# Supplementary material for: The MUC5B-associated variant rs35705950 resides within an enhancer subject to lineage- and disease-dependent epigenetic remodeling
Source: JCI Insight. 2021 Jan 25;6(2):e144294. doi: 10.1172/jci.insight.144294 (PMC7934873; doi:10.1172/jci.insight.144294)
Supplement: Supplemental Data Set 1 [file jciinsight-6-144294-s076.zip]

Archive with 344 entries (334 files):
- noTSS/
- __MACOSX/._noTSS
- noTSS/best_curated_Human_TFs_p1e-5_grch38/
- __MACOSX/noTSS/._best_curated_Human_TFs_p1e-5_grch38
- noTSS/.DS_Store
- __MACOSX/noTSS/._.DS_Store
- noTSS/best_curated_Human_TFs_p1e-6_grch38/
- __MACOSX/noTSS/._best_curated_Human_TFs_p1e-6_grch38
- noTSS/best_curated_Human_TFs_p1e-5_grch38/A549PROseq_noTSS.tfit_merged_md_scores.txt
- __MACOSX/noTSS/best_curated_Human_TFs_p1e-5_grch38/._A549PROseq_noTSS.tfit_merged_md_scores.txt
- noTSS/best_curated_Human_TFs_p1e-5_grch38/.DS_Store
- __MACOSX/noTSS/best_curated_Human_TFs_p1e-5_grch38/._.DS_Store
- noTSS/best_curated_Human_TFs_p1e-5_grch38/LC2_vs_B2B/
- __MACOSX/noTSS/best_curated_Human_TFs_p1e-5_grch38/._LC2_vs_B2B
- noTSS/best_curated_Human_TFs_p1e-5_grch38/LC2PROseq_noTSS.tfit_merged_md_scores.txt
- __MACOSX/noTSS/best_curated_Human_TFs_p1e-5_grch38/._LC2PROseq_noTSS.tfit_merged_md_scores.txt
- noTSS/best_curated_Human_TFs_p1e-5_grch38/B2B30PROseq_noTSS.tfit_merged_md_scores.txt
- __MACOSX/noTSS/best_curated_Human_TFs_p1e-5_grch38/._B2B30PROseq_noTSS.tfit_merged_md_scores.txt
- noTSS/best_curated_Human_TFs_p1e-5_grch38/B2B_vs_LC2/
- __MACOSX/noTSS/best_curated_Human_TFs_p1e-5_grch38/._B2B_vs_LC2
- noTSS/best_curated_Human_TFs_p1e-5_grch38/A549_vs_LC2/
- __MACOSX/noTSS/best_curated_Human_TFs_p1e-5_grch38/._A549_vs_LC2
- noTSS/best_curated_Human_TFs_p1e-5_grch38/A549_vs_B2B/
- __MACOSX/noTSS/best_curated_Human_TFs_p1e-5_grch38/._A549_vs_B2B
- noTSS/best_curated_Human_TFs_p1e-6_grch38/A549PROseq_noTSS.tfit_merged_md_scores.txt
- __MACOSX/noTSS/best_curated_Human_TFs_p1e-6_grch38/._A549PROseq_noTSS.tfit_merged_md_scores.txt
- noTSS/best_curated_Human_TFs_p1e-6_grch38/LC2PROseq_noTSS.tfit_merged_md_scores.txt
- __MACOSX/noTSS/best_curated_Human_TFs_p1e-6_grch38/._LC2PROseq_noTSS.tfit_merged_md_scores.txt
- noTSS/best_curated_Human_TFs_p1e-6_grch38/B2B30PROseq_noTSS.tfit_merged_md_scores.txt
- __MACOSX/noTSS/best_curated_Human_TFs_p1e-6_grch38/._B2B30PROseq_noTSS.tfit_merged_md_scores.txt
- noTSS/best_curated_Human_TFs_p1e-6_grch38/B2B_vs_LC2/
- __MACOSX/noTSS/best_curated_Human_TFs_p1e-6_grch38/._B2B_vs_LC2
- noTSS/best_curated_Human_TFs_p1e-6_grch38/A549_vs_LC2/
- __MACOSX/noTSS/best_curated_Human_TFs_p1e-6_grch38/._A549_vs_LC2
- noTSS/best_curated_Human_TFs_p1e-6_grch38/A549_vs_B2B/
- __MACOSX/noTSS/best_curated_Human_TFs_p1e-6_grch38/._A549_vs_B2B
- noTSS/best_curated_Human_TFs_p1e-5_grch38/LC2_vs_B2B/LC2PROseq_noTSS.tfit_merged_vs_B2B30PROseq_noTSS.tfit_merged_differential_md_scores.txt
- __MACOSX/noTSS/best_curated_Human_TFs_p1e-5_grch38/LC2_vs_B2B/._LC2PROseq_noTSS.tfit_merged_vs_B2B30PROseq_noTSS.tfit_merged_differential_md_scores.txt
- noTSS/best_curated_Human_TFs_p1e-5_grch38/LC2_vs_B2B/ZNF250_M09341_1.94d_barcode_LC2PROseq_noTSS.tfit_merged_vs_B2B30PROseq_noTSS.tfit_merged.png
- __MACOSX/noTSS/best_curated_Human_TFs_p1e-5_grch38/LC2_vs_B2B/._ZNF250_M09341_1.94d_barcode_LC2PROseq_noTSS.tfit_merged_vs_B2B30PROseq_noTSS.tfit_merged.png
- noTSS/best_curated_Human_TFs_p1e-5_grch38/LC2_vs_B2B/MA_LC2PROseq_noTSS.tfit_merged_to_B2B30PROseq_noTSS.tfit_merged_md_score.png
- __MACOSX/noTSS/best_curated_Human_TFs_p1e-5_grch38/LC2_vs_B2B/._MA_LC2PROseq_noTSS.tfit_merged_to_B2B30PROseq_noTSS.tfit_merged_md_score.png
- noTSS/best_curated_Human_TFs_p1e-5_grch38/LC2_vs_B2B/FOXA1_M09573_1.94d_barcode_LC2PROseq_noTSS.tfit_merged_vs_B2B30PROseq_noTSS.tfit_merged.png
- __MACOSX/noTSS/best_curated_Human_TFs_p1e-5_grch38/LC2_vs_B2B/._FOXA1_M09573_1.94d_barcode_LC2PROseq_noTSS.tfit_merged_vs_B2B30PROseq_noTSS.tfit_merged.png
- noTSS/best_curated_Human_TFs_p1e-5_grch38/LC2_vs_B2B/ZNF250_M10340_1.94d_barcode_LC2PROseq_noTSS.tfit_merged_vs_B2B30PROseq_noTSS.tfit_merged.png
- __MACOSX/noTSS/best_curated_Human_TFs_p1e-5_grch38/LC2_vs_B2B/._ZNF250_M10340_1.94d_barcode_LC2PROseq_noTSS.tfit_merged_vs_B2B30PROseq_noTSS.tfit_merged.png
- noTSS/best_curated_Human_TFs_p1e-5_grch38/LC2_vs_B2B/FOXP1_M01031_1.94d_barcode_LC2PROseq_noTSS.tfit_merged_vs_B2B30PROseq_noTSS.tfit_merged.png
- __MACOSX/noTSS/best_curated_Human_TFs_p1e-5_grch38/LC2_vs_B2B/._FOXP1_M01031_1.94d_barcode_LC2PROseq_noTSS.tfit_merged_vs_B2B30PROseq_noTSS.tfit_merged.png
- noTSS/best_curated_Human_TFs_p1e-5_grch38/LC2_vs_B2B/FOXJ1_M01034_1.94d_barcode_LC2PROseq_noTSS.tfit_merged_vs_B2B30PROseq_noTSS.tfit_merged.png
- __MACOSX/noTSS/best_curated_Human_TFs_p1e-5_grch38/LC2_vs_B2B/._FOXJ1_M01034_1.94d_barcode_LC2PROseq_noTSS.tfit_merged_vs_B2B30PROseq_noTSS.tfit_merged.png
- noTSS/best_curated_Human_TFs_p1e-5_grch38/LC2_vs_B2B/ZNF384_M09363_1.94d_barcode_LC2PROseq_noTSS.tfit_merged_vs_B2B30PROseq_noTSS.tfit_merged.png
- __MACOSX/noTSS/best_curated_Human_TFs_p1e-5_grch38/LC2_vs_B2B/._ZNF384_M09363_1.94d_barcode_LC2PROseq_noTSS.tfit_merged_vs_B2B30PROseq_noTSS.tfit_merged.png
- noTSS/best_curated_Human_TFs_p1e-5_grch38/LC2_vs_B2B/NR1I2_M07567_1.94d_barcode_LC2PROseq_noTSS.tfit_merged_vs_B2B30PROseq_noTSS.tfit_merged.png
- __MACOSX/noTSS/best_curated_Human_TFs_p1e-5_grch38/LC2_vs_B2B/._NR1I2_M07567_1.94d_barcode_LC2PROseq_noTSS.tfit_merged_vs_B2B30PROseq_noTSS.tfit_merged.png
- noTSS/best_curated_Human_TFs_p1e-5_grch38/LC2_vs_B2B/ZNF684_ZNF684.RCADE_barcode_LC2PROseq_noTSS.tfit_merged_vs_B2B30PROseq_noTSS.tfit_merged.png
- __MACOSX/noTSS/best_curated_Human_TFs_p1e-5_grch38/LC2_vs_B2B/._ZNF684_ZNF684.RCADE_barcode_LC2PROseq_noTSS.tfit_merged_vs_B2B30PROseq_noTSS.tfit_merged.png
- noTSS/best_curated_Human_TFs_p1e-5_grch38/LC2_vs_B2B/TCF4_M06176_1.94d_barcode_LC2PROseq_noTSS.tfit_merged_vs_B2B30PROseq_noTSS.tfit_merged.png
- __MACOSX/noTSS/best_curated_Human_TFs_p1e-5_grch38/LC2_vs_B2B/._TCF4_M06176_1.94d_barcode_LC2PROseq_noTSS.tfit_merged_vs_B2B30PROseq_noTSS.tfit_merged.png
- noTSS/best_curated_Human_TFs_p1e-5_grch38/LC2_vs_B2B/FOXC2_M05719_1.94d_barcode_LC2PROseq_noTSS.tfit_merged_vs_B2B30PROseq_noTSS.tfit_merged.png
- __MACOSX/noTSS/best_curated_Human_TFs_p1e-5_grch38/LC2_vs_B2B/._FOXC2_M05719_1.94d_barcode_LC2PROseq_noTSS.tfit_merged_vs_B2B30PROseq_noTSS.tfit_merged.png
- noTSS/best_curated_Human_TFs_p1e-5_grch38/LC2_vs_B2B/ZSCAN10_M00592_1.94d_barcode_LC2PROseq_noTSS.tfit_merged_vs_B2B30PROseq_noTSS.tfit_merged.png
- __MACOSX/noTSS/best_curated_Human_TFs_p1e-5_grch38/LC2_vs_B2B/._ZSCAN10_M00592_1.94d_barcode_LC2PROseq_noTSS.tfit_merged_vs_B2B30PROseq_noTSS.tfit_merged.png
- noTSS/best_curated_Human_TFs_p1e-5_grch38/LC2_vs_B2B/NR1I2_M08993_1.94d_barcode_LC2PROseq_noTSS.tfit_merged_vs_B2B30PROseq_noTSS.tfit_merged.png
- __MACOSX/noTSS/best_curated_Human_TFs_p1e-5_grch38/LC2_vs_B2B/._NR1I2_M08993_1.94d_barcode_LC2PROseq_noTSS.tfit_merged_vs_B2B30PROseq_noTSS.tfit_merged.png
- noTSS/best_curated_Human_TFs_p1e-5_grch38/LC2_vs_B2B/ZBTB2_M09292_1.94d_barcode_LC2PROseq_noTSS.tfit_merged_vs_B2B30PROseq_noTSS.tfit_merged.png
- __MACOSX/noTSS/best_curated_Human_TFs_p1e-5_grch38/LC2_vs_B2B/._ZBTB2_M09292_1.94d_barcode_LC2PROseq_noTSS.tfit_merged_vs_B2B30PROseq_noTSS.tfit_merged.png
- noTSS/best_curated_Human_TFs_p1e-5_grch38/LC2_vs_B2B/FOXC1_M01039_1.94d_barcode_LC2PROseq_noTSS.tfit_merged_vs_B2B30PROseq_noTSS.tfit_merged.png
- __MACOSX/noTSS/best_curated_Human_TFs_p1e-5_grch38/LC2_vs_B2B/._FOXC1_M01039_1.94d_barcode_LC2PROseq_noTSS.tfit_merged_vs_B2B30PROseq_noTSS.tfit_merged.png
- noTSS/best_curated_Human_TFs_p1e-5_grch38/LC2_vs_B2B/FOXA1_M09569_1.94d_barcode_LC2PROseq_noTSS.tfit_merged_vs_B2B30PROseq_noTSS.tfit_merged.png
- __MACOSX/noTSS/best_curated_Human_TFs_p1e-5_grch38/LC2_vs_B2B/._FOXA1_M09569_1.94d_barcode_LC2PROseq_noTSS.tfit_merged_vs_B2B30PROseq_noTSS.tfit_merged.png
- noTSS/best_curated_Human_TFs_p1e-5_grch38/LC2_vs_B2B/TBX5_M06174_1.94d_barcode_LC2PROseq_noTSS.tfit_merged_vs_B2B30PROseq_noTSS.tfit_merged.png
- __MACOSX/noTSS/best_curated_Human_TFs_p1e-5_grch38/LC2_vs_B2B/._TBX5_M06174_1.94d_barcode_LC2PROseq_noTSS.tfit_merged_vs_B2B30PROseq_noTSS.tfit_merged.png
- noTSS/best_curated_Human_TFs_p1e-5_grch38/LC2_vs_B2B/TEAD3_M06181_1.94d_barcode_LC2PROseq_noTSS.tfit_merged_vs_B2B30PROseq_noTSS.tfit_merged.png
- __MACOSX/noTSS/best_curated_Human_TFs_p1e-5_grch38/LC2_vs_B2B/._TEAD3_M06181_1.94d_barcode_LC2PROseq_noTSS.tfit_merged_vs_B2B30PROseq_noTSS.tfit_merged.png
- noTSS/best_curated_Human_TFs_p1e-5_grch38/LC2_vs_B2B/VDR_M06221_1.94d_barcode_LC2PROseq_noTSS.tfit_merged_vs_B2B30PROseq_noTSS.tfit_merged.png
- __MACOSX/noTSS/best_curated_Human_TFs_p1e-5_grch38/LC2_vs_B2B/._VDR_M06221_1.94d_barcode_LC2PROseq_noTSS.tfit_merged_vs_B2B30PROseq_noTSS.tfit_merged.png
- noTSS/best_curated_Human_TFs_p1e-5_grch38/LC2_vs_B2B/FOXD1_M09582_1.94d_barcode_LC2PROseq_noTSS.tfit_merged_vs_B2B30PROseq_noTSS.tfit_merged.png
- __MACOSX/noTSS/best_curated_Human_TFs_p1e-5_grch38/LC2_vs_B2B/._FOXD1_M09582_1.94d_barcode_LC2PROseq_noTSS.tfit_merged_vs_B2B30PROseq_noTSS.tfit_merged.png
- noTSS/best_curated_Human_TFs_p1e-5_grch38/LC2_vs_B2B/ELK1_M09537_1.94d_barcode_LC2PROseq_noTSS.tfit_merged_vs_B2B30PROseq_noTSS.tfit_merged.png
- __MACOSX/noTSS/best_curated_Human_TFs_p1e-5_grch38/LC2_vs_B2B/._ELK1_M09537_1.94d_barcode_LC2PROseq_noTSS.tfit_merged_vs_B2B30PROseq_noTSS.tfit_merged.png
- noTSS/best_curated_Human_TFs_p1e-5_grch38/B2B_vs_LC2/FOXJ1_M01034_1.94d_barcode_B2B30PROseq_noTSS.tfit_merged_vs_LC2PROseq_noTSS.tfit_merged.png
- __MACOSX/noTSS/best_curated_Human_TFs_p1e-5_grch38/B2B_vs_LC2/._FOXJ1_M01034_1.94d_barcode_B2B30PROseq_noTSS.tfit_merged_vs_LC2PROseq_noTSS.tfit_merged.png
- noTSS/best_curated_Human_TFs_p1e-5_grch38/B2B_vs_LC2/ZNF384_M09363_1.94d_barcode_B2B30PROseq_noTSS.tfit_merged_vs_LC2PROseq_noTSS.tfit_merged.png
- __MACOSX/noTSS/best_curated_Human_TFs_p1e-5_grch38/B2B_vs_LC2/._ZNF384_M09363_1.94d_barcode_B2B30PROseq_noTSS.tfit_merged_vs_LC2PROseq_noTSS.tfit_merged.png
- noTSS/best_curated_Human_TFs_p1e-5_grch38/B2B_vs_LC2/NR1I2_M07567_1.94d_barcode_B2B30PROseq_noTSS.tfit_merged_vs_LC2PROseq_noTSS.tfit_merged.png
- __MACOSX/noTSS/best_curated_Human_TFs_p1e-5_grch38/B2B_vs_LC2/._NR1I2_M07567_1.94d_barcode_B2B30PROseq_noTSS.tfit_merged_vs_LC2PROseq_noTSS.tfit_merged.png
- noTSS/best_curated_Human_TFs_p1e-5_grch38/B2B_vs_LC2/ZSCAN10_M00592_1.94d_barcode_B2B30PROseq_noTSS.tfit_merged_vs_LC2PROseq_noTSS.tfit_merged.png
- __MACOSX/noTSS/best_curated_Human_TFs_p1e-5_grch38/B2B_vs_LC2/._ZSCAN10_M00592_1.94d_barcode_B2B30PROseq_noTSS.tfit_merged_vs_LC2PROseq_noTSS.tfit_merged.png
- noTSS/best_curated_Human_TFs_p1e-5_grch38/B2B_vs_LC2/FOXC2_M05719_1.94d_barcode_B2B30PROseq_noTSS.tfit_merged_vs_LC2PROseq_noTSS.tfit_merged.png
- __MACOSX/noTSS/best_curated_Human_TFs_p1e-5_grch38/B2B_vs_LC2/._FOXC2_M05719_1.94d_barcode_B2B30PROseq_noTSS.tfit_merged_vs_LC2PROseq_noTSS.tfit_merged.png
- noTSS/best_curated_Human_TFs_p1e-5_grch38/B2B_vs_LC2/NR1I2_M08993_1.94d_barcode_B2B30PROseq_noTSS.tfit_merged_vs_LC2PROseq_noTSS.tfit_merged.png
- __MACOSX/noTSS/best_curated_Human_TFs_p1e-5_grch38/B2B_vs_LC2/._NR1I2_M08993_1.94d_barcode_B2B30PROseq_noTSS.tfit_merged_vs_LC2PROseq_noTSS.tfit_merged.png
- noTSS/best_curated_Human_TFs_p1e-5_grch38/B2B_vs_LC2/ZBTB2_M09292_1.94d_barcode_B2B30PROseq_noTSS.tfit_merged_vs_LC2PROseq_noTSS.tfit_merged.png
- __MACOSX/noTSS/best_curated_Human_TFs_p1e-5_grch38/B2B_vs_LC2/._ZBTB2_M09292_1.94d_barcode_B2B30PROseq_noTSS.tfit_merged_vs_LC2PROseq_noTSS.tfit_merged.png
- noTSS/best_curated_Human_TFs_p1e-5_grch38/B2B_vs_LC2/ZNF684_ZNF684.RCADE_barcode_B2B30PROseq_noTSS.tfit_merged_vs_LC2PROseq_noTSS.tfit_merged.png
- __MACOSX/noTSS/best_curated_Human_TFs_p1e-5_grch38/B2B_vs_LC2/._ZNF684_ZNF684.RCADE_barcode_B2B30PROseq_noTSS.tfit_merged_vs_LC2PROseq_noTSS.tfit_merged.png
- noTSS/best_curated_Human_TFs_p1e-5_grch38/B2B_vs_LC2/TCF4_M06176_1.94d_barcode_B2B30PROseq_noTSS.tfit_merged_vs_LC2PROseq_noTSS.tfit_merged.png
- __MACOSX/noTSS/best_curated_Human_TFs_p1e-5_grch38/B2B_vs_LC2/._TCF4_M06176_1.94d_barcode_B2B30PROseq_noTSS.tfit_merged_vs_LC2PROseq_noTSS.tfit_merged.png
- noTSS/best_curated_Human_TFs_p1e-5_grch38/B2B_vs_LC2/ZNF250_M09341_1.94d_barcode_B2B30PROseq_noTSS.tfit_merged_vs_LC2PROseq_noTSS.tfit_merged.png
- __MACOSX/noTSS/best_curated_Human_TFs_p1e-5_grch38/B2B_vs_LC2/._ZNF250_M09341_1.94d_barcode_B2B30PROseq_noTSS.tfit_merged_vs_LC2PROseq_noTSS.tfit_merged.png
- noTSS/best_curated_Human_TFs_p1e-5_grch38/B2B_vs_LC2/ZNF250_M10340_1.94d_barcode_B2B30PROseq_noTSS.tfit_merged_vs_LC2PROseq_noTSS.tfit_merged.png
- __MACOSX/noTSS/best_curated_Human_TFs_p1e-5_grch38/B2B_vs_LC2/._ZNF250_M10340_1.94d_barcode_B2B30PROseq_noTSS.tfit_merged_vs_LC2PROseq_noTSS.tfit_merged.png
- noTSS/best_curated_Human_TFs_p1e-5_grch38/B2B_vs_LC2/FOXP1_M01031_1.94d_barcode_B2B30PROseq_noTSS.tfit_merged_vs_LC2PROseq_noTSS.tfit_merged.png
- __MACOSX/noTSS/best_curated_Human_TFs_p1e-5_grch38/B2B_vs_LC2/._FOXP1_M01031_1.94d_barcode_B2B30PROseq_noTSS.tfit_merged_vs_LC2PROseq_noTSS.tfit_merged.png
- noTSS/best_curated_Human_TFs_p1e-5_grch38/B2B_vs_LC2/FOXA1_M09573_1.94d_barcode_B2B30PROseq_noTSS.tfit_merged_vs_LC2PROseq_noTSS.tfit_merged.png
- __MACOSX/noTSS/best_curated_Human_TFs_p1e-5_grch38/B2B_vs_LC2/._FOXA1_M09573_1.94d_barcode_B2B30PROseq_noTSS.tfit_merged_vs_LC2PROseq_noTSS.tfit_merged.png
- noTSS/best_curated_Human_TFs_p1e-5_grch38/B2B_vs_LC2/B2B30PROseq_noTSS.tfit_merged_vs_LC2PROseq_noTSS.tfit_merged_differential_md_scores.txt
- __MACOSX/noTSS/best_curated_Human_TFs_p1e-5_grch38/B2B_vs_LC2/._B2B30PROseq_noTSS.tfit_merged_vs_LC2PROseq_noTSS.tfit_merged_differential_md_scores.txt
- noTSS/best_curated_Human_TFs_p1e-5_grch38/B2B_vs_LC2/ELK1_M09537_1.94d_barcode_B2B30PROseq_noTSS.tfit_merged_vs_LC2PROseq_noTSS.tfit_merged.png
- __MACOSX/noTSS/best_curated_Human_TFs_p1e-5_grch38/B2B_vs_LC2/._ELK1_M09537_1.94d_barcode_B2B30PROseq_noTSS.tfit_merged_vs_LC2PROseq_noTSS.tfit_merged.png
- noTSS/best_curated_Human_TFs_p1e-5_grch38/B2B_vs_LC2/FOXD1_M09582_1.94d_barcode_B2B30PROseq_noTSS.tfit_merged_vs_LC2PROseq_noTSS.tfit_merged.png
- __MACOSX/noTSS/best_curated_Human_TFs_p1e-5_grch38/B2B_vs_LC2/._FOXD1_M09582_1.94d_barcode_B2B30PROseq_noTSS.tfit_merged_vs_LC2PROseq_noTSS.tfit_merged.png
- noTSS/best_curated_Human_TFs_p1e-5_grch38/B2B_vs_LC2/MA_B2B30PROseq_noTSS.tfit_merged_to_LC2PROseq_noTSS.tfit_merged_md_score.png
- __MACOSX/noTSS/best_curated_Human_TFs_p1e-5_grch38/B2B_vs_LC2/._MA_B2B30PROseq_noTSS.tfit_merged_to_LC2PROseq_noTSS.tfit_merged_md_score.png
- noTSS/best_curated_Human_TFs_p1e-5_grch38/B2B_vs_LC2/TFAP2B_M06446_1.94d_barcode_B2B30PROseq_noTSS.tfit_merged_vs_LC2PROseq_noTSS.tfit_merged.png
- __MACOSX/noTSS/best_curated_Human_TFs_p1e-5_grch38/B2B_vs_LC2/._TFAP2B_M06446_1.94d_barcode_B2B30PROseq_noTSS.tfit_merged_vs_LC2PROseq_noTSS.tfit_merged.png
- noTSS/best_curated_Human_TFs_p1e-5_grch38/B2B_vs_LC2/FOXA1_M09569_1.94d_barcode_B2B30PROseq_noTSS.tfit_merged_vs_LC2PROseq_noTSS.tfit_merged.png
- __MACOSX/noTSS/best_curated_Human_TFs_p1e-5_grch38/B2B_vs_LC2/._FOXA1_M09569_1.94d_barcode_B2B30PROseq_noTSS.tfit_merged_vs_LC2PROseq_noTSS.tfit_merged.png
- noTSS/best_curated_Human_TFs_p1e-5_grch38/B2B_vs_LC2/TBX5_M06174_1.94d_barcode_B2B30PROseq_noTSS.tfit_merged_vs_LC2PROseq_noTSS.tfit_merged.png
- __MACOSX/noTSS/best_curated_Human_TFs_p1e-5_grch38/B2B_vs_LC2/._TBX5_M06174_1.94d_barcode_B2B30PROseq_noTSS.tfit_merged_vs_LC2PROseq_noTSS.tfit_merged.png
- noTSS/best_curated_Human_TFs_p1e-5_grch38/B2B_vs_LC2/FOXC1_M01039_1.94d_barcode_B2B30PROseq_noTSS.tfit_merged_vs_LC2PROseq_noTSS.tfit_merged.png
- __MACOSX/noTSS/best_curated_Human_TFs_p1e-5_grch38/B2B_vs_LC2/._FOXC1_M01039_1.94d_barcode_B2B30PROseq_noTSS.tfit_merged_vs_LC2PROseq_noTSS.tfit_merged.png
- noTSS/best_curated_Human_TFs_p1e-5_grch38/B2B_vs_LC2/VDR_M06221_1.94d_barcode_B2B30PROseq_noTSS.tfit_merged_vs_LC2PROseq_noTSS.tfit_merged.png
- __MACOSX/noTSS/best_curated_Human_TFs_p1e-5_grch38/B2B_vs_LC2/._VDR_M06221_1.94d_barcode_B2B30PROseq_noTSS.tfit_merged_vs_LC2PROseq_noTSS.tfit_merged.png
- noTSS/best_curated_Human_TFs_p1e-5_grch38/B2B_vs_LC2/TEAD3_M06181_1.94d_barcode_B2B30PROseq_noTSS.tfit_merged_vs_LC2PROseq_noTSS.tfit_merged.png
- __MACOSX/noTSS/best_curated_Human_TFs_p1e-5_grch38/B2B_vs_LC2/._TEAD3_M06181_1.94d_barcode_B2B30PROseq_noTSS.tfit_merged_vs_LC2PROseq_noTSS.tfit_merged.png
- noTSS/best_curated_Human_TFs_p1e-5_grch38/A549_vs_LC2/TFAP2B_M06446_1.94d_barcode_A549PROseq_noTSS.tfit_merged_vs_LC2PROseq_noTSS.tfit_merged.png
- __MACOSX/noTSS/best_curated_Human_TFs_p1e-5_grch38/A549_vs_LC2/._TFAP2B_M06446_1.94d_barcode_A549PROseq_noTSS.tfit_merged_vs_LC2PROseq_noTSS.tfit_merged.png
- noTSS/best_curated_Human_TFs_p1e-5_grch38/A549_vs_LC2/GCM2_M05762_1.94d_barcode_A549PROseq_noTSS.tfit_merged_vs_LC2PROseq_noTSS.tfit_merged.png
- __MACOSX/noTSS/best_curated_Human_TFs_p1e-5_grch38/A549_vs_LC2/._GCM2_M05762_1.94d_barcode_A549PROseq_noTSS.tfit_merged_vs_LC2PROseq_noTSS.tfit_merged.png
- noTSS/best_curated_Human_TFs_p1e-5_grch38/A549_vs_LC2/ZNF85_ZNF85.RCADE_barcode_A549PROseq_noTSS.tfit_merged_vs_LC2PROseq_noTSS.tfit_merged.png
- __MACOSX/noTSS/best_curated_Human_TFs_p1e-5_grch38/A549_vs_LC2/._ZNF85_ZNF85.RCADE_barcode_A549PROseq_noTSS.tfit_merged_vs_LC2PROseq_noTSS.tfit_merged.png
- noTSS/best_curated_Human_TFs_p1e-5_grch38/A549_vs_LC2/PRDM6_M10436_1.94d_barcode_A549PROseq_noTSS.tfit_merged_vs_LC2PROseq_noTSS.tfit_merged.png
- __MACOSX/noTSS/best_curated_Human_TFs_p1e-5_grch38/A549_vs_LC2/._PRDM6_M10436_1.94d_barcode_A549PROseq_noTSS.tfit_merged_vs_LC2PROseq_noTSS.tfit_merged.png
- noTSS/best_curated_Human_TFs_p1e-5_grch38/A549_vs_LC2/ZNF487_ZNF487.MEME_barcode_A549PROseq_noTSS.tfit_merged_vs_LC2PROseq_noTSS.tfit_merged.png
- __MACOSX/noTSS/best_curated_Human_TFs_p1e-5_grch38/A549_vs_LC2/._ZNF487_ZNF487.MEME_barcode_A549PROseq_noTSS.tfit_merged_vs_LC2PROseq_noTSS.tfit_merged.png
- noTSS/best_curated_Human_TFs_p1e-5_grch38/A549_vs_LC2/A549PROseq_noTSS.tfit_merged_vs_LC2PROseq_noTSS.tfit_merged_differential_md_scores.txt
- __MACOSX/noTSS/best_curated_Human_TFs_p1e-5_grch38/A549_vs_LC2/._A549PROseq_noTSS.tfit_merged_vs_LC2PROseq_noTSS.tfit_merged_differential_md_scores.txt
- noTSS/best_curated_Human_TFs_p1e-5_grch38/A549_vs_LC2/BORCS8-MEF2B_M06400_1.94d_barcode_A549PROseq_noTSS.tfit_merged_vs_LC2PROseq_noTSS.tfit_merged.png
- __MACOSX/noTSS/best_curated_Human_TFs_p1e-5_grch38/A549_vs_LC2/._BORCS8-MEF2B_M06400_1.94d_barcode_A549PROseq_noTSS.tfit_merged_vs_LC2PROseq_noTSS.tfit_merged.png
- noTSS/best_curated_Human_TFs_p1e-5_grch38/A549_vs_LC2/ZNF770_M10379_1.94d_barcode_A549PROseq_noTSS.tfit_merged_vs_LC2PROseq_noTSS.tfit_merged.png
- __MACOSX/noTSS/best_curated_Human_TFs_p1e-5_grch38/A549_vs_LC2/._ZNF770_M10379_1.94d_barcode_A549PROseq_noTSS.tfit_merged_vs_LC2PROseq_noTSS.tfit_merged.png
- noTSS/best_curated_Human_TFs_p1e-5_grch38/A549_vs_LC2/HNF1B_M05797_1.94d_barcode_A549PROseq_noTSS.tfit_merged_vs_LC2PROseq_noTSS.tfit_merged.png
- __MACOSX/noTSS/best_curated_Human_TFs_p1e-5_grch38/A549_vs_LC2/._HNF1B_M05797_1.94d_barcode_A549PROseq_noTSS.tfit_merged_vs_LC2PROseq_noTSS.tfit_merged.png
- noTSS/best_curated_Human_TFs_p1e-5_grch38/A549_vs_LC2/ZNF443_ZNF443.RCADE_barcode_A549PROseq_noTSS.tfit_merged_vs_LC2PROseq_noTSS.tfit_merged.png
- __MACOSX/noTSS/best_curated_Human_TFs_p1e-5_grch38/A549_vs_LC2/._ZNF443_ZNF443.RCADE_barcode_A549PROseq_noTSS.tfit_merged_vs_LC2PROseq_noTSS.tfit_merged.png
- noTSS/best_curated_Human_TFs_p1e-5_grch38/A549_vs_LC2/MA_A549PROseq_noTSS.tfit_merged_to_LC2PROseq_noTSS.tfit_merged_md_score.png
- __MACOSX/noTSS/best_curated_Human_TFs_p1e-5_grch38/A549_vs_LC2/._MA_A549PROseq_noTSS.tfit_merged_to_LC2PROseq_noTSS.tfit_merged_md_score.png
- noTSS/best_curated_Human_TFs_p1e-5_grch38/A549_vs_LC2/ZNF496_ZNF496.MEME_barcode_A549PROseq_noTSS.tfit_merged_vs_LC2PROseq_noTSS.tfit_merged.png
- __MACOSX/noTSS/best_curated_Human_TFs_p1e-5_grch38/A549_vs_LC2/._ZNF496_ZNF496.MEME_barcode_A549PROseq_noTSS.tfit_merged_vs_LC2PROseq_noTSS.tfit_merged.png
- noTSS/best_curated_Human_TFs_p1e-5_grch38/A549_vs_LC2/ZNF787_M10060_1.94d_barcode_A549PROseq_noTSS.tfit_merged_vs_LC2PROseq_noTSS.tfit_merged.png
- __MACOSX/noTSS/best_curated_Human_TFs_p1e-5_grch38/A549_vs_LC2/._ZNF787_M10060_1.94d_barcode_A549PROseq_noTSS.tfit_merged_vs_LC2PROseq_noTSS.tfit_merged.png
- noTSS/best_curated_Human_TFs_p1e-5_grch38/A549_vs_LC2/IKZF1_M06606_1.94d_barcode_A549PROseq_noTSS.tfit_merged_vs_LC2PROseq_noTSS.tfit_merged.png
- __MACOSX/noTSS/best_curated_Human_TFs_p1e-5_grch38/A549_vs_LC2/._IKZF1_M06606_1.94d_barcode_A549PROseq_noTSS.tfit_merged_vs_LC2PROseq_noTSS.tfit_merged.png
- noTSS/best_curated_Human_TFs_p1e-5_grch38/A549_vs_LC2/ZNF287_ZNF287.RCADE_barcode_A549PROseq_noTSS.tfit_merged_vs_LC2PROseq_noTSS.tfit_merged.png
- __MACOSX/noTSS/best_curated_Human_TFs_p1e-5_grch38/A549_vs_LC2/._ZNF287_ZNF287.RCADE_barcode_A549PROseq_noTSS.tfit_merged_vs_LC2PROseq_noTSS.tfit_merged.png
- noTSS/best_curated_Human_TFs_p1e-5_grch38/A549_vs_LC2/HNF1A_M05796_1.94d_barcode_A549PROseq_noTSS.tfit_merged_vs_LC2PROseq_noTSS.tfit_merged.png
- __MACOSX/noTSS/best_curated_Human_TFs_p1e-5_grch38/A549_vs_LC2/._HNF1A_M05796_1.94d_barcode_A549PROseq_noTSS.tfit_merged_vs_LC2PROseq_noTSS.tfit_merged.png
- noTSS/best_curated_Human_TFs_p1e-5_grch38/A549_vs_LC2/ELK1_M09537_1.94d_barcode_A549PROseq_noTSS.tfit_merged_vs_LC2PROseq_noTSS.tfit_merged.png
- __MACOSX/noTSS/best_curated_Human_TFs_p1e-5_grch38/A549_vs_LC2/._ELK1_M09537_1.94d_barcode_A549PROseq_noTSS.tfit_merged_vs_LC2PROseq_noTSS.tfit_merged.png
- noTSS/best_curated_Human_TFs_p1e-5_grch38/A549_vs_LC2/ZNF181_ZNF181.RCADE_barcode_A549PROseq_noTSS.tfit_merged_vs_LC2PROseq_noTSS.tfit_merged.png
- __MACOSX/noTSS/best_curated_Human_TFs_p1e-5_grch38/A549_vs_LC2/._ZNF181_ZNF181.RCADE_barcode_A549PROseq_noTSS.tfit_merged_vs_LC2PROseq_noTSS.tfit_merged.png
- noTSS/best_curated_Human_TFs_p1e-5_grch38/A549_vs_LC2/HNF1B_M05798_1.94d_barcode_A549PROseq_noTSS.tfit_merged_vs_LC2PROseq_noTSS.tfit_merged.png
- __MACOSX/noTSS/best_curated_Human_TFs_p1e-5_grch38/A549_vs_LC2/._HNF1B_M05798_1.94d_barcode_A549PROseq_noTSS.tfit_merged_vs_LC2PROseq_noTSS.tfit_merged.png
- noTSS/best_curated_Human_TFs_p1e-5_grch38/A549_vs_LC2/ZNF235_ZNF235.MEME_barcode_A549PROseq_noTSS.tfit_merged_vs_LC2PROseq_noTSS.tfit_merged.png
- __MACOSX/noTSS/best_curated_Human_TFs_p1e-5_grch38/A549_vs_LC2/._ZNF235_ZNF235.MEME_barcode_A549PROseq_noTSS.tfit_merged_vs_LC2PROseq_noTSS.tfit_merged.png
- noTSS/best_curated_Human_TFs_p1e-5_grch38/A549_vs_B2B/FOXA1_M09573_1.94d_barcode_A549PROseq_noTSS.tfit_merged_vs_B2B30PROseq_noTSS.tfit_merged.png
- __MACOSX/noTSS/best_curated_Human_TFs_p1e-5_grch38/A549_vs_B2B/._FOXA1_M09573_1.94d_barcode_A549PROseq_noTSS.tfit_merged_vs_B2B30PROseq_noTSS.tfit_merged.png
- noTSS/best_curated_Human_TFs_p1e-5_grch38/A549_vs_B2B/FOXP1_M01031_1.94d_barcode_A549PROseq_noTSS.tfit_merged_vs_B2B30PROseq_noTSS.tfit_merged.png
- __MACOSX/noTSS/best_curated_Human_TFs_p1e-5_grch38/A549_vs_B2B/._FOXP1_M01031_1.94d_barcode_A549PROseq_noTSS.tfit_merged_vs_B2B30PROseq_noTSS.tfit_merged.png
- noTSS/best_curated_Human_TFs_p1e-5_grch38/A549_vs_B2B/HNF1B_M05797_1.94d_barcode_A549PROseq_noTSS.tfit_merged_vs_B2B30PROseq_noTSS.tfit_merged.png
- __MACOSX/noTSS/best_curated_Human_TFs_p1e-5_grch38/A549_vs_B2B/._HNF1B_M05797_1.94d_barcode_A549PROseq_noTSS.tfit_merged_vs_B2B30PROseq_noTSS.tfit_merged.png
- noTSS/best_curated_Human_TFs_p1e-5_grch38/A549_vs_B2B/HNF1B_M05798_1.94d_barcode_A549PROseq_noTSS.tfit_merged_vs_B2B30PROseq_noTSS.tfit_merged.png
- __MACOSX/noTSS/best_curated_Human_TFs_p1e-5_grch38/A549_vs_B2B/._HNF1B_M05798_1.94d_barcode_A549PROseq_noTSS.tfit_merged_vs_B2B30PROseq_noTSS.tfit_merged.png
- noTSS/best_curated_Human_TFs_p1e-5_grch38/A549_vs_B2B/FOXD1_M09582_1.94d_barcode_A549PROseq_noTSS.tfit_merged_vs_B2B30PROseq_noTSS.tfit_merged.png
- __MACOSX/noTSS/best_curated_Human_TFs_p1e-5_grch38/A549_vs_B2B/._FOXD1_M09582_1.94d_barcode_A549PROseq_noTSS.tfit_merged_vs_B2B30PROseq_noTSS.tfit_merged.png
- noTSS/best_curated_Human_TFs_p1e-5_grch38/A549_vs_B2B/NR1I2_M07567_1.94d_barcode_A549PROseq_noTSS.tfit_merged_vs_B2B30PROseq_noTSS.tfit_merged.png
- __MACOSX/noTSS/best_curated_Human_TFs_p1e-5_grch38/A549_vs_B2B/._NR1I2_M07567_1.94d_barcode_A549PROseq_noTSS.tfit_merged_vs_B2B30PROseq_noTSS.tfit_merged.png
- noTSS/best_curated_Human_TFs_p1e-5_grch38/A549_vs_B2B/RFX5_M09102_1.94d_barcode_A549PROseq_noTSS.tfit_merged_vs_B2B30PROseq_noTSS.tfit_merged.png
- __MACOSX/noTSS/best_curated_Human_TFs_p1e-5_grch38/A549_vs_B2B/._RFX5_M09102_1.94d_barcode_A549PROseq_noTSS.tfit_merged_vs_B2B30PROseq_noTSS.tfit_merged.png
- noTSS/best_curated_Human_TFs_p1e-5_grch38/A549_vs_B2B/HNF1A_M05796_1.94d_barcode_A549PROseq_noTSS.tfit_merged_vs_B2B30PROseq_noTSS.tfit_merged.png
- __MACOSX/noTSS/best_curated_Human_TFs_p1e-5_grch38/A549_vs_B2B/._HNF1A_M05796_1.94d_barcode_A549PROseq_noTSS.tfit_merged_vs_B2B30PROseq_noTSS.tfit_merged.png
- noTSS/best_curated_Human_TFs_p1e-5_grch38/A549_vs_B2B/A549PROseq_noTSS.tfit_merged_vs_B2B30PROseq_noTSS.tfit_merged_differential_md_scores.txt
- __MACOSX/noTSS/best_curated_Human_TFs_p1e-5_grch38/A549_vs_B2B/._A549PROseq_noTSS.tfit_merged_vs_B2B30PROseq_noTSS.tfit_merged_differential_md_scores.txt
- noTSS/best_curated_Human_TFs_p1e-5_grch38/A549_vs_B2B/FOXA1_M09569_1.94d_barcode_A549PROseq_noTSS.tfit_merged_vs_B2B30PROseq_noTSS.tfit_merged.png
- __MACOSX/noTSS/best_curated_Human_TFs_p1e-5_grch38/A549_vs_B2B/._FOXA1_M09569_1.94d_barcode_A549PROseq_noTSS.tfit_merged_vs_B2B30PROseq_noTSS.tfit_merged.png
- noTSS/best_curated_Human_TFs_p1e-5_grch38/A549_vs_B2B/FOXC1_M01039_1.94d_barcode_A549PROseq_noTSS.tfit_merged_vs_B2B30PROseq_noTSS.tfit_merged.png
- __MACOSX/noTSS/best_curated_Human_TFs_p1e-5_grch38/A549_vs_B2B/._FOXC1_M01039_1.94d_barcode_A549PROseq_noTSS.tfit_merged_vs_B2B30PROseq_noTSS.tfit_merged.png
- noTSS/best_curated_Human_TFs_p1e-5_grch38/A549_vs_B2B/FOXJ1_M01034_1.94d_barcode_A549PROseq_noTSS.tfit_merged_vs_B2B30PROseq_noTSS.tfit_merged.png
- __MACOSX/noTSS/best_curated_Human_TFs_p1e-5_grch38/A549_vs_B2B/._FOXJ1_M01034_1.94d_barcode_A549PROseq_noTSS.tfit_merged_vs_B2B30PROseq_noTSS.tfit_merged.png
- noTSS/best_curated_Human_TFs_p1e-5_grch38/A549_vs_B2B/ZNF250_M09341_1.94d_barcode_A549PROseq_noTSS.tfit_merged_vs_B2B30PROseq_noTSS.tfit_merged.png
- __MACOSX/noTSS/best_curated_Human_TFs_p1e-5_grch38/A549_vs_B2B/._ZNF250_M09341_1.94d_barcode_A549PROseq_noTSS.tfit_merged_vs_B2B30PROseq_noTSS.tfit_merged.png
- noTSS/best_curated_Human_TFs_p1e-5_grch38/A549_vs_B2B/VDR_M06221_1.94d_barcode_A549PROseq_noTSS.tfit_merged_vs_B2B30PROseq_noTSS.tfit_merged.png
- __MACOSX/noTSS/best_curated_Human_TFs_p1e-5_grch38/A549_vs_B2B/._VDR_M06221_1.94d_barcode_A549PROseq_noTSS.tfit_merged_vs_B2B30PROseq_noTSS.tfit_merged.png
- noTSS/best_curated_Human_TFs_p1e-5_grch38/A549_vs_B2B/NR1I2_M08993_1.94d_barcode_A549PROseq_noTSS.tfit_merged_vs_B2B30PROseq_noTSS.tfit_merged.png
- __MACOSX/noTSS/best_curated_Human_TFs_p1e-5_grch38/A549_vs_B2B/._NR1I2_M08993_1.94d_barcode_A549PROseq_noTSS.tfit_merged_vs_B2B30PROseq_noTSS.tfit_merged.png
- noTSS/best_curated_Human_TFs_p1e-5_grch38/A549_vs_B2B/ZSCAN10_M00592_1.94d_barcode_A549PROseq_noTSS.tfit_merged_vs_B2B30PROseq_noTSS.tfit_merged.png
- __MACOSX/noTSS/best_curated_Human_TFs_p1e-5_grch38/A549_vs_B2B/._ZSCAN10_M00592_1.94d_barcode_A549PROseq_noTSS.tfit_merged_vs_B2B30PROseq_noTSS.tfit_merged.png
- noTSS/best_curated_Human_TFs_p1e-5_grch38/A549_vs_B2B/ZNF384_M09363_1.94d_barcode_A549PROseq_noTSS.tfit_merged_vs_B2B30PROseq_noTSS.tfit_merged.png
- __MACOSX/noTSS/best_curated_Human_TFs_p1e-5_grch38/A549_vs_B2B/._ZNF384_M09363_1.94d_barcode_A549PROseq_noTSS.tfit_merged_vs_B2B30PROseq_noTSS.tfit_merged.png
- noTSS/best_curated_Human_TFs_p1e-5_grch38/A549_vs_B2B/FOXC2_M05719_1.94d_barcode_A549PROseq_noTSS.tfit_merged_vs_B2B30PROseq_noTSS.tfit_merged.png
- __MACOSX/noTSS/best_curated_Human_TFs_p1e-5_grch38/A549_vs_B2B/._FOXC2_M05719_1.94d_barcode_A549PROseq_noTSS.tfit_merged_vs_B2B30PROseq_noTSS.tfit_merged.png
- noTSS/best_curated_Human_TFs_p1e-5_grch38/A549_vs_B2B/MA_A549PROseq_noTSS.tfit_merged_to_B2B30PROseq_noTSS.tfit_merged_md_score.png
- __MACOSX/noTSS/best_curated_Human_TFs_p1e-5_grch38/A549_vs_B2B/._MA_A549PROseq_noTSS.tfit_merged_to_B2B30PROseq_noTSS.tfit_merged_md_score.png
- noTSS/best_curated_Human_TFs_p1e-5_grch38/A549_vs_B2B/ZNF684_ZNF684.RCADE_barcode_A549PROseq_noTSS.tfit_merged_vs_B2B30PROseq_noTSS.tfit_merged.png
- __MACOSX/noTSS/best_curated_Human_TFs_p1e-5_grch38/A549_vs_B2B/._ZNF684_ZNF684.RCADE_barcode_A549PROseq_noTSS.tfit_merged_vs_B2B30PROseq_noTSS.tfit_merged.png
- noTSS/best_curated_Human_TFs_p1e-6_grch38/B2B_vs_LC2/USF1_M09267_1.94d_barcode_B2B30PROseq_noTSS.tfit_merged_vs_LC2PROseq_noTSS.tfit_merged.png
- __MACOSX/noTSS/best_curated_Human_TFs_p1e-6_grch38/B2B_vs_LC2/._USF1_M09267_1.94d_barcode_B2B30PROseq_noTSS.tfit_merged_vs_LC2PROseq_noTSS.tfit_merged.png
- noTSS/best_curated_Human_TFs_p1e-6_grch38/B2B_vs_LC2/NR1I2_M07567_1.94d_barcode_B2B30PROseq_noTSS.tfit_merged_vs_LC2PROseq_noTSS.tfit_merged.png
- __MACOSX/noTSS/best_curated_Human_TFs_p1e-6_grch38/B2B_vs_LC2/._NR1I2_M07567_1.94d_barcode_B2B30PROseq_noTSS.tfit_merged_vs_LC2PROseq_noTSS.tfit_merged.png
- noTSS/best_curated_Human_TFs_p1e-6_grch38/B2B_vs_LC2/ZSCAN31_M10415_1.94d_barcode_B2B30PROseq_noTSS.tfit_merged_vs_LC2PROseq_noTSS.tfit_merged.png
- __MACOSX/noTSS/best_curated_Human_TFs_p1e-6_grch38/B2B_vs_LC2/._ZSCAN31_M10415_1.94d_barcode_B2B30PROseq_noTSS.tfit_merged_vs_LC2PROseq_noTSS.tfit_merged.png
- noTSS/best_curated_Human_TFs_p1e-6_grch38/B2B_vs_LC2/ZNF274_ZNF274.RCADE_barcode_B2B30PROseq_noTSS.tfit_merged_vs_LC2PROseq_noTSS.tfit_merged.png
- __MACOSX/noTSS/best_curated_Human_TFs_p1e-6_grch38/B2B_vs_LC2/._ZNF274_ZNF274.RCADE_barcode_B2B30PROseq_noTSS.tfit_merged_vs_LC2PROseq_noTSS.tfit_merged.png
- noTSS/best_curated_Human_TFs_p1e-6_grch38/B2B_vs_LC2/TBX2_M09209_1.94d_barcode_B2B30PROseq_noTSS.tfit_merged_vs_LC2PROseq_noTSS.tfit_merged.png
- __MACOSX/noTSS/best_curated_Human_TFs_p1e-6_grch38/B2B_vs_LC2/._TBX2_M09209_1.94d_barcode_B2B30PROseq_noTSS.tfit_merged_vs_LC2PROseq_noTSS.tfit_merged.png
- noTSS/best_curated_Human_TFs_p1e-6_grch38/B2B_vs_LC2/YY1_M09317_1.94d_barcode_B2B30PROseq_noTSS.tfit_merged_vs_LC2PROseq_noTSS.tfit_merged.png
- __MACOSX/noTSS/best_curated_Human_TFs_p1e-6_grch38/B2B_vs_LC2/._YY1_M09317_1.94d_barcode_B2B30PROseq_noTSS.tfit_merged_vs_LC2PROseq_noTSS.tfit_merged.png
- noTSS/best_curated_Human_TFs_p1e-6_grch38/B2B_vs_LC2/ZNF334_ZNF334.RCADE_barcode_B2B30PROseq_noTSS.tfit_merged_vs_LC2PROseq_noTSS.tfit_merged.png
- __MACOSX/noTSS/best_curated_Human_TFs_p1e-6_grch38/B2B_vs_LC2/._ZNF334_ZNF334.RCADE_barcode_B2B30PROseq_noTSS.tfit_merged_vs_LC2PROseq_noTSS.tfit_merged.png
- noTSS/best_curated_Human_TFs_p1e-6_grch38/B2B_vs_LC2/ZBTB43_M09305_1.94d_barcode_B2B30PROseq_noTSS.tfit_merged_vs_LC2PROseq_noTSS.tfit_merged.png
- __MACOSX/noTSS/best_curated_Human_TFs_p1e-6_grch38/B2B_vs_LC2/._ZBTB43_M09305_1.94d_barcode_B2B30PROseq_noTSS.tfit_merged_vs_LC2PROseq_noTSS.tfit_merged.png
- noTSS/best_curated_Human_TFs_p1e-6_grch38/B2B_vs_LC2/B2B30PROseq_noTSS.tfit_merged_vs_LC2PROseq_noTSS.tfit_merged_differential_md_scores.txt
- __MACOSX/noTSS/best_curated_Human_TFs_p1e-6_grch38/B2B_vs_LC2/._B2B30PROseq_noTSS.tfit_merged_vs_LC2PROseq_noTSS.tfit_merged_differential_md_scores.txt
- noTSS/best_curated_Human_TFs_p1e-6_grch38/B2B_vs_LC2/USF1_M09265_1.94d_barcode_B2B30PROseq_noTSS.tfit_merged_vs_LC2PROseq_noTSS.tfit_merged.png
- __MACOSX/noTSS/best_curated_Human_TFs_p1e-6_grch38/B2B_vs_LC2/._USF1_M09265_1.94d_barcode_B2B30PROseq_noTSS.tfit_merged_vs_LC2PROseq_noTSS.tfit_merged.png
- noTSS/best_curated_Human_TFs_p1e-6_grch38/B2B_vs_LC2/NR2C1_M09871_1.94d_barcode_B2B30PROseq_noTSS.tfit_merged_vs_LC2PROseq_noTSS.tfit_merged.png
- __MACOSX/noTSS/best_curated_Human_TFs_p1e-6_grch38/B2B_vs_LC2/._NR2C1_M09871_1.94d_barcode_B2B30PROseq_noTSS.tfit_merged_vs_LC2PROseq_noTSS.tfit_merged.png
- noTSS/best_curated_Human_TFs_p1e-6_grch38/B2B_vs_LC2/MYC_M06652_1.94d_barcode_B2B30PROseq_noTSS.tfit_merged_vs_LC2PROseq_noTSS.tfit_merged.png
- __MACOSX/noTSS/best_curated_Human_TFs_p1e-6_grch38/B2B_vs_LC2/._MYC_M06652_1.94d_barcode_B2B30PROseq_noTSS.tfit_merged_vs_LC2PROseq_noTSS.tfit_merged.png
- noTSS/best_curated_Human_TFs_p1e-6_grch38/B2B_vs_LC2/ZNF200_M10359_1.94d_barcode_B2B30PROseq_noTSS.tfit_merged_vs_LC2PROseq_noTSS.tfit_merged.png
- __MACOSX/noTSS/best_curated_Human_TFs_p1e-6_grch38/B2B_vs_LC2/._ZNF200_M10359_1.94d_barcode_B2B30PROseq_noTSS.tfit_merged_vs_LC2PROseq_noTSS.tfit_merged.png
- noTSS/best_curated_Human_TFs_p1e-6_grch38/B2B_vs_LC2/MA_B2B30PROseq_noTSS.tfit_merged_to_LC2PROseq_noTSS.tfit_merged_md_score.png
- __MACOSX/noTSS/best_curated_Human_TFs_p1e-6_grch38/B2B_vs_LC2/._MA_B2B30PROseq_noTSS.tfit_merged_to_LC2PROseq_noTSS.tfit_merged_md_score.png
- noTSS/best_curated_Human_TFs_p1e-6_grch38/B2B_vs_LC2/ZFP82_M10394_1.94d_barcode_B2B30PROseq_noTSS.tfit_merged_vs_LC2PROseq_noTSS.tfit_merged.png
- __MACOSX/noTSS/best_curated_Human_TFs_p1e-6_grch38/B2B_vs_LC2/._ZFP82_M10394_1.94d_barcode_B2B30PROseq_noTSS.tfit_merged_vs_LC2PROseq_noTSS.tfit_merged.png
- noTSS/best_curated_Human_TFs_p1e-6_grch38/B2B_vs_LC2/TCF7L1_M06178_1.94d_barcode_B2B30PROseq_noTSS.tfit_merged_vs_LC2PROseq_noTSS.tfit_merged.png
- __MACOSX/noTSS/best_curated_Human_TFs_p1e-6_grch38/B2B_vs_LC2/._TCF7L1_M06178_1.94d_barcode_B2B30PROseq_noTSS.tfit_merged_vs_LC2PROseq_noTSS.tfit_merged.png
- noTSS/best_curated_Human_TFs_p1e-6_grch38/B2B_vs_LC2/ZIM3_ZIM3.RCADE_barcode_B2B30PROseq_noTSS.tfit_merged_vs_LC2PROseq_noTSS.tfit_merged.png
- __MACOSX/noTSS/best_curated_Human_TFs_p1e-6_grch38/B2B_vs_LC2/._ZIM3_ZIM3.RCADE_barcode_B2B30PROseq_noTSS.tfit_merged_vs_LC2PROseq_noTSS.tfit_merged.png
- noTSS/best_curated_Human_TFs_p1e-6_grch38/B2B_vs_LC2/BACH1_M09445_1.94d_barcode_B2B30PROseq_noTSS.tfit_merged_vs_LC2PROseq_noTSS.tfit_merged.png
- __MACOSX/noTSS/best_curated_Human_TFs_p1e-6_grch38/B2B_vs_LC2/._BACH1_M09445_1.94d_barcode_B2B30PROseq_noTSS.tfit_merged_vs_LC2PROseq_noTSS.tfit_merged.png
- noTSS/best_curated_Human_TFs_p1e-6_grch38/B2B_vs_LC2/ZNF443_ZNF443.RCADE_barcode_B2B30PROseq_noTSS.tfit_merged_vs_LC2PROseq_noTSS.tfit_merged.png
- __MACOSX/noTSS/best_curated_Human_TFs_p1e-6_grch38/B2B_vs_LC2/._ZNF443_ZNF443.RCADE_barcode_B2B30PROseq_noTSS.tfit_merged_vs_LC2PROseq_noTSS.tfit_merged.png
- noTSS/best_curated_Human_TFs_p1e-6_grch38/A549_vs_LC2/HNF4A_M05803_1.94d_barcode_A549PROseq_noTSS.tfit_merged_vs_LC2PROseq_noTSS.tfit_merged.png
- __MACOSX/noTSS/best_curated_Human_TFs_p1e-6_grch38/A549_vs_LC2/._HNF4A_M05803_1.94d_barcode_A549PROseq_noTSS.tfit_merged_vs_LC2PROseq_noTSS.tfit_merged.png
- noTSS/best_curated_Human_TFs_p1e-6_grch38/A549_vs_LC2/NFAT5_M05930_1.94d_barcode_A549PROseq_noTSS.tfit_merged_vs_LC2PROseq_noTSS.tfit_merged.png
- __MACOSX/noTSS/best_curated_Human_TFs_p1e-6_grch38/A549_vs_LC2/._NFAT5_M05930_1.94d_barcode_A549PROseq_noTSS.tfit_merged_vs_LC2PROseq_noTSS.tfit_merged.png
- noTSS/best_curated_Human_TFs_p1e-6_grch38/A549_vs_LC2/PRDM6_M10436_1.94d_barcode_A549PROseq_noTSS.tfit_merged_vs_LC2PROseq_noTSS.tfit_merged.png
- __MACOSX/noTSS/best_curated_Human_TFs_p1e-6_grch38/A549_vs_LC2/._PRDM6_M10436_1.94d_barcode_A549PROseq_noTSS.tfit_merged_vs_LC2PROseq_noTSS.tfit_merged.png
- noTSS/best_curated_Human_TFs_p1e-6_grch38/A549_vs_LC2/MAFK_M05885_1.94d_barcode_A549PROseq_noTSS.tfit_merged_vs_LC2PROseq_noTSS.tfit_merged.png
- __MACOSX/noTSS/best_curated_Human_TFs_p1e-6_grch38/A549_vs_LC2/._MAFK_M05885_1.94d_barcode_A549PROseq_noTSS.tfit_merged_vs_LC2PROseq_noTSS.tfit_merged.png
- noTSS/best_curated_Human_TFs_p1e-6_grch38/A549_vs_LC2/STAT6_M06798_1.94d_barcode_A549PROseq_noTSS.tfit_merged_vs_LC2PROseq_noTSS.tfit_merged.png
- __MACOSX/noTSS/best_curated_Human_TFs_p1e-6_grch38/A549_vs_LC2/._STAT6_M06798_1.94d_barcode_A549PROseq_noTSS.tfit_merged_vs_LC2PROseq_noTSS.tfit_merged.png
- noTSS/best_curated_Human_TFs_p1e-6_grch38/A549_vs_LC2/A549PROseq_noTSS.tfit_merged_vs_LC2PROseq_noTSS.tfit_merged_differential_md_scores.txt
- __MACOSX/noTSS/best_curated_Human_TFs_p1e-6_grch38/A549_vs_LC2/._A549PROseq_noTSS.tfit_merged_vs_LC2PROseq_noTSS.tfit_merged_differential_md_scores.txt
- noTSS/best_curated_Human_TFs_p1e-6_grch38/A549_vs_LC2/ZNF770_M10379_1.94d_barcode_A549PROseq_noTSS.tfit_merged_vs_LC2PROseq_noTSS.tfit_merged.png
- __MACOSX/noTSS/best_curated_Human_TFs_p1e-6_grch38/A549_vs_LC2/._ZNF770_M10379_1.94d_barcode_A549PROseq_noTSS.tfit_merged_vs_LC2PROseq_noTSS.tfit_merged.png
- noTSS/best_curated_Human_TFs_p1e-6_grch38/A549_vs_LC2/ZNF443_ZNF443.RCADE_barcode_A549PROseq_noTSS.tfit_merged_vs_LC2PROseq_noTSS.tfit_merged.png
- __MACOSX/noTSS/best_curated_Human_TFs_p1e-6_grch38/A549_vs_LC2/._ZNF443_ZNF443.RCADE_barcode_A549PROseq_noTSS.tfit_merged_vs_LC2PROseq_noTSS.tfit_merged.png
- noTSS/best_curated_Human_TFs_p1e-6_grch38/A549_vs_LC2/ZNF146_M10372_1.94d_barcode_A549PROseq_noTSS.tfit_merged_vs_LC2PROseq_noTSS.tfit_merged.png
- __MACOSX/noTSS/best_curated_Human_TFs_p1e-6_grch38/A549_vs_LC2/._ZNF146_M10372_1.94d_barcode_A549PROseq_noTSS.tfit_merged_vs_LC2PROseq_noTSS.tfit_merged.png
- noTSS/best_curated_Human_TFs_p1e-6_grch38/A549_vs_LC2/ZNF18_M10343_1.94d_barcode_A549PROseq_noTSS.tfit_merged_vs_LC2PROseq_noTSS.tfit_merged.png
- __MACOSX/noTSS/best_curated_Human_TFs_p1e-6_grch38/A549_vs_LC2/._ZNF18_M10343_1.94d_barcode_A549PROseq_noTSS.tfit_merged_vs_LC2PROseq_noTSS.tfit_merged.png
- noTSS/best_curated_Human_TFs_p1e-6_grch38/A549_vs_LC2/MA_A549PROseq_noTSS.tfit_merged_to_LC2PROseq_noTSS.tfit_merged_md_score.png
- __MACOSX/noTSS/best_curated_Human_TFs_p1e-6_grch38/A549_vs_LC2/._MA_A549PROseq_noTSS.tfit_merged_to_LC2PROseq_noTSS.tfit_merged_md_score.png
- noTSS/best_curated_Human_TFs_p1e-6_grch38/A549_vs_LC2/RFX3_M06050_1.94d_barcode_A549PROseq_noTSS.tfit_merged_vs_LC2PROseq_noTSS.tfit_merged.png
- __MACOSX/noTSS/best_curated_Human_TFs_p1e-6_grch38/A549_vs_LC2/._RFX3_M06050_1.94d_barcode_A549PROseq_noTSS.tfit_merged_vs_LC2PROseq_noTSS.tfit_merged.png
- noTSS/best_curated_Human_TFs_p1e-6_grch38/A549_vs_LC2/ZNF571_ZNF571.RCADE_barcode_A549PROseq_noTSS.tfit_merged_vs_LC2PROseq_noTSS.tfit_merged.png
- __MACOSX/noTSS/best_curated_Human_TFs_p1e-6_grch38/A549_vs_LC2/._ZNF571_ZNF571.RCADE_barcode_A549PROseq_noTSS.tfit_merged_vs_LC2PROseq_noTSS.tfit_merged.png
- noTSS/best_curated_Human_TFs_p1e-6_grch38/A549_vs_LC2/BACH1_M09445_1.94d_barcode_A549PROseq_noTSS.tfit_merged_vs_LC2PROseq_noTSS.tfit_merged.png
- __MACOSX/noTSS/best_curated_Human_TFs_p1e-6_grch38/A549_vs_LC2/._BACH1_M09445_1.94d_barcode_A549PROseq_noTSS.tfit_merged_vs_LC2PROseq_noTSS.tfit_merged.png
- noTSS/best_curated_Human_TFs_p1e-6_grch38/A549_vs_LC2/TCF4_M06176_1.94d_barcode_A549PROseq_noTSS.tfit_merged_vs_LC2PROseq_noTSS.tfit_merged.png
- __MACOSX/noTSS/best_curated_Human_TFs_p1e-6_grch38/A549_vs_LC2/._TCF4_M06176_1.94d_barcode_A549PROseq_noTSS.tfit_merged_vs_LC2PROseq_noTSS.tfit_merged.png
- noTSS/best_curated_Human_TFs_p1e-6_grch38/A549_vs_LC2/ZNF496_ZNF496.MEME_barcode_A549PROseq_noTSS.tfit_merged_vs_LC2PROseq_noTSS.tfit_merged.png
- __MACOSX/noTSS/best_curated_Human_TFs_p1e-6_grch38/A549_vs_LC2/._ZNF496_ZNF496.MEME_barcode_A549PROseq_noTSS.tfit_merged_vs_LC2PROseq_noTSS.tfit_merged.png
- noTSS/best_curated_Human_TFs_p1e-6_grch38/A549_vs_LC2/IRF1_M06920_1.94d_barcode_A549PROseq_noTSS.tfit_merged_vs_LC2PROseq_noTSS.tfit_merged.png
- __MACOSX/noTSS/best_curated_Human_TFs_p1e-6_grch38/A549_vs_LC2/._IRF1_M06920_1.94d_barcode_A549PROseq_noTSS.tfit_merged_vs_LC2PROseq_noTSS.tfit_merged.png
- noTSS/best_curated_Human_TFs_p1e-6_grch38/A549_vs_LC2/RFX2_M06048_1.94d_barcode_A549PROseq_noTSS.tfit_merged_vs_LC2PROseq_noTSS.tfit_merged.png
- __MACOSX/noTSS/best_curated_Human_TFs_p1e-6_grch38/A549_vs_LC2/._RFX2_M06048_1.94d_barcode_A549PROseq_noTSS.tfit_merged_vs_LC2PROseq_noTSS.tfit_merged.png
- noTSS/best_curated_Human_TFs_p1e-6_grch38/A549_vs_LC2/ZNF280A_M10358_1.94d_barcode_A549PROseq_noTSS.tfit_merged_vs_LC2PROseq_noTSS.tfit_merged.png
- __MACOSX/noTSS/best_curated_Human_TFs_p1e-6_grch38/A549_vs_LC2/._ZNF280A_M10358_1.94d_barcode_A549PROseq_noTSS.tfit_merged_vs_LC2PROseq_noTSS.tfit_merged.png
- noTSS/best_curated_Human_TFs_p1e-6_grch38/A549_vs_LC2/ZNF660_M09383_1.94d_barcode_A549PROseq_noTSS.tfit_merged_vs_LC2PROseq_noTSS.tfit_merged.png
- __MACOSX/noTSS/best_curated_Human_TFs_p1e-6_grch38/A549_vs_LC2/._ZNF660_M09383_1.94d_barcode_A549PROseq_noTSS.tfit_merged_vs_LC2PROseq_noTSS.tfit_merged.png
- noTSS/best_curated_Human_TFs_p1e-6_grch38/A549_vs_LC2/ZFP82_M10394_1.94d_barcode_A549PROseq_noTSS.tfit_merged_vs_LC2PROseq_noTSS.tfit_merged.png
- __MACOSX/noTSS/best_curated_Human_TFs_p1e-6_grch38/A549_vs_LC2/._ZFP82_M10394_1.94d_barcode_A549PROseq_noTSS.tfit_merged_vs_LC2PROseq_noTSS.tfit_merged.png
- noTSS/best_curated_Human_TFs_p1e-6_grch38/A549_vs_LC2/USF1_M06218_1.94d_barcode_A549PROseq_noTSS.tfit_merged_vs_LC2PROseq_noTSS.tfit_merged.png
- __MACOSX/noTSS/best_curated_Human_TFs_p1e-6_grch38/A549_vs_LC2/._USF1_M06218_1.94d_barcode_A549PROseq_noTSS.tfit_merged_vs_LC2PROseq_noTSS.tfit_merged.png
- noTSS/best_curated_Human_TFs_p1e-6_grch38/A549_vs_LC2/NR2C1_M09871_1.94d_barcode_A549PROseq_noTSS.tfit_merged_vs_LC2PROseq_noTSS.tfit_merged.png
- __MACOSX/noTSS/best_curated_Human_TFs_p1e-6_grch38/A549_vs_LC2/._NR2C1_M09871_1.94d_barcode_A549PROseq_noTSS.tfit_merged_vs_LC2PROseq_noTSS.tfit_merged.png
- noTSS/best_curated_Human_TFs_p1e-6_grch38/A549_vs_LC2/ZNF287_ZNF287.RCADE_barcode_A549PROseq_noTSS.tfit_merged_vs_LC2PROseq_noTSS.tfit_merged.png
- __MACOSX/noTSS/best_curated_Human_TFs_p1e-6_grch38/A549_vs_LC2/._ZNF287_ZNF287.RCADE_barcode_A549PROseq_noTSS.tfit_merged_vs_LC2PROseq_noTSS.tfit_merged.png
- noTSS/best_curated_Human_TFs_p1e-6_grch38/A549_vs_LC2/ZNF382_M10422_1.94d_barcode_A549PROseq_noTSS.tfit_merged_vs_LC2PROseq_noTSS.tfit_merged.png
- __MACOSX/noTSS/best_curated_Human_TFs_p1e-6_grch38/A549_vs_LC2/._ZNF382_M10422_1.94d_barcode_A549PROseq_noTSS.tfit_merged_vs_LC2PROseq_noTSS.tfit_merged.png
- noTSS/best_curated_Human_TFs_p1e-6_grch38/A549_vs_LC2/ZNF114_ZNF114.MEME_barcode_A549PROseq_noTSS.tfit_merged_vs_LC2PROseq_noTSS.tfit_merged.png
- __MACOSX/noTSS/best_curated_Human_TFs_p1e-6_grch38/A549_vs_LC2/._ZNF114_ZNF114.MEME_barcode_A549PROseq_noTSS.tfit_merged_vs_LC2PROseq_noTSS.tfit_merged.png
- noTSS/best_curated_Human_TFs_p1e-6_grch38/A549_vs_LC2/HNF1A_M05796_1.94d_barcode_A549PROseq_noTSS.tfit_merged_vs_LC2PROseq_noTSS.tfit_merged.png
- __MACOSX/noTSS/best_curated_Human_TFs_p1e-6_grch38/A549_vs_LC2/._HNF1A_M05796_1.94d_barcode_A549PROseq_noTSS.tfit_merged_vs_LC2PROseq_noTSS.tfit_merged.png
- noTSS/best_curated_Human_TFs_p1e-6_grch38/A549_vs_LC2/ZBTB43_M09305_1.94d_barcode_A549PROseq_noTSS.tfit_merged_vs_LC2PROseq_noTSS.tfit_merged.png
- __MACOSX/noTSS/best_curated_Human_TFs_p1e-6_grch38/A549_vs_LC2/._ZBTB43_M09305_1.94d_barcode_A549PROseq_noTSS.tfit_merged_vs_LC2PROseq_noTSS.tfit_merged.png
[truncated: 44 more entries]
