# Supplementary material for: The MUC5B-associated variant rs35705950 resides within an enhancer subject to lineage- and disease-dependent epigenetic remodeling
Source: JCI Insight. 2021 Jan 25;6(2):e144294. doi: 10.1172/jci.insight.144294 (PMC7934873; doi:10.1172/jci.insight.144294)
Supplement: Supplemental Data Set 1 [file jciinsight-6-144294-s076.zip › noTSS/best_curated_Human_TFs_p1e-5_grch38/A549PROseq_noTSS.tfit_merged_md_scores.txt]

NR1I2_M08993_1.94d.bed	0.3463151587777112	578	1669	131660	8;5;3;5;3;10;5;7;6;7;6;6;8;7;7;9;6;5;8;2;1;9;7;10;7;7;6;7;7;5;6;3;4;8;10;11;8;4;4;12;10;7;5;8;10;4;7;13;10;15;8;15;7;9;12;7;10;13;9;19;14;17;23;24;23;26;30;34;47;24;48;31;43;32;45;36;51;38;26;37;33;31;25;20;15;20;16;11;11;12;10;6;8;11;7;13;8;8;7;11;7;11;5;2;7;3;4;6;4;6;5;7;8;7;6;9;8;6;4;6;3;7;3;7;7;4;6;6;6;3;6;6;5;6;6;7;9;5;6;9;2;3;2;5;4;4;9;3;4;5
VDR_M06221_1.94d.bed	0.3313807531380753	396	1195	129330	9;1;2;3;7;4;6;7;4;6;4;5;4;5;8;7;4;8;2;2;2;7;8;4;5;4;6;1;7;6;5;2;3;6;7;7;4;2;6;8;5;6;3;2;8;4;5;4;9;11;9;9;5;9;7;3;8;10;5;14;10;12;12;9;11;22;24;27;43;19;32;25;24;25;24;19;30;25;15;28;23;24;20;16;11;14;10;10;11;9;5;4;7;7;6;9;8;7;5;7;2;8;1;3;3;3;4;2;5;3;8;4;5;4;6;8;5;4;6;6;4;5;5;2;7;6;5;4;4;1;4;6;3;5;5;4;6;4;2;3;2;4;2;7;2;5;3;2;4;5
NR1I2_M07567_1.94d.bed	0.3296382730455076	565	1714	129050	6;5;4;6;3;8;4;6;8;9;2;6;11;8;2;5;4;6;9;6;4;8;10;5;9;9;4;5;8;8;6;2;7;10;8;15;8;5;7;10;9;7;9;8;11;6;8;13;8;14;12;14;7;10;13;11;13;14;13;23;15;13;21;28;21;25;30;40;44;29;41;33;36;30;45;35;51;37;25;37;30;36;25;24;14;22;16;11;12;17;10;10;6;12;11;14;6;7;7;8;6;12;4;3;6;3;2;6;4;6;5;8;9;8;3;12;7;5;7;7;1;5;7;7;7;5;6;10;8;3;4;7;6;4;7;7;10;3;4;8;2;5;4;3;5;5;6;3;7;8
HNF1B_M05798_1.94d.bed	0.2982456140350877	204	684	76766	3;1;2;0;4;1;4;3;2;0;4;1;0;1;3;1;2;2;8;1;0;1;1;4;1;2;4;2;2;2;3;2;2;4;1;2;5;0;3;3;3;1;3;2;5;5;2;4;8;6;9;9;3;3;5;7;11;5;7;7;12;14;5;7;13;8;16;12;13;11;12;10;21;13;11;8;11;13;13;11;10;16;18;14;16;9;19;9;12;11;2;2;4;7;3;0;3;3;1;1;5;7;3;6;3;3;3;2;2;0;4;5;3;2;2;0;2;5;2;0;4;3;1;3;0;1;0;1;0;2;0;4;1;2;2;1;0;0;0;1;5;1;0;0;1;1;1;0;0;3
ZNF384_M09363_1.94d.bed	0.29549071618037137	557	1885	271938	6;6;4;10;4;3;11;9;13;7;6;5;6;10;2;5;8;5;7;4;7;3;11;6;2;9;10;13;10;3;2;4;15;3;8;8;19;12;13;7;8;14;9;14;12;2;8;15;5;11;10;5;9;6;20;15;18;16;15;12;14;17;28;15;42;28;31;38;22;22;70;56;45;28;40;43;30;31;26;27;27;24;36;18;11;34;23;14;18;17;6;7;16;13;14;11;9;7;11;2;14;12;5;6;12;3;8;8;16;7;11;5;9;9;10;4;7;4;2;6;15;5;8;14;5;4;8;6;9;14;7;0;7;7;5;7;6;6;11;10;12;8;3;11;8;10;3;3;14;9
HNF1B_M05797_1.94d.bed	0.29264475743348983	187	639	73654	2;1;3;0;3;0;4;3;1;0;2;0;0;1;3;1;3;3;7;1;0;1;1;4;2;2;2;2;2;0;3;5;2;4;1;2;5;0;2;3;2;1;2;2;5;5;3;3;7;7;9;7;4;4;4;5;12;5;6;6;11;11;6;9;12;11;14;8;13;12;11;9;19;12;10;9;8;11;12;11;9;18;16;13;15;9;18;9;11;9;1;1;3;7;4;1;2;3;1;0;4;4;3;7;2;2;4;2;2;0;3;5;3;2;2;0;3;4;2;0;3;1;0;4;0;1;0;0;0;0;0;3;1;3;2;1;0;0;0;1;6;1;1;0;1;1;1;0;1;3
ELF1_M09509_1.94d.bed	0.2904040404040404	115	396	50151	2;0;0;0;0;1;3;0;3;0;1;1;1;3;1;2;1;0;3;2;4;1;1;3;0;0;5;1;2;2;0;0;4;2;0;2;4;4;1;3;5;2;2;2;1;4;5;0;2;1;0;7;3;1;1;3;4;1;5;3;3;2;3;9;2;11;7;5;10;4;6;8;14;4;8;8;9;6;5;8;8;9;3;6;7;4;3;0;5;4;6;1;2;1;0;1;7;2;0;2;4;2;0;1;3;1;3;2;0;3;0;2;3;0;1;1;5;0;0;3;1;1;0;0;2;2;1;1;3;2;0;4;0;1;2;1;0;0;3;1;2;5;0;2;3;1;1;2;0;2
FOXP1_M01031_1.94d.bed	0.28793309438470727	241	837	75153	3;1;2;1;3;2;2;6;2;1;0;1;0;0;2;0;1;2;0;3;1;0;2;3;2;1;1;2;0;0;1;1;2;1;3;1;2;1;4;3;3;1;1;0;6;3;4;4;7;1;0;7;7;10;16;23;11;26;18;17;14;15;17;26;18;13;14;14;20;12;13;13;16;13;12;9;18;12;23;15;18;18;22;12;14;17;14;9;8;17;9;9;9;15;11;3;6;4;2;2;5;2;1;3;2;4;1;2;1;0;2;0;0;2;1;3;1;1;0;1;3;0;1;3;2;1;2;0;0;3;5;3;2;2;0;1;2;0;2;1;4;1;2;2;1;0;2;2;1;2
HNF1A_M05796_1.94d.bed	0.28273809523809523	190	672	83049	1;0;3;1;2;2;3;1;3;3;1;0;2;0;2;0;1;4;3;1;5;3;0;2;1;4;0;2;3;3;2;2;3;4;2;3;1;2;5;2;3;1;3;4;1;3;7;3;5;4;8;5;13;4;3;3;7;12;7;7;3;12;8;11;11;8;13;10;12;17;8;10;16;15;14;12;7;10;10;11;14;8;14;18;15;17;8;19;9;11;10;2;3;4;10;1;0;2;4;0;4;2;9;1;6;5;4;4;2;0;2;3;4;2;4;0;0;5;1;3;2;1;1;2;0;2;1;0;2;1;0;3;1;6;2;1;0;0;0;1;4;1;0;0;2;1;1;0;0;3
NFE2_M08957_1.94d.bed	0.27797576621525305	390	1403	143364	4;0;4;8;12;0;7;2;8;4;6;10;4;4;4;4;6;4;2;2;8;0;3;2;2;8;6;2;10;10;4;2;12;4;6;13;5;3;8;10;1;7;6;16;7;4;0;9;15;4;10;11;8;4;13;16;0;15;22;16;21;14;28;16;16;20;16;27;23;35;21;32;20;18;32;22;23;13;27;22;21;23;40;21;29;21;11;19;10;20;5;16;7;8;9;9;7;8;3;6;2;4;12;6;4;10;13;8;11;9;4;4;4;4;2;4;9;4;0;4;2;2;4;10;6;6;6;2;6;2;8;8;6;4;4;2;4;2;2;4;6;6;10;4;8;4;6;2;6;6
MYBL2_M05924_1.94d.bed	0.275	11	40	18090	1;1;1;0;0;0;0;1;0;1;0;0;0;0;1;0;0;0;0;1;0;0;0;0;0;0;0;0;1;0;0;0;1;0;1;0;1;1;1;1;0;1;0;0;0;0;0;0;1;0;0;0;0;0;0;0;0;0;1;0;0;0;1;0;0;0;0;0;1;1;0;1;1;1;1;2;0;0;0;0;0;0;2;0;0;0;0;1;0;0;0;0;2;1;0;1;0;0;0;0;0;0;0;0;0;0;0;1;0;0;0;0;0;0;0;0;0;0;0;0;0;0;1;0;0;0;0;0;0;0;0;0;0;1;0;0;0;0;0;1;1;0;0;0;0;0;0;0;0;1
ELF1_M09501_1.94d.bed	0.2731707317073171	112	410	51889	1;0;0;0;3;0;1;1;2;1;1;0;2;3;2;1;1;2;2;4;0;1;2;1;0;3;2;1;1;2;0;2;3;3;1;5;5;3;3;3;3;3;3;1;3;6;4;2;3;1;1;7;2;2;2;6;1;4;4;3;2;1;8;1;5;10;5;5;10;6;7;6;8;7;8;10;6;4;6;12;8;5;3;8;6;4;3;4;5;4;5;3;3;0;1;3;6;1;1;4;2;3;1;2;3;1;3;2;1;3;0;2;3;0;1;1;4;0;1;1;3;0;0;1;4;2;0;0;3;1;0;4;0;1;2;1;0;0;2;1;2;4;1;2;2;1;1;2;0;2
NFE2_M05934_1.94d.bed	0.2697594501718213	314	1164	134609	3;5;0;9;8;5;2;4;2;8;4;6;5;2;4;5;5;4;1;5;0;6;4;0;2;1;7;4;3;15;6;4;1;9;3;9;10;5;6;2;2;3;4;7;9;7;3;6;9;7;3;10;9;7;15;11;6;7;18;20;15;20;24;15;15;16;7;18;30;18;29;15;25;13;17;23;13;13;21;22;20;12;32;17;27;15;18;10;12;10;15;13;6;4;5;6;4;6;7;6;6;2;6;5;3;1;9;3;7;9;5;1;5;2;3;4;7;5;0;2;2;2;2;6;6;3;6;2;6;0;9;5;6;3;4;3;2;2;2;3;4;3;6;5;5;3;7;1;5;4
ZSCAN10_M00592_1.94d.bed	0.26822323462414577	471	1756	185204	8;7;8;2;9;8;5;7;9;5;6;6;6;7;5;5;6;8;3;6;4;9;6;6;6;9;8;7;11;6;8;9;11;10;14;7;7;6;9;8;6;4;8;4;13;15;8;12;10;20;11;14;13;13;12;11;13;9;13;12;19;25;24;23;19;19;27;22;24;27;30;34;39;33;27;37;43;32;25;33;33;24;14;22;25;22;20;24;21;20;17;15;12;10;13;15;9;7;8;12;8;9;9;6;8;7;8;4;10;6;8;3;3;8;3;10;4;8;9;6;8;5;4;5;9;10;4;8;10;6;8;9;7;7;6;5;4;4;3;7;6;11;6;8;9;6;7;9;9;5
FOXC1_M01039_1.94d.bed	0.2653846153846154	276	1040	127077	1;3;0;5;2;4;5;3;4;6;5;2;2;5;1;5;3;8;2;3;3;2;5;6;0;1;4;2;3;2;1;1;4;5;3;3;5;0;5;4;3;2;0;1;5;3;10;4;4;4;3;7;9;9;13;22;14;26;17;21;19;17;19;26;21;18;16;15;21;16;17;21;14;15;15;8;19;15;24;16;24;19;22;15;12;15;14;12;13;17;14;15;10;21;11;8;6;4;1;2;4;5;4;3;7;4;2;1;0;2;4;1;2;2;1;6;0;7;2;2;3;4;3;5;2;1;1;3;2;0;2;4;6;0;0;2;3;1;1;2;4;1;2;2;2;0;5;1;3;3
FOXD1_M09582_1.94d.bed	0.25843780135004824	268	1037	125043	5;1;3;4;4;3;6;3;3;3;6;5;3;4;4;2;4;2;5;3;6;5;1;4;3;7;4;1;3;0;2;4;1;3;3;5;0;3;1;5;2;0;0;2;3;3;6;6;4;5;2;5;9;7;13;15;19;15;19;18;24;13;19;26;17;17;18;20;17;13;19;16;14;16;16;10;19;12;19;22;23;19;20;15;13;10;13;14;10;18;11;14;11;23;18;3;11;2;3;2;7;4;3;2;6;3;5;5;1;1;4;4;3;6;1;3;2;4;1;3;5;5;3;3;4;3;3;5;1;1;0;3;5;3;2;3;4;1;0;2;4;4;1;5;1;3;0;2;3;2
FOXA1_M09573_1.94d.bed	0.25746924428822493	293	1138	144889	4;4;1;6;1;2;7;2;4;2;2;4;5;6;3;1;4;10;2;3;6;2;1;5;4;4;5;2;1;4;2;1;2;4;5;3;2;3;5;0;3;2;4;5;6;2;10;4;6;3;4;8;9;8;11;23;13;24;18;27;19;16;18;29;19;18;19;20;24;10;22;13;14;16;19;10;22;12;23;20;27;20;26;16;10;19;14;14;17;15;18;14;11;24;15;5;9;3;4;2;6;4;3;3;6;3;3;6;2;1;5;2;4;6;1;6;2;4;7;6;2;5;3;5;1;2;4;4;3;2;2;4;8;3;5;2;0;2;1;1;5;3;0;4;5;5;2;0;2;2
FOXA1_M09569_1.94d.bed	0.25654008438818565	304	1185	150265	4;5;3;6;2;1;2;3;4;3;3;0;6;8;7;2;4;9;7;3;4;5;0;5;3;4;6;2;3;5;3;3;1;5;4;4;2;3;3;3;3;3;5;6;4;3;8;4;8;5;1;7;12;9;10;21;16;17;23;25;20;16;19;30;15;23;22;21;22;11;20;15;17;14;17;15;24;12;27;17;26;25;24;17;13;18;15;16;14;16;19;12;13;23;15;5;8;5;7;2;6;3;4;4;4;4;5;5;0;1;5;4;4;6;1;5;2;4;7;6;4;6;3;5;1;2;4;3;2;2;1;6;9;3;3;2;1;4;1;3;5;3;0;4;5;3;1;3;2;3
ELF3_M05650_1.94d.bed	0.2538293216630197	116	457	70611	3;3;0;1;1;0;2;2;0;5;1;3;0;3;2;1;4;2;2;2;1;2;2;1;2;1;0;3;1;2;1;1;2;2;4;1;3;3;3;4;3;4;5;1;1;3;3;6;2;5;2;3;8;4;2;2;5;4;7;2;4;3;0;8;4;7;10;5;3;6;5;7;10;12;6;8;4;7;8;8;15;9;4;4;4;5;0;5;5;6;8;3;2;1;1;1;2;2;1;3;5;4;2;1;0;4;3;5;0;2;1;0;3;1;1;5;3;0;1;2;1;3;0;1;5;4;2;1;3;1;2;4;1;1;1;1;2;1;2;3;1;4;1;2;3;2;3;1;0;3
GRHL1_M08737_1.94d.bed	0.24603174603174602	31	126	20457	4;0;2;3;2;0;0;2;0;1;0;0;2;0;0;0;2;2;0;3;2;4;0;2;2;0;0;2;1;2;2;0;0;0;0;0;0;0;0;2;0;0;0;0;0;0;0;0;0;0;0;0;2;2;0;4;0;2;0;0;2;0;2;4;0;2;0;2;2;2;2;4;4;2;0;0;0;2;2;2;0;0;2;4;0;0;0;2;0;0;2;0;1;0;0;0;0;0;0;2;0;0;0;2;0;0;0;0;1;2;0;0;2;0;0;0;3;0;0;0;2;0;0;0;0;0;1;0;0;0;2;0;0;0;0;0;0;0;0;0;4;2;0;0;0;0;0;1;2;2
FOXF1_M04073_1.94d.bed	0.24596273291925466	198	805	94710	5;2;1;3;2;4;2;5;5;3;1;1;3;0;4;1;3;2;1;3;5;4;3;1;6;2;4;4;1;2;1;3;1;5;2;1;1;4;3;2;1;1;2;3;3;4;4;4;5;4;1;5;7;7;12;19;11;13;13;15;16;10;14;16;12;16;11;12;14;11;15;10;9;13;11;4;17;8;19;11;16;10;19;15;10;12;8;8;6;14;7;11;11;13;13;3;7;6;2;1;5;4;3;5;5;4;3;1;3;2;0;1;4;0;3;2;1;2;2;4;3;2;4;5;1;1;3;1;0;5;4;4;0;3;3;1;1;1;2;3;4;2;5;3;0;2;2;1;1;2
EHF_M05647_1.94d.bed	0.2441860465116279	105	430	61038	4;0;1;1;1;1;0;1;4;0;3;2;2;3;1;3;4;1;2;2;2;2;1;3;2;1;3;1;2;3;0;0;3;3;1;4;1;4;2;5;4;4;1;2;2;4;8;3;5;0;1;7;3;1;1;4;4;2;4;2;5;1;2;9;2;11;6;4;6;4;4;5;10;9;7;5;8;5;8;10;11;7;3;4;4;4;4;1;7;4;6;2;2;2;2;0;3;1;1;3;6;4;1;1;3;3;2;5;1;3;0;1;4;1;1;2;3;1;0;3;0;3;0;2;4;3;1;2;3;2;0;4;1;1;1;1;1;1;3;2;3;3;0;2;4;0;2;0;0;2
BACH1_M06885_1.94d.bed	0.2440677966101695	360	1475	178914	8;7;6;5;8;5;6;6;9;5;7;7;8;5;5;6;6;8;6;3;6;8;9;7;9;4;8;5;11;4;6;7;7;6;5;14;5;4;4;5;5;9;8;3;5;11;6;9;10;2;8;10;9;8;11;9;16;15;13;12;11;18;24;18;25;11;36;26;26;19;25;21;23;22;23;34;19;17;21;14;27;22;23;24;19;24;23;12;20;12;11;11;9;7;5;14;9;10;8;4;3;10;5;4;7;6;9;6;4;10;4;6;6;5;4;9;1;8;9;8;7;4;6;6;7;4;7;7;5;9;8;8;7;8;3;7;3;6;7;2;8;6;11;6;6;2;3;6;8;7
MYBL1_M05920_1.94d.bed	0.24390243902439024	10	41	18182	1;1;0;0;0;0;0;0;0;0;0;0;0;0;0;1;0;0;0;0;0;1;0;0;0;0;0;0;0;0;1;0;0;1;1;0;1;0;1;0;1;0;0;1;1;0;0;0;1;0;0;0;1;0;0;0;0;0;0;0;1;0;0;0;0;0;1;0;0;0;0;0;0;1;0;0;1;1;1;1;2;0;0;0;0;0;0;1;1;0;0;0;0;1;0;0;0;0;1;2;0;1;0;0;1;0;0;0;0;0;0;0;0;1;0;1;0;0;0;0;0;0;0;0;1;0;0;0;0;0;0;1;0;0;0;0;0;0;0;0;0;0;0;1;0;0;1;1;0;2
ELK1_M05658_1.94d.bed	0.24354243542435425	66	271	39379	1;1;0;0;2;0;2;1;1;1;0;1;0;3;1;4;0;0;2;2;2;3;2;0;1;0;0;2;1;1;3;0;0;1;3;4;2;2;7;2;0;3;0;2;3;0;0;1;1;1;1;0;1;3;0;3;3;3;0;1;2;2;1;0;3;0;2;7;1;4;5;4;5;6;3;6;2;5;2;3;5;2;8;5;1;0;5;3;4;2;3;3;3;4;2;1;1;3;2;3;1;2;1;1;3;1;3;0;1;0;2;1;2;4;3;1;0;1;2;0;1;1;2;1;1;2;1;1;2;2;1;0;0;3;0;1;1;1;0;0;2;0;1;0;1;3;2;0;0;4
BACH1_M09445_1.94d.bed	0.24306688417618272	298	1226	144092	5;9;6;3;10;5;2;6;2;9;5;9;7;7;2;4;9;0;6;11;0;5;3;1;2;3;15;6;9;13;8;4;0;7;8;4;7;2;6;5;2;6;6;5;10;7;3;5;11;8;8;16;9;5;12;15;12;13;18;10;17;17;18;7;16;14;19;24;27;23;14;17;19;8;17;14;17;18;21;20;18;14;27;21;22;17;8;12;12;17;6;11;10;3;5;10;5;6;0;8;10;2;8;6;3;8;3;6;13;3;6;1;4;3;5;6;8;1;0;4;3;1;6;3;5;8;4;3;3;1;7;5;6;4;7;5;4;2;3;3;7;4;5;8;5;3;6;13;2;4
FLI1_M05706_1.94d.bed	0.2422680412371134	47	194	31882	1;1;0;0;0;0;2;1;2;0;0;1;0;1;0;0;0;0;1;0;1;3;2;0;0;0;0;2;0;1;0;1;1;0;5;1;0;3;5;1;1;1;1;2;2;0;0;1;1;1;0;0;1;1;2;2;2;1;1;2;2;2;1;1;0;0;2;5;2;3;3;3;6;3;3;6;2;0;2;3;3;2;4;2;1;0;2;3;2;3;0;1;3;2;1;1;1;3;1;3;1;1;0;1;2;3;0;0;1;1;0;1;2;2;5;0;0;1;2;1;0;1;2;1;0;1;0;2;0;0;1;1;0;2;0;1;1;0;0;0;1;1;0;0;1;2;2;0;0;4
ZNF684_ZNF684.RCADE.bed	0.23935666982024598	506	2114	273240	9;13;10;9;13;14;9;9;12;13;8;7;11;11;5;7;7;22;8;12;14;8;6;12;9;11;11;10;9;9;10;10;13;12;15;9;11;9;11;12;10;10;5;24;12;7;8;12;16;11;16;19;14;13;13;19;13;19;20;20;13;16;18;27;21;29;31;43;42;35;23;45;30;31;25;38;22;25;30;43;27;35;30;20;16;29;13;20;13;11;18;12;14;14;13;10;20;15;13;14;9;8;11;14;9;13;7;11;11;11;13;14;7;8;12;13;9;9;15;9;6;6;15;2;10;12;11;7;7;13;5;12;6;9;5;10;9;6;9;8;12;10;5;10;6;9;12;8;8…
GMEB1_M02116_1.94d.bed	0.23863636363636365	21	88	13967	2;0;0;0;1;1;0;0;1;0;0;2;2;0;0;0;1;1;0;1;1;0;1;0;0;0;1;1;1;0;1;0;0;0;1;1;0;0;0;0;0;0;0;1;2;2;0;0;0;0;1;1;0;0;0;0;2;2;1;0;1;1;1;1;0;0;0;2;0;0;2;3;3;0;0;1;0;1;0;1;1;2;1;3;4;0;1;0;1;1;0;0;1;2;4;0;1;0;1;1;0;2;0;1;0;1;0;0;0;1;0;1;1;0;1;0;0;0;0;0;0;0;0;0;0;0;0;0;0;0;0;0;0;0;0;1;1;0;0;1;0;0;0;0;0;0;1;1;0;1
ETV1_M05695_1.94d.bed	0.2347417840375587	50	213	33095	1;2;0;0;1;0;2;2;0;1;0;1;0;1;0;2;0;0;0;0;1;3;2;0;0;0;1;1;1;0;1;0;1;1;2;3;1;2;6;1;1;1;0;2;1;0;0;1;2;1;0;0;1;2;1;2;1;1;0;1;1;2;2;1;2;0;2;6;1;3;3;2;6;5;2;4;2;4;2;3;4;2;4;3;1;0;3;3;5;2;1;3;3;3;2;3;1;4;0;3;1;2;1;1;4;1;2;0;0;0;0;1;2;4;2;0;0;0;3;1;1;0;2;1;1;1;1;0;1;0;0;0;0;2;0;1;1;0;0;0;2;0;0;0;1;3;2;0;1;5
NRF1_M05963_1.94d.bed	0.23427152317880795	283	1208	85009	5;1;4;1;2;1;2;10;6;8;2;1;4;7;5;1;1;3;7;5;6;7;12;12;5;8;4;1;0;13;3;4;3;14;2;9;11;8;6;4;7;3;18;5;9;9;14;5;10;20;18;12;10;10;7;23;28;11;11;8;18;7;12;9;11;31;16;30;29;10;17;18;23;30;12;13;27;12;12;24;12;12;19;9;1;15;18;13;14;9;7;6;7;2;6;4;8;6;5;7;6;3;8;5;4;2;4;10;2;7;3;7;14;2;0;2;4;12;8;3;1;10;5;2;1;3;7;2;2;16;8;0;2;1;3;2;6;2;5;2;0;2;4;4;5;4;2;4;2;7
EHF_M06390_1.94d.bed	0.23191094619666047	125	539	70353	4;1;0;2;2;1;2;1;4;1;5;2;1;5;2;3;2;5;7;5;3;4;1;3;2;2;5;1;3;7;1;2;3;5;2;4;5;3;5;3;4;5;3;4;2;3;8;4;5;1;0;8;3;3;1;3;4;3;4;4;6;4;7;9;6;8;7;5;7;5;7;5;14;10;8;8;9;4;9;12;12;8;1;5;8;3;4;1;6;4;4;4;3;3;1;0;6;2;2;3;4;5;0;2;2;2;2;6;0;3;0;1;4;2;2;4;6;0;2;2;1;4;3;3;2;3;0;1;3;2;2;5;1;1;0;1;1;3;5;2;5;4;1;2;6;1;1;0;2;3
ERG_M08653_1.94d.bed	0.2302158273381295	64	278	38545	3;1;1;0;0;0;3;2;1;0;1;3;0;1;0;2;0;0;2;0;2;4;2;0;0;1;0;2;1;1;1;3;1;3;2;1;1;5;2;2;0;2;1;1;1;0;1;4;1;0;2;2;2;1;1;1;4;1;4;3;2;2;1;0;2;3;7;5;4;3;5;9;5;5;8;3;2;3;4;2;1;4;4;1;1;2;4;4;3;4;3;2;2;2;3;3;2;2;2;2;2;2;1;4;2;1;2;0;0;0;1;1;2;2;0;1;3;3;0;1;5;1;2;1;0;1;0;0;2;0;2;2;0;0;3;0;1;0;1;1;1;0;1;3;2;2;2;3;0;1
ZNF250_M09341_1.94d.bed	0.2302158273381295	320	1390	166420	7;8;12;5;6;6;5;10;4;8;10;6;8;6;2;11;7;11;6;10;8;5;14;7;7;6;10;11;11;4;7;8;6;11;11;6;6;5;6;11;6;7;9;5;5;6;11;7;8;2;5;17;6;9;6;5;12;13;13;21;19;16;11;22;9;17;11;19;24;22;18;24;18;24;32;31;18;19;20;14;15;16;13;9;14;15;18;16;12;12;18;6;14;9;7;4;4;9;3;8;6;6;7;6;6;8;5;10;4;0;7;7;2;4;10;5;8;6;3;8;8;8;6;6;6;6;5;6;7;7;7;5;8;3;6;5;7;3;10;8;7;4;4;4;6;2;7;7;5;7
ELK1_M09537_1.94d.bed	0.2289156626506024	19	83	19809	3;0;0;0;0;0;0;0;0;0;0;0;0;0;2;0;0;1;0;0;2;1;0;0;0;0;0;0;0;0;2;2;0;0;0;0;0;0;0;0;2;0;2;0;2;0;0;0;0;0;0;2;0;0;0;0;2;0;0;0;0;0;0;0;0;1;0;2;1;2;0;0;2;0;2;0;0;1;0;0;0;1;4;0;4;2;0;0;0;2;0;4;0;0;0;4;0;1;3;0;0;0;0;0;0;0;0;2;0;0;0;0;0;0;0;0;4;0;0;0;0;0;2;0;0;2;0;0;0;0;2;2;0;2;1;0;2;2;0;0;0;0;0;0;0;0;0;0;0;2
DBP_M08771_1.94d.bed	0.22784810126582278	18	79	20595	2;0;0;0;1;0;0;0;2;0;0;0;0;0;0;0;1;1;2;1;0;2;0;2;0;0;1;0;0;0;1;0;1;0;0;0;0;0;0;0;0;0;0;2;1;0;1;0;0;0;2;0;0;0;0;2;0;2;0;3;0;0;0;0;0;1;0;2;0;1;0;0;0;2;3;0;1;0;0;3;0;2;3;2;0;2;2;0;2;0;1;0;0;0;0;0;0;0;0;0;0;0;1;0;0;1;0;0;0;1;0;1;1;0;0;0;2;0;0;0;0;0;0;0;0;2;1;0;0;0;0;0;0;1;0;2;2;0;1;0;0;0;0;2;0;0;0;0;1;2
ELK1_M09521_1.94d.bed	0.2246153846153846	73	325	43664	2;2;1;0;1;0;2;4;1;1;0;1;0;2;0;4;0;0;3;2;2;3;2;0;1;0;0;2;1;0;3;0;1;1;4;3;1;2;8;3;1;3;2;2;3;0;0;2;3;1;1;0;2;3;0;3;3;3;0;2;1;2;4;1;5;0;4;10;2;4;6;4;5;7;4;7;3;4;2;4;7;3;5;6;3;1;4;3;7;2;2;4;3;4;2;2;1;4;3;5;1;2;1;2;5;1;3;0;1;0;0;1;2;4;3;0;0;0;3;0;2;1;2;3;2;2;3;2;1;2;2;0;0;3;0;1;1;0;0;0;2;0;2;1;1;5;3;1;1;5
ELF5_M05654_1.94d.bed	0.22277227722772278	135	606	85898	3;5;1;3;2;0;4;4;3;4;0;5;1;4;5;1;3;4;1;4;2;3;3;1;2;3;1;8;2;1;5;1;3;5;4;1;5;6;2;4;3;4;7;2;2;4;5;10;3;5;2;4;9;4;3;3;6;5;6;6;5;4;0;12;5;15;9;8;6;13;7;5;7;10;10;7;9;9;4;10;13;14;8;8;6;5;2;5;6;5;6;2;3;4;3;0;4;2;2;4;4;6;3;3;1;6;3;5;2;4;2;2;3;1;4;5;2;2;3;2;1;3;2;0;4;6;1;2;3;1;3;5;3;1;0;2;1;2;3;1;5;4;4;1;4;4;3;1;0;3
ERG_M05674_1.94d.bed	0.2205128205128205	43	195	34257	1;2;0;0;0;0;1;1;2;0;0;1;0;1;0;0;0;1;0;1;1;3;0;0;1;0;0;2;1;1;1;1;0;2;1;1;0;5;2;1;1;2;1;1;1;0;0;2;1;0;0;1;1;1;2;1;2;1;2;2;2;2;1;2;0;2;5;3;3;2;2;6;5;2;5;2;3;1;2;3;1;2;3;0;0;3;4;2;2;1;2;3;2;1;1;2;2;1;2;1;1;0;2;3;0;0;1;0;1;1;2;4;4;2;0;0;4;1;0;1;2;1;0;0;0;2;0;0;1;0;0;2;0;2;1;0;0;0;1;2;0;0;1;2;1;0;0;4;0;1
ELK1_M00977_1.94d.bed	0.22018348623853212	72	327	42033	2;1;1;0;2;1;2;5;0;2;1;0;0;2;1;2;0;2;1;0;1;4;2;0;0;0;0;3;1;0;1;0;1;4;4;1;3;7;4;3;1;2;2;1;1;0;1;3;2;1;2;2;2;1;1;2;3;1;4;3;2;2;1;6;2;4;7;5;3;4;6;4;6;5;7;5;2;5;7;4;1;7;3;5;2;4;3;6;3;3;3;3;3;3;2;2;5;3;3;1;3;1;3;3;1;3;2;0;0;0;3;4;2;2;0;0;3;1;0;2;3;1;2;1;2;2;0;1;2;0;2;2;0;2;1;2;0;0;1;2;1;0;2;3;4;0;1;2;2;1
GATA1_M08709_1.94d.bed	0.21951219512195122	9	41	15282	1;0;0;0;0;0;0;0;0;0;0;0;0;0;0;0;0;1;0;1;0;0;0;1;0;0;0;0;0;0;0;0;0;0;0;0;0;0;0;1;0;0;0;1;1;0;1;1;0;1;0;0;0;2;0;0;0;1;0;0;0;0;1;0;0;0;4;0;1;0;2;0;0;0;0;0;1;0;0;0;0;0;1;1;0;1;0;0;0;0;0;1;0;0;0;1;1;0;0;2;0;0;0;0;0;0;0;0;0;0;0;0;0;0;0;1;1;0;0;0;0;0;0;1;0;0;0;0;0;0;0;0;0;0;0;1;1;0;0;0;0;0;2;0;0;2;0;0;0;1
ETV2_M05696_1.94d.bed	0.21794871794871795	34	156	28743	1;0;0;1;1;0;1;0;0;0;1;0;1;1;1;0;0;0;1;1;0;1;1;0;0;0;0;3;1;1;1;0;2;1;0;1;2;0;1;3;0;0;1;0;0;1;2;0;0;1;1;0;3;0;1;2;1;2;2;2;1;1;0;0;3;3;2;3;1;2;3;1;1;4;2;0;1;3;3;2;3;3;3;0;2;1;2;2;0;3;2;2;2;1;2;3;0;1;2;0;0;1;1;1;0;0;0;1;1;1;1;3;0;2;1;1;3;1;0;1;0;0;1;1;1;0;0;0;0;1;0;2;0;1;1;0;0;0;0;2;0;0;0;1;2;1;1;3;0;1
FEV_M05704_1.94d.bed	0.21787709497206703	39	179	32801	1;2;0;0;0;0;1;1;2;0;0;1;0;1;0;1;0;0;0;1;0;3;0;0;1;0;0;1;1;1;1;0;0;2;0;1;0;5;1;0;1;1;1;1;0;0;0;2;1;0;0;1;1;2;0;1;1;1;1;2;2;2;1;2;0;2;5;3;3;1;2;4;5;2;3;2;4;1;2;3;1;2;3;0;0;3;4;4;2;1;2;3;2;2;2;2;2;0;2;1;2;1;2;3;0;0;0;0;1;1;2;4;3;1;0;0;4;1;0;1;1;1;0;0;0;1;0;1;0;0;0;2;0;1;1;0;0;0;1;2;0;0;1;2;1;0;0;4;0;1
FOXD3_M08675_1.94d.bed	0.21668029435813574	265	1223	183378	5;6;5;3;6;3;6;7;5;5;6;8;2;10;6;5;8;5;5;6;6;3;1;3;6;3;2;2;5;2;2;10;7;7;4;6;4;7;5;8;7;3;10;6;6;7;4;7;6;4;3;7;15;8;10;19;22;14;23;20;14;16;24;19;15;14;18;17;18;12;22;15;13;17;14;10;25;8;22;12;28;17;16;11;10;12;15;11;13;14;16;14;16;18;14;4;9;7;5;4;5;4;7;4;6;4;11;5;3;1;4;2;4;8;4;6;6;0;6;1;3;9;4;4;6;7;7;2;6;3;2;6;4;6;7;5;5;7;5;3;6;4;5;5;1;7;2;5;6;4
ERF_M05673_1.94d.bed	0.21666666666666667	65	300	54088	1;2;0;0;0;0;1;2;3;2;0;2;1;2;0;2;2;1;1;1;0;3;0;1;2;3;0;1;2;1;3;0;0;2;0;1;0;7;1;0;2;1;1;1;0;0;1;2;1;2;0;2;2;2;1;1;2;4;3;6;2;1;1;3;3;4;4;6;7;3;2;5;4;5;5;5;6;2;4;2;3;5;6;0;1;3;7;4;2;1;1;4;2;3;2;3;2;0;5;2;2;1;2;4;1;1;0;0;3;2;4;4;3;1;2;2;5;1;1;2;2;1;2;4;1;3;0;4;0;0;0;2;3;2;2;0;0;1;2;2;0;0;1;2;2;1;0;5;0;2
MTF1_M08937_1.94d.bed	0.21657754010695188	81	374	66683	4;1;0;3;6;0;2;4;2;0;3;1;0;5;1;2;2;0;5;2;3;1;1;2;0;2;1;1;1;1;6;0;4;5;2;1;2;3;3;5;1;2;0;0;3;1;3;3;1;7;2;1;2;1;3;5;5;3;7;1;2;0;6;5;5;6;4;5;1;4;7;6;7;7;4;6;4;8;2;5;4;3;2;2;6;1;1;5;2;5;6;1;4;2;3;1;1;0;1;3;1;3;2;0;1;3;1;1;5;1;0;2;4;0;4;1;2;3;1;2;0;1;0;1;4;4;1;2;1;2;0;1;2;1;0;2;3;5;4;0;0;2;0;2;1;1;2;2;4;3
SOX12_M09155_1.94d.bed	0.21621621621621623	16	74	23308	2;0;0;0;0;1;0;0;0;0;0;1;0;0;0;0;0;0;0;0;0;0;0;0;0;0;0;1;0;2;0;1;2;0;1;1;1;0;1;1;1;0;0;0;0;2;1;0;0;0;1;0;1;2;0;0;0;0;0;0;0;0;2;0;0;2;0;1;0;0;0;2;0;1;0;1;1;1;2;1;1;2;2;1;0;1;1;3;0;0;0;1;0;1;0;1;0;1;1;0;0;2;2;1;0;0;2;1;0;0;0;0;0;0;0;1;0;0;2;0;0;1;1;0;0;0;0;0;0;1;0;0;0;1;0;0;0;0;1;0;0;0;1;1;0;0;0;0;0;2
TCFL5_M09217_1.94d.bed	0.2147610405323654	355	1653	91775	9;4;3;4;3;6;11;12;13;18;9;9;12;6;9;5;5;6;3;7;11;6;22;21;14;4;5;9;10;7;12;3;6;24;2;12;10;18;12;6;12;2;12;15;5;13;13;10;14;11;24;16;13;15;6;28;36;14;17;14;18;12;17;15;23;26;25;21;23;23;9;27;12;36;18;20;27;22;35;22;14;28;27;18;20;18;16;14;19;9;15;14;8;9;10;7;8;8;5;9;9;9;7;8;5;3;6;11;9;11;4;10;6;5;6;6;3;16;5;7;4;22;8;5;5;2;3;4;6;3;11;5;5;3;3;4;2;3;4;4;5;3;5;4;3;4;4;3;3;1
ELK4_M05660_1.94d.bed	0.21395348837209302	46	215	33386	1;1;0;0;1;0;2;2;2;1;0;1;0;1;0;2;0;0;1;0;1;3;2;0;0;0;0;2;0;1;0;1;0;1;3;3;1;2;6;2;1;2;0;2;2;0;0;1;2;1;0;0;1;2;0;3;1;2;0;2;2;2;1;1;0;0;2;5;2;3;4;2;6;4;2;5;2;2;2;3;2;1;4;3;1;0;2;3;5;2;1;2;2;3;2;1;1;4;1;3;1;1;1;2;4;1;2;0;1;1;0;2;2;3;3;0;0;1;3;0;1;0;2;1;1;1;2;0;1;1;0;0;0;2;0;1;1;0;0;0;2;0;0;0;1;3;2;0;1;5
ELK1_M08659_1.94d.bed	0.21362229102167182	69	323	45708	3;3;2;1;0;0;2;3;2;2;1;4;0;4;0;3;2;0;4;1;1;3;3;0;0;0;1;2;1;1;1;1;2;1;3;3;1;2;7;3;3;2;0;3;3;0;0;3;4;1;1;0;3;2;0;3;1;2;2;4;4;2;4;1;3;0;4;8;3;3;4;4;7;8;5;8;2;4;2;5;4;2;4;4;1;1;2;3;6;4;2;4;2;2;2;3;1;3;2;3;1;2;1;2;4;2;1;0;1;0;0;2;0;2;3;0;1;0;5;1;3;2;4;2;2;1;2;0;1;1;2;0;0;2;1;2;1;1;0;0;3;0;1;1;2;4;3;2;1;4
ELK1_M10260_1.94d.bed	0.21114369501466276	72	341	45809	2;2;0;0;0;3;1;3;3;0;4;0;1;0;3;4;0;2;2;0;4;2;0;1;0;0;1;1;2;2;2;1;1;3;3;1;3;7;4;3;2;1;3;3;1;1;2;3;1;2;0;4;2;2;2;4;3;1;5;1;2;3;1;3;1;4;10;2;9;6;5;5;5;3;7;3;3;1;6;4;3;7;3;3;2;4;5;3;3;3;3;2;4;2;2;3;3;2;3;1;3;1;2;3;2;0;2;0;0;2;1;5;3;1;0;1;3;2;1;3;2;1;1;2;2;4;0;1;3;0;0;3;0;1;1;0;1;0;4;2;0;1;3;4;2;2;1;3;1;2
SREBF1_M09970_1.94d.bed	0.20955882352941177	57	272	44046	3;0;0;1;2;0;0;1;0;0;0;4;4;0;0;3;0;0;0;0;0;2;4;0;0;0;2;6;2;1;0;5;5;0;2;3;0;2;2;2;0;1;2;0;0;0;0;4;2;3;0;3;2;6;0;0;1;2;5;0;1;2;3;4;5;5;0;9;5;12;0;5;4;6;2;2;0;8;0;0;3;2;2;2;2;6;6;3;1;3;0;0;4;3;0;2;1;4;0;1;0;2;0;0;2;4;0;0;0;2;0;0;2;0;0;4;6;0;4;0;2;0;1;0;4;2;0;2;2;0;3;0;4;6;0;0;0;2;0;0;1;1;0;2;2;1;0;2;0;3
ETV6_M05701_1.94d.bed	0.20869565217391303	72	345	46447	1;2;4;2;1;3;3;0;1;2;0;3;3;0;2;1;2;3;1;2;3;3;1;1;2;1;1;3;2;1;3;2;0;6;2;4;2;6;4;1;1;6;1;1;2;2;2;0;0;0;2;4;4;0;2;3;5;1;3;0;2;3;0;1;1;3;5;4;9;4;4;3;4;2;7;3;4;5;3;4;5;7;5;3;4;2;5;2;2;3;6;2;4;3;2;1;2;2;0;1;5;3;2;0;1;1;2;1;0;0;4;2;2;2;1;0;3;3;1;1;1;3;2;2;4;2;4;1;3;3;2;2;1;2;1;2;2;1;1;1;0;2;3;1;4;1;1;0;1;2
ELK1_M08656_1.94d.bed	0.20783645655877342	122	587	57750	3;2;5;2;0;1;4;2;4;3;3;7;2;5;0;4;3;1;2;1;3;4;3;1;1;1;1;3;6;5;2;4;1;3;2;1;6;6;4;3;5;4;7;3;3;5;1;6;2;2;3;5;9;2;5;3;3;4;9;7;4;5;1;9;7;9;9;7;8;6;6;11;11;8;8;9;5;6;9;9;2;12;7;2;10;6;5;4;9;5;8;4;4;5;6;3;4;2;4;4;6;2;4;5;2;2;3;1;0;2;2;0;4;3;5;1;2;7;1;1;4;6;6;5;2;0;3;1;3;2;3;3;2;0;4;4;1;1;3;3;2;1;2;2;3;5;3;3;0;1
ZNF587_ZNF587.RCADE.bed	0.20678513731825526	896	4333	319540	21;19;26;14;23;18;13;20;23;23;18;20;15;20;22;17;29;29;30;19;11;15;23;19;23;24;22;19;22;16;27;24;16;11;21;22;21;25;32;23;34;22;28;27;35;26;37;34;28;30;34;36;35;28;49;43;63;59;62;63;49;52;43;40;59;60;58;45;64;55;56;52;57;49;56;62;48;62;56;47;69;57;54;55;43;38;48;45;47;37;40;51;45;30;26;34;30;24;24;26;24;21;18;17;23;19;24;16;17;19;15;13;23;15;17;13;20;16;16;17;9;16;19;14;18;14;16;22;14;16;6;23;16;18…
ZBTB33_M06968_1.94d.bed	0.20581113801452786	85	413	33647	10;2;1;0;3;1;3;1;0;0;1;0;0;0;2;4;1;0;3;0;0;2;0;3;1;2;4;0;0;1;3;3;0;8;6;5;3;2;2;5;3;5;2;6;6;2;6;1;3;4;4;2;3;7;3;2;2;4;7;2;7;3;3;5;6;10;5;7;2;6;6;4;5;8;11;7;2;3;4;4;4;7;6;6;4;1;4;2;2;2;3;5;3;2;2;4;2;0;4;0;0;2;1;0;0;0;4;2;3;2;0;1;2;4;0;4;6;1;1;3;1;3;4;2;0;0;1;3;2;0;1;0;0;3;4;5;1;3;2;0;2;0;0;2;2;1;2;2;2;1
ELF1_M09516_1.94d.bed	0.20555555555555555	74	360	51568	1;2;4;4;1;3;2;0;2;2;0;3;2;0;3;1;1;3;1;5;1;5;1;2;0;1;1;4;3;2;1;1;0;7;1;2;4;6;2;1;1;8;4;0;0;1;2;2;0;3;3;2;1;0;1;3;4;2;2;3;3;4;1;4;3;2;4;3;5;7;2;3;2;6;11;3;7;7;2;2;5;4;5;3;4;1;2;2;2;5;3;0;3;3;5;1;2;1;1;1;3;3;1;0;1;1;3;1;1;0;5;0;2;2;1;1;5;3;1;2;1;4;1;0;3;2;4;1;4;3;4;2;2;2;1;1;1;2;1;5;1;2;3;1;3;3;1;0;2;2
ZNF501_M09375_1.94d.bed	0.20545746388443017	128	623	35680	5;1;4;3;3;4;2;5;4;2;2;3;6;5;2;4;3;4;6;2;3;6;4;3;5;3;5;4;3;2;5;1;7;3;2;2;7;5;3;3;4;4;4;4;7;3;6;5;2;4;5;4;3;8;6;6;5;3;9;10;5;7;12;9;3;4;5;10;11;4;6;6;10;8;6;5;15;8;8;10;10;5;6;6;8;10;9;4;7;5;8;4;3;2;3;4;3;4;2;5;1;0;6;6;1;2;6;2;3;1;1;2;1;4;0;3;4;3;2;4;2;2;3;3;4;3;2;4;1;6;3;1;4;3;1;1;3;0;2;4;0;2;1;1;2;0;2;1;0;1
ELK1_M08655_1.94d.bed	0.20527859237536658	70	341	45256	2;3;3;1;0;1;3;2;2;3;2;5;2;3;0;2;2;1;2;1;1;3;3;1;0;0;1;2;1;1;2;1;1;1;3;3;2;3;6;3;3;2;0;3;3;0;0;2;3;1;1;2;3;4;1;3;1;2;2;4;3;3;2;2;4;0;4;7;3;5;4;3;8;8;4;6;3;3;3;5;2;2;8;3;0;2;3;4;4;6;3;4;2;2;2;3;2;3;3;4;1;2;1;1;5;2;2;1;1;0;0;2;2;3;3;0;1;0;5;1;1;2;4;2;3;1;1;0;1;2;2;0;0;3;1;2;2;1;0;0;4;0;1;0;2;3;4;2;0;3
FOXN2_M08691_1.94d.bed	0.20337552742616033	241	1185	57628	6;5;4;2;6;8;5;5;2;5;8;1;13;8;14;9;3;5;4;11;5;11;11;3;4;13;11;3;9;6;7;10;3;5;9;4;8;10;15;9;12;9;3;8;11;8;13;10;10;8;13;17;6;4;19;15;8;10;11;13;8;11;21;21;8;14;6;17;8;8;8;15;18;12;29;21;15;16;12;17;18;19;23;7;18;11;10;6;15;9;12;8;10;9;5;10;3;6;7;2;2;4;10;4;2;2;2;8;5;5;2;1;2;4;2;4;6;7;8;7;5;5;0;4;3;3;9;4;4;10;9;1;2;4;5;2;6;3;8;2;3;4;4;0;6;0;0;0;2;8
FOXC2_M05719_1.94d.bed	0.20096685082872928	291	1448	243821	5;6;5;8;8;4;8;4;10;9;8;4;8;6;5;2;6;10;7;4;8;3;3;9;9;7;9;2;5;8;7;4;3;8;9;5;7;6;6;13;4;8;5;8;8;7;7;10;9;5;4;10;12;11;15;25;19;24;20;25;25;15;18;30;22;16;24;18;22;17;22;13;19;22;13;9;23;10;24;19;20;20;25;16;16;14;20;16;19;22;13;14;13;27;17;6;12;3;2;4;7;4;4;1;10;3;8;3;4;3;11;2;7;4;7;6;6;5;3;6;5;8;10;12;3;3;6;3;3;6;7;7;4;6;1;5;6;3;7;9;8;9;4;5;7;4;3;6;4;5
ZNF333_ZNF333.RCADE.bed	0.20082618366698443	632	3147	275482	18;12;9;12;11;12;6;13;9;14;7;8;10;18;6;6;14;15;9;12;11;13;8;17;13;15;6;12;12;4;14;16;10;18;14;9;15;13;21;7;17;13;9;15;11;14;20;11;21;25;25;36;40;41;57;33;49;43;50;50;38;42;45;52;54;44;58;38;43;42;37;30;35;29;39;53;31;32;41;48;56;46;58;43;43;39;35;42;40;26;36;30;26;28;29;42;22;40;21;24;18;16;6;11;11;9;9;13;9;13;11;13;8;14;14;10;14;14;2;8;11;10;8;10;16;10;14;8;9;11;12;14;5;11;6;6;9;14;11;7;7;12;13;…
RFX1_M09096_1.94d.bed	0.2	124	620	95550	2;6;2;4;4;4;6;1;10;4;2;0;8;8;0;7;4;6;3;0;6;4;4;0;2;4;12;2;6;4;0;2;0;2;6;0;4;2;2;2;2;4;3;4;3;0;2;4;6;4;2;0;1;8;2;10;2;4;8;0;4;6;6;2;4;12;12;8;8;7;4;4;13;0;8;10;14;14;10;3;4;10;8;6;4;6;4;10;12;6;5;8;2;2;4;4;3;4;2;10;14;6;0;2;0;4;8;0;2;0;2;2;5;0;0;0;6;0;0;4;1;4;6;4;2;4;0;2;0;10;2;4;2;6;2;2;4;0;4;4;4;2;0;4;2;2;0;2;2;6
FOXJ1_M01034_1.94d.bed	0.199867197875166	301	1506	220693	7;2;4;5;3;3;4;4;13;6;8;6;4;2;6;5;8;6;11;6;13;8;1;13;10;10;7;5;7;8;5;8;3;9;5;10;7;11;6;10;9;7;8;4;6;13;7;12;10;9;2;11;9;11;15;28;20;23;31;21;24;12;22;32;18;21;23;22;18;21;20;13;23;18;15;13;16;19;22;23;22;23;21;21;15;18;16;18;19;18;16;12;15;19;20;8;16;5;6;10;8;3;6;4;3;11;6;5;5;1;2;5;8;2;7;6;3;3;4;3;9;8;10;9;5;7;3;8;3;5;6;7;9;5;7;6;3;4;8;6;5;5;5;5;2;7;5;4;3;3
RFX3_M06050_1.94d.bed	0.19975786924939468	165	826	124840	4;0;6;2;8;4;6;8;3;8;2;7;0;7;9;3;6;4;9;3;5;8;5;2;3;8;3;4;9;7;3;4;6;3;4;3;0;8;1;1;4;6;4;0;8;2;0;3;9;2;7;0;7;9;2;13;0;8;5;7;6;9;6;6;5;12;14;19;6;11;9;2;16;6;6;12;17;18;14;8;8;8;10;9;9;11;3;12;12;8;8;9;6;4;4;4;4;4;7;10;12;8;2;2;0;4;6;2;2;0;0;7;7;2;0;3;7;1;2;5;0;8;6;2;3;4;4;0;2;9;4;8;0;8;3;6;9;0;6;0;6;4;5;2;0;4;3;3;5;5
JUN_M10271_1.94d.bed	0.19934640522875818	61	306	43794	2;0;2;0;3;4;0;1;3;0;2;3;0;5;1;2;3;0;2;2;5;1;1;0;2;3;1;0;1;0;1;2;0;1;1;3;1;2;1;2;0;2;5;1;2;1;0;3;1;0;3;2;3;2;1;5;4;1;6;4;1;6;4;2;2;4;3;5;7;3;2;6;12;2;6;2;0;4;3;1;2;3;3;6;9;3;1;4;1;3;5;5;4;0;0;0;3;0;1;1;2;2;3;1;2;0;0;1;4;0;1;3;0;0;1;0;3;1;1;0;1;1;0;1;0;2;3;3;1;1;3;2;3;0;0;1;3;0;2;3;0;0;1;2;0;6;0;1;0;2
NFIB_M05937_1.94d.bed	0.1992252351964582	360	1807	242980	13;15;8;5;10;11;4;6;17;14;10;3;9;14;12;6;13;8;9;15;5;2;4;6;6;2;7;11;13;10;7;10;11;7;17;4;16;6;11;8;16;9;11;24;6;9;5;4;6;20;5;16;10;14;13;17;16;9;10;7;13;6;17;18;20;12;25;18;22;19;27;16;23;19;31;22;22;12;26;33;19;18;44;25;28;25;20;16;21;22;14;16;15;7;16;12;22;13;9;12;9;6;5;2;12;16;10;10;13;5;5;2;11;6;13;11;7;11;7;10;7;10;4;11;10;5;10;12;7;4;5;7;15;15;6;13;10;3;14;16;9;8;10;7;12;9;10;7;6;6
LIN28A_M08897_1.94d.bed	0.19879518072289157	66	332	25423	2;1;1;1;1;2;3;2;3;1;2;2;0;1;3;0;2;1;3;0;0;0;0;1;1;2;1;2;0;0;0;0;1;2;3;5;6;5;2;1;1;3;4;0;5;3;0;1;3;1;3;4;3;5;4;3;4;4;3;0;4;2;1;7;7;4;2;5;2;5;1;4;3;7;7;7;5;0;4;5;3;3;4;4;4;4;2;2;3;3;3;2;3;2;3;1;2;0;2;1;1;2;7;3;1;2;2;0;0;4;3;2;2;1;1;3;0;0;2;1;2;1;3;0;2;1;2;3;1;3;1;1;1;1;3;0;2;2;1;0;3;1;2;1;0;0;3;1;2;1
ZBTB1_M00608_1.94d.bed	0.19755747126436782	275	1392	94893	9;6;7;5;8;5;6;5;4;5;6;8;6;12;9;8;5;8;11;11;6;8;8;4;8;7;11;7;8;6;10;8;7;7;9;6;6;7;10;10;17;7;8;7;19;9;6;11;5;9;8;4;12;15;8;5;13;15;17;14;17;19;17;15;13;26;22;17;16;20;18;19;24;16;23;20;18;9;13;16;20;16;17;19;14;10;25;7;9;11;11;7;11;6;3;10;9;10;7;10;11;6;7;8;10;11;8;7;5;6;5;6;9;5;14;10;6;4;5;8;3;6;2;4;2;4;5;8;5;6;3;7;6;3;5;1;5;8;4;4;4;3;4;9;4;6;6;6;6;5
NFIA_M05935_1.94d.bed	0.19746974697469746	359	1818	244288	15;14;8;5;10;10;3;5;16;16;10;3;7;16;11;10;15;7;12;16;10;2;4;5;7;2;7;11;11;10;7;13;11;6;17;5;11;10;13;7;17;7;14;23;7;9;4;7;7;19;5;14;12;14;13;13;19;7;7;9;14;6;17;18;19;14;23;18;20;20;24;15;22;18;32;21;22;12;31;33;18;20;43;20;31;26;20;17;24;23;13;16;15;6;15;13;19;14;8;12;9;5;5;2;10;18;10;10;13;4;5;4;12;5;12;12;4;14;6;10;8;10;4;10;11;5;10;14;7;4;5;5;16;9;8;12;9;3;16;16;7;10;10;8;12;9;10;7;7;8
ZNF200_M10359_1.94d.bed	0.19624217118997914	188	958	80153	8;2;4;2;3;5;4;6;4;5;1;6;2;6;2;6;7;4;3;3;8;13;2;4;3;4;3;4;4;4;4;3;2;8;10;4;9;12;8;7;5;8;2;4;5;6;2;9;7;8;6;9;9;6;6;6;13;12;8;8;8;8;7;14;7;14;18;11;13;8;6;13;11;19;16;9;15;16;9;14;10;17;7;9;18;7;10;6;9;10;11;6;9;7;8;4;7;6;4;4;7;3;2;6;2;5;6;1;3;5;5;5;4;4;0;4;8;5;2;3;5;2;3;9;9;6;9;5;9;5;4;5;1;5;2;3;2;4;5;2;6;3;3;2;8;3;5;2;4;3
SPDEF_M06135_1.94d.bed	0.19597989949748743	39	199	33304	2;3;2;2;1;1;3;0;1;3;1;2;1;1;1;0;2;1;0;5;2;3;2;2;1;0;0;0;1;0;3;2;0;0;0;0;1;0;0;1;1;1;2;2;0;1;1;0;4;2;1;0;0;1;1;2;4;3;1;0;2;2;2;4;1;3;0;0;4;1;4;3;3;1;1;2;3;3;1;1;1;4;4;2;4;5;2;1;0;3;2;4;0;0;1;1;1;0;1;0;1;1;0;1;0;3;1;0;2;2;2;0;2;0;0;0;0;0;2;1;4;1;1;0;0;1;1;1;0;0;1;0;0;0;0;1;0;1;0;1;1;1;3;0;1;0;2;0;2;3
RFX2_M06048_1.94d.bed	0.19576719576719576	148	756	112691	2;6;2;7;4;6;9;3;6;3;5;2;8;8;2;6;4;9;4;2;6;4;4;1;6;2;11;2;10;6;2;2;2;2;6;0;4;2;2;0;6;5;3;6;4;0;2;4;5;4;2;0;6;10;6;6;8;6;8;4;6;4;8;6;6;12;20;2;10;6;6;10;12;2;12;8;21;12;11;6;7;10;12;2;7;6;8;14;8;6;10;6;5;4;6;0;4;7;5;12;10;4;4;0;0;10;2;3;0;0;3;3;3;3;0;4;4;2;6;2;2;10;5;0;6;2;2;0;4;6;3;8;0;6;2;4;4;0;6;0;5;4;7;2;0;4;2;1;6;5
RFX5_M06055_1.94d.bed	0.19544364508393286	163	834	123818	1;2;8;4;6;2;7;9;5;8;2;5;2;6;5;4;9;4;10;4;4;5;8;2;4;7;0;10;8;2;5;1;2;4;4;2;0;7;0;2;3;3;5;3;5;5;1;4;7;4;8;2;5;10;3;10;3;10;4;5;6;10;5;7;5;12;14;18;7;11;8;7;11;8;6;12;14;16;19;8;5;10;9;10;9;13;1;12;14;9;6;7;6;7;4;5;6;4;5;9;10;9;3;1;0;5;7;2;4;0;2;3;9;1;1;3;5;1;2;6;1;7;10;1;3;4;5;0;2;8;5;7;2;6;6;2;6;0;5;0;3;4;10;3;4;6;4;1;6;3
NFIA_M08959_1.94d.bed	0.19514884233737598	708	3628	351147	19;28;33;13;15;23;15;21;22;29;16;17;14;26;22;15;21;16;13;23;13;12;10;23;24;12;25;18;13;18;16;30;20;14;28;16;24;15;19;29;17;20;24;37;24;21;21;20;21;24;13;26;20;20;31;32;34;19;21;33;39;28;31;20;36;32;48;40;51;39;42;32;40;41;50;48;47;43;59;48;43;40;50;44;64;51;36;33;43;39;30;28;31;25;29;37;27;23;24;21;17;12;14;14;23;26;19;13;15;13;18;16;14;18;31;17;13;20;20;18;14;23;5;19;24;12;18;12;20;9;11;17;21;15…
MITF_M00255_1.94d.bed	0.19489559164733178	84	431	63371	5;3;2;2;1;0;3;2;2;4;3;3;6;2;1;0;2;2;5;2;0;1;2;3;2;1;1;3;2;2;2;3;5;3;2;0;2;3;4;2;5;2;3;2;7;3;2;1;3;1;1;1;3;4;6;7;1;3;0;4;4;2;3;5;7;7;8;4;9;7;10;8;4;7;3;4;3;5;6;3;5;6;2;5;3;6;8;4;3;6;7;4;2;2;3;3;4;3;3;1;1;0;2;2;3;1;2;1;2;3;2;2;1;3;0;2;2;7;1;1;0;2;1;2;4;1;2;2;1;5;0;6;0;3;2;0;0;3;1;1;1;1;2;1;2;2;0;2;1;3
ZBTB2_M09292_1.94d.bed	0.1941747572815534	20	103	24028	2;2;0;0;0;0;1;2;0;0;0;1;0;1;0;2;0;0;0;1;0;0;3;1;2;0;0;1;0;1;0;0;0;0;0;2;0;0;0;0;0;0;2;1;1;0;1;0;0;1;1;1;2;2;2;1;1;4;0;0;0;2;1;0;1;1;0;0;0;2;3;0;1;3;0;0;1;2;2;2;1;2;0;2;0;2;2;1;0;0;0;1;0;0;0;0;0;1;1;2;1;2;0;1;0;1;0;0;0;2;1;0;1;0;0;1;0;1;0;0;0;0;1;0;1;0;0;1;0;1;0;2;1;0;1;0;0;1;0;0;0;1;0;0;0;0;1;1;0;1
RORA_M10286_1.94d.bed	0.19395017793594305	109	562	123731	6;4;4;3;5;1;4;5;2;4;4;1;5;4;5;4;2;6;3;7;5;2;1;6;6;3;1;4;1;4;5;5;6;4;7;1;8;1;3;5;1;6;5;1;3;5;2;4;2;4;3;4;4;1;2;4;4;3;5;2;2;3;4;3;4;7;4;8;9;9;5;7;6;9;6;2;7;6;7;10;7;8;7;4;5;5;3;2;9;0;2;5;4;4;1;2;4;5;5;2;3;2;3;4;2;3;2;2;4;1;2;2;3;4;1;4;1;3;5;2;3;3;5;6;3;3;3;2;3;3;2;1;4;2;4;4;2;2;2;1;2;2;4;1;3;2;3;2;3;4
TET1_M00880_1.94d.bed	0.19226957383548068	194	1009	47334	2;4;5;0;5;2;4;5;4;6;3;7;7;5;9;5;4;5;5;5;2;5;5;11;6;5;6;8;6;4;7;5;6;6;1;6;9;9;10;7;13;10;4;6;10;12;8;11;6;11;13;9;9;2;10;7;9;5;16;7;7;11;10;12;6;24;8;23;13;12;8;12;14;7;8;13;13;18;9;8;8;23;14;10;10;7;11;7;9;11;9;10;3;7;3;4;3;6;10;4;2;6;6;1;6;3;3;6;3;7;4;5;3;2;3;3;5;3;3;4;7;6;6;7;5;5;4;10;5;7;6;3;5;3;5;3;2;2;7;3;3;3;2;2;1;6;4;2;2;5
ZNF417_ZNF417.RCADE.bed	0.19202551834130782	602	3135	245717	20;19;17;8;15;18;7;21;12;17;14;10;13;16;16;10;24;22;26;20;16;17;15;24;13;21;17;12;15;22;18;24;12;13;15;18;23;19;22;17;26;19;15;17;20;22;21;12;19;24;29;19;21;26;25;21;41;38;35;35;40;27;24;27;36;44;24;27;35;41;29;40;35;35;40;42;40;54;41;40;30;43;31;26;22;32;36;32;32;35;31;25;25;25;20;30;13;15;18;14;23;17;12;11;19;18;18;14;19;22;19;7;21;12;10;14;17;9;15;13;12;11;9;8;9;12;14;14;10;15;11;17;18;19;21;1…
MXD1_M05548_1.94d.bed	0.19160104986876642	73	381	57139	3;2;1;2;1;1;1;3;1;4;2;7;4;3;0;3;2;2;2;0;0;0;3;0;1;1;2;3;5;2;1;2;5;1;0;0;2;4;3;5;1;2;5;2;4;1;2;3;1;1;2;1;3;4;3;4;0;5;4;2;3;1;4;2;6;9;4;5;6;9;9;8;3;8;4;3;0;6;3;4;4;2;1;5;4;4;9;2;5;4;4;2;1;4;3;1;3;3;2;1;2;3;0;1;2;3;1;2;0;1;0;2;0;2;1;1;3;4;0;3;1;3;2;1;1;4;5;1;0;2;1;5;1;2;2;0;1;1;2;1;0;4;1;2;1;1;2;3;0;4
EGR1_M05640_1.94d.bed	0.19106606606606608	509	2664	142522	9;10;12;9;8;12;12;9;7;10;13;8;21;18;10;17;14;15;13;9;9;15;16;11;9;19;18;17;18;10;12;10;17;16;6;11;19;21;21;29;30;17;23;18;13;17;19;27;19;16;15;19;21;24;24;30;27;38;32;31;38;42;33;32;27;41;27;31;45;39;27;29;30;35;37;39;31;28;34;27;32;35;25;31;30;24;37;23;31;32;18;29;29;30;19;18;13;14;15;16;17;15;9;14;13;15;8;14;13;14;12;10;7;8;11;4;12;10;13;7;9;7;10;11;10;12;16;11;9;11;5;8;7;8;5;10;14;9;6;9;5;13;6…
ARNT_M00267_1.94d.bed	0.19072164948453607	74	388	58799	4;2;1;2;1;0;2;1;3;4;1;3;8;3;1;3;1;2;4;0;0;0;2;1;0;2;1;3;5;3;1;2;4;2;0;0;2;3;4;5;2;2;4;3;2;3;2;3;2;1;2;1;3;3;4;3;1;4;3;3;4;2;3;3;4;8;6;6;6;8;9;9;4;7;4;4;0;5;4;3;3;4;1;5;3;3;10;3;5;4;5;2;1;4;3;1;3;3;2;0;3;1;2;1;1;4;1;2;0;0;1;2;0;2;1;0;4;4;0;3;0;4;2;1;1;4;4;2;0;2;0;6;1;2;2;0;1;1;2;1;0;4;1;2;1;1;2;3;0;4
ARNTL_M05565_1.94d.bed	0.19070904645476772	78	409	60979	5;1;1;4;3;2;2;2;1;1;1;7;2;4;0;2;0;1;3;0;1;0;3;0;1;3;0;5;7;4;0;1;3;3;2;1;2;1;1;5;5;2;4;2;5;3;3;4;3;0;1;0;5;4;3;0;2;3;3;8;0;4;2;6;3;6;6;4;5;7;13;7;6;5;7;2;2;0;9;0;1;4;1;9;1;3;7;9;5;4;1;7;1;2;4;4;5;0;3;1;3;3;2;1;0;2;0;3;0;0;2;2;1;0;3;1;2;7;2;2;4;0;4;2;0;1;7;2;0;1;1;2;4;1;4;3;3;0;4;3;0;0;5;2;2;0;1;2;2;1
FOSL2_M10258_1.94d.bed	0.1902834008097166	47	247	29736	2;0;4;0;4;2;0;0;2;0;0;0;0;2;0;0;0;2;0;0;0;2;2;2;2;2;4;0;2;0;0;2;0;0;2;4;0;0;4;2;0;2;0;0;0;2;0;2;2;0;0;4;0;2;2;0;8;6;2;8;0;2;4;2;4;4;0;2;4;12;0;2;0;6;8;6;0;0;0;2;2;2;2;4;2;6;4;2;2;2;4;0;6;8;2;2;0;0;0;0;2;2;2;0;0;0;2;0;2;2;2;0;0;0;0;0;2;0;2;0;0;2;2;0;0;0;0;2;0;2;2;0;2;2;2;0;0;0;4;2;0;2;0;0;2;0;0;0;4;2
YY1_M09317_1.94d.bed	0.19023569023569023	226	1188	152972	8;2;2;9;8;5;5;8;3;3;2;2;8;8;5;6;4;6;7;10;8;7;5;4;4;9;6;9;3;5;7;9;5;5;3;11;4;6;5;11;8;6;7;6;5;5;9;5;6;11;11;12;10;11;11;9;17;17;18;12;14;12;12;9;12;10;12;17;12;14;16;15;6;9;7;7;18;14;20;23;21;15;16;14;15;13;20;10;15;24;6;19;19;9;7;8;7;4;8;4;6;2;8;7;8;4;5;9;7;11;4;8;4;3;1;0;5;5;3;2;3;5;7;6;5;4;2;3;4;2;5;6;2;5;3;7;3;6;2;3;5;5;8;4;2;8;4;4;8;8
ATF3_M08485_1.94d.bed	0.19020172910662825	66	347	45091	2;0;4;0;4;4;3;0;2;0;2;0;0;4;0;1;0;3;5;2;2;3;4;4;2;2;5;0;2;0;0;2;0;0;4;6;0;1;3;4;0;4;0;1;0;3;0;2;3;0;4;4;0;4;4;1;6;8;2;10;0;2;7;3;4;2;1;2;4;16;1;2;0;7;9;6;5;3;2;1;2;3;2;6;4;8;4;4;1;2;4;0;6;8;0;2;2;0;4;0;3;4;2;0;0;0;4;1;2;2;4;0;0;0;0;0;0;0;4;0;0;5;2;0;0;0;0;2;1;2;1;1;2;3;1;0;0;1;6;2;2;2;0;2;2;0;2;0;4;2
E2F4_M06494_1.94d.bed	0.18947368421052632	18	95	17340	2;0;0;0;0;0;0;0;1;0;0;0;0;0;0;1;0;1;0;0;1;0;0;0;1;0;2;0;1;1;0;0;1;0;0;1;0;1;1;0;3;0;0;2;0;0;3;0;0;0;1;1;2;0;0;0;1;1;0;1;0;0;0;2;1;3;2;0;0;0;1;0;2;3;2;2;1;0;3;1;0;0;1;2;2;2;3;2;3;0;0;0;0;1;2;2;0;0;1;0;0;1;0;0;0;0;0;0;0;0;0;0;0;1;1;0;1;0;1;0;0;1;1;0;0;0;0;1;1;1;0;1;1;0;0;2;0;1;1;0;0;0;0;1;0;0;1;0;1;1
ETV5_M05699_1.94d.bed	0.18861209964412812	53	281	40884	1;1;2;2;1;0;2;3;2;2;1;4;0;3;0;2;2;0;1;2;0;3;3;0;0;0;1;2;0;1;0;1;1;2;3;3;1;2;7;3;2;2;0;3;3;0;2;1;2;2;0;0;2;3;1;3;1;3;0;4;4;2;2;0;1;1;3;6;2;3;5;2;7;6;3;5;2;2;2;3;4;1;4;2;1;0;3;3;3;4;2;2;2;3;2;3;1;4;1;3;1;1;1;2;4;2;2;1;1;0;0;2;2;3;4;0;1;0;5;1;1;1;4;1;1;1;1;0;1;1;1;0;0;2;0;4;1;1;0;0;4;0;1;0;2;3;4;1;0;4
GMEB1_M08733_1.94d.bed	0.18840579710144928	13	69	17128	2;2;0;0;0;0;0;0;0;0;0;0;0;2;0;0;0;2;1;0;0;0;1;0;0;0;0;2;0;0;2;0;0;0;0;4;0;0;0;0;0;0;0;0;2;0;0;0;0;0;0;0;0;0;0;0;1;0;2;2;0;0;1;0;0;2;2;2;0;2;0;0;0;0;0;0;4;0;0;0;0;2;0;0;0;0;2;0;0;2;4;0;0;0;0;0;0;2;1;2;2;0;0;0;0;1;0;1;0;0;0;2;0;0;0;0;0;0;0;0;0;0;0;2;0;0;0;0;0;0;0;1;0;0;0;0;0;0;0;0;0;0;0;0;0;0;4;0;0;2
ZNF250_M10340_1.94d.bed	0.18761451080982045	512	2729	310947	13;11;13;17;22;22;14;12;7;11;16;13;13;20;16;8;10;19;19;6;13;14;14;15;11;14;8;15;8;10;21;5;13;9;16;16;11;13;13;16;14;20;19;16;14;12;17;14;20;10;12;20;20;18;17;21;33;23;36;31;38;36;31;39;35;23;51;34;26;43;34;35;28;34;30;40;30;32;38;40;33;32;18;34;25;27;25;27;31;29;30;37;21;27;11;17;15;14;17;14;14;16;14;13;17;14;15;17;12;17;25;21;7;12;13;9;12;7;14;13;11;12;7;13;11;14;8;13;8;15;16;13;7;12;12;14;11;8;…
ZNF483_ZNF483.RCADE.bed	0.18755401901469318	651	3471	404492	17;14;20;20;17;13;15;19;8;16;14;11;18;14;11;20;19;22;19;26;18;10;19;13;15;17;15;19;26;17;29;15;13;20;30;18;23;21;23;17;26;23;26;17;13;30;29;20;20;23;17;28;34;21;31;33;26;35;38;32;33;39;33;34;28;43;39;24;41;36;50;41;53;50;38;34;47;39;42;45;39;42;37;41;40;38;29;38;39;37;29;31;24;19;23;28;22;19;16;18;20;21;16;15;19;23;25;18;21;21;20;16;19;20;28;15;22;23;15;15;18;17;14;12;18;9;11;10;9;17;10;15;11;10;…
RFX4_M06052_1.94d.bed	0.1875	141	752	113371	6;0;8;3;3;2;7;7;3;8;4;6;1;8;11;2;5;6;6;3;3;6;5;2;3;8;7;4;7;6;4;0;7;3;3;4;0;4;5;2;6;5;5;2;6;2;0;5;7;4;4;1;3;10;2;12;0;7;4;6;4;9;3;5;6;13;13;17;6;5;7;3;14;5;5;15;16;14;12;6;4;9;8;10;4;11;2;11;10;6;7;8;5;4;3;2;4;4;5;9;14;5;0;1;1;4;6;5;0;0;0;5;5;2;0;5;5;1;0;4;2;10;4;0;4;2;3;0;2;7;3;9;0;7;5;4;7;0;6;1;4;3;4;2;3;5;3;3;5;3
ETV6_M05700_1.94d.bed	0.18744313011828936	206	1099	154892	6;7;4;2;7;8;4;8;3;6;4;8;5;7;5;5;6;5;4;10;3;7;4;5;8;8;6;10;11;6;5;10;4;14;7;4;11;5;6;9;10;9;9;8;5;9;8;8;10;9;8;7;6;5;6;7;11;12;12;10;8;4;7;10;8;5;15;9;14;18;13;9;11;14;18;8;15;11;14;7;22;16;7;12;9;12;13;10;5;5;7;10;11;8;9;6;7;5;6;3;2;9;6;9;9;4;2;3;4;7;6;6;7;7;4;5;8;6;7;14;6;7;6;3;4;7;7;8;5;6;4;2;3;10;0;4;6;5;5;8;4;4;4;0;9;3;2;6;3;5
ETV6_M09550_1.94d.bed	0.18727272727272729	103	550	82233	4;4;0;2;2;8;4;6;0;2;4;2;3;0;2;0;0;0;4;4;0;2;0;4;0;0;5;12;10;3;2;0;1;2;4;4;5;2;3;0;9;3;5;2;0;10;4;4;2;11;1;4;2;8;6;10;16;3;4;2;0;4;6;8;6;12;9;0;8;10;6;5;5;9;0;5;8;10;11;6;4;13;2;1;0;6;4;2;1;6;4;2;3;1;2;0;2;9;4;4;5;6;7;6;5;10;4;3;0;2;0;4;2;4;3;0;1;6;2;0;0;2;0;1;2;0;4;6;3;4;4;4;2;3;3;4;0;0;4;4;2;0;2;4;2;1;2;0;0;2
NFIA_M08961_1.94d.bed	0.18545878693623638	477	2572	335178	19;20;18;8;15;19;7;10;14;22;12;11;12;24;11;12;13;13;14;20;14;9;7;16;15;9;13;22;11;18;10;17;18;8;23;18;15;15;20;20;15;12;13;29;16;16;10;19;9;26;11;20;13;15;14;21;22;17;14;20;23;13;14;17;29;22;28;22;30;26;32;26;30;21;35;32;38;22;46;33;21;26;41;36;40;30;24;33;31;23;19;18;20;13;16;20;19;16;14;17;8;7;14;12;22;20;14;16;13;6;12;11;17;10;21;12;6;15;9;13;9;16;6;13;14;8;12;15;7;5;6;16;21;13;13;16;9;8;17;14…
ZNF610_ZNF610.RCADE.bed	0.18525519848771266	294	1587	97651	7;4;9;2;11;6;6;8;7;8;10;5;6;13;11;7;8;10;5;4;7;9;7;5;12;6;10;10;8;5;8;10;12;10;13;11;13;6;9;10;9;12;11;5;10;12;19;23;9;14;15;20;13;27;19;15;7;14;18;16;19;15;17;18;23;20;17;20;25;18;15;19;28;17;15;21;19;14;21;18;16;18;18;23;11;20;13;21;9;16;16;11;8;20;15;14;8;13;13;10;10;6;5;8;3;7;6;8;6;4;6;7;8;8;8;6;6;7;7;6;4;5;5;4;8;4;5;5;6;4;3;5;8;5;6;8;6;6;7;3;8;6;10;2;6;3;4;4;9;7
ZNF589_M06860_1.94d.bed	0.18494795836669337	231	1249	123485	12;7;12;8;11;5;4;4;6;11;10;7;5;7;9;11;5;9;4;8;10;8;6;8;4;13;10;9;6;10;11;10;5;9;8;12;8;8;8;9;12;3;3;6;9;4;7;5;11;11;9;16;13;6;15;7;11;11;10;8;14;14;10;8;11;7;17;13;11;17;17;12;16;13;15;29;10;14;11;18;16;11;12;17;12;11;9;10;9;7;8;8;8;6;6;10;10;7;2;5;11;9;5;9;3;8;8;5;8;4;6;6;8;10;5;6;6;10;4;3;4;3;6;5;8;7;4;5;9;3;3;9;3;5;3;7;2;8;3;3;6;9;2;3;7;1;5;4;5;7
NFIX_M05942_1.94d.bed	0.18314099347717008	365	1993	273235	14;17;8;5;7;9;7;8;16;20;13;6;9;13;10;9;14;6;11;17;13;5;8;4;9;4;7;9;11;11;9;16;11;7;22;7;13;9;12;8;15;13;16;23;7;11;10;11;8;18;7;13;13;11;16;27;17;10;13;9;15;8;15;20;15;11;25;19;20;17;29;18;23;20;26;22;24;14;33;28;19;21;46;29;29;28;20;22;28;23;18;13;20;7;15;13;24;9;18;14;9;7;10;7;15;17;9;9;11;4;7;8;11;12;19;10;6;18;9;8;11;11;2;13;11;4;8;15;8;9;6;10;19;9;7;8;8;7;11;15;8;7;11;12;14;10;10;7;5;10
USF1_M06218_1.94d.bed	0.18287037037037038	79	432	66874	6;3;1;3;5;1;0;2;0;3;0;5;7;3;0;1;3;2;3;2;0;2;8;3;0;1;4;3;4;1;0;6;6;0;3;2;0;3;2;3;1;1;4;5;1;1;2;4;4;0;1;2;3;4;2;5;2;0;4;0;3;3;1;6;8;6;4;7;6;12;3;8;0;14;4;6;0;12;1;1;3;0;2;5;7;4;10;3;5;4;7;0;4;1;4;4;3;6;0;2;0;2;0;1;3;2;4;1;2;4;2;0;2;2;2;3;9;1;6;0;2;1;2;1;2;4;3;3;4;0;4;1;5;5;0;0;2;1;2;0;1;2;1;2;2;1;3;1;1;3
FOXK1_M01020_1.94d.bed	0.18235294117647058	62	340	83093	3;1;4;2;3;1;4;3;0;2;1;1;1;4;1;2;0;2;0;2;2;0;2;3;4;4;2;0;1;4;1;1;1;4;2;0;1;1;2;2;2;3;2;1;2;1;3;1;1;1;2;4;0;2;1;1;1;5;5;3;3;5;3;4;2;4;5;2;6;2;5;3;4;2;1;2;8;3;3;4;4;4;10;5;2;4;4;4;0;4;3;3;1;4;3;0;2;2;0;0;4;2;2;3;0;2;2;3;4;0;2;3;1;1;2;3;2;0;1;2;2;3;3;2;2;3;2;1;1;3;3;0;3;2;1;0;1;1;3;2;2;1;0;1;2;3;0;1;3;4
HOXA10_M09661_1.94d.bed	0.18181818181818182	8	44	18146	3;0;0;2;1;0;0;0;0;2;0;1;0;0;0;1;0;0;0;0;0;0;0;0;1;0;0;1;1;0;0;0;0;1;0;0;1;1;0;0;0;0;0;0;0;1;0;0;1;1;0;0;1;0;0;0;1;0;1;0;0;0;0;0;0;0;0;1;1;1;0;0;0;0;0;1;1;0;0;2;0;0;1;0;0;1;0;0;0;0;1;0;0;0;0;1;0;0;0;0;0;0;0;1;0;0;0;0;0;1;0;0;0;0;0;0;0;0;0;0;0;0;1;0;0;0;0;0;0;0;0;1;0;0;0;0;0;0;0;1;0;1;1;1;0;1;0;0;0;1
TFEC_M06207_1.94d.bed	0.18181818181818182	64	352	61535	4;2;2;0;4;2;1;3;2;4;0;5;4;5;3;3;0;1;1;0;1;2;4;0;0;1;3;4;4;0;0;3;4;1;4;3;0;5;3;2;1;1;3;3;2;1;3;1;3;0;0;2;2;4;1;4;1;2;6;0;0;3;2;3;7;5;1;7;6;10;3;8;2;10;3;1;1;8;1;1;2;0;3;3;2;6;5;3;2;4;2;0;4;1;1;1;0;3;0;3;1;4;0;1;1;1;6;1;0;2;0;0;2;1;1;5;7;1;2;0;2;1;1;1;4;4;2;2;3;0;4;1;2;6;0;0;2;4;0;1;1;2;1;3;1;0;2;2;1;5
TFEB_M06206_1.94d.bed	0.18181818181818182	82	451	67358	4;2;1;2;4;2;0;4;0;4;1;8;9;3;0;2;1;2;2;1;0;1;5;0;1;3;3;5;5;4;0;3;6;0;3;3;1;2;3;5;1;3;4;4;3;2;3;5;3;0;3;1;3;6;3;4;2;2;6;1;2;2;4;3;10;8;1;8;8;12;7;10;1;13;4;1;0;8;3;2;5;0;2;5;5;3;8;3;6;3;7;0;4;1;2;4;2;5;0;4;0;5;1;1;3;1;5;1;2;2;3;1;1;0;0;3;8;1;4;0;2;2;1;1;3;6;3;2;4;0;5;1;2;6;0;0;4;4;3;0;2;2;0;3;1;1;3;2;2;3
ATF3_M09744_1.94d.bed	0.18181818181818182	76	418	60952	5;2;4;1;4;2;2;0;2;1;0;3;0;5;0;3;1;5;3;2;2;2;5;5;6;3;4;0;4;0;2;3;2;3;4;3;1;5;1;3;2;2;4;1;3;2;2;1;2;1;4;3;2;5;1;8;6;2;10;1;2;6;4;5;3;0;4;9;8;5;0;5;15;5;4;6;4;2;3;2;2;4;3;9;8;1;5;5;0;4;8;4;3;2;1;2;1;2;3;3;4;0;1;1;3;1;3;3;3;1;1;0;0;0;0;1;5;0;4;4;1;2;0;0;2;1;1;3;0;3;5;2;1;1;1;1;7;1;4;0;3;4;1;2;1;3;1;3;0;1
ONECUT1_M09023_1.94d.bed	0.18181818181818182	8	44	17698	1;0;0;2;0;1;0;0;0;1;0;0;0;0;0;2;0;2;0;0;0;0;0;0;0;0;0;0;0;0;0;1;0;2;0;0;0;0;0;0;0;0;0;1;0;0;0;0;1;0;1;0;1;2;0;0;1;0;0;1;0;1;0;0;0;0;0;0;1;1;0;1;0;1;1;0;0;1;0;0;0;1;0;0;0;0;0;1;0;0;0;0;1;0;0;1;0;0;1;0;0;0;0;1;0;0;0;0;0;0;0;0;0;0;1;0;1;0;2;0;0;1;0;0;0;0;0;0;0;0;1;0;0;0;0;1;0;1;0;1;0;0;0;0;0;0;0;0;0;1
ATF3_M08483_1.94d.bed	0.18137254901960784	74	408	60548	5;2;4;0;4;2;2;0;2;1;0;1;0;5;0;2;1;4;3;2;4;2;5;4;6;3;5;0;4;1;2;3;1;3;4;3;2;3;1;3;1;3;3;0;3;1;2;1;2;1;6;3;2;6;1;8;8;2;10;1;2;6;4;4;3;0;5;9;7;3;0;4;14;5;5;5;3;2;4;3;2;5;4;10;9;1;4;6;0;4;9;4;3;2;1;1;0;3;3;3;2;0;1;1;3;1;2;3;4;0;1;0;0;0;0;0;4;2;2;4;2;1;0;0;2;1;1;3;0;2;6;2;1;1;1;2;7;1;3;0;3;2;1;1;1;4;1;2;0;1
TFE3_M06205_1.94d.bed	0.18087318087318088	87	481	71437	5;1;1;1;2;2;0;5;2;4;1;8;8;5;1;2;1;2;1;0;0;1;3;1;0;4;1;7;5;6;0;1;8;0;1;1;2;5;2;7;2;3;4;1;5;2;5;6;1;1;4;1;3;5;2;5;0;3;6;3;2;2;4;5;7;8;5;6;5;13;8;12;3;15;4;2;1;6;5;1;6;1;2;5;4;3;8;3;3;4;5;1;1;3;3;1;2;3;2;3;2;4;2;0;4;1;5;3;2;1;3;1;2;1;5;4;7;1;1;2;0;1;4;1;1;9;5;1;1;4;6;2;4;4;2;1;4;0;7;1;3;2;0;5;2;2;1;4;1;5
ATF7_M08490_1.94d.bed	0.18007662835249041	47	261	32566	2;0;4;0;4;4;0;0;2;0;2;0;0;4;0;0;0;0;2;0;2;2;2;2;2;2;4;0;2;0;0;2;0;0;2;4;0;0;2;2;0;2;0;0;0;2;0;2;2;0;2;4;0;4;2;0;6;8;2;8;0;2;4;2;4;2;2;2;4;10;2;2;0;8;4;4;4;0;0;0;2;4;2;4;4;6;4;2;0;2;4;2;6;6;0;2;0;0;2;0;2;2;2;0;0;0;2;2;2;2;4;0;0;0;0;0;0;0;2;0;0;2;2;0;0;0;0;2;2;2;0;0;2;2;0;0;0;0;6;2;0;2;0;0;2;0;2;0;4;2
CREB3_M10072_1.94d.bed	0.17914438502673796	67	374	55329	3;1;3;0;2;6;7;3;0;1;3;0;0;0;1;3;4;2;3;2;1;4;5;2;3;1;3;1;2;1;0;4;1;7;2;0;3;2;8;0;2;2;0;4;0;1;3;2;1;1;1;2;2;3;2;2;6;1;5;2;6;6;3;3;7;4;2;6;4;4;3;5;4;8;6;0;3;7;1;3;3;6;3;4;2;4;4;4;4;2;3;1;3;0;3;3;1;0;2;3;2;2;1;3;2;2;0;1;0;0;0;2;2;0;2;1;2;0;3;1;4;0;2;0;2;2;3;3;1;3;0;3;2;5;2;3;1;5;3;1;2;3;4;3;1;2;2;3;2;4
MAFF_M09793_1.94d.bed	0.17833333333333334	214	1200	174729	9;4;8;8;10;2;7;11;7;9;8;10;6;6;6;7;7;9;5;6;11;10;6;8;11;4;7;8;5;11;8;8;3;8;0;7;15;12;4;9;2;10;4;6;8;6;10;7;6;1;4;3;17;12;8;12;9;2;15;10;12;11;16;14;12;9;8;12;19;16;25;10;13;6;17;14;6;8;8;24;17;10;12;6;22;4;11;8;8;6;17;16;2;13;4;6;8;15;2;3;8;6;4;4;1;4;2;6;4;3;10;3;4;6;0;13;2;15;2;13;12;6;10;2;7;6;6;11;8;8;5;5;6;11;4;12;0;9;5;4;9;0;2;4;3;10;0;6;6;10
ZNF555_ZNF555.MEME.bed	0.1777150916784203	1008	5672	494987	25;26;24;20;27;23;35;35;35;26;39;40;29;31;31;33;33;42;41;28;34;25;38;34;33;25;31;36;31;29;32;32;43;27;37;24;27;30;33;40;40;36;32;44;33;48;45;43;48;44;41;38;49;45;47;44;49;48;63;58;54;41;53;49;57;55;55;55;62;52;61;54;62;65;70;69;66;62;67;59;60;60;63;59;70;44;41;50;59;46;53;39;38;41;34;35;39;35;32;35;39;47;35;27;31;33;39;28;40;20;20;33;32;28;39;28;31;30;30;32;29;29;31;37;22;32;20;21;23;27;24;31;20;…
SP4_M06130_1.94d.bed	0.17712691771269176	889	5019	365824	26;19;17;24;17;22;22;14;27;30;22;19;18;24;33;23;28;31;28;26;28;25;20;20;22;26;27;23;31;25;28;32;26;39;33;27;35;35;36;47;50;35;32;32;49;43;26;29;33;33;44;39;33;36;40;36;50;45;53;47;63;56;60;63;56;55;76;64;78;46;54;44;56;42;62;48;45;42;64;79;68;57;60;56;51;54;51;44;45;38;45;46;38;38;41;32;35;32;31;26;26;32;32;25;31;32;22;28;24;25;22;20;21;19;19;18;29;24;24;17;21;23;34;28;27;25;27;22;19;28;31;16;18;…
SP1_M09177_1.94d.bed	0.1766270615357333	996	5639	478673	34;22;25;29;25;24;23;23;27;30;30;34;23;33;40;30;33;37;31;26;25;22;28;21;26;28;36;28;30;38;28;33;31;39;39;37;41;45;40;54;52;36;32;32;47;45;33;38;34;31;54;43;30;38;43;46;49;41;63;45;57;53;63;70;64;58;70;76;85;62;59;58;61;40;63;54;59;60;67;77;73;64;63;76;57;65;53;48;51;50;50;46;52;45;33;39;35;35;33;27;28;33;32;30;36;37;35;30;25;22;31;29;28;31;20;14;28;25;28;19;29;22;29;34;28;26;32;23;21;26;38;22;32;…
ZNF765_ZNF765.RCADE.bed	0.1759290597712042	2599	14773	1001637	55;70;57;68;71;65;84;61;68;63;66;87;68;82;85;80;80;85;69;67;66;86;79;83;100;89;95;95;96;88;76;100;73;99;108;97;84;91;95;113;109;91;87;112;78;102;107;104;128;118;127;130;120;120;140;129;144;158;144;161;148;180;142;143;201;169;187;171;168;188;168;148;155;157;150;144;172;165;182;193;141;137;189;161;135;107;142;127;144;102;99;121;136;125;109;102;103;98;87;91;87;105;84;76;94;81;78;60;80;68;66;101;105;…
THAP12_M02286_1.94d.bed	0.17582417582417584	96	546	63451	3;2;2;2;3;4;2;3;4;4;2;2;3;0;3;4;3;2;3;4;1;6;3;2;3;5;3;4;6;6;6;7;1;4;3;0;4;0;6;5;3;6;1;1;3;3;2;2;5;3;8;8;3;4;2;6;5;4;6;8;4;5;6;3;4;10;7;7;6;10;1;7;5;7;5;8;5;7;3;7;9;5;5;2;1;4;3;3;4;6;3;2;7;4;4;5;4;2;3;2;5;2;5;5;1;3;3;2;3;6;5;3;7;2;1;5;2;3;5;1;4;2;6;3;2;1;2;0;1;1;2;4;3;2;2;3;2;1;0;2;2;2;3;0;1;2;2;7;2;4
ZNF669_M10411_1.94d.bed	0.1756556160316675	355	2021	174620	12;11;7;16;14;12;12;7;12;12;9;12;6;16;10;13;14;12;8;16;9;8;14;12;6;15;14;10;9;12;20;8;6;9;16;14;13;13;11;16;21;20;21;15;15;19;21;17;21;14;19;24;23;12;12;20;27;19;23;18;7;17;22;20;19;22;19;27;24;29;17;16;16;25;15;23;17;26;25;27;20;14;30;18;20;14;10;12;14;14;15;18;12;7;13;5;15;11;12;20;12;18;8;12;12;10;13;11;7;9;9;11;7;14;7;9;12;10;5;3;13;14;8;10;13;9;10;11;2;11;14;8;6;5;4;10;7;4;13;6;6;10;8;11;13;…
HIVEP1_M06846_1.94d.bed	0.17563188593648738	271	1543	174987	12;11;5;8;7;13;7;8;12;10;11;15;6;16;6;6;7;11;8;9;5;14;8;6;12;11;12;10;9;10;6;8;11;12;10;9;11;8;12;7;14;6;10;9;5;9;14;13;8;10;11;6;11;10;9;10;11;14;14;12;12;7;11;9;13;16;13;12;19;15;19;19;19;16;13;17;20;18;11;14;25;15;25;18;14;15;26;17;7;22;9;15;7;6;11;15;10;14;7;8;6;8;6;4;10;7;11;11;9;12;8;10;6;10;9;8;11;15;7;5;8;4;9;5;7;7;7;13;8;6;11;6;5;5;12;7;8;6;8;8;5;8;4;7;5;5;3;8;4;6
EGR1_M08604_1.94d.bed	0.17538374076179647	617	3518	212980	14;14;16;14;12;15;14;16;12;12;18;15;21;20;17;26;14;22;18;18;19;20;23;19;15;24;27;21;26;22;25;15;25;24;15;20;21;27;28;36;30;21;25;20;22;28;26;36;22;20;25;26;31;28;30;49;25;43;36;37;47;49;44;44;29;45;36;42;53;40;29;40;35;42;49;51;38;32;34;29;43;46;36;31;33;29;49;32;36;36;25;33;28;31;21;25;22;18;24;28;22;19;12;18;19;24;15;21;14;19;14;11;13;14;20;9;12;13;23;16;12;17;13;14;17;17;16;24;13;15;11;13;9;13…
ZNF610_M10398_1.94d.bed	0.1750255885363357	171	977	59717	7;3;7;2;7;4;6;5;8;5;7;2;3;8;8;5;4;7;3;6;6;6;3;6;8;5;6;5;5;5;7;8;4;11;10;4;4;7;5;8;7;8;4;11;5;9;12;15;10;6;7;7;5;13;12;9;11;11;9;10;13;8;5;17;10;14;12;8;13;7;8;13;18;14;8;10;8;10;14;11;9;12;10;19;12;12;7;9;8;4;7;6;6;12;7;4;3;9;4;6;3;5;2;8;1;3;5;5;6;4;1;1;4;6;1;2;5;4;4;2;6;2;2;6;4;5;4;2;6;2;0;1;4;5;2;2;2;7;2;4;6;2;7;1;2;5;1;6;4;4
ZNF737_ZNF737.MEME.bed	0.17443609022556392	116	665	99488	7;2;2;2;9;2;1;1;4;6;6;3;4;1;6;3;1;3;6;1;4;4;4;7;5;4;3;5;6;9;4;4;4;6;2;3;4;3;3;4;7;5;2;3;3;9;4;0;3;5;6;3;4;5;3;7;3;6;3;4;9;6;9;6;4;6;8;11;9;4;5;4;9;10;10;8;6;6;9;4;4;6;4;6;5;5;8;7;5;4;3;2;6;5;6;6;6;1;9;6;3;3;1;5;3;4;5;6;2;3;5;4;4;4;3;2;4;2;6;6;4;0;0;1;1;4;7;6;2;3;2;1;2;4;2;1;2;7;4;5;3;5;5;1;1;5;2;6;6;7
HNF4A_M05803_1.94d.bed	0.17420814479638008	154	884	140316	4;4;6;3;2;7;3;9;6;3;9;10;1;6;3;3;3;3;3;5;1;4;1;4;7;9;3;2;7;2;5;3;7;7;3;5;12;3;8;9;4;5;5;3;5;5;7;2;7;2;5;8;7;6;7;4;7;11;4;11;16;12;7;10;9;9;11;9;13;7;8;8;11;6;10;11;10;15;11;8;12;9;8;12;6;14;8;10;12;6;6;6;6;9;5;5;7;3;7;8;7;5;4;4;4;2;2;3;5;8;4;1;6;4;3;10;5;3;2;3;1;10;3;2;8;3;7;1;7;6;4;2;4;5;5;5;2;7;3;2;3;3;7;9;2;5;4;1;3;4
ZBTB14_M09286_1.94d.bed	0.17405232247730912	326	1873	121998	5;7;8;8;9;3;17;6;17;20;4;10;10;10;16;3;10;8;4;10;16;11;24;16;5;6;8;4;11;15;7;5;10;19;2;17;6;22;14;8;23;8;22;13;12;9;15;5;14;13;38;17;17;24;7;39;33;14;23;17;14;16;25;16;19;38;15;22;14;18;18;17;28;31;19;14;27;11;25;18;17;25;24;19;21;9;21;21;21;19;6;10;17;15;12;12;14;7;13;13;7;9;8;11;5;4;18;11;18;3;7;18;9;9;5;8;9;17;4;11;15;23;8;11;3;3;2;3;11;15;6;5;6;2;5;4;3;2;3;4;11;1;9;1;5;6;3;11;1;4
YY2_M06231_1.94d.bed	0.17391304347826086	116	667	82221	5;3;6;7;10;5;2;3;1;4;4;5;2;3;4;1;2;4;1;4;3;4;5;3;1;2;6;6;3;1;3;3;2;3;4;4;5;10;6;8;2;4;4;3;8;5;6;2;0;4;9;6;6;11;6;11;5;9;4;5;5;4;3;7;8;8;8;7;8;5;10;10;5;10;3;8;6;7;5;14;5;8;7;4;6;0;5;1;5;3;7;2;7;3;0;4;4;8;4;8;3;4;7;4;5;5;5;4;2;3;4;3;4;2;5;1;2;5;1;2;4;4;2;5;2;9;1;7;0;5;1;5;6;3;1;3;6;0;4;3;2;3;2;1;2;1;2;2;4;5
ZNF486_ZNF486.MEME.bed	0.1738885762521103	309	1777	157269	14;13;6;12;10;13;6;10;6;6;13;18;12;8;9;10;11;10;7;18;13;10;12;12;12;7;7;13;10;5;15;14;13;14;12;6;14;12;11;11;17;15;9;10;16;12;13;14;14;9;18;8;14;9;12;16;8;15;11;16;21;12;20;18;13;22;28;22;22;23;18;22;20;25;16;29;16;19;18;16;11;19;19;12;15;16;12;12;23;17;16;11;12;6;14;5;8;11;4;7;19;14;12;9;10;9;6;9;13;13;12;6;15;12;2;7;7;12;7;11;10;9;6;7;6;12;2;10;9;9;8;3;8;12;10;10;5;8;12;5;6;7;6;8;7;6;5;10;7;7
CREB3L4_M10091_1.94d.bed	0.17350746268656717	93	536	69659	2;2;5;5;1;3;11;8;3;0;3;3;1;2;1;0;3;2;2;4;1;0;5;6;3;3;6;2;2;4;0;0;4;4;5;1;3;2;5;6;3;3;0;2;3;1;4;1;1;1;3;3;2;3;4;2;7;8;5;3;5;7;9;5;7;6;6;5;11;9;4;4;1;7;9;7;3;9;3;4;5;4;8;7;5;5;11;7;8;3;5;1;3;3;6;3;3;2;2;3;1;4;0;2;5;0;3;1;1;1;1;4;4;0;2;3;5;2;2;2;5;3;2;0;2;2;4;3;3;6;2;5;4;6;3;3;1;2;4;1;2;3;5;2;3;4;2;5;3;5
DBP_M05613_1.94d.bed	0.17333333333333334	13	75	25898	2;0;0;0;1;0;1;0;2;0;0;0;0;0;0;0;1;0;0;2;1;0;0;2;0;0;1;0;1;2;1;0;1;1;0;0;1;1;0;0;0;0;0;3;0;0;0;0;0;0;2;0;0;0;0;0;0;2;0;0;1;0;0;0;0;0;0;2;0;2;0;0;0;2;0;0;0;0;0;2;0;2;2;2;0;2;2;1;2;2;1;0;0;0;2;0;0;0;0;0;0;0;0;0;0;2;0;0;0;2;0;0;0;0;0;0;1;2;0;0;0;0;0;0;1;1;1;0;0;0;0;0;0;0;0;2;0;0;1;0;0;0;0;2;0;0;0;0;3;1
MLXIPL_M05908_1.94d.bed	0.17316017316017315	40	231	48887	1;2;1;1;2;0;0;1;2;3;0;1;3;3;0;2;1;0;1;1;0;2;2;1;0;0;3;2;0;0;1;3;3;1;3;1;0;1;0;1;0;1;3;2;0;1;1;0;2;2;0;0;2;4;0;3;1;0;3;1;0;1;0;1;6;2;2;4;0;5;2;6;2;5;4;0;2;6;1;1;2;0;0;1;0;2;4;3;1;2;2;0;4;2;0;1;0;2;0;0;2;2;0;1;1;0;3;1;0;0;0;1;0;2;0;3;6;1;3;1;3;0;1;1;2;5;1;4;2;0;2;1;2;7;0;1;0;2;3;0;0;2;1;2;0;1;2;1;1;5
HOXA10_M09689_1.94d.bed	0.17307692307692307	9	52	18479	2;0;0;0;3;0;0;0;1;1;0;1;0;0;0;1;1;0;0;0;0;1;0;0;0;1;0;0;2;1;0;0;0;0;0;1;0;0;2;0;0;0;0;0;0;0;0;1;0;1;1;1;0;0;0;1;1;0;1;0;0;1;0;0;0;0;0;0;0;0;1;2;0;0;0;0;2;0;1;0;0;0;2;0;0;1;0;0;0;1;0;0;0;1;1;0;0;0;0;1;0;1;0;0;0;0;0;0;0;0;0;0;0;0;2;0;0;0;0;0;1;0;0;0;0;0;0;1;0;1;0;0;0;0;0;0;0;1;0;0;1;0;0;0;0;1;0;1;1;1
MITF_M09241_1.94d.bed	0.17303370786516853	77	445	63537	4;2;1;2;2;1;2;4;4;6;1;4;8;3;1;3;1;3;1;1;0;1;2;3;0;3;1;4;6;3;2;2;7;1;1;0;3;3;4;5;1;2;4;1;3;3;2;3;1;1;3;1;3;4;4;3;2;4;3;3;5;1;4;5;5;8;7;6;6;8;8;8;5;8;4;4;0;5;4;4;4;3;2;5;4;4;8;4;5;4;6;4;1;4;3;1;3;3;2;2;2;1;2;1;2;4;1;2;1;0;2;2;2;3;4;3;7;7;0;3;0;3;2;1;1;3;6;2;1;3;0;7;1;2;3;0;0;2;2;1;1;4;1;2;3;1;2;3;1;4
ZNF93_ZNF93.RCADE.bed	0.17295935769947263	6592	38113	2548385	167;213;158;218;194;223;202;204;221;189;212;261;235;242;216;196;215;256;268;208;176;214;209;261;224;243;237;252;201;251;237;294;220;205;254;276;310;274;264;304;250;300;268;269;331;365;342;360;344;328;316;303;322;318;324;311;336;403;370;409;397;343;410;403;389;395;405;389;455;395;348;375;372;381;372;376;406;396;467;429;430;332;405;317;365;359;330;346;317;283;314;318;294;271;224;221;250;253;268;216…
EGR3_M05644_1.94d.bed	0.17293233082706766	575	3325	182125	13;17;20;14;13;11;14;19;11;12;16;15;19;17;13;23;15;19;21;16;16;15;23;17;12;21;23;21;24;20;18;14;18;24;18;15;21;23;30;33;26;23;26;21;21;27;31;30;19;22;21;24;28;26;30;47;28;44;41;37;48;56;38;41;28;42;35;34;48;42;30;35;38;36;37;46;36;36;32;30;39;39;33;34;38;23;47;27;36;35;24;30;28;31;27;25;19;16;26;22;23;18;13;16;16;20;14;17;12;20;14;14;11;11;17;8;14;11;17;12;13;12;17;18;11;16;17;16;12;12;9;11;9;13;…
ZNF311_ZNF311.MEME.bed	0.17283418773962866	4012	23213	1192943	102;90;98;108;116;112;126;101;143;126;138;164;152;136;115;139;134;178;158;122;120;113;168;140;136;169;151;126;160;149;136;168;154;144;147;189;187;229;198;182;166;208;163;197;203;238;239;233;236;207;207;197;173;217;221;166;218;243;228;229;247;237;254;269;269;274;238;264;298;261;256;249;281;225;228;257;252;254;284;235;242;207;249;194;249;231;201;191;190;168;214;167;139;155;154;138;137;143;128;100;1…
HINFP_M05789_1.94d.bed	0.17261103633916555	513	2972	133431	14;4;24;16;13;19;17;9;26;15;21;20;19;11;14;14;17;21;16;13;15;11;22;13;14;22;14;17;13;18;20;18;21;25;21;31;31;33;22;23;23;18;23;19;27;27;25;33;35;20;12;22;30;44;19;34;36;36;29;35;34;30;34;45;41;32;27;33;37;49;41;27;16;20;35;47;37;25;29;37;29;28;30;33;24;42;36;23;32;18;23;23;24;26;16;9;16;18;17;13;21;20;9;10;12;8;15;18;13;9;9;21;2;12;12;9;7;7;9;10;14;7;6;6;13;12;12;1;9;11;18;9;10;9;6;14;8;11;10;12;…
ZNF343_ZNF343.RCADE.bed	0.17233294255568582	294	1706	152354	8;8;12;8;10;11;6;10;9;10;8;13;13;8;11;9;11;5;9;9;9;13;10;7;8;9;5;9;11;10;9;12;7;11;6;9;8;11;11;12;18;14;15;9;9;14;12;24;11;14;14;11;17;9;12;13;17;18;14;19;19;15;21;15;17;9;21;15;15;24;20;19;11;22;16;36;21;12;18;17;17;22;20;23;17;16;20;19;13;13;17;10;13;10;11;16;9;8;8;13;3;11;6;9;7;11;12;6;2;13;8;7;7;8;9;4;9;11;12;5;7;7;8;13;8;8;4;10;6;5;6;4;8;8;13;7;10;10;7;7;7;5;14;3;6;8;7;7;6;9
ZNF597_M09381_1.94d.bed	0.17209302325581396	259	1505	184437	13;5;7;8;12;14;8;9;6;10;4;7;6;8;3;6;8;4;8;12;4;5;10;5;3;6;12;8;7;5;8;4;9;10;5;11;10;4;6;14;7;4;6;14;12;9;9;7;3;15;14;12;14;11;13;10;19;15;19;17;18;15;14;16;14;13;15;20;13;18;17;21;8;13;8;7;20;13;24;20;20;23;20;15;14;11;23;13;13;18;14;20;22;15;8;15;11;10;7;11;9;4;13;6;12;5;3;13;17;9;9;6;6;3;6;3;6;4;5;5;9;11;8;11;6;4;7;8;8;8;7;4;11;6;5;7;5;7;6;5;6;6;7;8;6;10;5;7;9;9
ATF2_M08540_1.94d.bed	0.17142857142857143	60	350	43665	2;2;4;0;4;2;1;0;2;2;0;4;0;4;0;0;0;4;4;1;2;6;3;3;5;0;5;0;2;2;0;2;0;1;2;5;0;2;2;3;0;3;1;0;2;0;0;2;3;1;1;4;0;6;2;2;6;6;2;11;0;2;8;3;5;4;0;2;9;8;2;2;2;11;5;5;5;2;1;3;0;3;3;3;2;7;4;5;7;1;4;2;8;5;0;2;2;0;0;3;3;3;4;0;0;0;4;1;2;4;3;3;0;0;2;0;0;0;4;0;2;3;2;0;0;0;0;2;2;2;0;0;2;2;0;0;0;2;6;0;0;2;0;1;4;2;2;0;3;4
ZNF2_ZNF2.MEME.bed	0.17121684867394696	439	2564	134343	12;6;12;13;9;8;10;11;16;14;14;14;21;18;12;17;12;17;7;12;15;10;26;14;16;13;14;18;14;15;20;18;14;18;9;17;20;30;13;16;20;17;24;24;28;18;18;26;24;26;15;15;23;30;17;34;31;26;27;22;30;24;18;26;26;31;36;31;33;29;31;25;26;26;36;19;30;30;32;26;22;30;37;28;33;19;23;18;26;16;24;25;25;19;13;21;11;8;14;16;13;14;20;11;11;16;16;11;11;17;14;10;14;8;12;11;10;12;16;13;9;10;6;9;7;9;8;13;9;11;11;8;10;6;8;8;9;11;14;1…
ATF2_M08479_1.94d.bed	0.1710914454277286	58	339	40964	2;2;4;0;4;3;1;0;2;2;1;4;0;4;0;0;0;3;3;1;2;4;3;3;5;0;4;0;1;2;0;2;0;1;2;5;0;0;3;2;0;2;2;0;4;0;0;2;2;1;2;4;0;6;1;0;6;8;0;11;0;2;8;2;6;2;1;1;10;6;1;2;5;8;6;2;6;1;0;3;3;2;3;3;7;5;2;7;5;0;4;6;4;5;0;2;2;0;1;4;2;2;4;0;0;0;5;1;2;4;2;4;0;2;0;0;0;1;2;0;2;3;1;0;0;0;2;0;2;2;0;0;5;0;0;0;0;2;6;0;0;2;1;4;0;2;2;3;0;5
ZNF141_ZNF141.RCADE.bed	0.17102755155085775	1974	11542	637956	69;37;51;48;47;45;59;40;47;51;57;49;72;59;69;60;67;50;77;73;70;71;56;73;74;79;57;59;74;83;78;88;61;88;69;69;83;70;84;74;89;69;72;89;74;67;83;102;113;90;78;85;77;82;90;100;124;116;121;105;141;126;112;139;129;115;117;113;126;115;141;129;123;126;120;116;125;147;118;115;114;117;113;109;102;119;110;103;106;104;103;84;119;81;82;90;90;81;84;80;77;75;50;61;50;80;61;60;57;57;75;75;65;54;62;56;62;57;66;51;…
HAND1_M08971_1.94d.bed	0.17096018735362997	511	2989	326267	20;15;11;25;23;15;18;21;18;14;18;20;21;18;17;20;17;22;30;16;7;13;25;11;10;15;14;23;27;18;26;17;23;17;17;18;15;17;16;16;24;21;22;15;24;23;18;10;30;20;22;20;19;21;14;22;19;20;20;26;39;33;30;24;21;18;38;33;33;33;32;32;28;29;24;39;46;33;40;21;35;26;31;19;25;18;22;26;30;21;19;25;15;19;20;18;19;25;16;15;21;31;27;27;9;15;9;16;25;12;16;11;17;13;8;26;20;17;26;15;9;9;15;11;14;8;26;16;17;16;15;15;7;13;13;6;…
HAND1_M08969_1.94d.bed	0.17072455265473746	582	3409	358508	19;16;14;22;23;16;25;18;17;13;23;24;29;27;19;25;16;21;36;16;11;17;22;10;12;21;19;20;25;18;29;18;26;15;16;23;15;17;16;21;22;25;25;17;29;24;19;12;37;22;25;22;25;28;20;29;27;32;28;30;49;36;27;27;25;25;36;43;39;38;35;37;27;39;28;44;55;39;40;19;37;36;32;21;32;17;29;34;37;27;24;26;15;25;23;25;22;22;21;12;25;32;27;26;13;18;8;13;19;15;16;13;18;14;12;31;21;25;27;14;10;17;20;18;12;12;28;15;19;18;21;18;8;12…
ZNF792_ZNF792.MEME.bed	0.17068226379980725	5136	30091	1397893	124;100;138;125;134;163;134;131;145;170;135;170;147;194;165;187;163;168;178;142;146;168;178;184;218;208;204;202;219;195;205;202;176;222;210;205;217;236;253;241;206;264;244;244;230;256;224;260;247;310;231;276;266;262;283;316;289;317;320;316;345;372;378;352;363;331;311;359;327;337;289;290;293;294;279;346;315;316;323;376;314;300;290;279;283;307;269;251;238;208;260;220;213;229;206;213;168;180;186;175…
KLF14_M05867_1.94d.bed	0.17046688382193267	628	3684	294708	15;16;12;17;11;11;11;17;20;15;17;18;14;22;23;17;17;28;17;19;16;19;25;14;14;18;26;19;18;16;29;21;32;24;26;32;17;37;26;39;31;29;20;18;28;27;21;29;27;35;28;31;28;24;34;34;40;32;35;33;39;38;44;43;44;44;48;46;59;28;36;41;33;28;45;33;37;31;45;52;49;44;36;47;44;34;35;29;29;26;34;32;29;25;26;29;17;19;18;13;20;21;15;16;24;28;20;21;12;13;12;11;7;18;11;17;19;11;17;19;28;19;20;20;23;17;18;28;18;23;24;21;18;1…
ZNF12_ZNF12.RCADE.bed	0.17035364936042138	1132	6645	502525	29;29;26;43;35;49;34;37;48;43;40;47;48;23;37;34;35;49;38;29;31;39;32;40;47;49;64;37;35;50;48;45;50;52;36;63;48;50;50;48;59;56;46;60;59;57;68;69;61;64;55;41;48;64;66;50;71;61;71;66;64;62;54;60;70;69;72;80;71;86;50;68;81;69;77;61;74;70;79;72;75;56;72;69;75;66;61;44;46;57;54;47;36;61;44;36;38;49;38;38;36;40;41;39;38;21;25;28;24;28;25;27;30;25;28;21;28;34;19;25;25;30;27;32;29;38;30;24;31;26;24;17;21;…
ZNF430_ZNF430.RCADE.bed	0.17023583626999186	628	3689	395446	14;20;22;22;25;25;23;26;29;17;28;13;25;26;18;20;22;19;22;16;12;16;26;25;20;22;19;22;18;22;14;22;33;22;17;24;20;26;19;20;15;27;20;21;24;11;30;16;30;20;24;22;23;25;20;28;26;27;40;33;46;36;37;44;33;39;42;47;27;40;49;43;39;42;34;50;57;42;35;39;29;29;32;28;33;38;44;28;35;32;26;36;29;37;19;31;25;26;27;21;19;13;22;24;15;19;22;21;15;14;22;23;21;16;18;17;18;18;21;13;26;8;17;15;19;23;20;12;32;26;21;23;19;2…
XBP1_M06228_1.94d.bed	0.17012448132780084	41	241	42428	3;3;1;1;0;2;2;3;2;0;0;1;3;0;0;1;1;2;0;1;3;1;2;1;1;0;3;0;0;0;1;0;1;1;2;4;1;3;1;4;1;2;1;2;3;1;0;1;1;0;2;2;0;2;1;3;1;4;2;0;1;3;4;1;4;4;4;3;4;4;5;1;2;3;4;4;0;2;1;1;5;1;2;3;1;0;3;3;3;4;3;0;2;1;3;1;1;1;1;2;1;1;0;2;1;0;1;0;0;1;0;1;0;1;0;0;2;2;1;1;1;1;1;2;0;3;0;1;1;2;2;2;1;3;2;1;0;2;2;1;3;6;2;2;0;1;1;1;0;2
ZNF76_M10350_1.94d.bed	0.1699731002017485	1011	5948	513739	27;29;25;25;24;29;28;21;31;37;34;39;37;41;33;20;36;35;22;27;22;30;33;38;28;24;32;24;34;35;33;32;36;33;32;34;33;49;30;31;39;37;42;40;41;37;45;52;46;53;46;60;46;49;60;54;55;56;68;52;67;63;54;75;82;63;67;75;78;70;49;54;52;59;72;66;81;58;64;61;76;50;48;67;60;59;65;65;65;53;61;44;51;67;36;49;42;47;36;36;36;42;51;33;29;36;33;44;27;27;30;27;27;27;23;28;29;30;22;25;29;20;33;25;31;29;27;19;26;22;23;25;23;…
ZNF566_ZNF566.RCADE.bed	0.16971161105239319	2248	13246	773104	64;67;53;62;69;83;63;67;65;80;81;84;78;72;78;65;70;90;71;75;75;70;73;85;78;74;86;74;93;85;82;97;84;99;85;105;102;106;106;90;77;95;93;105;116;114;106;115;97;111;91;94;95;131;110;103;125;138;148;144;132;143;160;137;137;169;144;160;157;169;124;138;138;137;115;146;141;131;141;135;126;151;158;135;127;120;147;110;112;119;123;109;81;86;73;78;79;78;96;82;55;75;85;67;78;71;73;68;65;58;58;63;63;58;56;59;50…
ZNF329_M10387_1.94d.bed	0.16967441860465116	912	5375	498950	22;23;40;26;33;24;32;20;34;37;19;34;32;35;31;30;32;24;36;28;25;32;24;25;31;36;20;23;33;34;28;28;25;41;30;28;29;29;36;24;33;55;29;32;27;32;30;26;38;40;57;43;51;34;52;60;56;57;61;54;57;63;57;57;66;62;65;53;65;56;63;51;49;64;53;50;55;50;57;62;57;60;67;59;52;54;41;48;45;35;33;52;40;40;40;39;31;31;46;40;41;32;32;26;33;32;30;32;34;26;27;31;21;31;20;24;25;28;21;24;18;18;26;26;30;21;20;19;30;23;21;27;19;…
PAX1_M05977_1.94d.bed	0.1693121693121693	64	378	58460	5;4;3;2;4;0;1;3;0;2;5;5;3;1;2;3;0;2;1;1;2;1;1;2;5;1;2;1;1;6;3;2;1;3;1;4;1;2;2;4;4;1;2;3;1;2;3;3;2;4;4;1;2;3;2;5;4;3;4;0;4;4;4;2;2;1;3;6;2;3;2;5;3;8;6;6;6;2;2;2;3;2;5;5;2;4;1;4;3;3;3;5;0;1;2;1;4;5;3;4;7;1;1;0;3;4;1;1;1;0;1;2;0;3;2;0;1;3;1;2;1;2;1;2;6;3;2;3;1;1;2;2;4;4;4;5;2;1;3;3;3;1;0;1;3;1;1;1;1;1
CENPB_M05595_1.94d.bed	0.16923076923076924	33	195	281251	1;2;0;1;0;3;1;0;0;0;0;0;1;0;1;1;4;2;0;1;2;0;0;0;0;0;2;0;0;0;3;2;1;1;1;0;1;2;1;1;1;2;2;2;0;1;2;1;2;1;1;0;0;0;0;0;4;1;8;3;2;3;1;4;0;2;2;1;3;2;0;1;6;0;4;1;7;0;1;2;1;1;2;3;1;3;2;0;1;5;1;3;4;1;0;3;1;0;1;1;0;3;2;2;2;0;0;1;0;0;0;0;0;0;0;1;0;3;0;0;3;0;1;0;0;1;0;3;0;1;1;2;0;3;0;1;2;1;1;0;0;2;3;3;3;2;4;0;0;1
TFAP2B_M09227_1.94d.bed	0.1690450054884742	616	3644	224292	21;10;27;17;18;12;20;28;13;28;23;17;16;19;22;22;16;31;24;14;15;17;21;16;11;15;10;14;24;27;29;11;24;33;33;20;29;29;36;28;16;30;24;26;27;24;18;15;33;46;24;28;24;21;50;43;44;37;27;31;38;42;41;36;45;40;40;37;45;39;43;42;31;28;34;29;46;48;39;54;49;32;42;59;32;35;26;30;45;41;28;24;25;16;27;30;30;31;30;22;14;25;12;20;23;11;17;20;24;22;10;18;16;21;12;17;17;11;19;23;19;11;21;7;12;12;14;20;10;14;6;19;3;10;…
ZFP64_M10434_1.94d.bed	0.1688709986582327	1762	10434	613170	56;46;54;61;62;65;48;50;61;58;68;53;57;56;56;56;67;72;50;73;63;60;58;72;56;72;49;54;68;74;54;69;58;77;71;70;56;95;75;83;85;76;77;85;87;83;91;82;83;95;81;102;85;87;85;98;92;99;79;105;83;121;98;100;101;124;102;120;130;111;102;91;139;121;110;98;124;137;115;114;95;121;76;103;109;119;85;82;96;79;89;80;80;60;83;69;69;78;67;65;60;60;46;61;50;65;51;54;50;61;42;51;58;59;32;35;56;36;46;57;58;45;49;50;38;41…
CREBL2_M07230_1.94d.bed	0.16853932584269662	15	89	21841	2;0;0;1;1;0;1;0;1;0;0;0;2;0;0;3;0;0;0;2;0;0;0;0;0;3;0;0;2;0;0;0;0;1;1;0;0;0;0;1;0;1;0;0;2;0;0;0;1;0;1;2;0;2;0;0;3;2;4;2;0;1;3;2;0;2;1;0;1;1;0;2;0;0;5;0;1;2;0;0;1;0;2;0;0;1;1;2;1;0;2;1;0;0;0;0;0;0;0;0;1;1;0;0;0;0;0;0;0;2;0;0;2;1;2;0;0;0;0;0;1;0;0;0;0;0;0;0;0;0;0;0;0;0;0;1;0;0;0;0;0;0;0;0;2;0;0;0;0;2
CTCF_M05451_1.94d.bed	0.1684891240446796	1433	8505	614054	49;40;39;47;44;34;46;41;24;41;53;47;43;49;45;42;43;46;58;50;54;40;44;56;50;40;39;49;45;51;54;60;46;47;49;47;44;60;53;47;54;51;59;54;51;51;53;52;61;65;64;74;90;75;60;71;89;76;94;93;77;85;85;103;114;99;137;100;104;91;90;77;94;80;67;80;95;88;96;92;106;116;85;95;92;77;98;95;102;66;68;66;60;63;56;63;56;68;62;62;44;48;45;47;55;45;38;35;49;50;52;47;37;32;36;34;37;41;42;39;41;26;40;37;36;38;37;37;37;46;2…
SMAD1_M06764_1.94d.bed	0.16821166473541907	871	5178	510496	24;31;23;20;22;23;25;28;20;21;21;20;21;18;41;23;26;29;23;28;25;33;24;25;17;24;25;28;17;24;31;28;32;33;33;27;27;22;21;28;23;25;24;29;37;33;43;23;42;45;42;50;57;64;57;66;55;63;45;65;63;54;57;62;57;54;44;54;51;71;53;50;63;65;47;53;54;52;63;57;42;65;53;57;48;60;55;54;45;58;46;45;54;51;36;38;50;48;37;42;33;28;26;40;24;30;28;26;31;28;26;25;29;26;30;25;14;31;28;19;24;29;20;17;14;16;14;25;21;27;27;20;14;…
ATF1_M10066_1.94d.bed	0.168141592920354	57	339	39115	4;3;4;0;6;2;0;0;1;2;0;4;0;2;0;0;0;4;2;0;2;6;2;2;6;0;3;0;2;2;0;2;0;0;2;6;1;2;2;2;2;4;2;0;4;0;0;3;4;2;0;5;2;6;0;2;4;4;2;10;0;4;6;2;4;5;0;0;8;6;2;7;1;10;3;4;4;1;0;2;0;4;4;2;4;8;2;7;8;0;4;2;6;4;0;2;0;0;0;1;2;2;4;0;0;0;4;0;2;4;2;4;2;0;2;0;0;2;0;0;3;2;2;0;0;0;0;2;2;2;1;0;0;3;0;1;0;2;6;0;0;2;0;0;5;2;2;4;4;4
TBX2_M09205_1.94d.bed	0.1681374825824431	362	2153	248380	10;11;11;15;12;7;5;7;19;14;11;11;9;8;8;11;11;11;19;9;14;17;12;11;10;10;17;12;23;11;5;19;18;18;9;13;17;10;18;13;17;15;17;11;12;17;13;12;15;10;14;18;14;14;15;26;24;16;16;16;16;29;24;19;21;20;21;22;28;30;23;17;32;24;19;22;26;26;20;25;19;20;15;27;16;26;18;20;17;18;18;14;16;13;14;11;17;20;19;10;14;7;14;8;13;11;8;13;8;10;9;10;15;7;12;18;11;18;10;11;15;10;7;9;11;10;7;9;11;11;9;15;11;7;11;9;10;8;9;8;10;1…
ZNF669_ZNF669.RCADE.bed	0.1680161943319838	166	988	90106	4;6;6;3;4;7;5;8;7;7;6;6;4;1;6;5;5;10;5;7;3;9;4;3;10;7;14;4;5;7;8;4;7;11;9;8;5;9;8;8;13;7;5;5;9;6;6;17;4;9;5;14;4;11;1;12;6;8;10;9;6;14;3;16;8;12;16;10;16;9;4;15;9;9;8;8;10;13;9;17;9;9;9;8;12;7;8;6;9;5;3;12;7;6;3;7;4;1;4;4;5;6;6;4;6;4;8;6;6;7;4;4;3;7;5;5;7;5;4;1;5;4;5;7;2;5;6;6;2;5;3;3;7;2;0;6;2;2;4;4;4;5;5;4;5;10;2;2;4;2
USF1_M09267_1.94d.bed	0.16796875	129	768	100751	5;4;3;2;5;3;3;7;4;7;4;7;10;4;3;5;2;7;6;6;0;1;5;6;0;5;4;4;7;6;2;3;9;3;4;1;2;7;9;7;2;5;3;4;7;2;5;6;3;6;6;4;4;6;3;7;4;9;3;5;6;3;9;6;5;12;6;16;7;8;13;11;10;13;9;6;3;9;5;10;9;6;5;9;7;9;10;4;8;8;10;4;5;2;5;3;4;3;3;1;6;6;2;1;9;5;5;8;3;1;7;5;10;8;10;4;3;7;4;1;2;2;4;3;9;8;6;4;1;5;8;3;3;1;3;2;4;1;1;1;4;3;2;5;4;1;0;4;4;6
PAX1_M09051_1.94d.bed	0.16783216783216784	96	572	69026	3;7;4;3;5;4;3;1;3;2;0;6;4;2;1;2;2;3;4;2;5;5;5;1;5;5;2;3;3;1;5;2;0;7;2;10;6;1;2;4;3;3;4;2;2;2;7;6;5;2;9;7;6;3;5;5;8;6;4;0;6;4;4;4;6;4;6;8;4;8;3;7;5;5;4;7;12;3;5;7;6;3;8;5;6;4;1;7;5;4;3;4;0;2;3;3;5;5;2;4;4;1;1;2;4;4;3;3;0;2;3;1;2;4;3;3;1;4;2;0;3;4;3;3;6;4;4;2;4;3;4;3;2;5;5;6;4;4;3;5;3;1;2;3;4;5;3;6;1;3
ZNF343_M09359_1.94d.bed	0.16781898177247015	267	1591	159915	8;7;7;5;6;8;10;7;13;10;9;10;12;7;4;10;6;8;6;7;7;10;12;11;10;9;9;13;16;9;11;6;11;11;8;16;12;9;9;17;11;13;11;11;9;7;10;10;6;12;16;13;7;14;11;21;12;18;16;24;9;12;21;17;9;12;20;13;17;20;20;20;9;23;17;26;7;13;17;14;16;22;15;17;13;11;12;13;11;12;11;17;11;8;8;14;9;8;7;16;6;10;10;9;7;11;7;7;7;12;5;5;6;10;4;8;9;13;7;8;11;11;10;5;15;13;6;7;8;7;10;4;6;4;11;8;10;4;6;8;2;6;5;1;5;8;11;12;8;12
ZNF611_ZNF611.RCADE.bed	0.1675592960979342	2847	16991	816579	73;58;80;58;70;78;64;87;89;86;92;82;95;105;99;87;90;91;102;89;85;87;115;116;124;105;95;102;112;125;109;118;102;128;103;106;123;119;128;128;153;126;126;132;158;132;152;173;148;157;147;157;122;168;157;167;181;171;170;186;168;202;193;173;188;187;181;189;229;161;194;181;179;171;163;169;178;179;189;175;179;190;165;182;152;160;141;124;127;146;155;141;130;124;125;127;94;102;111;103;112;106;94;88;77;84;8…
PAX2_M05978_1.94d.bed	0.1673913043478261	77	460	62799	5;1;3;2;2;2;2;2;2;2;3;6;5;0;4;0;3;0;4;2;2;2;5;3;1;2;3;0;1;2;2;2;3;5;4;6;0;2;2;9;5;5;2;3;2;1;6;2;1;2;4;4;4;1;2;5;5;3;0;5;7;4;4;3;4;2;4;5;3;2;2;2;6;6;8;7;9;7;2;4;4;5;5;3;5;5;2;4;3;5;3;9;1;4;3;3;6;3;2;6;6;2;2;4;6;3;1;0;2;1;3;1;0;5;4;0;2;1;3;2;2;0;1;1;6;3;2;1;3;1;1;3;3;3;2;5;3;1;3;3;2;1;1;3;3;2;3;3;2;4
SP1_M09181_1.94d.bed	0.16690838772057046	1381	8274	649823	47;39;36;38;37;36;28;42;31;30;39;32;31;39;44;47;45;55;48;51;45;36;49;37;33;45;60;37;60;47;42;42;47;55;57;58;52;65;61;66;86;43;54;57;74;71;57;66;58;62;66;59;68;62;68;75;92;89;98;78;86;104;95;100;89;106;94;102;107;73;85;78;79;70;90;81;88;73;106;100;100;95;90;96;81;79;69;77;93;67;73;81;69;65;61;53;37;51;50;34;40;47;49;37;43;50;39;50;34;53;36;27;35;40;35;37;46;32;47;39;42;41;49;47;34;30;34;37;32;37;3…
E2F1_M05625_1.94d.bed	0.16666666666666666	45	270	34373	1;2;3;0;1;1;0;1;4;1;0;3;4;1;1;6;0;3;1;4;2;0;2;1;3;0;2;0;2;0;1;0;1;1;0;1;2;2;1;2;5;1;0;3;0;1;4;2;2;1;0;2;1;0;0;1;1;0;3;2;1;2;4;6;2;10;0;3;4;2;0;2;3;6;2;2;3;2;4;4;3;3;4;1;1;3;5;0;2;2;1;1;2;3;0;1;0;0;2;0;5;3;1;1;2;2;1;3;0;2;1;1;2;1;1;3;2;1;1;1;1;2;1;3;0;1;2;1;1;4;0;3;2;1;3;4;3;1;0;3;1;1;2;0;2;3;1;2;0;2
ATF2_M08542_1.94d.bed	0.16666666666666666	42	252	33778	4;0;4;4;1;0;2;0;2;0;0;2;2;0;0;0;3;1;0;4;1;1;2;4;4;0;0;0;0;2;0;0;3;3;2;0;0;3;2;1;2;0;0;2;0;0;2;2;0;3;4;0;6;1;0;6;6;4;3;0;3;4;2;4;2;2;2;6;6;2;2;0;7;3;4;4;1;0;0;2;3;2;1;2;11;4;3;0;2;0;4;5;3;2;0;1;0;0;3;2;1;2;0;0;0;0;5;0;2;2;4;0;0;0;0;0;0;2;0;0;0;2;0;0;0;0;2;0;2;2;0;0;4;0;0;0;0;2;5;0;1;2;0;1;2;0;2;0;2;2
ZBED1_M06233_1.94d.bed	0.16666666666666666	4	24	13790	1;0;0;0;1;1;0;0;1;0;0;0;0;0;0;0;0;0;0;0;0;0;0;0;0;0;0;0;0;0;0;0;0;0;0;0;0;1;0;0;0;0;0;1;0;0;0;0;0;0;0;0;0;0;1;1;0;1;0;1;0;0;0;0;1;0;0;0;0;0;1;1;0;0;0;0;1;0;0;0;0;0;0;0;0;0;0;0;0;0;0;0;1;0;0;0;0;0;0;0;1;0;0;0;0;0;0;0;1;0;0;0;0;0;0;0;0;0;0;0;0;0;1;0;0;0;0;0;0;0;0;2;1;0;0;0;0;0;0;0;0;0;0;0;0;0;1;0;0;1
PAX1_M09041_1.94d.bed	0.16638935108153077	100	601	67312	2;6;5;4;5;9;1;4;4;3;2;5;5;4;4;2;2;2;4;3;3;5;5;2;3;5;2;2;2;4;4;2;2;4;6;5;7;1;3;3;3;2;3;3;5;4;6;5;6;1;6;6;4;5;4;6;8;8;4;4;5;5;7;4;5;4;9;7;7;8;1;4;8;5;5;6;12;5;4;4;9;8;6;3;7;6;0;4;7;6;4;4;2;4;2;2;6;5;1;5;7;2;2;2;5;2;5;2;0;2;3;1;2;5;3;0;2;4;2;1;4;4;3;5;5;6;3;3;2;3;3;5;4;5;4;4;2;4;3;4;3;1;2;3;4;3;2;5;2;2
USF1_M09265_1.94d.bed	0.16621983914209115	124	746	99573	5;3;3;1;6;3;3;6;6;6;4;7;12;3;1;5;2;6;4;7;0;1;4;5;0;6;3;4;7;10;2;3;8;3;3;1;2;6;9;6;3;4;4;4;7;2;5;6;3;5;5;4;3;6;3;6;4;9;2;5;6;2;8;6;4;12;6;13;7;8;12;9;10;14;8;7;2;7;5;9;11;6;5;9;7;7;9;5;9;7;8;3;4;2;5;4;6;4;3;2;5;7;2;1;9;5;5;5;3;1;7;5;7;7;11;4;2;6;4;1;3;2;4;3;7;6;5;4;2;5;7;3;3;1;3;2;5;1;2;1;6;3;3;5;4;2;0;6;5;8
KLF1_M00554_1.94d.bed	0.16620616365568544	782	4705	247506	18;19;23;23;28;20;14;22;15;21;16;20;24;20;19;22;25;21;27;23;32;17;26;17;24;27;30;29;40;38;22;23;29;40;30;42;37;49;42;46;56;37;43;41;41;31;44;44;43;43;46;40;45;37;41;49;58;42;43;37;47;59;67;52;61;54;62;60;69;48;44;40;44;50;47;43;46;37;64;50;68;58;49;52;50;51;50;43;41;29;41;36;39;33;49;24;12;27;34;30;24;22;22;17;29;26;17;26;18;19;20;13;18;22;21;12;17;22;23;22;24;16;22;18;28;24;25;25;15;20;17;14;15;…
ETS1_M08647_1.94d.bed	0.16583747927031509	100	603	85705	4;4;0;5;2;2;0;4;2;2;2;2;2;10;0;4;2;6;0;2;2;2;4;0;2;0;7;5;0;0;8;0;2;2;0;2;2;3;6;6;7;9;5;0;2;2;10;6;3;6;2;2;4;6;2;1;4;6;4;8;7;0;10;2;6;6;6;2;2;3;2;11;8;9;6;2;10;9;8;10;5;8;2;10;5;2;10;6;4;7;8;12;6;4;3;6;8;0;4;6;7;2;4;0;4;0;6;8;8;7;2;8;4;2;0;8;4;2;4;0;0;0;3;4;2;3;2;2;2;4;2;0;6;8;4;0;7;0;0;2;4;4;1;4;6;4;4;6;4;2
ZNF692_M07147_1.94d.bed	0.16578690127077225	848	5115	453127	21;25;31;33;33;19;37;29;36;25;21;20;35;26;22;34;31;30;25;26;30;31;28;25;30;24;36;37;25;16;18;21;25;33;23;44;29;31;31;37;26;29;32;32;36;16;34;24;46;48;45;32;41;46;47;43;53;57;51;52;43;59;43;57;61;63;68;51;59;37;46;46;67;45;55;54;51;47;51;57;77;64;68;60;52;48;40;42;43;36;48;50;43;45;44;52;36;41;32;35;38;14;29;17;40;22;30;25;30;24;19;30;27;29;16;23;22;25;16;23;25;24;29;20;20;18;34;23;19;29;31;16;24;…
SP1_M06128_1.94d.bed	0.16578289144572286	1657	9995	831256	48;51;49;54;56;46;31;51;43;37;44;47;44;53;59;49;54;62;46;58;56;44;55;45;45;62;70;53;59;51;47;56;55;61;71;61;64;80;69;75;87;57;54;69;80;70;59;63;63;74;83;71;93;78;83;93;101;96;108;96;102;120;121;124;102;117;114;136;134;100;100;88;94;81;82;98;93;89;117;132;117;133;127;124;106;98;88;99;94;91;94;94;87;69;70;67;54;61;67;59;59;59;56;42;67;58;59;62;51;58;49;38;40;47;44;44;46;43;58;48;59;41;65;43;44;47;4…
ZNF692_M10425_1.94d.bed	0.16557530402245088	885	5345	467501	21;28;32;32;34;22;40;30;37;28;24;22;35;27;23;35;31;30;26;27;31;33;30;28;33;24;40;39;25;19;19;21;27;37;22;46;34;32;32;39;30;30;34;36;38;18;37;26;44;48;47;34;45;48;49;46;56;54;52;56;45;62;43;59;63;67;67;54;58;37;45;50;73;47;58;57;53;48;53;60;81;70;69;62;54;47;41;45;45;36;47;55;49;48;45;54;38;44;37;37;35;17;27;18;42;25;30;22;31;25;22;31;29;29;18;24;23;26;15;24;25;26;30;20;21;20;37;25;19;28;32;16;24;…
TFAP2B_M10001_1.94d.bed	0.16541729135432284	662	4002	338193	21;13;29;17;32;16;24;21;29;28;36;14;9;25;33;17;33;34;24;20;22;22;21;27;23;14;17;21;38;23;36;13;20;25;36;17;29;30;44;28;22;25;30;26;35;15;21;17;31;37;22;27;23;30;35;49;42;38;29;20;39;45;35;34;44;47;45;41;33;44;55;33;46;37;30;26;57;50;39;55;56;34;46;50;36;32;23;29;49;40;16;19;33;15;31;19;35;35;37;20;23;27;16;27;25;16;19;13;33;30;18;18;18;32;21;23;25;7;27;18;21;14;24;13;20;10;16;22;19;11;12;17;12;8;…
ATF6_M09436_1.94d.bed	0.16531165311653118	61	369	43147	2;0;4;0;4;2;0;0;2;2;0;2;1;2;0;0;0;4;5;0;2;4;3;2;4;0;4;0;2;2;0;2;4;1;2;6;0;0;6;2;2;2;4;0;0;3;0;2;4;0;0;4;0;7;0;0;6;8;1;11;0;2;4;4;6;4;0;2;8;8;0;4;2;8;11;4;4;0;0;2;2;2;4;5;6;7;2;8;6;2;6;6;4;6;0;2;1;1;0;4;1;2;6;4;0;2;4;0;2;2;2;2;0;2;0;0;0;4;2;0;2;3;4;0;0;0;2;0;2;4;2;0;4;0;2;2;0;0;6;2;0;2;1;4;0;2;2;4;0;6
BATF3_M08502_1.94d.bed	0.1653061224489796	81	490	67167	3;3;4;1;5;3;2;0;2;3;0;3;0;5;1;1;1;5;7;1;3;6;5;4;4;5;4;0;3;3;0;6;2;1;7;3;1;3;5;3;0;3;7;0;3;1;1;3;2;0;5;3;0;6;2;2;8;8;5;11;1;7;7;3;6;0;2;6;6;9;3;6;6;13;3;5;4;3;3;3;7;0;6;2;10;5;6;8;4;3;4;7;6;2;3;2;0;2;3;3;3;7;1;0;4;6;1;2;3;2;2;1;0;2;0;2;2;6;3;3;3;4;2;1;0;2;3;0;2;2;1;5;1;4;3;1;1;6;3;2;3;1;4;0;3;3;5;0;6;1
ZNF85_M10363_1.94d.bed	0.16521739130434782	152	920	175365	11;4;2;5;4;2;11;4;5;5;10;7;11;3;5;6;10;6;4;6;3;7;3;10;4;7;3;2;8;5;3;6;8;8;4;6;5;6;6;5;3;0;4;5;12;6;7;5;6;8;6;5;1;7;7;5;5;5;3;10;6;13;6;7;10;8;8;6;11;8;12;23;9;11;11;7;14;2;5;10;8;7;7;7;4;9;3;14;10;8;1;6;6;8;5;3;10;2;2;5;6;4;4;4;2;4;4;5;3;6;6;10;3;5;5;5;7;6;9;7;4;5;5;11;5;5;3;3;7;3;3;1;4;7;5;5;4;2;2;7;7;10;3;7;5;6;7;9;8;9
MECP2_M01775_1.94d.bed	0.16503800217155265	152	921	98460	7;3;2;1;2;5;4;8;6;5;3;8;7;5;5;3;8;6;0;7;7;6;5;4;4;7;8;5;5;3;4;6;4;1;4;3;3;1;9;11;2;7;5;3;6;4;0;10;11;7;7;5;10;13;8;9;12;8;4;3;8;11;9;9;6;6;11;8;7;8;7;12;13;14;10;10;11;15;9;11;7;7;7;9;10;7;9;10;6;9;4;6;4;10;11;8;5;4;7;6;3;7;6;7;5;8;10;4;1;7;3;5;3;6;4;7;4;6;3;4;7;6;5;7;4;4;2;4;3;4;7;6;6;4;2;7;9;6;5;6;2;6;5;2;2;4;7;6;5;4
ZNF454_M10047_1.94d.bed	0.1646525679758308	436	2648	220405	21;20;18;13;6;12;15;17;20;24;12;5;24;16;9;22;18;13;9;7;18;12;10;23;11;10;20;4;14;13;20;22;21;5;22;41;14;12;18;13;30;11;13;26;17;20;12;30;26;27;11;22;25;22;14;26;27;20;25;19;32;27;18;28;26;30;32;32;26;21;38;22;35;27;19;38;43;26;29;34;19;20;21;16;33;22;23;33;16;31;12;13;17;13;17;16;17;5;21;13;16;20;9;21;20;14;5;11;19;12;12;9;8;20;12;6;10;19;1;10;10;24;15;4;9;11;11;15;13;10;14;15;14;16;9;17;14;15;10…
ATF2_M08481_1.94d.bed	0.1642651296829971	57	347	37789	1;4;2;1;4;3;1;0;1;2;1;3;0;3;1;0;0;4;3;2;4;5;4;2;4;4;1;0;1;3;2;0;0;4;3;2;1;4;0;2;1;2;0;1;1;0;3;0;2;0;3;2;2;3;2;2;5;4;10;3;2;6;3;4;5;2;0;4;9;1;3;5;8;7;2;3;0;1;2;3;4;2;3;8;5;1;9;6;1;4;9;0;5;3;0;3;0;3;3;2;5;0;0;0;0;2;1;6;0;6;1;1;2;1;0;2;0;0;4;1;3;1;0;0;0;2;2;2;1;1;0;3;0;0;0;3;7;0;1;2;0;1;4;2;2;1;2;4;0;1
MBD2_M06638_1.94d.bed	0.1642615904206325	535	3257	144817	18;13;14;14;7;14;16;16;14;14;14;23;20;18;10;25;8;25;20;16;20;23;25;17;26;29;13;25;20;20;25;22;24;23;31;30;44;20;40;31;29;26;19;29;27;17;31;26;32;30;15;24;32;32;27;31;35;33;35;35;41;42;31;21;37;39;32;29;44;34;26;38;34;34;33;29;37;42;28;32;43;35;30;44;26;26;41;23;25;37;29;23;25;23;22;20;17;11;20;13;13;16;17;14;10;12;18;13;17;13;6;21;16;12;11;11;13;15;14;12;12;15;20;19;12;8;16;6;18;9;16;19;15;11;8;1…
ZFX_M06848_1.94d.bed	0.16416492494774843	2592	15789	1115986	67;79;67;68;76;82;66;78;80;89;87;93;98;96;76;106;107;105;81;85;74;91;114;105;88;100;80;82;96;79;113;89;112;99;87;113;108;99;126;120;136;111;121;121;105;131;137;139;116;113;127;133;131;117;136;125;138;148;116;147;151;166;150;157;176;141;167;190;189;176;155;150;169;164;152;146;160;167;154;177;157;158;157;162;151;160;123;125;138;109;141;124;128;127;104;105;98;91;102;97;91;104;89;78;89;90;88;91;95;10…
ZNF891_ZNF891.RCADE.bed	0.16414988814317674	1174	7152	609501	38;33;44;36;33;30;32;32;36;42;39;40;39;41;32;44;40;35;36;42;42;33;35;41;46;36;28;44;47;43;42;56;55;54;52;56;48;36;57;45;50;50;41;49;46;44;69;54;48;55;51;56;63;60;40;57;56;60;66;72;75;60;57;78;74;74;71;85;75;75;68;67;74;87;67;71;79;63;91;76;69;65;73;61;64;51;59;54;64;73;78;55;55;59;48;57;30;44;44;51;35;35;32;47;52;34;34;38;38;52;47;25;33;48;39;36;20;29;40;31;35;38;35;30;29;33;41;44;20;31;23;34;33;…
ZNF331_M10437_1.94d.bed	0.16412414518674381	936	5703	604702	34;39;40;37;38;23;33;24;33;30;37;39;32;36;33;43;34;37;28;41;30;23;29;23;38;25;45;43;41;46;40;39;29;35;36;39;35;44;37;46;37;29;28;38;30;33;45;29;50;44;53;39;53;44;43;41;52;48;43;50;37;58;45;40;42;49;42;51;52;68;42;60;60;56;70;56;62;55;68;64;58;48;55;50;55;62;44;45;45;34;56;35;44;43;37;47;48;29;31;30;35;33;40;28;38;40;37;23;31;29;42;36;26;30;25;30;39;29;35;28;35;25;28;48;34;27;30;27;20;19;29;28;16;…
PAX5_M05982_1.94d.bed	0.164	82	500	64146	3;3;3;2;2;5;1;1;2;3;2;6;5;1;3;1;4;3;2;2;3;2;5;2;3;2;2;0;1;2;3;1;4;6;3;6;1;3;2;8;4;4;4;6;3;1;5;2;2;1;5;7;3;5;1;4;6;3;2;4;5;5;6;2;4;3;4;6;6;3;2;3;6;6;6;6;10;5;5;5;3;4;5;3;7;7;2;6;5;5;3;9;0;5;2;2;5;3;2;5;6;2;3;5;5;2;1;1;2;1;3;2;0;4;4;0;2;2;2;2;3;2;1;2;6;4;3;1;5;2;2;2;3;3;2;4;4;3;3;4;2;0;3;3;2;3;3;4;2;3
EGR2_M05643_1.94d.bed	0.1634689178818112	426	2606	157486	14;12;11;8;10;14;9;9;5;10;14;7;18;15;15;21;13;23;10;14;14;16;20;14;9;13;20;19;23;18;12;15;18;17;16;16;22;22;23;30;21;16;20;18;15;25;16;26;15;16;20;21;26;22;24;39;24;31;30;22;31;34;37;34;24;33;28;32;34;23;23;31;25;26;24;33;23;21;27;25;35;35;22;25;21;21;34;25;21;29;15;25;27;26;15;21;13;11;18;21;20;14;9;13;16;17;9;14;11;14;13;13;8;7;14;7;14;7;14;8;10;10;12;15;6;12;12;15;9;7;9;8;6;10;6;10;12;8;7;11;1…
ETV6_M09549_1.94d.bed	0.16326530612244897	136	833	133540	4;2;2;2;4;6;5;10;2;4;4;10;6;8;6;3;4;4;0;4;0;0;6;2;4;2;10;4;3;2;8;6;0;7;2;2;0;2;6;6;2;16;8;0;4;2;10;8;6;6;6;7;4;12;8;0;6;10;0;4;8;5;12;6;8;2;11;4;8;6;6;9;7;8;8;8;10;14;22;8;11;4;4;8;5;6;6;9;4;12;14;16;8;8;2;4;11;11;8;10;6;2;6;2;6;0;11;6;14;2;8;4;2;5;8;2;8;2;0;0;4;2;2;5;6;2;2;10;3;6;4;4;2;13;4;2;2;2;4;4;6;6;2;2;7;3;6;4;3;4
FOS_M08665_1.94d.bed	0.16298342541436464	59	362	50767	2;0;4;0;6;3;4;0;2;0;1;0;0;4;0;2;0;1;5;2;2;4;6;5;4;0;6;0;0;0;0;2;0;2;2;6;1;0;4;2;0;6;0;2;0;4;0;4;2;0;4;5;1;7;4;0;6;8;1;8;1;2;7;6;4;2;1;2;9;6;0;2;2;7;6;2;5;4;4;3;2;2;4;4;7;8;4;8;1;2;4;4;4;4;2;0;2;0;4;4;2;2;0;0;2;2;4;0;2;2;3;0;0;0;0;0;2;2;6;0;2;4;0;0;0;0;2;0;0;2;0;2;4;1;0;1;2;0;6;2;0;2;2;2;0;1;2;2;0;4
ZNF574_M10384_1.94d.bed	0.16280864197530864	211	1296	152008	6;8;13;12;3;4;7;6;8;9;11;6;10;5;10;5;9;10;8;9;5;10;9;8;5;12;10;4;9;11;6;4;8;7;9;15;6;9;12;5;4;11;4;8;6;7;9;12;7;14;5;12;7;12;15;13;10;3;11;11;11;7;12;10;11;8;10;12;13;14;11;14;20;17;13;5;15;14;11;12;14;13;16;14;14;6;17;10;7;8;12;9;8;8;4;7;9;13;8;8;13;4;10;9;10;7;7;10;7;7;6;5;7;11;4;4;6;9;9;11;7;7;4;7;9;6;5;5;13;5;4;5;1;6;2;8;11;9;9;5;11;9;2;8;9;3;6;7;3;4
STAT3_M05480_1.94d.bed	0.16226415094339622	258	1590	253134	8;12;6;8;13;12;8;11;5;8;13;6;13;5;12;9;6;9;7;10;11;7;8;9;12;8;12;16;14;8;9;7;8;4;8;8;7;3;9;5;15;7;15;6;8;11;10;12;8;7;11;13;11;12;9;14;13;14;17;6;10;10;20;16;16;18;20;10;16;14;18;24;17;21;10;13;15;18;20;15;13;20;15;11;16;21;16;14;15;16;15;9;10;10;8;9;14;19;10;16;16;6;17;7;10;11;5;5;8;9;11;11;9;7;12;4;7;11;8;10;5;9;5;4;1;5;8;9;12;4;9;8;10;10;9;3;13;8;8;10;8;4;9;7;7;7;14;7;12;9
JUN_M10267_1.94d.bed	0.16201117318435754	29	179	27549	4;0;2;2;0;0;2;0;0;0;0;0;2;0;0;2;0;0;0;2;0;0;2;2;4;0;0;2;2;2;0;0;2;0;2;0;0;2;2;0;2;0;0;2;0;0;2;2;0;0;4;0;4;0;0;6;6;4;0;0;2;4;2;0;2;0;2;4;2;2;0;0;4;4;6;0;0;0;0;4;2;0;2;2;6;4;0;0;2;0;4;4;4;2;0;0;0;0;0;2;0;2;0;0;0;0;4;0;0;2;2;0;0;0;0;0;0;2;0;0;0;2;0;0;0;0;2;0;0;2;0;0;4;0;0;0;0;0;4;0;0;2;0;0;2;0;2;0;2;2
TFAP2C_M06195_1.94d.bed	0.1618369351669941	659	4072	357309	16;24;12;25;31;12;29;25;22;32;19;18;20;31;18;16;26;28;46;19;17;16;21;29;26;16;20;24;25;27;18;12;28;30;30;13;12;32;29;14;35;22;30;20;28;35;29;24;24;20;34;36;35;24;34;27;31;45;15;45;40;43;59;52;34;45;43;37;53;43;37;41;46;35;42;28;56;49;46;37;46;43;39;38;40;34;24;28;23;11;31;46;37;24;36;25;29;42;24;53;31;20;16;20;27;10;36;24;29;25;38;25;20;21;18;29;12;34;17;23;20;22;28;12;21;14;26;10;15;18;8;26;19;2…
ZNF213_M10324_1.94d.bed	0.1617844150871147	845	5223	477872	33;31;29;34;39;39;31;24;30;31;35;38;33;31;34;32;33;24;24;23;29;30;25;28;33;44;29;33;33;29;39;31;44;31;39;24;43;33;30;47;39;37;38;41;38;32;41;22;38;35;41;31;36;41;27;39;24;40;40;52;31;51;42;59;47;44;49;60;47;49;51;49;62;68;53;53;69;55;51;56;51;49;43;53;58;43;35;43;33;35;45;44;33;50;29;28;32;33;32;39;27;28;25;27;26;37;30;35;32;27;32;26;31;23;24;24;24;29;27;30;25;23;28;30;25;30;27;21;25;24;22;30;23;…
ZNF17_ZNF17.RCADE.bed	0.16165137614678898	881	5450	570108	33;31;29;29;35;28;30;31;30;31;37;31;35;30;30;24;31;27;43;30;42;38;44;39;34;33;31;30;36;28;27;22;29;47;40;37;35;32;48;37;27;43;36;36;47;39;44;47;38;44;33;38;43;43;46;38;30;45;42;45;50;35;48;47;54;52;58;57;55;40;50;43;64;61;56;56;47;64;69;53;71;41;40;41;41;56;41;52;41;41;47;53;43;38;41;27;42;29;30;34;42;25;37;28;27;45;29;26;34;35;31;32;28;28;26;28;34;25;25;25;30;30;27;30;25;29;32;34;33;23;27;21;23;…
ATOH1_M09558_1.94d.bed	0.16129032258064516	155	961	151498	9;5;7;4;13;11;2;2;4;8;2;5;5;4;4;7;4;7;6;9;8;3;3;2;2;12;2;4;7;13;11;2;2;7;3;7;4;15;5;17;6;7;2;3;6;6;5;7;8;4;7;4;4;12;5;3;8;5;5;13;4;4;7;4;2;7;10;11;2;11;11;21;8;6;10;22;6;10;7;11;3;9;7;7;7;12;8;8;7;5;11;6;11;2;2;10;7;3;5;8;7;4;4;5;5;8;1;0;4;10;4;5;14;7;5;9;8;4;4;9;4;1;4;2;4;16;6;3;3;4;0;2;9;3;3;4;6;2;4;10;4;9;12;9;5;6;6;2;11;10
ZIC4_M06240_1.94d.bed	0.16110080395794682	521	3234	266242	16;16;23;15;15;20;18;15;11;16;17;17;21;13;24;20;22;23;19;12;14;17;17;21;23;15;9;26;21;22;24;16;19;19;13;19;19;25;25;28;26;30;24;25;22;28;24;22;21;40;12;19;22;28;23;25;36;34;23;28;20;45;31;33;28;25;44;35;38;32;34;25;26;22;40;36;30;36;33;36;33;44;27;33;34;34;38;30;27;20;25;29;19;20;33;17;24;17;27;26;31;14;21;16;17;13;26;30;13;13;12;19;20;16;10;23;10;10;15;14;10;20;16;9;16;16;15;21;16;19;12;10;11;18…
ZHX1_M01278_1.94d.bed	0.16083916083916083	23	143	27602	1;0;1;2;3;0;1;0;1;0;1;1;1;0;1;1;1;0;0;1;1;1;1;0;0;1;2;0;0;0;1;0;2;2;2;1;1;2;0;3;3;0;3;0;1;0;4;1;0;2;2;3;0;2;1;3;1;1;2;2;1;0;0;0;2;2;0;0;2;0;2;1;2;2;2;5;1;1;0;0;2;2;0;1;2;0;0;0;0;1;1;2;0;3;0;0;2;1;1;1;0;0;1;1;1;1;1;2;2;0;3;2;1;0;1;2;1;0;1;0;1;1;1;1;0;0;0;0;0;0;1;1;1;1;0;0;0;0;2;0;0;0;1;0;1;0;0;0;0;1
MTF1_M05917_1.94d.bed	0.16074450084602368	95	591	95542	5;2;3;5;2;0;1;4;4;2;4;7;4;5;6;6;2;3;6;0;5;1;6;2;3;3;3;6;4;6;3;1;2;6;4;6;2;6;3;5;3;4;7;7;3;4;1;3;5;4;4;5;3;4;5;5;4;2;3;2;6;4;3;1;6;5;6;2;9;4;5;4;7;8;9;7;10;0;6;6;9;4;5;7;3;3;10;4;4;6;4;5;8;2;4;5;5;1;6;1;3;6;7;5;5;0;5;1;2;4;4;3;6;2;3;7;1;5;5;2;3;3;4;3;2;1;0;1;2;1;5;0;4;1;4;6;5;4;3;1;2;2;3;4;1;5;3;4;3;4
TCF4_M06176_1.94d.bed	0.16072526121696373	523	3254	462650	24;21;19;16;15;22;12;16;16;17;23;20;17;16;34;24;23;24;25;16;20;25;15;27;23;21;29;16;29;14;18;18;25;24;20;18;19;15;21;24;19;16;13;18;19;16;13;14;12;15;16;17;13;14;16;21;23;19;17;22;29;27;37;29;28;27;34;28;44;38;37;33;43;35;39;33;36;33;26;27;33;24;38;27;22;25;26;28;19;14;21;21;11;24;16;24;24;14;12;22;14;27;19;13;27;21;8;15;14;16;16;15;16;19;28;20;22;23;24;20;19;22;18;18;15;21;20;18;22;21;22;19;17;2…
KLF1_M00616_1.94d.bed	0.16071853438020461	1351	8406	611228	49;37;45;44;34;44;24;45;33;38;38;32;33;42;35;36;54;59;56;42;57;33;57;36;41;49;53;53;56;58;40;61;53;66;62;64;50;79;65;70;70;50;66;67;69;62;55;68;56;72;64;67;68;74;70;77;96;74;82;68;74;96;94;85;97;88;104;98;108;72;80;71;85;74;80;86;72;70;102;110;106;108;88;84;82;81;82;62;77;67;70;64;57;73;60;52;42;47;51;50;49;48;49;39;45;48;49;40;33;54;37;32;34;40;35;33;38;37;54;37;43;42;40;42;43;50;41;40;35;42;39;…
ZNF322_M10383_1.94d.bed	0.1605979711692472	1504	9365	800066	55;58;45;53;43;41;52;63;52;45;53;65;57;49;55;49;53;65;53;60;47;53;69;72;53;54;61;57;51;70;59;57;67;69;56;77;65;71;59;70;64;73;64;58;70;63;67;61;69;72;69;64;68;71;86;76;86;71;86;82;79;83;84;73;67;104;93;104;114;87;98;86;83;97;93;106;99;92;95;97;103;84;80;93;74;80;74;80;78;61;78;60;51;79;56;67;67;54;57;58;49;56;55;64;58;57;54;60;59;53;44;48;39;48;48;54;49;42;47;53;39;42;38;49;40;48;50;46;42;46;51;4…
ZNF441_ZNF441.RCADE.bed	0.16054984652342186	1203	7493	620274	37;33;37;49;43;39;32;33;33;35;49;40;34;48;49;47;40;40;37;33;39;42;48;37;47;51;52;52;48;48;55;56;39;45;50;47;56;55;51;65;62;52;58;48;66;62;48;53;43;57;53;56;48;73;62;49;71;67;79;69;67;82;97;78;93;85;95;70;104;87;59;65;69;49;55;91;68;70;106;111;83;80;74;73;72;68;60;60;72;56;53;53;52;62;47;43;52;48;40;35;20;39;35;37;48;39;54;42;32;42;35;41;41;41;21;30;43;37;30;31;34;36;39;42;26;35;37;31;32;37;30;33;…
TFAP2B_M10002_1.94d.bed	0.16023339317773788	714	4456	343684	21;25;16;22;35;10;25;22;25;37;22;25;22;41;29;20;31;26;31;28;25;20;20;30;32;22;24;20;26;32;21;26;25;30;37;22;28;27;38;31;33;25;32;30;31;31;26;29;30;30;35;37;35;29;35;49;30;54;30;45;45;51;41;42;42;46;49;35;55;52;46;38;47;42;44;44;45;52;54;43;49;44;42;43;51;30;34;31;39;19;35;43;36;23;35;32;34;29;21;49;34;15;24;20;38;19;31;18;37;21;34;26;21;24;24;17;23;33;18;23;21;17;25;19;16;17;17;19;23;17;22;20;18;…
ZNF223_ZNF223.MEME.bed	0.15981894150417827	459	2872	382406	13;14;11;14;9;13;17;23;16;17;25;14;17;14;19;17;20;9;21;19;22;18;16;24;19;19;20;20;13;6;18;23;18;14;10;17;16;14;16;16;20;16;17;19;22;12;13;16;23;19;18;15;16;19;30;16;24;27;22;17;26;25;20;34;36;29;35;31;34;32;30;26;26;30;38;17;29;27;30;32;22;37;25;24;27;28;21;32;30;25;23;22;13;27;31;20;17;20;19;20;18;25;23;16;12;15;9;17;11;15;12;21;19;13;17;12;11;21;11;13;10;20;13;15;17;23;15;20;15;18;13;17;13;13;9…
ZNF528_ZNF528.RCADE.bed	0.15930999492643327	314	1971	286855	12;12;15;15;12;9;12;8;12;9;11;10;13;11;10;17;13;11;10;6;15;9;10;12;12;11;14;15;10;16;14;13;9;5;13;12;14;12;11;12;14;13;7;13;10;12;9;18;15;11;11;14;12;14;17;14;17;16;12;19;15;16;17;12;19;23;16;15;20;22;27;20;17;23;24;30;20;24;14;14;18;15;15;19;11;18;23;17;17;13;10;13;11;20;14;14;18;14;14;7;15;13;4;10;8;12;14;9;6;14;8;10;9;13;10;13;7;16;13;10;10;12;10;7;19;9;7;9;14;11;12;7;9;10;11;11;12;9;11;17;7;1…
GRHL2_M06916_1.94d.bed	0.15930388219544847	119	747	144821	5;5;2;1;11;6;5;5;4;1;5;6;6;3;5;4;7;4;8;6;1;8;5;5;8;2;9;4;2;5;4;12;11;7;6;4;4;3;6;4;2;6;2;5;7;7;3;5;0;5;3;1;11;4;0;2;1;4;6;8;11;5;1;4;7;4;7;2;3;10;6;10;7;6;8;7;13;3;2;7;10;11;14;7;2;0;8;2;5;7;7;2;5;8;7;4;6;5;1;3;4;4;7;6;1;6;4;2;3;10;4;9;7;6;2;5;3;5;2;2;4;1;3;3;7;2;5;3;1;4;3;5;3;1;4;12;0;0;3;0;6;4;4;10;6;11;5;5;7;4
RELA_M05337_1.94d.bed	0.15922798552472858	264	1658	238644	7;9;13;5;9;6;11;15;10;18;14;12;16;9;7;9;14;10;12;11;10;16;4;6;10;7;4;9;3;14;11;7;9;10;10;12;9;12;15;8;21;12;13;14;4;10;6;11;14;12;18;11;13;10;18;7;9;12;9;9;11;8;14;9;10;15;10;12;15;24;17;14;8;13;17;30;10;20;18;16;20;13;25;12;22;24;11;11;5;17;11;13;8;13;10;8;11;3;17;9;11;8;12;3;7;11;7;9;14;7;9;2;5;13;10;12;10;8;11;8;7;5;10;7;13;9;15;17;10;6;11;10;8;4;12;8;15;8;14;8;8;13;5;6;7;10;15;7;8;14
ZIC1_M09321_1.94d.bed	0.15901639344262294	485	3050	287196	11;14;15;16;17;14;20;17;13;17;20;18;17;20;20;19;23;18;19;13;14;13;22;23;21;15;12;25;23;11;25;19;19;19;14;21;16;22;17;23;23;27;22;27;19;30;23;23;24;36;18;16;32;26;17;23;19;32;26;30;19;39;35;27;28;32;31;34;35;31;33;25;26;25;32;34;23;33;37;34;25;33;33;25;29;35;32;25;26;24;23;28;21;16;25;21;24;16;22;21;26;14;19;17;17;15;14;26;10;7;14;17;17;15;12;18;9;7;10;15;11;15;17;8;14;17;19;18;13;14;19;12;13;16;1…
KLF1_M00600_1.94d.bed	0.1588001764446405	1080	6801	497613	37;33;34;37;30;35;17;33;27;31;30;22;29;29;35;28;44;47;41;34;42;30;44;24;29;44;43;39;54;49;37;44;38;46;51;57;37;64;55;54;56;43;48;57;55;51;53;54;50;59;59;51;49;58;59;56;85;71;73;54;58;85;84;81;86;68;79;80;88;57;67;61;60;56;64;71;59;57;87;89;81;86;69;64;74;65;64;47;63;49;54;50;44;60;57;38;31;32;41;39;37;39;37;26;39;42;33;31;29;43;28;25;29;27;30;28;30;26;46;28;44;30;35;37;35;35;33;37;31;39;30;31;30;…
ZNF594_M10414_1.94d.bed	0.1583635763774332	480	3031	321637	16;15;22;11;23;19;19;16;13;17;13;16;19;22;18;28;17;11;14;16;11;14;16;22;32;21;15;21;24;17;26;26;14;21;24;16;21;14;26;16;23;20;20;27;23;29;17;26;28;26;24;29;25;17;22;32;30;22;22;20;29;26;21;27;46;27;28;32;28;30;30;44;23;24;39;36;29;25;32;27;21;41;27;24;16;21;29;23;27;30;24;22;23;19;22;21;16;14;15;18;26;15;13;9;23;28;17;20;16;16;13;17;11;22;14;10;15;18;19;23;15;16;21;18;15;10;19;14;14;13;8;12;13;7;…
FOXA1_M01044_1.94d.bed	0.1579925650557621	85	538	141513	3;3;3;6;2;4;2;4;6;5;4;3;2;5;3;6;5;6;1;3;2;2;4;6;1;0;3;3;1;7;3;0;2;6;2;4;3;2;4;9;1;2;1;0;2;3;4;5;0;4;2;3;1;3;3;3;4;4;5;7;7;5;6;4;3;5;2;3;4;6;6;8;5;4;1;5;5;3;6;5;5;10;9;10;1;3;5;4;3;5;6;6;0;7;6;4;5;3;1;2;3;4;3;4;8;3;4;1;2;2;2;1;3;4;1;4;2;5;3;5;3;2;5;6;3;2;3;2;1;4;3;6;3;3;0;1;4;1;2;0;4;5;3;3;2;1;5;2;5;4
ZNF44_ZNF44.RCADE.bed	0.15790428943069756	2610	16529	1090890	75;63;89;79;92;94;111;71;92;107;92;95;98;93;83;100;89;107;108;100;79;87;103;94;87;120;95;101;109;101;103;120;106;128;107;136;125;137;143;126;133;144;138;138;163;162;146;140;158;151;148;140;143;154;159;138;162;178;159;163;169;166;200;164;177;165;151;168;174;158;157;157;146;171;162;170;135;142;167;175;152;148;187;144;173;155;141;125;138;116;155;113;123;125;119;97;95;96;118;90;99;93;78;101;84;86;86;…
ZNF69_ZNF69.MEME.bed	0.15789473684210525	186	1178	176169	8;7;9;4;10;6;6;7;8;5;8;5;6;6;8;9;5;6;7;4;9;10;11;5;6;7;9;6;10;8;7;6;8;3;11;5;4;5;8;4;5;9;2;13;11;2;5;12;11;5;8;9;6;11;9;5;9;10;10;11;12;6;17;11;12;6;19;12;7;15;15;13;12;12;9;10;11;10;18;16;14;8;7;7;10;18;5;14;12;10;10;14;5;12;8;13;10;7;5;9;7;10;11;7;7;5;3;5;8;8;10;8;1;5;10;5;5;6;5;6;7;7;4;8;1;4;10;4;4;6;6;4;7;10;4;4;3;2;6;2;7;3;2;6;9;8;3;12;6;6
HOXD11_M05830_1.94d.bed	0.15789473684210525	9	57	20333	2;0;0;2;1;0;2;1;0;1;0;1;0;0;0;1;0;0;0;0;1;0;0;0;1;0;1;1;1;0;0;0;0;1;0;0;2;0;0;0;0;0;0;0;1;0;1;0;2;0;0;0;1;1;0;2;0;1;0;1;0;0;0;0;1;0;1;2;0;0;0;0;2;0;1;0;0;0;2;0;0;1;0;0;1;0;0;0;1;1;0;0;0;0;1;0;1;0;0;0;1;0;0;0;0;0;0;0;2;0;0;0;0;1;1;0;0;0;0;0;0;1;0;0;0;0;0;0;0;0;1;0;0;0;0;0;0;1;0;1;1;0;1;0;0;0;0;0;0;1
ZSCAN30_M10388_1.94d.bed	0.15782460231531606	1895	12007	984028	72;58;74;60;65;75;65;78;63;73;72;56;77;81;81;75;55;89;59;69;73;77;64;70;64;87;74;67;82;67;78;88;83;72;78;78;63;75;82;80;90;75;75;89;101;87;77;100;87;87;78;105;105;91;104;98;101;92;109;113;115;118;83;94;107;118;98;128;137;127;103;118;121;123;134;143;116;110;104;129;109;122;113;107;109;119;94;92;101;93;89;94;94;80;95;82;80;86;98;71;77;78;67;66;67;69;65;68;72;61;75;64;73;65;56;52;54;58;47;64;62;60;6…
ZNF552_ZNF552.MEME.bed	0.15772870662460567	150	951	108115	5;5;8;7;6;4;11;8;4;7;4;2;4;5;3;6;8;5;4;7;4;4;7;7;8;3;5;5;6;3;4;4;8;2;4;2;5;7;2;6;7;6;2;8;9;5;2;2;5;8;9;5;8;6;9;7;12;8;7;6;15;3;10;9;9;13;17;12;7;8;11;7;9;8;18;9;6;9;14;13;6;7;10;10;9;10;8;13;7;9;5;3;8;11;6;10;7;7;10;10;4;5;4;7;11;6;5;7;4;5;3;3;7;3;4;2;10;9;6;7;5;0;1;2;5;4;2;6;5;4;5;4;4;3;4;4;6;6;3;3;3;4;2;6;5;8;6;5;4;6
DNMT1_M00879_1.94d.bed	0.1575992650811473	1544	9797	347625	42;36;37;38;42;58;50;39;46;48;46;46;70;50;52;53;68;65;59;35;48;65;60;56;71;73;57;56;81;65;45;61;72;76;62;74;74;88;97;85;74;91;74;100;104;77;102;87;75;106;86;88;86;101;91;97;127;120;138;114;106;113;133;122;123;123;114;127;113;111;109;91;96;94;98;116;70;89;112;107;91;101;87;112;96;93;101;63;83;84;77;83;49;67;66;62;44;56;55;38;56;49;50;42;41;50;59;70;54;40;34;33;44;38;43;26;39;41;49;36;26;28;42;29;2…
ZNF586_M10439_1.94d.bed	0.15750670241286863	705	4476	526540	36;38;49;40;18;36;30;21;29;38;25;33;35;30;22;32;36;28;34;30;23;33;26;38;19;24;23;21;29;25;22;27;23;20;16;28;30;22;33;22;25;27;23;25;22;30;25;23;24;22;20;38;33;29;31;22;36;26;41;30;27;35;34;47;48;45;44;40;42;42;35;62;55;47;44;43;52;47;48;48;39;33;52;40;38;41;26;40;35;28;33;37;31;28;22;25;31;16;25;28;34;27;22;28;16;25;21;27;21;28;16;25;26;31;24;24;21;17;18;26;21;29;20;22;20;25;22;25;23;25;24;23;30;…
ZNF32_M09355_1.94d.bed	0.1574468085106383	37	235	47038	4;5;3;0;2;2;3;1;2;2;3;1;3;2;1;4;1;0;1;1;0;0;0;2;1;0;4;2;0;1;3;2;0;1;3;0;1;1;3;0;2;1;0;1;2;0;1;0;1;1;1;3;3;0;1;0;1;2;2;0;1;1;0;3;2;1;5;2;2;4;1;2;3;3;2;1;1;3;3;3;2;3;2;1;2;5;1;4;1;1;1;1;2;3;4;4;1;2;2;0;1;1;1;2;2;0;1;1;2;0;0;0;4;1;0;1;2;1;1;1;2;2;3;0;2;0;1;0;1;1;2;2;1;3;1;1;1;0;3;0;1;1;2;1;0;2;1;2;2;2
KLF11_M08872_1.94d.bed	0.157108850898074	1452	9242	723910	56;36;42;45;45;45;41;41;44;32;48;34;45;47;53;47;54;58;54;52;51;41;57;46;31;50;66;46;63;58;55;61;54;63;69;63;62;81;69;74;93;63;64;75;84;82;59;62;67;81;71;70;72;63;71;83;110;101;106;69;91;114;106;104;92;102;100;100;110;80;91;85;74;72;89;81;96;75;108;109;112;115;97;100;89;82;75;90;81;74;85;87;78;75;72;56;45;57;68;51;48;59;59;44;52;54;48;54;41;51;36;32;40;42;43;47;55;38;52;45;54;47;59;45;44;39;38;40;…
RORA_M10287_1.94d.bed	0.1570796460176991	71	452	109256	6;7;1;1;3;2;2;2;2;5;3;2;3;5;2;6;1;3;4;7;4;3;1;3;4;3;3;2;1;1;3;3;4;6;6;5;3;3;0;1;1;5;2;1;4;0;7;1;4;2;6;3;0;2;4;1;3;2;2;6;4;2;3;3;4;2;3;7;4;6;3;5;4;2;5;2;3;4;9;5;3;7;5;1;6;6;3;2;4;4;1;1;2;2;1;2;2;3;3;4;2;1;2;5;1;4;1;1;3;1;0;1;3;4;0;1;0;2;4;4;1;1;5;3;7;4;4;5;2;4;2;1;3;4;2;7;3;2;2;1;5;0;3;0;2;4;1;2;3;4
NFYB_M06673_1.94d.bed	0.15659955257270694	140	894	149148	6;4;6;5;4;9;4;5;7;3;9;4;3;5;5;5;8;5;6;7;2;7;6;5;5;7;5;2;5;3;6;6;2;5;12;6;8;6;5;3;6;11;3;7;4;6;4;8;2;5;3;8;5;8;6;13;7;6;3;7;9;7;8;3;7;11;7;10;12;8;7;6;4;5;8;11;9;9;11;15;12;8;8;14;6;5;8;9;11;7;6;7;6;7;5;4;7;4;7;6;2;4;5;1;4;4;4;4;6;10;5;4;4;5;2;6;5;3;6;1;5;9;3;6;3;9;5;4;3;5;2;6;7;6;16;4;5;3;6;4;6;5;4;7;2;1;5;7;2;6
ZBTB49_M06234_1.94d.bed	0.15655853314527504	111	709	114802	10;2;9;4;7;2;3;2;4;5;6;4;2;5;3;2;7;4;8;7;9;8;7;2;3;2;2;3;6;4;8;4;7;2;0;5;5;2;1;3;6;4;3;3;2;6;3;4;2;1;7;6;6;10;5;3;7;7;4;6;7;7;8;3;3;5;4;4;4;6;5;9;9;5;9;9;10;9;5;6;4;7;11;4;9;6;6;5;8;7;1;3;6;3;6;4;3;5;5;6;2;4;8;1;3;3;4;1;5;7;3;8;2;4;6;5;6;4;4;4;6;4;4;4;2;1;4;3;4;1;3;4;9;10;5;4;2;4;3;3;6;6;1;3;5;1;3;6;0;3
ZNF264_ZNF264.RCADE.bed	0.15654060756354618	505	3226	367904	15;18;20;16;20;24;23;14;14;20;19;32;16;38;13;19;14;13;22;14;20;22;25;18;15;19;20;16;27;21;30;25;17;19;30;19;24;21;18;21;23;17;24;22;18;20;19;19;23;15;23;21;25;26;19;28;26;24;19;22;25;27;29;21;30;33;27;36;28;32;30;26;38;36;34;29;33;41;32;32;21;21;26;28;16;18;24;23;32;21;19;17;31;23;33;23;26;25;28;14;14;10;22;17;16;20;18;22;22;18;16;23;15;17;22;19;25;13;19;21;13;13;23;20;20;10;16;14;24;17;15;18;19;…
PAX2_M09043_1.94d.bed	0.15641476274165203	267	1707	147529	12;4;7;11;9;11;7;8;11;6;9;11;7;14;13;6;13;7;11;8;4;13;10;8;8;14;14;12;8;11;12;6;9;13;15;7;17;16;9;16;19;16;12;16;12;12;17;16;15;18;17;15;18;10;13;16;20;10;9;13;20;17;15;11;17;11;13;17;17;16;12;13;12;11;13;17;30;15;19;22;14;20;20;22;18;13;6;14;22;12;8;15;11;9;15;8;9;5;7;15;14;11;16;9;12;11;7;7;4;8;7;8;11;8;6;7;11;5;9;10;11;8;8;14;8;12;10;9;6;8;7;16;11;7;10;9;6;5;9;7;8;3;2;10;5;8;5;11;3;7
ZNF682_ZNF682.RCADE.bed	0.15638397017707362	2517	16095	1105564	83;75;98;93;79;74;87;87;72;87;74;88;85;90;101;99;91;84;102;87;112;91;95;91;121;92;93;105;116;113;114;124;101;110;113;129;109;131;119;115;144;128;93;148;109;109;131;118;120;124;139;115;128;135;126;137;130;154;138;137;165;163;170;139;173;149;154;165;149;170;160;160;156;169;138;147;153;154;156;181;164;159;144;118;154;142;139;121;144;105;109;107;112;130;114;111;105;91;113;104;89;103;90;109;104;80;100…
ZNF548_ZNF548.RCADE.bed	0.15637314337678085	4127	26392	1783623	144;124;114;156;138;146;145;124;149;164;151;165;146;161;131;147;152;171;173;147;147;149;163;139;170;185;163;178;174;149;162;156;193;206;161;201;192;205;185;188;202;218;206;195;224;240;212;215;235;218;215;211;224;226;225;221;206;254;256;260;254;261;283;284;252;284;279;268;299;270;221;262;299;242;245;237;259;229;290;268;236;274;251;236;254;244;218;236;179;191;242;212;159;185;197;160;158;160;181;151…
ZSCAN31_M10415_1.94d.bed	0.1559202813599062	133	853	164338	5;3;4;6;5;9;15;6;5;7;4;5;5;9;4;3;8;2;3;1;7;5;3;6;7;4;2;4;6;5;6;8;2;3;5;3;2;2;7;5;6;8;7;4;9;7;4;4;7;5;7;7;7;3;7;6;8;7;8;3;3;5;6;6;12;7;8;5;5;11;10;12;11;6;6;10;5;8;5;7;16;8;11;5;5;4;8;8;7;3;7;11;1;14;4;4;6;7;6;5;7;9;6;2;3;2;5;5;6;4;10;2;3;5;6;6;2;7;4;5;6;4;5;7;6;6;8;4;3;5;2;5;6;6;11;3;4;4;1;1;6;6;1;2;5;3;3;7;4;6
ZIC1_M09323_1.94d.bed	0.15588333892054979	465	2983	288041	12;15;19;17;16;14;18;16;9;19;14;11;19;24;21;20;18;17;16;15;13;23;19;18;24;17;20;18;21;12;23;15;17;20;16;19;18;21;21;24;18;25;20;15;20;22;22;25;23;33;19;15;22;32;26;22;27;25;17;30;20;25;26;26;27;22;40;34;37;23;32;27;24;22;28;27;31;34;28;34;28;31;29;32;22;29;32;23;29;24;25;20;20;16;33;24;29;17;15;20;24;12;20;17;14;14;23;26;10;10;20;15;11;10;13;20;5;12;10;14;12;17;22;14;12;15;24;14;13;15;14;11;14;19…
FOXN2_M01021_1.94d.bed	0.15584415584415584	36	231	30687	1;0;2;2;0;0;1;2;1;0;2;1;1;3;4;3;4;2;1;5;1;3;1;2;1;1;0;1;2;1;0;0;0;4;0;3;0;3;1;4;1;0;2;2;1;4;1;1;2;1;5;0;0;1;5;3;3;3;2;3;0;3;1;0;1;1;2;2;0;4;2;2;2;4;4;0;3;2;4;2;1;4;0;4;2;2;1;1;2;1;1;0;0;0;1;0;2;1;1;2;4;0;0;1;2;2;0;1;1;3;2;2;1;1;3;1;0;1;3;0;1;1;2;0;1;0;2;1;1;1;1;2;1;0;1;1;2;1;0;3;2;1;1;0;0;3;1;1;0;3
RUNX3_M06067_1.94d.bed	0.1557377049180328	19	122	30034	2;0;0;1;0;0;1;0;0;1;0;1;0;1;0;0;0;0;0;0;1;0;2;0;0;1;1;0;0;0;1;1;0;0;0;0;1;1;3;2;1;2;2;1;1;0;0;1;0;0;0;0;0;2;1;0;1;0;1;0;1;2;1;1;1;1;0;0;0;1;0;1;1;2;1;0;0;0;3;4;1;1;2;2;3;2;0;1;1;1;3;0;2;1;1;1;0;0;1;4;1;2;1;0;1;1;1;0;1;0;0;2;0;0;0;2;2;0;1;2;0;0;1;1;2;2;0;0;0;0;1;0;0;1;1;0;1;1;0;0;1;1;1;1;0;3;1;1;1;2
ZNF776_ZNF776.RCADE.bed	0.15540704738760633	1279	8230	724538	41;44;55;37;55;55;42;47;53;35;40;53;47;45;46;51;57;47;64;44;56;42;56;55;49;63;51;43;50;52;62;49;54;64;66;70;53;57;61;45;40;51;53;61;64;62;64;55;61;61;61;59;57;73;66;68;68;60;65;58;68;73;72;97;91;97;76;97;78;93;68;83;78;80;65;83;66;93;82;79;80;85;74;63;55;80;70;57;52;55;62;68;43;55;45;45;44;63;55;50;50;57;33;41;48;46;27;52;44;42;51;58;44;35;56;42;50;33;31;44;46;46;28;46;43;51;49;46;35;35;35;41;42;…
ATF1_M08544_1.94d.bed	0.1553133514986376	57	367	43256	3;3;4;2;6;4;1;0;0;2;2;4;0;4;0;0;0;3;2;0;2;6;1;2;6;0;3;0;1;3;0;2;0;0;3;4;1;3;2;2;2;4;2;0;2;0;0;4;3;2;0;5;2;6;0;2;3;6;0;10;0;3;6;3;6;3;0;2;4;6;4;4;3;8;6;2;5;0;0;2;0;4;5;2;7;6;1;9;7;0;4;8;3;4;1;2;0;2;0;6;1;2;3;0;1;0;6;0;3;4;2;6;0;2;0;0;1;3;0;0;4;2;1;2;0;0;2;0;1;2;0;2;3;1;0;4;0;3;6;0;3;2;0;4;3;2;2;6;0;5
AR_M05564_1.94d.bed	0.15502793296089384	111	716	119878	1;2;12;2;8;5;13;7;9;5;5;5;4;11;0;5;4;1;7;6;9;3;3;4;1;7;2;5;9;7;3;3;0;0;4;5;6;5;5;2;4;5;2;2;6;0;5;6;4;10;2;2;5;8;8;1;4;7;7;9;10;2;4;3;7;4;8;2;3;8;8;9;8;11;8;10;4;11;7;13;2;1;6;0;7;0;4;1;3;5;6;2;4;1;2;5;2;4;2;13;2;1;3;9;6;1;7;2;0;6;8;0;6;0;6;2;4;4;10;0;6;7;1;6;2;7;6;9;2;4;4;2;4;7;4;12;6;8;2;1;5;1;5;6;2;1;3;3;4;6
STAT1_M06794_1.94d.bed	0.15497835497835497	179	1155	217294	3;8;6;3;11;7;9;9;5;9;8;2;7;5;5;7;4;4;3;4;6;6;3;3;7;5;8;16;8;7;12;7;8;6;3;4;7;4;6;5;14;7;9;4;5;8;7;8;9;5;9;8;8;10;10;15;10;6;12;6;8;5;12;17;11;15;14;10;15;12;11;18;12;15;6;9;11;8;10;4;13;14;14;10;16;12;12;6;11;10;13;9;9;6;4;7;8;13;5;14;9;4;10;6;8;10;5;7;2;5;8;5;8;9;9;4;6;7;8;5;7;6;5;0;0;6;5;9;11;4;3;5;4;7;3;6;10;3;9;8;9;0;8;11;4;6;8;3;4;6
ZNF582_M10418_1.94d.bed	0.15462543321780858	580	3751	385198	26;28;21;32;19;23;20;22;20;18;15;21;24;20;25;24;21;17;26;16;22;13;26;20;27;24;24;26;20;24;22;26;22;28;21;25;21;21;22;29;18;27;20;22;26;34;24;24;31;23;22;26;29;35;32;23;27;25;39;33;40;44;38;34;25;49;35;42;34;38;32;29;41;36;24;45;39;29;42;48;31;26;37;35;31;24;36;28;31;41;44;35;26;19;24;21;20;21;26;32;29;25;20;24;19;13;25;24;26;17;28;16;23;26;17;18;22;17;16;21;19;20;24;27;18;16;16;13;20;15;6;23;25;1…
ATF7_M05568_1.94d.bed	0.15458937198067632	32	207	28717	2;0;4;4;0;0;2;0;2;0;0;2;2;0;0;2;2;0;0;4;0;0;0;1;4;0;0;0;2;2;0;0;2;2;2;0;0;2;2;0;3;0;0;2;0;0;0;2;0;2;4;0;5;0;0;7;6;4;1;0;2;4;2;3;2;2;1;4;3;2;1;0;6;4;4;1;0;0;0;2;4;2;0;2;9;4;2;0;2;0;2;6;4;2;0;0;0;0;2;2;0;1;0;0;0;1;3;0;2;2;3;0;2;0;0;0;0;2;0;0;0;1;0;0;0;0;1;0;1;2;0;0;4;0;0;0;0;0;4;0;0;2;0;0;0;0;2;0;4;2
ZNF543_M10366_1.94d.bed	0.15456583179027386	1586	10261	822932	49;62;47;46;65;60;67;55;49;58;76;58;71;83;65;66;53;80;60;60;68;55;70;63;81;67;69;61;60;65;70;70;68;76;64;67;55;52;59;65;77;55;58;61;56;80;72;65;59;82;65;90;86;75;84;79;57;68;81;90;86;96;98;100;90;77;110;100;86;105;105;90;91;129;108;102;90;99;100;111;99;97;113;101;99;86;68;78;86;67;66;94;70;74;78;71;81;59;53;79;73;67;59;62;60;66;79;61;55;61;51;78;69;75;60;71;68;45;35;52;54;46;51;55;56;47;54;56;58;…
ZNF619_ZNF619.MEME.bed	0.15411921313415175	1042	6761	540005	27;28;33;36;36;28;36;34;27;28;30;26;34;42;26;43;36;29;46;30;34;39;29;36;49;31;42;42;38;43;52;64;60;47;50;47;41;51;61;47;50;42;44;50;50;52;52;57;43;52;56;54;52;55;47;51;68;67;59;52;59;63;68;64;66;71;64;74;73;53;74;72;67;72;67;59;47;63;58;68;72;70;51;60;54;52;56;50;61;56;62;59;48;49;40;45;48;51;65;36;37;50;32;47;49;54;45;52;45;39;48;47;44;47;39;45;42;39;40;32;47;28;36;28;34;25;31;30;30;30;29;32;37;…
FOS_M08663_1.94d.bed	0.15384615384615385	56	364	59252	1;0;2;0;4;3;4;0;2;0;1;0;2;6;0;4;0;2;6;2;1;4;7;3;1;0;8;0;0;0;1;4;0;3;2;5;1;2;4;2;0;6;2;2;2;6;0;4;2;0;2;7;1;8;4;0;6;9;2;8;3;2;7;5;0;2;2;2;11;5;0;1;3;5;6;2;5;4;4;5;2;0;4;4;6;6;4;9;1;2;1;5;1;4;1;0;2;2;2;4;2;2;0;1;2;2;4;0;1;1;4;1;0;3;0;0;3;3;6;1;2;2;0;0;0;0;1;0;0;2;0;2;3;1;0;1;2;0;2;2;0;2;4;0;0;1;2;2;0;4
OVOL2_M09039_1.94d.bed	0.15384615384615385	6	39	17066	2;0;0;0;0;0;0;0;1;1;0;0;1;1;0;0;0;0;0;0;0;0;0;0;0;2;0;0;1;0;0;0;0;1;0;0;0;0;1;0;1;0;2;0;1;1;0;0;0;0;0;0;0;0;0;0;1;0;1;0;0;0;1;0;0;0;0;0;0;1;0;2;0;1;0;1;0;0;0;0;0;0;0;0;1;0;0;0;0;0;0;0;0;0;0;1;0;1;0;0;1;0;0;0;0;0;1;0;0;0;0;2;0;0;1;0;0;0;0;0;1;0;1;1;0;0;0;0;0;0;0;0;1;0;0;0;0;0;0;0;0;0;0;0;0;1;0;0;0;1
CTCF_M10351_1.94d.bed	0.15367198267375468	1561	10158	801353	58;50;48;61;59;56;62;48;44;53;67;59;57;62;62;64;57;52;69;54;64;62;61;68;66;61;54;62;71;62;80;73;67;62;61;53;65;89;65;69;64;65;79;79;80;68;71;67;65;77;76;79;74;80;65;86;96;88;98;96;93;83;89;105;112;111;129;105;109;94;102;96;102;77;91;102;97;96;100;107;108;110;94;112;97;87;90;98;102;77;82;71;71;68;69;65;63;64;62;69;47;54;60;52;66;62;55;61;59;65;68;54;57;37;51;47;50;44;53;48;48;38;55;47;51;41;53;47;…
ZIC1_M00636_1.94d.bed	0.15363961813842483	515	3352	216442	19;16;19;14;14;10;12;12;10;14;9;16;13;14;14;14;16;16;21;10;12;18;17;27;18;16;16;19;20;16;18;25;21;18;16;27;28;21;25;19;20;30;39;38;30;26;20;25;36;38;28;28;26;31;27;42;31;37;36;41;32;31;40;46;36;32;39;28;27;22;37;34;42;40;32;41;27;42;34;30;32;35;25;21;27;28;30;30;32;25;24;27;27;31;38;27;21;24;22;21;28;21;21;25;22;20;32;22;22;16;12;17;19;17;12;16;14;16;11;11;11;14;20;12;12;20;15;12;16;17;17;6;14;12…
ZNF714_ZNF714.RCADE.bed	0.15354107648725213	271	1765	259699	12;12;10;9;13;14;6;10;13;4;13;10;14;20;6;9;4;8;13;11;9;11;19;7;7;8;14;12;6;6;8;4;10;11;8;16;10;13;5;12;12;6;6;13;16;11;14;10;10;17;17;12;8;10;13;11;15;20;16;10;15;21;20;16;12;9;24;22;10;15;16;21;20;20;29;15;13;16;26;19;15;7;12;19;17;16;21;17;15;15;13;14;9;14;12;8;11;10;6;12;9;9;17;14;12;9;9;10;10;8;10;8;17;9;10;10;10;9;8;8;9;9;16;5;13;6;15;12;6;7;6;11;10;6;14;10;5;13;15;6;11;12;8;7;6;7;8;7;10;12
MAFK_M05885_1.94d.bed	0.15336658354114713	123	802	137503	11;2;8;2;13;1;1;7;10;2;0;11;4;1;6;0;7;2;4;8;6;10;10;4;11;4;6;5;3;8;2;7;2;6;0;6;7;9;2;6;5;3;2;10;6;8;4;4;6;6;1;0;9;13;5;8;5;4;4;7;9;6;14;4;5;2;4;5;11;6;10;14;10;5;8;8;3;7;5;6;13;6;5;3;12;4;6;7;8;6;7;5;4;2;4;0;6;12;0;4;4;4;4;4;0;3;0;3;2;3;3;2;4;7;0;5;2;8;6;6;8;5;12;1;7;6;6;7;6;5;8;4;2;9;7;5;2;3;4;4;12;1;3;0;3;5;0;4;5;7
KLF1_M08883_1.94d.bed	0.15328633158972027	674	4397	409292	29;23;19;27;26;28;13;32;14;18;18;22;21;23;27;23;26;30;22;23;19;25;33;20;26;23;29;35;25;31;31;35;26;33;34;22;29;29;30;39;35;30;30;30;32;40;26;26;31;44;30;29;26;35;35;32;32;27;44;30;33;50;39;42;47;49;45;48;42;43;51;52;31;25;45;35;36;46;47;58;46;46;44;54;41;36;40;30;36;28;34;33;34;42;29;28;29;19;20;23;28;24;29;32;22;27;25;19;20;31;21;18;19;29;22;26;24;16;29;21;32;20;24;23;20;24;23;27;23;18;28;26;22;…
NFYA_M06672_1.94d.bed	0.15319148936170213	144	940	155244	9;3;6;6;5;9;3;6;5;4;8;3;3;7;8;6;8;5;3;6;2;8;7;6;7;8;5;2;5;2;5;6;2;5;10;4;10;6;5;4;7;10;3;6;4;6;6;9;4;6;3;8;5;10;6;14;7;9;6;6;8;6;8;5;9;11;9;9;12;13;8;4;6;7;4;10;11;7;10;16;11;8;9;15;8;7;8;8;11;7;8;7;5;6;4;4;7;3;8;7;2;3;8;0;5;5;4;4;7;11;6;6;5;5;1;7;5;3;4;0;6;9;3;5;4;10;4;6;2;5;2;5;6;5;15;4;5;5;5;4;8;6;4;8;3;3;8;6;4;7
YY1_M10305_1.94d.bed	0.1530398322851153	73	477	76038	5;1;2;10;5;3;1;6;3;1;5;4;1;3;1;1;3;4;4;6;4;6;2;0;2;2;1;5;2;1;4;3;4;3;3;8;3;2;3;7;1;5;2;4;2;1;2;2;2;7;5;3;5;2;4;1;4;3;6;2;4;2;5;5;6;3;7;6;5;2;2;6;3;6;4;5;3;4;3;12;3;6;3;1;5;2;4;1;5;2;1;4;6;1;1;5;4;1;4;2;4;4;6;1;5;1;3;4;5;2;1;0;1;0;3;2;1;2;1;2;0;1;3;2;6;2;2;5;3;0;3;4;3;4;1;3;2;5;3;1;4;1;4;2;2;3;2;1;1;4
EBF1_M05639_1.94d.bed	0.1526032315978456	340	2228	296658	15;12;11;10;17;11;10;10;11;17;10;12;7;9;12;18;16;14;13;14;13;27;16;26;13;4;19;15;11;11;18;9;16;20;17;24;11;12;17;18;10;8;13;18;11;17;10;9;7;11;15;15;23;12;18;22;13;21;21;9;23;20;26;21;17;19;26;24;25;26;21;28;21;24;17;34;16;21;18;19;21;21;12;18;14;19;24;19;23;7;17;21;22;7;23;9;8;27;22;10;15;12;11;9;9;15;20;18;9;28;16;16;14;16;8;15;8;14;4;10;10;7;17;11;5;5;11;4;14;11;18;17;20;14;13;11;10;10;3;3;11;…
ZNF543_ZNF543.RCADE.bed	0.15237407474273335	1688	11078	658099	56;57;59;57;55;61;55;50;59;52;51;64;76;69;51;48;54;75;56;59;58;52;60;76;77;60;70;66;90;69;48;59;89;88;72;88;80;88;93;91;83;74;95;99;120;84;102;102;99;88;102;92;108;111;102;75;107;106;97;108;99;118;129;103;119;129;127;105;139;98;112;94;104;82;83;102;105;93;129;107;146;123;108;125;103;110;107;91;96;89;111;87;92;71;82;50;68;77;67;73;61;74;59;60;72;56;66;58;79;67;52;45;50;49;50;42;43;47;43;43;42;47;5…
ZNF100_ZNF100.RCADE.bed	0.1522024983563445	1852	12168	807939	51;45;66;73;77;85;90;54;72;76;87;88;82;60;75;59;84;78;80;73;62;72;75;81;90;92;70;83;96;59;58;78;70;73;74;96;82;117;102;116;91;101;93;102;110;96;107;110;98;87;111;100;98;131;97;81;97;128;132;151;112;112;123;126;130;122;137;122;127;123;108;117;109;110;110;124;120;120;118;114;115;122;127;124;108;108;121;68;94;76;100;105;64;74;84;53;74;68;77;61;63;74;61;49;65;65;62;87;71;62;57;65;55;51;58;45;40;54;48…
IRF7_M08839_1.94d.bed	0.15217391304347827	70	460	89110	4;1;1;6;2;2;1;2;2;3;5;2;3;4;3;7;2;1;4;6;3;3;3;1;2;3;0;4;2;3;3;1;3;2;4;3;5;4;3;1;0;3;2;2;2;1;1;3;4;6;6;3;4;4;1;2;3;6;3;3;2;6;1;4;2;4;3;6;5;1;5;5;5;7;6;7;4;2;6;1;1;7;1;3;2;3;8;4;2;4;2;7;2;1;5;2;3;6;3;1;3;6;3;4;7;3;2;2;2;1;4;1;2;3;1;2;1;4;3;0;4;3;4;3;3;1;4;2;3;3;4;1;4;2;2;2;1;3;4;5;1;3;3;3;3;0;2;4;3;3
MYCL_M02668_1.94d.bed	0.15213675213675212	89	585	92241	6;4;2;2;6;3;3;2;2;4;2;5;6;2;2;4;5;7;11;5;3;5;5;4;0;8;3;2;4;4;2;4;10;3;4;3;1;3;3;2;2;6;3;5;4;1;2;2;4;5;2;4;5;4;2;4;6;4;3;4;3;1;3;8;3;2;4;8;5;4;5;4;6;7;6;10;4;6;5;5;6;8;4;5;11;5;4;2;5;3;5;4;1;1;5;8;3;5;2;2;1;2;3;1;2;2;5;4;7;2;6;5;5;6;8;3;1;4;5;6;2;1;2;2;5;6;0;4;2;3;4;4;2;4;5;2;4;3;4;2;2;4;3;2;2;3;1;2;5;5
PATZ1_M10432_1.94d.bed	0.1521206409048068	1614	10610	784371	52;65;56;46;61;49;48;48;51;55;49;56;67;48;55;49;54;57;61;52;58;55;55;54;53;61;84;58;72;80;54;61;61;80;68;67;62;87;87;80;87;62;74;89;90;93;82;73;82;89;86;75;79;93;86;98;122;107;104;88;103;120;118;128;118;132;130;113;122;101;99;91;109;93;82;89;104;101;111;123;108;125;111;98;101;90;115;94;96;78;105;84;75;87;83;58;64;71;76;68;56;66;66;41;62;58;67;61;72;58;56;44;45;49;45;40;60;51;55;38;40;43;50;47;60;…
JUN_M10269_1.94d.bed	0.1520912547528517	40	263	35680	1;0;4;0;3;2;1;1;2;0;1;0;0;2;1;1;0;2;2;0;0;5;1;0;3;3;5;0;0;1;1;1;2;0;2;2;2;0;0;2;3;0;3;2;1;3;0;0;2;3;0;3;5;0;5;0;0;7;6;4;2;1;2;4;2;3;1;3;3;3;3;2;1;3;7;3;4;1;0;0;4;0;3;2;4;1;3;4;2;0;4;3;6;5;6;0;0;0;0;0;1;3;1;4;0;3;1;2;2;1;2;2;2;2;0;1;0;1;0;2;0;1;4;4;0;0;0;0;2;0;1;3;0;1;5;0;0;1;0;0;6;0;0;2;0;2;0;0;2;3
ASCL1_M08474_1.94d.bed	0.15202702702702703	585	3848	497531	22;18;20;31;31;28;17;22;25;23;39;24;14;23;26;23;25;22;26;19;30;16;25;9;24;26;19;28;30;29;18;28;11;29;35;33;24;23;28;14;20;16;17;21;30;15;27;26;33;27;21;22;8;38;26;23;33;37;24;34;33;37;25;28;33;34;42;48;53;41;33;34;42;34;28;34;51;32;34;22;49;32;48;24;24;25;34;36;36;38;28;27;29;31;19;15;32;34;19;13;20;32;27;19;21;19;11;16;23;29;20;19;22;24;25;23;27;37;22;16;14;23;30;18;23;15;20;27;7;21;18;23;16;21;…
E2F7_M08596_1.94d.bed	0.15201900237529692	64	421	57139	2;3;8;3;1;3;2;0;3;3;2;4;4;1;2;0;3;1;3;2;3;3;0;4;1;3;1;4;2;3;3;1;2;3;1;3;2;5;2;2;2;2;2;2;4;2;4;4;4;3;2;3;3;1;3;4;1;2;3;1;3;4;2;6;9;4;2;5;2;4;3;6;1;5;5;7;3;4;3;3;1;6;5;1;4;4;3;5;6;1;1;4;3;3;6;0;2;5;2;3;3;4;4;1;6;3;3;0;4;1;4;3;3;0;5;0;6;3;2;4;3;5;3;0;5;3;2;6;0;2;1;2;1;2;0;6;4;2;1;0;1;1;1;1;2;3;2;2;0;4
ZNF431_ZNF431.MEME.bed	0.15179877157063468	519	3419	395666	25;14;26;17;32;15;29;17;17;25;18;15;21;24;20;23;18;20;13;22;18;22;19;21;21;18;14;24;20;27;25;19;29;21;19;25;20;17;22;23;22;19;13;19;18;20;25;26;18;16;27;24;19;21;28;31;26;25;37;30;27;30;33;30;35;40;34;39;32;21;36;35;37;27;31;29;29;34;42;41;34;23;37;28;21;18;27;30;27;25;34;25;34;26;21;27;17;17;18;31;16;15;20;22;21;24;31;18;17;25;24;11;22;25;16;21;14;22;16;21;14;13;20;16;22;12;19;17;21;11;16;25;23;…
KLF16_M05868_1.94d.bed	0.1517048738200732	1575	10382	802696	62;47;48;61;53;44;47;51;54;40;49;47;54;56;55;52;62;50;61;52;55;48;59;48;43;56;62;45;57;48;58;61;61;77;63;56;59;90;71;84;93;62;59;67;81;72;72;60;79;110;94;80;94;76;87;88;100;108;104;91;108;113;122;123;109;109;100;115;123;87;99;78;88;82;102;95;92;88;105;115;126;137;111;116;105;93;91;100;98;86;89;89;108;114;102;63;63;81;89;67;59;69;50;57;70;65;58;80;57;62;56;27;47;36;42;56;58;51;50;60;56;50;67;49;57…
PAX2_M09049_1.94d.bed	0.15160349854227406	104	686	80425	3;5;4;3;3;4;3;2;3;2;5;3;4;4;3;0;3;4;3;4;1;7;6;6;3;3;7;6;1;3;8;3;4;3;6;3;5;5;5;8;6;5;3;7;4;2;9;7;5;3;7;9;4;7;4;8;8;7;2;6;7;7;7;3;5;4;4;9;9;6;1;5;9;7;5;5;14;7;6;7;5;5;7;6;7;7;2;5;9;8;4;5;2;4;5;5;6;2;5;7;12;4;3;5;8;3;2;1;4;1;4;2;3;2;5;1;4;2;1;2;4;4;5;4;5;4;4;3;4;3;4;5;5;4;4;3;4;5;3;5;3;0;3;3;5;3;2;5;3;3
SP2_M10360_1.94d.bed	0.15151515151515152	1325	8745	595793	38;43;51;43;50;46;32;53;41;40;51;37;44;48;50;43;49;44;48;45;58;41;50;33;41;43;51;46;65;61;51;59;47;61;65;65;64;85;69;70;64;66;62;72;80;61;69;60;67;69;75;75;87;70;76;81;95;88;79;70;86;123;110;97;109;102;95;99;99;76;85;63;72;73;79;85;75;75;101;96;111;108;84;87;80;92;93;69;80;65;67;69;61;71;87;54;40;67;58;50;46;52;37;41;51;48;44;61;40;50;45;35;35;40;43;31;35;43;45;44;56;36;47;44;47;44;39;39;32;41;35…
FOXL2_M08689_1.94d.bed	0.15151515151515152	15	99	29836	1;1;0;0;1;0;1;0;1;0;3;1;0;0;0;0;0;0;1;1;1;0;0;1;3;1;0;0;1;1;0;2;0;1;1;1;1;0;0;1;0;0;0;1;1;2;0;0;0;0;1;0;1;0;2;0;0;0;1;3;0;1;1;0;0;1;0;0;0;0;1;1;0;0;1;1;0;1;0;2;3;3;1;0;0;0;2;0;1;2;0;0;1;3;3;0;1;0;3;0;0;0;1;1;0;0;0;2;0;1;2;0;2;0;0;1;0;0;0;1;0;1;2;0;0;1;1;1;1;0;0;0;0;1;1;0;1;0;1;0;0;1;0;0;0;0;1;0;1;2
IKZF3_M10442_1.94d.bed	0.1512884455527847	364	2406	281412	14;17;14;15;13;10;17;13;12;15;15;14;24;12;15;15;11;17;10;8;14;21;16;9;20;23;13;12;15;9;6;14;25;13;18;21;17;11;13;18;17;8;11;17;16;17;13;16;14;24;16;13;11;20;19;29;22;25;19;16;16;23;18;27;23;25;27;25;28;29;27;23;23;19;25;30;17;22;16;26;26;15;28;26;29;21;23;22;17;13;14;16;24;20;18;17;16;16;12;18;17;7;17;15;12;8;18;17;12;13;14;14;11;11;3;12;12;13;13;13;19;11;12;13;16;13;14;13;10;13;10;12;13;11;11;12…
ZNF174_M09335_1.94d.bed	0.15109343936381708	76	503	82417	1;1;1;4;8;1;2;1;4;4;3;0;1;4;2;0;2;2;5;1;1;1;6;3;0;4;0;2;1;4;4;5;6;3;2;2;5;2;0;9;3;3;1;7;4;2;2;6;2;5;4;3;5;3;4;6;4;3;3;4;5;1;4;5;6;3;3;3;5;6;0;4;5;7;8;4;5;8;4;4;2;4;4;4;2;6;4;4;3;1;5;3;9;5;3;2;7;2;3;3;7;2;7;1;3;2;3;3;1;2;4;2;1;3;3;3;5;3;3;6;5;2;3;2;4;2;4;5;3;3;2;4;2;1;7;3;3;6;1;3;1;3;6;1;1;2;3;2;5;2
CREB3L1_M05601_1.94d.bed	0.1510204081632653	111	735	111655	7;4;0;3;11;4;3;3;4;5;2;5;2;4;3;8;0;5;7;9;1;3;8;6;0;10;8;0;2;8;7;0;8;2;6;2;0;9;3;1;0;7;8;3;6;2;1;2;4;5;2;4;7;5;3;8;6;10;2;3;0;3;4;2;8;4;8;12;14;9;5;6;6;9;8;13;2;7;7;2;4;14;4;2;9;10;10;4;9;3;5;3;6;5;6;8;7;8;3;1;5;0;0;0;3;2;9;5;6;2;9;7;7;7;6;2;2;6;4;3;5;2;2;4;4;2;2;5;2;9;8;4;8;6;12;5;11;6;1;2;0;5;3;4;6;3;2;2;9;4
ATOH7_M09989_1.94d.bed	0.15096359743040685	282	1868	270078	13;10;11;10;12;9;20;12;21;12;11;16;13;8;11;6;16;16;9;16;27;9;20;8;8;11;11;11;11;5;12;5;12;9;17;16;9;11;9;7;12;12;6;7;9;20;8;10;14;10;6;8;5;15;9;8;16;11;12;10;13;15;8;8;20;15;21;17;14;16;19;15;17;27;17;15;27;14;19;16;16;17;24;10;17;14;15;9;16;23;12;16;11;13;8;16;9;12;9;6;19;11;18;14;10;14;9;5;9;11;9;10;15;6;13;11;11;13;15;16;11;7;14;13;7;16;10;11;13;17;18;9;10;12;11;10;10;6;9;15;8;10;6;11;12;12;7;…
ZNF528_M10374_1.94d.bed	0.1506849315068493	143	949	212999	7;5;7;7;5;6;3;8;7;3;2;4;8;4;3;8;9;4;6;3;5;6;3;3;5;7;5;3;6;10;5;4;5;3;6;6;8;5;6;4;9;9;5;9;8;12;8;5;5;4;9;11;8;5;5;8;4;7;10;7;5;6;5;5;5;6;1;6;8;13;12;8;8;14;12;10;15;10;9;5;7;5;6;7;8;4;12;5;3;6;5;10;8;8;4;6;7;8;8;3;6;6;7;6;7;6;5;3;4;3;2;4;7;3;5;7;7;8;6;6;2;9;7;6;10;5;2;5;6;6;11;1;7;6;4;11;4;5;2;8;4;8;4;6;4;10;9;9;9;5
IRX1_M08851_1.94d.bed	0.1506276150627615	36	239	97158	4;6;2;0;1;0;2;0;0;0;1;2;1;2;4;0;0;0;2;0;5;0;4;0;4;2;1;2;0;0;4;0;2;3;0;1;2;1;0;0;0;0;2;1;2;0;0;2;0;1;4;4;0;2;0;0;0;2;2;2;4;3;0;4;2;1;2;2;4;3;2;4;3;2;2;1;3;2;2;1;3;3;0;0;2;0;0;0;4;2;0;0;2;0;0;1;1;2;2;0;0;2;0;4;2;3;1;3;0;0;0;3;2;1;1;2;0;2;1;2;3;2;2;7;0;2;0;4;2;0;0;2;4;1;0;4;2;0;4;1;2;1;0;0;4;0;8;0;2;1
STAT6_M06798_1.94d.bed	0.15060240963855423	125	830	221781	8;2;6;2;11;8;6;8;5;8;3;4;2;6;4;3;3;4;3;5;7;3;6;3;4;9;5;8;6;6;3;1;5;4;5;2;5;1;4;2;6;2;5;3;5;4;10;8;3;5;6;7;11;6;9;12;4;7;4;6;3;6;6;1;8;5;6;7;6;7;11;6;9;15;13;6;7;5;12;7;6;5;4;6;3;8;6;7;6;10;1;8;3;5;7;6;8;7;2;3;9;3;4;1;7;5;3;8;7;2;3;7;5;6;9;2;6;8;5;4;7;3;3;5;6;4;5;5;3;4;7;2;4;7;8;10;4;5;5;7;4;0;6;5;8;8;5;3;9;3
IRF9_M08845_1.94d.bed	0.15060240963855423	75	498	107818	2;1;1;4;3;3;2;3;2;1;5;5;3;8;1;8;1;3;3;5;5;1;3;6;2;3;1;4;4;3;4;2;3;3;3;3;5;5;3;3;1;1;1;1;3;0;4;5;2;5;5;2;4;2;2;1;6;2;5;4;1;4;1;4;3;6;2;7;3;2;6;9;7;2;5;4;7;5;3;1;2;6;5;1;3;4;6;2;3;6;1;9;2;3;4;2;6;5;3;3;2;4;2;3;5;2;3;5;2;2;4;2;1;4;3;1;3;3;2;2;4;4;3;3;4;1;4;3;5;4;1;2;3;4;3;0;2;6;5;4;2;4;6;2;3;3;0;5;4;4
ZNF135_M10312_1.94d.bed	0.15048268029528677	265	1761	239064	11;5;10;14;10;7;11;11;9;2;4;5;10;8;6;8;10;13;7;14;13;6;9;12;10;4;6;7;7;6;13;9;9;6;11;10;12;6;14;9;11;5;6;12;7;7;8;7;16;15;21;24;22;22;23;17;28;13;22;24;18;18;17;15;19;21;21;16;26;19;16;13;18;13;15;13;14;19;13;12;19;19;27;17;20;20;18;17;14;15;15;15;14;18;17;14;10;23;17;8;11;11;8;8;14;12;6;2;10;13;7;6;9;8;11;5;5;9;7;8;13;11;6;11;4;11;6;10;7;10;13;8;8;8;9;10;6;8;7;9;7;7;7;7;11;6;9;5;10;9
CREB3L1_M00402_1.94d.bed	0.15047619047619049	79	525	86331	6;3;2;2;6;2;2;1;2;3;1;5;4;2;3;4;4;6;9;6;2;4;6;4;0;8;4;2;3;5;3;4;5;3;4;3;0;3;5;2;3;5;4;5;4;0;0;1;3;3;2;6;2;0;4;4;4;5;2;2;2;2;3;8;3;1;3;9;5;4;4;3;4;8;5;9;4;6;4;3;2;9;6;3;9;4;3;2;4;1;6;4;1;2;4;6;5;6;5;1;1;1;0;1;3;3;6;2;5;2;6;3;5;7;7;2;1;2;5;5;2;1;2;2;5;5;1;3;1;2;3;3;3;3;3;2;3;3;3;3;2;2;6;3;2;1;1;3;4;5
REST_M02696_1.94d.bed	0.1503623188405797	415	2760	360340	19;12;21;22;17;15;20;18;11;19;23;18;13;19;26;24;7;18;17;14;22;17;15;21;15;16;9;26;18;19;20;20;10;12;27;16;14;20;16;32;10;16;21;20;15;15;22;18;17;13;19;18;23;18;19;26;27;22;27;18;20;13;14;18;24;28;17;27;18;28;22;24;21;32;24;25;34;21;26;31;34;24;27;21;16;30;21;16;12;19;18;23;18;23;21;20;22;17;21;19;17;17;19;14;12;15;21;14;23;14;16;12;14;22;15;17;16;17;13;14;13;14;15;17;14;15;16;23;11;15;15;9;15;14;…
ZNF682_M10316_1.94d.bed	0.15030364372469635	594	3952	345026	17;24;16;19;17;22;23;20;13;20;14;25;22;23;22;20;19;29;23;24;24;27;27;17;35;27;19;26;25;29;32;26;31;32;26;29;32;33;18;37;47;23;21;38;13;26;34;21;28;30;28;23;21;33;32;32;20;28;27;24;28;36;31;28;46;32;29;33;36;31;36;41;42;36;38;32;36;37;33;45;55;47;38;31;32;32;38;37;29;19;33;22;26;25;21;31;39;29;27;32;29;29;30;24;28;26;26;22;24;15;24;24;24;22;21;27;25;19;19;36;20;22;25;23;18;19;26;27;27;24;17;19;20;…
ZNF783_ZNF783.MEME.bed	0.15022533800701052	300	1997	79589	14;7;7;8;16;12;8;10;3;13;11;15;18;6;7;8;13;14;17;10;14;9;12;12;11;12;8;11;12;12;9;17;10;12;17;19;7;14;21;10;16;17;10;16;22;14;17;28;22;18;22;16;22;22;11;17;25;25;19;21;24;31;22;21;32;30;26;25;27;29;14;20;13;20;25;22;20;19;21;15;11;14;15;20;21;21;11;21;19;11;16;16;16;15;14;11;10;4;15;6;9;16;12;12;10;19;12;9;5;6;6;14;11;12;8;7;12;6;12;8;2;4;9;9;7;10;9;7;8;8;12;6;5;10;6;3;4;2;10;8;3;9;9;4;8;8;3;4;8;6
TGIF1_M06208_1.94d.bed	0.15012106537530268	124	826	176938	6;9;5;6;4;5;5;3;4;5;9;8;6;3;0;5;5;2;5;3;8;5;3;4;3;1;8;8;3;6;4;2;4;5;6;2;5;5;6;4;15;7;9;2;4;5;4;1;6;10;3;7;5;2;9;11;1;5;3;6;7;3;4;7;4;3;4;8;3;2;4;17;9;10;7;8;9;13;7;9;4;7;6;12;2;8;6;8;7;8;2;0;10;0;0;3;11;8;2;5;7;5;4;5;2;6;9;5;8;9;5;3;4;1;10;4;9;2;8;9;2;4;7;10;3;7;5;8;5;10;4;4;9;9;2;2;8;4;3;2;0;2;5;5;6;7;4;9;3;9
ZNF626_ZNF626.RCADE.bed	0.15012106537530268	372	2478	308667	22;16;18;14;13;18;17;16;12;17;16;17;15;12;14;17;21;23;16;18;13;19;14;11;9;13;26;17;15;10;9;9;16;18;13;14;15;7;23;22;14;20;21;15;13;19;13;16;19;15;27;18;12;19;28;23;18;32;19;19;22;19;20;15;19;20;23;34;21;22;23;24;22;20;25;20;26;27;20;24;18;15;19;19;23;16;18;16;20;16;14;14;13;18;21;15;16;19;13;15;7;17;25;19;14;14;15;12;15;16;16;16;14;16;11;14;19;10;16;6;15;14;12;9;12;11;20;16;18;10;14;14;20;10;7;13…
NR3C2_M05959_1.94d.bed	0.1498422712933754	95	634	114973	2;2;10;7;7;6;6;6;7;4;4;8;4;10;0;4;3;0;7;9;7;4;4;6;2;6;2;2;7;4;5;8;1;3;3;2;4;9;2;2;3;4;1;2;1;0;4;4;6;9;2;2;1;8;4;3;1;4;2;10;6;0;3;3;5;6;10;0;3;8;6;7;7;6;9;15;5;8;6;9;3;0;2;6;5;0;2;2;3;4;8;2;1;0;2;4;0;4;3;10;0;3;7;8;3;1;5;0;1;2;6;3;1;2;5;5;2;2;9;1;6;2;0;4;6;7;6;2;2;12;2;3;4;2;5;7;3;7;4;0;7;2;2;6;3;3;3;3;6;5
RBPJL_M07039_1.94d.bed	0.14980988593155894	197	1315	203813	8;7;5;3;12;10;9;5;9;9;5;11;3;14;10;14;6;9;7;7;12;9;6;6;9;9;9;8;4;12;4;6;8;5;8;9;9;8;7;5;15;10;6;7;6;8;11;10;11;6;5;11;10;9;15;8;11;13;10;8;8;7;16;9;8;16;13;10;8;12;14;9;13;16;11;14;15;18;16;12;5;11;16;8;14;13;12;7;12;9;7;4;9;9;18;5;4;4;4;15;7;8;8;12;11;6;5;6;4;9;13;4;6;6;10;6;9;11;7;9;6;8;10;5;10;5;8;4;7;11;8;3;5;6;8;7;9;8;7;9;5;11;10;6;6;7;9;6;7;9
ZBTB42_M10323_1.94d.bed	0.1497872340425532	352	2350	301527	9;7;11;13;10;17;11;9;17;14;12;16;12;14;17;11;12;14;13;18;8;20;11;9;13;12;9;9;14;14;10;11;7;11;10;10;6;13;10;14;14;9;11;15;16;23;28;19;30;23;26;26;17;27;32;22;25;22;18;27;23;22;15;14;24;14;28;27;23;10;20;23;24;22;27;31;23;21;27;23;24;16;27;18;16;21;19;24;26;21;18;24;19;25;18;20;17;21;17;22;22;20;29;21;14;19;9;12;10;15;16;13;6;15;10;12;10;16;7;14;9;12;9;11;11;12;12;10;9;10;12;7;12;8;14;12;6;10;11;1…
CEBPZ_M06474_1.94d.bed	0.14966887417218544	113	755	161871	6;6;4;4;2;5;2;5;6;3;4;6;4;4;10;6;6;2;9;6;2;3;6;6;9;5;5;1;4;1;7;5;3;1;6;5;7;3;3;5;5;9;2;6;5;3;3;7;2;5;4;8;4;9;4;8;7;4;4;5;7;5;7;1;2;9;5;8;8;9;6;5;4;6;5;7;9;8;13;8;9;8;3;11;8;5;6;5;7;5;9;4;6;7;4;6;4;4;9;4;3;2;6;1;4;3;4;1;4;7;3;5;2;6;2;6;3;3;5;2;2;5;3;5;2;3;5;3;6;6;5;6;5;4;11;6;4;4;4;2;4;1;5;7;4;3;7;4;4;5
IRX1_M01343_1.94d.bed	0.14953271028037382	32	214	32003	2;0;0;1;1;1;0;0;0;3;1;0;1;0;0;3;1;0;1;3;1;1;2;0;1;2;1;4;1;4;2;4;2;4;2;1;1;0;2;0;0;1;1;3;0;3;1;3;2;0;2;1;1;1;0;1;0;3;2;0;3;3;2;1;1;0;2;0;4;3;0;3;0;2;2;3;2;1;1;1;2;3;1;3;3;2;0;1;1;2;3;1;0;2;1;2;2;2;0;2;4;3;4;3;2;0;1;0;0;2;0;0;2;1;1;0;3;2;1;1;3;2;3;0;2;0;0;1;3;0;1;0;2;1;0;2;0;6;2;0;3;0;0;0;2;0;0;1;1;3
AR_M07575_1.94d.bed	0.14953271028037382	80	535	89911	1;6;4;6;1;4;8;3;9;1;2;6;2;7;0;2;0;2;6;6;7;4;0;4;1;10;0;2;4;5;4;2;5;0;6;4;5;4;0;3;1;1;1;0;2;0;5;4;7;7;1;4;2;8;3;2;2;5;4;8;11;1;6;2;3;4;5;0;2;10;7;11;3;6;5;9;4;7;3;7;1;1;3;4;1;2;2;0;1;2;5;3;2;4;3;2;0;4;3;7;1;2;3;10;3;2;8;0;4;2;6;2;3;2;8;1;4;5;6;0;9;2;0;2;7;3;0;8;1;0;2;1;6;4;4;7;3;4;2;2;7;0;0;1;1;3;2;1;7;4
ZNF565_ZNF565.RCADE.bed	0.14930182599355532	139	931	185639	5;4;9;6;7;12;5;5;6;5;4;4;2;6;3;8;5;6;6;6;7;6;13;6;4;10;7;3;5;6;2;7;4;9;8;2;10;6;5;6;6;8;5;4;7;3;5;6;3;5;8;5;5;8;5;2;14;2;3;8;4;12;8;7;6;7;8;6;11;3;8;4;7;13;12;13;4;11;10;7;11;11;7;6;10;5;4;6;9;5;7;5;4;8;6;4;5;6;3;3;6;7;3;5;8;9;6;10;8;7;6;6;8;10;6;5;7;7;8;2;7;4;4;5;5;9;2;4;10;3;4;5;8;2;7;6;7;4;5;4;4;1;5;5;2;3;4;10;7;12
ZBTB4_M06842_1.94d.bed	0.14929920780012187	245	1641	209045	9;5;15;14;8;14;10;8;10;10;5;16;8;8;12;7;13;11;10;10;7;10;13;16;11;10;8;12;13;12;12;5;12;9;10;13;7;11;12;8;10;14;13;9;11;12;10;8;15;9;12;13;10;11;11;9;12;7;14;17;8;21;17;12;13;16;11;16;9;18;12;20;19;14;19;15;6;17;11;17;14;19;20;21;15;12;13;13;10;16;13;6;12;9;13;10;11;10;6;15;10;6;15;8;6;11;5;8;10;9;5;10;8;12;10;13;9;7;6;10;14;4;6;8;11;10;13;8;7;9;7;13;6;7;8;8;8;8;8;6;8;11;15;11;12;10;9;7;6;14
IRF6_M08835_1.94d.bed	0.14925373134328357	20	134	40594	1;2;0;0;2;0;3;0;0;1;2;0;1;0;3;1;0;2;1;0;0;2;1;0;0;1;1;2;2;0;0;0;0;1;3;1;0;1;2;0;0;0;1;1;1;0;0;3;1;2;1;0;1;2;1;3;0;2;0;2;1;0;0;0;0;0;0;1;0;1;1;0;1;2;0;6;1;1;4;1;0;1;0;0;0;1;0;0;2;2;0;0;0;0;0;2;2;0;0;0;2;1;1;0;3;0;0;0;0;2;0;0;1;1;0;0;0;0;1;4;0;3;0;1;2;1;0;1;1;0;4;0;1;2;1;0;0;0;0;3;2;1;0;0;1;2;2;0;0;2
ZBTB34_M09303_1.94d.bed	0.1489637305699482	115	772	76383	3;4;5;4;3;1;1;5;4;8;7;4;5;5;6;3;5;7;9;5;3;3;8;6;8;6;3;6;4;3;0;8;7;2;8;9;6;9;7;7;0;8;5;2;7;7;7;7;4;6;7;4;5;5;4;4;6;7;6;2;10;5;10;6;9;9;8;11;8;7;7;3;8;6;6;6;11;5;9;9;9;7;4;8;6;8;9;5;4;5;9;6;4;3;8;7;6;6;7;6;5;5;3;3;1;7;5;6;6;7;2;2;2;6;4;0;4;3;3;5;7;4;4;4;2;4;2;5;2;5;2;7;4;1;2;6;2;5;6;2;0;6;2;2;1;2;2;1;6;4
ZNF490_M10444_1.94d.bed	0.1489111241907004	253	1699	291721	10;7;10;8;14;12;19;8;9;5;9;12;4;12;11;8;11;11;12;11;13;13;13;6;12;7;5;10;10;6;12;7;6;14;8;11;8;10;15;9;8;12;9;5;12;6;8;12;9;12;14;9;11;14;12;17;14;23;12;7;15;20;26;16;13;11;18;17;9;11;16;23;18;23;11;16;19;11;15;11;22;18;15;13;17;19;14;24;17;13;14;15;11;14;9;17;8;10;12;12;7;6;5;12;9;10;4;10;6;7;8;8;9;11;16;11;6;7;12;10;6;7;13;7;8;12;7;11;7;7;12;10;10;11;10;11;9;11;13;8;11;13;10;7;5;13;8;8;10;12
ASCL1_M08476_1.94d.bed	0.14883367139959433	587	3944	504172	23;18;25;31;29;29;16;18;25;16;40;20;18;34;27;18;25;22;27;20;28;14;32;12;27;28;16;28;32;30;14;25;12;27;37;28;17;26;29;14;16;22;16;25;30;18;28;28;30;32;22;18;8;40;28;26;32;48;26;32;31;37;25;26;33;28;36;41;52;46;32;31;40;42;24;36;44;32;34;26;52;32;50;26;30;24;40;36;36;48;28;30;22;32;20;24;34;34;19;14;22;30;26;18;22;18;16;18;24;30;24;19;23;27;28;22;27;35;22;20;18;22;26;22;22;18;21;26;8;28;20;24;22;28…
ZNF267_ZNF267.RCADE.bed	0.14881230459625544	4141	27827	1528911	135;120;126;133;138;136;151;121;171;158;143;140;162;167;146;154;144;187;160;140;148;150;158;171;185;188;181;162;205;193;198;174;192;189;187;198;223;250;232;230;231;226;204;214;247;240;245;214;235;236;226;215;275;236;240;242;256;301;295;278;286;298;286;306;309;315;297;274;289;281;260;252;262;222;234;241;248;250;288;277;278;262;251;278;277;249;271;231;228;208;244;219;201;201;222;193;176;201;213;175…
HSF5_M09723_1.94d.bed	0.1488095238095238	25	168	45595	5;1;1;3;1;1;0;0;0;1;0;0;0;2;1;0;3;4;2;1;3;0;0;1;0;1;0;4;0;2;0;1;0;0;0;2;1;3;0;0;1;1;2;3;3;0;0;0;1;1;0;1;4;2;0;0;4;0;0;0;0;2;0;1;0;0;1;0;0;0;1;0;0;1;1;2;1;4;5;1;0;1;2;5;0;4;1;0;1;1;1;0;2;0;0;3;1;1;1;1;3;0;0;0;0;0;3;0;2;0;2;1;0;0;0;0;4;5;2;4;0;1;2;1;1;0;2;2;0;2;0;1;1;0;1;3;1;0;1;1;1;0;0;0;0;1;1;3;1;2
KLF15_M08876_1.94d.bed	0.1486029835984505	1803	12133	896448	59;51;54;65;63;49;62;63;61;50;60;52;59;69;61;73;67;65;72;59;72;57;73;60;62;63;87;53;76;67;76;74;71;96;76;71;85;113;87;96;107;77;68;87;98;88;72;72;90;109;111;92;100;101;99;101;128;137;127;99;117;141;133;136;134;135;119;127;133;102;117;98;102;94;108;100;113;100;128;143;134;145;121;129;121;110;120;111;118;104;106;92;112;109;116;82;68;89;99;67;70;82;76;51;84;83;75;87;67;66;61;50;54;43;61;64;71;58;70;…
ZNF304_ZNF304.RCADE.bed	0.14822790261697869	5851	39473	2304372	167;184;194;193;193;197;207;183;198;202;211;211;203;246;201;205;225;223;210;191;204;219;223;217;234;249;284;247;301;253;266;244;281;272;275;285;293;338;355;362;327;340;312;344;363;366;365;316;323;358;310;314;331;356;333;377;388;405;380;362;387;493;446;425;387;463;431;378;423;400;360;352;367;316;329;311;330;337;393;404;385;393;354;358;388;338;332;322;337;306;357;332;298;323;340;250;234;277;247;260…
HSFY2_M05845_1.94d.bed	0.14814814814814814	8	54	17319	2;0;0;2;1;0;0;2;0;0;0;1;0;0;1;0;0;0;0;0;0;0;0;4;2;0;2;0;0;1;0;0;0;0;0;0;0;2;1;1;0;0;0;0;0;0;0;0;0;0;0;0;0;0;1;0;0;0;0;0;2;0;0;2;0;2;0;0;0;2;0;1;0;0;0;0;0;0;2;0;0;0;0;0;0;2;0;2;0;0;0;0;0;2;0;0;1;0;0;0;0;0;0;0;0;2;0;0;0;0;0;0;0;0;0;0;0;0;0;0;1;0;0;0;0;0;0;2;0;0;1;0;0;0;0;0;0;0;0;0;0;0;0;0;0;0;2;0;0;4
IRF1_M08823_1.94d.bed	0.14799154334038056	70	473	98105	2;2;2;4;3;2;2;5;2;2;3;3;2;5;1;7;1;2;3;7;4;0;5;1;2;1;3;6;2;5;4;2;0;5;2;2;3;6;4;1;2;1;1;1;2;1;3;3;3;4;6;1;2;2;2;2;5;2;5;5;2;3;2;4;6;9;5;11;6;2;5;7;5;3;5;4;7;3;3;1;2;3;3;1;2;4;6;2;4;2;1;8;2;2;5;2;7;3;2;1;2;4;0;5;2;3;6;2;1;1;3;3;4;4;3;1;2;2;1;1;3;5;3;3;3;0;4;3;7;4;3;2;3;5;1;1;3;3;5;4;3;2;7;4;2;3;1;4;2;3
SPIC_M06140_1.94d.bed	0.14790996784565916	184	1244	272965	8;14;6;4;6;6;5;4;10;7;6;9;7;12;8;9;9;10;13;5;8;7;8;6;5;7;9;5;7;6;6;13;7;12;9;6;3;10;9;7;11;10;4;12;10;7;9;11;4;5;10;6;4;10;11;8;10;14;7;13;9;4;11;8;13;18;8;12;7;15;13;11;7;12;10;8;12;16;11;8;16;18;15;12;13;10;7;7;7;17;10;10;6;10;10;7;11;9;8;8;7;6;12;11;7;7;9;4;3;6;2;6;5;9;13;4;4;7;2;9;7;5;6;6;6;6;3;8;6;5;7;9;13;9;8;7;4;5;3;7;9;8;6;7;5;7;8;6;8;8
KLF10_M08868_1.94d.bed	0.1477827502034174	1453	9832	876239	58;42;41;48;57;56;45;45;53;33;57;38;49;58;51;56;57;63;58;62;54;48;63;45;48;65;75;58;72;56;59;63;63;69;73;64;67;86;72;77;91;61;59;72;78;66;58;64;69;75;75;66;77;68;77;91;109;108;106;74;98;125;104;104;103;107;94;99;110;77;91;86;77;73;86;85;93;79;114;112;108;116;84;97;101;87;79;90;87;75;77;88;80;74;72;60;55;62;71;48;52;64;62;47;54;60;53;57;40;61;46;39;45;52;53;57;59;45;60;57;64;58;63;52;52;43;50;49;4…
REL_M02665_1.94d.bed	0.14775977121067682	155	1049	159717	5;6;7;3;5;10;7;11;6;13;8;8;9;4;10;6;5;5;6;6;3;6;2;5;7;4;5;5;8;6;5;6;4;9;5;7;8;10;10;3;9;6;8;6;4;4;6;4;7;6;5;9;7;11;9;6;6;9;8;5;7;9;4;8;9;6;13;11;9;14;9;7;2;6;15;18;8;8;11;12;10;7;20;5;20;9;7;7;7;8;11;12;5;10;8;4;9;4;9;3;11;1;3;6;8;4;4;8;8;2;5;1;4;9;1;9;7;5;8;10;5;2;4;10;7;5;9;6;5;2;6;5;4;2;7;6;7;6;6;7;8;6;8;9;3;8;8;4;5;10
AR_M05563_1.94d.bed	0.14756944444444445	85	576	91314	2;2;14;6;8;4;13;9;8;2;0;3;4;7;3;4;3;2;6;7;4;2;2;5;1;5;2;3;5;5;3;4;0;0;5;4;5;7;2;2;2;3;0;2;7;1;3;5;4;3;2;1;5;6;5;1;2;5;7;8;4;2;3;3;5;1;9;2;0;8;6;10;9;6;6;10;2;10;2;8;0;0;6;0;7;0;2;0;0;5;3;2;5;0;4;2;2;5;2;8;1;0;3;5;5;1;4;1;0;3;4;0;3;2;6;2;2;4;10;0;4;4;2;5;3;3;2;7;1;3;6;1;3;5;2;9;6;7;2;0;8;1;2;3;4;4;5;2;3;8
HSFY1_M09728_1.94d.bed	0.14754098360655737	9	61	20653	4;2;0;0;2;0;0;0;0;0;0;0;0;0;0;0;0;0;0;0;4;0;0;0;2;2;0;0;0;0;0;0;0;0;2;0;0;4;0;0;0;0;0;0;0;0;0;0;0;2;0;0;0;0;2;0;0;2;0;0;0;0;0;0;0;0;0;0;0;2;0;0;2;0;0;0;0;0;2;0;0;2;0;0;0;0;2;0;0;0;0;0;0;2;0;0;0;0;0;0;0;0;0;0;0;0;0;0;0;0;0;0;2;0;2;0;0;0;2;0;0;0;0;0;0;0;0;0;0;0;0;0;0;0;2;0;2;0;0;2;2;0;0;0;0;0;2;2;0;2
ZNF704_M09387_1.94d.bed	0.14726542900150527	587	3986	161719	18;16;22;22;14;22;18;18;22;22;18;26;22;20;19;36;10;29;44;22;26;14;28;24;38;30;24;30;38;42;30;36;38;26;46;38;22;24;38;26;30;45;50;26;20;34;24;37;54;46;18;34;28;52;34;30;46;28;40;31;42;20;33;8;50;46;45;31;34;36;22;47;32;47;40;38;44;32;31;47;44;42;23;39;34;30;30;26;30;22;36;24;26;42;16;26;20;23;24;22;14;26;26;16;18;26;22;26;18;24;24;28;20;14;14;20;27;22;24;11;20;16;20;12;20;19;12;10;12;18;14;22;14;1…
ATF1_M06452_1.94d.bed	0.14722222222222223	53	360	47516	4;4;1;2;5;1;1;0;1;3;0;4;3;2;0;1;5;2;2;0;1;3;2;2;5;1;1;2;1;5;2;2;0;1;6;2;0;2;2;5;1;1;0;0;0;0;2;3;2;0;5;4;3;2;1;3;2;3;10;0;2;2;4;6;7;0;2;9;12;1;5;1;7;8;2;1;0;1;1;1;2;5;1;12;5;2;6;7;2;5;9;7;3;2;1;1;0;2;1;2;6;1;0;0;0;2;4;2;1;3;1;0;3;0;0;3;2;1;3;1;5;2;0;0;0;1;0;1;2;1;2;2;2;5;1;0;4;3;0;0;0;3;2;2;2;4;0;5;0;2
ZNF530_ZNF530.RCADE.bed	0.1468715697036224	2007	13665	1291201	78;83;93;92;83;75;90;75;71;70;82;75;81;102;72;75;64;65;80;81;87;71;65;74;95;86;108;80;73;80;75;72;75;109;78;77;70;102;89;77;102;94;95;111;119;106;98;110;111;116;116;79;101;105;106;106;111;133;120;120;133;154;129;131;118;136;134;106;160;122;146;140;117;107;133;108;113;129;119;139;115;144;138;113;122;118;124;122;143;117;120;125;104;102;104;79;91;96;74;103;99;75;91;94;83;86;80;85;89;76;53;87;65;78;8…
MYC_M06652_1.94d.bed	0.14683815648445875	137	933	123717	8;6;3;3;11;8;7;6;6;9;9;7;9;5;2;5;3;11;6;3;0;5;1;6;5;4;4;5;6;8;4;6;11;3;4;5;6;7;2;5;4;5;4;5;7;4;4;6;6;7;11;8;7;11;9;10;6;7;3;6;3;6;10;10;4;11;11;7;10;10;6;10;10;13;8;9;5;9;12;8;9;8;7;8;11;10;7;6;7;8;9;2;4;6;9;5;9;4;1;7;6;6;3;3;7;6;8;10;3;7;10;6;5;10;9;5;5;3;10;5;4;6;5;7;3;6;8;12;2;8;3;2;3;11;3;3;3;7;1;1;5;4;4;3;4;2;2;10;7;3
SP3_M06129_1.94d.bed	0.1467501380961149	1594	10862	913685	60;52;48;56;53;49;37;60;59;41;55;50;49;68;57;62;63;64;64;62;62;53;73;47;54;65;72;56;67;64;66;62;66;68;78;69;70;88;70;83;94;59;66;73;95;73;72;70;72;91;95;85;91;85;89;93;111;113;110;91;112;126;120;119;112;129;111;119;125;90;97;88;87;84;99;96;100;90;111;127;119;126;103;109;116;99;92;105;101;88;83;91;100;103;98;65;61;84;85;59;60;73;57;51;73;71;60;70;53;70;63;39;50;47;52;60;60;47;58;54;58;58;64;54;60;…
PKNOX2_M05997_1.94d.bed	0.14665249734325186	138	941	203386	14;12;10;4;5;5;10;3;4;6;8;8;9;6;1;3;7;4;7;6;12;6;4;7;7;1;7;10;2;5;5;3;5;5;5;3;7;7;3;5;17;9;8;4;3;3;6;2;6;9;3;7;3;6;10;10;8;7;5;9;9;3;4;8;2;5;6;7;7;5;3;17;9;7;10;8;8;14;10;10;4;9;9;13;3;7;6;6;8;9;3;0;10;1;1;7;5;8;4;7;7;6;4;6;3;7;11;3;8;11;6;5;5;3;12;3;8;3;5;10;6;3;10;7;3;6;6;8;8;10;4;4;8;6;4;5;6;7;2;6;2;2;2;5;6;5;5;7;4;9
NR2C1_M09871_1.94d.bed	0.1466208476517755	128	873	107120	7;12;4;4;3;11;6;2;4;6;4;7;7;11;9;10;6;0;1;9;7;3;3;3;3;9;3;9;8;7;3;2;1;2;7;1;5;6;7;6;8;5;3;3;3;12;2;3;10;4;4;5;4;4;3;2;7;8;13;3;12;8;5;7;9;15;9;5;14;8;7;7;9;5;8;10;3;8;4;18;7;5;11;4;5;10;9;9;8;7;8;8;3;2;4;10;7;3;6;7;6;13;5;10;9;6;4;5;5;5;11;2;11;2;6;7;13;2;5;8;2;2;3;0;2;2;3;1;7;1;5;7;7;1;1;7;6;5;1;3;3;7;0;6;5;6;3;2;6;5
MITF_M09237_1.94d.bed	0.14651162790697675	63	430	61371	4;3;1;2;0;3;2;3;7;3;5;3;1;1;1;2;6;4;3;1;1;2;1;2;3;3;2;4;5;2;4;3;5;1;2;0;3;1;5;3;1;2;1;4;2;2;4;3;1;3;4;3;2;6;1;3;3;3;1;6;1;5;1;2;3;7;7;5;4;3;5;7;3;3;3;3;5;4;4;4;5;2;4;3;3;4;1;8;3;4;4;4;1;3;7;1;3;0;2;3;2;1;1;2;2;4;1;5;0;1;7;3;6;3;5;2;6;3;1;2;2;0;1;1;3;4;2;1;2;4;4;2;1;3;0;3;0;1;3;1;4;0;4;3;4;1;1;5;5;1
ZNF860_ZNF860.RCADE.bed	0.14648328301464833	1310	8943	836440	38;45;48;50;47;59;50;37;59;55;45;58;47;58;51;48;44;61;64;54;42;64;56;50;51;50;60;51;49;59;52;55;63;58;65;62;60;57;58;67;63;72;65;63;76;69;62;66;54;83;71;53;56;70;55;65;74;81;80;86;70;87;74;68;72;78;76;86;87;73;80;82;86;84;70;102;69;89;85;79;90;99;84;81;81;85;75;83;72;83;80;70;72;61;62;60;51;50;71;55;60;66;55;72;66;66;49;58;59;42;52;39;51;50;58;53;56;60;28;49;51;45;52;51;60;39;40;40;37;53;37;48;49…
ATOH1_M09557_1.94d.bed	0.14631522323830015	272	1859	244669	15;7;13;9;11;11;9;9;13;13;9;15;17;11;13;9;16;17;6;13;17;10;12;5;4;13;11;17;22;11;12;10;4;16;10;7;7;21;13;15;19;15;13;3;9;12;17;13;11;12;12;14;5;21;12;10;8;10;18;14;15;15;13;13;11;18;16;17;8;20;19;25;16;9;16;27;13;24;21;12;11;19;15;21;14;15;10;13;15;14;7;15;17;11;2;17;21;9;7;12;15;14;17;17;5;13;5;6;10;6;6;8;19;13;11;9;9;13;10;17;7;7;12;11;9;12;20;3;9;11;7;7;14;4;9;17;9;5;14;21;6;14;15;10;16;7;8;7;…
ZNF582_ZNF582.RCADE.bed	0.14621304171729446	361	2469	286019	13;18;8;9;15;11;11;11;12;22;9;15;16;18;16;16;13;12;17;15;18;14;20;18;17;17;13;11;15;11;16;17;10;17;19;14;24;15;18;22;21;13;12;13;15;20;18;13;16;17;15;16;18;17;20;18;18;20;18;15;24;19;20;29;20;25;27;30;27;26;21;17;25;27;25;17;19;15;18;33;14;24;16;20;26;25;21;12;16;21;16;22;16;12;15;15;12;12;12;16;20;19;17;23;16;12;17;20;14;16;14;19;17;24;8;8;30;12;10;15;14;9;15;14;14;15;13;20;9;17;19;17;5;9;22;12;…
ZIC1_M09329_1.94d.bed	0.1460880195599022	478	3272	248794	13;16;21;21;19;19;19;18;14;18;16;22;22;18;23;22;22;17;18;12;12;20;25;23;20;13;15;29;25;16;26;14;20;25;17;21;19;23;25;31;29;29;25;27;24;24;26;22;25;39;15;16;34;34;25;34;33;40;26;33;26;38;33;27;28;25;36;32;41;32;32;30;23;19;30;36;21;31;31;30;24;42;28;33;22;36;35;30;28;21;25;27;28;23;26;18;29;16;22;24;34;15;22;19;13;14;25;31;11;15;13;15;15;16;18;19;11;8;13;15;11;17;17;8;16;16;18;17;10;16;16;11;13;19…
ETS1_M05692_1.94d.bed	0.14604810996563575	85	582	83170	6;6;0;4;4;2;4;6;0;2;3;4;2;8;3;2;2;6;0;0;0;2;5;2;2;1;10;3;0;1;7;2;1;3;1;1;5;3;3;3;3;8;3;0;3;2;8;5;4;6;2;3;3;11;2;4;3;4;3;8;8;3;9;3;9;5;4;5;2;3;4;6;7;7;1;3;6;12;11;6;5;3;7;8;3;2;12;7;1;6;11;9;4;3;2;8;9;4;1;6;6;0;2;0;5;2;8;8;9;4;9;2;3;1;1;2;3;1;0;1;0;1;1;2;2;3;2;1;3;5;1;1;5;3;3;0;7;0;0;3;5;4;2;2;6;5;9;3;3;3
ZNF28_ZNF28.RCADE.bed	0.14589258825497742	1744	11954	827445	47;52;57;61;66;44;57;59;49;63;54;65;54;84;73;56;62;64;64;68;52;54;74;60;71;87;68;67;74;88;79;99;63;110;85;80;102;105;96;97;90;89;92;96;105;99;87;105;85;85;83;112;100;91;80;113;103;140;128;121;116;134;125;118;115;149;98;101;125;101;119;82;109;89;101;115;106;117;120;132;123;110;111;120;99;119;89;96;109;97;103;97;113;72;80;90;73;75;90;72;85;89;70;64;64;80;92;69;61;70;79;69;61;63;61;68;85;52;67;66;69…
PBX1_M09055_1.94d.bed	0.1457725947521866	50	343	92410	3;1;2;0;0;3;2;1;2;1;3;3;4;5;5;3;4;0;0;2;2;3;3;3;5;2;1;2;0;5;3;3;0;3;4;4;2;1;2;1;2;4;0;0;2;0;1;3;2;2;1;3;1;0;0;1;5;3;3;2;1;2;2;2;3;4;4;3;3;3;3;1;2;6;1;3;4;5;1;7;2;4;3;2;5;2;1;1;3;0;1;2;1;3;1;2;3;2;1;2;2;1;3;2;2;0;1;4;3;4;3;1;4;2;2;0;2;1;2;1;2;4;2;3;2;3;2;3;4;1;1;2;2;4;3;3;0;3;1;0;2;3;1;1;1;5;4;6;4;1
KMT2A_M00878_1.94d.bed	0.14561234329797493	453	3111	157407	16;16;12;11;11;14;10;20;18;12;16;15;13;16;14;18;12;18;16;13;17;19;14;12;17;22;24;22;23;17;18;13;21;23;22;19;20;40;27;31;32;29;28;36;21;19;29;24;25;26;16;24;41;30;31;41;43;32;34;24;39;37;41;39;38;29;32;34;44;26;25;29;30;21;35;23;18;16;35;29;43;35;37;28;29;36;41;21;26;26;28;28;23;20;33;24;18;25;19;15;18;19;14;14;21;13;19;24;10;20;11;6;6;16;11;10;11;15;17;14;14;8;10;16;10;14;19;10;11;15;16;6;8;11;8;…
ZNF101_ZNF101.RCADE.bed	0.14558863698443048	533	3661	412832	28;24;14;21;32;20;31;14;25;14;24;18;23;26;19;20;28;26;29;27;25;17;22;19;24;22;17;22;26;15;24;25;16;26;18;22;26;24;24;27;26;20;29;25;26;24;24;30;36;35;19;30;24;24;26;28;20;28;37;26;36;33;32;35;26;30;30;44;26;41;32;31;31;30;33;41;41;37;25;32;30;38;35;21;36;30;29;21;24;23;31;28;25;19;32;29;29;30;20;24;16;22;22;24;23;17;21;25;25;21;19;23;17;24;20;24;27;26;24;18;17;21;17;17;12;19;23;14;20;28;11;14;16;…
ZNF436_M10428_1.94d.bed	0.14548162859980138	586	4028	479585	22;19;28;27;27;24;27;27;22;19;27;25;26;15;21;26;20;31;29;13;28;23;22;21;22;23;24;17;14;19;19;24;37;19;25;34;25;21;35;22;30;31;31;27;28;34;34;39;29;32;38;27;44;36;37;24;31;27;30;37;29;32;40;32;38;33;38;32;32;47;36;30;38;37;27;39;43;41;34;39;36;42;40;46;38;39;39;42;26;34;32;41;39;28;24;33;28;29;29;20;23;21;23;22;23;22;17;28;24;16;24;23;25;12;22;16;16;17;18;21;23;21;16;14;25;24;27;19;20;18;21;18;18;…
ZNF778_ZNF778.RCADE.bed	0.14521452145214522	220	1515	225728	15;6;15;13;13;7;13;7;9;6;14;11;7;6;16;7;2;11;8;6;5;7;10;10;7;7;8;16;10;6;10;7;9;12;9;13;10;17;8;13;10;7;11;8;5;11;9;9;12;7;14;13;12;13;8;11;8;13;14;16;14;13;9;16;19;18;11;14;14;22;20;12;15;12;17;12;11;10;16;9;12;11;18;16;10;12;17;10;16;7;12;8;14;14;12;16;11;11;11;6;12;7;8;8;2;12;12;12;7;10;5;5;10;9;6;9;8;6;8;2;6;8;6;4;8;6;15;3;9;9;6;6;10;5;6;7;13;5;7;8;9;9;8;10;4;5;12;7;12;8
ZNF674_ZNF674.RCADE.bed	0.1451551129835312	379	2611	246307	13;11;19;16;8;14;12;13;10;14;13;15;17;16;20;11;16;10;15;15;16;15;20;11;11;15;17;8;21;17;10;19;14;17;24;9;12;24;19;25;17;14;17;16;15;18;17;22;16;22;23;24;24;19;24;19;27;17;22;22;20;22;26;33;30;27;23;21;30;21;22;25;34;20;26;22;30;24;22;29;22;23;21;16;26;29;21;27;17;23;20;16;27;15;20;15;18;21;13;21;15;16;12;15;12;21;8;11;15;11;18;22;24;15;14;19;13;7;14;9;14;13;19;19;15;13;14;16;11;13;19;10;12;13;10;…
ZNF23_M09339_1.94d.bed	0.1451048951048951	1079	7436	573386	35;41;44;32;35;39;40;44;33;52;39;38;47;50;43;35;37;45;47;44;44;40;39;46;36;42;50;48;50;42;57;43;38;44;58;45;46;79;61;55;60;51;61;65;68;69;51;69;61;63;51;49;53;59;51;71;63;80;75;68;72;95;81;80;88;80;82;77;79;73;72;51;72;55;55;67;62;66;64;77;73;74;69;57;54;53;70;61;60;55;50;73;64;67;74;46;45;49;60;42;54;35;25;45;49;41;39;38;47;43;30;32;31;42;34;36;47;42;50;53;45;31;42;38;38;31;28;33;24;31;28;34;32;…
SP1_M09183_1.94d.bed	0.14473494149934998	1002	6923	536754	32;35;31;39;34;39;23;38;26;28;37;26;30;38;42;40;45;47;42;40;44;30;43;36;31;45;50;35;51;43;47;44;40;47;52;56;50;65;68;67;72;49;49;57;64;53;51;53;51;56;54;54;56;54;52;61;79;57;68;57;58;72;79;80;65;75;75;77;84;56;61;60;55;53;64;54;62;47;73;78;75;75;62;63;71;56;65;62;67;53;53;61;53;57;67;44;36;34;49;35;34;42;46;35;51;39;31;35;32;41;30;24;29;33;30;36;36;31;43;36;40;32;42;42;37;31;29;33;33;27;35;34;29;…
TEAD3_M06181_1.94d.bed	0.14467408585055644	91	629	139952	5;2;2;3;7;6;4;5;5;5;5;2;7;3;2;3;4;4;0;7;7;9;4;5;7;4;9;9;1;5;4;6;5;3;0;5;7;3;3;1;3;4;2;2;3;7;3;2;5;0;3;6;4;0;3;4;6;4;4;5;5;5;2;8;2;6;4;3;2;5;10;9;3;4;5;5;7;5;4;3;12;7;6;2;6;2;5;3;5;2;6;2;2;7;7;5;5;4;8;7;3;3;7;5;4;6;4;1;5;3;3;7;0;2;4;2;6;3;2;5;3;4;6;7;4;2;2;3;5;4;5;2;2;3;8;6;2;4;4;4;3;4;3;3;3;0;3;0;2;4
ZNF33A_M10364_1.94d.bed	0.1446700507614213	114	788	144492	1;3;1;4;6;6;6;4;5;3;8;3;1;3;10;3;4;3;3;7;4;2;4;7;2;8;5;3;3;2;2;6;7;7;8;5;5;4;2;3;7;6;4;4;5;6;3;7;4;6;2;6;1;9;9;7;7;4;8;5;6;6;6;12;5;6;11;7;12;4;4;4;5;6;9;10;15;8;10;5;5;6;9;5;9;1;2;8;4;9;4;4;5;5;4;6;5;7;4;6;4;7;1;5;7;8;5;6;3;5;3;3;4;3;6;6;2;8;2;6;5;1;4;3;5;6;4;7;5;5;7;4;6;8;6;2;9;3;4;3;3;7;7;10;6;4;3;6;3;5
ZNF621_M07151_1.94d.bed	0.1441077441077441	642	4455	569281	29;24;30;31;26;31;21;24;28;37;28;39;27;19;24;16;23;27;37;34;27;24;28;23;18;23;22;33;24;26;22;21;27;34;31;32;30;19;41;32;25;30;21;29;27;26;28;29;27;22;37;38;27;36;23;42;39;25;32;28;38;42;45;38;46;39;48;33;43;34;53;41;43;46;55;48;42;28;41;37;42;30;43;46;41;41;26;34;31;34;36;42;31;34;33;33;30;39;28;31;22;25;33;18;23;14;23;29;31;44;25;29;26;32;28;35;28;21;22;23;33;24;18;28;29;22;19;24;22;27;18;25;28;…
ZSCAN31_M09357_1.94d.bed	0.14387464387464388	101	702	133494	3;5;2;1;3;9;4;8;6;2;2;2;6;5;3;2;2;3;2;7;8;6;6;8;5;5;2;3;3;3;2;6;7;5;2;6;4;5;7;2;4;4;7;5;5;8;7;4;7;2;9;7;8;9;2;8;1;5;7;3;0;6;4;5;8;3;9;5;3;4;9;6;11;9;11;10;3;3;5;6;8;3;4;8;7;7;5;4;4;8;6;3;5;5;4;3;4;3;5;2;5;9;3;4;3;3;2;5;2;2;7;2;6;5;2;4;6;3;4;6;4;2;7;3;4;4;9;8;0;3;2;7;4;3;4;2;1;1;3;0;2;8;4;2;1;3;8;6;7;4
TGIF1_M09243_1.94d.bed	0.14382022471910114	128	890	192178	7;10;10;0;8;4;6;4;3;10;9;9;7;4;0;3;5;2;5;2;8;2;5;6;5;2;8;8;2;6;7;3;7;6;4;3;8;8;3;5;17;10;11;5;2;5;6;2;5;10;4;6;1;2;15;9;2;2;2;6;6;5;4;7;2;5;4;4;9;4;4;20;9;7;10;7;9;12;8;8;6;8;2;11;1;10;4;5;7;10;2;4;8;0;0;7;7;8;1;7;8;6;2;8;2;12;9;2;14;6;4;2;4;5;12;5;6;2;7;7;0;6;10;11;1;7;6;11;8;11;3;8;8;10;4;8;4;5;1;5;2;4;5;7;6;7;4;5;2;9
ZNF114_ZNF114.MEME.bed	0.1437578814627995	114	793	91718	4;5;5;8;3;1;2;2;3;2;1;2;1;4;2;3;6;4;6;5;7;8;5;10;4;6;10;5;11;5;5;1;2;3;2;2;5;4;7;5;3;4;8;4;5;3;7;9;4;10;6;2;7;3;8;8;3;9;3;7;8;2;11;4;7;8;9;5;3;4;4;9;11;5;11;6;12;10;3;6;10;9;4;4;14;8;8;6;5;6;5;5;3;9;4;4;10;4;5;4;5;8;3;3;6;7;3;2;6;6;6;5;2;3;9;6;6;4;4;6;6;8;6;2;3;10;8;4;4;6;4;3;2;4;2;3;3;1;10;9;5;5;6;4;2;3;4;4;3;4
LEF1_M02162_1.94d.bed	0.143646408839779	78	543	128670	5;3;4;7;1;4;4;5;6;1;2;1;8;4;4;2;7;6;4;5;6;1;8;1;3;6;4;3;2;3;5;3;2;4;7;2;3;2;1;3;1;8;2;6;3;2;2;6;0;1;3;2;6;4;4;2;2;1;5;5;5;4;5;4;5;3;5;2;5;6;6;4;3;6;5;7;12;2;4;3;5;6;5;1;6;5;6;0;6;4;5;4;5;4;3;5;1;1;3;2;3;4;6;4;5;1;1;0;1;1;2;1;7;3;3;6;5;3;4;1;3;2;2;4;1;7;5;4;2;1;3;1;1;4;2;4;4;3;5;3;5;3;3;3;1;2;2;4;2;5
PAX9_M05986_1.94d.bed	0.14341846758349705	73	509	78317	4;6;5;2;7;5;1;5;2;3;2;5;7;3;2;3;3;4;2;0;4;5;4;2;3;4;3;3;2;1;6;4;0;8;1;9;2;2;4;5;6;2;3;5;2;3;3;6;2;3;3;3;3;3;4;5;4;2;4;1;5;6;4;2;1;2;4;4;3;4;2;8;3;9;4;9;5;2;3;3;2;6;7;3;2;4;4;2;3;4;4;6;1;1;4;5;7;4;2;5;1;1;2;1;2;3;2;3;5;1;4;0;1;3;3;1;3;1;3;4;3;2;3;4;6;3;3;2;1;1;3;4;4;3;8;2;2;3;5;5;2;1;0;5;3;3;3;4;2;5
ZFP14_M10309_1.94d.bed	0.14326853851691865	398	2778	400944	17;18;20;17;13;22;20;19;25;18;15;15;22;19;22;13;15;16;11;18;16;23;15;28;21;20;14;16;16;15;20;17;14;23;21;12;19;17;31;29;18;23;25;18;26;21;15;18;16;19;19;21;21;18;17;24;25;22;19;28;23;24;19;17;22;21;11;25;24;31;22;22;24;29;18;24;20;21;25;27;28;21;38;32;19;19;12;24;15;18;18;18;21;23;18;16;18;26;10;12;16;19;18;10;13;17;16;12;12;22;18;17;15;16;17;6;17;16;16;10;15;19;12;18;16;16;8;18;11;17;10;19;24;19…
ATF6_M10064_1.94d.bed	0.1431818181818182	63	440	72618	3;3;2;3;2;1;5;6;5;1;0;4;3;0;2;2;1;4;2;3;2;3;3;3;3;6;5;2;2;4;1;4;5;3;4;3;2;4;4;5;1;5;2;4;1;0;3;2;2;1;2;3;4;2;3;4;3;5;3;4;3;4;4;2;6;2;4;4;4;4;6;4;3;5;7;2;3;5;3;2;3;4;3;7;3;3;3;3;3;2;1;1;2;4;3;2;1;3;3;3;3;3;2;2;4;2;2;0;0;1;1;4;1;1;0;3;4;2;3;2;1;5;3;1;2;3;3;4;4;5;1;4;4;5;3;3;2;3;5;2;3;2;1;0;3;5;4;3;3;4
KLF1_M08867_1.94d.bed	0.14315266859743483	1038	7251	812773	53;44;34;41;38;39;33;42;36;35;32;37;34;44;39;42;51;61;44;50;43;47;53;40;37;42;54;46;46;46;41;45;47;68;51;51;48;51;52;48;56;46;43;43;62;46;45;43;39;46;59;48;44;53;47;55;52;56;81;56;57;60;64;52;77;59;75;81;84;60;65;59;60;55;69;71;60;48;69;82;80;69;64;65;73;63;61;57;51;42;46;49;43;57;44;43;41;46;49;43;43;45;52;32;39;37;38;41;39;48;42;33;46;51;39;44;42;35;49;44;44;49;49;37;43;43;51;42;40;37;48;52;25;…
ZNF534_ZNF534.RCADE.bed	0.14313725490196078	730	5100	492839	31;30;29;25;27;35;22;35;24;27;34;29;28;35;26;26;32;39;37;33;27;37;35;32;37;34;30;33;32;41;30;28;28;31;42;32;35;31;45;28;38;42;47;40;45;49;38;30;38;44;33;51;44;50;47;42;51;44;56;34;47;50;45;44;41;47;37;46;54;47;54;48;45;41;42;44;35;39;53;48;44;62;44;30;37;45;47;52;38;42;41;36;38;37;36;29;28;23;34;27;24;32;21;27;39;37;23;26;33;35;13;29;27;36;25;27;30;31;21;31;19;20;28;30;26;24;31;23;37;21;17;22;22;…
NFAT5_M05930_1.94d.bed	0.1430167597765363	128	895	180782	7;6;4;4;4;3;6;7;9;3;3;5;9;8;6;2;11;4;6;8;4;8;7;5;2;6;6;11;1;5;4;10;9;7;4;9;2;4;6;8;2;5;7;9;8;9;6;5;4;5;8;6;8;7;2;6;1;2;8;11;5;2;6;2;7;13;19;12;3;7;11;6;6;9;6;12;7;7;5;10;8;13;9;8;10;6;10;4;3;6;5;5;8;8;5;8;9;6;6;8;9;6;6;4;5;7;5;5;5;1;3;3;4;5;3;9;5;3;4;5;3;3;5;5;5;3;2;4;6;10;4;3;4;8;8;3;5;3;9;3;7;4;5;4;6;3;7;4;4;5
LEF1_M09761_1.94d.bed	0.14285714285714285	45	315	85148	3;0;1;3;0;3;0;3;1;3;5;2;3;0;3;0;4;5;0;5;3;1;4;1;0;4;1;2;1;1;2;3;3;1;1;2;0;2;3;0;3;4;3;4;2;4;2;3;1;3;2;3;4;3;2;2;2;0;6;2;2;1;1;1;5;1;4;2;2;3;1;2;4;5;4;1;7;5;2;0;1;5;1;2;4;1;5;0;1;2;2;3;1;5;2;0;1;1;0;1;2;1;0;0;4;4;2;1;2;1;2;1;4;1;3;2;2;1;0;1;2;1;0;1;3;2;2;3;2;2;2;4;1;1;1;1;3;2;1;1;3;1;1;1;2;2;2;4;2;2
TEAD4_M06183_1.94d.bed	0.14285714285714285	118	826	160186	3;6;3;3;3;6;7;6;5;4;5;5;8;5;4;8;3;12;10;4;5;4;5;7;9;6;7;4;8;5;5;2;9;8;6;4;3;2;4;6;5;10;9;4;16;2;5;4;7;4;3;3;3;7;7;2;4;1;8;7;7;7;6;9;5;5;3;3;8;8;8;14;8;4;9;6;8;9;7;8;7;5;7;10;6;9;6;6;11;5;9;8;4;8;1;3;6;7;1;3;7;2;5;2;7;6;2;5;2;3;8;5;7;5;8;5;1;6;5;4;1;5;7;7;7;3;4;2;5;5;6;4;3;2;2;6;1;4;4;4;7;6;9;5;5;3;0;3;8;8
ZNF140_M10354_1.94d.bed	0.1428194297782471	541	3788	456820	22;28;27;19;25;26;25;18;17;22;32;24;27;23;21;23;25;20;23;25;36;20;23;20;18;20;24;22;32;15;21;28;24;35;23;31;23;25;26;34;20;25;32;33;34;34;33;40;24;32;26;35;30;21;23;26;28;33;21;31;25;34;40;39;36;37;26;29;50;23;24;34;38;27;34;35;42;32;44;26;36;33;32;32;41;29;34;27;23;31;27;18;23;26;22;23;21;18;25;27;22;21;18;31;25;19;28;18;21;27;19;17;24;24;21;21;16;16;30;18;14;23;24;11;15;18;23;25;29;19;19;16;13;…
BCL11A_M05292_1.94d.bed	0.14280185758513933	369	2584	489980	17;13;15;11;13;16;16;19;21;17;18;18;20;21;23;13;13;15;18;19;18;12;16;14;19;14;18;13;20;23;24;15;12;17;20;7;14;19;13;20;14;25;19;13;23;22;16;17;16;22;23;17;18;20;14;21;13;19;23;17;21;21;18;17;19;18;18;17;33;19;25;16;19;20;25;26;29;20;29;30;20;20;23;30;13;23;13;20;20;15;15;16;19;26;23;16;21;8;24;14;13;20;12;12;16;23;16;18;13;22;18;12;15;16;14;11;15;13;11;11;12;10;15;7;18;11;9;15;16;13;18;8;15;12;19…
ZNF394_M10376_1.94d.bed	0.142578125	1460	10240	999106	62;41;56;53;54;64;55;44;68;49;67;65;64;72;58;50;50;62;46;60;76;59;59;69;69;50;72;61;70;76;54;76;70;73;60;59;73;65;79;63;72;58;66;52;66;86;67;74;90;85;68;70;84;104;78;71;54;90;87;88;91;94;82;79;90;89;95;96;119;96;84;98;106;93;65;101;83;80;89;67;85;120;90;80;87;88;87;103;58;74;83;77;86;79;81;78;78;70;58;58;61;69;58;69;58;63;51;62;68;67;58;66;47;71;63;56;65;53;56;61;51;43;57;50;58;37;63;42;51;70;52;…
MBNL2_M08908_1.94d.bed	0.142578125	146	1024	129535	12;4;8;2;3;4;4;4;3;4;2;6;2;10;7;3;11;5;10;3;8;9;5;7;5;5;3;7;6;6;5;5;10;7;4;7;7;6;9;9;11;10;6;5;6;13;6;4;5;6;14;5;12;15;14;9;11;11;7;9;5;8;8;11;9;8;6;13;9;12;11;5;14;10;8;11;7;8;6;9;8;11;10;17;3;9;9;6;9;15;7;14;7;4;6;13;6;7;4;9;8;6;6;3;5;8;9;6;4;7;2;5;2;3;7;4;2;5;6;2;5;7;4;5;2;3;6;5;8;4;5;9;8;4;6;6;8;5;3;4;6;6;2;6;5;4;4;4;7;4
ZNF423_M06859_1.94d.bed	0.14256480218281037	209	1466	201571	8;4;7;6;5;6;5;8;11;11;8;13;7;5;8;6;15;3;10;2;10;9;7;8;13;6;10;8;8;13;12;12;10;9;13;5;10;4;4;11;8;11;11;14;10;7;8;9;16;14;12;6;10;12;14;11;10;16;11;17;4;8;11;16;10;17;13;6;17;13;11;17;18;13;12;17;11;12;9;18;13;8;16;17;11;13;12;19;12;11;14;5;18;9;12;14;9;5;8;6;9;11;7;7;12;6;13;10;11;9;9;15;20;11;5;13;5;6;6;11;7;7;6;10;0;8;12;7;4;8;12;6;8;9;4;9;5;12;10;8;9;6;8;11;5;11;9;6;7;3
FOXA1_M08669_1.94d.bed	0.1423487544483986	80	562	131432	4;4;3;1;5;2;4;3;1;2;3;1;5;4;0;4;1;2;0;4;3;1;3;1;2;4;4;4;4;7;3;2;4;3;1;6;5;2;4;4;1;6;3;4;2;3;6;7;5;3;10;6;7;8;5;4;4;6;6;3;5;5;5;6;4;11;4;5;2;3;6;7;3;5;8;4;8;6;3;8;2;6;3;5;6;7;5;4;3;0;6;10;7;7;5;2;2;0;4;4;2;6;3;3;5;4;3;3;1;8;5;4;0;2;3;1;3;3;1;6;3;5;5;3;5;0;4;4;2;2;5;3;0;3;1;1;4;3;5;3;2;1;1;1;3;4;0;1;2;4
MYCL_M07013_1.94d.bed	0.1423455684870188	159	1117	147478	10;11;3;5;8;7;9;12;6;6;13;8;7;5;2;6;1;11;7;11;2;7;1;6;5;5;6;2;7;9;5;8;12;6;6;7;6;6;6;3;4;6;6;6;7;10;5;8;7;9;12;11;4;14;16;7;6;15;1;11;6;10;7;11;4;6;12;12;15;11;4;13;12;15;11;9;4;6;12;13;14;6;9;8;14;12;9;8;4;9;9;1;5;4;12;8;10;7;2;10;5;5;4;5;10;4;8;8;4;8;14;5;6;13;14;7;9;6;11;10;3;7;8;7;3;8;12;11;1;10;3;4;5;18;6;4;3;8;0;3;5;3;7;7;4;3;4;10;8;3
ZNF383_ZNF383.RCADE.bed	0.14224393132030788	5766	40536	2938674	229;196;206;225;196;216;214;209;234;200;216;231;218;239;219;194;197;227;203;216;210;230;188;213;243;310;275;246;275;254;249;261;250;306;310;273;272;321;321;327;376;337;343;383;391;398;358;334;353;375;361;301;326;354;348;357;365;434;399;367;422;453;416;417;346;403;450;362;406;366;305;352;321;348;321;307;303;344;355;444;385;407;366;390;392;296;378;370;318;331;334;347;333;295;283;263;294;316;277;264…
ZFP3_M10419_1.94d.bed	0.14217252396166133	178	1252	190101	4;11;5;6;8;8;6;3;5;8;6;9;11;7;8;6;13;11;3;13;10;6;12;12;7;4;8;8;10;6;11;4;4;10;8;6;9;9;8;11;6;9;9;5;8;8;9;8;7;8;8;7;6;10;8;8;7;3;12;18;12;9;8;12;6;9;8;7;5;8;15;11;11;12;12;8;11;17;14;8;12;14;14;10;17;6;10;11;4;7;9;8;8;10;11;6;13;14;7;12;14;8;7;9;10;6;11;9;8;7;9;4;10;10;7;5;6;7;12;10;12;6;7;6;4;6;6;8;7;11;7;7;10;9;9;4;3;10;6;3;6;9;6;6;7;6;4;3;4;6
SP8_M06131_1.94d.bed	0.14212175470008953	1270	8936	770511	56;42;46;59;43;37;41;42;44;31;42;37;41;48;51;57;42;53;46;53;54;48;55;50;36;55;57;48;64;55;57;48;45;77;64;65;56;73;72;78;84;64;59;68;79;70;63;56;63;76;80;62;70;68;64;71;75;97;79;66;76;93;86;89;88;92;86;85;103;73;71;71;76;73;79;77;71;65;87;109;103;85;81;86;88;63;68;87;80;61;77;68;92;79;89;59;60;64;80;43;53;63;57;45;59;67;51;69;56;58;43;38;45;40;45;51;46;42;45;52;60;47;60;55;50;42;30;36;43;40;47;43;…
NFYC_M06674_1.94d.bed	0.1420996818663839	134	943	143526	6;6;7;3;6;9;4;10;7;6;6;6;5;4;5;4;7;6;7;6;4;8;4;4;5;7;2;5;7;5;7;9;2;8;8;4;10;8;6;5;5;7;5;7;3;8;7;8;5;5;7;6;7;10;4;10;7;7;4;7;13;14;10;6;7;8;11;11;16;7;4;5;5;7;6;11;10;14;10;7;8;10;6;12;7;6;9;10;11;9;8;8;6;5;5;7;11;3;5;7;6;1;4;4;5;4;5;4;5;3;7;5;5;6;2;4;4;5;7;2;7;5;3;9;2;10;4;3;4;4;3;3;4;7;10;4;5;6;5;2;4;5;6;5;6;4;8;4;4;6
ZNF331_ZNF331.RCADE.bed	0.1420397172669135	422	2971	405539	23;22;12;18;27;20;12;19;17;12;23;18;19;18;18;15;18;23;16;14;17;19;19;19;23;21;19;15;23;25;16;23;18;23;15;16;26;20;19;15;20;16;27;22;18;23;21;22;29;23;16;20;28;22;16;24;14;21;21;22;28;19;33;22;21;17;23;20;31;25;22;26;24;39;22;23;20;29;30;24;38;31;31;21;25;30;11;12;26;20;31;16;22;22;23;22;13;14;8;23;9;14;20;19;16;10;21;16;13;18;19;22;13;16;23;19;19;20;20;18;21;20;12;20;17;26;15;20;14;22;17;15;19;17…
ZNF563_M10403_1.94d.bed	0.14201570680628273	868	6112	547635	38;21;31;34;26;29;32;25;29;25;26;29;29;32;23;26;27;38;32;29;27;31;30;35;35;38;45;37;34;40;48;51;39;44;54;35;41;38;56;39;41;47;43;52;62;52;48;59;58;58;54;55;46;59;74;47;47;58;53;65;54;48;55;54;54;51;50;39;61;47;58;47;65;63;57;57;71;45;47;58;62;53;46;51;57;69;44;68;55;53;53;57;40;51;41;44;39;45;36;41;56;39;57;33;53;39;43;42;27;37;36;33;36;32;31;45;32;39;38;27;32;27;32;32;31;35;31;24;30;29;21;24;20;…
SPI1_M06138_1.94d.bed	0.141991341991342	164	1155	259084	10;7;5;4;7;4;5;6;13;8;3;7;7;12;11;9;13;8;7;6;5;9;6;4;6;8;7;7;14;6;7;9;5;6;8;5;6;10;8;8;9;9;3;8;9;8;7;5;5;6;11;6;2;9;11;11;5;14;4;12;8;7;10;10;15;17;5;10;4;9;9;9;7;11;10;7;9;17;14;8;15;15;17;8;10;6;7;5;8;17;11;7;7;7;12;7;8;5;12;4;8;3;5;7;5;9;11;6;4;5;7;5;4;6;7;6;6;10;6;9;4;6;7;14;10;3;4;8;5;6;5;9;11;3;7;7;4;7;4;11;4;7;4;7;9;5;6;4;4;6
ZNF283_ZNF283.RCADE.bed	0.14196132596685082	5139	36200	2499879	214;155;157;185;205;192;203;158;225;202;201;192;207;231;219;238;233;230;246;220;240;214;252;209;230;252;257;249;239;264;222;244;254;258;232;311;268;294;303;291;289;262;268;256;278;316;287;318;299;301;260;262;309;298;278;299;315;302;341;303;323;327;329;334;355;296;353;306;351;295;313;278;296;314;320;302;281;332;355;357;350;365;310;332;305;307;278;222;302;228;248;273;242;285;278;259;222;268;195;250…
ZNF180_ZNF180.RCADE.bed	0.14187853714229592	11557	81457	4587734	408;352;403;382;384;391;399;374;421;388;423;456;431;474;428;444;421;456;476;387;429;417;457;423;515;560;591;490;578;562;570;539;487;625;547;549;634;721;731;671;723;695;694;695;817;798;742;713;727;797;708;672;752;710;746;768;834;883;878;816;855;948;894;838;822;887;892;822;897;717;665;637;633;573;631;689;594;659;753;893;816;863;793;774;775;667;797;639;640;652;700;629;616;632;634;468;515;600;577;544…
ZNF549_ZNF549.RCADE.bed	0.1417910447761194	209	1474	225591	4;20;15;10;14;11;6;9;7;4;15;7;9;15;6;13;9;7;16;9;13;6;8;6;5;6;9;7;9;6;16;9;10;11;5;10;5;11;3;8;13;11;7;8;12;8;12;12;17;21;7;9;6;8;11;10;10;12;14;11;14;8;13;12;15;9;13;14;11;15;16;9;21;13;23;9;15;15;8;10;19;9;7;12;18;9;9;11;13;6;10;10;13;5;12;12;7;7;8;11;13;9;7;6;9;8;8;13;10;5;6;14;9;13;8;6;8;15;9;4;7;8;9;8;7;10;8;10;4;10;8;8;6;4;7;13;7;9;10;14;4;8;10;6;5;5;7;8;9;5
FOXI1_M08681_1.94d.bed	0.141747572815534	73	515	142752	6;2;3;4;3;2;2;2;3;3;4;5;7;4;4;7;3;5;1;3;2;3;3;4;5;3;4;2;0;4;1;4;0;5;5;2;2;1;3;7;1;2;0;3;2;2;1;4;1;2;0;2;3;2;6;4;2;8;4;8;4;4;8;5;4;6;6;7;3;4;9;2;4;6;4;3;6;5;2;3;4;3;10;6;1;6;6;6;5;2;5;2;1;3;5;2;6;5;1;3;3;1;5;4;1;4;9;2;4;1;2;1;3;3;1;5;1;1;3;5;2;4;2;2;2;4;2;3;2;6;2;6;2;2;1;2;2;0;2;2;7;7;3;3;4;0;2;1;3;8
SP1_M09179_1.94d.bed	0.14161101267548043	1039	7337	625931	44;52;26;49;33;37;37;36;37;36;44;32;34;41;44;38;42;38;36;30;51;30;43;40;36;38;58;37;49;42;51;45;44;58;54;40;55;53;64;66;58;50;45;50;81;55;63;35;52;72;56;68;56;46;48;58;69;63;67;54;66;77;87;80;77;63;89;71;76;63;45;53;62;66;70;77;52;56;60;79;88;73;64;66;81;65;62;65;72;62;67;50;62;67;75;34;47;57;59;49;46;38;41;37;50;43;40;55;46;47;32;26;31;27;41;43;52;42;47;30;44;39;46;40;51;36;35;37;34;42;40;29;39;…
ATOH1_M09441_1.94d.bed	0.14149560117302054	193	1364	229741	8;7;12;11;7;5;10;9;14;7;7;11;7;12;5;5;7;6;10;7;14;7;6;9;4;3;8;8;9;6;6;10;10;5;12;5;8;8;8;6;7;13;5;12;7;7;11;11;7;4;7;5;9;9;6;8;16;8;5;11;12;10;9;10;13;7;11;11;15;10;14;8;18;16;11;15;18;4;12;6;14;13;10;7;11;13;13;10;15;16;8;10;8;8;8;14;6;14;4;8;12;10;10;4;5;12;8;6;11;13;7;10;7;5;12;8;10;7;11;8;8;4;13;9;9;5;11;16;10;10;10;6;6;11;8;7;3;6;10;9;11;12;16;10;6;8;7;5;2;12
MAFA_M09011_1.94d.bed	0.14136125654450263	54	382	82411	3;2;4;2;0;1;2;2;1;3;6;4;3;3;4;0;2;3;0;4;5;1;3;1;5;3;4;4;3;4;3;3;2;2;3;2;3;3;2;0;2;1;2;2;0;3;1;4;2;5;2;2;4;4;2;1;5;5;1;2;1;6;4;1;5;1;3;4;2;4;3;4;3;4;3;5;3;2;2;4;1;3;7;5;2;4;2;4;1;1;3;1;1;0;3;3;1;0;1;1;1;1;0;2;3;3;2;2;2;3;4;2;2;2;2;2;5;3;1;1;1;1;1;0;2;2;2;2;3;3;4;3;2;4;1;5;5;3;2;3;3;5;2;5;2;2;2;2;1;2
MAZ_M10356_1.94d.bed	0.14131897711978467	1995	14117	1135701	67;80;86;68;84;82;65;65;72;82;80;74;78;70;74;75;88;73;80;79;88;70;87;71;72;80;94;77;95;88;87;81;92;106;94;77;85;129;101;102;103;80;106;106;125;113;112;117;92;121;113;107;110;117;107;126;153;146;117;115;142;157;141;151;141;168;171;137;139;132;114;105;125;108;107;115;127;127;139;153;151;156;140;129;125;120;136;120;122;111;122;101;106;116;117;85;92;105;91;89;88;83;82;78;92;77;101;84;93;90;75;56;65;6…
ATOH7_M00242_1.94d.bed	0.140607424071991	125	889	168876	16;6;0;4;0;4;8;8;16;6;4;4;4;4;4;4;4;8;4;6;12;6;6;8;4;8;10;6;10;12;0;4;4;14;8;6;2;10;12;6;2;4;4;0;4;6;4;12;6;10;6;4;4;6;8;8;4;6;4;6;8;6;6;0;6;8;8;4;4;10;6;6;4;6;10;8;4;10;10;14;12;4;10;4;2;8;8;6;10;4;12;4;4;16;0;6;2;8;2;4;2;0;4;6;0;6;4;4;6;4;6;4;4;4;10;10;2;2;4;6;6;4;2;2;6;2;14;2;6;6;8;2;6;2;6;2;8;6;6;4;2;12;4;8;10;4;10;6;4;6
MXI1_M05518_1.94d.bed	0.14056224899598393	105	747	109996	10;4;0;2;8;8;4;2;6;4;10;6;2;2;2;6;0;10;6;10;4;2;2;6;2;8;4;0;0;8;6;2;8;4;6;4;2;6;4;2;6;0;6;2;8;4;4;2;2;10;2;8;2;6;2;8;4;14;0;4;4;8;4;8;6;2;2;8;8;8;10;4;6;6;12;10;8;6;2;6;6;8;4;4;10;10;4;8;6;0;6;6;4;2;4;8;8;6;2;4;4;2;0;2;4;4;6;4;2;2;10;4;4;4;8;10;4;6;6;8;8;0;6;10;2;2;4;8;10;0;6;2;4;6;14;2;8;2;2;0;2;4;2;4;6;4;0;4;8;8
INSM1_M06607_1.94d.bed	0.14053390610616753	458	3259	331189	16;18;20;10;6;26;21;21;18;22;9;15;21;20;18;15;16;19;17;23;24;15;19;17;17;11;24;22;19;11;25;14;8;18;23;19;16;23;17;26;17;22;24;32;39;27;32;38;27;32;33;32;29;33;26;25;36;31;31;25;21;31;25;25;25;26;33;33;34;31;20;24;29;31;36;29;28;30;28;27;27;34;31;21;30;47;31;21;27;19;41;24;26;34;38;32;21;27;36;24;27;29;26;24;24;31;17;14;20;17;17;13;16;16;13;17;17;17;11;18;16;8;13;15;11;15;19;13;9;15;16;9;14;10;17;…
SPZ1_M06787_1.94d.bed	0.14048059149722736	152	1082	114959	8;5;8;8;4;6;4;3;8;2;9;6;3;7;2;8;4;8;5;8;3;10;5;10;6;4;7;7;9;6;10;4;1;8;8;10;8;5;14;12;11;4;4;6;11;8;10;7;10;5;10;12;5;11;16;8;9;7;12;3;5;14;15;9;5;8;16;11;5;6;11;5;11;13;8;8;10;8;8;13;13;15;10;11;12;5;8;8;8;7;12;6;9;6;10;9;7;8;6;8;10;7;8;9;6;8;11;9;12;7;12;7;4;8;10;5;6;8;4;4;3;3;5;3;8;4;1;5;7;2;4;7;2;2;5;2;3;5;3;4;4;11;3;6;5;6;3;3;6;2
SP1_M09185_1.94d.bed	0.14039955604883464	1265	9010	699823	46;42;45;59;42;50;36;55;48;41;42;30;38;43;56;55;59;59;63;49;53;40;62;48;39;50;59;43;67;55;62;57;56;78;60;59;62;83;85;94;93;60;67;66;78;77;69;63;73;85;74;70;75;74;69;74;104;82;90;68;72;96;92;100;89;86;93;94;100;76;71;68;71;70;79;69;74;57;90;101;110;92;84;85;82;67;84;78;82;63;78;73;76;78;90;59;49;59;71;49;46;56;58;38;61;55;46;58;52;54;39;30;37;41;39;53;46;42;54;48;51;41;53;52;52;43;32;39;42;37;47;4…
ZNF320_ZNF320.RCADE.bed	0.1403312165359233	2254	16062	1273747	76;96;80;82;98;120;81;87;99;108;90;85;95;112;101;93;94;101;83;104;81;86;93;86;97;126;92;103;116;115;94;101;116;109;106;107;101;106;105;113;132;144;138;121;151;108;131;142;117;148;132;141;137;134;114;142;132;155;155;128;129;128;138;140;127;147;117;139;162;136;132;135;138;141;117;137;126;143;130;150;145;186;143;156;148;164;123;122;145;127;107;125;123;124;119;131;100;127;126;126;84;110;85;90;104;106…
ZFP14_ZFP14.RCADE.bed	0.14018066242890598	838	5978	748371	38;42;32;32;22;41;34;44;52;28;47;40;36;51;39;33;30;36;22;38;38;45;40;46;43;35;34;37;40;32;37;31;37;44;42;36;36;35;44;47;40;39;51;50;40;58;30;62;40;55;40;37;45;39;43;51;44;58;38;50;54;50;35;45;64;40;38;46;54;57;49;53;47;58;54;51;45;54;47;49;61;53;73;61;41;44;33;59;36;43;47;43;42;40;42;27;50;47;31;30;33;35;40;26;40;30;29;29;34;39;32;32;31;30;34;29;28;39;36;34;35;40;36;30;33;43;27;32;23;41;27;33;36;…
GCM1_M05761_1.94d.bed	0.1400862068965517	65	464	74655	4;3;2;3;1;2;6;4;3;3;3;1;5;3;3;0;2;3;1;2;3;2;4;4;5;4;2;5;2;9;2;4;3;0;0;0;1;2;2;0;5;5;2;1;2;4;1;5;2;7;3;1;4;7;4;3;2;3;4;3;2;5;3;2;3;10;3;8;1;2;6;3;7;4;2;7;6;4;0;1;6;5;4;5;2;4;4;4;2;7;4;5;6;1;3;4;3;2;1;3;3;1;2;4;4;3;1;4;2;3;6;2;3;1;3;2;2;1;2;2;4;4;1;3;5;2;5;4;0;1;2;6;4;3;2;0;0;5;2;4;2;0;4;1;5;2;3;2;4;2
ZNF189_M10331_1.94d.bed	0.14004272489912176	590	4213	554217	23;28;23;23;32;21;32;26;15;29;23;21;27;33;17;22;15;32;21;19;25;25;31;21;27;39;30;17;25;20;24;26;23;25;23;29;35;32;27;20;25;51;35;32;41;29;30;33;28;41;39;23;34;36;31;32;40;31;27;28;31;36;27;32;40;34;34;44;37;40;37;31;33;29;38;38;38;37;33;45;36;36;47;39;37;32;37;33;32;34;32;33;23;27;27;41;39;28;29;25;20;30;26;34;25;40;16;24;27;24;27;22;32;27;23;21;20;11;13;28;19;18;22;26;25;10;21;19;25;22;22;23;22;…
PBX3_M06715_1.94d.bed	0.14	112	800	154386	6;5;7;4;5;8;2;9;4;5;6;11;7;5;5;1;6;1;8;4;4;2;5;2;5;1;6;0;3;6;7;6;3;3;6;5;6;2;3;3;2;4;1;7;3;6;4;14;4;7;5;6;9;9;2;7;8;3;5;4;7;11;9;4;7;9;8;11;8;11;9;8;5;4;0;5;5;7;7;10;8;8;7;8;7;5;5;8;5;2;5;4;3;6;7;5;5;6;5;8;6;4;8;4;6;5;5;4;6;2;7;5;2;3;4;6;7;6;4;1;6;4;2;5;6;6;5;6;5;2;4;3;5;5;4;7;5;5;6;6;4;4;3;9;8;2;4;5;4;5
ZNF547_M10390_1.94d.bed	0.13989637305699482	135	965	152877	12;5;13;5;3;6;4;6;7;7;6;4;7;10;6;3;7;4;4;8;9;5;2;6;2;4;11;3;5;3;8;5;7;6;3;6;4;8;9;1;2;10;10;1;7;6;6;6;5;7;3;5;5;5;6;9;14;8;13;7;9;4;7;6;6;10;9;7;10;9;10;14;7;9;8;7;7;12;6;6;8;11;7;7;7;10;2;10;10;6;10;5;8;2;7;9;7;3;5;9;10;7;5;6;8;8;7;6;8;11;8;5;7;3;10;1;8;7;6;7;7;6;9;4;5;6;4;2;6;5;4;5;9;4;8;4;6;3;4;7;3;5;5;6;5;5;6;3;2;3
ZNF41_M10352_1.94d.bed	0.13970964987190435	818	5855	712939	15;36;39;37;22;36;30;31;55;51;52;42;59;45;49;38;64;42;44;37;37;34;30;43;36;45;49;37;41;24;27;53;40;41;43;40;32;29;27;26;35;30;39;43;37;35;33;32;41;51;36;35;23;43;34;49;41;44;37;30;44;48;40;34;50;50;41;41;42;50;46;39;59;62;47;55;64;56;38;56;41;55;47;43;49;47;43;38;44;36;38;40;31;45;43;32;39;48;47;33;34;42;39;36;33;40;33;35;40;38;25;32;44;34;26;27;31;24;33;27;32;25;40;47;45;38;35;40;44;30;42;27;42;…
ZNF771_M09401_1.94d.bed	0.13947990543735225	59	423	73625	3;1;1;2;3;0;1;4;0;8;3;3;2;4;5;2;4;1;4;1;1;1;5;2;2;4;1;5;3;2;3;4;1;4;2;3;3;6;3;4;4;4;4;0;1;2;3;2;4;1;2;6;2;4;4;4;0;3;3;5;4;6;3;6;5;3;3;5;2;5;4;1;3;5;3;4;4;1;4;2;4;6;6;5;3;3;3;3;1;3;2;7;0;5;2;2;2;1;1;5;3;1;1;3;3;3;2;1;5;2;1;1;3;4;1;2;4;3;2;2;1;4;1;4;0;2;2;3;3;3;5;4;3;3;3;5;2;2;2;2;2;0;2;2;3;1;0;0;3;2
E2F4_M05636_1.94d.bed	0.13924050632911392	33	237	61193	2;2;2;1;0;0;3;1;1;2;0;0;2;2;0;4;0;5;0;4;1;0;2;0;2;2;1;0;0;0;0;0;1;0;0;0;2;2;2;4;2;6;0;4;4;0;3;2;1;0;2;0;2;2;2;2;5;3;2;3;2;0;2;3;3;2;1;5;4;2;1;0;2;2;2;0;0;1;4;2;5;2;2;0;0;3;2;2;2;2;4;4;1;4;0;1;0;0;2;3;1;4;0;0;2;2;0;0;0;0;1;3;3;0;2;5;2;1;0;3;0;1;2;2;0;1;1;0;0;4;0;2;1;0;3;2;0;2;2;0;1;1;2;2;0;2;0;0;2;2
TLX1_M06827_1.94d.bed	0.13923611111111112	401	2880	455121	20;36;27;20;24;24;23;14;18;25;18;17;21;28;20;27;25;23;22;24;20;15;19;13;14;19;20;22;20;20;9;15;19;11;19;20;28;19;20;21;24;26;19;18;21;11;10;18;16;13;24;17;23;16;22;19;14;17;20;19;18;15;16;20;22;19;18;17;22;22;27;29;29;26;21;34;29;34;31;21;19;15;27;19;24;16;16;12;28;17;23;16;20;17;16;12;19;20;22;27;15;11;14;13;20;10;16;20;18;16;17;20;20;18;20;22;17;17;15;20;16;14;19;14;8;13;21;15;11;11;13;18;19;18…
ZIC1_M09327_1.94d.bed	0.13922804253643167	707	5078	335180	24;28;32;25;31;28;31;27;26;25;20;29;20;35;29;25;21;24;34;14;25;22;27;34;33;37;37;36;41;26;42;30;29;36;34;30;40;43;52;45;43;30;36;48;37;44;44;37;37;42;35;31;38;40;36;59;51;53;58;66;45;59;64;57;50;50;53;49;55;50;50;28;43;34;39;43;39;40;51;48;47;52;54;53;52;49;50;50;37;28;35;37;45;42;40;34;34;28;29;29;40;40;37;35;29;31;30;39;25;21;20;27;34;21;19;23;26;21;23;25;19;29;32;25;23;27;20;21;21;20;26;16;26;…
ZNF605_ZNF605.RCADE.bed	0.1388888888888889	615	4428	523233	31;31;20;30;24;25;32;25;37;23;25;24;30;38;26;16;33;32;32;41;24;27;36;23;27;27;28;33;29;27;25;34;18;40;28;31;34;24;24;25;32;27;33;34;39;25;30;35;34;35;36;33;34;31;26;29;26;40;28;29;27;31;26;25;49;39;35;41;45;30;41;34;22;48;33;49;38;47;28;45;43;42;33;32;32;27;40;41;42;40;33;35;29;36;38;37;29;27;28;29;30;26;22;30;39;29;31;31;24;28;21;19;28;26;20;29;31;20;25;18;18;31;25;34;30;27;17;30;22;25;23;27;18;…
ATF6_M09435_1.94d.bed	0.1388888888888889	45	324	55262	1;2;4;3;1;3;7;2;2;0;2;0;1;1;2;2;3;3;3;4;1;3;2;2;3;4;1;0;2;2;1;2;1;3;4;0;3;2;6;0;3;2;2;2;0;2;3;0;2;1;2;1;3;1;0;2;7;4;0;4;3;4;0;4;4;3;3;4;3;5;2;1;1;4;5;1;2;2;1;3;3;4;7;2;1;3;3;6;2;1;1;2;0;4;4;2;2;1;2;1;1;0;2;3;2;0;2;1;1;1;2;2;1;0;0;2;4;2;1;0;1;2;2;0;1;1;2;2;5;3;3;0;2;3;2;0;1;1;3;1;3;3;2;0;2;2;1;5;4;4
NFKB2_M08965_1.94d.bed	0.13886671987230648	174	1253	188078	4;10;9;4;4;8;13;10;4;7;6;7;10;6;2;6;10;9;10;9;7;10;9;13;11;8;3;10;7;7;7;6;6;9;8;9;6;16;10;7;15;5;9;8;8;10;11;9;14;13;5;6;7;3;14;12;4;7;6;10;9;5;7;13;10;6;12;11;13;12;11;8;10;15;11;16;12;15;12;2;12;8;14;8;15;10;11;13;3;14;4;5;4;9;11;8;7;9;5;7;4;11;9;4;5;5;11;8;6;5;4;5;8;14;9;13;8;12;12;10;4;6;10;5;16;5;7;5;12;10;1;3;4;4;9;11;8;4;5;7;9;9;5;6;2;9;3;11;9;10
ZNF564_ZNF564.RCADE.bed	0.1388499298737728	99	713	200569	3;10;3;6;7;4;4;6;3;5;5;3;4;5;6;3;4;7;12;7;4;4;1;5;2;3;5;2;3;6;3;4;8;4;3;2;6;3;8;2;6;7;9;4;5;3;8;2;4;4;4;4;3;5;8;4;3;4;8;3;6;3;2;10;7;4;3;9;9;8;5;4;8;9;3;5;8;8;3;7;1;6;8;2;5;3;4;9;6;6;5;6;5;3;6;3;4;4;4;6;4;4;5;4;2;5;2;6;3;3;7;3;5;4;1;3;4;4;3;2;8;6;6;3;3;5;9;1;2;7;4;5;4;6;4;6;5;6;3;4;2;2;5;5;1;9;1;6;3;7
ZIM2_ZIM2.MEME.bed	0.13881453154875717	2178	15690	1285309	72;81;92;72;72;89;102;92;88;91;91;85;97;88;81;98;86;100;87;84;86;103;98;96;107;111;107;105;102;109;104;92;105;104;115;115;96;118;116;126;130;143;127;95;137;138;135;128;122;127;131;110;121;105;142;125;118;133;141;141;132;152;122;131;160;140;149;117;151;137;131;127;131;134;109;127;121;149;135;142;137;154;135;127;134;132;149;141;116;132;117;117;118;101;130;126;108;116;115;117;99;108;90;107;105;99;90…
LEF1_M09993_1.94d.bed	0.138671875	71	512	131176	5;2;2;4;1;5;0;4;2;6;6;3;6;1;4;0;6;8;2;7;3;3;7;1;4;5;3;4;2;3;4;4;3;3;2;4;1;2;4;3;3;6;5;6;3;5;2;4;2;3;3;3;4;3;5;3;3;0;6;3;2;2;2;1;8;3;5;3;3;4;2;4;6;7;4;4;9;5;3;2;5;9;3;3;9;3;6;4;2;3;2;4;3;9;4;3;1;3;1;1;2;2;1;1;5;4;4;1;2;2;5;3;5;3;5;2;2;1;2;1;3;1;3;2;7;2;3;3;2;3;3;6;1;2;2;4;4;3;3;2;4;2;2;2;2;2;4;4;5;4
ZSCAN16_M09411_1.94d.bed	0.138442521631644	112	809	142247	7;10;7;6;5;5;5;8;6;9;5;6;2;1;3;8;3;5;3;1;4;6;4;4;5;8;4;4;7;8;6;9;5;4;5;3;2;5;2;5;0;10;6;3;4;3;5;3;10;6;5;9;4;7;5;0;1;5;1;3;5;2;4;5;10;9;12;11;10;3;4;7;6;8;1;7;8;11;14;5;3;7;9;7;6;5;5;7;7;2;5;6;8;5;5;6;4;7;3;7;2;6;8;4;6;3;3;4;9;1;3;6;9;9;6;4;7;3;6;7;1;7;5;6;3;5;7;6;10;6;2;6;4;1;3;4;3;6;8;5;7;8;5;3;0;7;4;8;5;6
ZNF189_ZNF189.RCADE.bed	0.1383595691797846	501	3621	479543	25;23;17;35;24;15;24;20;16;21;25;14;25;25;15;19;11;29;20;17;26;20;25;12;28;28;25;18;18;21;21;17;23;14;22;22;25;17;18;17;22;28;27;26;38;28;29;26;22;43;29;19;33;23;23;31;25;34;30;29;25;35;26;40;26;28;30;40;39;39;38;30;23;30;29;37;31;25;19;34;34;31;39;25;28;30;36;31;24;32;30;33;34;26;23;36;30;26;29;22;21;29;33;23;28;22;20;29;25;19;27;18;23;24;19;18;19;11;14;20;21;13;19;17;23;13;12;20;14;25;15;15;18;…
ZNF341_M10427_1.94d.bed	0.13833623728676203	6828	49358	3461745	247;249;256;275;250;247;254;245;279;284;293;273;266;273;258;292;227;274;274;237;261;266;268;274;308;309;355;273;322;317;308;319;276;366;299;335;363;436;395;391;404;388;405;433;484;514;451;371;424;475;418;410;416;457;458;440;452;554;489;457;444;520;492;463;510;513;518;466;537;456;408;385;381;351;375;415;374;371;441;444;460;527;478;494;464;397;523;441;388;425;422;380;356;378;394;323;327;426;369;343…
ZKSCAN3_ZKSCAN3.RCADE.bed	0.13816425120772946	143	1035	128221	10;8;4;4;6;8;9;4;2;7;10;7;5;5;8;10;1;7;9;6;3;5;5;4;3;7;4;8;2;5;3;5;6;2;10;5;12;13;6;6;7;4;6;6;9;2;6;5;5;12;11;5;6;12;6;7;10;11;9;9;5;10;6;7;8;11;10;7;15;11;12;7;5;8;9;10;7;8;6;11;8;10;15;11;11;9;10;10;9;6;8;5;9;4;9;8;9;6;9;6;6;5;7;9;6;6;5;9;8;6;7;7;5;4;8;7;7;6;5;4;5;8;3;5;4;3;4;12;3;8;8;6;5;1;3;6;2;4;5;3;7;6;4;9;5;11;10;3;8;9
ZNF177_M09337_1.94d.bed	0.13815789473684212	42	304	78553	2;1;1;1;8;2;3;2;2;4;0;4;1;1;2;0;1;2;2;2;2;4;1;2;3;3;0;2;2;0;2;3;2;1;3;3;3;1;3;1;1;1;5;1;2;3;2;1;3;3;4;3;2;0;1;1;1;1;4;1;1;3;1;2;2;0;2;3;2;1;3;2;4;7;5;0;1;3;3;2;2;0;2;1;0;5;2;5;4;0;1;3;0;0;3;0;2;0;2;1;3;1;2;2;1;1;3;1;2;1;1;1;3;1;3;1;2;2;6;3;1;1;4;5;4;3;2;4;1;0;3;0;4;2;1;1;3;2;2;0;0;4;0;2;2;2;1;4;2;1
ZNF550_ZNF550.RCADE.bed	0.1381156316916488	258	1868	297436	13;9;10;14;6;7;15;11;6;17;16;10;10;9;10;12;12;17;13;13;19;13;10;9;11;10;7;10;12;12;7;10;12;16;9;11;18;9;10;6;9;15;11;10;10;4;12;18;10;10;24;16;18;6;15;24;10;21;15;12;16;18;19;14;12;12;14;12;20;26;20;16;13;10;11;17;19;18;15;20;10;16;18;14;12;12;19;19;18;21;18;7;15;16;18;12;16;15;10;17;13;15;9;12;12;12;16;9;7;12;14;10;9;10;11;10;8;12;8;11;6;9;7;4;8;11;7;12;12;8;17;10;15;8;6;14;8;17;10;11;9;8;12;8;1…
ZEB1_M05322_1.94d.bed	0.1379495437466452	257	1863	293855	17;11;13;15;11;10;17;17;11;15;14;15;16;18;12;12;13;10;6;17;10;11;10;19;11;11;6;11;14;9;7;18;13;13;12;15;13;11;12;14;11;23;14;9;14;11;8;7;17;24;14;14;8;9;12;9;12;9;15;11;7;13;20;16;11;11;15;18;16;16;25;21;11;18;23;9;15;22;15;15;16;16;10;11;18;9;11;8;14;11;11;8;9;18;11;15;9;9;8;10;9;6;10;20;12;5;6;10;16;8;10;13;10;9;17;6;12;9;10;9;8;11;12;15;11;12;7;14;13;18;18;11;6;10;8;13;13;15;9;14;13;9;16;11;10…
ZNF675_ZNF675.RCADE.bed	0.13786482334869432	718	5208	550862	38;33;25;22;29;32;37;30;41;33;41;22;35;30;30;36;32;24;29;35;24;30;36;30;34;37;37;37;38;41;33;24;36;28;33;30;35;41;28;38;31;44;37;49;43;37;45;28;33;42;47;46;34;41;51;41;43;52;36;38;41;40;40;43;53;46;43;50;53;37;48;44;35;50;42;31;42;43;45;51;40;54;42;57;36;46;44;58;43;35;42;35;30;34;35;28;39;36;38;31;40;35;37;44;32;33;30;29;22;29;25;39;26;41;24;34;29;28;32;28;24;32;25;30;22;27;23;17;23;20;41;26;27;…
ZNF157_ZNF157.RCADE.bed	0.13772954924874792	330	2396	307027	16;13;18;11;10;24;16;16;13;8;18;16;21;18;15;15;13;14;17;15;12;20;14;8;24;18;21;20;11;10;11;11;12;18;9;16;12;16;14;16;15;9;20;15;14;17;13;19;15;10;21;21;15;22;15;13;18;20;23;17;16;21;30;35;19;21;25;18;18;15;23;26;24;18;22;21;21;29;18;28;13;21;13;21;21;18;15;19;23;9;15;15;18;12;17;17;20;13;14;12;15;9;11;16;10;15;19;10;15;14;20;15;10;17;13;15;16;14;14;8;12;16;14;15;14;13;15;12;17;16;15;17;6;11;16;8;…
ZNF350_M10429_1.94d.bed	0.13766519823788545	125	908	176772	8;6;5;7;6;10;10;6;6;4;8;7;8;6;7;7;5;9;9;4;7;6;8;4;5;4;7;4;6;6;4;12;5;3;11;9;5;7;2;7;6;5;8;6;6;8;6;5;4;6;5;7;7;4;6;5;7;7;3;8;7;7;7;8;8;5;10;7;7;9;9;8;9;5;8;6;7;6;10;10;9;7;7;6;3;10;9;7;10;10;5;4;5;11;3;8;8;6;5;6;4;8;5;2;2;4;3;2;3;5;3;3;9;9;3;4;4;6;6;8;5;5;6;1;6;5;7;6;3;7;3;3;2;3;5;7;1;4;5;2;7;3;7;6;6;3;7;8;5;5
ZNF263_M09343_1.94d.bed	0.1374680306905371	215	1564	192483	6;9;10;9;4;7;8;8;9;4;14;7;11;14;13;8;9;8;8;12;8;16;15;8;8;8;8;10;8;13;9;11;7;7;9;13;17;13;9;14;12;10;13;10;21;14;9;10;5;9;6;10;16;8;11;7;18;12;5;17;10;9;10;13;10;12;13;17;10;16;10;16;8;20;15;15;13;16;16;13;10;15;13;14;13;12;8;14;11;10;12;14;13;18;11;9;15;6;12;10;6;11;8;12;7;6;12;8;12;10;10;11;9;13;11;8;7;11;10;5;8;12;8;9;9;8;7;4;11;11;10;11;8;8;9;6;4;12;11;4;8;9;11;5;14;10;11;11;7;6
NR1I3_M07568_1.94d.bed	0.13745271122320302	109	793	109925	10;10;7;5;4;3;2;7;2;1;7;1;3;4;10;6;7;7;2;6;5;2;3;6;1;5;5;8;7;5;4;5;3;6;10;4;8;2;5;7;5;3;1;3;5;6;4;6;4;6;1;6;7;8;5;5;5;5;6;7;4;5;2;5;7;5;2;4;6;10;7;7;8;6;8;4;6;9;8;8;5;6;6;9;7;8;8;12;10;14;4;8;5;1;6;7;2;7;4;10;7;3;6;6;3;3;3;6;2;10;8;1;3;6;4;8;3;3;5;9;5;5;5;3;6;2;3;2;7;4;5;6;4;5;8;5;2;1;4;7;2;7;5;5;3;4;5;2;2;6
ATF4_M08489_1.94d.bed	0.13725490196078433	70	510	77484	2;4;6;1;4;8;3;1;3;2;0;0;4;6;0;2;5;4;6;0;2;1;2;2;4;2;2;2;2;7;0;3;4;2;5;3;5;0;2;4;2;0;5;0;2;1;2;3;2;0;3;3;3;5;0;5;4;4;7;11;5;5;6;4;6;4;5;6;7;3;4;4;8;8;2;4;2;2;3;2;3;8;5;6;2;8;3;2;7;6;6;4;7;0;4;1;0;4;3;4;4;5;6;2;4;0;4;2;4;2;4;3;11;4;0;6;2;2;0;3;2;4;1;1;0;2;2;4;2;4;2;4;4;4;4;0;4;8;0;2;0;0;5;4;4;0;10;2;8;4
ZNF320_M10320_1.94d.bed	0.13725383230592986	2516	18331	1402506	79;110;84;102;113;104;90;100;114;111;107;105;106;115;99;104;108;110;90;114;97;94;99;97;105;136;120;112;139;133;102;104;131;112;117;101;99;123;122;150;155;167;155;146;150;125;154;152;141;171;150;156;151;144;128;161;174;169;190;139;153;182;147;155;153;160;173;185;166;158;140;138;122;150;139;146;143;168;147;181;162;195;168;177;174;177;168;133;173;141;143;170;156;153;150;136;120;149;169;137;116;122;9…
ZNF281_M10446_1.94d.bed	0.13717980601840338	2758	20105	1692833	98;101;101;131;90;105;109;104;110;108;99;108;111;121;108;101;119;102;104;113;109;113;107;99;130;126;117;95;115;117;116;132;108;156;144;111;132;143;143;149;172;139;144;173;160;158;145;149;151;193;150;173;179;167;165;180;182;203;205;206;197;211;205;182;188;214;181;177;230;184;162;134;155;147;166;159;155;151;173;202;193;236;216;190;177;194;201;176;187;174;175;176;177;164;182;148;150;177;167;123;139;…
ZNF777_M10317_1.94d.bed	0.13707865168539327	61	445	74171	3;4;3;1;4;3;2;2;0;3;3;5;5;0;4;3;3;4;2;1;1;1;3;0;1;3;6;5;3;4;4;2;4;3;3;4;4;3;5;2;1;4;4;6;3;3;5;2;2;1;1;3;2;0;4;4;4;2;2;2;2;3;1;5;2;4;5;4;5;3;4;2;3;3;4;4;4;6;1;4;4;5;5;3;4;3;2;4;2;5;0;2;6;6;2;1;5;3;4;3;6;2;4;4;5;2;1;4;6;1;3;3;4;5;2;1;1;2;1;2;3;3;5;1;1;2;4;2;2;2;1;0;2;2;2;7;4;2;3;3;5;1;3;2;4;3;0;3;1;3
AC138696.1_M09315_1.94d.bed	0.13687150837988826	98	716	122575	6;4;7;2;5;2;4;4;5;6;3;4;7;3;11;4;8;6;2;4;4;4;6;7;10;4;9;5;5;0;6;5;4;8;6;3;6;6;1;8;3;4;6;5;2;9;2;9;2;3;4;6;3;6;5;6;7;5;7;7;4;7;5;4;9;7;6;5;5;7;9;6;6;4;8;7;2;10;8;11;3;6;1;5;8;1;4;3;2;5;2;4;3;1;7;4;2;2;6;4;4;2;1;3;3;1;9;5;8;4;2;5;2;4;3;6;3;1;3;2;8;4;6;1;6;4;2;7;6;4;1;12;6;6;4;7;7;2;2;2;5;5;4;4;4;6;1;2;4;4
ZBTB43_M09305_1.94d.bed	0.13677313677313677	167	1221	188837	5;5;3;8;7;10;9;6;7;18;7;2;11;15;4;8;4;8;10;13;8;9;6;7;8;5;16;10;5;9;7;10;9;11;7;11;12;8;11;15;8;8;6;4;4;8;9;7;6;10;11;11;4;10;9;6;8;16;8;5;7;11;14;12;9;7;9;12;6;8;6;14;22;8;14;14;11;6;11;7;11;9;7;13;7;14;7;14;11;11;13;13;12;4;5;5;7;8;4;4;5;3;5;5;12;7;10;5;6;7;11;5;4;7;8;9;3;4;3;3;4;6;4;5;12;8;11;9;5;5;17;4;5;5;6;9;8;9;6;6;5;5;6;5;3;5;7;8;4;17
ZNF778_M10417_1.94d.bed	0.13675213675213677	80	585	85145	6;6;3;5;4;1;8;2;0;5;9;5;1;0;3;3;5;3;5;5;2;2;4;6;5;4;4;7;4;4;4;5;5;1;2;6;2;5;3;4;4;2;4;4;0;7;4;3;0;3;6;8;5;0;6;2;3;6;8;7;5;4;6;6;4;2;4;6;8;3;6;4;2;4;9;7;6;5;4;4;4;5;3;5;4;3;4;5;2;2;8;1;7;3;5;3;6;0;5;4;5;6;4;3;4;3;6;9;2;4;1;1;4;7;1;4;1;2;1;4;3;1;4;3;7;2;0;3;2;5;7;3;3;6;1;3;4;3;2;2;4;2;3;3;2;4;2;3;4;3
HLF_M05791_1.94d.bed	0.13675213675213677	16	117	35174	3;1;0;1;0;1;0;3;0;0;0;0;0;0;1;2;0;0;3;0;1;1;3;0;0;0;2;0;3;1;1;1;0;0;0;1;1;1;1;0;0;0;1;2;1;0;1;0;0;2;2;1;0;0;1;2;0;2;1;2;2;0;1;0;1;1;1;3;2;0;0;0;0;2;0;0;1;0;0;2;0;4;3;1;2;2;1;0;2;1;1;1;0;0;1;0;2;1;1;1;1;0;2;0;0;1;1;0;0;2;0;0;0;0;0;0;1;1;1;0;0;0;0;0;0;2;1;1;0;0;0;0;0;0;0;3;0;1;2;0;0;0;0;1;0;1;0;0;2;2
MAFF_M09798_1.94d.bed	0.13662790697674418	94	688	122246	8;5;6;6;3;6;5;1;5;3;5;5;4;3;9;3;7;3;4;5;7;4;5;5;11;3;2;5;3;2;4;3;2;4;3;5;5;4;6;1;8;2;3;3;2;10;1;7;6;4;1;1;5;10;2;6;7;3;1;6;6;5;9;8;8;7;9;9;7;9;7;6;3;5;5;7;5;4;7;7;3;7;5;5;9;5;4;13;6;6;6;4;4;1;1;8;6;3;6;4;1;3;5;9;2;6;2;3;3;4;7;5;0;5;5;7;4;4;3;3;2;3;5;1;1;6;2;3;5;5;1;5;2;3;4;6;2;5;5;3;3;4;4;1;6;3;1;4;0;4
ZNF30_ZNF30.RCADE.bed	0.13661228875647163	2797	20474	1222714	106;98;108;97;134;107;121;110;112;108;119;122;149;139;117;125;129;147;118;103;103;128;128;137;130;149;143;136;146;124;133;128;141;139;139;155;150;182;208;203;166;190;151;168;190;171;187;185;193;193;160;175;180;171;185;155;191;219;223;174;188;214;220;190;224;212;197;209;205;174;165;159;179;144;168;166;153;166;194;165;224;209;190;192;188;187;192;153;159;146;162;153;130;140;158;136;120;141;127;122;1…
ZNF708_ZNF708.RCADE.bed	0.13659605551497445	187	1369	210474	8;10;8;10;8;7;5;10;9;13;15;6;11;11;7;10;8;11;9;6;14;6;9;11;5;6;3;6;12;10;9;10;8;9;11;5;8;8;11;8;12;11;11;7;12;6;5;11;7;8;6;8;12;10;13;6;10;14;12;11;7;11;6;15;8;13;9;9;6;16;14;17;7;12;13;15;13;13;11;11;12;8;13;11;12;10;7;17;10;13;11;13;6;13;9;6;7;10;2;3;12;3;12;7;5;8;9;8;11;13;8;11;6;11;9;10;13;8;4;10;6;8;7;10;11;14;5;7;6;9;8;9;7;5;7;5;10;6;5;9;16;10;11;4;5;4;3;9;4;8
MYF5_M09836_1.94d.bed	0.13657957244655583	115	842	122497	12;3;6;6;4;6;10;5;8;4;4;4;4;5;4;1;10;5;4;3;14;3;6;3;3;2;3;7;4;2;7;6;4;7;9;3;2;8;5;1;8;4;6;3;4;7;5;7;9;2;2;6;1;8;5;4;9;3;5;3;10;8;4;4;12;4;11;9;10;9;10;4;7;7;6;4;5;5;5;12;7;9;12;8;7;11;4;6;8;7;7;7;7;3;4;5;7;12;2;7;7;1;6;2;5;7;3;2;4;8;2;4;8;3;8;2;2;7;4;6;2;3;7;6;3;10;6;12;3;11;7;2;5;4;3;2;4;5;5;5;4;6;4;10;7;4;6;3;1;6
PATZ1_M04345_1.94d.bed	0.13645665051157782	1267	9285	758772	53;52;57;60;43;51;54;50;54;45;50;48;59;50;38;58;51;51;67;46;38;56;51;61;55;62;66;48;58;54;62;66;54;69;67;54;66;83;58;68;67;55;58;78;72;71;70;61;63;77;82;64;69;67;77;79;99;87;74;75;91;102;93;101;97;119;87;77;94;83;81;70;72;66;82;75;76;85;81;91;79;93;88;81;84;80;78;77;71;82;86;76;89;66;82;61;57;70;69;57;71;63;49;52;64;51;72;58;75;41;52;42;42;53;58;41;60;50;49;45;43;31;66;41;35;47;39;33;40;45;43;44;…
STAT5A_M04818_1.94d.bed	0.1364190012180268	112	821	203954	9;3;5;4;6;6;2;11;4;9;4;3;4;4;4;5;5;3;6;2;3;4;3;0;3;8;7;8;8;4;6;5;6;2;0;1;2;8;4;1;6;3;3;2;3;4;4;6;10;3;10;5;6;4;9;9;5;2;6;7;8;10;5;4;6;5;10;11;9;12;7;12;11;10;0;1;4;6;5;6;9;4;9;5;9;11;4;5;3;11;1;5;10;2;5;8;5;10;6;4;6;7;6;3;9;6;6;8;6;5;7;7;4;5;10;3;4;9;6;4;6;9;9;3;1;4;4;3;9;10;3;5;2;6;0;7;5;2;9;8;2;1;1;10;9;3;5;0;4;2
INSM1_M02710_1.94d.bed	0.13640032284100082	507	3717	381128	22;23;15;14;11;27;19;29;25;32;13;14;24;19;23;20;22;19;21;15;27;18;15;17;20;16;27;22;30;14;15;20;14;22;23;21;24;26;18;31;21;26;23;34;46;26;35;41;33;36;37;35;34;32;32;34;39;37;31;30;30;27;26;26;25;29;34;40;38;30;32;22;30;30;35;36;38;36;38;23;32;32;35;27;27;37;36;25;33;21;41;31;29;30;32;33;27;31;28;31;30;33;31;37;32;35;30;23;26;24;19;13;18;18;21;19;16;22;14;21;24;12;22;15;14;16;27;17;16;13;17;13;14;…
ZBED1_M09284_1.94d.bed	0.13636363636363635	3	22	14295	1;0;0;1;0;0;0;0;0;0;0;0;0;0;0;0;0;0;2;0;1;0;0;0;0;0;0;0;0;0;0;0;0;0;0;0;0;0;0;0;1;0;0;0;0;0;0;0;0;0;0;0;0;0;0;2;1;0;0;0;0;0;0;2;0;0;0;0;0;0;2;0;0;0;0;0;0;0;0;0;0;0;0;0;1;0;0;0;0;0;0;0;1;0;0;0;0;0;0;0;0;1;0;0;0;0;0;0;0;0;0;0;0;0;0;0;0;0;1;0;0;1;0;0;0;0;0;0;0;0;0;0;0;0;2;0;0;0;0;0;0;0;0;0;0;0;0;0;0;1
KLF1_M08888_1.94d.bed	0.13617090671885193	835	6132	645605	39;37;23;33;39;33;28;37;34;23;22;27;31;33;36;31;36;52;38;36;39;41;48;29;29;40;47;41;48;45;33;35;39;57;52;45;44;54;48;54;57;37;37;40;46;37;39;49;31;44;42;39;35;42;43;54;49;53;65;46;49;56;61;59;59;51;62;57;65;47;59;49;49;44;59;59;58;40;48;67;53;63;49;53;58;54;52;45;52;38;38;43;38;53;42;37;31;46;38;40;36;40;42;35;32;39;32;28;26;43;32;31;34;37;38;34;41;24;39;38;37;41;39;32;39;37;44;43;31;30;32;34;24;…
ZNF143_M09397_1.94d.bed	0.13611615245009073	300	2204	291297	20;15;17;16;10;14;19;12;14;16;15;12;16;14;12;15;14;15;8;14;8;13;8;13;14;9;20;20;14;15;15;16;7;15;17;14;11;17;18;15;20;14;14;13;14;12;15;15;21;12;18;13;12;13;22;20;17;20;19;18;15;22;21;20;18;18;23;17;28;15;8;24;12;20;21;16;25;17;25;17;22;16;16;19;22;20;20;20;15;18;15;11;11;18;17;12;16;18;9;14;13;11;16;16;14;17;18;15;12;15;8;9;11;7;9;9;13;14;10;8;17;11;14;11;19;16;13;8;19;15;11;7;9;10;15;13;11;10;1…
RUNX1_M09108_1.94d.bed	0.13598901098901098	99	728	125288	3;3;7;4;4;5;4;6;6;7;5;8;5;7;3;5;3;3;5;1;4;3;8;2;5;6;3;5;4;6;6;5;3;2;6;4;10;7;6;7;4;6;7;5;2;2;6;5;5;3;2;3;6;5;3;4;5;7;8;7;4;4;7;5;3;8;7;7;10;6;7;2;7;6;5;3;11;4;6;10;8;3;6;3;5;3;7;7;1;9;8;2;8;8;7;4;7;4;2;4;2;4;2;4;8;7;4;5;5;4;2;3;3;1;2;5;5;6;4;3;8;5;2;5;6;4;3;5;4;2;4;3;6;8;2;4;5;2;5;4;4;4;4;5;4;2;5;5;3;6
PLAGL1_M06723_1.94d.bed	0.1359466221851543	489	3597	343171	22;25;26;26;21;22;23;16;18;26;25;22;29;18;20;18;23;17;14;25;23;22;24;26;25;18;25;19;21;12;22;29;23;21;16;23;17;30;27;15;29;18;27;28;21;21;26;31;29;32;26;25;33;26;20;25;24;19;26;24;30;32;31;24;29;34;25;22;33;29;27;29;36;32;27;34;25;31;29;41;37;40;31;29;33;30;27;19;24;22;30;27;27;34;21;25;28;28;29;24;28;22;23;19;29;26;23;17;26;19;20;19;18;22;20;20;20;19;22;19;21;31;30;20;24;20;23;29;21;16;20;20;19;…
ZNF396_M09367_1.94d.bed	0.13580246913580246	11	81	24365	3;0;0;1;1;0;0;0;1;0;0;1;0;0;1;1;0;0;1;0;0;3;1;0;0;1;0;1;0;1;1;0;1;0;2;0;0;1;0;0;2;1;1;0;0;0;1;1;0;1;1;1;1;0;1;1;0;0;0;1;0;2;3;2;0;0;0;0;0;1;1;0;1;0;2;0;1;0;0;1;0;1;2;0;2;0;0;0;1;0;0;0;1;0;0;0;0;0;0;0;0;1;2;0;0;0;0;1;2;0;2;0;0;0;1;0;0;0;1;0;2;0;0;0;0;0;0;0;0;1;0;0;2;2;0;0;0;1;2;0;0;0;1;0;1;0;0;0;1;1
MEIS1_M09078_1.94d.bed	0.13575757575757577	112	825	178619	16;8;6;6;2;11;4;4;4;8;4;4;6;4;2;0;8;6;0;3;10;6;5;12;5;0;6;7;2;4;6;6;4;4;6;0;8;6;2;3;21;8;10;6;0;4;9;2;8;9;3;4;1;5;12;10;9;3;11;4;8;1;2;4;2;3;2;7;6;3;2;12;10;6;10;6;6;14;4;8;2;10;5;14;2;7;2;2;5;12;4;1;8;2;4;4;7;5;1;4;10;2;2;2;5;4;10;6;6;11;6;1;6;4;14;2;6;2;2;5;1;4;11;8;2;7;6;10;6;6;4;3;8;5;6;4;2;6;2;4;8;5;4;6;5;6;6;2;2;5
ZNF662_ZNF662.RCADE.bed	0.13568941055075454	1052	7753	859596	45;47;56;55;37;52;44;42;48;50;61;49;46;55;54;49;52;41;54;50;41;42;55;49;48;44;52;62;49;51;48;49;58;53;53;42;47;54;52;49;49;58;52;49;63;67;48;72;49;50;63;54;67;62;55;46;52;61;60;62;81;69;60;65;45;51;60;62;82;64;58;66;65;71;65;66;66;68;55;77;55;79;67;69;75;72;47;54;74;46;55;55;53;58;53;53;42;59;59;49;44;44;35;55;52;45;48;50;58;37;37;46;43;47;44;30;43;51;37;56;45;43;58;46;43;35;34;34;33;43;33;43;47;…
ZFP42_M10416_1.94d.bed	0.13568773234200743	146	1076	209006	10;7;9;14;7;11;4;8;5;4;11;4;6;7;4;3;8;6;8;5;11;8;4;3;6;6;4;7;6;7;6;9;10;7;4;7;7;6;7;6;3;5;5;5;6;5;6;8;7;13;7;10;9;11;10;8;8;4;8;4;9;5;7;12;6;10;10;12;13;8;7;12;4;8;8;5;13;11;11;15;9;8;3;8;10;4;7;5;14;12;6;11;8;9;6;9;8;2;7;2;8;4;9;8;12;6;2;7;9;10;6;2;4;5;4;7;3;5;3;6;6;6;8;7;9;5;7;6;7;5;2;6;8;9;4;6;9;10;8;3;10;10;10;3;6;7;4;4;11;11
KLF11_M08878_1.94d.bed	0.13558644135586442	1356	10001	824536	53;54;55;66;55;55;44;65;53;37;50;35;44;57;57;53;69;68;64;45;59;51;78;37;52;65;61;57;70;59;67;68;58;97;69;65;65;97;84;96;86;77;66;82;88;70;71;74;66;110;83;85;70;76;69;91;97;100;94;64;82;116;113;98;103;90;100;102;100;79;81;73;70;69;86;85;71;71;102;114;115;107;90;101;94;107;90;75;91;70;72;74;92;92;94;59;53;76;72;57;60;75;55;50;63;61;47;66;56;67;46;35;47;40;55;52;51;45;70;58;66;42;55;54;63;44;44;42;4…
ZBTB4_M06841_1.94d.bed	0.13549920760697307	171	1262	142014	5;9;7;6;11;9;13;5;8;10;6;6;15;9;5;7;4;12;11;6;12;5;5;7;4;12;10;6;5;10;9;8;8;9;7;10;13;8;7;6;21;8;13;3;18;10;3;20;7;9;11;7;9;16;5;4;11;7;9;15;14;17;19;9;11;9;17;9;9;7;7;7;13;9;16;14;13;9;11;11;15;15;5;7;8;7;12;11;13;12;6;7;4;7;11;7;5;5;9;10;5;13;4;12;6;9;10;11;7;7;8;6;2;11;7;4;8;5;4;5;9;7;6;3;10;8;7;11;5;4;4;1;7;5;7;5;8;6;7;7;4;7;3;6;5;4;7;7;5;4
ZNF479_ZNF479.RCADE.bed	0.1354688021354688	406	2997	354377	21;20;19;16;12;27;14;19;16;27;20;21;27;11;18;17;22;21;17;30;22;17;25;21;22;24;28;19;17;19;19;23;16;16;14;28;15;18;14;17;27;31;12;28;24;18;27;21;21;17;19;20;16;15;18;31;27;25;18;29;32;27;22;32;24;34;24;31;25;25;21;20;24;30;26;29;27;25;19;30;24;33;25;33;19;15;24;19;19;20;26;25;21;23;26;28;16;23;23;15;23;25;16;16;13;14;16;19;16;20;14;15;13;18;13;16;14;18;14;17;17;14;13;14;17;14;17;13;15;19;9;15;15;1…
PRDM4_M09085_1.94d.bed	0.13533834586466165	126	931	154164	4;8;4;6;6;6;5;10;3;4;5;6;7;6;6;3;6;12;5;6;10;9;6;6;5;6;3;5;8;7;9;9;2;8;7;8;7;5;2;2;5;10;9;5;6;5;4;8;8;3;13;13;3;11;3;8;8;6;7;3;7;2;9;6;9;5;9;6;3;8;10;7;11;6;7;11;8;8;10;8;5;6;11;5;8;8;4;9;8;9;4;6;7;5;8;6;10;4;10;6;6;10;5;4;5;7;6;2;0;6;5;5;7;8;10;7;3;5;11;1;11;5;6;7;7;4;5;11;4;4;10;2;2;3;6;3;2;5;3;6;8;4;2;3;2;2;4;8;4;5
IRF4_M08843_1.94d.bed	0.13513513513513514	55	407	82033	3;1;1;6;4;2;0;3;2;3;4;2;3;7;2;5;1;3;3;6;5;0;2;5;3;2;1;2;4;5;3;1;2;3;3;3;6;5;3;1;1;1;0;1;6;0;2;4;0;4;4;2;4;1;1;3;4;2;3;1;1;1;0;3;2;7;4;5;2;1;3;8;6;3;3;4;7;2;3;0;2;2;3;0;2;5;5;2;1;5;1;7;2;2;2;2;4;4;3;1;2;2;2;2;5;2;1;4;1;1;3;2;2;4;2;1;1;3;1;1;4;7;3;2;3;0;3;5;4;4;1;2;3;3;1;0;3;3;5;3;1;2;5;1;1;3;0;4;2;2
ZNF385D_M09365_1.94d.bed	0.13513513513513514	10	74	14807	1;0;0;2;0;2;0;0;0;0;0;0;0;2;0;0;0;0;0;0;0;0;0;2;0;0;1;1;0;0;2;2;0;0;0;0;0;0;0;5;0;0;1;0;0;0;0;0;0;0;0;0;0;0;2;0;0;0;0;0;0;1;0;0;0;2;0;1;1;0;2;4;1;3;0;0;0;0;0;0;0;0;0;0;1;0;0;1;0;4;1;0;0;2;0;0;2;0;0;3;0;0;2;0;0;2;2;0;0;0;0;2;0;0;0;0;0;0;0;0;0;0;0;1;0;1;0;1;0;2;1;1;2;0;0;0;0;0;0;0;0;0;0;0;0;0;0;2;0;2
NR0B1_M06682_1.94d.bed	0.13489527866524673	380	2817	264588	18;18;21;14;17;17;16;13;19;14;14;21;17;12;14;20;18;15;16;8;10;13;17;21;25;18;22;16;18;19;17;21;19;28;14;19;21;24;16;14;16;18;29;14;29;16;25;21;24;30;28;32;22;26;22;17;23;24;24;25;18;24;21;21;21;33;36;26;34;22;25;21;31;23;23;26;16;31;20;28;21;26;19;24;19;19;30;33;17;25;33;13;24;24;15;16;19;24;15;16;26;22;18;25;19;18;21;21;15;10;12;14;17;17;19;8;21;15;10;17;11;7;17;11;17;14;18;10;13;13;9;13;11;15;1…
NFIA_M05936_1.94d.bed	0.13484848484848486	89	660	131214	8;7;5;4;4;6;5;3;6;5;1;1;1;2;4;3;5;2;6;3;4;4;3;7;3;6;1;8;6;3;6;8;6;3;1;5;4;7;7;6;6;5;6;1;2;4;1;2;9;3;5;4;4;4;2;1;7;2;4;6;3;3;6;5;3;4;2;6;10;4;3;5;7;5;5;8;6;6;4;3;11;2;6;6;6;6;5;4;3;3;3;5;4;4;2;3;2;4;4;3;4;6;4;5;9;2;4;3;4;6;6;1;2;4;4;5;3;7;2;6;6;6;4;0;5;3;4;3;3;3;4;1;5;7;2;5;6;3;9;7;2;3;10;2;4;6;2;6;3;7
RELB_M06749_1.94d.bed	0.13483870967741934	209	1550	211603	8;8;5;6;6;8;10;12;6;17;15;10;11;6;10;11;10;9;9;10;7;8;6;7;11;5;14;15;7;12;10;13;10;12;9;9;10;15;10;10;16;7;7;7;4;8;13;11;11;8;9;15;13;15;11;10;9;12;13;12;13;12;18;13;11;19;11;17;10;17;13;18;10;12;11;20;12;12;14;11;12;14;17;11;11;18;11;14;8;16;18;12;7;14;15;14;7;8;11;9;16;10;2;9;9;11;17;8;8;8;10;8;10;7;12;5;5;9;6;7;9;5;8;6;6;7;9;13;13;9;5;8;12;8;6;10;3;13;12;12;11;10;3;5;9;7;14;6;4;10
ZNF429_ZNF429.RCADE.bed	0.13478139793929267	484	3591	435029	23;24;22;26;18;21;22;16;20;16;18;11;29;25;18;15;23;24;22;22;22;20;25;20;26;22;23;25;26;24;20;21;32;22;26;19;26;28;25;26;28;22;34;24;28;23;29;28;32;24;29;24;27;37;27;27;34;32;35;24;30;27;21;27;31;16;40;28;26;35;32;28;29;22;34;33;37;28;26;34;24;30;37;28;30;22;34;27;31;28;32;18;25;24;30;22;19;17;19;24;23;23;20;28;20;16;20;30;24;14;19;23;21;19;19;13;22;18;22;23;24;18;22;25;17;21;16;20;19;19;26;16;21;…
BCL6_M09453_1.94d.bed	0.1346153846153846	63	468	109951	3;1;1;3;1;6;4;10;2;2;4;2;4;1;4;2;2;2;1;3;0;1;1;3;3;6;0;4;4;4;6;4;0;5;3;0;4;4;5;3;4;3;3;1;2;4;2;6;3;1;3;3;6;2;3;1;4;2;3;2;5;8;3;3;3;4;0;3;3;4;3;7;6;5;1;4;2;3;0;4;4;9;6;4;4;8;4;4;4;4;5;5;3;7;3;2;4;3;3;5;1;3;3;3;3;2;4;1;1;1;4;4;2;2;2;2;2;3;5;3;4;0;4;1;2;5;2;4;9;3;1;2;3;2;1;1;2;2;2;2;3;3;3;2;2;3;5;0;2;3
TFDP1_M06816_1.94d.bed	0.13457556935817805	65	483	46665	5;7;1;3;2;6;3;3;0;1;3;1;4;3;2;3;4;2;2;2;1;2;3;1;1;2;2;7;2;2;3;1;1;1;1;1;3;4;5;4;5;6;2;4;5;3;3;4;2;8;1;3;6;1;2;3;2;1;4;7;3;3;7;5;4;3;8;2;8;4;3;1;4;4;5;6;2;2;3;1;7;7;5;3;5;7;5;7;2;2;2;3;3;4;2;3;4;1;7;6;3;2;1;2;3;5;2;2;1;1;2;4;1;6;4;4;4;4;2;4;3;4;2;3;2;4;2;4;2;2;1;3;3;2;4;5;5;2;3;4;3;2;3;2;3;2;3;4;1;3
ZNF317_M10421_1.94d.bed	0.13425925925925927	116	864	183144	7;4;7;7;3;5;7;6;10;6;4;10;7;9;7;4;13;3;4;8;9;4;5;4;7;7;2;8;4;5;7;2;4;10;4;4;1;11;5;6;5;4;4;10;1;5;3;4;5;9;6;6;7;5;5;3;9;3;5;7;7;5;4;8;5;3;7;6;7;8;3;9;9;4;8;8;7;7;3;6;13;13;7;8;5;7;5;4;5;6;7;7;15;9;4;4;7;6;2;7;5;6;7;5;3;5;7;3;2;8;6;4;6;1;6;6;4;2;4;6;5;4;6;5;6;6;5;6;6;2;6;4;6;5;5;3;6;8;6;4;3;5;4;8;3;6;6;6;6;5
ZNF816_M10368_1.94d.bed	0.1340702947845805	473	3528	414483	17;19;27;18;25;25;32;23;18;22;23;30;13;16;24;28;25;24;29;22;25;19;29;17;27;28;17;15;19;24;24;21;29;22;20;21;23;21;26;22;27;28;24;22;32;29;27;21;35;35;23;27;28;32;28;26;27;23;26;18;28;26;33;27;21;28;20;29;28;31;40;26;29;30;39;32;33;23;21;40;25;25;23;27;26;24;30;26;25;23;37;24;31;31;28;31;22;26;21;18;23;28;22;18;25;23;24;22;19;15;18;17;23;17;13;20;17;23;27;21;15;16;23;19;20;16;17;19;31;19;19;18;20;…
SP1_M07528_1.94d.bed	0.13394390383514596	468	3494	391355	26;27;22;16;17;29;14;27;15;15;19;17;15;28;25;20;26;24;26;22;22;24;30;27;18;24;24;29;22;26;31;22;28;22;27;26;28;25;23;29;25;22;24;21;32;24;23;23;23;27;17;24;16;28;23;25;21;18;31;30;21;20;26;30;32;22;34;30;24;28;24;28;32;34;33;41;32;20;34;34;29;31;25;30;32;29;29;25;28;27;18;22;21;26;23;19;21;14;22;18;20;21;23;15;23;22;20;16;20;21;19;18;22;24;22;18;17;18;29;30;27;22;24;28;17;11;26;26;21;17;16;21;15;…
ZNF529_ZNF529.MEME.bed	0.13359994252735938	5579	41759	2979559	227;190;203;246;216;237;241;194;240;234;225;249;230;247;250;229;189;222;222;238;221;216;214;222;250;276;269;233;293;277;249;280;270;305;260;270;327;330;334;380;378;362;387;342;436;387;371;337;330;427;378;374;345;390;375;376;372;413;423;339;374;446;414;412;382;412;445;365;452;396;330;294;314;281;280;307;288;302;351;358;369;424;383;390;361;337;386;363;320;335;338;300;325;345;305;261;284;320;326;306…
SMAD3_M06083_1.94d.bed	0.13357400722021662	37	277	58435	8;2;6;2;1;2;3;0;0;2;0;1;0;2;2;2;3;2;0;0;4;0;1;0;0;0;0;11;0;5;3;3;6;0;0;0;0;2;4;2;0;0;1;4;2;0;1;3;2;0;4;2;2;0;1;1;4;0;2;2;2;2;2;2;2;4;0;4;1;0;2;6;0;0;2;2;6;4;3;2;2;1;1;0;0;4;4;3;1;1;2;1;1;1;6;3;1;4;7;0;0;0;1;4;5;4;2;4;2;3;1;2;0;0;0;3;1;1;0;2;0;3;0;1;0;2;1;0;0;0;3;4;1;0;1;0;7;0;0;3;2;3;0;0;2;1;0;4;2;2
HES1_M08751_1.94d.bed	0.13353720693170235	262	1962	194135	21;6;15;16;12;11;14;22;10;10;19;11;14;15;5;6;12;14;6;13;16;11;20;7;12;19;18;16;14;14;9;5;10;15;9;12;5;15;12;7;19;14;14;16;14;18;7;19;17;21;12;22;20;11;8;20;17;13;11;15;23;10;18;13;12;13;23;17;11;17;12;17;19;15;23;14;28;9;15;20;16;17;16;13;13;19;15;13;10;9;15;15;10;12;12;14;13;8;7;9;6;25;16;13;12;11;12;11;13;10;11;10;15;18;16;11;11;11;9;16;9;15;9;7;10;12;9;6;15;11;13;12;7;16;13;16;17;9;5;6;22;11;1…
KLF10_M08865_1.94d.bed	0.13350011371389583	2935	21985	1604200	101;92;92;131;93;111;111;129;118;99;144;132;107;128;135;121;131;129;122;104;128;127;126;93;127;140;138;119;145;136;122;144;121;147;147;142;169;183;189;189;189;200;191;195;199;178;173;169;178;189;197;163;194;182;168;193;204;252;186;203;200;276;260;225;227;223;210;194;189;206;160;165;171;143;172;192;143;164;211;217;212;233;174;208;211;202;187;150;164;177;176;173;183;196;195;153;163;176;170;152;137;…
CEBPD_M05591_1.94d.bed	0.13333333333333333	8	60	16524	2;1;0;0;0;1;2;0;0;1;0;0;0;0;0;0;0;1;1;0;0;2;0;0;0;0;1;0;0;2;0;0;0;0;0;0;0;0;0;1;0;0;0;0;0;1;0;0;0;0;0;0;3;0;0;0;1;1;1;1;0;1;1;2;0;0;0;0;2;0;0;0;0;1;3;1;0;0;0;0;0;0;0;0;0;1;1;0;0;1;0;0;0;0;0;0;0;0;0;0;2;0;1;2;0;0;0;0;0;0;0;2;0;0;0;1;0;0;0;0;0;0;0;0;2;0;0;0;0;0;0;0;0;0;0;1;0;0;0;2;0;0;0;4;1;0;0;2;0;2
ZKSCAN3_M06246_1.94d.bed	0.13333333333333333	70	525	90733	2;3;4;5;4;2;1;0;0;1;6;4;5;4;4;4;3;1;4;1;5;3;5;3;2;2;3;2;2;1;2;4;3;5;5;3;1;6;2;2;6;3;6;3;2;1;2;4;7;6;2;5;6;4;1;3;6;7;5;4;5;5;7;3;3;5;3;6;5;5;4;7;1;3;4;6;6;2;4;3;3;6;8;5;3;4;2;4;6;3;5;2;5;3;2;6;4;2;3;3;3;3;5;3;4;2;3;2;3;6;3;3;6;3;3;4;1;4;3;4;3;4;2;1;4;3;5;4;7;2;4;1;1;2;0;4;2;3;2;2;3;7;0;3;6;4;2;3;3;1
CEBPG_M05594_1.94d.bed	0.13333333333333333	8	60	16524	2;1;0;0;0;1;2;0;0;1;0;0;0;0;0;0;0;1;1;0;0;2;0;0;0;0;1;0;0;2;0;0;0;0;0;0;0;0;0;1;0;0;0;0;0;1;0;0;0;0;0;0;3;0;0;0;1;1;1;1;0;1;1;2;0;0;0;0;2;0;0;0;0;1;3;1;0;0;0;0;0;0;0;0;0;1;1;0;0;1;0;0;0;0;0;0;0;0;0;0;2;0;1;2;0;0;0;0;0;0;0;2;0;0;0;1;0;0;0;0;0;0;0;0;2;0;0;0;0;0;0;0;0;0;0;1;0;0;0;2;0;0;0;4;1;0;0;2;0;2
PAX6_M09045_1.94d.bed	0.13302752293577982	174	1308	161954	8;7;6;7;5;12;3;14;7;11;7;2;9;7;7;9;7;5;10;5;6;8;7;9;6;12;11;7;7;7;13;6;13;7;7;15;3;9;9;18;7;13;13;10;10;10;13;22;9;11;11;10;11;4;7;11;8;9;8;9;12;12;10;10;9;8;4;13;3;7;5;7;7;18;11;21;17;12;10;9;8;13;14;14;7;8;4;12;10;9;9;10;7;9;6;10;7;3;9;15;8;12;4;11;7;8;11;5;4;6;12;6;7;11;7;5;7;7;8;13;9;8;9;8;6;8;6;9;7;5;10;7;11;8;9;7;10;7;5;4;9;9;7;8;3;3;10;11;6;6
NR2F6_M05957_1.94d.bed	0.1329818394844757	227	1707	198983	8;6;4;4;7;12;10;12;5;14;6;15;9;10;5;11;2;8;7;4;5;9;7;4;7;10;12;6;5;5;8;11;11;7;8;6;4;5;8;10;7;10;18;18;26;17;19;20;18;23;27;21;17;18;17;13;18;16;22;15;21;18;17;19;14;12;12;15;24;19;15;12;12;14;16;16;8;14;10;17;12;12;16;10;10;14;18;10;17;11;26;17;18;21;15;17;13;18;22;14;11;15;15;16;15;22;11;9;9;7;4;12;6;6;9;10;15;9;4;8;3;12;8;8;6;7;4;4;3;8;4;10;3;8;6;3;7;6;9;7;6;5;11;9;8;9;4;10;13;9
NFKB2_M05944_1.94d.bed	0.13273897969291729	268	2019	268195	6;14;12;10;7;11;24;24;4;11;13;10;14;10;8;12;16;12;24;9;12;10;16;16;21;8;10;9;9;14;10;11;8;16;13;20;9;18;15;8;22;6;12;14;14;16;14;12;26;15;17;14;5;8;17;18;16;6;17;16;16;19;7;16;24;13;12;8;19;19;19;10;20;21;21;22;6;19;22;6;25;14;21;27;23;20;16;17;9;21;5;9;11;13;10;16;7;13;23;16;5;12;13;9;10;9;19;14;12;13;10;16;12;23;15;24;11;7;13;14;10;12;8;8;20;5;11;12;17;12;11;5;11;15;8;13;18;8;10;6;12;15;8;4;16;…
ZNF296_M09353_1.94d.bed	0.1326963906581741	125	942	164973	7;5;5;11;5;7;5;8;6;6;8;7;5;6;8;2;2;9;4;8;8;4;6;6;8;8;7;8;9;5;2;4;2;8;3;4;7;2;4;3;5;2;6;5;4;3;6;8;8;5;10;7;10;7;10;5;8;7;5;1;8;7;14;9;7;10;4;6;7;14;11;6;10;4;9;8;9;7;2;9;12;7;6;10;10;4;6;9;9;8;4;8;8;8;3;5;5;3;8;10;4;6;3;6;6;7;5;7;5;6;10;9;2;7;7;6;8;6;4;7;10;7;6;6;5;0;6;6;7;5;3;5;6;7;3;6;6;6;5;4;2;5;4;4;9;7;6;5;7;4
KLF10_M08863_1.94d.bed	0.1325926418734615	1993	15031	1201567	69;66;66;85;69;77;73;90;77;63;100;99;80;83;87;85;96;80;94;74;96;91;87;62;96;99;95;83;102;93;90;109;76;94;99;91;97;116;132;130;126;126;111;121;136;129;127;114;116;129;132;105;126;114;98;129;132;150;116;114;142;180;178;142;154;149;151;135;131;127;113;118;107;93;117;123;109;119;132;148;153;146;127;137;151;141;140;89;106;105;114;113;116;147;128;112;116;115;115;110;99;110;92;101;109;101;93;90;83;80;67…
TEAD2_M09221_1.94d.bed	0.1325503355704698	79	596	119903	2;3;2;2;4;5;6;4;2;3;6;2;5;3;5;7;2;6;5;3;5;2;1;5;7;3;4;6;4;5;3;1;7;5;5;5;3;4;4;3;1;5;4;6;13;3;3;5;5;5;1;4;3;4;3;2;4;0;7;3;4;6;4;6;6;3;4;4;4;4;4;7;5;3;7;4;5;5;6;5;6;4;6;7;5;5;4;9;8;1;5;6;3;3;3;2;5;6;0;1;6;3;1;3;4;6;3;4;2;3;6;6;3;4;6;2;1;4;5;2;2;1;6;4;4;4;2;3;2;5;3;1;1;1;2;5;2;2;3;4;3;5;6;6;3;3;1;0;5;7
ZNF184_ZNF184.RCADE.bed	0.13243039879608728	176	1329	250540	14;16;9;7;11;13;8;5;7;5;5;9;6;7;9;8;10;7;8;8;3;6;9;8;10;5;8;8;9;12;11;11;9;13;8;8;10;12;7;7;8;5;9;9;9;9;8;10;11;8;15;11;9;13;7;9;6;9;8;11;11;8;14;14;16;14;11;8;7;15;7;8;12;13;11;8;11;14;13;15;9;11;10;11;6;9;8;4;20;16;11;11;11;5;9;10;7;8;7;7;7;13;3;4;12;11;18;8;7;1;4;6;4;11;7;6;10;3;2;10;6;7;5;7;11;7;5;8;7;12;12;10;3;8;6;7;9;6;8;8;8;9;9;9;7;10;3;7;8;9
ZNF276_M09347_1.94d.bed	0.13240418118466898	38	287	83297	3;2;2;0;0;3;2;2;5;1;1;4;4;3;2;0;0;1;1;0;1;3;6;5;1;0;3;3;6;2;2;1;1;6;5;1;1;2;0;2;0;1;2;0;1;2;0;2;6;2;2;2;1;5;1;0;2;4;1;0;1;1;4;1;2;1;0;5;0;1;4;2;2;1;2;0;6;0;3;3;2;4;2;2;4;2;0;3;0;3;1;2;2;0;0;4;4;1;3;1;2;5;3;0;2;2;0;1;2;3;3;0;3;5;1;0;1;2;3;2;0;1;2;0;1;1;7;1;0;0;1;3;1;1;2;2;4;0;2;3;0;1;2;0;3;3;1;0;2;2
ZSCAN5C_M10321_1.94d.bed	0.13227513227513227	100	756	170556	11;8;7;3;7;4;8;4;4;7;5;4;5;2;5;9;4;9;5;3;4;5;2;10;5;3;5;7;4;5;6;4;6;8;5;3;4;0;6;4;1;2;5;6;0;4;5;6;11;3;5;2;0;3;2;5;7;3;5;2;9;3;8;7;12;6;7;7;2;8;5;8;3;6;3;8;6;5;8;6;6;14;7;3;6;7;4;2;3;4;5;2;3;4;3;7;4;5;4;2;5;6;5;4;4;9;4;6;5;4;4;2;6;5;4;4;4;4;3;3;5;3;3;2;6;10;4;5;3;4;7;5;6;3;6;5;7;3;4;7;5;9;4;5;4;5;6;7;5;7
ZNF423_M04652_1.94d.bed	0.13209076175040518	163	1234	182074	13;5;9;7;5;6;4;8;11;7;9;6;6;6;8;6;12;4;7;3;4;7;2;8;8;3;6;6;6;10;7;15;5;5;9;6;9;6;2;11;10;11;15;9;6;9;6;7;7;10;8;8;13;12;20;9;10;7;4;11;9;8;16;13;6;8;7;3;16;10;11;13;18;11;6;15;12;11;7;11;6;3;9;11;9;16;9;16;16;11;11;6;8;2;7;10;5;3;13;13;16;5;6;8;17;4;7;13;10;7;6;11;11;4;4;6;8;7;5;6;8;11;6;11;2;7;10;11;4;10;12;5;2;9;10;4;6;11;3;12;6;9;6;5;3;7;7;6;1;4
HES1_M00238_1.94d.bed	0.13204853675945752	185	1401	149756	18;9;14;13;8;9;10;15;9;8;12;7;12;12;2;4;5;10;4;8;11;8;13;6;6;19;11;9;11;11;4;6;4;10;8;9;3;8;8;3;18;9;10;6;13;12;3;8;11;20;9;19;13;9;6;18;10;9;9;10;13;7;12;6;7;9;19;13;13;9;9;14;13;8;18;9;23;7;9;11;13;10;9;7;8;12;12;13;6;8;11;8;10;10;8;15;10;10;4;6;4;13;14;6;11;6;9;7;5;8;10;8;11;8;11;8;7;8;10;8;4;11;5;6;6;10;5;4;12;7;12;10;6;14;9;13;12;7;4;5;15;10;9;7;5;4;1;7;3;7
ZSCAN5A_M09419_1.94d.bed	0.13199013157894737	321	2432	390556	20;16;14;10;26;13;18;18;14;17;13;11;23;11;17;12;11;18;16;15;16;18;14;21;12;11;20;23;16;18;19;15;18;14;12;14;16;18;10;21;18;16;16;19;10;8;27;21;15;22;12;22;13;13;17;14;21;22;13;19;18;24;19;17;18;19;30;27;17;18;23;16;25;20;21;18;20;22;15;17;31;21;13;24;19;17;13;15;16;21;19;14;21;17;17;13;18;13;15;18;15;13;12;14;18;10;14;16;16;11;16;18;16;5;14;11;7;18;23;8;12;8;9;19;11;10;15;19;21;16;17;15;15;13;10;…
IRF4_M05848_1.94d.bed	0.13175675675675674	39	296	69600	2;0;1;5;2;2;0;3;0;3;4;0;3;4;0;5;1;2;1;1;5;0;1;2;3;2;1;1;2;3;2;2;1;1;4;4;7;3;0;2;0;1;1;1;5;0;1;2;0;2;1;1;4;1;1;3;3;1;2;1;0;0;0;2;3;4;0;2;3;0;2;3;4;3;3;5;6;1;1;1;1;3;1;1;1;4;5;0;1;3;1;6;1;2;3;1;2;3;2;0;4;4;1;1;3;2;1;2;1;2;4;2;1;4;1;0;1;3;1;1;1;2;0;2;3;0;3;4;2;4;1;1;1;4;1;0;1;3;5;1;2;2;3;0;0;2;0;3;2;3
GATA1_M08711_1.94d.bed	0.1317365269461078	22	167	35829	1;0;1;0;0;0;1;1;2;1;1;3;2;3;2;1;2;0;2;0;0;0;3;2;3;1;2;0;3;1;0;0;2;0;1;0;0;2;0;0;1;0;1;1;0;1;0;0;0;1;0;4;2;3;1;1;2;2;4;1;2;2;0;1;1;0;1;1;0;2;3;1;3;1;2;1;3;0;1;0;2;1;0;1;2;0;0;1;1;1;0;2;1;1;1;0;1;1;2;0;2;3;1;0;0;1;2;1;1;1;2;0;2;3;1;1;0;1;2;1;1;0;1;1;1;4;2;0;2;1;0;2;0;2;1;1;0;0;0;1;2;0;0;2;0;1;3;1;0;1
KLF1_M08881_1.94d.bed	0.13163757890828073	1418	10772	1094647	72;67;57;63;71;64;58;74;64;47;53;49;60;69;61;64;72;76;67;72;66;69;84;43;52;68;71;66;67;63;71;73;62;99;81;76;78;93;85;87;80;76;66;74;94;79;74;70;56;86;89;80;71;74;77;93;96;89;110;75;86;107;104;98;101;93;114;99;111;78;82;75;84;80;87;93;73;69;108;122;104;109;93;96;101;100;89;72;85;73;75;73;71;90;75;59;58;80;69;65;66;69;63;54;59;65;57;53;50;77;65;43;68;62;69;53;66;53;67;58;61;70;65;58;65;61;69;65;51;…
ZNF143_M06241_1.94d.bed	0.13160854893138357	117	889	172232	8;6;10;4;5;2;13;10;5;7;8;11;5;6;3;8;7;9;7;11;7;7;7;5;5;4;7;6;5;8;9;7;2;7;10;4;2;5;3;4;10;3;7;1;4;2;6;6;10;4;2;5;4;4;5;4;5;6;7;7;6;6;6;3;8;7;7;6;4;7;7;10;3;8;8;6;15;6;10;9;8;4;8;6;7;11;8;8;6;7;2;3;6;7;4;5;6;2;3;1;5;5;3;5;3;8;6;8;3;8;5;3;4;5;4;6;3;5;3;5;5;8;10;8;6;10;5;6;11;7;3;5;4;7;4;9;4;2;5;6;5;6;3;3;6;8;3;5;3;9
ZNF302_ZNF302.RCADE.bed	0.13157894736842105	130	988	175113	16;4;9;6;5;6;6;4;3;8;10;6;6;11;10;9;5;6;4;9;2;6;6;5;8;3;4;2;5;8;4;5;7;8;8;4;3;5;5;5;7;4;10;9;8;4;7;8;8;7;11;5;4;9;6;6;8;11;7;8;10;6;11;8;2;9;4;3;5;8;9;12;7;15;9;14;7;11;3;5;9;5;8;7;10;10;10;4;5;8;10;11;11;6;2;2;10;3;4;7;6;8;4;5;7;5;6;11;8;5;9;12;3;4;5;3;7;8;6;5;8;2;1;5;5;3;3;4;7;6;7;4;4;11;4;4;8;8;7;6;6;3;1;14;8;9;3;4;4;8
MYF5_M09843_1.94d.bed	0.1314475873544093	79	601	111046	7;1;7;4;4;5;9;5;5;7;1;7;5;2;2;0;5;3;1;3;12;4;2;4;1;3;1;7;3;3;2;2;8;5;4;2;2;1;3;1;3;4;6;2;2;6;3;5;7;2;1;1;3;4;3;3;3;3;2;3;3;4;2;0;8;3;5;8;10;5;4;2;3;6;6;3;5;2;7;3;4;7;5;3;4;10;3;2;7;5;4;6;6;4;2;5;5;7;0;5;5;2;4;2;4;4;2;4;7;7;3;3;8;4;2;1;4;4;4;3;3;2;6;2;2;3;5;11;1;8;5;3;5;3;4;1;4;5;5;5;5;4;4;5;3;2;4;2;1;8
ZNF148_M09349_1.94d.bed	0.13142067058416868	1901	14465	1419068	83;87;78;88;82;70;87;80;74;75;81;78;101;72;84;83;82;73;75;83;94;71;100;63;102;93;84;78;85;83;86;109;97;97;106;80;87;98;93;99;128;93;99;119;131;117;106;91;98;117;122;112;113;112;106;119;138;134;137;134;146;148;140;140;133;156;122;125;148;120;112;104;125;103;105;103;124;121;119;133;123;152;139;137;131;118;133;134;110;119;122;107;128;97;121;87;94;117;110;91;106;113;91;96;97;100;96;88;103;81;71;77;83…
CIC_M02158_1.94d.bed	0.13128491620111732	94	716	152986	7;1;5;5;10;5;7;4;5;5;2;5;1;3;8;2;2;3;5;5;11;3;8;3;4;7;3;3;6;5;7;6;6;7;1;4;4;2;6;6;4;3;10;2;2;4;9;3;1;4;2;4;5;3;3;2;3;6;5;3;5;8;2;7;7;3;5;6;4;3;4;9;3;5;6;7;8;6;7;7;8;6;8;9;7;5;6;5;8;7;5;4;2;7;4;6;7;7;4;3;6;2;2;3;4;6;6;4;5;3;7;5;2;5;4;5;4;4;5;2;5;7;3;6;2;7;2;4;3;4;5;6;2;4;2;6;3;5;2;4;6;7;3;8;1;4;7;3;7;3
TP63_M06417_1.94d.bed	0.13123052959501558	337	2568	354793	22;17;12;11;16;17;23;15;15;22;13;14;9;16;11;11;10;21;18;10;17;23;14;25;14;26;24;14;15;9;22;25;8;22;23;18;23;20;26;16;13;18;20;15;16;16;11;14;20;13;22;17;20;16;18;10;28;17;11;14;16;16;21;17;16;31;14;24;21;19;25;24;25;10;13;20;25;22;19;29;28;15;20;16;17;19;17;15;22;21;18;13;20;15;24;14;20;21;14;16;19;17;8;17;11;11;16;16;24;18;10;22;21;18;19;14;18;11;18;17;10;6;20;16;12;16;24;14;21;15;11;18;10;15;21…
ZNF701_ZNF701.RCADE.bed	0.13104744011272898	279	2129	283120	15;18;7;10;8;17;10;12;17;12;14;14;20;17;15;11;7;18;16;14;9;8;14;11;14;12;13;15;14;17;16;14;10;7;13;12;13;9;15;10;14;13;17;13;15;14;15;15;23;10;21;15;12;16;17;14;11;19;18;15;20;22;22;4;18;20;16;15;18;11;15;18;22;26;13;16;22;22;15;15;21;17;19;17;17;26;21;20;14;18;16;20;14;8;16;12;11;13;16;21;23;15;12;6;14;11;17;15;16;8;9;14;7;8;13;18;16;9;10;12;13;15;10;13;15;9;13;14;9;15;22;15;9;9;10;12;15;14;8;7;…
ZNF222_ZNF222.RCADE.bed	0.13085764809902742	148	1131	199548	1;9;8;11;11;6;6;7;5;9;5;12;6;11;8;8;9;5;4;7;7;9;6;2;8;4;10;7;12;7;9;5;9;7;11;7;5;5;7;4;6;9;8;7;12;7;8;5;5;5;8;8;8;9;18;7;9;5;9;10;10;7;10;9;2;5;8;12;11;11;4;12;4;6;10;6;7;13;17;9;13;9;8;11;7;4;4;7;8;9;5;14;10;9;16;8;10;8;7;4;10;6;9;7;8;3;6;7;7;5;11;3;7;6;8;9;5;6;4;5;5;3;5;3;5;10;3;5;10;10;6;11;7;8;3;6;14;7;9;8;4;6;4;8;6;8;5;14;5;4
MAF_M00424_1.94d.bed	0.13078149920255183	82	627	109335	5;2;5;2;6;3;2;5;5;3;5;7;4;4;6;2;4;5;2;4;8;2;3;5;7;6;6;5;3;2;2;6;3;4;4;5;5;2;5;5;2;5;5;4;6;3;7;4;3;5;2;3;8;3;4;2;4;8;3;2;3;8;2;3;5;3;8;4;5;8;5;7;7;8;3;4;7;3;2;3;6;6;5;4;2;6;3;7;4;7;4;3;2;1;2;4;2;3;6;2;4;3;2;1;6;2;1;4;3;5;7;5;2;1;6;4;4;3;2;4;5;5;5;2;3;5;2;6;2;3;2;6;3;4;6;9;7;5;7;4;3;6;1;9;3;3;6;0;2;4
IRF4_M08829_1.94d.bed	0.13071895424836602	40	306	64008	4;0;1;2;4;3;0;1;3;0;3;2;3;8;3;1;4;2;0;2;3;2;1;1;4;1;2;0;3;2;4;0;2;4;4;3;5;4;0;4;2;1;0;1;5;0;0;0;3;1;1;3;3;2;2;3;3;1;2;1;0;1;0;1;2;3;7;1;1;1;4;5;4;3;2;5;2;4;0;1;2;3;1;0;1;3;5;0;0;2;1;7;1;1;0;2;2;3;3;0;2;1;1;1;4;1;2;2;1;1;2;3;1;4;1;1;1;3;0;1;2;6;0;1;3;0;1;2;2;4;1;1;2;4;1;0;2;2;6;3;2;1;4;0;0;3;0;3;2;1
ZNF621_ZNF621.MEME.bed	0.13070447496677004	295	2257	362232	12;16;11;11;10;13;18;12;15;24;19;19;9;13;8;16;12;15;23;14;11;12;14;11;8;14;12;18;18;17;12;11;18;13;16;14;12;7;17;11;20;17;19;20;11;14;14;18;6;13;15;16;12;16;14;25;20;19;22;19;17;19;22;26;15;23;19;11;19;21;26;20;19;18;19;25;22;12;24;17;15;10;20;11;13;19;16;25;21;11;14;20;16;15;17;15;21;15;16;12;16;17;13;13;14;11;9;20;22;16;25;5;15;17;14;16;9;16;11;11;16;17;9;15;14;6;12;16;12;12;9;13;13;13;11;16;17…
ZNF780A_ZNF780A.RCADE.bed	0.13062665489849956	2220	16995	2025337	116;90;143;100;104;109;118;107;112;100;123;105;104;113;120;115;99;119;111;115;98;103;133;100;108;104;114;119;121;119;114;103;100;120;105;111;109;86;89;120;115;129;109;115;130;126;107;102;95;122;130;109;146;136;125;148;122;142;155;133;152;127;103;121;115;144;134;142;149;147;135;134;115;122;153;139;139;131;139;154;122;146;142;149;135;131;109;120;103;113;109;115;101;116;114;109;134;97;93;111;83;118;…
ZNF468_ZNF468.RCADE.bed	0.1305064107155648	1822	13961	1262377	83;82;88;78;78;84;84;60;84;79;71;78;91;97;80;79;76;74;76;74;84;72;81;75;85;85;89;77;95;87;78;83;95;100;79;88;99;107;89;94;97;93;105;119;124;102;106;121;103;112;108;102;120;106;106;103;114;115;107;100;115;130;129;132;126;145;155;120;126;113;99;103;101;109;105;112;111;117;126;123;135;155;119;140;129;115;127;139;99;108;130;94;112;104;106;96;101;121;95;94;93;100;93;81;102;76;102;83;110;79;77;62;65;70…
KDM2B_M00877_1.94d.bed	0.13043478260869565	12	92	19584	2;0;1;0;1;0;0;1;0;1;0;0;0;0;1;1;0;1;3;0;2;0;0;2;2;0;1;0;2;0;1;0;1;1;1;1;1;0;0;2;0;1;1;0;0;1;2;0;0;0;1;0;0;0;1;0;1;0;1;0;0;0;0;1;1;1;0;2;0;0;0;0;3;1;0;0;0;2;1;1;0;0;4;0;1;2;1;3;0;0;0;2;1;0;0;0;2;0;1;2;0;0;1;1;1;0;0;0;0;1;0;0;1;1;0;0;0;0;1;0;0;0;1;1;0;0;1;0;0;0;1;2;1;0;1;0;0;0;1;0;0;0;1;0;1;0;0;0;1;2
NR3C1_M05958_1.94d.bed	0.13036020583190394	76	583	111087	2;2;10;3;6;2;6;4;9;4;5;7;4;8;0;4;3;2;6;6;7;2;2;6;2;6;2;2;8;3;7;7;0;1;4;2;4;6;6;2;2;4;1;2;3;0;4;6;3;12;0;2;1;8;5;2;1;4;5;8;8;0;3;3;4;6;6;3;2;6;6;7;4;6;4;10;4;8;3;10;0;2;2;2;8;0;2;1;2;4;8;2;0;2;1;2;0;4;2;7;0;1;4;12;4;0;3;2;0;2;6;2;3;0;5;0;4;2;9;0;4;4;0;4;5;4;6;6;0;8;5;2;4;5;2;8;3;7;4;0;6;2;4;7;3;4;2;2;7;6
ZNF16_M10342_1.94d.bed	0.1300997280145059	287	2206	263512	9;8;8;7;13;8;16;11;15;10;6;9;12;9;19;10;10;15;13;12;10;10;19;18;13;23;25;16;20;22;25;22;14;23;15;17;24;17;22;15;17;9;15;15;14;13;15;14;13;18;11;14;7;14;16;16;10;23;11;12;16;9;20;18;11;17;16;15;26;11;16;19;23;15;17;26;28;16;14;20;13;13;18;10;19;14;10;15;18;22;16;17;13;14;12;14;17;12;14;12;14;14;12;15;18;15;19;10;21;24;22;18;16;23;15;22;23;12;11;16;19;15;18;16;24;13;15;12;10;10;14;13;10;7;3;14;6;8;…
HMBOX1_M05792_1.94d.bed	0.13008130081300814	16	123	42292	2;2;2;3;0;2;1;1;1;0;0;2;1;1;2;0;1;0;1;0;1;1;1;1;1;0;0;0;1;0;0;0;1;0;0;2;0;2;1;0;0;2;1;0;1;2;0;0;2;0;0;2;1;1;0;1;2;1;0;1;2;0;0;1;1;0;0;2;0;2;1;1;0;0;0;4;1;0;0;1;1;1;1;2;0;1;0;2;0;3;1;1;0;0;0;1;0;1;0;0;1;0;0;1;0;2;0;1;1;1;0;1;1;2;1;0;0;1;2;0;0;1;1;0;1;0;1;1;1;1;4;1;2;1;0;1;0;0;0;1;1;0;2;0;2;1;1;0;0;1
ZNF419_ZNF419.RCADE.bed	0.12998522895125553	440	3385	430979	27;18;21;25;22;16;23;27;16;19;20;26;24;25;17;20;28;19;30;18;28;21;20;27;24;20;21;14;22;30;28;16;15;26;22;21;24;15;14;17;30;19;24;29;22;25;21;28;29;22;18;27;25;26;27;23;22;23;28;26;26;31;37;23;25;22;28;26;38;27;20;24;27;27;27;28;18;32;31;34;32;26;24;32;28;25;21;18;24;28;26;19;26;16;22;24;27;26;31;22;15;16;19;19;28;26;24;21;21;22;18;26;13;23;28;16;17;24;21;18;23;17;20;18;18;14;15;27;17;15;17;19;19;…
NR2F1_M05951_1.94d.bed	0.12976256212037549	235	1811	206091	9;9;5;5;9;11;11;11;5;13;7;14;9;10;6;13;3;11;5;6;4;10;7;3;8;12;12;7;6;5;9;12;10;8;8;8;9;8;7;14;8;12;18;17;25;19;24;19;20;22;26;24;20;18;19;17;19;19;22;19;18;16;19;20;16;9;14;17;23;19;18;10;11;17;14;16;9;14;14;15;12;13;20;9;12;14;19;8;16;12;31;16;23;19;16;18;15;18;19;15;11;16;20;21;13;26;7;12;6;7;6;11;9;9;10;11;12;9;6;8;8;10;8;8;7;9;1;6;4;8;9;7;3;11;4;2;8;5;9;8;7;5;10;10;7;11;4;10;10;11
GLI1_M08727_1.94d.bed	0.12968630451415455	339	2614	308532	16;20;13;18;17;12;16;26;12;19;10;19;12;10;12;15;17;24;17;15;17;19;18;19;17;16;21;15;14;12;20;17;20;10;21;16;20;23;9;23;28;13;19;22;16;18;14;25;17;19;10;21;17;17;13;16;20;22;20;19;18;17;19;15;15;22;20;22;22;21;23;25;18;24;20;24;23;21;20;19;25;17;18;13;27;10;22;28;22;15;23;17;23;19;16;18;17;16;21;16;21;21;25;23;18;19;17;21;17;14;14;14;20;15;26;17;16;9;16;13;17;14;13;9;13;18;11;15;14;17;11;10;16;14;…
MAF_M10114_1.94d.bed	0.12967914438502673	97	748	155204	5;5;9;7;7;7;5;4;5;2;5;6;4;3;9;2;3;4;7;6;5;4;7;4;9;7;3;6;5;4;6;6;3;7;3;3;4;6;3;2;4;7;2;6;4;9;7;6;8;6;2;1;5;7;4;9;5;6;7;5;3;8;9;11;7;3;8;10;9;7;7;7;3;8;6;9;3;3;2;5;8;7;5;4;6;7;3;7;10;5;7;7;5;3;5;6;4;9;4;1;1;3;3;6;1;2;5;3;3;4;5;8;2;4;8;4;6;2;6;4;5;4;2;5;0;5;5;2;5;5;5;4;1;5;2;7;3;3;6;3;2;7;3;5;4;3;5;0;3;5
ZNF707_ZNF707.RCADE.bed	0.12963930998431783	496	3826	421645	19;15;24;19;20;20;31;22;17;24;19;23;27;25;21;16;28;22;26;25;11;26;20;18;22;38;22;39;18;27;31;22;29;22;36;33;16;26;30;16;20;34;28;23;35;23;26;16;33;23;31;36;36;23;26;35;29;21;34;27;32;23;31;34;24;27;22;35;31;28;29;45;20;30;26;31;23;32;29;36;39;43;30;29;41;19;37;35;24;33;26;37;26;26;28;27;23;30;42;40;25;25;26;18;32;25;22;37;23;29;23;19;29;33;27;17;20;26;15;27;23;18;20;30;24;20;17;25;16;28;16;17;22;…
ZNF274_ZNF274.RCADE.bed	0.12962962962962962	84	648	177011	5;8;3;5;2;3;4;1;13;8;6;3;7;4;3;3;6;6;3;3;2;4;4;6;3;2;5;5;5;5;5;1;4;1;6;4;1;6;4;7;10;6;6;3;5;6;3;2;4;2;3;8;2;6;4;4;4;7;8;2;1;4;6;5;3;5;4;4;4;4;4;6;6;4;8;6;7;6;5;5;2;8;5;7;7;3;3;5;4;5;4;5;5;0;9;3;6;2;2;5;6;6;4;5;3;5;5;2;4;1;3;4;2;2;6;1;5;2;7;3;2;3;4;5;3;5;10;2;6;2;3;3;1;3;4;0;2;7;7;2;7;1;5;4;4;6;2;5;2;3
SKOR2_M09135_1.94d.bed	0.12962962962962962	28	216	73683	1;1;1;5;3;3;0;1;1;0;2;4;2;0;3;2;2;0;0;1;0;0;3;1;1;1;3;0;0;1;1;1;3;1;2;3;2;0;1;2;3;3;0;3;2;3;1;0;0;0;1;1;2;4;2;0;2;2;0;0;1;1;0;4;1;1;0;0;1;3;1;2;0;4;4;1;1;1;3;1;1;3;1;0;0;1;2;0;1;0;0;3;1;1;2;0;5;3;2;2;0;3;1;4;2;0;0;0;2;3;0;4;0;3;3;0;0;0;1;1;1;0;1;2;2;2;2;1;1;0;1;1;1;3;0;2;0;1;2;2;2;1;1;5;0;3;1;0;3;2
ZFP2_M07132_1.94d.bed	0.1295880149812734	173	1335	307553	11;6;7;8;13;10;7;11;12;8;7;4;7;10;6;8;13;9;10;14;9;4;5;5;13;14;6;10;15;7;7;3;12;7;13;7;4;7;11;8;8;6;8;9;6;11;12;9;10;10;14;10;5;11;8;11;7;8;13;16;11;11;9;11;9;10;5;8;10;7;12;11;15;12;10;9;17;12;11;9;14;3;14;14;6;9;8;5;6;10;8;10;9;9;9;4;12;8;17;13;5;7;11;9;6;10;8;7;3;9;5;10;5;8;9;7;10;7;15;4;13;6;8;4;9;9;13;5;9;14;1;5;9;9;11;7;3;8;10;11;5;8;7;3;4;10;7;14;9;11
PBX1_M09053_1.94d.bed	0.12955465587044535	32	247	69956	1;0;1;1;1;1;1;2;2;3;4;3;2;3;0;0;1;1;2;2;2;1;2;0;3;1;3;4;2;2;0;3;4;2;1;4;0;1;0;1;1;0;2;0;0;1;0;2;0;3;2;2;2;0;2;1;1;1;1;1;1;2;1;1;2;1;3;4;3;1;1;1;0;1;2;2;3;0;3;3;4;1;1;3;2;0;0;2;0;1;3;2;0;1;2;2;2;5;2;1;2;1;0;1;1;2;1;1;0;5;1;2;1;5;2;3;4;2;2;2;1;1;3;1;2;0;2;2;3;1;2;0;0;2;3;2;1;3;0;1;3;2;2;1;0;2;1;5;3;1
HSF5_M09724_1.94d.bed	0.12933753943217666	41	317	42253	3;2;4;0;1;1;6;2;0;2;2;2;0;1;2;0;2;5;3;7;5;3;2;2;1;3;2;2;3;1;2;3;0;0;0;4;4;2;2;5;5;1;2;1;4;7;7;1;4;7;1;1;2;4;2;2;4;0;2;0;5;2;3;1;2;2;0;1;0;8;3;2;2;5;0;2;2;0;2;1;7;0;5;1;2;0;2;3;1;5;2;2;2;3;1;2;4;2;4;2;4;3;5;0;3;3;1;2;1;0;2;1;0;0;1;0;0;3;2;0;0;1;0;0;3;1;0;0;2;2;1;4;0;2;2;2;2;2;0;0;2;0;5;0;4;1;0;1;3;4
ATOH7_M09817_1.94d.bed	0.12928442573662058	215	1663	243235	15;11;11;9;9;7;17;11;18;8;11;12;11;10;5;1;20;18;7;14;34;6;19;5;7;7;11;9;11;5;10;5;13;8;18;14;7;13;12;5;16;11;4;7;7;15;7;12;14;9;6;9;6;13;11;6;14;9;12;7;10;12;8;7;20;12;12;14;11;10;17;8;15;26;10;11;16;16;13;9;11;16;17;9;10;14;8;10;23;15;8;15;7;6;7;13;12;16;6;8;16;11;12;17;7;10;9;4;11;10;7;9;17;6;15;8;12;11;13;14;10;5;14;14;5;15;9;14;9;16;12;4;9;12;12;7;10;10;8;14;9;9;9;12;10;13;8;12;3;22
KLF1_M08886_1.94d.bed	0.12922868741542626	1146	8868	916330	55;53;43;44;51;52;39;50;58;33;45;43;44;55;56;51;64;65;59;58;62;56;68;34;49;60;61;56;67;54;54;57;55;78;68;57;61;80;63;73;67;59;54;65;73;57;58;69;51;64;64;66;62;61;59;77;72;90;82;60;77;92;83;88;83;75;94;84;92;60;73;67;68;59;73;79;63;58;87;99;84;85;66;80;79;79;76;68;67;57;54;62;57;78;69;53;52;65;55;46;59;58;50;47;48;57;48;50;43;70;51;39;55;50;59;51;55;41;58;50;58;56;48;51;54;53;53;58;48;50;46;45;30;…
ZBTB7A_M09309_1.94d.bed	0.1290983606557377	63	488	50589	5;1;3;1;3;4;2;2;3;3;1;1;2;4;2;4;5;2;2;4;2;3;4;4;1;3;3;2;2;1;2;2;0;3;7;2;1;5;5;6;5;1;4;8;2;4;1;6;6;3;3;4;3;3;2;2;5;6;4;8;4;3;9;1;5;6;3;2;3;3;8;3;2;5;4;2;6;2;5;4;3;7;5;4;5;6;3;5;3;5;5;4;7;2;6;3;3;1;4;2;4;3;6;4;4;3;1;8;2;0;4;3;2;6;1;4;3;1;1;3;1;2;1;3;3;3;5;2;1;3;4;1;1;1;5;1;0;1;1;3;5;2;2;0;1;5;3;2;4;3
HKR1_HKR1.RCADE.bed	0.12891327400986674	2796	21689	2055409	134;126;122;147;122;130;133;136;141;111;141;139;131;131;138;120;104;120;145;137;112;128;120;141;151;125;157;123;136;114;140;151;130;171;153;140;144;167;151;150;175;143;166;156;189;186;157;152;167;176;174;167;179;191;180;141;144;176;190;153;175;175;178;175;164;193;199;188;212;176;151;165;159;173;168;188;173;139;176;174;183;201;183;192;192;143;204;203;176;195;173;163;168;165;173;120;140;142;144;167…
TP63_M06215_1.94d.bed	0.1288782816229117	54	419	96475	3;3;4;0;0;0;3;2;6;1;1;1;0;0;5;2;4;8;7;3;2;3;1;5;3;4;5;0;1;3;4;7;2;2;5;3;4;0;3;4;2;4;6;0;2;2;0;1;3;3;2;4;0;5;0;0;4;5;3;3;3;2;0;1;3;2;2;0;5;3;1;5;5;0;1;2;10;2;4;4;2;6;5;4;3;0;2;2;3;6;5;4;2;2;2;0;0;3;1;5;1;1;0;4;2;0;4;1;5;6;3;5;5;3;3;3;3;2;4;7;0;4;2;2;1;3;2;6;1;2;1;3;6;5;5;2;3;4;4;3;4;5;0;0;2;2;0;1;5;3
ZSCAN22_M10335_1.94d.bed	0.12884428617675622	1592	12356	1003078	66;65;66;73;66;68;72;64;76;86;70;91;72;70;81;80;66;70;74;61;83;76;87;59;81;94;75;85;85;70;73;82;77;96;75;83;85;130;109;105;102;98;93;122;109;107;96;116;85;110;105;110;106;109;107;102;94;107;113;124;119;102;100;105;106;134;128;108;111;117;93;86;97;95;90;97;82;96;99;91;102;137;112;96;117;105;105;94;106;106;111;93;83;88;91;65;78;97;87;83;78;65;76;69;76;85;59;78;82;66;63;74;62;63;68;56;55;67;56;46;58…
TFCP2_M09261_1.94d.bed	0.128839590443686	151	1172	92356	21;19;14;3;8;9;14;8;11;7;6;8;20;19;9;15;10;10;11;10;9;3;6;9;6;3;4;5;2;9;0;10;6;5;5;10;8;5;8;4;13;12;4;6;2;1;12;1;7;7;6;2;6;5;4;7;2;8;13;13;10;14;16;9;9;5;8;16;12;3;12;6;14;8;14;8;5;14;5;6;13;11;6;9;7;11;6;5;8;6;14;6;5;4;6;5;2;10;5;6;4;4;7;2;5;9;3;2;2;0;0;3;4;6;0;6;6;8;9;9;3;3;5;7;5;5;7;3;13;7;7;5;18;15;2;9;10;3;11;4;7;5;4;7;9;15;11;17;15;31
ZNF667_M10377_1.94d.bed	0.1288256227758007	181	1405	211020	6;7;11;9;11;9;5;14;4;7;6;5;7;9;9;8;8;13;9;8;4;11;1;7;7;8;14;10;13;6;8;5;8;11;12;7;7;14;11;12;11;8;4;12;5;8;11;9;9;5;9;13;7;2;5;12;16;11;15;8;16;16;14;10;12;14;10;19;7;10;9;8;10;11;12;12;11;22;9;9;11;13;11;9;16;10;19;15;13;12;11;15;14;14;11;6;17;10;5;10;14;10;5;15;8;8;12;8;13;7;9;10;8;5;11;11;10;9;6;6;4;5;4;11;10;11;5;6;6;5;8;9;2;9;8;9;5;3;14;5;7;11;7;8;7;12;7;6;5;6
TGIF1_M09251_1.94d.bed	0.128686327077748	96	746	167123	10;10;11;0;6;2;6;4;2;8;5;8;5;4;0;2;6;2;4;2;9;2;5;6;6;0;6;6;0;4;8;4;6;5;5;2;6;8;2;2;18;6;10;6;0;4;5;0;6;7;2;2;2;1;13;7;4;3;4;3;6;3;4;6;2;5;2;3;8;3;4;14;6;5;9;4;10;9;3;6;3;7;1;11;0;10;4;3;7;10;0;6;4;0;0;8;6;7;2;5;8;2;2;6;2;7;6;2;12;8;4;0;4;6;9;3;2;2;8;8;0;6;8;7;2;6;5;14;6;7;3;5;7;6;6;7;2;6;1;3;4;2;6;7;4;6;2;0;0;8
GLI4_M10337_1.94d.bed	0.12861072902338377	187	1454	221856	11;11;11;11;8;8;10;8;14;10;15;5;12;11;12;8;14;15;10;10;10;13;16;8;6;10;15;10;9;14;9;11;11;5;10;9;11;8;4;7;8;13;14;9;14;11;11;9;11;11;9;11;4;9;14;14;10;9;11;11;12;7;16;20;12;9;14;13;11;6;15;12;11;16;11;15;9;9;12;13;13;8;12;10;9;13;7;17;10;9;11;11;9;13;10;4;8;7;12;7;14;7;7;7;9;7;3;4;6;11;6;10;8;9;4;6;8;14;8;10;6;7;6;7;10;9;7;8;10;5;4;6;5;13;9;0;4;11;12;12;7;9;5;7;8;8;6;7;9;12
DMBX1_M05620_1.94d.bed	0.12849162011173185	23	179	45786	3;2;2;1;0;2;1;0;0;2;2;0;0;0;1;0;2;0;4;0;2;1;3;0;1;1;0;1;2;1;1;1;1;0;3;1;1;0;1;1;1;0;0;1;1;4;1;1;3;2;0;2;0;1;2;2;2;0;3;3;2;1;0;1;1;5;3;0;1;3;2;0;1;3;0;3;2;1;1;1;1;0;0;1;2;2;3;1;2;0;2;1;2;2;1;2;0;1;2;1;1;0;1;2;2;0;1;1;2;1;2;2;1;1;1;2;2;0;1;0;2;1;1;1;0;1;0;0;0;1;3;0;1;0;0;0;1;1;0;3;3;1;0;0;0;1;1;0;1;2
ZNF75D_ZNF75D.RCADE.bed	0.12848297213622292	166	1292	240540	10;6;3;7;10;8;6;5;10;12;12;9;9;8;7;8;8;10;9;8;13;8;6;8;4;5;12;10;10;7;8;5;9;6;12;7;15;8;13;7;3;6;11;5;8;7;10;7;6;8;5;11;10;8;8;7;7;10;7;8;11;7;11;8;11;8;10;14;4;11;14;16;11;16;7;16;8;9;9;10;9;12;3;12;10;11;13;12;7;11;9;7;7;11;5;10;10;11;7;5;6;9;5;17;8;10;5;11;12;12;10;5;9;13;13;8;9;11;8;7;10;13;7;17;6;6;6;5;7;9;7;11;5;5;5;2;7;9;6;6;8;9;6;8;6;9;4;7;7;7
ZNF816_ZNF816.RCADE.bed	0.12840774397471355	975	7593	800317	46;42;48;46;35;56;56;43;54;42;46;46;42;26;48;44;45;33;48;40;54;41;46;41;52;53;55;39;49;41;54;52;39;54;47;49;47;49;50;52;61;62;62;54;71;64;59;73;62;72;63;48;61;69;67;65;53;57;61;56;59;52;62;57;56;73;79;69;63;59;65;62;64;58;57;62;52;52;60;72;68;56;57;59;77;64;75;64;52;68;70;58;58;76;69;51;55;56;58;43;43;48;49;50;54;47;44;42;39;46;41;31;41;40;40;40;40;52;37;35;37;46;52;58;37;44;31;39;62;40;41;42;39;…
HOXC10_M05821_1.94d.bed	0.128	16	125	44458	2;3;2;0;0;3;1;2;1;1;2;1;1;0;0;0;2;0;1;0;1;1;0;0;4;1;0;1;2;1;0;2;3;0;2;1;2;3;0;0;2;0;0;2;1;2;1;0;3;1;0;1;2;2;0;2;2;0;1;0;0;0;0;0;1;1;1;0;2;1;0;0;0;0;2;0;3;0;2;1;0;2;1;1;2;0;0;1;0;2;0;0;0;0;1;1;1;1;1;0;1;0;0;0;0;0;0;0;2;1;0;1;1;0;1;0;1;0;0;0;1;0;0;0;0;1;0;1;0;2;0;0;0;0;1;1;0;2;0;4;0;1;0;0;0;0;1;2;2;1
NFYB_M03040_1.94d.bed	0.1279826464208243	118	922	173638	8;6;4;7;9;6;5;10;5;4;4;7;6;4;7;8;8;4;2;4;3;9;8;7;6;6;3;3;7;1;5;5;5;5;6;3;9;3;4;8;4;4;1;7;6;4;8;7;4;5;6;11;9;11;7;10;6;8;5;7;8;12;9;3;12;10;11;5;9;10;9;4;0;5;7;5;7;12;12;10;7;8;8;14;7;6;6;12;7;9;10;9;3;7;8;3;5;5;7;9;4;4;6;1;7;4;3;4;7;12;5;5;2;6;1;7;4;1;6;1;8;4;3;5;2;6;2;9;5;5;4;3;5;8;8;7;4;4;9;4;9;7;4;6;6;2;9;6;5;8
KLF1_M08884_1.94d.bed	0.12773291313767973	1297	10154	1056323	64;68;54;61;67;60;54;67;62;44;49;45;55;64;59;59;67;74;65;71;64;65;81;42;53;63;68;64;66;63;62;70;61;93;80;74;75;86;79;90;74;71;60;69;84;68;73;72;58;78;85;73;59;74;69;91;83;91;97;76;77;95;101;89;92;86;103;93;102;70;81;69;80;76;80;87;77;63;97;109;93;89;81;88;95;92;83;71;81;68;68;67;68;83;65;59;53;82;69;63;61;68;62;54;58;64;57;52;44;72;63;44;60;57;62;48;67;48;61;57;61;65;61;58;63;58;66;63;50;54;64;59…
SREBF2_M06141_1.94d.bed	0.1276595744680851	30	235	51804	2;1;0;3;1;0;2;2;0;1;0;3;4;4;4;0;2;0;1;1;0;0;3;0;0;0;2;3;0;0;2;2;3;2;2;2;0;2;2;0;2;2;0;2;0;0;1;1;2;2;0;2;4;1;1;1;0;1;4;0;0;2;1;6;2;1;1;5;5;3;3;1;0;1;0;0;3;3;2;0;1;2;0;2;0;6;4;4;0;0;1;0;5;1;0;2;1;2;0;1;0;2;1;1;2;4;1;2;2;1;0;1;1;0;1;3;4;0;4;2;4;1;0;0;3;2;1;2;1;0;5;0;1;4;0;1;0;2;3;2;2;2;4;0;0;0;3;0;0;6
KLF15_M08874_1.94d.bed	0.12761089379289983	1729	13549	1085113	72;74;70;79;68;64;73;75;75;56;72;56;73;91;64;90;81;85;88;67;77;72;77;75;65;89;94;75;91;79;94;97;81;131;95;88;103;122;122;119;134;99;79;103;109;110;93;94;100;121;110;108;109;108;105;115;130;130;133;88;116;158;124;137;117;127;110;120;138;93;98;84;106;95;109;101;90;85;138;142;130;150;107;121;113;110;129;105;112;101;92;99;139;128;137;95;86;99;114;90;77;97;90;73;87;94;82;100;76;90;60;58;65;58;73;89;83…
RBAK_M09331_1.94d.bed	0.12761020881670534	55	431	99403	4;6;3;4;1;1;0;2;1;3;7;4;5;3;3;2;2;0;7;3;1;5;2;2;7;2;2;4;0;2;1;2;4;1;2;4;5;0;4;3;6;4;1;2;5;7;1;2;1;6;2;3;2;8;0;3;3;4;2;5;1;7;1;1;3;4;2;2;6;4;2;4;5;2;1;6;2;2;4;4;5;3;4;1;5;5;1;0;2;5;6;0;5;0;3;3;0;3;5;1;3;2;6;3;4;4;4;5;8;2;0;1;1;1;1;1;2;1;1;4;3;2;1;3;0;4;5;5;5;2;4;2;3;2;0;0;1;2;1;2;1;4;2;2;2;2;4;1;9;1
STAT5A_M06792_1.94d.bed	0.1276073619631902	104	815	212485	7;5;6;3;4;2;4;8;3;10;6;1;5;2;3;8;6;4;6;4;7;6;5;3;4;8;5;9;9;2;7;2;3;6;4;1;6;5;2;4;7;4;7;2;2;3;4;9;8;4;4;8;4;5;5;11;9;1;7;2;3;7;7;5;4;7;10;8;8;7;5;5;10;16;3;2;5;8;2;4;9;8;9;6;10;13;6;5;5;3;8;8;6;11;0;4;6;4;9;5;9;3;6;1;9;7;4;6;5;4;5;3;8;6;6;6;1;8;7;5;8;4;10;3;0;3;5;3;7;5;4;5;1;6;4;1;7;4;7;5;7;2;4;8;5;4;5;8;3;5
ZNF708_M10341_1.94d.bed	0.127553562531141	256	2007	295478	14;9;20;21;12;7;6;18;17;13;14;15;11;12;7;16;12;17;14;11;16;17;16;14;12;9;13;10;14;18;14;7;12;12;9;13;10;20;17;20;15;18;10;13;13;13;6;12;15;16;7;7;15;15;15;11;13;20;20;16;13;16;10;18;13;19;16;18;12;14;26;22;11;16;13;15;23;10;22;16;11;13;13;11;14;19;12;15;20;14;15;18;13;17;20;9;7;15;8;7;12;11;16;15;11;10;13;12;13;15;23;13;13;16;14;11;19;11;5;15;9;11;13;16;15;10;10;6;7;10;14;11;8;9;16;9;16;10;15;14;…
GLI2_M05763_1.94d.bed	0.12739130434782608	293	2300	295313	14;23;11;16;12;13;12;25;13;17;11;14;14;12;11;10;14;21;15;16;10;15;19;16;14;17;17;15;11;9;15;12;14;14;15;17;16;16;10;18;24;10;13;14;10;14;12;21;19;20;12;18;13;12;8;13;19;25;19;11;21;17;17;16;9;16;23;14;17;18;21;26;16;20;17;20;21;21;20;15;22;13;14;18;24;10;22;19;23;13;21;15;21;20;15;18;15;14;17;11;20;19;19;20;20;16;19;13;17;12;16;12;21;14;19;11;13;9;14;13;12;15;13;10;9;20;14;13;9;11;16;11;14;13;20;…
ZNF681_ZNF681.RCADE.bed	0.12738461538461537	207	1625	203652	21;13;14;7;8;9;14;16;8;6;9;12;10;13;8;10;5;6;12;6;14;9;8;19;11;9;13;10;6;13;11;13;9;12;12;6;12;13;7;11;8;13;13;9;11;8;7;11;20;10;12;10;11;8;9;12;16;16;14;13;17;11;10;8;14;13;18;15;12;10;18;12;15;14;14;11;8;12;11;13;17;14;14;13;13;8;14;12;12;8;10;12;9;14;9;11;12;13;12;10;13;9;5;16;5;10;10;8;6;14;12;8;10;13;12;11;8;10;12;10;11;7;5;7;6;6;13;8;7;14;11;14;10;5;10;14;4;6;5;13;12;7;17;16;6;6;9;8;4;12
STAT2_M06795_1.94d.bed	0.12721049629207073	223	1753	364133	7;13;11;8;10;8;13;12;14;14;9;10;15;15;12;9;9;12;7;11;9;4;7;9;17;11;10;13;14;11;8;6;15;10;20;15;8;15;10;7;13;12;12;12;11;10;14;7;12;10;14;9;13;15;15;16;14;16;14;19;14;13;12;16;12;23;11;16;14;15;14;14;18;11;10;13;14;21;13;11;11;13;17;18;9;15;15;7;5;17;11;23;13;15;10;6;15;8;10;17;16;12;12;12;6;12;7;12;10;9;15;9;7;8;7;8;13;6;16;6;15;8;6;9;9;9;14;10;6;13;6;8;12;9;11;9;8;11;18;10;10;13;11;9;6;17;6;13;1…
ATOH1_M09091_1.94d.bed	0.12696629213483146	113	890	157812	13;4;3;7;6;4;4;5;8;10;4;4;7;8;6;3;4;7;6;5;7;8;3;6;7;6;8;6;3;0;7;6;6;10;2;7;4;2;9;0;6;6;10;5;1;3;4;6;12;5;5;3;6;6;6;6;6;6;3;8;13;7;7;5;6;5;6;11;5;11;4;9;4;6;5;7;8;6;9;4;12;5;8;6;2;10;10;7;3;4;10;12;4;9;9;8;5;5;2;3;7;3;6;5;4;5;8;5;5;4;5;4;7;5;5;7;9;5;6;6;5;2;11;5;4;7;2;8;7;2;8;3;7;4;6;4;3;5;4;6;4;9;2;14;3;10;4;7;2;10
RXRA_M06070_1.94d.bed	0.12688172043010754	177	1395	164534	6;5;4;2;8;12;8;10;7;8;4;9;8;6;7;6;2;4;3;6;4;5;5;3;5;9;9;4;5;2;10;5;11;7;6;4;2;5;8;8;6;10;14;19;27;17;21;15;20;17;18;18;16;12;14;13;15;15;19;13;20;15;17;15;10;6;9;12;19;13;15;9;8;16;13;9;10;10;10;4;7;10;16;3;7;8;16;8;14;5;18;17;19;18;16;17;8;14;17;11;11;13;15;17;13;17;10;11;7;5;6;9;5;7;8;9;12;6;3;8;2;8;6;3;5;4;4;4;3;6;5;8;3;5;3;1;7;6;7;4;5;2;9;10;4;4;4;6;7;7
ZNF254_ZNF254.RCADE.bed	0.1267605633802817	261	2059	330458	10;5;19;18;15;6;12;12;22;16;13;15;14;23;12;18;12;12;11;17;8;19;7;13;13;13;15;19;13;10;17;13;13;18;4;7;14;7;15;13;9;14;15;11;10;16;14;15;10;21;16;14;27;19;15;22;13;18;13;8;17;20;16;17;11;22;16;10;17;17;20;18;20;18;17;26;13;12;14;19;20;14;11;16;7;15;13;15;14;18;11;17;5;14;12;8;16;6;14;7;18;10;17;8;13;12;19;18;10;19;14;13;9;15;8;7;4;9;18;9;15;8;20;9;12;14;5;9;12;15;14;13;11;10;13;12;9;20;16;11;11;15…
ZBTB7B_M09311_1.94d.bed	0.1267605633802817	135	1065	109827	14;7;7;3;5;9;5;8;5;7;4;3;5;7;4;6;8;11;8;7;4;4;14;8;7;8;6;5;6;6;10;6;5;6;11;9;4;9;15;10;10;6;9;15;5;6;2;14;10;9;10;5;4;9;6;11;16;9;12;8;9;10;12;6;8;8;8;5;7;10;8;9;5;14;10;8;8;6;11;7;14;12;2;6;9;11;5;10;8;14;4;6;9;4;10;4;5;6;7;5;3;5;7;8;8;10;5;8;4;3;6;7;8;10;5;7;6;6;5;6;6;4;8;13;4;4;5;2;4;4;5;4;4;3;8;4;4;8;5;2;9;4;6;3;7;3;5;1;4;12
ZFX_M02702_1.94d.bed	0.12649588631264025	1353	10696	1271513	74;63;73;80;76;77;76;80;72;67;69;79;71;74;65;84;84;76;76;75;80;54;84;66;65;57;55;61;74;57;65;70;70;81;75;80;85;80;78;94;83;84;78;53;46;76;80;67;67;68;82;74;73;70;82;62;72;63;72;60;81;80;66;75;76;70;84;91;81;79;91;81;103;95;90;83;79;96;74;102;84;77;84;96;80;81;66;64;70;61;74;73;82;66;56;72;57;71;79;66;59;72;62;71;49;62;67;68;67;79;70;71;75;71;67;57;47;63;65;75;66;56;57;73;58;61;70;62;61;62;53;69;6…
ZNF793_ZNF793.RCADE.bed	0.12649164677804295	265	2095	264506	9;16;12;14;13;13;13;13;12;12;11;5;20;14;14;15;14;17;13;15;16;7;12;20;15;9;11;9;26;16;16;13;14;15;10;18;9;13;11;13;15;15;15;21;11;14;6;15;12;15;7;19;12;10;13;21;14;20;12;21;25;26;20;20;17;14;15;13;17;19;21;17;10;19;17;22;22;10;19;17;17;21;11;13;15;17;10;16;13;17;21;17;15;11;21;18;17;10;15;18;18;16;13;9;9;14;7;12;10;11;8;14;12;18;14;19;17;15;14;7;15;18;10;14;10;10;13;12;15;9;4;10;12;15;8;13;8;14;6;…
ZNF691_M00623_1.94d.bed	0.12630579297245964	133	1053	191850	10;6;5;12;4;7;5;11;6;13;8;9;8;10;9;8;8;10;5;7;4;5;7;5;11;7;11;5;5;8;8;5;5;7;10;8;9;7;7;11;10;4;11;4;5;7;9;6;7;9;9;4;7;5;13;7;7;5;9;2;7;6;7;1;12;5;4;4;10;14;8;6;14;9;9;10;3;6;11;9;10;6;5;9;12;8;5;7;4;2;6;9;7;5;9;3;7;10;6;4;9;6;0;11;4;7;5;7;10;4;8;2;3;11;3;8;9;4;5;6;10;6;6;2;7;7;5;2;8;5;8;9;12;3;4;7;7;3;9;7;4;6;3;12;10;8;4;5;6;10
ZFP69_ZFP69.RCADE.bed	0.12629070691024621	159	1259	269518	11;8;7;4;5;9;13;4;7;11;8;15;9;8;6;9;14;11;8;9;11;4;7;6;9;5;9;8;3;8;5;11;5;4;9;5;9;6;9;9;7;4;10;7;11;13;7;10;11;4;11;9;11;7;7;7;13;4;9;8;14;5;12;7;12;7;9;13;9;13;5;11;7;5;7;8;8;9;15;10;16;11;12;6;8;6;12;11;13;11;6;8;14;6;7;8;7;15;10;8;5;6;10;10;9;8;5;9;7;7;6;10;6;8;7;7;4;6;9;8;7;6;5;8;9;7;5;5;12;11;6;9;11;8;12;11;2;8;11;3;6;9;9;10;7;12;12;6;7;8
BCL6B_M09457_1.94d.bed	0.12612612612612611	56	444	112972	2;3;2;3;3;4;2;9;3;3;6;2;1;2;3;2;2;2;3;2;0;1;1;3;1;4;0;4;4;5;4;5;2;5;4;1;5;3;4;4;3;3;3;0;3;1;2;8;5;2;2;1;5;2;3;1;2;1;6;1;3;9;2;3;2;3;0;3;3;5;3;5;4;7;0;3;2;4;1;2;2;7;6;3;6;6;2;4;5;2;5;5;3;5;2;1;3;3;5;4;0;3;4;3;2;1;3;2;3;2;3;3;4;1;2;0;2;6;3;5;5;1;4;2;1;4;3;2;6;3;0;1;3;1;2;1;3;2;3;4;2;1;4;3;5;2;1;0;3;3
HMBOX1_M08773_1.94d.bed	0.12612612612612611	14	111	46099	1;1;0;1;2;1;2;0;1;0;1;0;2;0;0;1;0;0;0;1;1;1;0;0;0;1;0;2;1;0;0;2;1;0;3;0;0;0;1;0;4;1;2;0;0;2;1;0;0;3;1;0;0;0;1;2;1;2;2;0;1;1;0;2;0;0;1;3;1;0;2;0;1;2;1;0;0;0;0;0;1;2;0;1;1;2;1;1;0;0;0;0;1;2;0;0;0;0;0;0;0;1;0;0;1;0;1;0;0;0;2;4;1;0;1;1;4;0;1;0;0;0;1;0;0;0;0;1;1;0;0;0;1;0;1;0;2;1;0;2;0;0;3;0;0;2;0;1;0;1
ZNF205_ZNF205.RCADE.bed	0.12595419847328243	33	262	57203	2;1;2;3;5;0;1;0;4;0;0;2;0;2;0;0;2;4;1;1;1;3;2;1;3;3;2;2;3;0;3;2;1;1;1;2;1;3;2;4;6;2;0;3;2;1;2;3;2;6;2;2;1;0;0;1;1;3;1;1;0;1;2;0;3;3;0;1;1;3;2;4;2;0;1;3;1;4;0;1;2;4;2;4;1;5;2;1;2;1;1;1;2;0;0;3;2;0;3;3;3;1;0;1;0;1;0;0;1;2;1;0;1;3;3;3;2;1;2;2;2;1;1;2;2;0;2;3;1;2;1;2;0;2;0;5;3;1;6;3;0;0;2;1;2;2;2;3;0;3
ZNF257_ZNF257.RCADE.bed	0.12588116817724068	125	993	183783	10;11;4;6;6;5;4;7;5;6;5;7;5;6;4;9;3;10;4;11;11;6;5;7;4;0;7;5;10;3;10;11;5;8;4;10;5;3;8;5;13;8;14;6;7;7;5;9;6;7;10;5;9;5;9;5;9;10;5;11;8;7;7;9;7;7;7;10;9;3;5;11;6;14;7;5;13;9;6;6;8;6;9;10;13;8;5;4;3;5;4;5;7;7;10;4;6;7;4;6;5;5;10;4;7;4;9;6;4;6;6;9;2;7;10;4;8;5;4;6;5;0;7;3;5;3;2;6;9;4;5;11;5;6;5;1;9;9;4;4;2;6;10;8;10;4;4;10;8;4
GSC2_M05776_1.94d.bed	0.1258741258741259	36	286	64684	3;3;3;4;1;2;3;0;1;0;4;0;0;2;1;1;0;2;0;6;0;2;1;4;0;2;2;1;2;6;1;1;2;3;2;2;1;1;2;1;0;0;0;0;1;2;5;1;2;3;2;4;0;0;3;4;3;1;1;4;2;2;1;1;2;2;7;4;4;0;3;5;2;4;2;1;3;2;1;1;0;1;2;3;0;2;3;1;5;1;0;3;0;2;1;3;3;0;1;5;1;2;1;2;5;0;1;3;4;1;1;3;5;1;2;1;3;0;2;1;2;2;3;3;2;1;2;0;0;0;4;5;3;0;0;2;1;1;2;4;3;2;0;1;0;1;2;2;2;3
CLOCK_M08987_1.94d.bed	0.1258426966292135	56	445	78602	6;3;2;0;3;2;3;3;1;4;1;3;4;3;3;0;4;6;3;3;1;2;3;5;1;7;5;2;4;5;2;4;6;4;3;0;2;4;2;2;2;6;5;5;2;1;2;4;1;2;6;3;3;4;4;3;5;2;2;5;3;1;5;4;1;0;3;3;2;2;2;2;3;6;4;5;4;2;3;4;2;7;5;4;4;1;3;4;0;5;4;0;0;3;2;2;2;4;4;1;2;3;5;3;3;3;3;3;4;3;1;3;6;6;2;2;0;2;5;3;0;2;1;1;4;5;4;5;1;1;1;2;0;3;3;4;2;2;5;3;1;5;5;4;0;4;2;1;3;4
RBAK_RBAK.RCADE.bed	0.12577734956643602	1436	11417	1087610	67;62;72;74;67;65;85;61;73;54;68;62;60;62;71;66;65;79;70;61;59;62;53;61;74;71;81;64;74;82;70;76;95;90;67;90;72;80;92;89;75;82;88;76;112;101;86;62;80;90;97;81;101;93;89;98;74;88;96;97;105;82;80;87;90;74;99;83;117;95;92;97;95;85;78;87;86;72;87;91;96;114;87;101;94;86;112;105;91;112;93;88;78;79;72;65;88;96;85;93;83;69;85;78;93;63;74;81;77;87;59;66;68;70;68;59;65;66;61;73;58;67;54;78;66;51;64;53;60;54…
IRX2_M05856_1.94d.bed	0.12556053811659193	28	223	73312	1;1;4;0;0;2;2;0;1;1;1;2;0;1;1;4;1;2;1;2;0;1;2;1;1;1;2;2;2;2;2;1;2;2;0;0;0;2;0;1;2;2;1;2;2;2;0;1;1;1;2;2;2;0;1;1;2;0;2;0;4;2;4;2;1;2;1;3;2;2;0;2;4;1;1;1;2;0;2;2;2;4;1;0;1;1;1;0;0;1;1;0;0;1;1;1;3;2;2;3;2;1;2;2;1;3;0;3;0;1;0;0;2;1;2;2;5;2;4;3;0;3;0;3;1;1;2;4;1;0;0;4;3;1;0;4;1;3;1;2;1;3;1;1;1;2;0;1;0;2
THRA_M10017_1.94d.bed	0.12513089005235603	239	1910	338769	12;12;14;14;6;11;16;19;11;11;17;20;21;16;11;11;12;15;17;11;9;19;8;12;10;4;18;9;12;9;12;12;10;2;10;10;8;17;12;17;19;12;13;14;9;14;13;15;12;11;12;15;26;12;13;12;11;14;10;17;8;15;11;9;22;12;13;8;4;12;14;18;15;12;22;16;23;16;14;18;16;15;17;12;26;18;20;11;18;14;13;12;3;7;14;14;9;13;15;19;5;14;10;16;17;16;6;9;14;4;6;21;9;24;7;8;14;7;16;10;14;10;8;8;8;9;14;12;15;16;13;19;19;16;12;7;12;8;15;4;4;12;6;11;1…
TLX1_M09259_1.94d.bed	0.125	35	280	76227	6;1;2;1;8;0;1;0;2;2;4;4;2;5;0;2;0;5;0;2;6;0;0;8;2;0;2;6;4;0;0;0;0;0;0;3;1;0;4;5;2;1;0;2;0;2;4;2;0;0;0;4;2;0;2;3;2;2;0;0;0;2;0;4;2;0;0;1;4;4;4;0;2;1;0;4;2;2;2;2;0;6;4;0;0;2;0;1;2;0;2;4;2;2;0;0;2;2;3;4;3;2;0;2;0;1;4;0;5;4;2;2;3;0;3;0;8;0;2;2;0;2;1;1;6;4;0;3;2;0;2;0;0;3;0;2;2;0;0;2;2;2;2;0;5;1;1;0;0;5
FOXI1_M08679_1.94d.bed	0.12466124661246612	46	369	87772	4;3;3;7;5;2;3;3;3;4;1;2;1;1;2;1;4;2;3;3;3;3;2;2;2;1;4;0;3;4;2;4;0;1;8;2;0;1;1;9;2;1;1;1;2;3;1;2;0;1;4;0;2;0;5;2;2;2;2;8;3;2;6;1;3;1;3;2;3;3;3;6;2;6;4;0;2;5;2;2;3;2;1;5;3;4;2;3;4;4;3;3;2;2;3;1;0;5;3;1;2;2;3;1;4;1;2;1;4;2;1;0;0;3;1;3;0;1;0;3;2;2;2;1;6;4;2;1;0;3;1;2;3;1;3;0;3;0;3;2;1;4;4;3;4;3;2;1;4;4
ZNF460_M09373_1.94d.bed	0.12464589235127478	572	4589	321581	21;27;27;34;23;11;30;29;22;24;19;19;23;21;22;27;22;24;29;15;31;26;27;16;37;31;26;27;46;32;39;35;28;47;27;30;41;44;50;51;55;31;32;40;35;39;39;31;44;57;36;41;39;37;33;47;46;45;45;33;34;44;43;56;48;46;22;37;47;27;37;26;40;37;23;40;17;27;36;49;57;45;43;52;27;50;40;23;40;34;42;38;50;26;42;32;25;35;40;45;24;26;28;24;31;30;30;38;30;28;24;19;19;27;20;28;22;22;35;18;21;21;30;23;26;23;22;16;21;20;27;10;25;…
ZNF134_M10355_1.94d.bed	0.12445308701993194	256	2057	243277	11;12;8;14;7;15;12;11;11;8;15;9;22;17;7;4;11;14;13;8;13;12;4;10;6;8;15;12;11;10;12;5;12;13;8;10;13;4;15;9;14;18;29;17;29;22;29;26;21;21;24;17;18;13;26;18;24;20;20;18;13;12;17;20;20;22;11;22;16;15;18;18;23;18;15;13;16;19;16;11;14;11;13;16;22;21;21;14;15;11;25;11;35;22;26;21;13;16;9;19;19;15;15;14;18;14;17;19;12;13;9;13;7;8;12;10;8;12;7;10;10;3;8;7;9;12;6;6;5;13;6;10;10;10;9;14;5;5;9;11;7;5;12;6;7;…
ARNT_M08470_1.94d.bed	0.12424607961399277	103	829	129830	15;0;3;11;5;8;6;7;6;5;8;15;8;8;3;2;2;7;1;4;6;4;7;1;4;11;7;7;10;7;3;1;9;3;7;2;0;6;7;8;11;7;7;12;9;7;5;5;3;3;6;3;7;4;5;4;1;5;5;6;2;3;5;4;7;8;3;7;8;10;8;11;8;9;9;4;4;6;3;6;9;1;4;4;5;8;6;8;5;4;6;3;2;3;3;8;5;7;1;5;3;8;4;4;5;6;4;4;3;3;7;6;6;3;5;3;10;4;4;5;4;6;0;0;4;11;3;1;7;5;13;5;4;10;5;5;6;9;2;0;16;3;6;8;6;1;1;6;6;7
GTF3A_M10410_1.94d.bed	0.12423979148566464	286	2302	351477	13;13;13;13;18;12;19;15;13;20;7;8;19;13;18;19;10;28;18;15;13;20;13;14;16;25;21;8;15;15;14;21;10;14;15;7;13;16;10;8;17;16;18;22;22;17;19;13;16;21;14;15;12;13;13;17;17;16;15;19;18;20;17;15;14;19;11;12;23;20;16;14;11;22;16;17;22;20;13;29;25;16;14;9;20;14;20;16;15;19;12;23;15;14;13;22;10;22;21;14;15;14;26;21;21;19;10;11;16;16;16;16;15;14;17;18;10;5;8;17;15;17;15;16;11;8;11;5;15;12;12;12;13;11;12;16;2…
ZNF460_ZNF460.RCADE.bed	0.12420893127729744	2787	22438	1794731	117;115;128;134;131;139;131;117;124;128;121;142;157;143;140;119;130;140;152;127;133;116;148;146;165;160;153;142;174;120;128;144;156;163;155;168;177;204;178;177;176;157;178;174;196;168;179;180;166;180;180;183;169;208;192;174;176;194;193;211;177;215;198;195;206;216;216;203;218;170;187;148;164;153;155;190;188;156;170;192;178;219;193;193;176;168;181;174;174;161;173;174;178;148;156;131;129;151;143;142…
GCM1_M08719_1.94d.bed	0.12416107382550336	37	298	39708	3;2;1;1;0;1;1;1;2;0;0;2;2;2;2;0;3;3;0;1;4;0;3;2;1;3;1;1;1;5;0;1;2;1;2;0;1;0;1;0;3;3;3;0;2;3;1;4;4;4;1;1;4;3;2;2;1;4;2;5;2;9;1;2;4;9;3;3;2;1;3;1;6;3;2;2;2;2;1;1;2;4;2;5;3;1;4;3;3;3;2;2;5;2;3;2;1;2;1;2;4;2;0;3;3;0;3;0;0;2;2;1;3;0;2;2;2;2;0;1;5;4;1;0;1;0;1;3;1;1;2;1;1;2;1;1;0;1;3;2;0;0;1;1;2;1;1;3;3;3
ZNF467_M10385_1.94d.bed	0.12414664981036662	2946	23730	2372191	126;125;114;152;121;107;143;136;158;131;125;133;135;135;132;112;114;121;109;134;124;132;135;142;156;133;154;128;142;139;143;172;156;186;159;160;176;186;190;185;177;178;202;196;229;206;189;175;203;229;174;189;182;202;208;188;189;221;187;183;199;219;200;194;197;201;204;205;233;187;194;173;167;177;160;169;163;168;183;230;190;225;229;236;220;179;228;247;196;200;216;178;193;162;197;164;203;206;186;177…
ZNF730_ZNF730.RCADE.bed	0.12414383561643835	290	2336	287343	31;27;23;28;26;18;17;27;20;14;16;22;35;19;25;18;17;18;21;11;16;8;11;17;17;12;8;12;19;17;17;15;2;12;9;8;8;9;14;7;14;15;11;9;11;11;13;9;14;10;11;15;11;9;16;10;14;18;16;17;12;24;13;6;21;12;18;21;21;18;17;15;17;24;17;25;21;19;21;19;15;15;14;13;14;14;13;12;16;9;15;20;9;9;9;12;15;10;14;11;14;16;18;13;12;12;9;8;11;13;10;8;12;10;15;10;9;17;18;11;16;12;14;17;16;11;13;12;13;13;17;15;8;24;18;30;30;22;20;18;…
NKX2-1_M01366_1.94d.bed	0.12410714285714286	139	1120	123302	5;3;6;0;2;3;4;1;4;2;6;7;3;5;2;1;2;3;2;4;2;2;9;2;2;4;10;5;3;4;3;5;3;7;0;3;5;3;3;4;3;4;8;14;16;19;12;24;12;23;11;16;20;15;17;20;12;19;16;13;13;14;15;11;6;5;12;4;7;7;10;13;8;13;14;12;14;7;10;2;6;8;8;12;8;12;7;10;13;17;16;17;19;14;13;11;5;10;14;12;18;11;9;13;16;12;2;7;3;3;6;7;3;2;2;5;6;1;2;4;6;4;2;2;3;0;4;1;2;1;5;3;4;2;7;2;3;3;6;4;6;2;4;3;4;7;7;9;8;6
ZNF263_ZNF263.RCADE.bed	0.1240733515411627	954	7689	739853	46;36;33;41;40;42;38;32;39;44;37;44;55;48;31;31;28;49;35;41;45;39;60;38;44;38;36;54;53;58;51;64;63;70;51;69;69;57;61;68;42;52;46;54;61;46;55;54;53;58;47;61;60;64;61;56;43;62;57;67;62;61;54;51;56;71;64;69;71;64;68;72;62;57;46;56;52;54;64;52;73;77;63;99;78;64;71;76;45;72;59;56;56;46;48;61;66;59;55;48;45;60;63;51;55;48;51;43;67;50;49;67;43;51;60;39;50;49;54;48;32;33;40;52;48;31;44;41;41;50;35;30;46;…
ZNF808_ZNF808.RCADE.bed	0.12383375742154368	146	1179	216265	10;8;8;7;9;10;4;5;11;9;11;3;11;11;12;11;9;17;3;7;7;9;11;6;7;10;5;5;3;15;11;7;8;10;6;8;7;14;5;10;5;7;8;10;6;9;4;9;6;6;7;8;11;8;4;13;3;6;5;2;9;12;6;13;2;11;9;9;10;9;6;6;9;8;9;6;13;11;7;8;10;11;15;11;8;9;7;11;4;9;6;8;6;6;8;9;6;7;5;3;11;7;8;12;10;4;9;5;8;7;6;5;4;7;8;8;10;11;7;7;7;9;6;6;5;9;5;4;9;10;7;13;7;6;5;7;7;12;5;3;3;6;10;8;9;9;2;6;11;9
ZNF202_ZNF202.MEME.bed	0.1236741141954412	548	4431	509641	24;29;32;39;32;34;27;26;26;26;37;31;23;30;35;26;28;31;31;24;27;27;28;38;28;39;31;26;35;26;33;33;31;33;26;37;35;33;22;38;33;34;43;24;26;26;30;26;25;23;29;33;25;35;25;25;27;25;36;31;28;24;28;33;43;35;38;50;37;35;21;40;39;25;26;41;39;35;31;34;43;36;46;50;36;25;32;31;30;28;34;26;28;19;30;19;24;27;22;29;11;19;30;30;29;38;25;33;26;30;45;31;32;30;23;22;28;34;23;19;20;15;33;34;29;28;27;21;23;24;20;29;30;…
ZNF573_ZNF573.RCADE.bed	0.12344342176502436	456	3694	393309	22;20;16;23;19;17;27;21;17;21;23;24;22;12;10;18;12;17;15;17;21;15;19;19;6;22;19;26;31;32;31;35;25;18;31;24;20;30;27;23;29;38;41;27;40;28;41;30;28;40;24;25;33;39;20;23;34;28;27;25;28;24;26;23;35;24;20;21;32;20;25;28;33;34;29;38;36;30;21;34;28;28;21;23;25;23;28;19;24;35;25;29;37;42;33;31;36;25;26;24;47;27;30;42;33;38;38;33;27;26;22;22;36;30;35;25;27;15;24;20;27;25;16;24;25;17;23;14;23;19;16;16;14;1…
ZNF35_M10404_1.94d.bed	0.1234108527131783	398	3225	456930	19;22;23;20;14;19;24;20;25;25;19;23;19;28;12;22;20;19;20;22;11;20;25;32;27;15;14;15;33;15;26;24;24;19;27;25;18;19;17;22;28;28;25;26;27;22;15;28;17;19;23;13;19;34;29;33;19;29;26;18;26;13;20;32;29;17;24;20;31;29;17;15;34;32;32;21;20;16;30;35;25;15;23;18;23;26;24;39;16;24;25;14;18;16;22;11;27;18;18;23;23;21;24;21;20;21;23;17;23;26;15;30;21;19;23;22;23;12;18;20;21;18;18;17;22;22;24;18;22;25;18;18;18;…
PROX1_M09088_1.94d.bed	0.12334801762114538	28	227	35476	3;0;1;1;0;1;0;1;0;1;3;0;2;1;3;0;4;1;2;1;3;2;0;1;2;4;1;1;3;0;3;1;1;1;2;0;2;2;0;0;1;5;1;1;2;0;2;3;1;0;2;1;3;3;4;1;2;2;0;7;1;2;2;1;3;2;6;0;0;3;1;3;0;4;3;1;2;1;1;2;1;3;2;3;3;2;3;0;1;1;3;4;2;3;3;1;1;0;2;1;2;0;0;1;2;0;0;3;1;2;1;3;0;3;1;0;2;1;2;3;0;1;0;2;0;2;1;0;1;0;0;0;3;1;0;0;5;1;2;1;1;1;0;1;0;0;1;0;1;2
ZNF324B_ZNF324B.RCADE.bed	0.12324649298597194	246	1996	321920	15;21;7;6;17;14;18;14;12;6;19;5;12;6;11;12;11;13;18;20;9;17;18;22;10;12;17;14;10;7;16;18;8;13;8;14;9;10;12;12;10;16;14;11;16;17;18;7;19;17;9;12;13;16;13;13;16;8;16;12;18;13;18;14;12;13;12;22;14;18;12;15;18;15;19;15;21;17;10;10;10;15;13;6;13;20;17;20;19;14;10;10;21;8;8;21;14;11;8;12;12;16;8;14;15;11;16;8;13;18;15;16;15;9;11;9;20;18;11;14;14;22;14;16;10;7;8;9;19;15;15;14;9;14;17;13;10;10;8;10;10;15…
ZNF449_M10044_1.94d.bed	0.12321660181582361	95	771	85979	10;2;4;1;6;5;6;5;1;8;4;2;5;5;5;4;2;6;8;8;6;1;4;2;6;3;3;3;6;7;7;6;8;3;7;3;1;7;5;6;11;3;4;8;4;3;4;13;12;8;6;9;6;10;6;7;8;5;7;8;10;2;8;8;5;9;7;5;8;6;1;5;6;10;9;4;9;8;5;7;5;4;5;9;4;8;8;5;3;8;6;2;9;5;8;4;5;5;4;4;6;6;5;2;6;7;3;1;4;3;3;5;4;6;2;4;7;5;3;5;5;3;6;6;6;3;3;2;2;0;5;2;3;6;2;7;2;3;1;0;3;3;4;3;8;6;3;3;4;3
ZFP69B_ZFP69B.RCADE.bed	0.12303030303030303	406	3300	554213	19;17;11;16;17;17;24;19;31;20;18;29;27;23;25;20;24;17;24;31;32;24;14;15;18;20;24;27;16;26;27;20;13;20;24;20;16;23;24;20;21;22;22;23;13;23;22;19;19;20;21;38;24;26;15;16;22;18;35;18;31;16;30;27;36;23;28;33;21;24;26;30;35;32;24;23;25;31;32;22;24;21;18;34;29;36;21;25;22;24;34;19;21;19;27;14;20;22;19;25;20;23;16;25;23;24;14;22;21;21;17;23;24;12;24;22;19;23;27;17;17;14;12;12;25;18;22;14;22;22;20;20;15;…
SMAD1_M09137_1.94d.bed	0.12295081967213115	30	244	49907	8;2;6;2;0;2;2;0;0;2;0;0;0;2;2;2;2;0;0;0;4;0;1;0;0;0;0;9;0;5;3;2;6;0;0;0;0;2;2;2;0;0;2;2;2;0;1;3;1;0;3;1;2;0;0;1;4;0;2;2;2;2;2;2;1;4;0;3;0;0;2;5;0;0;2;2;7;3;2;2;0;0;1;0;0;3;4;3;1;1;2;0;1;1;4;3;1;4;7;0;0;0;1;4;5;4;2;4;2;3;0;2;1;0;0;3;1;1;0;2;0;2;0;0;0;2;1;0;0;0;3;4;0;0;0;1;7;0;0;2;2;2;0;0;2;1;0;4;2;2
ZNF484_ZNF484.RCADE.bed	0.1225522919448153	2203	17976	1832858	109;131;98;88;100;125;108;104;115;98;113;105;89;119;107;113;92;107;104;92;90;127;91;111;110;103;111;96;124;108;104;113;125;127;132;118;132;134;141;142;145;125;155;133;199;184;181;127;143;162;160;119;140;140;135;151;148;157;143;152;137;143;147;156;149;173;155;150;177;134;127;129;126;142;114;125;118;116;126;148;136;184;167;158;162;117;161;150;160;149;133;121;119;152;118;117;132;133;130;125;100;105;…
TLX1_M06826_1.94d.bed	0.12253829321663019	112	914	139752	7;3;5;7;5;9;12;7;7;10;6;3;12;3;8;6;6;6;3;10;7;7;5;6;7;9;3;5;3;7;7;6;6;2;10;7;4;9;4;3;3;2;5;4;5;8;7;6;8;6;13;6;7;12;5;2;4;4;4;6;8;6;4;6;8;4;6;10;5;10;13;2;9;4;8;4;11;6;5;10;6;6;6;7;6;8;8;5;9;4;6;10;1;8;10;8;12;6;6;8;3;5;5;4;6;8;4;8;6;3;6;4;5;3;4;3;7;5;7;5;7;13;1;1;6;11;5;4;1;9;8;5;3;4;4;7;4;5;6;1;7;3;5;10;4;6;4;4;5;11
NR4A1_M09891_1.94d.bed	0.12244897959183673	66	539	124517	3;2;3;3;2;2;4;1;4;5;0;2;6;3;3;2;2;1;2;6;6;4;1;3;1;3;4;7;4;2;4;3;3;4;2;0;5;4;4;4;1;1;1;3;5;6;3;2;3;6;7;5;3;4;2;4;1;2;3;1;5;4;8;0;2;6;5;6;7;5;3;4;7;5;2;8;3;3;3;3;3;2;5;7;5;5;3;1;2;3;7;7;3;4;2;2;5;5;3;5;6;4;6;9;2;3;3;7;4;3;2;6;2;2;3;6;7;4;2;3;6;3;7;3;6;2;3;1;2;4;2;3;1;4;8;2;1;5;2;1;1;2;5;4;6;4;2;0;3;6
ZNF415_M10315_1.94d.bed	0.12244897959183673	24	196	46015	1;0;1;1;2;1;1;2;0;0;2;1;2;2;3;4;2;2;2;0;3;2;1;1;1;1;0;3;0;1;2;1;1;3;1;0;0;1;0;0;1;0;1;2;1;1;2;1;2;1;2;1;2;1;1;1;3;2;0;1;3;1;2;0;1;1;1;3;5;1;1;3;0;2;0;2;1;0;1;0;2;1;1;2;1;2;1;0;3;0;1;2;0;1;1;3;3;1;0;3;1;2;1;1;1;1;1;1;2;2;1;0;1;0;1;0;1;1;0;1;1;0;2;1;2;3;1;1;0;2;1;1;2;1;0;0;3;1;1;4;0;0;3;1;4;1;1;1;1;4
STAT2_M05474_1.94d.bed	0.12238574748257165	158	1291	299248	10;9;4;10;15;4;11;9;6;11;10;11;5;12;7;9;11;6;10;12;13;5;7;6;11;7;7;10;13;7;9;4;6;7;10;7;6;8;4;5;5;7;4;2;7;8;11;6;12;9;7;9;12;12;7;9;12;12;13;12;11;13;7;12;9;12;7;13;13;4;9;12;13;9;9;7;11;14;7;12;8;9;11;9;8;10;10;4;6;12;8;15;9;9;6;8;9;7;12;14;6;11;9;9;5;7;9;6;4;10;9;8;6;7;8;4;10;11;11;8;11;5;6;5;7;8;10;9;6;10;5;5;9;7;10;8;7;11;12;9;7;5;9;9;4;11;6;9;5;9
ZNF671_ZNF671.RCADE.bed	0.1223021582733813	170	1390	258997	10;9;7;5;8;5;10;12;14;9;11;7;13;8;15;5;9;9;8;8;6;8;6;5;14;11;3;12;16;9;10;4;1;11;11;12;2;8;6;12;9;8;6;5;15;7;16;7;9;12;3;7;10;7;9;5;8;9;9;14;6;10;8;11;8;18;15;14;10;12;9;10;12;7;7;11;8;11;14;7;14;14;12;12;13;11;10;14;13;8;14;8;11;8;8;8;7;13;9;7;7;9;6;4;11;11;8;8;9;10;10;15;10;12;11;6;9;3;9;5;9;1;7;7;3;5;13;8;12;12;11;9;12;12;9;9;9;14;7;10;11;13;8;8;8;6;9;8;8;12
TCF3_M06175_1.94d.bed	0.12222222222222222	209	1710	275674	11;6;12;8;12;7;9;10;8;13;17;18;9;15;19;14;14;16;14;12;10;10;9;19;8;13;11;6;17;8;11;11;11;13;18;11;10;8;14;15;14;6;10;10;12;11;15;8;5;3;16;14;7;8;6;14;13;11;8;11;20;15;10;19;10;12;13;14;17;11;21;20;12;13;11;13;12;12;14;8;13;12;15;12;12;10;13;14;10;9;9;13;11;14;14;14;12;12;7;12;15;13;8;8;17;11;8;15;8;6;9;10;14;7;14;9;14;13;11;16;9;10;10;6;5;10;10;6;11;12;10;8;6;9;13;11;12;11;10;12;12;11;9;11;10;5;1…
FOXM1_M01025_1.94d.bed	0.12217194570135746	27	221	38748	2;1;2;1;0;1;4;2;0;2;1;2;0;1;1;3;0;4;2;2;1;1;2;2;0;0;1;4;1;3;1;1;3;0;0;2;1;3;1;0;2;3;0;3;1;3;0;1;1;1;2;4;2;2;2;1;1;2;1;2;0;2;0;3;3;2;5;0;1;3;0;2;0;2;3;2;0;2;3;3;3;0;2;1;0;0;0;2;2;0;2;3;0;1;2;1;3;1;0;1;2;2;0;2;2;1;1;1;2;3;1;4;1;1;0;2;2;0;2;1;1;1;0;1;1;2;1;3;0;1;1;1;1;2;2;0;0;4;2;0;2;3;0;1;0;1;0;0;3;4
ZNF285_ZNF285.MEME.bed	0.122	61	500	115998	1;5;4;3;6;3;3;6;4;3;2;3;2;3;3;5;7;1;4;4;4;1;2;2;2;2;2;0;2;8;6;5;7;3;2;3;4;3;4;4;4;3;1;5;5;7;0;2;2;1;4;1;4;5;1;6;2;0;4;5;2;2;1;1;6;4;6;2;2;3;3;3;7;3;2;5;9;3;3;6;2;4;2;4;2;4;2;4;2;3;0;6;1;1;5;0;4;6;1;4;4;3;3;5;4;3;3;4;2;1;2;4;4;4;3;5;1;5;4;2;5;5;4;3;3;5;6;2;1;3;4;4;3;3;1;2;3;2;4;3;2;3;2;6;3;5;3;2;9;2
TEF_M06185_1.94d.bed	0.12195121951219512	20	164	56168	3;1;1;1;1;2;1;2;1;2;1;2;2;1;2;4;1;2;3;1;2;0;2;1;3;0;2;0;3;3;2;1;0;0;0;3;1;0;0;1;1;2;1;2;0;1;1;1;0;0;0;0;1;0;2;0;1;3;2;1;3;1;0;1;1;0;1;3;0;2;0;0;0;3;0;1;0;0;2;3;1;3;1;3;0;0;2;1;1;2;1;0;1;0;0;0;0;1;0;1;0;1;1;1;1;1;1;0;1;1;1;2;1;0;0;1;1;3;0;3;0;2;2;1;0;1;1;0;1;0;0;0;0;2;1;0;3;2;1;1;0;1;1;1;0;0;3;0;1;2
IRX5_M05857_1.94d.bed	0.12195121951219512	30	246	77455	1;0;4;1;0;2;0;0;1;2;0;3;2;1;2;4;1;2;2;3;0;3;2;1;1;1;2;1;2;3;1;0;3;2;0;0;2;2;0;1;3;0;1;2;1;2;1;1;2;1;1;4;1;0;2;1;2;1;2;0;3;4;4;1;1;2;2;2;3;1;0;3;3;1;1;1;3;0;4;2;2;3;1;0;2;1;1;0;0;0;1;0;1;1;1;3;2;1;1;3;3;0;2;1;1;2;2;1;0;2;0;0;3;3;0;3;5;1;4;2;1;2;0;4;0;2;2;4;0;2;0;5;3;2;2;2;2;3;3;3;2;2;2;2;1;2;1;0;1;4
FOXQ1_M08701_1.94d.bed	0.12189054726368159	49	402	115273	3;4;3;2;3;1;0;2;3;0;3;2;3;2;5;3;1;6;5;0;2;0;4;4;4;1;2;3;0;2;2;0;4;2;2;2;4;1;2;2;0;3;1;3;3;0;4;2;1;3;4;5;3;4;0;2;5;2;1;10;3;0;4;4;4;3;1;3;4;2;2;5;1;3;3;2;4;3;5;2;3;4;4;6;1;3;1;4;3;2;3;2;2;3;2;3;1;0;0;2;2;5;6;0;5;2;2;2;3;0;6;3;5;4;3;1;5;1;2;3;4;4;3;2;3;2;4;6;1;7;2;7;5;2;1;3;2;2;1;1;2;3;1;3;0;2;3;3;2;3
ZNF787_M10059_1.94d.bed	0.12174479166666667	187	1536	254908	10;12;10;10;8;13;10;18;11;14;6;13;15;14;15;11;10;12;11;10;15;11;9;14;9;9;6;8;9;17;8;9;9;7;14;9;14;7;18;13;10;8;10;9;10;9;9;4;9;12;7;9;9;9;12;14;6;13;11;8;13;7;6;8;10;13;6;12;11;13;13;10;10;20;10;15;12;12;6;15;11;7;11;13;14;10;6;8;15;17;10;13;14;9;14;11;12;4;11;9;9;7;12;8;13;4;8;8;14;8;4;8;11;6;11;4;9;6;5;8;9;13;11;6;11;9;7;13;5;6;10;11;12;21;10;8;11;5;11;10;11;9;12;6;10;7;7;16;11;7
NR2C2_M05948_1.94d.bed	0.1217125382262997	199	1635	193359	9;6;5;3;7;10;9;12;10;9;7;10;10;8;4;10;3;6;6;6;6;7;6;2;5;7;13;5;6;2;10;7;8;8;8;7;6;6;9;14;10;11;11;20;31;23;22;16;17;22;23;20;20;16;18;14;19;20;24;13;19;14;21;17;13;8;12;14;16;16;19;10;9;18;16;14;10;11;11;6;8;11;17;8;11;14;18;11;15;10;22;14;24;15;18;20;8;21;19;15;8;15;19;18;17;24;11;12;5;5;6;10;6;9;9;8;11;7;4;7;7;4;5;5;5;4;6;5;4;6;7;7;3;8;4;2;7;8;8;6;6;5;12;11;7;8;3;9;6;10
ZNF585A_ZNF585A.RCADE.bed	0.12167832167832168	87	715	174254	9;8;7;7;2;5;5;4;6;8;4;5;9;5;4;2;7;2;5;5;7;5;8;5;4;6;4;4;6;5;6;4;4;8;3;9;6;2;3;5;1;4;1;6;4;2;5;7;4;6;5;2;5;3;3;5;5;7;2;6;6;5;5;6;7;1;3;7;5;5;6;3;3;9;4;10;7;4;5;5;4;8;2;3;4;6;5;5;5;3;2;5;5;5;3;5;8;2;4;5;6;3;3;5;4;3;4;3;2;8;5;5;2;4;3;4;0;0;2;7;7;7;3;5;2;8;5;4;5;9;4;3;6;6;7;3;6;5;3;6;6;2;3;6;4;4;5;9;4;3
HIVEP1_M06845_1.94d.bed	0.1216374269005848	208	1710	277852	7;9;11;5;15;10;9;8;9;10;12;12;14;2;8;13;11;12;15;9;12;16;6;13;17;11;11;9;10;11;10;14;14;13;10;11;9;14;17;11;14;14;7;15;11;7;9;12;17;17;12;7;12;16;10;17;9;14;7;10;6;9;18;16;14;11;12;9;10;12;23;11;14;17;16;14;8;14;19;17;12;7;12;13;16;17;11;9;7;9;5;16;10;11;14;9;14;8;8;13;12;5;8;13;11;13;10;9;12;8;15;9;11;13;9;13;11;10;11;19;9;10;12;14;14;12;12;8;11;10;10;12;8;12;9;9;14;10;11;10;10;8;8;14;5;11;10;11…
HOXC11_M05822_1.94d.bed	0.12149532710280374	13	107	33012	1;3;1;1;3;3;0;1;0;0;0;0;2;1;1;0;2;0;0;1;0;1;0;0;2;1;1;1;1;1;0;1;0;0;2;0;1;3;0;1;1;0;0;1;1;1;1;0;2;1;0;0;1;2;0;1;2;2;1;2;0;0;0;0;0;0;0;1;3;0;0;0;1;0;0;0;1;0;1;0;1;3;2;0;2;0;0;0;0;2;0;0;2;0;2;1;0;1;0;0;1;1;0;0;0;0;0;0;1;1;1;2;1;0;3;1;0;0;0;0;0;1;0;1;0;0;0;1;0;1;2;0;0;0;0;2;0;0;2;1;1;0;1;0;0;1;1;0;0;1
ZNF274_M09345_1.94d.bed	0.12141652613827993	72	593	156225	6;9;2;6;4;1;4;6;6;11;4;6;6;4;2;7;5;4;5;2;5;3;6;3;5;2;4;8;2;4;5;1;6;4;3;2;2;4;1;3;8;5;2;1;4;1;2;3;4;3;1;4;1;5;7;6;1;8;2;4;2;6;1;6;1;4;3;7;2;6;3;4;3;5;8;6;3;1;2;6;7;3;6;7;8;3;5;1;3;2;4;4;4;1;4;7;7;3;4;3;6;4;2;3;1;3;5;2;7;0;5;5;4;3;3;4;8;2;4;3;6;0;8;6;2;2;7;3;6;2;4;4;3;2;5;1;4;8;1;5;2;4;3;8;2;4;0;2;2;2
ZBTB48_M10336_1.94d.bed	0.12121212121212122	68	561	78006	4;6;4;5;2;1;6;2;4;2;3;4;4;2;0;8;4;1;6;3;2;3;4;2;2;5;7;3;5;3;4;5;4;7;7;7;4;5;4;5;1;3;4;1;5;3;9;4;3;4;0;5;8;8;5;4;4;2;7;4;4;3;3;0;7;7;7;5;5;4;4;5;5;2;3;3;6;5;5;4;6;5;4;5;3;3;3;7;7;7;2;4;3;4;6;3;1;3;6;2;6;1;4;2;3;1;5;6;5;1;4;1;2;3;3;0;6;3;4;2;4;4;5;3;2;5;2;2;1;7;5;3;3;3;2;0;4;3;2;5;1;1;1;3;4;0;1;4;1;3
OVOL1_M09035_1.94d.bed	0.12121212121212122	4	33	18866	2;0;0;0;0;0;0;0;1;0;0;0;1;0;1;0;0;0;0;0;0;0;0;0;0;1;0;0;1;1;0;0;0;0;0;0;0;0;0;1;1;0;1;0;1;1;0;0;0;0;0;0;0;0;0;0;0;0;1;0;0;0;3;0;0;0;0;0;0;1;0;2;0;0;0;0;0;0;0;0;0;0;0;0;0;0;0;0;0;0;0;0;1;0;1;0;0;1;0;0;0;0;0;1;0;0;0;0;0;0;0;1;0;0;1;0;1;0;0;0;1;0;0;0;0;0;0;0;0;0;0;0;2;0;0;0;0;1;0;0;0;0;0;0;0;0;0;0;0;1
ATOH1_M08953_1.94d.bed	0.12110726643598616	35	289	88263	4;2;4;4;2;2;2;2;2;0;4;0;2;0;0;8;2;0;0;0;0;2;6;4;0;2;0;0;0;2;2;0;4;2;2;0;2;0;2;2;0;0;0;6;2;2;2;4;0;2;6;6;2;2;4;0;0;2;2;4;0;2;0;2;0;0;2;4;2;2;6;0;4;4;0;4;2;2;0;2;2;0;0;2;4;0;0;2;2;2;0;6;4;0;6;0;2;2;2;4;2;2;2;6;0;4;2;2;2;2;0;0;4;2;4;2;2;4;2;4;0;0;0;0;0;6;2;2;2;0;0;0;2;2;4;2;0;0;0;2;4;2;4;2;2;0;2;2;0;2
ZBTB7A_M06235_1.94d.bed	0.12108731466227347	147	1214	124243	13;4;6;5;8;7;5;12;3;7;3;8;7;13;7;5;8;15;16;7;9;5;14;10;6;8;7;5;5;9;5;4;4;8;10;10;7;8;10;9;18;9;10;19;11;6;3;20;14;10;9;6;7;8;6;6;12;8;13;11;11;13;10;5;7;14;7;13;9;14;14;7;5;11;12;10;4;7;11;8;10;12;4;9;12;11;5;14;9;12;8;5;12;6;12;6;4;8;11;8;7;4;8;15;12;15;4;7;3;5;6;5;11;9;5;8;2;11;7;6;6;1;11;7;5;6;4;4;9;5;8;4;9;7;8;4;4;5;4;2;7;6;9;4;12;5;5;3;2;9
ZNF616_ZNF616.RCADE.bed	0.12096774193548387	210	1736	221885	9;9;14;9;13;10;13;18;10;13;5;9;16;18;12;7;16;8;10;11;13;14;11;12;4;9;15;17;13;10;14;12;9;12;10;15;13;18;20;14;11;12;13;11;10;11;13;9;18;19;15;11;15;7;8;13;15;8;14;12;13;10;13;15;15;13;14;13;14;4;13;18;11;11;11;16;17;13;13;16;16;22;6;17;20;12;11;11;16;7;12;8;16;10;13;11;6;14;15;6;17;9;8;13;12;7;5;12;8;11;16;12;8;11;6;12;6;7;10;5;13;5;8;14;12;12;5;11;5;11;10;5;13;13;10;13;14;8;8;4;9;13;13;6;8;10;10…
HES5_M08757_1.94d.bed	0.12095032397408208	224	1852	223462	26;10;14;14;10;12;12;22;10;9;18;11;19;14;3;6;10;19;4;8;16;8;19;7;13;22;18;13;14;17;6;6;12;14;9;14;6;10;11;5;19;14;14;13;14;13;7;12;21;20;12;22;15;11;6;19;15;16;9;12;18;8;15;8;11;11;12;17;9;7;10;16;17;12;20;14;26;11;13;15;14;14;15;9;13;23;10;16;4;5;12;10;11;9;16;15;12;8;7;4;6;22;16;10;18;13;10;6;8;10;17;9;14;21;14;14;12;10;13;14;3;14;11;12;10;15;9;5;16;13;11;12;6;15;10;18;14;12;7;3;25;12;13;14;6;3…
CEBPE_M05592_1.94d.bed	0.1206896551724138	7	58	16588	2;1;0;0;0;1;2;0;0;1;0;0;0;0;0;0;1;1;1;0;0;2;0;0;0;0;1;0;0;0;0;0;0;0;0;0;0;0;0;1;0;0;1;0;0;1;0;0;0;0;0;0;2;0;0;1;1;1;1;1;0;1;1;0;0;0;0;0;2;0;0;0;0;1;2;1;0;0;0;0;0;0;0;1;0;1;1;0;0;1;0;0;0;0;0;0;0;0;0;0;2;0;1;2;0;0;0;0;0;0;0;2;0;0;0;1;0;0;0;0;0;0;0;0;2;0;0;0;0;0;0;0;0;0;0;1;0;0;0;2;0;0;0;4;1;0;0;2;0;2
CEBPB_M05589_1.94d.bed	0.1206896551724138	7	58	16588	2;1;0;0;0;1;2;0;0;1;0;0;0;0;0;0;1;1;1;0;0;2;0;0;0;0;1;0;0;0;0;0;0;0;0;0;0;0;0;1;0;0;1;0;0;1;0;0;0;0;0;0;2;0;0;1;1;1;1;1;0;1;1;0;0;0;0;0;2;0;0;0;0;1;2;1;0;0;0;0;0;0;0;1;0;1;1;0;0;1;0;0;0;0;0;0;0;0;0;0;2;0;1;2;0;0;0;0;0;0;0;2;0;0;0;1;0;0;0;0;0;0;0;0;2;0;0;0;0;0;0;0;0;0;0;1;0;0;0;2;0;0;0;4;1;0;0;2;0;2
ZNF554_M10386_1.94d.bed	0.12060613588374115	971	8051	975599	72;43;45;60;63;71;49;50;62;46;63;57;49;48;46;58;59;55;60;49;55;52;50;63;54;50;50;44;57;49;58;53;48;53;53;57;59;61;58;47;53;57;58;54;50;61;71;34;54;58;42;49;62;53;55;42;59;55;63;43;66;65;68;62;58;58;59;60;63;47;58;71;54;46;55;67;79;66;57;74;62;56;59;53;61;48;39;56;46;53;64;61;52;47;44;52;54;41;43;62;53;53;52;41;49;49;43;51;58;56;55;52;54;59;48;53;45;74;51;47;54;42;59;53;48;54;58;57;60;41;57;46;55;…
ZNF382_M10422_1.94d.bed	0.12058023572076156	133	1103	238983	10;5;6;9;7;7;5;6;6;5;12;10;5;5;4;7;12;8;2;9;6;11;8;5;9;11;3;9;10;4;7;10;5;7;3;9;7;6;10;5;10;5;3;5;7;15;12;7;4;9;9;4;6;9;10;8;7;9;8;8;10;10;7;7;5;6;6;11;10;6;10;7;7;13;6;6;8;6;13;6;8;7;8;8;4;8;8;7;8;6;7;2;7;9;9;8;7;4;6;5;1;9;6;5;9;9;5;8;4;9;6;7;7;7;10;9;11;4;7;5;9;8;5;10;5;5;12;8;11;9;7;7;10;9;7;11;9;8;4;8;6;7;6;6;7;7;9;11;2;5
TFAP2B_M06446_1.94d.bed	0.1205064854848672	1951	16190	1831263	93;91;118;99;108;93;106;101;112;97;126;113;123;125;120;121;104;104;113;99;101;127;106;129;114;120;99;121;127;119;112;99;93;138;132;115;120;115;129;134;129;132;124;109;143;126;123;121;97;107;95;94;106;112;99;104;106;133;101;125;161;155;116;107;102;123;119;129;127;132;119;111;125;135;138;119;131;143;120;123;125;115;117;121;121;112;112;97;106;95;108;133;116;90;99;85;80;95;88;98;107;103;94;96;93;98;8…
FOXP1_M10259_1.94d.bed	0.12048192771084337	60	498	128041	5;0;7;2;5;4;2;4;3;1;2;2;7;2;6;2;2;3;3;3;6;3;2;4;6;5;4;5;6;3;2;3;0;4;7;3;2;2;3;6;6;5;2;2;3;3;5;4;5;3;1;4;2;1;3;4;8;9;7;6;2;1;1;3;0;7;4;6;8;3;3;5;4;6;2;4;1;7;0;3;3;3;3;5;0;6;5;4;4;6;4;2;1;4;3;2;3;6;2;1;8;2;1;1;5;3;2;3;0;2;6;2;2;1;1;4;2;0;2;5;0;3;2;2;2;5;3;1;1;5;6;2;4;4;1;3;2;2;2;3;9;1;2;3;2;5;2;0;0;7
RXRG_M06075_1.94d.bed	0.12043512043512043	155	1287	156664	6;5;3;2;9;9;8;8;7;7;3;5;7;7;7;6;2;4;2;7;4;3;3;4;5;8;9;4;3;2;10;4;8;7;5;3;3;6;8;7;7;11;13;18;24;18;21;15;18;15;19;17;14;11;14;10;15;16;17;13;20;14;15;15;11;7;8;10;17;12;13;8;7;12;10;10;9;8;7;5;6;9;15;3;6;7;13;8;14;5;20;15;17;16;16;17;8;12;18;10;10;13;13;13;13;16;9;9;6;6;5;5;4;7;7;7;9;6;3;8;2;6;6;3;2;4;4;4;3;5;3;7;4;6;3;2;8;6;6;3;5;1;7;10;4;4;4;3;6;7
SPZ1_M04770_1.94d.bed	0.12025068546807677	614	5106	494579	31;33;23;21;19;29;33;26;31;26;27;27;35;26;28;39;28;36;31;28;30;28;32;26;40;38;38;33;31;36;44;35;32;46;41;30;32;33;36;34;55;33;36;37;44;48;46;30;36;43;28;47;44;39;36;36;40;46;47;34;55;41;48;34;42;38;45;30;44;28;32;36;29;31;41;39;38;40;49;40;46;61;34;50;38;44;35;37;34;40;48;34;35;38;41;35;43;32;48;49;35;32;34;37;41;40;46;23;39;40;28;37;20;29;36;27;42;37;31;20;21;26;28;28;29;29;19;26;28;21;35;23;20;…
NFIL3_M05938_1.94d.bed	0.1201923076923077	25	208	68902	6;1;4;2;0;5;2;5;2;1;1;1;1;1;2;1;1;1;5;2;2;1;4;0;2;0;3;2;2;2;2;2;0;0;0;2;1;0;1;1;2;0;3;0;0;0;1;0;1;3;1;0;1;1;3;0;0;3;0;2;2;2;0;1;1;0;2;0;2;0;1;0;1;3;2;1;0;0;3;4;1;3;3;1;3;2;2;2;3;1;1;0;0;0;0;1;1;0;0;1;1;0;0;0;2;0;0;0;1;0;3;0;0;0;1;2;2;2;1;2;1;0;0;0;0;3;0;0;1;0;1;2;1;1;2;3;3;2;4;2;1;3;1;2;0;3;2;0;5;5
HOXD12_M05834_1.94d.bed	0.12	6	50	18340	2;0;0;2;1;0;0;0;0;0;0;2;1;1;0;1;0;0;0;0;0;0;0;0;1;0;0;1;1;0;0;0;0;0;0;0;2;0;0;0;0;0;0;0;1;0;2;0;2;0;0;0;1;1;0;1;0;1;1;0;0;0;0;0;0;1;1;1;0;0;0;0;1;0;0;0;0;1;1;0;1;0;0;0;1;0;0;0;1;0;0;0;0;0;1;0;0;0;0;0;1;0;0;0;0;0;0;0;1;0;0;0;0;0;2;1;0;0;0;0;0;1;0;1;0;0;0;0;0;0;1;0;0;0;0;0;0;0;0;1;1;0;1;0;0;1;0;0;1;1
ZNF614_ZNF614.MEME.bed	0.11983279145378542	258	2153	370091	19;18;15;22;13;19;8;8;20;15;16;20;14;17;13;14;11;12;14;14;15;13;6;14;17;18;15;14;16;21;13;16;12;18;9;27;16;10;14;22;15;15;17;15;15;15;21;9;16;4;11;15;10;16;13;14;16;9;15;13;15;24;16;15;11;15;15;20;25;8;19;14;13;16;15;15;15;18;13;16;15;20;17;12;16;11;9;10;16;19;13;17;14;9;12;8;11;16;12;17;15;17;13;19;12;16;12;18;17;16;17;11;14;15;12;9;19;10;13;8;15;15;16;10;12;9;19;13;10;10;13;13;12;10;11;18;17;11…
NR4A1_M09892_1.94d.bed	0.11980033277870217	72	601	130639	4;3;6;5;6;4;5;3;5;6;2;6;7;4;6;4;3;2;5;6;6;4;1;3;1;1;6;4;4;2;6;3;3;3;0;1;4;6;6;2;1;2;1;3;8;6;3;3;6;7;9;4;3;5;3;3;2;3;5;2;3;2;4;1;5;7;6;7;11;6;1;3;8;7;2;6;1;3;4;3;6;1;4;4;6;6;2;1;1;5;9;6;4;3;2;1;6;4;4;8;5;4;4;9;2;6;1;6;5;2;3;6;2;1;3;5;8;4;2;4;5;4;4;4;5;1;4;2;2;4;4;5;2;7;7;4;1;5;4;1;2;2;5;4;6;4;1;2;3;4
ZNF771_M09399_1.94d.bed	0.11974110032362459	37	309	65969	3;1;1;2;2;0;1;1;0;6;2;3;2;4;4;2;4;2;3;1;1;1;4;2;1;3;2;5;3;0;1;4;1;3;2;3;3;6;3;3;2;4;2;2;0;0;3;1;4;1;1;6;2;1;4;4;0;2;0;1;3;3;2;5;3;2;3;2;1;2;3;0;2;3;1;3;5;1;2;1;2;5;4;3;3;1;0;2;1;1;1;7;0;3;1;0;0;1;0;6;4;2;1;2;4;2;1;1;0;1;1;0;2;2;2;3;3;2;1;2;1;3;0;4;0;2;2;2;1;3;4;1;3;1;3;4;3;0;0;2;2;0;1;1;2;0;0;1;2;1
FOXA1_M08671_1.94d.bed	0.11964873765093303	109	911	226764	5;10;7;9;6;3;11;5;3;9;9;1;9;7;2;7;3;2;0;6;12;2;11;5;4;4;6;7;4;12;9;6;7;5;7;8;6;8;6;7;2;5;4;5;6;8;9;10;8;5;8;7;7;9;6;4;5;7;6;3;13;5;9;7;6;11;10;7;2;8;12;7;2;8;8;8;8;8;3;8;5;8;6;8;10;11;10;3;4;5;7;7;7;4;7;4;3;1;1;1;3;2;7;4;6;9;3;8;7;11;6;9;5;3;6;2;5;8;3;5;3;4;9;7;9;3;4;6;2;4;9;9;0;7;3;4;12;6;9;2;10;1;4;4;4;7;6;2;4;8
ZNF197_ZNF197.RCADE.bed	0.11960836200052924	452	3779	681855	28;19;22;27;30;33;33;24;22;24;24;23;26;27;26;24;22;19;21;21;31;21;16;22;33;29;27;20;26;24;30;29;16;22;23;22;26;23;23;24;16;31;21;19;22;15;28;30;31;32;34;19;30;24;29;31;24;20;23;24;25;22;29;25;38;22;31;27;40;22;26;26;26;32;29;42;18;25;25;24;34;24;42;27;28;26;33;31;30;35;36;21;29;24;35;36;29;27;17;25;23;23;37;32;26;28;23;20;29;25;15;26;25;29;26;22;24;22;29;16;20;27;21;22;24;13;26;25;21;19;21;23;23;…
SOX11_M02178_1.94d.bed	0.11959287531806616	47	393	90377	1;2;0;1;5;1;1;3;5;3;3;3;1;2;3;0;5;4;2;4;2;2;4;3;0;4;2;2;3;1;7;2;1;5;4;2;2;1;1;2;1;3;4;3;6;1;2;2;1;4;1;2;2;2;5;5;4;3;4;3;2;3;3;1;5;3;2;2;8;2;3;4;3;0;3;5;3;4;2;2;2;3;1;0;1;1;1;3;1;4;1;5;1;2;5;1;1;3;1;4;3;1;4;1;2;5;6;1;1;5;5;2;1;2;5;3;1;4;1;4;6;2;1;3;5;2;2;4;1;3;7;0;0;3;3;2;1;1;2;1;4;4;4;2;1;2;4;1;1;5
NKX2-1_M08976_1.94d.bed	0.11945392491467577	140	1172	147519	3;1;4;2;6;2;5;2;6;4;5;6;4;6;3;2;2;2;6;5;2;1;11;1;5;3;4;5;7;5;6;3;5;7;3;2;2;7;5;3;2;6;9;17;13;18;16;23;13;21;10;21;17;18;13;17;16;20;21;17;13;12;11;15;7;4;10;7;11;8;6;8;8;11;16;15;11;8;11;2;5;9;8;8;8;12;6;13;7;16;17;17;19;17;12;13;5;11;16;13;13;14;11;13;17;16;5;7;3;4;7;6;2;4;1;9;3;1;4;3;7;6;4;2;2;3;4;1;0;3;4;4;5;2;3;5;3;4;4;5;9;4;5;3;5;5;6;7;8;8
TP53_M06704_1.94d.bed	0.11933069132540731	271	2271	365117	23;17;15;18;15;11;27;14;19;15;16;12;12;11;9;11;9;21;8;9;14;17;11;29;16;20;21;8;20;11;24;21;9;17;17;16;26;18;22;12;16;11;11;10;16;15;9;12;14;14;20;12;14;19;16;14;22;14;18;11;8;21;12;15;12;20;7;16;15;12;20;19;19;12;8;12;25;14;19;28;16;23;14;18;14;25;9;19;16;13;17;7;21;12;22;16;15;29;16;16;18;13;11;14;12;12;12;16;13;19;14;13;16;11;20;11;17;10;9;20;9;10;18;8;15;8;17;8;10;13;9;12;9;26;19;14;13;12;16;1…
ZNF19_ZNF19.RCADE.bed	0.11925365062195782	441	3698	458292	33;17;23;27;22;33;28;35;28;30;28;16;35;17;29;19;25;30;28;29;25;24;19;23;19;26;23;23;24;31;25;29;19;28;23;22;18;24;23;31;24;32;11;28;30;33;32;28;27;26;28;27;26;21;22;23;33;24;24;24;31;24;20;30;24;27;25;24;25;27;26;37;26;40;27;22;28;32;23;23;38;29;21;28;28;19;30;31;26;23;28;27;17;16;35;28;27;24;33;34;21;19;18;21;26;28;23;27;16;19;22;19;27;28;24;23;26;19;19;17;23;25;27;23;20;31;28;20;21;23;16;17;22;…
SIX1_M09127_1.94d.bed	0.11904761904761904	5	42	18608	1;0;0;0;0;1;0;0;1;0;0;0;1;0;0;0;0;0;0;2;0;0;0;0;0;0;1;1;0;0;0;0;0;1;0;1;0;0;0;0;0;1;1;0;1;0;1;1;1;1;0;1;0;0;0;0;0;0;0;0;0;0;0;1;0;0;0;1;0;0;2;1;0;0;0;0;0;1;0;0;0;0;0;0;0;0;0;0;0;1;0;0;0;0;0;0;0;1;1;0;1;0;0;0;0;0;0;1;0;1;0;0;0;0;0;0;1;1;0;0;1;0;0;1;0;0;0;1;0;0;0;0;1;0;1;0;0;0;0;0;0;1;0;1;0;1;0;0;0;1
PRDM1_M06024_1.94d.bed	0.11898274296094459	131	1101	257027	8;10;12;10;5;8;4;7;8;9;4;8;8;12;6;5;3;11;8;14;6;4;8;5;5;3;9;15;4;11;15;5;6;7;7;6;8;7;6;11;4;10;0;6;6;10;11;7;11;6;4;9;4;10;7;9;8;6;10;10;6;14;6;6;7;16;8;9;11;8;8;13;6;10;6;5;9;6;8;7;11;9;8;5;6;5;10;8;6;10;7;8;5;3;10;4;9;8;11;7;8;12;8;6;3;5;7;7;7;5;5;3;4;5;8;6;3;4;7;2;5;6;5;11;12;5;9;7;5;4;9;8;7;5;10;8;4;7;4;3;11;8;4;9;7;9;6;10;7;5
OSR2_M09027_1.94d.bed	0.11888111888111888	51	429	107922	6;3;5;0;2;6;4;1;4;2;3;2;3;3;5;5;5;5;4;4;3;1;4;1;2;6;4;2;0;3;5;8;1;2;6;3;1;3;3;3;2;2;3;5;1;1;4;4;0;3;3;4;1;3;1;2;5;2;2;1;1;4;0;2;4;2;0;4;5;5;0;6;3;2;1;3;2;5;6;2;3;2;2;3;1;5;2;4;2;5;1;6;1;2;3;5;2;2;4;1;1;2;4;1;2;2;2;3;2;4;9;4;0;3;0;4;1;1;2;1;3;4;7;3;7;3;3;2;0;2;3;3;1;3;1;3;6;2;2;2;4;2;3;0;2;5;2;3;2;2
ZNF273_M10371_1.94d.bed	0.11886051080550099	121	1018	182207	9;9;12;6;2;5;10;7;6;7;4;4;2;4;9;7;6;5;6;7;5;5;7;9;8;6;5;9;10;3;12;9;5;4;9;7;12;5;8;8;9;6;10;2;5;7;11;5;5;10;12;4;6;9;9;6;2;7;10;8;8;5;5;5;10;10;9;9;5;6;9;7;9;11;5;11;11;13;6;7;9;4;2;9;6;9;9;6;9;7;5;5;4;6;9;5;6;9;6;8;4;10;8;6;10;7;9;4;3;11;6;7;11;7;11;8;3;5;5;3;6;10;6;2;6;5;7;6;6;7;4;3;5;6;11;6;6;6;5;4;6;3;6;4;6;5;4;3;7;8
SRF_M06142_1.94d.bed	0.11869436201780416	40	337	94141	5;0;3;3;3;0;2;0;2;5;2;1;0;3;3;4;5;1;1;0;2;4;2;6;1;6;3;0;1;0;1;4;6;0;0;4;3;3;3;0;2;2;3;0;2;3;1;2;0;2;2;2;0;4;0;1;0;3;2;0;5;2;3;0;2;2;2;1;1;4;4;2;2;3;1;4;0;3;3;0;2;3;5;1;0;2;5;3;4;2;1;3;1;6;4;2;5;0;2;0;4;3;1;2;2;2;0;2;2;1;2;0;5;3;1;2;6;4;5;0;4;2;1;4;1;5;4;2;2;0;3;1;1;2;4;1;2;2;2;5;2;3;3;1;2;2;4;3;1;2
DPRX_M05622_1.94d.bed	0.11842105263157894	27	228	58766	1;1;1;2;1;1;4;2;1;1;1;3;3;1;3;3;3;2;1;0;1;2;0;0;1;0;2;1;1;3;3;0;4;1;1;0;1;0;3;1;2;0;1;2;4;2;3;3;2;2;3;1;0;1;0;0;0;1;1;3;1;2;1;3;0;0;2;3;3;2;0;3;4;1;3;0;1;1;1;2;0;2;2;3;3;1;2;2;1;1;1;1;2;0;1;1;2;1;2;4;0;3;0;1;2;1;1;0;1;0;2;2;1;3;2;3;1;1;2;2;2;0;2;1;4;3;0;1;0;4;0;1;0;1;3;1;0;0;4;1;1;1;0;2;0;3;0;2;4;2
ZNF480_ZNF480.RCADE.bed	0.11838383838383838	293	2475	397089	16;18;10;15;18;11;12;21;20;9;25;13;16;19;12;14;11;18;15;15;19;14;18;19;20;18;13;15;23;15;20;25;12;21;19;17;15;14;18;15;10;16;19;9;18;13;14;26;12;15;27;16;15;14;20;17;20;20;23;14;14;17;25;21;18;16;17;20;24;20;19;24;19;13;15;18;21;18;15;21;15;15;30;15;24;17;22;13;13;12;14;22;14;21;13;17;19;17;15;6;20;15;8;19;17;19;13;20;19;9;13;11;16;14;14;19;24;16;18;9;15;14;19;24;22;11;9;7;17;10;18;11;22;10;15;21…
RXRA_M09959_1.94d.bed	0.11833105335157319	173	1462	176536	6;6;4;2;8;9;9;11;7;9;6;10;12;10;5;9;3;5;3;7;4;4;5;2;4;9;10;4;5;1;10;7;7;7;6;5;6;7;9;6;8;11;16;19;28;21;21;16;19;20;20;16;18;13;14;14;17;19;22;11;19;14;18;15;10;7;10;11;18;14;15;10;8;15;16;9;9;8;10;6;5;8;15;5;8;9;15;9;13;8;21;13;24;14;16;20;6;13;21;13;9;16;17;17;17;20;8;10;4;4;6;10;5;7;10;8;9;5;5;7;6;5;5;5;5;5;5;5;3;5;6;7;2;7;3;2;7;5;8;4;6;4;9;11;4;8;5;5;6;9
ZNF684_M09385_1.94d.bed	0.11828571428571429	207	1750	253652	12;11;10;11;16;16;12;7;19;15;7;18;15;20;9;9;10;12;9;16;17;8;8;11;10;9;18;14;9;13;10;11;12;8;9;9;7;10;12;12;11;9;13;17;21;10;8;13;13;15;17;9;14;16;8;15;21;13;16;15;12;10;12;6;13;9;17;12;12;10;11;12;12;11;12;14;13;14;15;19;15;10;15;15;12;19;14;8;12;13;10;19;18;12;10;9;13;6;17;14;14;12;7;9;18;14;11;11;12;7;6;13;12;14;12;10;10;5;11;8;11;10;9;9;7;10;13;11;11;7;6;10;7;12;9;9;11;9;12;13;9;11;11;4;10;9;9…
ZNF562_ZNF562.MEME.bed	0.11814859926918392	97	821	177915	3;11;6;4;9;6;7;5;4;3;5;7;5;8;6;6;5;5;5;4;5;9;4;7;4;1;6;4;5;5;4;5;0;6;4;2;4;4;7;4;8;4;3;2;8;3;3;6;4;3;4;8;10;8;5;10;6;3;5;3;8;4;5;3;4;7;8;7;4;3;10;5;4;5;9;5;10;5;6;8;4;6;6;7;5;6;5;6;5;3;8;5;3;4;7;4;9;3;8;4;8;7;4;8;5;8;6;9;6;6;6;9;2;6;2;6;6;6;9;3;5;10;2;7;7;7;6;7;2;4;3;4;2;3;9;6;6;6;4;5;6;5;4;7;5;8;3;3;4;10
ZFP30_M10310_1.94d.bed	0.1178474114441417	173	1468	232682	13;12;9;13;10;13;6;7;14;15;11;14;10;9;9;11;13;11;12;8;7;8;10;8;8;14;8;12;9;10;8;9;8;11;18;14;12;9;7;11;10;6;9;7;5;8;8;8;11;11;7;16;9;14;9;14;8;16;11;15;10;15;17;10;19;13;11;16;11;13;10;5;17;11;11;6;7;11;16;10;10;9;10;7;8;10;16;7;8;11;11;7;12;10;12;9;8;8;7;9;18;14;9;8;5;8;12;5;6;6;7;11;8;11;8;7;12;8;15;10;6;6;5;8;7;4;12;10;7;5;7;7;3;5;8;6;9;9;11;5;6;10;7;5;10;7;16;6;12;9
IRF1_M06920_1.94d.bed	0.11776581426648722	175	1486	347912	9;5;8;11;9;11;7;7;11;14;11;10;9;12;9;13;13;10;9;15;14;5;10;6;10;9;9;13;13;8;15;7;11;9;13;13;14;16;10;9;9;9;14;6;13;8;10;5;18;6;11;12;11;5;8;8;11;11;14;16;10;7;11;12;7;10;6;10;10;8;8;17;14;9;10;8;12;11;8;9;11;13;19;13;6;10;16;11;9;16;10;15;7;2;7;9;10;8;11;4;7;16;11;15;13;9;11;13;5;6;10;6;4;8;6;6;15;12;9;7;8;9;7;3;11;4;8;11;8;8;8;4;11;14;11;10;5;12;8;9;5;12;14;7;10;12;8;14;13;6
ZNF282_M09351_1.94d.bed	0.1177409061901723	369	3134	435513	23;29;12;20;20;17;15;22;25;23;15;13;25;19;20;21;25;17;19;19;16;25;20;14;21;19;30;17;16;22;21;20;24;26;30;27;15;26;27;23;28;11;20;23;18;22;19;20;18;30;22;32;23;27;17;32;35;27;31;23;20;23;27;21;23;24;24;18;31;19;35;18;19;23;25;15;19;18;23;29;29;30;24;26;24;28;21;21;23;31;19;20;21;18;23;22;19;29;14;20;25;16;20;19;32;14;17;21;19;21;17;17;19;15;21;16;21;19;15;12;19;26;16;22;15;21;11;17;14;24;12;13;14;…
ZNF615_ZNF615.MEME.bed	0.11770623742454728	117	994	224872	8;5;12;8;5;5;2;7;9;3;6;5;7;5;4;5;5;10;5;6;7;6;7;6;2;3;9;2;9;11;11;8;8;5;6;5;7;5;8;6;14;5;9;7;3;2;1;7;5;7;4;6;4;8;8;6;7;5;4;5;5;4;4;5;5;5;8;5;8;8;10;6;11;11;3;8;11;10;7;6;8;3;4;5;5;13;6;9;5;6;4;7;5;11;5;6;7;10;3;6;7;7;5;7;6;6;9;5;11;5;6;6;7;4;4;9;15;11;8;10;7;6;5;7;9;8;8;7;3;4;5;6;9;3;9;10;6;6;10;7;9;8;10;10;4;8;5;9;4;5
LHX2_M01233_1.94d.bed	0.11764705882352941	24	204	58866	2;2;6;6;2;0;3;2;0;1;1;2;0;2;3;0;0;3;1;2;2;1;0;2;1;1;1;0;2;0;0;1;1;2;2;5;3;0;3;3;2;2;1;0;0;1;0;0;0;1;0;1;0;2;3;3;1;1;0;0;1;1;1;1;1;3;4;0;1;0;1;1;2;2;1;0;1;2;2;2;2;1;2;1;2;2;1;2;1;0;3;1;2;1;1;4;0;2;3;3;2;4;0;0;4;1;1;1;3;2;0;1;1;0;0;1;2;3;2;2;0;0;2;0;1;0;0;1;1;1;1;0;2;3;0;0;1;1;1;0;3;0;1;0;0;0;0;2;2;3
HOXA10_M09609_1.94d.bed	0.11764705882352941	6	51	20838	2;0;0;1;1;0;0;0;0;1;0;1;0;0;0;1;0;0;0;0;1;0;0;1;0;0;1;0;0;0;1;0;0;1;0;0;1;0;0;1;0;0;1;0;0;0;0;1;0;1;0;1;1;1;0;1;0;1;0;1;1;0;0;0;0;1;0;1;0;0;0;0;0;1;0;0;0;0;0;0;1;2;1;0;0;0;1;0;0;1;0;0;0;0;0;0;0;0;0;0;1;2;0;1;0;0;0;0;0;0;0;1;0;0;0;3;0;0;0;0;1;0;1;0;1;0;0;0;0;0;0;0;0;0;0;1;1;0;0;0;1;1;0;0;0;0;0;0;1;1
ZNF736_ZNF736.RCADE.bed	0.11764705882352941	158	1343	305664	5;9;9;8;5;3;7;8;11;7;7;12;8;10;7;16;9;9;10;10;7;9;8;10;14;10;14;16;5;6;11;14;3;8;13;11;9;7;8;7;3;12;4;12;10;10;7;9;6;11;13;13;13;9;8;10;10;8;14;7;5;8;8;6;12;9;11;15;11;10;8;6;13;11;9;12;4;12;5;12;10;16;9;8;16;9;8;12;9;3;7;5;11;5;5;11;9;13;7;11;6;9;5;8;9;13;8;10;8;11;6;9;10;8;10;7;14;16;4;11;8;7;7;8;6;11;8;6;8;7;9;8;9;15;7;6;7;5;8;10;4;3;7;5;10;10;11;6;12;12
NKX2-1_M01445_1.94d.bed	0.11748878923766816	131	1115	140758	4;4;3;3;3;3;3;3;6;2;10;5;6;7;3;1;1;1;7;3;4;2;4;3;2;2;3;9;2;3;5;5;2;5;3;3;2;7;3;2;8;7;11;14;20;8;23;15;18;13;13;17;26;11;11;18;15;18;21;13;11;16;17;8;9;12;13;7;9;2;12;7;9;17;14;11;7;7;6;6;3;10;8;7;10;7;8;10;12;20;13;15;13;16;12;10;9;14;14;12;11;11;11;13;18;9;5;8;3;4;5;6;3;2;2;3;1;2;7;4;8;5;2;3;4;2;1;0;2;2;4;3;3;1;5;4;3;2;6;3;4;2;7;3;4;6;4;10;5;6
PURA_M06743_1.94d.bed	0.11748555505470638	2867	24403	2179701	119;118;132;144;153;130;139;127;158;149;136;158;135;146;135;180;130;127;165;139;155;170;146;139;157;152;181;144;169;142;133;153;149;189;171;143;160;201;189;231;233;182;197;197;210;227;194;150;165;216;212;178;183;201;187;210;190;222;197;204;207;260;222;217;206;209;220;181;207;190;178;152;170;148;180;166;143;183;181;219;209;221;181;192;223;180;190;213;169;202;181;182;179;214;186;186;160;225;207;169…
PPARA_M09922_1.94d.bed	0.11738351254480286	131	1116	198355	6;15;7;7;13;7;7;7;11;6;11;11;13;5;8;7;8;3;6;18;6;13;8;8;5;10;12;18;3;6;10;1;5;7;5;5;11;4;8;9;5;7;6;6;6;12;8;4;4;8;9;5;7;7;3;5;3;7;8;6;8;11;7;6;7;11;10;5;13;10;11;11;13;6;2;10;9;3;0;15;9;8;5;4;7;11;8;6;6;12;10;11;4;3;4;4;11;6;3;10;11;6;6;6;13;9;9;5;7;5;10;2;9;2;4;7;8;7;6;13;4;5;9;1;3;8;4;5;3;6;5;11;7;5;0;11;4;13;7;8;6;9;5;13;12;14;5;7;7;7
MYCL_M08941_1.94d.bed	0.11728931364031277	135	1151	171522	22;7;5;9;11;9;8;13;6;10;13;7;12;9;4;4;6;11;6;8;8;7;8;4;8;12;11;4;11;14;2;5;11;6;6;3;7;5;6;2;10;11;8;10;9;8;4;8;10;6;9;11;9;11;9;10;5;7;1;6;4;8;5;7;3;9;11;9;12;6;6;10;12;13;10;12;2;8;4;9;12;6;9;7;8;15;6;7;4;9;4;2;5;6;6;9;8;8;2;3;5;11;6;4;12;5;7;4;7;6;12;9;11;9;12;10;8;5;8;7;4;5;2;3;2;9;7;4;10;9;12;6;5;15;8;9;7;9;3;1;22;6;7;7;8;4;5;9;7;9
ZNF75A_M06254_1.94d.bed	0.11727416798732171	148	1262	259737	6;8;2;5;10;5;11;9;8;10;14;10;12;4;7;9;6;8;10;8;4;10;8;12;4;12;9;7;10;4;9;10;9;4;6;8;11;7;8;8;10;11;10;4;5;14;5;5;9;8;8;10;6;10;10;17;8;7;6;7;6;8;5;15;17;10;15;7;6;11;6;11;12;10;11;14;10;14;7;4;9;9;9;10;10;9;6;12;10;12;10;13;5;13;6;9;10;12;6;5;9;3;10;12;11;6;14;6;7;7;5;5;8;9;5;10;4;4;10;10;5;4;10;8;12;7;8;11;8;14;5;9;10;5;6;4;9;7;7;6;7;7;7;7;9;10;10;3;7;8
FEZF1_M10319_1.94d.bed	0.11716760061130922	230	1963	387104	17;20;16;13;10;18;9;13;13;15;10;14;11;13;6;8;15;10;14;12;5;8;15;17;9;6;14;19;16;11;16;14;11;6;10;9;10;13;10;15;18;14;10;9;12;14;15;11;21;12;15;16;11;17;12;18;13;15;16;18;12;19;19;19;13;8;13;13;15;14;19;19;18;10;14;13;8;17;16;10;13;17;17;9;12;12;12;18;19;20;13;12;11;11;14;9;12;14;17;16;14;17;8;17;10;13;16;11;11;4;13;19;15;16;15;16;15;11;12;11;13;12;10;11;9;14;10;7;8;12;17;5;14;6;18;13;7;10;12;11;1…
ZNF768_M10431_1.94d.bed	0.1171452942849019	412	3517	538012	33;15;29;22;16;27;19;20;17;11;33;22;22;30;23;13;20;13;19;16;23;21;16;17;24;25;30;36;25;28;11;16;30;27;23;26;17;26;24;21;16;27;29;28;33;24;19;27;25;22;38;26;23;24;20;26;27;18;23;25;18;23;27;22;35;27;26;32;25;32;27;32;20;27;21;17;29;22;28;28;24;29;26;21;20;33;30;25;27;32;26;26;19;24;31;23;24;21;13;28;22;20;27;40;11;16;22;29;27;15;26;17;24;20;22;20;21;19;25;21;23;28;25;27;19;20;28;19;26;21;25;21;17;…
ZNF790_ZNF790.MEME.bed	0.11694290976058933	127	1086	250430	8;9;6;2;5;8;9;7;5;9;8;10;6;5;10;11;9;7;6;5;9;5;11;8;7;3;5;5;8;8;8;7;9;5;7;5;8;9;7;5;6;7;2;5;5;10;5;3;6;4;6;10;13;9;8;9;9;11;11;10;3;7;15;9;5;7;10;10;4;14;3;6;12;10;8;15;16;7;6;5;8;5;2;7;5;5;4;9;6;10;8;10;9;9;5;7;8;10;5;8;10;6;9;6;9;5;6;7;8;5;5;7;4;7;7;9;7;2;6;5;6;4;3;4;8;11;6;12;8;9;4;5;6;8;3;7;8;7;14;6;7;5;8;8;8;7;5;7;6;10
RHOXF1_M06060_1.94d.bed	0.11685393258426967	104	890	146320	7;3;7;6;2;7;4;7;5;7;4;4;8;8;10;4;8;6;3;8;4;4;9;5;8;7;5;6;4;6;4;6;6;7;8;3;5;4;3;5;8;2;13;6;5;7;5;6;10;3;6;6;4;6;6;6;8;8;6;12;5;6;8;4;7;6;8;7;6;16;6;6;3;6;9;4;11;6;5;1;5;7;9;10;8;7;4;5;3;8;6;6;4;6;6;6;4;4;8;5;7;4;7;4;3;5;4;3;7;4;7;4;10;5;6;9;4;6;5;7;7;4;5;9;5;8;5;7;8;4;7;4;3;6;7;7;9;7;5;6;8;4;8;5;2;1;3;3;4;6
IRF3_M08827_1.94d.bed	0.11661016949152542	172	1475	335482	12;10;11;12;10;11;7;8;14;10;13;11;10;10;12;11;15;9;3;8;8;14;4;10;8;10;6;8;17;9;18;10;7;12;12;9;7;11;8;6;6;7;6;11;16;12;9;8;14;13;8;11;9;10;10;19;9;17;14;7;8;9;6;9;8;12;16;9;10;13;10;13;19;7;5;8;11;17;12;7;10;11;11;11;8;4;13;6;10;12;8;20;9;11;8;9;18;9;4;7;11;13;7;6;12;3;13;6;6;14;11;15;4;4;8;7;8;7;9;9;12;6;6;6;7;11;11;10;5;4;8;9;10;7;12;7;17;12;7;12;6;10;11;15;5;9;11;11;5;14
ZNF324_ZNF324A.RCADE.bed	0.1166059344091619	224	1921	349227	14;14;12;7;11;17;14;12;18;12;11;17;15;16;14;12;14;7;10;21;17;11;18;14;11;10;14;18;8;6;12;7;15;13;14;15;9;10;16;11;12;8;17;20;10;11;18;12;15;13;11;12;11;21;15;10;10;15;18;17;8;15;3;16;12;11;14;12;17;11;11;10;10;16;17;15;13;16;17;17;18;14;13;17;21;13;13;11;13;11;9;14;12;15;12;8;10;7;13;11;12;13;9;13;17;19;17;14;7;10;13;10;10;18;10;8;9;15;9;18;9;12;8;11;11;11;12;9;13;12;21;7;14;8;14;9;15;9;15;10;10;…
HELT_M08763_1.94d.bed	0.11657214870825457	185	1587	199261	19;7;14;13;8;10;11;21;9;9;15;8;12;12;4;5;6;13;4;6;15;8;15;11;5;17;12;11;11;11;8;4;8;15;10;15;5;10;10;3;15;10;11;7;11;13;7;14;13;18;13;19;13;9;6;17;12;13;6;13;12;6;18;6;7;4;13;10;7;4;8;14;16;11;17;9;23;8;14;10;12;12;12;8;13;13;7;16;8;8;11;8;11;8;12;13;14;8;6;5;3;22;13;11;13;9;9;5;10;8;14;10;12;17;14;6;8;10;10;14;10;12;4;9;7;15;8;6;12;11;10;10;7;15;9;16;14;11;10;4;20;11;16;11;6;4;0;11;8;9
HES1_M08753_1.94d.bed	0.11647361647361647	181	1554	203712	21;6;14;14;10;13;12;22;9;10;16;12;12;11;3;3;6;13;3;7;15;8;15;8;7;17;12;13;11;14;6;2;7;14;9;12;4;9;7;6;16;14;11;10;10;12;9;14;13;16;10;18;11;7;8;16;12;9;8;11;11;6;13;5;6;6;13;10;8;6;8;16;15;12;16;10;18;9;11;8;11;11;13;7;10;15;10;14;7;5;17;8;7;5;10;12;12;8;7;10;3;20;12;11;14;9;10;4;8;7;13;8;11;16;13;8;7;9;11;13;6;14;4;8;9;14;6;4;12;9;12;9;7;15;10;16;18;11;9;4;22;11;15;11;6;3;0;11;7;9
PPARA_M09921_1.94d.bed	0.11634162743779422	173	1487	181143	7;5;7;1;5;10;7;13;6;10;5;10;11;10;3;10;1;4;8;4;7;6;4;2;3;10;10;6;6;1;8;8;9;8;5;6;4;4;12;7;10;11;14;18;30;17;23;20;16;19;23;16;18;16;13;15;17;18;24;10;16;17;16;14;10;10;9;9;18;15;16;8;9;16;14;11;7;8;9;5;6;8;17;5;9;8;16;9;14;8;20;14;22;19;17;17;8;15;18;12;12;14;19;18;15;19;10;11;4;4;6;10;6;9;9;10;10;7;4;6;6;4;6;5;7;5;6;6;3;4;6;7;3;8;4;3;7;6;7;5;5;4;9;9;4;7;6;6;6;9
ESR1_M08629_1.94d.bed	0.11631944444444445	134	1152	177280	9;8;4;11;15;7;7;1;11;4;7;11;2;6;4;12;8;4;6;6;11;5;13;11;4;4;4;3;14;3;11;5;10;4;4;5;9;3;11;10;6;9;7;9;18;4;5;12;4;12;7;2;11;7;10;6;8;6;7;6;10;11;5;11;13;5;6;6;12;13;2;5;7;12;13;6;10;4;12;6;7;4;14;12;3;10;8;13;3;14;17;7;14;5;4;9;6;9;5;6;14;4;5;8;4;5;12;7;10;4;12;6;11;11;8;10;1;10;11;6;9;7;6;11;6;2;4;5;7;8;3;13;5;12;8;8;5;6;8;8;7;6;5;9;3;8;2;11;9;9
RORA_M06061_1.94d.bed	0.11630123927550047	122	1049	187520	11;7;8;5;5;8;10;7;9;12;12;4;12;8;8;12;5;11;4;9;7;9;4;7;7;8;0;6;5;6;7;9;10;7;4;5;6;1;5;7;4;8;5;4;9;7;10;9;6;7;12;4;5;7;10;7;7;5;7;12;8;2;6;8;7;5;11;10;9;14;3;6;8;10;8;6;8;8;3;7;7;7;8;7;9;10;13;9;4;6;7;6;6;6;9;7;6;4;8;9;7;6;5;11;6;5;2;11;6;5;5;6;4;4;5;5;6;3;4;6;5;6;4;15;8;12;9;3;8;7;9;5;9;6;3;5;8;11;7;4;7;7;3;8;8;4;7;6;3;12
ARID5A_M00146_1.94d.bed	0.11612903225806452	18	155	45947	2;0;0;1;0;2;0;0;0;1;2;2;0;0;1;0;2;0;4;0;1;1;5;1;3;0;2;0;1;1;1;0;4;1;3;0;1;0;1;1;3;0;2;1;2;0;1;2;1;0;0;1;0;0;0;0;2;1;0;3;3;1;1;0;0;2;0;0;2;3;0;0;2;2;1;2;1;1;2;1;0;0;0;1;0;1;0;2;0;1;0;3;1;1;1;0;2;0;0;0;1;2;1;1;1;0;1;2;1;1;1;0;0;0;2;1;1;1;0;0;0;1;2;1;3;0;0;3;2;2;1;2;1;0;0;0;1;0;3;2;3;0;3;0;1;0;0;2;2;2
ZNF791_ZNF791.MEME.bed	0.11593264248704663	179	1544	218509	8;13;10;8;12;9;11;8;11;13;9;11;15;7;8;8;7;10;9;7;9;4;9;8;6;6;14;11;6;13;8;12;8;16;6;11;15;5;8;12;15;20;9;15;12;12;14;10;7;2;12;6;15;12;16;12;13;7;15;16;15;12;13;14;10;12;9;10;11;11;12;9;9;14;7;10;14;10;10;12;15;9;14;8;14;8;12;14;10;14;9;11;8;17;9;12;12;11;16;13;8;14;7;7;13;10;10;10;10;11;11;11;18;10;10;7;8;6;9;8;10;10;6;10;6;9;9;8;5;6;7;11;8;10;10;7;12;12;11;13;9;7;11;10;12;5;9;5;4;12
NR1D1_M08989_1.94d.bed	0.11587485515643106	100	863	166359	11;7;4;3;8;4;3;6;7;8;8;10;9;6;5;3;6;6;2;4;2;5;8;7;3;7;3;6;4;5;4;14;8;9;2;6;4;7;7;5;8;1;11;9;6;10;9;7;9;6;4;3;3;5;4;5;3;5;5;4;5;7;3;9;3;6;3;5;7;5;8;10;2;3;5;10;9;6;4;9;8;1;9;8;3;0;3;5;1;4;2;2;4;7;6;5;10;5;5;6;3;8;6;7;9;2;8;6;6;8;6;7;6;7;3;8;5;5;5;8;2;5;6;4;4;6;5;5;4;5;4;4;11;8;4;11;8;6;3;7;4;8;9;3;4;4;7;6;10;6
BACH1_M09446_1.94d.bed	0.11585365853658537	19	164	47390	3;0;4;0;1;0;2;1;0;1;0;1;0;5;0;0;2;0;1;0;2;3;1;2;0;2;0;0;2;0;0;1;0;0;1;3;0;1;2;2;3;1;2;0;0;2;0;0;1;2;3;1;0;2;0;0;0;2;2;1;0;3;3;0;2;2;3;3;0;1;1;0;2;3;0;1;0;2;2;2;1;2;0;0;0;3;0;1;0;2;1;0;0;0;1;0;1;3;1;1;0;1;0;5;2;0;2;2;0;0;1;3;0;1;0;5;1;3;4;0;0;0;0;0;1;1;0;0;1;0;0;1;2;2;0;0;2;0;1;3;2;1;0;1;0;0;0;0;2;1
ZNF444_M09371_1.94d.bed	0.11561889005865544	3075	26596	2319133	144;155;143;163;154;142;152;154;141;147;145;130;153;135;157;141;148;160;152;136;149;145;146;137;183;168;181;162;184;170;175;192;167;258;188;154;196;231;236;226;228;199;223;211;255;227;212;190;194;253;233;218;207;218;221;230;210;264;229;211;246;269;252;222;209;255;214;213;235;189;195;145;165;174;186;161;167;172;205;211;237;241;235;250;233;206;261;227;210;244;233;187;243;210;254;175;191;231;239;204…
ARNT_M08469_1.94d.bed	0.115527950310559	93	805	129342	14;0;2;12;5;8;7;6;6;5;8;14;7;8;3;2;2;6;2;4;6;4;8;0;4;10;7;8;10;7;2;1;7;2;7;2;0;5;6;8;11;7;8;12;9;6;5;5;3;3;6;3;7;5;5;4;1;4;6;6;1;3;5;4;7;8;4;7;7;11;7;11;7;9;8;3;1;6;3;4;7;1;5;4;4;7;7;8;5;3;6;3;3;4;2;9;5;7;1;5;3;8;3;3;5;6;4;3;3;3;6;5;5;2;5;4;11;3;5;4;6;6;0;0;4;12;3;0;7;4;13;5;4;12;5;5;6;9;1;0;16;4;5;7;6;1;1;6;5;7
MEIS1_M09076_1.94d.bed	0.11538461538461539	93	806	185306	9;10;7;0;4;4;6;4;4;6;8;12;4;6;0;2;4;2;4;2;6;4;4;6;8;2;8;5;2;4;7;4;6;5;10;0;8;8;2;4;19;8;12;6;2;6;8;2;8;7;4;2;2;0;14;8;6;0;6;6;6;2;0;6;2;2;0;2;12;0;3;8;4;4;8;2;12;9;4;8;4;8;4;10;0;6;2;2;6;12;6;2;6;2;0;8;7;8;1;4;8;2;2;6;2;6;14;4;9;12;6;2;4;5;10;2;11;2;6;9;0;4;10;10;2;6;6;12;8;7;4;5;6;6;4;4;8;8;4;4;2;4;2;6;6;4;6;8;2;6
ZNF680_ZNF680.RCADE.bed	0.11522048364153627	243	2109	359978	12;18;14;9;14;11;17;23;9;19;8;16;22;12;15;15;17;16;13;8;8;10;9;10;13;12;19;12;19;11;19;16;11;13;16;16;11;15;16;19;16;13;9;13;13;12;16;13;7;12;17;11;14;13;16;18;19;11;14;12;16;14;16;14;14;13;15;16;16;18;17;14;20;12;14;15;20;16;7;19;15;10;14;17;11;13;14;22;17;10;15;13;16;16;19;11;18;11;10;14;11;15;13;7;16;19;17;17;12;12;10;19;9;17;14;9;11;13;16;12;13;13;22;18;15;9;12;15;5;10;14;14;17;8;16;11;15;19;…
RFX1_M02098_1.94d.bed	0.11509591326105087	138	1199	197792	8;13;4;3;3;4;5;8;8;13;11;11;4;9;6;8;6;9;7;7;1;5;10;8;11;6;8;12;10;4;6;3;5;9;10;10;6;4;2;9;13;6;7;11;6;12;7;10;9;16;13;9;7;7;4;6;11;10;5;8;11;12;6;10;9;5;12;10;2;10;7;9;15;5;7;15;11;12;9;7;8;7;8;11;10;12;3;10;9;9;15;8;14;11;4;4;9;6;11;7;8;7;8;6;6;6;3;9;7;6;5;8;9;6;8;10;7;4;9;12;8;7;9;3;5;5;13;11;5;9;6;7;4;12;9;8;7;14;11;6;9;9;9;9;5;7;8;3;9;4
ZNF764_ZNF764.MEME.bed	0.11498973305954825	168	1461	301864	16;5;10;6;11;10;16;13;11;10;4;11;11;11;10;10;9;15;12;7;14;12;9;13;16;12;8;13;9;7;5;4;7;11;7;12;12;11;7;8;9;4;9;6;14;8;5;6;9;9;4;14;5;15;12;9;12;10;10;8;6;11;4;8;12;14;15;13;12;7;9;6;11;7;17;16;13;5;8;7;12;22;3;11;15;7;7;6;8;10;17;10;11;9;10;6;11;7;5;8;16;9;8;13;12;5;8;5;15;14;6;10;13;11;5;9;10;13;7;10;7;8;11;7;9;14;7;14;7;12;7;9;11;10;13;10;10;11;6;7;12;10;8;8;9;13;6;7;5;14
MAF_M10120_1.94d.bed	0.11491442542787286	47	409	106263	3;1;4;3;3;3;2;2;2;0;1;6;2;5;4;4;1;1;0;2;9;3;3;1;2;4;2;2;6;3;1;3;3;3;3;8;2;5;5;0;3;1;3;1;1;2;4;2;3;2;1;2;3;3;3;2;3;5;2;0;3;8;4;3;4;4;3;3;1;4;0;6;3;2;5;3;2;4;2;4;2;1;5;2;4;3;4;2;2;0;3;1;3;1;3;5;3;1;2;2;4;0;1;1;3;2;2;3;0;4;6;1;2;5;4;4;0;4;2;1;0;2;0;2;0;4;1;1;4;2;4;3;2;4;2;2;5;4;2;4;4;5;3;4;2;0;5;2;3;3
NKX2-1_M08974_1.94d.bed	0.11489992587101557	155	1349	165899	3;8;2;11;7;5;4;4;7;5;6;4;2;2;8;6;12;9;6;8;7;3;6;1;7;1;6;5;8;5;8;6;9;5;6;1;6;8;3;4;2;5;13;17;15;23;19;21;17;24;12;15;21;19;14;15;15;21;18;18;14;9;12;13;9;9;13;8;7;11;9;12;5;15;17;15;12;12;7;8;7;7;6;14;8;14;11;9;10;17;20;14;19;15;16;22;7;13;15;15;13;17;12;16;18;14;6;8;3;9;5;12;5;7;3;6;3;7;1;7;3;2;5;5;2;6;3;5;3;4;5;9;7;0;5;4;5;3;4;6;5;5;6;5;7;7;4;13;5;9
ZNF782_ZNF782.RCADE.bed	0.11482820976491863	127	1106	765777	8;9;3;7;6;6;4;5;6;4;9;6;5;8;10;13;7;10;10;7;1;8;9;11;12;3;6;5;7;8;11;10;8;10;7;2;11;3;7;10;12;14;6;5;4;15;6;7;7;6;6;8;12;7;6;5;5;6;11;7;7;2;15;13;8;11;8;9;5;5;4;12;6;13;6;5;15;11;7;8;7;5;5;9;9;7;7;4;13;6;7;5;7;10;9;4;9;10;9;4;8;13;10;6;8;5;4;5;3;6;15;12;11;8;6;9;4;6;3;10;7;9;5;6;10;8;4;10;7;10;5;8;3;3;3;3;5;6;6;4;5;7;9;9;8;3;6;7;12;2
ZNF280A_M10358_1.94d.bed	0.11479944674965421	83	723	200537	7;6;7;9;5;5;4;9;4;6;3;4;4;6;3;4;3;1;3;5;6;6;5;5;3;3;4;3;5;6;4;4;1;6;5;2;6;5;4;3;3;7;4;3;4;7;5;4;5;4;5;5;3;5;2;4;5;12;7;5;8;5;9;5;2;4;4;7;3;6;3;10;8;3;4;8;5;6;4;2;6;4;2;7;5;8;4;3;3;1;3;0;4;3;6;2;7;4;10;5;3;3;2;7;7;4;3;1;6;4;1;8;5;8;7;8;4;7;4;3;8;2;8;6;3;2;4;3;5;3;6;7;8;4;4;9;5;5;3;4;8;3;11;2;6;5;3;1;9;4
ZNF740_M09391_1.94d.bed	0.1147406189265959	1535	13378	1130970	63;82;85;98;92;74;84;76;77;65;64;55;87;76;74;86;77;80;97;55;90;81;79;57;72;93;97;69;108;85;96;104;82;129;70;74;103;126;108;131;131;95;79;89;111;106;107;84;71;115;103;105;99;95;98;115;104;128;133;85;117;169;170;121;120;131;81;108;112;101;87;59;91;87;107;89;70;74;112;142;125;122;92;103;111;110;107;119;114;117;108;81;119;122;160;73;75;114;117;107;77;106;70;73;93;109;94;112;104;85;56;72;62;54;85;82;8…
ZNF799_ZNF799.RCADE.bed	0.11457455770850884	136	1187	226577	10;5;9;6;6;11;6;7;13;10;10;6;14;8;6;8;9;8;8;5;6;8;7;9;8;6;5;10;8;12;6;9;8;7;4;2;9;11;11;12;12;11;5;4;10;7;10;6;8;12;3;9;9;9;5;5;5;8;5;8;17;9;11;4;11;10;10;13;8;8;13;9;8;6;11;6;10;5;6;9;6;7;9;7;12;10;6;12;11;11;9;12;9;6;9;7;7;6;9;8;12;6;4;7;7;5;6;11;9;6;5;4;9;10;12;10;2;8;8;6;13;4;8;7;6;7;3;5;6;4;6;5;7;7;6;6;9;9;13;4;3;5;15;7;7;9;7;5;4;11
HIC1_M08769_1.94d.bed	0.11446945337620579	178	1555	240648	17;10;5;11;9;13;9;9;13;11;9;14;8;5;11;6;14;8;8;13;9;4;10;14;9;7;11;11;12;14;9;13;10;10;10;9;8;8;2;12;10;6;6;10;10;13;7;10;16;17;14;9;14;7;15;16;15;17;7;13;6;9;5;9;5;11;10;10;12;15;8;16;11;11;6;13;8;11;19;13;10;10;9;6;13;5;11;6;7;12;14;10;13;11;10;9;10;12;12;15;15;15;8;12;14;12;9;11;11;7;11;21;11;7;7;8;12;14;9;13;11;9;13;10;13;12;13;9;8;10;10;5;9;8;8;12;12;10;6;10;9;10;5;7;8;10;10;12;7;11
NR4A2_M05962_1.94d.bed	0.11446740858505565	72	629	142067	6;4;5;3;5;9;4;5;6;2;2;4;3;2;1;4;3;2;6;7;4;3;4;5;3;6;5;6;4;2;4;4;3;2;0;2;7;5;4;4;3;5;2;2;3;5;5;6;4;4;7;7;4;6;3;2;2;4;5;2;7;5;3;1;1;5;1;9;8;9;4;3;2;4;2;7;5;1;4;6;4;4;6;4;4;8;6;6;4;5;5;9;4;10;2;0;3;7;6;9;8;4;4;5;4;5;1;6;6;4;4;3;1;2;6;3;9;1;3;8;6;6;6;5;4;5;1;4;5;7;2;3;2;2;5;1;2;2;3;4;1;2;4;8;5;2;2;1;4;3
PITX3_M05995_1.94d.bed	0.11434977578475336	51	446	101478	3;3;3;4;3;2;3;3;2;5;2;1;2;3;1;4;2;3;5;2;5;2;2;2;5;0;5;2;2;3;4;2;1;2;1;3;2;1;1;3;5;0;1;4;3;2;6;2;3;4;10;1;5;2;2;2;5;7;2;2;2;5;3;1;2;0;8;3;2;2;1;4;6;5;6;4;4;5;2;2;2;2;2;4;4;5;6;2;5;5;1;5;1;4;0;3;3;2;2;1;2;4;0;2;5;2;3;2;3;1;1;1;7;1;4;1;2;1;2;2;4;6;4;4;5;1;3;3;2;3;6;6;4;2;1;1;4;0;3;3;6;4;1;4;0;6;2;5;5;3
NR2C1_M09872_1.94d.bed	0.1141826923076923	95	832	102151	8;6;2;5;2;10;6;2;6;6;5;4;2;6;2;2;2;3;3;9;5;4;5;5;8;5;5;13;4;2;3;3;2;5;6;4;5;3;9;5;4;5;6;8;9;1;5;6;9;10;5;8;4;5;5;6;6;8;6;10;8;3;7;6;7;7;6;6;9;5;6;8;9;4;8;6;6;4;6;5;3;4;7;8;4;6;8;3;8;5;4;5;6;4;3;13;10;5;16;5;2;5;10;7;6;4;6;7;4;4;7;10;11;7;9;3;7;5;2;6;3;6;2;8;4;3;8;1;3;3;6;4;8;5;6;3;9;4;2;6;3;2;4;6;9;3;1;5;7;4
ZNF273_ZNF273.RCADE.bed	0.1140215716486903	148	1298	204700	9;6;4;10;9;9;12;5;9;11;5;4;13;8;9;12;5;7;8;8;12;7;10;10;10;12;12;9;12;9;6;12;10;9;15;13;13;8;8;10;10;8;4;4;11;16;10;19;9;9;12;11;6;13;10;10;5;5;14;15;9;5;10;8;13;13;12;8;10;9;6;7;11;15;9;15;11;11;9;8;9;5;6;12;7;10;9;11;12;7;11;9;7;8;8;7;9;11;11;5;10;12;7;6;11;7;7;6;10;6;5;5;12;6;12;7;12;12;11;10;12;11;7;6;5;11;3;4;6;8;6;0;5;6;4;4;5;4;2;3;2;7;8;12;2;6;8;5;7;10
SCRT1_M09114_1.94d.bed	0.11398963730569948	44	386	104110	6;2;3;3;3;3;4;3;3;5;4;4;5;2;4;1;5;1;3;3;3;2;0;4;1;3;4;2;3;2;5;2;3;3;2;7;1;1;2;1;5;4;3;2;1;2;3;2;2;2;1;2;2;3;4;1;2;3;4;3;2;2;0;3;0;2;3;0;6;2;0;2;6;1;3;1;3;3;1;2;2;5;4;2;3;1;2;4;3;1;3;2;1;1;2;2;4;5;3;2;4;2;3;4;2;2;1;2;4;6;2;2;6;0;2;1;4;3;2;4;3;4;3;6;1;2;1;4;1;2;2;5;2;4;2;1;1;1;1;4;2;1;1;1;1;1;3;1;4;1
ZNF382_ZNF382.RCADE.bed	0.11394422310756971	143	1255	251107	10;11;4;10;3;9;6;3;8;7;10;6;11;5;9;8;5;7;8;10;14;10;9;4;7;10;6;10;11;7;6;12;5;4;8;15;12;9;8;7;12;9;4;11;7;13;11;10;10;8;4;4;9;12;11;5;8;5;8;9;15;7;8;7;7;7;4;14;5;7;11;5;8;13;7;5;11;10;15;4;11;8;11;10;5;9;8;8;11;9;12;3;5;12;14;8;7;5;6;5;5;10;6;6;7;9;5;7;10;9;12;12;4;6;9;11;11;7;11;8;12;9;5;8;9;4;8;10;9;14;5;5;9;9;12;10;5;10;7;10;11;10;6;5;8;7;14;9;9;9
TCF12_M09213_1.94d.bed	0.11384615384615385	185	1625	258390	16;9;9;12;10;7;4;13;10;10;22;16;6;13;19;16;10;12;11;9;15;8;15;5;4;13;17;11;15;11;9;13;12;12;8;8;9;7;8;16;13;7;9;12;15;15;15;16;7;11;16;12;5;4;6;2;10;12;15;9;9;4;8;12;12;12;15;18;13;22;14;9;12;14;9;8;11;12;12;6;12;13;13;8;12;9;11;10;10;8;15;12;10;13;11;6;11;11;5;10;9;22;11;7;16;9;5;10;11;10;7;8;9;7;8;13;17;14;18;9;9;9;8;8;8;9;10;10;10;8;9;11;11;12;14;11;10;9;13;12;2;16;8;9;12;6;12;9;15;11
ZNF749_ZNF749.RCADE.bed	0.11384217335058215	176	1546	224687	19;11;13;13;9;8;9;14;13;11;9;7;12;13;10;11;12;14;11;8;15;6;7;7;9;12;9;12;6;12;10;13;9;10;16;9;13;9;11;16;9;20;3;9;15;17;10;11;8;8;13;8;7;9;10;6;9;11;9;14;8;10;18;9;8;9;15;15;6;9;14;10;10;14;13;5;15;15;11;10;17;8;10;11;10;20;13;12;10;13;11;11;8;10;10;8;13;9;13;13;7;10;10;12;8;8;11;12;8;7;3;13;11;9;11;8;10;13;9;9;8;7;4;15;10;7;6;8;6;14;9;13;5;7;7;6;9;10;9;7;9;16;9;12;10;8;13;3;4;7
NFKB1_M10276_1.94d.bed	0.11376896149358226	390	3428	386849	15;22;20;18;16;18;17;31;12;24;23;25;25;19;23;18;21;23;33;25;29;23;24;32;34;16;19;23;27;28;21;35;18;33;24;31;21;29;25;14;37;21;18;28;22;29;18;30;40;22;26;23;20;11;28;21;20;19;27;32;20;28;17;22;29;17;27;21;23;29;24;24;27;32;26;29;19;32;23;17;27;22;29;20;31;28;17;27;19;34;19;17;20;22;21;22;19;21;26;24;19;19;17;21;25;29;33;25;20;19;17;24;24;39;31;30;21;19;25;18;20;16;18;12;31;19;20;22;19;20;16;13;17;…
E2F6_M03012_1.94d.bed	0.11366906474820145	711	6255	635007	32;31;35;46;29;38;45;41;46;36;32;42;45;40;45;34;37;31;35;39;36;32;35;43;50;42;47;24;44;41;34;56;60;40;48;47;41;40;41;36;42;49;54;53;58;55;44;54;50;54;61;47;53;45;48;50;68;59;52;43;50;46;48;50;43;45;42;48;54;52;43;39;40;30;37;56;39;50;50;48;39;60;47;43;53;46;57;53;34;51;51;55;43;42;53;27;37;39;45;48;39;54;46;67;39;52;34;41;44;39;34;33;42;45;32;45;39;39;25;37;45;29;25;38;35;36;28;26;27;32;24;33;32;…
ZNF260_M10375_1.94d.bed	0.11366160681229175	1228	10804	1368136	64;61;74;86;58;85;62;55;70;73;68;73;76;77;62;59;64;69;59;69;64;55;66;77;65;72;75;70;67;52;62;70;73;87;85;59;80;72;77;70;90;77;91;79;92;86;64;72;96;105;85;75;66;85;93;75;61;78;73;76;74;59;77;78;93;79;101;97;97;76;58;69;66;69;78;78;64;79;75;73;83;96;95;94;75;82;93;99;93;91;72;87;83;74;68;70;77;99;87;80;72;71;56;63;68;70;60;76;63;49;66;68;47;81;64;59;73;68;66;79;51;55;67;62;70;59;50;62;48;56;67;63;5…
PRDM4_M06025_1.94d.bed	0.11361310133060389	111	977	171627	5;9;5;8;4;5;8;7;4;9;4;5;7;7;12;9;12;6;3;7;12;4;2;11;5;6;5;5;3;9;3;9;5;1;6;4;7;5;6;6;3;5;6;5;8;5;7;7;8;5;6;9;6;6;8;12;6;9;1;3;5;9;2;13;8;9;6;10;3;7;8;6;10;6;7;8;6;9;10;6;7;5;4;11;11;5;7;5;7;6;10;5;12;4;7;5;7;6;5;8;4;6;6;7;6;6;1;4;7;7;2;5;6;4;11;3;8;6;9;8;9;5;9;9;7;5;6;6;5;10;5;3;6;6;8;6;7;7;8;5;10;7;7;5;6;6;4;6;8;9
SCRT1_M09116_1.94d.bed	0.11351351351351352	42	370	101372	6;2;3;3;3;3;3;3;3;5;4;4;5;2;3;1;5;1;3;3;3;1;0;3;1;3;4;2;3;2;5;2;3;3;2;7;2;0;2;1;5;4;3;2;1;2;3;2;2;2;1;1;2;3;4;1;2;3;4;3;2;2;0;3;0;1;3;0;6;2;0;2;5;1;3;1;3;3;1;2;2;4;4;2;3;1;2;4;3;1;3;2;1;1;2;2;3;4;3;2;3;2;3;4;2;2;1;2;4;5;2;1;6;0;2;1;4;3;2;4;2;4;3;6;1;2;1;4;1;2;2;5;2;4;2;1;1;1;1;4;2;1;0;1;1;0;3;1;4;1
ZNF540_ZNF540.MEME.bed	0.11347517730496454	16	141	45353	2;1;0;0;0;1;1;0;0;1;1;3;2;2;1;0;0;0;1;7;1;1;1;2;0;1;1;2;1;2;0;0;0;0;1;1;0;1;1;1;0;0;0;1;0;3;0;2;1;1;0;0;1;1;2;1;2;0;0;2;2;0;0;1;2;1;0;0;1;0;1;0;1;1;2;2;0;1;2;0;1;2;1;1;2;2;0;1;1;0;0;0;3;2;0;1;2;1;2;0;2;1;1;2;0;0;1;3;1;1;0;0;1;0;1;2;0;2;1;1;1;1;1;3;0;0;0;0;0;1;0;2;2;0;1;0;2;2;2;0;0;0;1;1;0;0;0;1;1;2
ZNF266_ZNF266.RCADE.bed	0.11339633129516398	204	1799	283960	17;15;10;11;10;10;11;10;11;9;9;15;17;10;16;12;12;11;13;15;13;15;6;10;8;8;18;13;8;11;14;14;7;10;6;12;10;10;2;7;16;13;12;10;12;20;20;11;13;14;13;16;9;14;11;22;10;21;10;24;8;16;16;9;13;9;15;18;11;10;11;18;12;20;12;13;11;14;15;8;13;9;15;13;16;11;10;16;18;16;17;22;12;12;18;18;10;10;11;12;17;9;9;16;13;19;11;9;23;7;7;9;6;11;2;6;11;11;13;10;14;10;8;13;12;14;7;5;7;7;14;13;9;10;10;15;8;14;7;4;14;9;10;5;14;…
SOX1_M09157_1.94d.bed	0.11330049261083744	46	406	94905	3;2;5;0;1;0;7;1;4;2;2;3;6;1;4;3;2;3;1;3;4;3;4;4;0;4;3;1;2;3;5;2;3;5;6;4;1;3;2;0;1;3;1;0;1;3;3;1;1;3;4;2;3;7;1;6;3;5;3;5;5;5;2;5;2;1;1;3;3;4;2;3;2;4;3;0;1;6;4;6;2;1;2;3;1;4;5;1;2;3;3;5;2;3;1;0;3;0;1;2;1;4;2;1;2;3;0;3;2;4;1;2;1;4;5;5;4;3;1;1;4;2;1;5;2;1;0;6;4;1;2;4;2;3;5;5;1;3;4;4;4;2;3;3;1;1;1;2;2;4
KLF17_M08880_1.94d.bed	0.11293881644934804	563	4985	557479	27;28;31;44;31;30;38;32;35;49;32;27;31;27;26;36;24;37;36;24;41;26;28;28;41;30;35;22;29;32;27;32;42;33;42;33;35;38;25;38;45;42;27;46;38;34;36;30;40;28;41;39;36;46;36;40;44;40;21;33;32;46;35;34;36;42;47;34;46;46;32;36;43;25;38;32;28;35;34;36;33;38;32;28;43;47;47;44;37;33;24;40;41;28;46;35;40;28;41;38;41;38;27;27;34;36;30;28;31;27;25;31;41;28;24;29;42;22;32;34;28;32;26;38;29;31;25;30;22;32;36;33;29;…
OSR1_M09025_1.94d.bed	0.11271676300578035	39	346	88824	5;2;5;0;2;6;4;1;3;1;1;1;4;3;5;5;5;5;4;4;2;2;3;0;1;5;3;2;0;1;5;5;0;0;4;3;1;3;3;3;1;2;3;5;1;1;3;3;0;1;3;2;1;1;1;3;4;0;2;1;0;2;0;4;3;2;0;3;4;3;0;6;1;2;1;3;2;5;3;1;2;1;2;3;1;3;2;2;0;4;1;6;2;1;2;5;2;1;3;2;0;2;2;1;1;2;1;3;2;4;8;3;0;2;1;2;1;1;2;1;2;4;6;3;7;3;3;2;0;3;2;2;0;0;1;3;5;1;2;2;1;2;1;0;1;5;0;1;2;2
PRDM9_PRDM9.RCADE.bed	0.11265287879403518	5545	49222	4516441	303;315;292;307;281;316;314;305;280;300;271;283;319;324;294;292;286;279;289;262;288;296;306;271;307;337;367;282;340;326;286;351;323;383;327;358;321;422;376;424;411;397;442;382;495;470;393;374;428;466;398;405;429;423;419;398;392;438;440;425;384;460;459;378;447;447;412;392;451;372;313;300;273;282;291;344;274;312;346;385;374;436;373;411;415;349;426;404;368;412;387;359;310;378;372;315;323;407;384;328…
NFAT5_M08955_1.94d.bed	0.11255411255411256	52	462	96832	5;3;2;2;1;2;2;6;1;3;3;1;4;3;2;3;5;3;3;1;2;1;5;3;1;3;3;3;0;4;3;4;3;5;0;5;1;1;1;1;3;3;5;2;6;1;3;1;5;0;6;2;3;4;3;6;0;3;4;5;3;5;2;3;1;4;5;6;3;2;3;6;2;4;1;4;2;5;4;1;3;3;4;6;5;1;7;2;4;3;4;3;0;8;3;5;3;9;3;6;2;4;5;6;3;2;1;2;3;1;3;2;1;2;4;6;4;5;2;1;1;3;1;4;1;0;4;5;2;4;5;2;2;2;2;3;3;4;2;3;3;1;1;4;0;7;4;3;6;3
GATA1_M09589_1.94d.bed	0.1125	45	400	93615	3;1;2;0;0;0;4;2;5;2;4;4;0;5;1;1;1;4;3;2;2;2;7;1;2;2;3;4;5;2;2;2;4;4;3;0;4;2;0;2;2;4;4;2;2;4;2;2;2;3;5;5;6;4;5;6;7;3;3;4;1;4;4;1;1;0;5;2;2;2;4;4;3;3;1;4;3;2;2;5;5;1;3;2;0;2;3;3;2;2;4;3;3;1;0;3;2;4;4;4;3;2;2;0;3;2;0;4;3;3;8;7;2;3;2;1;4;1;2;2;1;3;2;2;4;5;2;6;2;2;2;1;3;4;5;1;2;1;2;2;1;1;1;2;2;3;2;2;0;3
NKX2-1_M08973_1.94d.bed	0.11235170969993022	161	1433	180482	3;9;4;13;6;8;3;6;6;8;5;4;3;3;11;8;7;7;6;12;8;5;6;2;6;2;8;6;10;5;4;5;8;5;3;2;5;9;5;7;5;7;13;16;21;18;18;22;17;26;10;16;23;16;15;19;10;24;19;15;13;12;15;14;5;16;11;5;12;9;13;9;7;19;17;14;11;11;6;8;4;10;9;14;9;13;10;10;12;24;16;14;15;18;17;18;7;18;14;12;20;16;14;16;21;12;7;8;6;5;8;10;6;3;4;6;10;4;8;2;6;6;5;9;3;7;7;1;2;6;8;10;5;5;5;7;2;2;5;7;4;10;3;5;7;8;9;11;8;9
HOXC13_M05829_1.94d.bed	0.11224489795918367	11	98	33690	2;0;0;2;0;1;0;0;2;1;2;0;0;0;1;2;2;0;0;0;1;0;0;2;0;1;0;2;2;2;0;1;1;1;1;2;0;1;0;1;1;1;0;0;0;0;1;1;0;2;0;0;1;1;0;0;1;0;1;2;2;1;1;1;0;1;0;0;0;3;0;1;1;2;1;0;0;2;2;0;0;0;0;0;0;1;0;0;1;0;0;2;0;0;2;0;0;0;1;1;1;0;0;0;2;1;1;0;0;0;1;0;0;1;0;1;0;1;1;1;0;0;0;1;0;3;0;1;1;1;0;0;0;1;1;1;0;0;0;0;0;0;0;2;1;0;0;1;0;1
ZFP90_ZFP90.RCADE.bed	0.1121751025991792	82	731	222915	4;4;9;7;6;5;6;3;5;4;4;8;5;2;4;2;7;2;9;6;6;1;7;4;3;4;5;5;7;8;6;6;5;4;4;4;3;8;6;7;6;4;5;5;8;3;1;4;7;7;9;9;4;1;4;4;10;4;4;9;7;3;9;3;4;6;7;6;6;6;5;6;5;4;7;7;5;3;6;4;8;3;1;5;2;6;5;4;4;0;1;4;2;4;8;5;8;0;3;3;4;0;3;3;5;3;10;7;4;7;3;6;6;5;6;2;6;5;4;5;3;2;4;4;5;4;5;6;6;3;5;4;6;5;2;7;6;4;7;4;4;6;6;1;1;5;6;3;9;5
ZNF10_ZNF10.RCADE.bed	0.11212948517940717	575	5128	687483	36;33;32;43;28;39;32;44;38;39;28;34;33;35;37;30;26;31;33;34;15;21;31;35;44;44;47;36;36;37;28;42;29;42;27;37;31;44;32;30;31;32;38;45;49;51;39;35;39;46;31;37;36;32;38;44;50;50;36;39;39;32;34;42;40;31;29;36;51;45;30;38;31;33;27;27;31;32;49;37;38;48;39;39;31;32;43;39;18;43;38;39;27;43;36;32;38;31;39;33;28;43;35;43;37;36;29;36;42;33;26;28;38;26;24;31;32;32;19;29;30;34;18;31;33;30;27;22;26;34;18;27;43;…
TFCP2_M09235_1.94d.bed	0.11201866977829639	96	857	89577	17;18;6;2;3;6;12;3;12;10;6;6;13;17;11;8;9;6;9;5;10;1;3;8;3;4;1;2;4;6;2;8;2;4;2;6;6;5;4;8;9;5;2;5;0;0;5;3;2;10;2;0;2;4;8;5;3;6;7;9;9;17;4;6;2;2;7;5;6;8;7;5;2;8;7;12;2;9;4;5;7;6;2;4;4;7;0;8;7;4;14;7;3;4;7;2;5;3;6;5;4;1;3;0;4;11;2;2;3;0;0;1;4;6;0;4;2;5;6;6;3;5;2;5;3;4;6;2;12;5;8;4;15;11;1;6;7;4;9;5;6;4;4;5;7;8;10;10;13;21
ZNF440_ZNF440.RCADE.bed	0.11196172248803828	117	1045	210219	8;10;9;7;6;6;6;7;4;6;5;7;7;4;8;5;11;10;10;4;4;5;7;7;8;6;4;6;5;13;10;10;5;6;6;6;12;9;5;3;9;7;4;7;12;15;9;17;8;3;11;2;6;9;7;9;9;9;11;4;9;7;8;8;4;6;4;7;9;8;10;5;13;4;4;7;10;9;14;7;4;2;4;4;5;10;10;6;6;2;8;7;10;3;5;10;8;11;7;7;4;4;8;9;4;2;3;5;11;11;9;7;11;10;3;11;7;9;6;6;5;7;5;3;11;3;5;6;7;7;3;4;6;6;8;6;5;6;6;8;9;5;3;7;6;1;10;9;5;5
ZNF675_M10406_1.94d.bed	0.11171171171171171	186	1665	290110	11;12;11;13;8;19;12;13;14;14;15;13;9;8;12;13;12;9;12;8;11;10;11;11;12;10;11;14;12;15;12;11;7;10;12;10;9;10;8;14;8;7;17;16;10;6;12;5;8;15;16;13;15;13;14;8;12;9;14;10;7;8;15;13;14;12;18;11;13;10;8;14;9;13;12;7;18;12;13;11;10;12;10;13;4;15;18;12;18;13;14;11;12;10;11;8;11;9;13;14;9;9;14;13;10;7;9;11;9;9;15;11;14;8;6;15;12;10;12;9;9;9;8;5;14;11;10;6;7;7;12;12;6;13;10;8;16;6;12;12;9;10;9;8;10;10;8;15;7…
NKX1-1_M01433_1.94d.bed	0.11165048543689321	23	206	55723	2;2;0;0;2;0;0;0;1;3;3;1;1;2;1;2;0;1;1;2;2;3;0;2;5;1;0;2;3;1;3;2;1;2;0;2;2;1;1;1;1;0;2;0;2;1;3;2;0;2;3;1;3;3;3;1;0;0;1;1;0;1;3;1;5;1;2;3;1;1;0;1;1;4;1;2;1;0;1;2;2;2;0;1;1;2;0;3;1;2;1;1;2;0;1;2;1;1;0;0;1;2;0;3;2;0;1;1;1;1;1;2;2;2;0;1;1;1;1;5;2;4;1;2;1;3;1;2;0;2;2;1;2;1;0;0;0;1;0;0;0;2;1;2;1;2;1;0;1;1
ATOH7_M09990_1.94d.bed	0.11148648648648649	33	296	92441	4;0;4;1;1;0;3;3;0;1;8;2;2;2;0;0;5;0;1;2;2;0;3;2;0;2;4;2;0;4;3;2;6;2;3;3;2;5;4;0;0;0;3;3;0;1;1;7;0;2;1;0;3;3;3;2;1;0;2;3;3;2;1;2;1;4;5;1;2;3;4;4;0;1;0;2;2;0;4;0;4;0;4;2;0;2;0;5;3;3;2;1;0;0;0;6;0;0;0;3;2;1;3;2;2;4;3;1;3;3;1;3;0;5;2;0;5;0;2;0;2;0;0;0;0;1;3;1;0;3;3;1;2;3;0;4;0;0;2;0;5;3;5;3;2;2;2;0;3;4
AR_M09001_1.94d.bed	0.11139240506329114	44	395	94025	8;9;6;1;4;1;7;2;2;10;3;6;0;2;0;0;6;1;4;3;2;3;4;3;2;0;6;3;2;9;0;0;0;2;0;6;2;4;0;4;0;2;2;0;2;1;4;4;3;2;2;0;8;3;1;3;2;1;5;3;0;2;1;3;3;2;0;2;4;5;4;1;3;6;8;2;1;2;4;1;0;0;2;6;1;0;0;2;4;4;2;1;0;0;2;1;5;4;4;1;0;2;8;5;0;3;0;2;0;2;6;1;0;4;0;8;0;5;4;0;5;0;0;2;5;2;4;0;0;4;2;2;2;2;2;5;4;5;0;1;3;2;2;0;1;5;1;4;6;5
ZKSCAN7_M10313_1.94d.bed	0.111328125	57	512	116190	6;1;3;2;2;2;7;3;7;4;0;3;2;5;4;1;1;2;4;2;4;4;5;5;2;2;6;5;1;3;4;5;3;3;3;4;6;4;1;2;6;4;3;0;3;1;6;7;4;3;4;10;1;4;3;6;6;8;1;2;3;5;4;5;5;3;5;3;2;4;4;1;4;5;5;1;2;5;6;3;4;3;4;2;4;1;1;6;5;3;3;3;0;2;3;1;5;4;2;6;2;6;6;3;5;0;4;2;3;2;4;6;3;3;3;5;4;2;3;1;2;0;4;5;1;5;4;4;1;4;3;3;2;4;3;1;2;4;1;3;3;2;3;4;3;3;4;2;8;4
HOXA10_M09699_1.94d.bed	0.1111111111111111	12	108	32940	1;3;1;1;3;3;0;1;0;0;0;0;2;0;0;0;2;0;0;1;0;1;0;0;2;1;1;1;1;1;0;1;0;0;2;0;1;3;0;1;1;0;0;1;1;1;1;1;2;1;0;0;1;3;0;1;2;2;1;2;0;0;0;0;0;1;0;1;2;0;0;0;1;1;0;0;1;0;1;0;0;3;2;0;2;0;0;0;0;2;0;0;2;0;2;1;0;1;0;0;2;1;0;0;0;0;0;0;1;1;1;2;1;0;4;1;0;0;0;0;0;1;0;0;0;0;0;1;0;1;2;0;0;0;0;2;0;0;2;1;1;0;1;0;0;0;1;0;1;1
GLIS2_M05766_1.94d.bed	0.11077844311377245	222	2004	186370	13;15;12;16;12;8;11;11;9;16;11;12;18;7;6;12;13;15;14;8;16;17;10;14;17;17;17;7;6;14;17;9;13;10;14;11;14;10;15;9;18;14;14;20;10;15;22;5;13;20;14;16;18;15;13;22;21;15;18;16;14;20;16;16;19;14;20;16;22;9;12;11;26;13;7;17;9;19;8;17;17;11;14;19;18;9;22;21;11;10;13;16;15;17;15;14;25;9;25;12;19;21;14;20;12;9;17;23;17;14;15;9;10;13;13;13;6;6;13;7;6;16;15;11;11;12;12;13;10;9;8;11;11;10;10;12;7;14;6;8;12;6;5…
ZNF519_ZNF519.RCADE.bed	0.11074286396751463	3709	33492	3249363	211;191;194;216;222;239;199;181;214;222;243;220;241;234;232;218;227;231;227;227;210;225;236;241;231;241;226;221;255;242;211;238;244;272;229;267;265;295;286;284;251;254;277;264;278;263;281;279;255;268;267;254;249;307;228;238;228;259;255;295;271;241;268;243;275;272;266;271;285;260;219;208;242;222;246;219;225;217;237;225;239;241;234;256;245;241;240;184;198;203;218;224;190;203;224;204;177;227;207;204…
STAT5A_M06793_1.94d.bed	0.11069651741293532	89	804	236845	8;5;5;4;4;4;5;8;4;10;7;2;4;4;3;6;11;4;7;3;5;7;5;3;5;7;4;7;6;2;6;3;5;7;1;2;6;6;5;5;8;1;3;3;2;2;1;7;9;4;6;7;5;6;6;9;8;1;6;3;3;9;10;4;2;7;9;10;7;8;4;4;9;13;2;1;5;5;2;3;9;7;4;8;6;14;3;5;4;2;7;7;4;7;3;2;4;6;6;6;8;10;7;5;9;5;7;3;8;7;4;6;10;5;6;6;0;6;4;3;6;2;10;6;5;6;6;6;3;8;7;4;2;7;6;1;3;3;5;7;8;2;3;6;7;4;5;6;4;3
ZNF627_ZNF627.RCADE.bed	0.11064718162839249	53	479	140917	8;5;7;0;3;2;5;8;2;2;2;2;5;3;2;4;3;1;3;7;5;1;3;1;2;3;5;1;3;4;1;5;2;6;3;5;0;0;3;2;6;3;4;2;1;0;3;6;2;1;6;4;3;3;5;1;1;4;1;5;3;3;3;2;0;8;2;3;3;4;1;4;1;3;1;3;3;5;4;5;4;4;3;3;3;4;2;0;6;2;2;5;4;1;3;4;1;3;3;0;4;2;2;2;3;5;3;4;2;2;2;5;6;1;2;2;6;4;2;6;3;5;4;1;5;3;7;3;3;2;4;1;2;3;4;2;4;1;4;2;2;7;5;2;4;4;1;7;7;3
MYF5_M09828_1.94d.bed	0.11051930758988016	83	751	136096	10;8;8;6;5;6;9;6;6;6;5;5;3;4;3;3;6;4;3;3;9;4;7;5;5;2;6;6;8;1;7;4;9;3;5;2;4;3;2;3;5;8;9;2;2;6;6;7;3;3;2;5;4;7;4;4;9;4;2;3;6;3;3;2;5;2;4;5;4;7;6;2;7;7;4;3;6;5;5;8;4;9;4;5;5;5;4;3;9;5;3;8;7;6;7;5;6;8;3;4;5;3;6;3;5;6;4;6;5;7;3;5;7;3;6;6;2;8;4;4;4;4;9;6;2;7;7;11;6;7;6;4;3;8;2;2;4;7;6;5;2;3;4;14;3;3;2;1;1;6
TGIF1_M09245_1.94d.bed	0.11011523687580026	86	781	178840	10;11;9;0;7;5;7;4;2;12;4;10;7;6;0;2;6;3;3;3;8;2;4;9;6;0;8;7;2;6;7;4;8;3;7;1;8;8;2;4;19;5;12;6;0;4;7;0;8;6;3;3;2;0;13;9;8;0;5;4;7;4;0;3;2;3;1;3;11;5;4;7;4;6;9;2;6;7;1;5;3;9;4;11;2;7;2;2;8;10;3;4;2;2;0;7;5;4;0;2;9;7;2;6;4;12;8;3;9;13;4;1;5;5;8;2;5;3;7;6;1;6;11;8;3;4;4;13;7;8;4;4;6;8;5;8;3;6;1;3;4;4;4;7;4;6;3;4;0;6
FIGLA_M08661_1.94d.bed	0.11010752688172043	256	2325	354227	14;21;13;16;13;14;17;20;12;18;15;21;17;17;23;20;15;15;18;12;17;20;20;10;12;16;17;6;21;17;16;13;13;13;13;24;17;10;13;15;12;15;15;10;16;19;17;16;14;17;16;21;21;17;12;11;20;21;16;12;12;18;17;23;10;8;14;24;25;23;9;11;10;10;21;13;15;14;24;13;15;19;16;21;10;13;14;27;14;12;15;19;19;13;12;16;15;16;13;17;17;12;15;14;12;22;15;14;6;14;14;13;17;10;15;13;15;12;18;17;16;15;8;15;15;20;14;15;13;15;24;12;12;9;19;…
IRX1_M08847_1.94d.bed	0.10991957104557641	41	373	112433	4;1;6;4;2;6;4;3;0;2;0;1;2;3;4;2;2;1;3;2;2;7;10;4;3;2;3;5;4;5;3;8;2;2;5;11;1;3;2;1;0;2;0;1;2;1;6;4;0;2;3;0;4;2;2;3;3;1;4;2;2;1;1;2;1;0;4;0;2;3;0;6;1;3;3;2;5;1;5;0;1;7;1;1;0;0;3;0;0;3;3;3;1;2;0;2;5;5;0;4;0;1;2;4;4;1;4;2;4;0;1;0;7;2;3;0;2;3;1;0;2;1;3;3;4;2;0;2;1;0;5;0;7;0;3;1;3;1;2;2;3;4;0;5;0;1;2;6;5;3
SPI1_M09193_1.94d.bed	0.10974729241877257	152	1385	192765	7;10;9;10;10;14;27;13;18;17;23;19;19;16;21;10;11;14;15;20;16;11;12;11;7;14;5;11;8;3;15;7;3;6;6;8;8;7;7;10;5;9;7;2;5;8;6;5;4;5;6;3;3;8;10;4;7;7;5;10;11;4;8;8;10;15;3;9;13;13;8;12;4;6;8;7;9;14;13;8;12;10;11;6;13;6;7;4;4;8;8;8;7;3;9;11;5;4;8;2;6;5;5;10;8;6;8;5;4;9;8;6;5;5;7;4;4;6;8;6;11;8;7;12;7;7;11;11;19;14;12;10;10;14;13;8;14;10;10;16;11;16;16;17;11;7;8;7;7;9
ZBTB6_M06843_1.94d.bed	0.10959792477302205	169	1542	272165	14;10;15;10;9;7;13;14;11;19;13;8;6;16;12;11;15;12;8;18;10;8;9;13;10;10;12;9;12;11;8;6;9;13;11;9;9;11;8;18;11;11;9;7;9;9;7;7;9;7;6;4;5;12;13;12;7;11;12;9;10;16;11;9;10;11;12;11;15;12;9;13;10;7;9;15;10;10;11;10;10;8;14;5;10;7;6;14;9;11;11;12;12;4;11;11;8;9;7;6;13;6;8;13;13;8;10;11;5;7;12;13;8;12;9;10;11;14;11;8;8;9;11;9;12;8;11;17;10;10;7;10;8;12;9;10;6;12;7;10;14;12;9;13;11;11;11;8;13;11
STAT4_M06797_1.94d.bed	0.10948191593352884	112	1023	239023	8;12;4;10;4;7;7;7;7;6;5;3;3;5;6;5;9;6;8;2;9;5;8;11;5;8;7;7;5;7;7;6;8;9;7;5;8;6;4;7;7;6;4;6;12;9;10;5;5;6;5;4;11;6;5;15;8;3;10;6;7;7;6;10;8;11;5;9;14;7;9;6;7;9;4;3;9;4;9;5;9;3;9;5;9;7;6;9;9;7;6;10;7;6;3;5;4;10;10;13;7;4;10;8;9;8;8;6;5;3;8;7;10;9;5;7;9;8;8;7;10;4;6;4;2;8;3;9;2;4;5;6;4;11;7;1;6;8;6;9;8;4;6;3;4;8;13;4;5;4
SOX17_M10294_1.94d.bed	0.10931174089068826	54	494	139494	6;4;2;8;4;5;2;5;1;7;1;4;2;5;3;8;3;4;3;4;3;4;3;8;2;4;9;1;5;6;3;4;2;6;3;6;1;3;3;3;2;0;3;4;3;1;6;0;3;4;2;2;2;4;1;5;3;2;3;3;5;0;4;4;2;3;3;5;3;1;6;6;1;4;4;3;5;2;6;3;2;4;0;4;2;7;1;8;2;6;3;3;3;6;3;3;2;4;0;4;2;4;2;4;2;6;2;5;1;2;2;5;1;2;5;3;3;6;3;2;4;1;4;1;2;4;4;0;5;2;2;0;3;1;4;2;5;4;0;1;3;3;0;5;3;2;4;5;3;4
ZNF571_ZNF571.RCADE.bed	0.10924626849362967	4999	45759	4755150	274;250;311;320;296;320;302;290;302;305;318;314;343;318;333;339;309;320;317;271;273;356;351;327;333;350;356;346;348;304;329;320;337;363;308;361;342;379;420;414;340;375;338;352;396;346;376;363;358;395;332;336;343;374;331;295;329;365;390;351;347;359;356;330;353;371;341;357;372;336;294;274;340;296;309;312;290;320;321;347;313;325;308;321;318;310;312;225;282;256;305;300;248;275;263;237;262;254;272;268…
TEAD1_M06179_1.94d.bed	0.10891089108910891	66	606	132492	2;5;3;2;3;4;8;3;3;2;3;4;4;3;5;3;2;11;5;5;3;3;4;5;5;4;6;7;5;3;5;2;5;4;4;7;2;4;4;1;3;6;7;3;8;4;5;6;4;4;3;4;3;5;3;1;4;1;7;4;4;5;5;5;8;3;4;3;4;2;3;8;5;3;7;1;6;4;4;5;3;3;5;7;7;4;6;6;12;5;3;3;6;4;4;1;3;6;0;1;10;1;3;1;4;6;3;6;1;3;11;5;4;3;3;2;1;4;5;1;2;2;3;5;3;1;1;3;6;4;4;4;3;0;1;3;3;2;5;5;4;2;6;5;3;4;1;2;7;8
ZSCAN29_M09415_1.94d.bed	0.10869565217391304	20	184	32874	4;0;0;2;2;0;3;0;3;1;3;0;1;2;0;1;0;1;0;2;2;3;1;0;0;0;1;1;3;0;1;0;0;3;3;0;3;2;1;2;0;0;0;1;5;1;3;0;0;1;2;1;5;0;1;3;1;2;1;1;0;3;0;3;0;2;0;2;2;1;0;0;1;0;1;5;1;1;2;0;2;1;0;2;1;3;3;4;0;0;0;1;1;1;2;2;1;4;2;0;0;1;2;0;5;0;0;1;3;1;3;3;0;3;0;2;0;3;0;1;0;0;1;4;0;1;0;0;1;2;0;0;1;1;0;1;0;2;2;1;1;0;1;0;0;0;1;0;1;1
ZNF506_ZNF506.MEME.bed	0.10869565217391304	535	4922	616888	29;25;31;29;21;35;39;26;31;37;29;24;42;32;42;29;34;32;31;32;30;37;31;35;35;41;36;27;36;54;31;48;36;33;42;33;38;36;42;34;35;38;39;32;32;42;25;38;32;34;30;25;30;36;32;34;29;35;31;35;32;39;32;31;25;37;28;36;40;27;32;30;28;39;43;36;37;32;31;42;25;36;22;32;37;33;30;28;37;29;29;27;47;28;32;45;47;32;32;42;32;35;23;36;22;41;41;30;42;37;38;35;40;41;26;31;39;38;29;27;27;27;42;32;29;36;28;34;32;26;19;26;29;…
GBX2_M05758_1.94d.bed	0.10869565217391304	25	230	63316	3;2;1;0;0;0;2;2;1;3;5;1;1;4;5;2;5;1;1;1;0;2;1;1;2;6;0;1;4;2;0;4;0;2;0;2;2;0;0;1;3;0;2;1;1;1;0;4;1;2;3;1;2;1;1;3;0;1;2;0;1;3;2;1;3;1;0;3;3;0;1;1;2;1;0;1;1;0;3;1;1;3;3;0;1;0;1;1;2;1;2;1;0;2;2;2;0;2;0;1;0;3;3;2;2;0;1;3;0;3;0;2;1;2;1;2;3;3;1;3;0;4;1;2;0;2;1;2;0;1;4;1;3;2;0;1;1;1;2;0;1;1;1;2;2;1;0;1;2;3
ZNF34_M10393_1.94d.bed	0.10862329803328291	359	3305	574911	27;25;22;25;26;23;35;24;26;19;19;24;26;18;19;14;19;24;29;29;22;26;26;24;16;20;26;24;23;20;13;20;17;25;24;17;24;21;29;21;19;19;19;17;18;19;23;20;16;21;24;26;22;21;22;25;17;26;17;19;29;18;21;18;19;29;22;26;19;30;15;24;20;20;26;22;21;19;23;23;27;20;31;27;29;33;25;20;15;23;26;24;26;19;21;18;16;24;21;23;16;29;22;24;15;26;26;18;23;17;24;22;17;20;24;31;17;25;26;27;16;19;20;22;13;20;25;22;16;25;16;23;16;…
ZNF121_M10357_1.94d.bed	0.10860273063036893	2617	24097	3034621	178;172;166;156;178;156;183;152;177;179;169;167;162;164;158;181;178;196;190;209;164;158;169;195;184;186;172;159;179;177;169;174;192;173;189;176;189;164;188;159;206;178;162;175;183;138;173;173;182;184;140;156;151;171;130;164;154;191;157;150;147;173;156;154;167;185;166;137;166;181;153;160;155;183;156;172;149;167;180;174;174;155;148;136;134;164;138;137;155;137;134;140;147;141;170;132;152;150;136;148…
ZNF84_ZNF84.RCADE.bed	0.1086021505376344	707	6510	962553	49;35;38;42;39;42;49;45;44;48;38;45;35;43;40;49;37;29;44;36;33;36;40;42;44;28;38;31;33;36;42;48;57;56;54;56;41;41;46;53;46;53;47;54;47;51;58;48;58;44;46;47;46;36;53;52;41;54;64;53;39;43;49;34;50;48;57;53;43;45;36;41;41;47;49;58;35;54;37;39;34;56;42;41;58;45;57;45;49;43;61;43;46;38;57;31;44;47;50;54;44;55;40;59;53;41;38;47;53;60;45;44;45;42;56;49;46;37;40;42;31;29;27;39;40;25;32;36;29;26;42;34;50;…
GLIS1_M05765_1.94d.bed	0.10854816824966079	80	737	89876	7;5;3;2;4;4;6;6;5;10;5;1;4;5;8;7;7;5;3;2;3;5;3;6;4;8;4;5;5;7;7;8;7;2;5;3;9;6;3;6;5;2;6;8;3;2;1;5;5;6;5;5;6;7;3;9;11;9;4;9;7;2;3;4;9;7;9;5;9;3;7;4;7;4;3;4;3;10;2;4;8;4;3;4;3;6;5;4;6;2;4;4;7;3;6;4;11;3;7;7;4;8;6;12;7;1;5;5;5;7;3;1;2;7;7;7;3;5;9;3;5;9;4;5;4;3;9;4;6;1;1;2;2;2;2;4;3;7;2;1;2;1;1;3;7;2;4;3;3;4
ZNF37A_M10345_1.94d.bed	0.10848653270628474	1015	9356	984983	59;50;46;76;38;65;63;55;55;69;38;63;54;60;63;52;52;46;58;61;43;49;67;70;74;62;71;56;63;69;71;69;64;70;62;71;63;71;67;53;62;63;84;75;103;79;82;79;77;66;88;68;71;68;68;59;97;83;71;71;80;64;66;62;68;75;87;66;79;53;73;56;57;57;61;58;57;59;67;68;77;97;70;78;69;71;88;73;64;79;84;69;74;63;63;57;67;70;68;74;70;65;60;89;76;59;59;67;75;55;40;54;49;72;58;58;53;49;43;56;46;41;35;40;57;53;45;53;41;56;48;46;54…
ZNF140_M09333_1.94d.bed	0.10833333333333334	52	480	95811	3;5;4;3;2;5;2;3;6;1;2;3;7;2;4;4;1;5;4;2;3;2;6;3;0;3;2;5;5;4;6;4;3;5;3;6;2;1;5;4;4;1;5;3;7;2;3;1;0;2;4;4;8;0;5;5;1;3;6;1;3;3;2;2;3;3;2;2;5;3;3;3;5;1;6;3;5;5;2;2;2;3;2;3;5;4;0;5;2;5;1;2;3;1;3;2;2;1;2;1;3;5;1;4;2;3;6;2;3;0;5;5;4;6;3;5;2;6;3;6;1;2;3;1;1;3;1;2;3;2;4;1;4;3;3;5;2;4;1;6;5;2;3;3;5;3;1;3;2;9
ATOH1_M08943_1.94d.bed	0.10830324909747292	30	277	104173	3;5;1;0;2;4;2;3;4;1;3;2;2;0;2;0;1;4;2;1;3;2;1;1;6;0;2;2;2;0;3;3;1;1;1;2;0;3;3;2;0;1;0;0;4;2;2;3;2;4;3;4;2;0;2;0;3;0;1;0;0;1;3;2;1;0;1;3;0;1;2;2;1;3;1;2;2;2;1;1;2;4;2;1;0;2;1;1;2;0;1;1;4;1;1;2;2;2;5;5;2;4;1;4;3;1;2;6;1;3;4;0;1;0;3;2;1;4;1;4;1;2;3;2;2;0;4;1;3;2;0;2;2;1;2;2;1;2;0;0;0;5;3;1;2;1;0;1;2;1
PLAG1_M02715_1.94d.bed	0.10757425039079153	757	7037	845208	46;48;43;45;51;51;57;59;46;46;47;58;55;46;42;48;57;50;52;44;46;53;43;54;47;42;44;56;38;53;57;52;35;45;48;53;41;43;39;48;56;41;60;45;54;51;48;55;56;42;61;52;43;56;32;58;54;48;54;42;46;59;41;54;64;41;42;58;38;36;46;41;50;47;60;61;38;51;42;60;51;48;51;52;58;54;48;42;41;48;41;44;53;46;38;45;50;52;45;45;32;60;33;54;43;50;57;36;42;41;41;42;47;50;49;51;39;46;47;44;44;40;54;43;37;54;35;37;44;45;36;39;34;…
ZNF821_M09405_1.94d.bed	0.10740439381611067	132	1229	174038	9;9;9;6;7;15;7;7;6;9;8;8;8;6;6;13;8;7;9;10;7;5;7;5;6;4;11;14;5;8;7;7;11;8;6;7;13;10;7;9;6;9;13;11;7;14;7;9;10;18;10;12;9;10;15;15;8;12;9;9;6;5;9;13;7;6;5;9;8;4;8;12;7;8;16;7;10;3;8;9;6;8;10;13;7;9;4;8;7;5;11;12;6;7;12;13;15;12;8;8;10;12;15;6;11;12;10;10;14;2;9;9;6;9;8;9;5;3;8;5;6;8;3;3;7;8;4;6;4;4;6;4;6;9;4;6;1;6;11;6;7;5;5;5;9;7;3;7;10;7
ZNF660_M09383_1.94d.bed	0.10734463276836158	95	885	161264	10;9;6;6;7;7;7;8;5;6;9;4;3;8;2;12;7;4;13;2;8;9;4;3;3;10;9;5;5;4;8;4;3;4;5;7;5;3;6;9;2;11;6;4;5;11;10;6;4;6;6;9;4;2;3;5;4;3;4;8;5;3;3;7;5;11;8;6;8;6;2;5;5;9;4;7;7;3;8;3;12;5;4;8;7;7;8;9;3;4;6;3;5;8;3;5;7;7;7;6;5;7;6;3;6;2;9;2;9;6;4;5;6;2;4;6;5;2;3;4;2;9;7;4;8;4;5;6;3;10;2;4;9;7;7;10;8;5;5;9;6;4;6;10;4;7;11;3;5;7
FOXA1_M09574_1.94d.bed	0.10714285714285714	111	1036	263009	6;12;11;6;9;4;12;4;8;14;7;0;10;6;4;8;5;2;8;6;9;3;13;7;7;4;8;8;8;10;11;7;9;4;6;7;9;8;6;8;4;7;4;6;3;11;9;12;7;8;8;10;8;10;4;5;8;8;7;3;14;3;7;6;9;11;8;6;4;7;8;10;2;9;10;5;12;8;3;7;6;7;8;4;8;12;12;3;4;5;9;7;12;5;13;4;3;8;2;3;4;6;11;8;6;9;4;7;7;10;8;9;3;4;6;3;5;5;3;7;4;6;9;7;9;2;6;5;3;4;11;5;0;7;8;3;13;9;7;3;11;1;7;4;7;7;5;7;10;10
ZSCAN4_M09417_1.94d.bed	0.1069676153091266	218	2038	348347	17;14;13;5;17;12;17;13;15;16;10;17;12;16;18;10;14;7;6;18;14;13;14;10;17;13;9;12;13;9;12;14;13;10;10;14;12;18;19;11;12;13;15;14;16;20;13;10;11;12;8;16;14;14;18;16;16;17;16;19;14;12;13;12;10;11;8;11;16;15;21;7;7;9;22;11;18;12;12;14;13;13;18;11;9;10;8;13;21;15;12;13;16;10;7;19;16;10;18;19;14;13;22;15;16;18;13;17;14;17;19;8;10;14;18;10;11;14;14;13;14;19;14;12;11;16;15;12;16;17;13;16;21;13;9;16;11;9;1…
ZNF345_M09361_1.94d.bed	0.1068840579710145	59	552	98438	10;1;6;7;5;6;6;2;2;5;3;3;5;6;1;3;6;2;3;4;8;0;4;4;2;3;3;7;4;2;4;2;2;6;4;4;3;3;1;2;5;2;5;4;3;7;4;7;2;4;6;5;2;5;1;3;3;2;2;7;4;6;5;3;4;4;0;2;4;1;1;4;4;6;5;7;3;5;6;3;2;2;3;4;8;8;4;2;3;3;3;1;5;4;3;3;1;3;7;6;5;4;4;8;2;2;2;4;3;6;7;3;7;1;3;1;4;1;1;3;4;3;1;4;4;2;5;5;4;6;3;3;1;3;0;3;1;7;3;3;2;0;3;6;3;2;4;6;1;3
TGIF1_M09253_1.94d.bed	0.10679611650485436	66	618	150864	10;11;6;0;6;2;6;4;2;7;2;8;3;4;1;4;4;3;4;3;6;2;5;5;10;0;6;2;0;4;6;3;5;2;4;0;7;8;2;2;15;4;10;5;0;4;5;0;8;4;2;2;3;1;12;6;4;0;1;5;8;0;3;2;2;3;1;2;6;3;2;7;5;4;6;1;8;4;4;4;0;8;1;9;1;6;0;4;6;8;2;4;4;0;1;6;4;6;0;2;8;3;2;3;2;5;8;2;6;11;4;1;4;2;8;2;2;4;5;6;0;4;8;8;0;4;4;10;6;4;4;2;6;4;6;4;5;4;3;4;3;3;2;6;5;4;4;0;0;5
BHLHA15_M06569_1.94d.bed	0.10679611650485436	121	1133	201087	10;2;7;9;3;12;5;9;6;7;9;6;5;7;14;3;5;9;11;5;11;9;8;11;9;4;10;5;8;10;6;4;14;7;12;4;10;7;8;6;6;7;5;2;4;11;4;4;5;12;8;9;8;3;12;14;9;14;14;5;9;8;11;7;7;7;6;13;6;12;8;9;9;9;5;8;11;5;7;6;8;8;1;6;6;14;11;9;11;9;7;4;6;9;7;8;9;5;8;11;11;5;8;7;7;4;6;5;10;6;3;9;10;9;10;6;6;7;9;11;5;5;5;13;8;5;3;5;5;9;4;11;7;5;8;12;5;3;9;6;4;12;5;7;3;3;9;7;11;6
NR2E1_M08999_1.94d.bed	0.10666666666666667	40	375	124004	9;2;4;4;4;2;0;1;4;1;5;3;0;3;0;1;3;3;0;1;3;3;3;3;1;1;3;0;0;1;1;2;6;2;3;3;3;2;3;5;0;1;2;2;3;2;4;3;1;6;4;0;4;3;1;1;0;5;5;2;2;3;2;4;2;4;1;3;0;2;3;1;0;9;3;2;2;1;3;3;2;4;3;1;3;1;3;1;5;3;2;2;1;2;4;3;2;7;1;5;1;1;4;4;0;0;3;1;2;4;1;4;3;2;1;4;0;4;1;0;1;2;1;7;2;2;0;3;4;5;3;4;4;6;2;2;1;1;5;2;2;5;4;1;4;0;3;3;1;2
CLOCK_M05596_1.94d.bed	0.10666666666666667	24	225	50063	3;1;1;1;0;4;2;2;3;1;2;4;1;0;0;2;4;0;2;0;2;0;2;0;0;2;1;4;0;4;1;3;2;2;0;0;0;4;0;1;0;3;1;0;3;2;0;2;1;0;4;2;1;0;4;3;1;0;0;3;0;0;0;4;1;0;0;0;0;3;1;1;1;3;0;3;0;0;2;2;2;0;5;1;2;3;2;3;4;2;3;1;0;1;0;1;2;3;4;3;0;1;0;2;2;1;1;1;0;2;1;3;3;1;0;0;0;2;1;0;0;0;0;1;0;2;0;0;2;1;3;2;1;0;2;1;0;0;4;3;0;2;6;4;2;1;1;1;5;5
SCRT2_M06080_1.94d.bed	0.10662358642972536	66	619	167643	6;4;3;3;2;5;6;5;5;6;8;6;5;7;6;4;5;2;5;6;5;0;3;5;4;9;2;2;6;2;8;3;3;6;5;7;5;2;6;3;7;3;3;3;2;3;4;3;3;5;0;4;4;4;6;3;3;8;9;5;3;2;1;3;3;2;4;6;4;3;2;7;4;5;3;5;2;6;6;1;3;6;2;4;2;3;6;11;5;2;4;4;2;5;5;6;4;4;6;3;3;8;4;4;5;4;3;3;6;6;3;6;2;3;4;6;3;2;5;3;5;5;8;4;2;3;4;5;5;5;7;4;1;3;5;2;2;2;2;6;1;3;2;3;2;2;2;2;8;4
HHEX_M01568_1.94d.bed	0.10650887573964497	36	338	65634	1;3;0;2;4;2;1;6;3;2;1;1;1;0;2;4;4;3;3;4;0;1;0;4;6;0;2;1;3;4;1;3;1;2;1;3;2;3;0;2;4;2;1;0;2;3;2;0;5;2;1;5;1;2;1;0;3;4;1;5;3;2;3;3;2;2;3;2;2;1;3;2;2;4;6;1;1;2;0;3;2;2;2;4;2;1;3;1;5;4;3;2;2;3;1;4;5;2;0;4;1;3;2;2;1;4;1;1;4;2;3;0;1;2;4;4;2;4;7;0;0;4;2;1;1;2;2;0;1;3;3;3;1;2;1;2;2;4;1;3;0;1;5;2;2;1;3;2;2;4
SOX1_M02182_1.94d.bed	0.10650887573964497	36	338	84356	1;2;2;1;1;1;0;2;3;3;4;4;3;0;1;3;0;0;0;1;3;2;2;3;3;3;1;2;3;1;1;1;2;1;3;2;0;5;2;5;7;2;3;2;0;2;0;0;1;1;4;3;1;5;1;3;2;1;3;3;2;4;3;3;7;2;3;5;0;1;3;4;2;1;3;2;0;1;3;2;4;1;3;3;4;0;2;5;1;3;0;3;1;4;1;6;2;0;4;2;4;1;7;3;1;4;2;2;1;1;3;1;2;2;0;3;0;1;3;1;5;2;4;2;2;2;6;4;2;1;1;2;4;1;3;0;2;2;4;0;2;0;2;6;4;2;5;1;1;2
NFKB1_M05943_1.94d.bed	0.10650642353916287	257	2413	363350	14;13;24;21;16;18;23;14;14;16;11;20;14;13;21;18;24;23;19;19;20;9;22;21;34;7;10;18;7;24;20;16;15;21;17;21;14;13;17;14;24;16;11;13;11;21;17;14;25;15;13;17;6;6;23;21;11;12;12;18;18;9;11;21;21;17;16;12;24;21;16;16;18;19;14;18;13;11;16;9;28;16;12;13;16;14;6;12;11;10;8;9;12;16;9;17;17;8;16;8;19;11;27;9;12;10;18;27;16;18;20;28;17;25;13;21;4;24;23;15;10;14;10;12;17;11;16;19;19;16;9;11;8;15;13;21;31;15;12…
ZNF620_ZNF620.RCADE.bed	0.10633484162895927	94	884	301152	6;6;7;9;11;8;8;4;10;5;6;10;6;4;5;4;2;8;6;4;7;4;3;8;5;5;5;6;8;5;7;10;5;4;2;5;9;3;12;3;6;5;6;9;4;7;7;6;3;7;8;2;6;4;4;6;3;3;9;5;10;5;5;7;14;6;5;3;11;7;5;3;5;5;5;8;3;3;6;8;5;10;3;6;9;3;7;5;7;4;8;4;6;4;5;13;8;8;3;8;8;8;5;5;6;5;8;5;9;7;2;4;9;5;4;8;7;7;8;3;3;5;5;4;5;6;2;4;7;7;4;9;6;2;10;6;5;2;4;5;5;7;5;5;7;7;3;6;4;5
ZBTB7B_M06236_1.94d.bed	0.10632183908045977	74	696	75984	7;2;2;4;4;5;5;4;0;3;1;5;2;4;5;4;8;4;6;4;3;4;8;8;6;3;6;4;4;1;6;6;3;2;7;5;4;10;6;4;9;2;7;12;2;8;3;9;8;3;4;3;5;5;4;5;9;12;4;8;7;6;9;6;6;4;2;3;8;8;5;3;2;3;5;2;5;3;9;5;5;6;3;2;7;5;6;6;3;6;5;3;6;4;9;5;4;6;7;3;3;3;3;5;7;3;5;11;4;3;8;2;3;4;5;3;3;2;2;3;4;2;3;4;3;5;4;3;4;5;4;3;4;4;6;2;2;2;2;3;7;5;0;1;5;3;5;2;10;3
NR2F1_M02008_1.94d.bed	0.10627400768245839	83	781	111157	8;2;3;6;3;7;9;3;5;9;4;4;4;6;5;2;3;6;4;6;5;4;5;7;7;5;4;9;5;4;4;8;2;3;8;5;9;3;5;6;3;6;3;6;6;3;4;1;10;5;6;7;8;8;5;3;5;7;3;5;5;1;3;4;6;3;7;7;6;8;6;3;7;7;7;8;6;4;1;4;4;1;6;4;1;3;5;7;6;5;4;3;6;6;2;7;6;4;5;9;1;3;5;10;5;8;5;6;6;4;6;7;6;5;14;3;9;7;3;4;7;6;4;9;7;4;4;7;2;5;5;3;7;8;7;0;7;8;0;5;4;5;2;6;7;7;3;2;10;4
NR2C1_M08997_1.94d.bed	0.10627400768245839	83	781	111157	8;2;3;6;3;7;9;3;5;9;4;4;4;6;5;2;3;6;4;6;5;4;5;7;7;5;4;9;5;4;4;8;2;3;8;5;9;3;5;6;3;6;3;6;6;3;4;1;10;5;6;7;8;8;5;3;5;7;3;5;5;1;3;4;6;3;7;7;6;8;6;3;7;7;7;8;6;4;1;4;4;1;6;4;1;3;5;7;6;5;4;3;6;6;2;7;6;4;5;9;1;3;5;10;5;8;5;6;6;4;6;7;6;5;14;3;9;7;3;4;7;6;4;9;7;4;4;7;2;5;5;3;7;8;7;0;7;8;0;5;4;5;2;6;7;7;3;2;10;4
HOXA9_M05806_1.94d.bed	0.10619469026548672	12	113	35634	1;3;1;1;3;3;0;1;0;0;0;0;2;1;1;0;2;0;0;0;1;1;0;0;2;1;0;2;2;1;0;1;0;0;2;1;1;3;0;2;1;0;0;1;0;1;1;1;1;2;1;0;1;1;3;1;1;2;1;2;1;0;0;0;0;0;0;1;0;2;0;0;0;1;0;0;0;1;0;1;0;1;3;2;0;2;0;0;0;0;2;0;0;2;0;0;2;1;0;1;0;1;1;0;0;0;0;0;0;0;2;1;1;2;0;2;1;1;0;0;1;0;1;0;1;0;0;0;0;1;0;2;1;0;0;0;1;1;0;1;1;1;1;1;0;0;0;1;1;1
NKX2-1_M08975_1.94d.bed	0.10617059891107078	117	1102	132170	5;4;5;3;5;6;3;3;8;3;5;5;4;6;1;4;6;4;3;7;3;3;6;1;4;3;4;4;7;3;4;5;4;7;0;4;2;3;1;1;3;3;10;15;15;20;15;23;12;19;9;15;23;14;14;16;13;21;16;14;10;11;15;11;5;7;10;3;4;9;8;9;3;14;14;10;14;7;4;2;7;7;5;11;7;10;10;7;8;20;17;14;19;19;16;15;6;11;12;12;14;10;10;14;18;12;2;10;4;3;8;8;4;1;1;4;6;2;2;3;4;3;1;5;2;1;1;2;1;7;1;4;4;1;5;2;0;4;6;3;5;3;6;4;5;7;9;6;5;6
ZNF711_M06970_1.94d.bed	0.10615199034981906	88	829	164016	7;8;3;7;6;8;5;6;2;7;3;5;5;6;5;8;5;5;3;9;5;4;4;6;8;6;0;4;7;11;8;7;9;6;6;3;7;6;4;3;5;6;2;5;4;7;4;6;1;4;3;7;2;7;3;4;5;2;5;4;4;4;2;5;5;6;3;5;6;9;5;5;6;7;7;4;3;4;10;5;4;7;3;8;8;4;1;5;7;7;9;4;4;4;3;7;4;5;7;12;4;6;9;5;2;5;7;5;3;9;4;4;4;6;1;2;8;3;6;7;10;3;4;2;5;6;3;8;5;4;6;7;3;6;4;12;8;7;8;9;8;3;5;7;12;9;11;11;6;5
ZNF300_ZNF300.MEME.bed	0.10599536270288175	960	9057	906837	44;49;58;59;42;52;29;59;54;49;60;45;50;61;39;47;52;50;58;38;54;68;61;33;43;59;49;49;70;52;62;52;61;39;69;64;83;93;81;110;83;80;91;73;76;78;76;74;60;85;77;71;69;57;58;72;77;69;59;80;73;110;97;81;89;64;74;62;54;66;50;46;40;49;69;71;63;62;54;61;71;67;60;63;76;60;49;67;54;58;56;68;86;96;80;66;69;83;81;61;73;71;59;61;62;55;76;59;51;69;45;38;48;56;54;71;47;51;57;68;62;50;62;55;42;44;36;58;31;41;49;56;6…
ZNF248_ZNF248.RCADE.bed	0.10590277777777778	61	576	190767	4;3;3;11;4;4;1;3;0;9;6;5;3;1;5;4;3;5;3;5;7;4;8;5;7;3;5;6;7;2;4;3;3;3;2;6;5;2;3;3;0;5;2;3;6;2;4;5;3;4;2;6;2;3;9;8;1;3;5;3;4;2;2;3;2;3;2;9;1;3;4;4;3;3;2;5;5;4;3;4;5;2;3;3;4;3;4;5;4;6;5;5;4;5;4;3;2;5;5;5;5;0;4;0;3;0;6;5;4;5;2;5;1;6;2;5;6;3;2;1;3;3;4;4;4;6;4;5;3;4;7;5;5;1;1;2;2;5;2;3;6;3;7;3;3;5;5;1;1;7
MEIS1_M06401_1.94d.bed	0.10586881472957423	92	869	171733	8;8;8;4;8;4;10;3;4;10;4;10;7;4;2;6;7;6;4;8;8;3;7;9;5;2;6;5;6;6;7;4;5;2;8;3;7;8;3;9;15;8;9;2;1;4;6;2;5;7;6;5;3;3;8;6;11;3;4;7;11;0;2;5;2;2;1;4;12;2;5;5;4;8;10;5;8;5;3;5;3;9;3;7;6;7;6;2;6;5;6;2;8;2;2;14;5;8;5;6;5;4;4;2;4;9;7;5;7;12;6;4;7;6;15;4;7;7;8;9;3;6;9;6;3;8;8;10;6;6;8;2;6;6;7;1;6;7;9;5;6;7;4;9;6;4;5;3;1;5
ZNF132_ZNF132.RCADE.bed	0.10584264689609384	1913	18074	2339350	131;111;122;114;124;124;113;112;110;113;116;118;113;116;108;111;101;109;111;115;116;113;108;112;142;120;129;97;123;121;116;121;101;145;122;120;101;140;117;121;126;139;153;152;207;172;144;123;147;156;157;148;130;166;141;150;144;153;143;132;140;143;127;116;137;144;124;121;148;133;109;116;105;100;101;131;114;106;114;147;124;159;135;166;148;122;165;168;140;152;133;142;120;142;104;116;131;127;113;122;…
ZNF124_ZNF124.RCADE.bed	0.10546186760634281	419	3973	712738	27;29;34;37;24;32;29;27;27;29;31;23;28;23;20;23;28;23;35;26;18;19;34;23;26;27;30;24;31;17;26;25;17;30;36;26;33;29;20;19;23;15;19;26;27;33;27;28;34;31;29;28;33;24;26;31;37;31;33;33;27;25;30;37;23;20;24;27;27;23;25;38;18;28;27;21;31;19;36;27;24;32;33;31;24;34;31;29;31;26;30;30;31;29;26;25;19;32;24;28;25;40;31;44;31;30;20;28;21;25;23;27;30;29;28;18;24;16;29;24;30;30;17;23;17;20;28;25;24;21;28;23;29;…
HOXA13_M01268_1.94d.bed	0.10542168674698796	35	332	83958	2;3;3;2;1;2;2;6;1;2;1;3;3;0;0;3;1;3;6;2;6;3;1;0;3;3;1;4;0;3;5;1;0;1;1;3;6;2;1;4;3;1;6;1;2;3;5;3;4;2;1;0;4;2;0;2;3;2;1;2;1;3;2;2;2;2;3;2;1;3;1;1;2;1;0;2;3;2;4;3;4;4;2;4;1;4;3;1;4;3;2;5;4;2;3;1;4;0;4;1;2;5;2;3;1;1;2;1;2;1;1;1;3;6;1;3;3;1;5;3;2;2;1;0;1;2;3;2;2;0;1;0;2;1;1;2;0;3;2;0;2;1;1;2;4;0;2;4;1;3
ZFP28_M10402_1.94d.bed	0.10526315789473684	22	209	47835	2;0;2;1;2;3;2;2;2;3;2;1;3;0;1;0;0;1;0;0;2;2;3;2;1;1;0;1;2;0;3;1;1;0;1;3;3;2;3;3;4;2;1;1;0;2;2;2;1;1;2;0;1;1;1;5;1;4;1;2;0;1;1;1;1;2;1;2;1;3;1;0;1;1;2;1;1;2;1;0;2;4;1;0;1;1;1;3;1;1;2;1;0;1;3;3;2;1;1;2;4;1;2;0;2;1;2;0;1;1;0;1;0;2;0;0;0;0;2;1;0;3;2;0;0;1;2;0;2;2;0;1;2;0;3;3;0;1;2;5;0;1;2;1;1;1;1;0;1;2
IRF6_M08837_1.94d.bed	0.10526315789473684	12	114	26441	2;2;1;1;1;2;0;0;0;1;0;0;0;0;0;1;0;0;1;0;1;1;0;0;0;0;2;0;4;0;3;0;2;1;2;3;3;1;0;3;1;0;1;1;2;0;0;0;2;0;0;1;0;1;1;0;2;1;1;2;1;1;2;0;1;0;1;0;1;0;1;2;0;1;0;0;2;1;0;1;0;1;1;1;0;0;0;1;0;1;1;0;1;1;1;1;0;1;0;1;0;0;1;1;1;0;1;1;0;1;2;0;0;1;0;0;0;0;0;0;1;0;1;1;0;0;0;0;0;1;0;0;0;2;2;0;3;0;1;1;0;1;2;0;2;2;1;1;0;1
GSX1_M01466_1.94d.bed	0.10526315789473684	22	209	68684	4;6;0;1;1;2;3;1;1;1;1;2;2;1;1;1;0;0;0;3;3;2;1;0;2;1;1;2;1;1;1;0;0;1;3;1;2;1;3;0;0;1;2;0;1;0;1;1;0;3;2;1;1;3;0;1;0;2;2;0;0;1;1;1;0;1;3;5;1;1;2;1;1;1;0;1;1;1;1;1;1;1;3;2;2;1;0;0;2;0;3;1;1;1;2;2;1;1;5;2;1;1;4;3;1;3;0;3;2;1;2;1;3;0;1;0;2;0;1;3;1;0;0;0;3;0;1;0;1;1;4;0;0;2;1;4;1;3;4;1;1;1;1;4;0;0;4;1;1;3
HIC2_M05787_1.94d.bed	0.10497835497835498	291	2772	428661	24;23;7;25;16;24;18;21;25;20;15;27;18;20;28;18;19;22;27;26;20;16;15;20;25;17;28;16;20;28;15;27;16;15;18;16;15;16;12;20;17;11;14;19;14;14;11;18;12;16;19;17;11;15;18;16;23;17;18;17;13;15;19;18;20;24;21;21;18;22;15;20;29;15;16;22;21;20;20;15;20;15;13;13;14;17;20;13;24;13;18;19;13;17;11;17;14;11;14;16;18;26;12;20;22;22;10;16;20;14;20;22;22;18;17;20;14;29;20;22;18;16;15;16;28;19;22;20;24;21;18;13;15;1…
ZNF705G_ZNF705G.MEME.bed	0.10449927431059507	72	689	213631	2;4;2;7;6;4;2;4;7;6;6;7;6;3;7;2;4;7;7;2;6;3;8;7;3;4;4;1;5;11;3;1;4;3;3;8;4;4;4;6;4;4;2;2;4;7;5;5;4;5;6;4;3;4;6;8;1;5;5;10;5;5;2;4;8;7;4;7;5;7;3;3;2;0;5;11;3;5;7;3;5;5;6;6;2;2;8;5;6;1;2;5;5;9;7;2;7;3;2;3;1;3;5;1;8;2;5;2;7;4;4;5;4;6;3;5;3;3;6;5;10;5;7;5;6;7;4;4;3;3;7;5;5;2;5;5;5;1;2;6;3;3;3;4;6;6;4;3;2;7
BATF_M08500_1.94d.bed	0.1044776119402985	21	201	45092	5;1;2;2;0;0;3;2;0;0;1;0;0;0;0;2;0;0;0;1;0;1;3;2;1;3;0;4;1;1;3;1;1;3;0;2;1;3;3;0;0;2;2;1;1;1;1;1;3;1;1;1;1;2;1;1;0;1;1;1;5;1;1;1;2;0;1;2;1;2;2;1;1;0;1;2;0;1;1;0;1;2;4;0;2;3;3;3;1;3;0;2;7;1;2;2;2;1;1;2;2;0;1;1;0;2;1;0;1;2;3;1;0;0;3;1;2;0;2;1;1;0;0;2;4;2;1;1;1;2;0;0;2;3;2;0;1;0;0;1;1;1;2;0;1;1;1;2;1;2
ZNF154_ZNF154.RCADE.bed	0.10438413361169102	50	479	150081	9;2;3;4;1;4;5;5;4;3;5;2;1;4;7;5;4;3;3;6;3;4;2;3;2;6;3;2;1;3;2;4;2;5;0;2;2;2;2;3;3;4;3;1;2;3;1;3;1;4;5;4;1;6;3;1;6;1;6;2;6;2;6;3;4;2;2;4;0;5;4;3;6;5;0;2;2;3;3;0;4;3;7;1;7;3;5;4;3;3;0;4;5;5;3;6;2;3;3;3;1;3;3;3;3;0;2;3;3;3;1;4;1;1;6;3;3;1;2;4;2;5;5;0;1;2;3;0;4;0;1;3;2;5;4;2;3;4;4;4;6;6;4;4;2;1;6;3;5;8
WT1_M00579_1.94d.bed	0.10435875943000839	498	4772	365712	27;27;27;52;35;21;27;27;25;22;17;28;30;19;22;23;23;25;39;18;22;33;28;26;32;38;31;33;35;22;41;48;25;70;32;37;44;51;48;45;43;36;32;33;29;40;40;22;37;52;40;47;28;36;33;41;42;39;47;30;32;42;36;40;40;37;23;39;34;30;26;23;34;29;33;36;22;22;30;60;46;28;24;49;43;37;45;47;38;36;39;24;42;47;69;33;22;44;50;31;34;33;32;30;34;45;25;30;44;32;21;30;25;19;30;39;34;27;33;29;31;17;36;25;34;25;16;22;30;25;18;12;32;…
ZNF527_ZNF527.RCADE.bed	0.10406398214451781	1119	10753	1475226	73;67;75;77;73;67;82;74;79;83;86;78;78;74;91;79;57;75;74;72;71;69;80;75;77;80;73;75;80;77;77;73;67;82;78;92;72;79;84;83;84;83;83;81;104;100;69;85;74;85;71;60;79;68;91;80;80;83;66;89;86;55;58;62;89;73;81;73;80;87;67;67;50;64;93;68;58;71;54;81;71;64;76;72;85;68;77;74;73;58;68;73;67;70;62;74;69;74;84;55;64;71;71;58;62;68;65;66;70;71;66;72;66;71;54;58;69;69;67;62;48;55;58;64;82;70;56;65;87;54;70;63;6…
TCF7L1_M06178_1.94d.bed	0.10399032648125756	86	827	191774	8;2;2;8;7;5;8;11;4;4;7;9;7;7;7;5;5;6;5;8;3;3;8;0;2;8;5;4;5;3;3;8;5;5;6;5;4;9;8;4;7;5;13;8;5;11;4;7;1;7;5;6;11;8;8;7;4;3;4;6;5;6;8;8;5;4;2;2;6;8;5;4;3;8;6;2;10;2;6;4;9;5;8;6;2;9;4;2;4;5;7;7;4;6;5;7;9;1;8;3;5;11;7;10;9;4;5;6;6;4;6;1;9;7;7;4;8;5;7;5;5;5;5;5;2;6;5;5;4;5;4;3;4;5;6;2;7;4;5;6;5;2;1;7;1;4;2;6;3;8
HOXA10_M09614_1.94d.bed	0.10396039603960396	42	404	131683	5;7;1;2;3;6;3;2;1;1;2;1;2;5;1;5;3;3;3;2;5;5;0;3;5;1;3;3;2;5;6;6;3;2;3;2;5;2;2;3;0;3;4;5;5;3;3;3;4;5;4;2;3;8;3;1;4;4;3;3;5;4;0;2;4;4;0;5;2;3;3;2;2;2;3;0;4;2;1;3;5;4;2;0;1;1;2;1;0;2;2;4;2;3;2;2;0;3;1;4;4;3;2;3;1;2;1;2;3;1;3;4;1;6;4;1;1;0;1;2;2;1;4;1;1;3;2;2;5;1;2;2;2;3;4;1;6;5;3;4;1;1;0;2;1;2;1;2;2;6
ZNF7_ZNF7.RCADE.bed	0.10396039603960396	105	1010	368746	14;12;6;7;10;8;5;6;13;8;11;7;11;8;3;7;7;7;7;5;3;6;8;12;13;3;12;4;4;5;6;8;1;7;6;5;9;3;8;5;8;4;7;3;4;8;5;11;8;11;3;9;7;3;5;7;3;6;5;7;8;4;8;9;10;6;10;6;11;4;6;10;5;8;4;6;8;6;11;5;3;5;6;3;8;3;6;11;3;9;4;8;5;5;4;4;5;2;7;8;3;5;6;6;9;6;9;5;8;5;3;10;3;6;5;11;4;5;6;9;2;4;11;7;7;11;6;4;8;5;6;6;9;4;6;2;3;12;8;13;9;7;3;8;8;10;9;10;8;11
IRF5_M08831_1.94d.bed	0.10384615384615385	27	260	58533	3;1;1;4;3;1;1;1;2;1;4;0;1;4;1;3;3;3;1;0;1;0;0;3;4;2;2;3;2;1;2;0;3;3;3;3;5;2;2;2;0;1;1;2;3;3;1;0;1;1;1;1;5;1;3;2;2;2;2;0;1;0;1;0;1;3;2;2;0;0;1;3;0;2;3;5;3;0;1;1;2;3;1;1;1;2;7;0;1;5;1;4;1;1;2;0;0;1;2;1;5;1;1;2;3;1;0;2;1;2;5;1;2;2;2;0;1;1;1;2;1;3;1;2;4;1;0;1;2;3;1;0;1;4;4;0;2;1;3;0;2;2;0;2;1;2;0;1;1;1
SOX10_M10292_1.94d.bed	0.10374149659863946	61	588	150806	6;4;2;8;5;5;3;8;3;5;2;4;3;5;4;5;4;5;5;3;2;5;7;6;1;3;8;4;4;1;3;3;1;6;3;5;1;1;4;6;4;1;3;3;1;4;8;1;3;3;5;4;3;4;2;5;5;10;5;2;5;3;7;3;1;3;4;2;3;3;5;9;2;6;1;5;6;4;4;0;3;4;5;3;2;5;0;6;3;2;3;4;4;7;2;5;4;5;2;5;4;2;5;3;1;3;3;7;9;3;2;4;1;4;7;4;5;2;5;5;6;2;6;3;4;2;3;2;7;5;3;1;2;2;4;5;4;4;3;1;3;1;5;7;4;6;7;5;6;6
NR1H2_M06684_1.94d.bed	0.1034928848641656	80	773	142847	4;8;2;2;1;6;11;6;3;7;5;5;6;3;4;2;4;4;4;5;4;6;3;1;4;7;5;5;4;6;3;6;7;2;6;2;4;3;4;2;4;3;9;6;9;4;7;10;9;10;5;8;3;10;6;3;6;7;6;10;9;7;7;8;10;4;4;4;7;10;4;8;5;5;4;1;1;5;3;5;6;3;7;6;4;9;4;4;4;2;10;6;10;11;6;7;4;7;6;5;7;10;5;7;9;5;2;6;3;4;5;6;1;5;5;2;6;5;4;6;5;6;6;2;5;4;3;4;1;5;4;5;2;4;3;4;6;5;7;3;6;2;3;5;4;5;3;4;5;5
SKOR1_M09133_1.94d.bed	0.10344827586206896	21	203	68701	1;0;1;3;1;2;1;1;0;1;1;4;0;1;1;3;1;1;0;1;3;0;2;1;2;2;6;0;0;0;1;1;0;2;2;1;4;1;1;3;1;5;1;1;4;4;1;0;0;0;1;0;1;2;0;0;3;0;1;0;0;2;1;3;0;0;1;0;1;1;3;0;4;0;2;1;0;0;1;3;1;0;3;0;0;1;0;0;0;2;0;2;1;0;2;2;1;4;2;1;2;0;3;1;3;2;1;0;2;1;3;1;3;2;5;2;0;2;3;0;3;1;0;0;1;0;3;2;1;1;2;2;2;3;1;1;2;0;2;2;2;1;0;2;3;0;1;0;0;2
ZNF8_M10347_1.94d.bed	0.10317460317460317	26	252	59730	3;2;3;2;2;1;2;0;4;2;1;0;2;3;3;3;3;1;2;2;1;0;1;2;0;2;3;0;2;2;2;1;3;2;0;2;3;1;0;4;3;1;2;2;1;0;0;0;1;0;0;2;3;3;0;3;3;4;1;0;2;0;1;1;3;1;1;0;2;1;1;4;0;2;1;1;1;2;0;4;0;2;4;2;1;2;1;0;2;1;0;0;1;0;4;4;5;3;3;0;0;0;3;3;2;3;1;3;2;1;2;1;1;2;1;1;1;3;2;3;1;0;2;2;2;3;1;2;1;1;2;3;2;2;2;0;3;2;0;1;2;4;1;2;2;1;3;2;0;3
TBX2_M09209_1.94d.bed	0.10301369863013699	188	1825	220560	6;15;11;16;6;9;11;10;12;13;13;5;11;8;5;8;6;3;13;10;10;7;5;8;6;6;14;12;8;3;7;11;9;8;9;9;12;11;9;21;21;25;19;25;18;21;22;19;24;27;24;17;24;18;20;18;21;10;6;17;13;15;12;9;9;18;16;12;15;8;13;18;13;13;10;13;14;14;12;10;12;11;9;8;14;16;11;11;16;16;20;16;19;22;18;19;20;11;17;11;12;18;20;19;16;14;23;17;14;12;12;12;12;7;7;6;6;10;6;7;9;6;14;10;12;9;5;6;8;3;6;6;9;7;12;11;9;7;12;6;6;10;9;9;11;5;9;6;6;10
ZNF81_ZNF81.RCADE.bed	0.10298507462686567	69	670	149606	5;5;6;3;10;5;7;7;7;11;4;3;6;6;2;4;3;4;8;9;2;4;4;5;8;2;5;3;3;3;5;2;4;5;5;6;2;4;2;4;2;8;6;2;3;4;1;6;6;2;6;5;5;7;4;9;2;2;11;8;3;2;5;5;3;4;2;4;5;9;2;6;3;5;4;3;5;7;3;3;3;5;4;2;7;3;8;2;6;6;8;4;7;3;3;1;1;4;2;6;4;5;5;5;6;4;3;4;2;4;5;7;7;4;1;2;5;4;2;3;6;5;5;2;3;2;4;3;6;2;5;5;4;1;1;6;3;3;4;3;6;5;6;2;5;8;6;5;6;5
ZNF184_M10424_1.94d.bed	0.10270774976657329	220	2142	346416	8;18;9;10;6;12;10;14;12;13;14;12;11;13;15;12;10;14;10;10;14;9;17;15;10;16;13;18;16;18;33;34;23;24;28;17;23;17;27;18;13;16;15;23;13;17;13;18;16;14;17;18;9;18;12;12;7;13;14;14;16;8;14;6;10;15;9;9;14;15;13;19;13;20;12;15;23;13;15;13;13;9;9;16;14;11;13;15;12;8;17;15;18;10;12;16;10;12;16;21;19;13;16;16;26;27;21;16;16;18;17;18;27;13;17;20;19;16;15;24;14;13;12;13;9;14;11;8;16;12;7;5;8;12;9;8;7;12;12;13;…
ZNF418_M10408_1.94d.bed	0.10262989095574086	160	1559	358224	18;10;9;8;13;8;9;8;7;12;10;4;18;6;5;13;10;8;15;12;9;3;8;14;10;13;8;14;8;15;4;6;13;12;16;11;13;11;18;13;17;9;6;7;11;17;14;16;8;8;8;11;13;10;16;11;16;10;10;11;11;14;13;10;5;8;7;7;15;6;6;14;9;11;11;8;11;8;13;11;8;13;10;8;6;9;10;8;10;10;11;14;13;10;7;7;13;10;9;12;7;19;6;10;5;14;14;12;12;8;10;12;10;13;11;4;4;11;11;11;8;12;6;10;9;9;12;11;17;8;7;12;6;8;9;6;12;11;16;12;11;9;16;12;10;9;10;10;8;11
BARHL2_M05570_1.94d.bed	0.10247349823321555	29	283	81717	1;2;1;2;1;3;3;3;0;1;3;2;1;0;2;5;2;2;1;0;3;0;3;1;4;0;1;2;2;1;1;2;2;4;1;1;2;1;2;2;1;2;2;1;1;2;3;2;2;0;3;2;4;5;2;4;0;0;3;2;1;3;4;1;5;1;1;2;1;3;0;1;1;3;2;1;2;2;2;4;3;1;0;4;2;3;1;3;1;4;2;1;2;1;2;1;2;2;1;0;0;2;3;2;2;4;1;4;0;2;1;1;3;4;3;1;1;1;2;5;2;1;0;1;0;6;4;3;0;3;3;4;1;1;0;0;0;2;1;1;1;1;4;3;0;2;2;2;2;3
SIX1_M09129_1.94d.bed	0.10204081632653061	5	49	21322	1;0;0;0;0;0;0;0;1;0;1;0;1;0;0;0;0;0;0;2;0;0;0;1;0;1;1;1;0;0;0;0;0;0;0;1;0;1;0;0;0;1;3;0;0;0;0;1;0;1;0;0;0;0;0;0;0;0;0;0;0;0;0;1;1;0;0;1;1;0;1;0;1;0;0;0;0;0;0;0;1;0;0;0;0;0;2;0;0;2;0;1;0;1;0;0;0;2;1;0;0;0;1;0;0;0;0;1;0;0;0;0;0;1;0;0;1;1;0;0;1;0;0;1;0;0;0;1;1;0;0;0;1;0;0;0;0;0;0;0;0;1;0;0;0;1;0;0;1;1
HOXA10_M09613_1.94d.bed	0.10204081632653061	5	49	18390	2;0;0;2;1;0;0;0;0;0;0;1;1;1;0;1;0;0;0;0;0;0;0;0;1;0;0;1;1;0;0;0;0;1;0;0;2;0;0;0;0;0;0;0;1;0;2;0;2;0;0;0;1;1;0;1;0;1;1;0;0;0;0;0;0;1;1;1;0;0;0;0;1;0;0;0;0;0;1;0;1;0;0;0;1;0;0;0;1;0;0;0;0;0;1;0;0;0;0;0;1;0;0;0;0;0;0;0;1;0;0;0;0;0;2;1;0;0;0;0;0;1;0;1;0;0;0;0;0;0;1;0;0;0;0;0;0;0;0;1;1;0;1;0;0;1;0;0;1;1
ZNF416_M07145_1.94d.bed	0.10202550637659415	136	1333	272627	9;14;9;4;11;12;9;6;6;8;10;10;9;7;9;10;6;8;8;15;13;13;4;9;9;9;10;9;10;10;8;12;10;8;10;5;5;10;11;8;8;12;16;11;9;10;8;3;10;14;7;16;6;10;7;10;6;3;7;4;13;7;9;5;3;6;5;8;9;8;10;13;5;9;14;11;8;5;5;10;8;6;7;9;5;5;5;11;9;6;14;8;0;12;8;13;9;2;6;9;13;7;11;9;9;5;9;9;10;11;11;10;9;9;10;9;12;14;9;10;7;17;6;9;6;9;12;9;9;10;9;9;6;10;8;10;8;12;5;10;13;9;11;16;7;8;10;11;6;9
CDX1_M09470_1.94d.bed	0.10194174757281553	21	206	61841	2;3;4;0;0;3;1;3;0;3;0;2;2;3;3;4;3;3;0;0;0;1;0;1;1;1;2;0;2;0;0;1;3;0;0;2;1;0;5;0;1;1;1;1;0;1;1;1;1;1;3;1;2;0;2;3;1;1;0;0;0;0;1;1;2;1;2;4;1;2;1;0;1;2;1;1;2;0;2;1;1;0;4;0;0;0;2;1;1;2;0;2;3;0;1;1;1;1;2;3;1;1;2;1;0;0;1;2;0;2;0;1;4;0;0;2;0;2;3;3;2;0;1;3;1;2;3;3;2;3;2;4;0;2;0;3;1;1;1;3;2;1;1;0;2;1;3;1;0;1
TLX1_M01240_1.94d.bed	0.1018867924528302	27	265	72736	1;4;2;1;3;0;1;2;4;1;2;1;0;1;2;3;2;4;1;1;3;1;2;3;3;3;4;2;1;1;1;5;4;1;0;1;2;1;1;1;0;4;3;2;4;0;1;3;2;1;1;0;1;1;3;1;3;1;2;1;4;2;0;4;4;1;0;2;1;2;1;2;1;1;0;3;5;1;0;3;2;1;3;2;0;1;4;2;3;4;1;3;1;2;3;2;2;1;1;2;1;1;3;1;2;0;2;0;4;2;3;1;2;0;2;1;3;2;3;2;0;0;3;2;1;0;4;0;1;0;1;1;1;3;1;3;0;2;3;0;3;1;1;2;4;0;1;1;0;3
NR4A1_M06696_1.94d.bed	0.10173410404624278	176	1730	321262	16;8;17;16;13;16;13;15;6;16;12;12;18;11;19;9;12;15;17;18;11;15;13;15;7;9;5;15;17;16;10;8;9;13;9;8;10;7;8;10;12;14;10;16;12;11;9;11;12;13;15;16;7;12;10;15;8;5;14;4;15;15;16;16;13;10;18;14;10;10;11;12;15;14;10;10;11;8;12;16;8;8;8;8;11;9;12;13;7;9;12;8;6;8;6;11;10;12;17;4;11;5;8;7;14;17;14;12;8;8;10;12;10;14;9;17;15;11;9;13;9;9;10;9;15;13;13;5;11;18;9;13;15;16;14;12;11;14;10;8;8;15;8;16;10;12;7;10;1…
ZNF442_ZNF442.RCADE.bed	0.10167029774872913	140	1377	310795	12;11;7;12;7;12;10;4;9;8;10;8;8;11;13;10;11;15;10;10;7;7;9;8;12;16;11;5;7;13;11;12;12;7;8;9;6;15;9;9;13;7;6;8;12;5;12;11;15;10;12;5;12;8;7;7;13;5;10;10;4;4;13;10;6;6;7;7;9;14;6;10;3;6;11;14;7;11;8;5;7;10;8;10;10;5;6;7;6;4;10;7;9;11;9;12;11;11;8;13;11;8;19;11;9;13;7;4;5;9;15;9;7;13;6;15;9;6;7;9;12;9;10;5;9;10;11;9;7;8;14;8;8;8;9;6;12;7;13;9;7;10;7;10;9;7;9;10;4;13
FOXP1_M08697_1.94d.bed	0.1016260162601626	50	492	120320	3;6;2;5;2;0;3;3;2;2;1;4;4;5;1;0;6;4;2;1;0;1;5;6;4;4;3;4;11;5;2;3;7;5;4;2;2;9;8;0;2;7;4;6;3;2;0;6;0;6;5;3;6;6;7;3;5;4;3;5;3;8;3;1;2;5;4;1;1;5;1;5;6;4;2;2;4;4;4;4;2;1;1;6;4;4;1;2;4;2;6;3;2;2;2;3;2;6;2;7;1;4;2;6;2;0;2;6;1;5;4;2;2;3;5;0;7;1;4;3;0;2;4;2;4;4;1;5;1;3;1;0;2;3;0;3;4;2;5;3;1;1;3;0;7;0;5;1;4;5
GLIS1_M08729_1.94d.bed	0.10143406785589366	580	5718	539170	33;38;36;38;44;32;37;38;36;37;24;30;27;37;21;36;33;35;40;24;35;39;33;31;41;41;28;35;38;35;47;54;45;45;45;33;59;47;45;51;58;38;41;50;42;37;41;33;42;50;48;48;39;41;33;54;45;42;49;44;54;50;45;41;54;28;37;41;43;34;32;29;30;36;29;42;25;41;37;47;55;27;38;50;38;39;55;36;45;37;41;37;45;51;58;45;46;53;60;47;45;50;40;48;35;53;42;36;45;35;43;35;32;35;37;34;38;36;31;44;29;45;40;36;38;31;22;28;31;32;24;19;39;…
IRF9_M05855_1.94d.bed	0.10139165009940358	51	503	117666	7;0;3;8;2;2;3;6;3;5;5;3;3;6;4;4;2;3;7;5;4;1;1;2;3;6;4;2;3;6;1;1;4;2;4;2;7;4;3;1;2;2;4;3;3;1;2;4;2;2;4;3;7;5;6;3;5;1;5;1;1;7;3;4;2;6;2;4;3;3;1;2;3;4;2;5;6;2;5;2;1;5;2;7;2;4;5;1;3;3;2;7;2;2;5;2;0;2;3;4;5;2;3;4;7;2;2;4;2;3;5;4;2;2;5;1;5;3;4;1;1;4;4;5;3;0;5;7;4;3;2;1;3;3;3;1;4;4;2;4;3;4;4;2;3;6;2;4;4;5
ZIM3_M10420_1.94d.bed	0.10136592379583034	141	1391	381614	19;11;10;12;9;13;11;10;9;13;13;10;9;15;12;16;4;9;6;9;9;10;7;9;7;9;6;12;9;10;11;8;10;9;6;6;12;7;8;9;8;6;9;9;9;9;6;9;16;9;11;14;8;7;10;12;11;11;12;9;11;11;7;10;3;8;7;8;8;10;11;13;9;11;9;13;6;5;6;7;7;11;7;13;9;9;12;5;12;11;12;8;5;8;9;6;4;9;8;10;14;4;4;6;15;10;3;15;6;8;6;6;14;6;11;5;11;7;8;11;7;12;8;14;7;7;15;9;12;7;8;12;13;8;8;7;11;8;6;7;14;8;11;12;6;14;8;8;7;9
ZBTB7C_M06237_1.94d.bed	0.10123456790123457	123	1215	133271	12;6;11;2;7;11;6;12;3;6;4;5;7;7;6;12;9;11;9;4;8;5;14;10;7;11;8;4;6;5;9;9;5;5;9;9;9;13;21;5;12;11;13;23;8;12;3;13;9;6;6;4;7;8;6;9;14;13;5;11;8;10;11;8;13;8;6;9;10;6;11;6;4;7;12;8;5;6;7;8;12;13;3;8;11;8;6;11;8;13;6;7;9;10;11;7;5;10;10;4;5;7;5;9;14;14;8;10;9;3;10;10;7;12;5;14;5;6;7;7;8;5;3;10;4;6;9;8;7;9;8;4;7;6;10;5;7;5;4;4;8;7;6;3;15;5;8;4;6;6
GATA1_M08713_1.94d.bed	0.10101010101010101	10	99	33110	3;0;2;0;0;0;0;0;0;0;0;0;2;1;1;0;0;1;0;1;2;0;0;1;0;2;1;0;1;1;1;3;0;0;0;0;0;1;0;0;0;0;0;1;1;2;2;0;1;0;0;1;3;2;0;0;0;0;1;1;0;0;1;1;1;0;1;2;0;0;1;1;1;0;0;0;0;0;1;0;1;1;1;3;0;1;0;1;0;0;0;1;1;2;1;2;2;1;2;1;1;1;0;0;0;0;0;1;0;2;0;2;1;2;1;1;0;0;0;1;0;1;1;0;1;0;0;0;0;0;1;2;0;0;1;0;0;0;0;1;0;1;2;0;1;1;0;1;0;1
BCL11A_M08508_1.94d.bed	0.10094637223974763	32	317	103069	2;0;2;2;3;3;3;4;1;3;3;2;2;3;2;3;0;0;2;3;5;6;0;2;0;1;5;0;1;1;2;1;2;1;0;4;0;4;4;3;4;1;1;4;2;1;2;3;2;2;0;4;6;4;0;5;3;2;4;2;2;0;1;5;4;4;4;4;3;1;1;0;3;2;1;1;3;3;1;1;2;4;1;0;1;2;2;4;3;2;1;1;3;2;0;4;2;1;3;4;4;1;2;3;2;5;2;0;2;3;1;2;2;0;2;1;1;0;2;1;1;2;1;1;2;3;2;0;2;2;2;4;3;4;1;0;2;3;1;1;2;4;0;5;0;1;4;1;2;1
HELT_M08767_1.94d.bed	0.10078740157480315	128	1270	193361	20;7;12;10;6;9;11;19;7;10;13;9;10;9;4;3;6;12;1;7;14;6;11;12;4;16;11;6;9;9;7;2;8;13;9;9;5;10;8;2;11;12;13;6;8;8;7;8;12;9;8;7;11;6;4;10;4;10;2;9;5;5;16;4;3;1;11;5;7;3;5;6;12;8;13;7;12;7;10;7;7;12;8;3;9;12;4;11;6;4;8;4;6;6;10;10;12;6;6;5;0;21;12;10;12;11;7;5;7;5;12;9;10;17;12;6;8;5;10;14;8;6;4;8;5;13;4;2;12;11;10;9;4;15;8;13;8;14;8;2;22;10;13;13;7;3;0;9;10;8
ZNF680_M10401_1.94d.bed	0.10076775431861804	105	1042	259686	10;6;6;2;12;5;6;5;13;7;5;8;9;2;3;7;9;11;8;9;1;4;3;6;7;4;11;11;8;7;8;7;5;10;10;6;9;5;11;11;5;9;6;9;6;7;6;9;2;5;7;9;4;7;12;14;6;5;7;9;11;8;8;4;10;5;6;5;8;11;7;8;9;4;3;7;4;12;5;4;8;4;5;4;4;7;8;7;8;5;7;8;11;6;5;4;4;5;8;6;4;10;8;9;3;13;5;8;4;8;6;8;10;3;13;7;7;9;5;9;9;5;9;8;9;7;4;4;4;8;7;6;12;3;11;2;6;6;4;4;10;6;7;9;6;8;1;6;8;9
ZNF485_ZNF485.RCADE.bed	0.10076335877862595	132	1310	248551	7;9;8;10;7;9;11;8;9;12;6;13;6;7;7;6;9;6;8;11;13;10;8;11;8;11;13;5;6;10;7;13;9;13;8;9;6;13;8;7;7;6;8;5;8;5;8;8;10;8;11;8;6;14;11;11;14;8;8;16;9;11;14;8;11;8;10;10;6;8;11;10;6;13;12;7;6;8;8;8;6;5;10;10;9;7;9;6;6;3;12;11;7;8;13;5;7;10;11;13;5;9;9;14;14;9;3;13;6;6;9;8;10;9;5;10;1;5;2;10;10;9;8;6;14;12;10;10;8;7;11;14;9;5;8;9;5;9;7;10;7;13;11;4;9;7;5;8;10;8
SOX13_M10296_1.94d.bed	0.10065645514223195	46	457	133462	6;3;5;9;4;6;3;4;1;5;2;5;1;4;3;7;3;6;3;2;3;2;3;7;1;2;8;1;4;5;2;4;2;6;5;5;1;3;1;2;2;0;4;4;3;2;4;0;3;4;2;2;2;3;0;3;3;2;1;2;5;0;3;3;0;1;5;5;2;1;5;2;1;5;3;2;5;2;5;2;2;4;1;5;3;6;1;7;2;4;1;1;3;7;3;4;1;5;0;5;1;5;0;5;2;7;2;5;1;1;2;4;1;2;5;3;4;5;3;2;3;1;3;3;3;4;3;1;5;1;2;0;1;3;3;3;4;5;0;2;2;5;0;3;3;2;4;5;3;2
ATF4_M06454_1.94d.bed	0.10063752276867031	221	2196	430438	13;15;17;12;13;20;17;15;16;12;19;9;14;11;11;15;15;21;19;18;16;13;25;19;16;15;17;22;11;13;17;15;9;21;21;9;24;13;15;7;17;9;13;9;15;13;20;15;22;16;22;15;15;20;23;21;17;19;9;16;16;12;17;13;14;13;15;11;13;16;19;16;9;10;14;11;20;11;16;20;14;21;7;18;9;16;10;16;16;9;17;12;15;17;14;15;16;13;18;19;14;13;18;11;16;19;16;19;14;9;15;17;11;17;10;16;17;15;14;17;10;17;13;8;6;15;6;18;9;8;10;22;14;15;11;12;12;10;17…
GLIS3_M05767_1.94d.bed	0.10049423393739704	122	1214	155920	11;9;9;8;9;6;9;9;9;17;7;5;8;4;7;7;7;10;7;5;7;10;6;5;13;7;5;4;7;10;6;9;12;4;9;7;12;7;6;7;8;6;9;11;9;6;8;10;6;12;7;9;14;6;10;9;13;11;9;8;13;10;10;9;9;10;8;13;8;6;6;5;11;13;3;4;6;10;6;10;11;6;10;6;8;6;17;12;16;2;9;8;8;5;14;14;16;9;9;12;5;17;10;9;15;6;12;11;9;9;8;11;5;4;8;9;6;3;6;13;7;4;9;6;7;8;6;3;4;3;4;7;7;4;4;6;7;8;5;5;5;7;7;4;6;8;6;3;7;5
NR5A1_M09007_1.94d.bed	0.10040160642570281	175	1743	285890	11;11;14;15;11;10;7;18;7;15;7;14;21;9;14;18;15;5;11;11;17;11;7;11;13;9;14;15;8;18;8;16;9;11;7;17;18;11;12;4;15;14;16;13;17;10;11;10;7;9;12;9;17;11;12;9;10;7;14;8;17;11;11;15;4;10;14;9;6;12;12;8;16;13;9;11;15;11;12;15;10;9;10;13;9;15;8;15;8;15;12;15;6;15;6;14;9;13;15;8;13;7;12;8;17;18;14;13;12;17;7;7;8;9;9;10;15;11;13;9;11;11;13;10;19;9;16;7;8;16;6;16;7;13;14;2;10;14;12;8;10;12;20;14;12;13;6;7;20;…
ZBTB18_M06244_1.94d.bed	0.10038986354775828	103	1026	233490	4;6;9;9;9;7;6;5;8;6;6;5;4;8;9;11;11;7;4;16;6;8;7;8;11;14;9;8;8;7;6;8;8;8;8;5;7;6;6;6;5;14;3;4;9;2;8;4;3;10;7;11;5;8;9;4;5;4;7;8;8;5;4;4;9;5;10;15;8;5;3;4;7;6;4;6;4;8;11;11;7;5;4;3;3;5;6;5;5;8;3;10;1;10;8;5;4;9;14;9;6;8;6;4;9;8;8;8;8;8;3;6;9;10;12;7;10;8;1;8;3;7;7;3;4;5;8;5;6;4;6;14;6;10;6;6;3;7;10;5;4;6;6;4;3;7;10;5;4;9
ZNF580_M10051_1.94d.bed	0.10033375052148519	481	4794	601492	25;28;29;36;33;40;30;38;29;25;22;27;37;29;34;34;31;21;22;24;39;25;29;26;27;30;29;34;33;27;27;29;29;30;34;30;43;45;37;39;38;40;28;39;48;36;27;33;28;53;49;42;36;34;30;34;35;41;48;32;34;50;45;45;27;41;35;23;39;29;22;24;30;24;30;27;27;36;33;37;33;38;33;29;36;33;28;32;40;42;45;39;42;34;46;30;46;36;38;25;26;43;43;36;36;35;25;38;32;25;24;24;32;22;36;30;33;26;23;28;30;24;26;33;26;28;19;28;24;28;24;24;39;…
ZNF71_M10438_1.94d.bed	0.10024570024570024	1632	16280	2429602	98;103;100;114;111;117;135;126;124;107;120;107;120;117;93;78;100;100;91;101;92;101;97;121;118;119;116;91;97;71;113;111;108;113;115;104;114;110;120;125;132;103;132;143;153;175;128;128;123;152;138;119;102;129;135;125;130;144;139;122;121;115;109;125;123;124;131;97;136;113;98;95;93;100;69;96;95;113;96;89;98;127;113;126;117;120;118;123;116;124;120;132;111;114;96;120;117;123;106;113;94;103;104;128;111;…
FIGLA_M05705_1.94d.bed	0.10020242914979757	99	988	190561	9;8;11;5;2;6;3;7;7;10;7;8;6;7;14;9;5;11;11;4;6;8;5;5;5;10;7;3;11;13;4;8;2;6;11;7;2;4;7;9;6;4;5;6;7;6;5;10;8;7;9;12;9;7;5;5;8;9;3;4;7;7;6;10;5;7;3;6;8;7;3;3;6;6;8;3;8;10;8;4;6;10;8;5;4;4;7;9;6;4;6;4;8;7;8;5;9;4;4;5;4;5;8;6;3;6;6;10;3;10;7;8;7;6;4;5;7;4;11;6;6;7;4;6;7;4;5;9;6;4;10;5;9;3;7;8;5;5;7;7;8;6;6;6;9;6;9;8;9;4
ZBTB45_M09307_1.94d.bed	0.1	16	160	52026	2;0;1;1;2;1;1;0;1;1;1;0;1;1;1;0;0;4;1;3;1;2;0;3;0;1;2;0;0;2;1;3;1;0;0;2;3;0;3;1;2;1;0;2;1;4;0;0;0;0;2;2;0;0;0;1;3;1;0;2;0;0;1;0;0;1;1;3;1;1;1;1;1;1;1;0;0;0;2;0;0;2;0;0;1;3;1;3;4;1;0;0;1;1;0;0;2;0;2;1;0;1;1;1;0;0;2;1;1;1;2;1;1;2;2;3;3;1;0;0;1;1;3;1;3;1;0;1;0;1;2;1;2;1;1;0;1;1;1;1;2;2;0;1;0;0;1;0;1;1
MLXIP_M00258_1.94d.bed	0.1	40	400	81474	5;5;3;2;3;1;2;0;5;5;6;4;3;1;5;2;3;2;3;2;6;1;2;3;2;3;4;1;3;3;2;1;2;3;2;1;0;2;1;2;5;5;3;1;3;2;1;6;1;0;2;1;1;1;1;0;2;0;5;2;2;0;3;0;2;1;2;3;2;2;2;1;3;1;3;1;5;3;6;1;1;2;4;1;3;2;3;6;7;4;2;2;0;5;2;3;3;5;0;3;5;4;5;1;5;5;5;4;2;2;3;2;2;4;0;3;2;1;1;3;1;6;1;3;2;3;0;3;2;1;3;4;1;3;3;1;3;4;3;8;2;4;7;4;2;4;3;0;3;7
ZNF133_ZNF133.RCADE.bed	0.1	61	610	146987	4;4;5;4;6;3;1;4;2;7;5;2;3;6;3;4;6;7;5;2;1;4;5;3;5;3;7;3;4;6;7;5;1;2;6;6;3;2;6;1;3;4;7;3;2;8;1;2;4;7;0;4;3;3;3;5;2;3;2;4;8;2;6;1;4;3;7;1;1;1;2;5;6;4;2;5;2;4;10;1;5;2;4;3;3;5;5;6;3;2;4;6;6;6;4;7;7;3;1;5;4;3;3;3;6;6;2;2;2;2;5;2;8;6;7;5;3;4;6;5;6;7;4;4;1;4;4;4;7;5;3;5;7;2;5;1;3;2;5;3;4;4;1;5;5;6;7;5;8;3
ZNF419_M10413_1.94d.bed	0.09983439791814526	422	4227	746863	32;33;31;34;23;11;33;40;21;26;24;28;30;33;22;25;24;33;31;20;33;24;27;29;34;29;33;22;32;32;29;23;26;29;27;28;29;27;34;29;43;22;29;30;32;35;27;21;33;29;27;32;37;33;23;28;35;33;33;38;47;36;35;25;21;27;25;23;37;21;20;20;24;20;28;28;19;28;34;33;25;32;32;35;40;25;14;26;26;38;36;24;23;25;33;21;21;34;38;34;23;22;27;26;18;23;24;38;33;20;20;32;29;28;30;32;24;35;21;23;26;26;31;29;22;26;38;26;28;30;19;29;24;…
ESRRA_M08639_1.94d.bed	0.09976798143851508	129	1293	228575	11;11;8;9;8;5;5;13;6;11;8;15;15;8;15;12;12;5;8;12;11;12;4;13;11;10;5;8;11;11;7;8;6;8;8;9;11;7;7;7;12;11;13;10;11;6;9;7;8;6;10;8;9;7;5;7;5;6;8;7;12;9;10;11;6;10;10;12;3;12;7;5;11;8;10;7;10;7;8;10;9;7;7;6;5;10;6;12;7;10;5;13;4;13;4;6;7;7;10;8;9;8;11;7;13;13;12;7;8;6;6;8;9;6;7;11;8;7;10;8;8;5;10;3;16;7;11;8;5;9;3;13;9;9;13;3;2;7;5;7;9;5;13;12;11;11;6;7;10;11
FOXO6_M05746_1.94d.bed	0.09957627118644068	47	472	138483	6;1;6;6;3;4;1;0;5;6;7;1;5;3;1;5;9;6;4;5;2;3;4;7;3;2;5;1;2;7;1;0;0;4;3;0;2;1;3;3;2;1;4;3;5;6;1;0;2;0;3;3;2;4;3;2;2;8;7;6;0;4;4;2;3;5;2;1;5;3;3;1;0;9;2;1;1;9;0;3;3;4;1;0;4;4;3;3;0;3;2;7;0;4;1;3;3;6;1;0;1;2;1;0;8;2;1;6;7;2;5;1;1;4;5;1;1;6;1;3;1;3;0;4;4;3;4;5;6;5;5;5;1;2;4;1;0;1;4;4;3;6;2;0;0;1;10;2;8;8
FOXC1_M05716_1.94d.bed	0.09940357852882704	50	503	174371	2;2;4;8;2;5;3;2;7;5;5;4;4;3;4;3;4;4;4;2;3;2;4;6;2;0;1;2;1;6;1;1;1;5;2;5;3;5;5;3;1;2;4;2;3;3;4;2;1;3;2;3;4;4;1;5;4;2;8;5;4;7;2;3;3;5;1;3;2;4;4;7;2;3;1;1;4;2;3;3;3;4;4;6;2;8;4;5;3;3;6;5;3;8;3;3;2;3;1;1;4;4;2;1;10;2;3;3;1;1;6;2;3;4;5;5;0;6;3;4;2;3;7;3;3;3;1;3;3;3;2;5;5;5;0;2;4;2;2;4;4;2;6;1;2;2;6;4;3;2
HSF1_M08821_1.94d.bed	0.09930313588850175	57	574	109526	5;3;2;2;3;4;4;1;5;0;5;1;6;4;4;1;4;1;3;4;1;3;1;8;3;4;3;8;2;4;4;2;3;7;3;1;4;4;4;7;3;4;8;5;2;7;7;2;2;2;0;3;5;7;7;3;4;5;5;9;2;3;3;4;5;5;2;5;2;7;3;4;0;2;4;6;3;4;3;2;2;4;5;5;1;4;4;3;7;2;3;2;3;6;9;5;5;2;4;4;0;0;4;2;5;9;4;6;7;2;4;4;3;3;7;3;4;2;5;4;3;6;2;5;3;5;5;2;0;5;4;3;5;4;3;3;3;2;2;6;3;5;6;5;5;3;1;4;5;10
MZF1_M06657_1.94d.bed	0.09907341411261582	278	2806	345492	17;12;23;13;29;19;17;15;31;14;20;13;24;15;19;21;14;14;19;16;13;19;17;22;15;20;26;11;18;19;18;24;19;22;21;19;17;10;21;21;23;20;14;20;23;22;23;10;14;24;18;25;22;19;20;24;20;23;22;26;19;27;35;22;17;23;17;19;14;16;19;14;11;20;21;20;10;23;16;24;24;16;19;17;20;22;20;23;18;17;20;19;17;12;17;22;19;23;23;21;17;16;16;11;19;25;19;27;18;21;13;17;13;12;20;18;18;22;18;21;16;21;16;11;15;21;14;21;21;15;19;28;12;…
ZNF713_M06251_1.94d.bed	0.09905660377358491	63	636	167313	5;9;3;4;9;7;4;5;1;4;4;8;3;7;5;3;5;6;4;6;1;1;6;5;6;2;5;8;1;3;2;5;2;1;1;3;4;4;2;4;4;4;2;3;4;3;2;4;5;5;7;4;2;4;6;7;1;5;2;0;0;1;4;4;1;6;5;2;2;2;2;7;6;1;3;5;7;3;2;2;6;3;10;6;5;6;4;1;5;5;4;2;6;6;9;4;5;3;2;6;4;3;2;3;6;3;7;5;10;3;7;2;5;4;10;1;10;9;7;5;1;8;1;2;3;1;4;2;2;4;3;2;2;6;4;6;5;5;5;3;4;6;2;10;5;10;4;4;3;7
ZNF33B_ZNF33B.RCADE.bed	0.09885931558935361	78	789	440808	7;10;8;10;7;8;8;8;5;7;3;2;8;3;9;6;4;6;6;5;3;7;2;2;8;7;5;5;6;4;1;2;4;6;4;3;7;4;5;4;7;4;6;4;2;5;7;8;2;6;10;5;3;6;3;6;4;9;6;12;7;10;6;6;5;5;4;2;5;7;7;6;6;2;3;2;7;4;6;4;3;8;5;11;3;3;5;2;5;10;6;7;7;3;7;7;9;4;3;4;4;4;6;6;5;2;3;2;2;7;4;4;12;5;1;5;5;0;3;1;2;3;6;6;6;13;5;7;0;4;2;2;6;4;4;2;7;5;2;5;9;4;7;2;8;7;5;13;5;6
HSF4_M05842_1.94d.bed	0.09859154929577464	70	710	145846	5;4;4;3;1;5;5;2;5;1;6;3;7;9;4;4;6;4;5;5;1;8;5;6;5;6;3;8;3;2;3;3;3;4;3;2;6;6;9;7;6;6;10;8;4;8;6;1;5;4;4;5;7;8;5;2;6;6;5;7;2;5;8;4;3;6;4;3;2;7;3;3;1;2;4;5;5;5;6;7;5;7;4;5;1;5;6;5;6;1;4;3;4;3;8;2;5;3;7;4;2;1;5;5;9;10;4;8;7;9;3;4;3;4;6;6;3;3;4;7;6;6;2;5;3;3;6;1;1;3;3;6;6;7;3;1;9;2;2;8;3;5;9;5;5;4;4;7;5;9
HELT_M08761_1.94d.bed	0.09854604200323101	122	1238	193872	22;7;12;11;8;10;13;18;7;10;13;14;9;10;5;1;5;11;1;6;14;5;11;10;6;16;11;9;8;9;6;2;5;14;9;7;4;9;10;6;11;14;12;10;8;7;8;7;10;7;7;4;8;5;4;10;5;10;5;9;4;7;10;5;4;3;9;8;8;8;8;5;10;9;14;6;7;8;6;6;7;7;7;4;7;11;4;8;5;2;10;5;7;3;7;10;12;6;5;9;3;19;10;11;10;11;10;6;6;5;12;8;8;14;8;5;7;5;10;14;9;8;5;6;5;11;3;2;12;8;12;9;4;14;8;12;12;11;8;2;21;10;12;11;7;3;0;9;9;6
FEZF1_M07239_1.94d.bed	0.09851301115241635	53	538	144989	7;2;2;4;0;1;2;10;6;1;3;2;4;2;6;3;1;7;3;5;3;4;2;9;1;4;1;4;7;2;4;3;5;2;5;3;4;3;8;5;0;2;4;1;4;3;3;1;6;3;2;6;1;2;3;3;2;4;9;6;5;4;3;5;2;0;3;3;3;4;1;4;4;1;2;1;2;6;7;5;2;6;3;7;1;3;2;3;9;2;1;3;4;3;6;2;3;6;5;6;0;5;6;3;6;2;5;2;2;2;1;4;2;6;4;12;5;4;4;6;5;2;3;2;2;2;3;3;6;6;4;2;5;2;7;2;2;1;4;4;2;4;5;1;2;2;7;1;2;6
BORCS8-MEF2B_M08912_1.94d.bed	0.09841269841269841	31	315	99753	1;4;1;2;3;3;2;5;6;2;1;1;1;1;2;3;5;3;2;1;0;3;1;3;3;1;1;3;5;3;6;3;4;1;3;1;4;5;3;4;2;3;3;3;2;2;3;1;1;2;3;1;1;2;0;2;2;2;2;1;1;1;2;1;0;2;0;3;1;2;0;2;3;1;1;1;4;1;2;2;1;4;2;1;2;4;2;2;3;3;2;2;1;1;3;5;1;1;1;0;0;0;1;2;1;2;2;3;2;1;0;2;1;1;5;2;1;6;4;1;0;1;0;4;2;1;0;3;4;1;2;2;2;3;3;1;3;3;4;2;0;1;1;3;2;1;3;5;1;4
BORCS8-MEF2B_M08914_1.94d.bed	0.09839816933638444	43	437	125694	6;2;0;7;2;0;2;3;1;0;4;4;2;2;0;2;11;6;0;2;3;2;4;4;2;3;5;2;1;1;3;2;6;2;1;3;5;5;7;3;2;0;3;2;2;6;4;1;0;0;5;2;0;6;3;5;5;3;5;1;5;2;2;1;4;1;2;1;3;3;2;5;0;0;1;2;3;6;5;1;5;2;4;0;4;2;5;0;4;0;0;3;1;2;11;1;6;0;3;0;2;1;6;4;2;1;4;4;8;1;4;2;2;1;1;8;2;3;6;3;4;2;1;4;5;0;6;2;2;4;3;3;3;1;7;2;4;2;6;5;2;6;0;2;2;2;3;3;2;6
SOX9_M06121_1.94d.bed	0.09836065573770492	54	549	152446	7;4;3;9;5;5;2;6;2;8;1;5;2;5;4;9;2;5;3;6;4;4;4;8;3;4;7;1;4;7;4;4;2;6;3;5;0;4;3;3;4;3;4;4;5;1;6;1;3;5;2;1;2;4;1;4;4;2;3;6;4;3;4;3;3;2;3;3;3;1;6;8;3;4;4;3;5;1;5;2;2;4;0;4;3;6;2;8;3;5;4;3;4;5;3;3;2;6;0;3;2;2;4;5;2;3;5;6;1;2;4;6;0;3;5;1;4;7;2;2;5;2;4;2;3;5;4;3;6;2;6;2;3;1;3;4;4;4;0;3;4;3;0;5;3;3;5;5;4;6
HOXB3_M05817_1.94d.bed	0.09813084112149532	21	214	67276	1;3;1;4;2;2;2;1;1;2;1;0;5;3;0;2;1;0;1;3;2;4;1;1;4;2;0;0;2;0;0;3;0;0;2;0;0;2;0;0;1;1;1;0;2;2;0;4;1;1;3;2;1;1;1;3;0;1;3;1;2;1;1;0;4;1;1;2;2;1;2;1;0;1;1;0;0;0;0;3;1;5;0;4;0;1;1;2;3;0;2;1;1;4;1;2;0;3;3;3;0;2;4;2;0;1;1;1;1;2;0;2;2;1;5;0;2;0;0;2;3;0;3;0;4;1;2;0;1;3;1;0;0;1;3;1;0;1;1;0;0;1;2;1;0;2;4;0;1;2
ZNF880_ZNF880.RCADE.bed	0.09810215109174163	6663	67919	8002504	455;451;440;415;402;469;452;427;472;430;422;419;423;392;393;408;354;349;331;357;381;374;378;381;443;472;490;389;421;372;386;480;433;468;532;452;470;535;527;535;582;515;599;654;757;687;590;541;602;655;589;598;536;573;618;561;544;607;492;489;529;561;511;479;555;519;542;448;532;471;394;343;294;345;306;366;333;377;392;463;445;563;497;551;552;506;545;526;471;568;544;532;525;530;459;494;520;561;584;514…
NR1I3_M08995_1.94d.bed	0.09809264305177112	36	367	132947	5;5;3;4;1;4;4;1;2;2;4;3;1;1;0;4;3;2;3;4;5;2;3;4;4;5;2;5;4;2;1;2;3;2;4;2;0;2;3;0;1;6;1;1;1;2;1;3;4;1;2;3;4;1;6;3;1;3;0;0;4;2;2;3;4;3;5;2;6;1;0;3;2;1;1;2;2;3;0;3;0;6;2;5;1;0;3;3;1;4;1;1;0;2;1;2;4;1;2;2;2;3;2;3;1;4;3;1;1;2;4;2;3;2;3;3;4;1;1;1;5;5;4;2;1;1;4;2;3;3;2;1;2;2;4;3;3;4;1;3;2;3;1;0;1;3;1;1;2;6
ZSCAN23_M09413_1.94d.bed	0.09809264305177112	36	367	98984	2;3;5;1;1;3;2;4;1;7;1;3;3;6;2;2;3;2;5;3;5;4;1;0;2;4;1;1;1;3;0;3;5;4;2;4;2;3;2;3;3;6;1;2;1;3;3;4;1;5;4;3;1;1;3;6;1;5;0;3;2;5;2;1;1;0;5;1;2;2;3;2;6;2;1;2;2;2;0;3;0;1;6;5;1;3;3;0;3;1;3;3;2;4;5;4;3;3;3;2;3;3;2;2;1;1;1;2;1;2;1;2;1;0;2;7;4;2;1;0;4;2;2;1;1;1;1;2;5;2;1;2;0;2;1;5;1;2;2;4;2;3;2;1;4;2;3;2;2;2
ZNF677_M10389_1.94d.bed	0.09799554565701558	132	1347	304461	15;5;6;10;11;9;9;6;7;10;7;18;8;7;11;12;13;7;9;8;9;7;8;9;9;11;12;8;6;9;10;10;7;8;8;8;6;12;6;3;13;4;7;9;5;6;6;9;10;11;10;10;7;4;14;14;8;9;7;11;11;10;7;9;5;12;8;8;2;8;9;8;8;7;12;8;7;12;8;10;12;8;4;8;9;8;12;9;12;10;7;8;12;11;11;8;11;7;12;8;10;7;9;9;3;10;10;9;10;8;13;6;15;9;11;9;4;8;2;9;20;11;13;7;9;11;6;6;6;11;9;11;7;6;11;8;8;14;4;14;13;6;8;12;6;14;11;11;8;10
SOX13_M10297_1.94d.bed	0.0975609756097561	52	533	170124	6;4;3;5;5;5;2;4;2;5;4;4;1;4;7;5;4;6;5;4;3;2;2;7;1;3;10;1;5;6;2;4;3;9;6;9;2;3;0;1;3;1;5;1;3;3;5;2;4;5;2;3;1;5;2;5;2;3;5;2;5;3;3;2;3;2;1;5;3;1;6;3;1;5;2;5;3;3;5;3;3;4;1;5;3;6;1;6;5;3;4;0;5;6;3;4;2;5;1;5;4;5;0;5;1;6;3;5;4;2;3;5;1;3;6;4;6;3;3;4;5;0;5;3;3;4;6;0;9;0;5;2;5;2;3;3;4;7;0;2;2;2;0;5;3;3;4;4;4;2
BCL6_M09454_1.94d.bed	0.0975609756097561	20	205	51586	1;0;1;3;0;3;2;0;2;2;1;0;2;3;3;1;3;1;0;0;2;1;0;1;1;0;1;2;1;3;0;0;0;1;0;1;0;4;2;1;3;2;1;1;0;2;0;2;1;1;1;1;1;1;2;0;0;2;1;1;2;2;1;1;1;3;2;2;4;1;1;0;0;2;0;1;4;1;0;0;2;1;0;2;4;0;2;0;2;1;2;1;0;2;3;3;2;2;3;0;3;4;3;0;1;0;4;1;2;0;0;6;2;2;0;0;0;1;1;2;0;4;1;0;1;0;2;3;2;0;1;2;1;3;0;0;0;1;2;0;2;2;3;2;1;3;1;0;1;2
ZBTB12_M10447_1.94d.bed	0.09749670619235837	74	759	137005	7;4;2;10;8;3;5;4;3;6;2;3;7;5;8;9;4;3;7;5;7;7;8;3;6;8;7;7;7;7;6;5;1;4;6;4;4;8;10;4;4;6;8;5;6;2;13;2;2;3;4;5;1;4;9;7;6;5;8;2;8;6;1;3;1;5;9;1;6;3;7;8;2;7;9;4;7;2;6;3;3;2;4;4;9;3;5;3;4;2;6;3;6;5;5;5;3;6;4;1;6;5;9;12;9;8;5;6;6;3;6;6;6;1;6;7;2;8;3;3;3;4;4;6;3;7;7;5;5;3;4;3;5;2;4;4;7;7;2;6;2;5;6;2;4;7;4;7;2;4
ZNF410_M09369_1.94d.bed	0.09745762711864407	23	236	78093	4;1;2;2;3;3;0;3;2;1;2;2;3;0;4;0;1;1;1;2;2;0;1;3;2;2;3;2;3;4;0;3;3;4;0;0;0;1;1;1;1;4;0;1;0;0;1;1;3;3;1;1;1;0;1;1;3;3;1;1;3;2;2;1;1;2;3;3;1;2;1;0;2;2;1;0;3;0;2;0;4;1;1;1;1;2;0;1;2;1;0;0;3;3;1;0;2;1;2;0;1;1;0;2;0;0;1;3;0;0;1;3;2;4;0;4;2;1;1;1;1;0;3;3;0;0;2;3;5;2;2;1;0;1;1;0;1;1;2;3;1;2;2;2;0;5;1;1;2;5
SOX7_M06111_1.94d.bed	0.09734513274336283	44	452	147337	4;10;2;4;4;6;6;4;2;7;1;5;3;4;4;1;1;3;5;1;8;4;1;1;2;6;2;6;1;2;4;2;5;4;1;5;2;7;5;2;2;7;2;5;1;6;4;1;3;2;4;0;4;3;4;2;4;2;2;2;4;2;1;2;4;1;3;2;6;3;5;3;2;2;2;4;1;0;3;3;1;2;3;2;0;0;0;6;3;1;4;3;7;2;3;2;5;2;1;2;3;0;2;2;4;4;3;6;3;1;0;7;5;2;3;2;2;1;2;1;5;1;3;1;3;3;5;1;3;1;4;3;2;6;2;7;6;3;0;6;5;1;2;3;0;3;5;3;0;2
NOBOX_M01232_1.94d.bed	0.09722222222222222	21	216	62340	3;0;1;0;0;0;2;2;4;0;2;2;2;3;2;1;1;1;0;3;1;1;3;1;3;1;3;1;1;3;2;0;1;1;1;3;3;1;2;1;1;3;0;2;0;2;2;3;1;1;5;2;1;1;0;3;1;2;1;0;1;0;3;1;1;1;0;2;3;1;1;0;1;1;0;3;0;1;1;2;2;2;0;0;1;1;2;3;3;2;1;2;1;3;1;0;0;0;0;2;1;1;2;1;1;1;4;0;1;1;2;3;0;1;3;2;5;1;3;2;1;1;0;2;3;0;2;1;0;2;0;0;1;1;1;1;1;0;1;2;2;1;2;1;3;2;1;0;3;3
SOX21_M06102_1.94d.bed	0.09714285714285714	34	350	116114	2;3;3;2;8;1;3;4;6;5;2;7;0;4;5;1;0;2;1;5;1;0;7;1;5;0;3;6;2;3;0;5;3;1;0;0;4;1;4;1;4;3;1;2;0;4;0;2;4;1;5;2;6;4;2;0;1;1;1;0;1;1;4;4;1;5;1;3;0;4;5;2;3;1;0;0;2;3;4;1;2;1;2;2;1;1;1;4;8;1;0;2;2;3;0;1;1;0;4;3;1;2;4;2;4;0;2;5;4;7;2;6;2;3;2;0;0;3;0;4;2;1;2;1;0;1;1;0;3;3;3;1;1;4;4;1;3;1;1;0;3;2;2;4;2;3;0;2;6;1
ZBTB22_M09296_1.94d.bed	0.09711286089238845	37	381	108970	2;2;6;3;0;4;3;2;2;8;4;2;2;0;2;7;2;2;4;2;10;5;8;4;0;5;5;2;6;2;0;2;5;0;2;0;0;0;3;0;0;5;4;1;2;0;2;3;0;0;4;4;3;1;2;4;6;8;2;2;0;4;0;2;0;3;0;9;0;2;2;2;0;3;3;2;0;1;5;5;2;4;1;2;1;0;2;0;6;0;0;5;4;0;0;1;6;6;4;4;4;0;2;0;0;1;8;0;2;0;0;2;4;0;2;2;0;2;3;2;8;7;4;4;3;1;4;2;4;0;6;0;5;2;3;5;4;0;0;3;0;3;3;2;1;0;1;4;2;3
ZKSCAN5_ZKSCAN5.RCADE.bed	0.09707039790118059	222	2287	347680	14;12;18;15;16;10;19;24;18;16;19;13;15;11;22;16;16;11;17;12;14;22;23;18;16;21;25;10;18;13;15;8;17;12;10;14;17;17;31;15;16;16;12;18;22;10;26;18;14;19;21;10;15;11;14;15;18;13;12;16;22;18;13;18;19;8;16;25;19;18;14;10;22;13;13;9;5;15;15;18;10;11;14;14;16;13;11;17;14;8;9;17;13;18;18;25;16;13;15;19;17;13;16;14;17;14;13;10;17;16;22;7;16;19;16;14;20;15;13;14;15;12;16;15;13;16;10;8;13;16;10;17;12;13;13;15…
GFI1_M08723_1.94d.bed	0.09695603156708005	86	887	184062	7;3;5;10;10;5;4;6;5;9;6;5;7;3;4;7;4;5;7;7;11;3;7;5;11;8;11;6;4;9;11;9;7;8;3;10;9;10;9;7;5;8;5;2;3;4;1;7;8;5;7;8;9;5;5;5;10;8;4;2;3;4;6;4;2;5;9;5;1;6;6;4;7;4;4;5;4;6;9;3;3;10;8;3;2;5;0;7;3;4;6;10;1;5;4;6;7;2;4;3;4;3;6;9;6;8;9;6;6;3;13;8;6;7;8;5;7;8;9;5;4;6;4;8;6;1;9;5;7;7;2;10;5;5;3;6;6;5;11;7;5;7;1;5;9;6;5;5;4;8
EN2_M05669_1.94d.bed	0.0967741935483871	21	217	69849	2;1;2;2;0;0;4;0;2;2;1;2;2;5;4;3;3;4;0;3;3;0;1;2;2;5;1;0;3;0;1;4;1;0;0;4;0;1;1;0;2;0;2;0;1;0;4;3;1;2;2;0;1;1;1;3;2;0;2;1;0;1;1;0;1;2;0;1;3;0;1;1;3;2;0;1;1;1;2;0;0;1;3;0;0;1;1;2;1;0;0;0;1;1;1;3;0;0;1;2;1;5;2;3;1;2;0;2;0;1;2;0;1;2;2;2;1;3;5;0;1;3;2;1;1;6;1;0;0;0;2;2;2;0;1;0;1;1;2;0;2;2;3;0;0;3;3;0;2;2
ZNF445_ZNF445.MEME.bed	0.0967741935483871	60	620	142984	6;4;4;9;5;7;0;3;4;5;5;4;3;8;6;4;6;3;1;6;5;4;6;5;4;6;2;6;6;2;6;3;7;4;7;1;3;4;3;1;6;2;6;5;3;5;6;4;4;4;5;3;4;7;5;3;3;1;4;4;5;4;2;1;7;2;4;1;1;2;3;4;2;5;6;2;8;2;8;2;5;3;3;4;5;1;6;8;6;1;6;3;5;4;4;5;5;8;3;3;7;4;3;4;2;2;6;1;1;1;5;1;3;4;7;6;5;5;3;9;1;3;6;3;9;3;9;0;5;6;6;3;4;4;2;2;3;3;6;5;4;2;4;2;2;2;7;6;2;5
TBX1_M09197_1.94d.bed	0.09654471544715447	95	984	186938	6;4;6;11;5;9;10;5;8;7;12;8;10;11;3;6;5;12;10;9;10;6;6;6;3;7;4;9;7;3;8;11;5;8;6;7;3;10;6;6;7;4;5;8;6;7;2;5;11;6;7;5;10;4;6;6;5;9;5;7;6;10;4;4;5;9;9;9;5;4;9;7;8;11;3;6;6;5;7;2;6;6;4;3;7;6;6;4;4;6;5;8;6;9;1;5;8;4;3;5;10;6;8;10;6;9;8;5;4;9;8;6;7;5;5;6;7;7;8;6;7;8;12;4;4;7;0;13;6;3;10;3;8;12;6;6;6;5;5;6;4;10;7;7;9;6;6;1;6;8
NR2E3_M01990_1.94d.bed	0.09652928416485901	89	922	195668	13;7;6;4;5;6;8;7;7;8;4;8;7;9;3;6;7;5;7;3;10;3;8;14;5;7;9;12;3;5;8;7;9;9;3;8;5;6;4;9;8;8;6;7;9;4;6;2;8;3;5;3;7;4;6;3;12;3;8;8;6;7;2;5;4;7;9;11;1;4;6;7;10;3;7;3;11;7;4;3;7;6;5;5;5;2;4;4;4;10;5;4;4;6;6;7;4;1;12;7;6;8;4;6;4;9;2;5;7;3;4;9;4;4;7;5;8;8;4;4;10;6;4;6;6;6;5;10;9;6;7;7;3;6;9;5;6;8;2;6;6;6;4;6;3;9;10;8;7;5
MESP1_M05902_1.94d.bed	0.09625996321275292	157	1631	268937	11;9;12;5;11;5;11;13;10;8;9;13;12;13;14;13;11;10;12;14;13;15;7;17;6;11;11;7;17;8;14;11;15;13;16;9;10;6;12;18;13;7;9;10;10;17;13;9;9;5;15;12;7;11;4;11;13;11;9;15;9;13;14;15;10;10;9;13;13;9;8;15;11;7;8;11;9;13;8;7;13;9;8;9;10;10;12;12;11;10;10;15;10;11;11;9;12;9;11;16;13;8;10;11;12;14;14;16;11;10;12;10;8;9;18;7;17;18;13;13;10;12;8;11;4;8;8;9;11;12;11;12;3;3;12;10;10;14;10;16;15;12;12;8;8;4;7;11;12;…
ZFHX3_M06847_1.94d.bed	0.09610389610389611	37	385	118407	4;3;4;2;1;2;2;3;2;2;0;1;5;2;8;1;4;3;0;2;2;2;0;2;3;3;1;0;2;8;2;4;2;0;3;2;4;1;7;6;2;3;4;1;4;3;3;0;4;0;3;3;3;6;3;2;1;4;1;7;2;2;2;7;1;7;2;2;2;1;4;3;3;4;2;1;2;3;1;1;2;3;4;2;2;1;1;0;2;1;8;0;1;3;8;3;1;2;4;3;1;3;5;1;3;2;4;1;4;1;2;1;2;2;2;4;2;4;4;3;3;2;4;5;3;1;3;3;6;1;2;1;11;6;0;3;1;0;1;2;1;0;1;2;2;1;2;0;0;1
PROX1_M06028_1.94d.bed	0.09595959595959595	19	198	44077	4;2;2;2;0;0;3;0;0;1;1;1;2;1;0;1;4;4;2;0;3;3;0;1;2;1;1;0;4;0;1;0;1;5;0;2;1;3;1;1;1;3;1;2;5;0;1;3;0;1;1;2;0;1;0;0;2;3;0;2;1;1;2;3;2;2;3;0;0;1;1;2;0;4;0;0;0;1;2;4;0;2;1;4;1;1;3;0;2;3;2;1;1;0;1;1;0;3;1;1;1;0;0;2;0;2;1;2;0;0;0;0;1;0;0;2;1;0;1;1;1;2;2;1;0;0;0;2;0;3;1;1;1;2;1;4;1;0;1;2;1;1;0;4;1;1;1;2;1;1
FOS_M10098_1.94d.bed	0.0958904109589041	14	146	31880	1;0;0;0;3;2;0;1;0;0;0;0;0;1;0;1;0;2;1;1;0;0;1;0;0;1;0;0;1;1;0;1;0;0;1;1;3;2;0;1;3;1;3;2;0;0;1;0;0;1;1;2;1;0;2;1;2;1;1;0;2;1;2;0;0;1;2;0;1;0;0;1;1;0;2;1;2;1;0;0;0;2;2;1;0;3;2;1;0;2;1;1;1;1;0;1;1;0;1;1;0;2;2;2;2;1;0;1;1;1;0;1;1;1;2;0;1;3;2;1;0;3;1;0;0;0;0;0;0;0;4;4;3;1;0;2;0;1;2;1;3;0;0;3;2;0;1;1;2;1
NKX1-1_M01370_1.94d.bed	0.09584664536741214	30	313	78687	2;2;1;1;2;0;2;2;0;3;4;0;2;3;2;4;3;2;1;2;1;3;2;2;3;6;1;3;2;1;1;3;2;1;1;2;2;3;1;4;1;2;2;0;4;0;0;2;3;2;4;3;3;2;5;0;0;1;4;1;0;3;3;4;3;0;1;2;3;0;0;1;3;1;1;0;5;1;2;4;0;3;4;0;2;1;2;0;0;2;3;4;1;1;4;3;1;2;3;3;1;3;2;3;2;2;1;3;2;1;3;1;3;2;1;5;5;4;3;5;1;2;2;2;1;4;3;2;0;3;4;3;1;2;2;2;0;4;1;2;1;1;3;3;2;1;2;3;3;3
ESX1_M05689_1.94d.bed	0.09565217391304348	22	230	64789	3;2;1;1;1;1;2;3;1;2;4;1;1;4;4;1;4;2;1;1;0;2;1;1;2;5;1;0;2;2;0;4;0;3;1;2;3;0;0;1;3;0;2;1;0;1;0;3;0;2;4;1;1;2;2;3;1;1;1;0;1;3;1;1;3;1;0;3;2;0;1;1;2;1;0;1;0;0;3;1;1;3;2;0;0;1;1;1;2;1;2;1;0;1;3;3;1;2;0;2;0;4;2;2;2;1;1;3;1;3;0;2;1;2;1;1;1;3;1;3;0;4;1;2;0;2;1;2;0;1;4;1;3;3;0;0;2;1;1;0;1;1;1;2;4;2;0;1;2;3
CLOCK_M08534_1.94d.bed	0.09551208285385501	83	869	150307	15;5;5;9;6;7;10;10;5;6;10;5;9;8;5;0;7;11;4;5;8;7;7;5;5;13;9;5;11;9;3;2;10;6;6;0;5;2;5;4;11;10;8;9;8;5;3;5;3;6;9;2;8;7;6;7;2;8;3;6;4;2;5;3;1;1;7;0;5;0;5;5;9;8;7;7;3;2;4;6;10;4;8;4;2;8;6;4;3;4;3;2;3;3;4;8;5;5;3;2;4;8;6;4;8;5;6;2;8;2;9;9;12;6;9;4;6;6;6;4;3;5;2;4;3;12;6;2;6;6;10;5;3;12;7;8;4;7;3;1;18;7;7;6;8;2;1;7;6;8
T_M09978_1.94d.bed	0.09523809523809523	36	378	89724	8;2;4;10;2;2;0;2;4;4;4;2;4;8;0;6;2;0;2;2;3;4;0;5;2;2;0;6;2;4;0;6;2;1;2;2;2;4;2;3;4;5;4;1;4;0;6;0;3;5;2;2;2;2;0;0;3;7;1;3;4;4;7;0;2;0;2;4;2;6;2;4;0;0;4;2;3;3;0;2;0;4;3;0;2;0;6;0;0;0;4;2;2;2;2;1;4;4;2;0;1;5;2;0;4;0;0;2;0;1;1;4;1;5;0;5;0;2;2;0;0;4;1;1;6;1;2;7;2;3;4;4;2;6;2;6;0;2;0;4;1;4;3;0;0;0;6;4;2;2
ZIM3_ZIM3.RCADE.bed	0.09494773519163763	109	1148	306530	15;12;7;8;6;10;7;10;8;11;13;10;6;16;7;12;7;5;3;10;6;5;5;5;8;3;6;7;8;10;8;7;6;7;9;9;9;7;7;8;8;5;9;6;8;8;7;5;13;6;10;11;7;8;10;11;7;10;10;6;10;10;5;8;4;2;10;6;7;5;9;15;2;10;7;9;7;3;2;7;9;7;8;11;10;7;10;3;8;11;9;6;7;3;8;4;1;6;5;10;15;2;4;6;14;7;6;11;8;6;4;5;10;4;7;4;10;2;9;7;7;11;6;10;7;4;10;8;6;4;7;8;11;9;5;8;7;7;7;7;13;9;13;7;8;9;7;9;4;9
DPF1_M08582_1.94d.bed	0.0949367088607595	15	158	56019	3;0;1;1;2;1;1;1;1;2;0;0;0;1;1;0;0;5;0;2;2;2;1;1;1;0;2;0;1;2;1;2;1;0;0;2;3;0;3;1;2;1;0;2;1;4;0;0;0;0;2;2;0;0;0;1;3;0;0;2;0;1;1;0;0;1;1;3;1;1;1;1;1;1;1;0;0;0;2;0;0;1;0;0;1;3;0;3;4;1;0;0;1;1;0;0;1;0;2;1;1;2;1;1;0;0;2;1;1;1;2;1;1;2;2;3;3;0;0;0;1;2;0;2;2;1;0;1;1;0;2;1;2;1;1;0;2;2;0;1;1;2;0;1;0;0;2;0;1;2
ZNF224_M10440_1.94d.bed	0.09488852637302882	349	3678	597774	25;28;11;30;35;26;24;21;30;24;24;21;29;25;36;25;27;18;29;30;21;24;26;30;25;23;33;29;31;25;24;21;22;27;27;22;26;17;33;17;28;38;23;24;24;26;22;23;21;30;26;18;28;24;26;22;27;17;25;25;18;24;24;12;22;21;22;20;16;16;19;21;21;26;21;20;19;20;21;25;26;31;27;16;22;27;27;23;17;29;16;16;30;20;21;19;22;17;26;33;18;36;30;29;32;32;27;26;22;22;24;21;32;23;17;20;28;37;26;34;20;31;29;25;22;27;24;26;29;16;25;25;18;…
ESRRA_M08637_1.94d.bed	0.09487666034155598	100	1054	193625	8;9;6;8;5;5;5;11;4;9;4;12;11;5;8;9;10;5;5;7;10;10;4;10;10;9;4;7;9;7;6;7;4;9;6;9;11;8;8;3;8;7;11;8;12;6;4;5;5;6;9;7;4;3;6;5;6;7;6;4;13;5;6;9;2;5;7;11;3;8;7;4;6;6;6;7;9;7;6;8;6;3;6;8;3;9;5;12;7;10;6;10;3;12;4;6;5;6;8;7;8;6;8;5;9;11;11;7;7;4;7;7;9;5;6;7;6;4;7;8;6;4;11;1;14;9;12;8;3;8;3;10;9;7;10;3;3;5;6;5;5;4;11;9;11;8;7;4;7;11
NKX2-1_M08977_1.94d.bed	0.09487666034155598	50	527	104741	3;5;2;6;6;8;1;4;5;9;2;8;1;9;4;4;3;4;4;6;2;3;3;1;5;1;7;7;4;3;1;2;4;2;3;0;2;5;2;4;2;5;4;2;5;4;3;1;4;3;6;4;4;3;4;0;3;4;5;5;2;3;3;6;3;7;2;2;1;7;6;1;2;0;4;4;2;7;1;2;5;2;4;5;3;5;3;5;4;3;3;2;2;3;5;8;4;4;1;4;4;2;2;7;4;4;2;7;1;5;4;4;4;2;1;0;3;2;2;4;2;2;4;7;2;2;4;2;5;5;5;2;2;2;3;2;2;5;3;4;2;4;0;5;3;1;5;3;5;3
BPTF_M04009_1.94d.bed	0.09486607142857142	85	896	233746	8;7;3;2;11;2;7;8;4;6;8;5;5;5;4;7;7;8;4;8;9;5;5;6;9;11;7;3;8;4;13;4;6;6;4;5;3;9;8;8;7;5;6;6;4;5;7;5;5;5;8;7;11;4;6;5;8;4;7;5;6;4;8;4;9;2;7;4;4;6;5;3;9;7;9;1;8;5;7;2;11;1;4;3;4;2;3;6;5;6;3;3;4;8;7;10;11;5;6;10;8;6;4;7;7;2;5;4;10;3;7;4;7;6;2;7;10;9;6;8;4;3;7;5;5;6;10;7;7;12;5;7;7;5;8;4;5;6;5;7;4;3;7;4;7;8;8;5;3;5
RBPJ_M00862_1.94d.bed	0.094662638469285	94	993	172872	6;6;2;5;5;6;13;7;5;8;3;10;6;11;2;6;7;10;7;5;5;8;6;6;5;3;4;11;8;3;8;6;10;8;9;4;5;13;7;4;10;5;3;5;6;9;9;8;13;7;9;10;9;5;8;9;8;9;7;6;7;9;9;5;10;6;4;7;10;9;7;5;4;11;3;5;8;4;4;3;5;7;3;7;6;3;8;10;10;9;7;8;7;8;12;6;4;10;2;8;4;8;6;5;11;6;5;4;9;9;5;8;6;10;8;3;3;5;6;4;3;4;9;7;6;3;3;7;4;7;4;6;4;8;5;6;6;9;6;8;6;1;3;8;6;9;6;8;9;8
SNAI1_M09139_1.94d.bed	0.0946060434905394	335	3541	578848	27;29;25;25;28;19;22;26;27;19;36;31;22;28;32;24;26;31;29;34;32;24;30;19;19;24;24;25;28;25;22;24;23;30;18;23;27;16;25;30;33;20;20;21;24;31;25;25;18;28;30;23;13;17;19;18;23;27;26;21;22;11;16;19;22;17;28;27;28;35;22;24;16;25;27;18;18;17;19;14;14;19;26;26;15;18;14;22;16;19;27;23;17;19;20;14;26;19;16;28;28;28;25;18;24;26;20;26;17;26;21;14;17;25;19;26;32;22;27;27;27;19;15;22;21;32;22;30;22;22;28;22;25;…
HOXD13_M05837_1.94d.bed	0.09448818897637795	12	127	40428	2;0;1;4;0;1;0;1;1;1;4;0;0;1;2;0;2;1;0;0;1;0;2;0;1;0;2;2;2;1;1;1;2;0;2;1;0;0;2;0;1;1;0;1;1;1;1;1;1;1;0;1;1;1;1;1;1;3;2;2;1;1;0;1;0;0;1;1;0;1;2;1;0;0;2;2;0;1;0;1;0;0;0;2;1;0;1;0;2;0;0;1;1;0;1;1;1;1;2;0;0;2;1;1;0;0;0;0;0;2;1;2;0;1;0;4;0;0;0;0;0;3;0;0;2;1;0;0;0;1;1;1;0;1;0;0;0;0;1;1;1;0;0;2;1;1;1;1;0;1
E2F8_M05638_1.94d.bed	0.09448818897637795	48	508	120570	6;2;7;3;1;4;0;2;3;4;5;5;5;2;5;1;2;4;6;6;2;2;1;2;1;3;7;4;5;3;2;3;6;5;3;4;1;6;3;4;3;5;7;4;0;4;4;3;4;3;0;2;5;7;1;6;3;4;7;5;6;1;3;5;6;4;1;3;2;3;6;2;6;3;7;0;6;1;0;2;3;3;2;3;2;3;2;5;2;9;3;3;4;4;9;5;5;2;4;4;2;1;1;4;2;2;1;2;2;2;3;6;5;5;6;3;4;7;5;2;2;5;1;3;5;1;1;3;5;1;0;1;5;4;1;4;3;4;0;0;5;3;4;4;2;0;3;5;3;3
HOXC12_M05827_1.94d.bed	0.09433962264150944	5	53	18896	2;0;0;2;1;0;0;0;0;0;0;1;1;1;0;2;0;0;0;0;0;0;0;0;1;0;0;1;1;0;0;0;0;0;0;0;2;0;0;0;0;0;0;0;1;0;2;0;2;0;0;0;1;1;0;1;0;1;1;0;0;0;0;0;0;1;1;1;0;0;0;0;1;0;0;0;0;0;1;0;1;0;0;0;1;0;0;0;1;1;0;0;0;0;1;0;0;0;0;0;1;1;0;0;0;0;0;0;1;0;0;0;0;0;2;1;0;0;0;0;0;1;1;1;0;0;0;0;0;0;1;0;0;0;0;0;0;0;1;1;1;0;1;0;0;1;0;0;1;1
ZNF439_ZNF439.MEME.bed	0.09425675675675675	279	2960	395043	25;20;25;16;19;24;19;28;32;34;27;38;26;31;27;23;23;25;17;28;16;27;25;32;19;22;14;13;22;20;21;12;22;20;18;15;23;24;16;23;12;16;13;20;21;13;17;18;13;18;20;16;13;16;16;17;17;16;15;23;16;15;8;19;15;15;17;18;21;20;11;24;17;24;14;19;24;20;13;13;14;16;22;16;21;9;14;16;21;13;9;18;20;20;12;13;14;29;21;20;9;12;20;11;25;15;12;22;19;23;13;21;23;16;24;27;21;15;25;22;20;23;20;23;22;27;20;28;21;28;23;18;33;20;2…
MLX_M08929_1.94d.bed	0.09424083769633508	90	955	149628	16;4;3;13;3;10;8;10;6;9;12;14;10;7;3;3;3;10;2;7;7;6;6;3;3;13;5;6;9;8;4;2;8;5;7;0;2;9;8;6;10;7;6;10;13;7;7;7;8;6;7;2;9;6;5;3;3;6;1;10;3;6;8;5;3;13;7;7;7;5;6;9;6;9;9;5;2;6;2;4;9;4;4;7;6;7;7;6;5;9;10;3;5;2;6;8;7;4;3;2;1;13;3;6;7;6;3;6;5;4;11;6;8;4;11;3;10;4;6;7;2;4;2;6;2;12;4;2;7;10;14;6;3;11;6;6;3;8;3;1;15;5;6;8;12;1;2;11;8;11
MESP1_M08932_1.94d.bed	0.09411764705882353	48	510	119422	4;2;3;2;4;2;0;0;4;6;2;6;2;3;6;6;0;6;1;5;3;1;3;1;5;1;5;3;2;2;5;5;5;7;1;3;7;4;6;1;4;2;4;4;7;6;4;1;6;0;2;4;1;6;3;0;4;3;3;8;6;2;8;2;5;5;1;3;1;4;3;3;3;3;9;3;0;3;1;5;3;1;3;2;2;3;4;0;5;9;4;3;0;0;2;6;2;1;2;1;2;3;7;5;5;4;5;1;3;6;5;5;2;4;3;4;5;2;2;2;3;3;3;0;0;1;4;4;8;3;3;2;3;0;4;6;2;3;3;5;4;8;4;5;3;5;4;1;5;6
NKX2-1_M01425_1.94d.bed	0.09406952965235174	46	489	121318	3;3;2;5;4;5;2;3;6;3;4;1;6;2;4;4;2;0;4;6;4;1;3;3;2;4;3;5;5;0;2;4;1;5;4;1;3;5;1;1;3;2;5;6;4;0;3;3;4;4;2;5;7;1;4;4;5;4;7;4;3;5;6;3;7;5;3;5;3;0;4;3;2;5;2;1;2;1;2;5;2;5;4;2;4;1;4;4;3;3;1;0;1;7;2;0;4;1;5;4;0;5;1;3;3;1;2;3;3;6;4;5;2;3;4;4;0;1;5;5;4;4;3;2;1;4;3;2;1;3;1;1;2;3;5;2;2;4;4;1;8;4;5;4;5;3;4;5;7;4
BORCS8-MEF2B_M08910_1.94d.bed	0.09401709401709402	33	351	101250	5;2;1;7;2;0;1;3;1;0;3;4;2;2;0;2;9;5;1;1;2;1;4;3;2;4;4;2;1;1;3;2;6;1;0;2;3;2;6;2;2;0;2;2;2;4;3;1;0;0;3;2;0;5;3;4;3;2;5;0;4;1;2;2;3;1;2;1;2;3;2;4;0;0;1;2;1;4;3;1;5;2;2;0;4;2;4;0;4;0;1;4;1;2;7;1;6;1;1;0;2;1;5;4;2;1;4;2;5;2;2;2;1;0;2;5;2;3;6;2;2;1;1;4;3;0;4;0;1;3;3;2;3;1;6;2;2;2;7;2;2;4;0;1;1;1;2;1;0;5
ZNF324_M10329_1.94d.bed	0.09401709401709402	88	936	226611	7;5;4;1;5;3;4;12;6;9;5;6;4;9;4;6;6;3;1;7;13;2;7;7;6;7;10;6;4;6;5;7;11;8;5;5;2;5;10;8;3;6;10;8;5;10;4;6;8;4;4;7;9;7;8;4;7;8;4;7;1;5;3;8;9;6;3;5;10;7;4;3;7;9;8;5;2;6;5;3;5;4;4;5;5;4;4;10;4;5;7;8;6;11;6;8;4;4;8;6;6;8;6;5;11;11;7;8;8;9;11;3;8;10;12;6;5;7;10;5;7;5;5;8;5;5;4;6;2;6;11;3;6;7;8;7;10;6;7;6;10;5;8;3;2;8;6;5;6;5
CEBPA_M08526_1.94d.bed	0.09394572025052192	45	479	87906	7;4;9;0;4;0;6;3;3;2;7;6;2;4;3;5;2;4;3;1;2;1;3;8;3;2;2;4;2;5;4;1;2;2;3;4;2;2;2;5;5;4;5;1;5;3;3;3;3;2;2;1;5;7;2;3;3;4;4;4;1;4;2;6;3;4;0;0;5;2;5;3;3;3;7;2;2;4;0;3;5;0;1;0;2;4;5;3;2;5;2;4;2;1;4;5;6;1;3;0;3;3;3;4;4;1;2;3;3;4;3;1;6;1;5;1;3;0;5;5;2;4;1;2;2;5;1;2;1;6;5;6;4;0;4;2;5;3;1;2;3;5;6;5;2;4;1;7;6;4
VENTX_M10022_1.94d.bed	0.09375	18	192	54960	5;0;1;3;1;3;1;1;0;1;0;2;2;1;2;4;0;0;2;2;0;2;3;1;1;0;1;0;1;0;0;1;0;0;1;1;1;1;5;0;1;2;1;1;2;1;0;2;0;3;0;2;2;0;3;1;1;3;1;1;2;2;2;1;0;1;0;1;2;0;1;2;2;2;0;1;1;1;2;1;0;1;1;2;2;1;2;0;0;3;0;1;0;2;0;1;1;2;0;0;2;2;1;0;3;1;1;1;2;3;0;2;3;1;2;0;3;1;0;0;0;2;0;0;3;4;1;1;2;2;0;2;1;0;2;0;2;2;1;1;0;0;3;0;1;1;3;2;2;5
BORCS8-MEF2B_M08916_1.94d.bed	0.09375	39	416	121318	5;2;0;8;2;1;1;3;1;1;4;4;2;2;1;1;11;5;0;1;3;2;5;3;3;5;5;2;1;1;3;2;6;2;1;3;4;5;6;3;1;0;3;2;2;5;4;1;0;0;5;2;0;5;2;5;4;3;5;1;4;1;2;2;4;1;2;1;2;3;2;4;0;1;2;2;2;5;3;1;5;2;4;0;4;2;4;1;4;0;1;3;1;2;9;1;6;0;2;1;2;1;5;4;3;1;4;4;5;1;4;2;2;1;2;7;2;3;6;2;4;2;1;4;4;0;6;2;2;4;3;2;3;1;7;2;2;2;6;4;2;5;0;1;2;2;3;4;2;6
MEOX2_M05899_1.94d.bed	0.09340659340659341	17	182	72433	3;1;1;4;1;1;3;1;2;1;3;4;0;1;0;1;1;1;0;2;0;1;0;0;1;3;3;1;0;2;1;0;0;1;0;0;4;2;0;0;0;1;0;2;0;2;1;0;2;3;0;2;1;4;1;1;2;1;1;1;1;0;1;4;0;2;2;1;0;1;1;1;1;1;2;3;0;2;1;1;0;0;1;1;1;0;0;1;1;2;0;0;1;2;1;1;4;0;0;0;0;2;2;3;4;1;2;2;3;1;0;2;0;1;1;1;2;2;0;1;2;0;0;1;0;2;1;1;0;1;1;5;1;2;5;1;0;0;0;0;1;1;2;2;1;1;1;1;1;1
SREBF1_M09969_1.94d.bed	0.09339774557165861	116	1242	198926	13;7;12;9;15;14;8;11;9;17;5;13;9;14;9;9;9;6;10;12;8;4;12;9;14;10;15;8;9;10;9;6;10;11;8;7;9;9;5;10;13;9;12;9;12;6;10;8;7;13;11;7;10;3;8;4;13;8;10;6;8;5;5;9;6;7;5;13;6;11;8;6;9;6;4;7;11;9;5;2;9;8;8;6;7;7;3;7;3;3;7;10;3;4;3;9;4;5;9;5;3;10;6;13;5;6;5;6;8;5;8;7;5;6;5;5;13;10;2;11;8;7;12;12;8;5;11;10;12;6;14;14;5;12;10;6;14;8;9;8;5;6;5;3;5;12;10;11;9;10
FOXB1_M05711_1.94d.bed	0.0933852140077821	72	771	217725	3;9;6;3;7;4;10;5;5;7;5;7;3;8;4;6;5;0;3;9;12;5;11;5;4;4;4;10;2;6;4;5;5;8;7;4;6;1;3;2;2;5;5;8;1;8;3;7;1;4;10;9;4;9;3;6;6;3;3;5;3;4;4;9;7;8;7;6;2;4;7;7;2;3;5;3;7;3;0;9;7;2;4;9;5;12;8;0;2;2;5;5;8;8;5;6;2;1;5;6;3;2;4;3;9;12;3;5;4;8;8;5;1;5;5;3;4;6;4;5;6;11;8;9;7;1;2;7;2;9;4;6;0;2;3;4;9;11;4;4;7;2;2;6;0;7;4;3;4;6
SOX3_M09163_1.94d.bed	0.09336099585062241	45	482	109491	8;3;5;1;1;1;6;1;1;3;2;3;7;3;4;1;3;4;4;3;5;3;6;4;0;6;3;0;2;2;6;2;6;8;8;6;2;3;5;0;1;4;0;1;2;4;5;5;0;3;4;2;3;7;2;3;4;2;3;4;5;4;1;7;4;1;1;4;4;3;2;1;3;3;3;1;3;6;2;4;2;3;2;3;5;3;5;0;4;5;3;4;3;3;1;4;3;0;1;4;3;3;3;6;2;3;2;3;2;2;2;4;1;5;6;4;2;4;2;2;4;3;2;4;2;1;1;7;4;1;3;3;1;4;6;5;4;4;6;5;6;3;4;4;3;1;1;2;2;4
TLX1_M09257_1.94d.bed	0.09322033898305085	22	236	74595	3;2;0;1;0;2;2;0;2;0;0;3;1;0;2;1;0;0;2;4;0;1;2;0;2;2;7;1;2;1;0;5;1;1;1;1;2;0;0;5;0;4;0;0;0;3;2;1;4;2;0;0;5;2;1;4;0;1;0;0;0;0;1;0;2;1;2;0;0;1;2;2;0;0;2;0;0;2;3;2;0;3;0;4;1;0;0;2;1;2;1;0;0;2;0;0;4;1;1;7;1;0;6;0;0;2;1;5;1;1;0;5;1;2;0;1;3;2;4;0;0;0;1;0;4;5;0;4;2;5;0;2;1;4;0;3;1;4;0;12;2;0;2;3;0;2;0;1;1;4
CDX1_M08520_1.94d.bed	0.09308510638297872	35	376	124908	3;7;1;0;2;5;3;1;0;2;2;1;2;5;6;3;4;5;3;4;3;2;0;3;4;2;6;3;1;7;2;6;1;1;1;6;5;0;2;2;0;3;4;4;2;1;4;1;4;5;3;3;3;5;5;2;4;1;2;2;5;1;1;1;4;4;2;0;5;1;3;2;0;1;2;4;1;4;1;4;4;1;1;1;1;2;1;3;1;2;3;1;1;3;1;1;2;3;1;5;2;3;3;1;2;4;2;4;2;3;3;3;2;4;2;1;3;0;1;3;2;2;4;3;2;3;2;3;2;1;2;2;1;4;3;2;5;3;3;3;0;2;3;1;2;1;2;0;2;4
OVOL2_M09037_1.94d.bed	0.09302325581395349	4	43	19420	2;0;0;0;0;0;0;1;0;0;0;0;0;0;1;0;0;0;0;1;0;0;0;0;0;1;0;0;0;0;0;1;0;0;0;0;0;0;0;1;0;0;2;0;0;1;1;1;0;0;1;0;0;0;0;1;0;1;0;0;1;1;0;0;1;0;0;0;0;0;0;3;0;0;0;0;0;0;0;0;0;0;0;1;0;1;0;0;0;1;0;0;0;0;1;0;0;1;0;0;2;0;0;1;0;0;1;1;0;0;0;0;0;0;0;0;1;0;0;0;0;0;1;1;1;0;0;0;1;0;1;0;0;0;0;0;0;0;1;1;0;0;0;0;0;0;0;0;1;1
NANOG_M08942_1.94d.bed	0.09281767955801105	84	905	180658	7;10;3;13;6;8;11;11;8;6;5;6;11;8;11;6;5;5;2;11;6;3;7;5;5;5;7;7;8;2;7;6;7;1;6;5;8;8;3;8;7;7;7;5;6;3;4;5;3;7;6;6;7;11;9;10;7;5;4;5;8;4;7;4;7;8;4;8;7;3;3;5;9;5;5;5;3;5;8;5;4;6;5;4;10;5;8;7;5;1;2;7;10;2;6;3;2;3;5;3;6;7;7;6;6;8;6;7;7;7;6;5;6;4;6;9;6;4;8;4;6;3;8;10;5;3;6;5;5;6;4;7;7;3;8;8;8;8;5;1;6;7;7;11;5;5;5;5;5;5
HSF1_M08813_1.94d.bed	0.09278350515463918	54	582	104968	4;3;3;0;3;5;3;2;4;0;5;1;7;4;3;2;6;1;4;5;1;5;2;8;2;4;1;9;3;1;3;3;3;8;4;0;2;5;6;7;4;5;9;4;3;8;7;2;2;2;0;3;5;5;6;3;4;5;5;7;2;4;2;7;5;5;3;4;3;5;3;1;0;2;2;5;5;3;3;4;4;3;6;5;2;5;3;3;3;2;3;4;3;6;7;6;5;2;4;3;1;1;4;1;5;6;3;6;7;3;4;4;3;3;5;3;6;3;5;3;4;5;2;3;2;6;4;3;0;5;2;6;5;6;4;3;6;1;2;7;4;5;8;6;5;4;2;4;5;8
GSX1_M05777_1.94d.bed	0.09278350515463918	18	194	56526	4;4;0;2;2;3;4;1;0;1;0;1;2;3;2;2;0;3;0;2;0;0;1;0;2;4;1;1;3;1;1;1;0;2;3;4;0;2;2;0;2;1;1;1;0;0;1;0;1;1;2;2;2;3;2;3;1;1;0;0;0;2;1;1;1;3;0;1;1;1;1;1;1;2;1;2;2;0;1;0;1;1;1;1;0;1;1;0;1;0;0;3;2;1;3;3;2;0;2;1;0;4;3;1;3;1;1;2;2;0;1;0;1;1;0;2;0;3;0;1;1;1;2;1;1;0;0;0;0;1;3;2;1;2;0;1;2;3;0;0;1;1;1;0;4;1;0;2;0;2
HSF2_M08819_1.94d.bed	0.09228441754916793	61	661	125289	5;3;2;2;3;5;3;0;6;0;5;0;8;7;4;3;8;2;4;6;1;5;3;7;4;4;5;10;3;3;5;3;4;8;4;0;5;5;7;10;2;5;7;5;3;9;6;2;2;4;1;4;6;7;6;5;5;7;5;7;3;5;5;6;6;6;5;4;2;5;1;3;0;1;6;5;4;5;3;5;5;7;4;6;3;4;3;3;6;1;4;3;2;7;9;5;7;2;4;3;0;0;4;3;4;7;3;8;8;6;3;5;3;4;5;3;5;3;5;6;6;7;3;4;2;5;6;2;0;6;4;4;5;5;3;3;6;1;3;7;3;6;11;3;5;5;3;4;5;10
CDX1_M08523_1.94d.bed	0.09178743961352658	38	414	131420	2;7;0;1;2;5;2;2;0;1;1;2;2;3;7;3;5;6;4;5;4;3;0;4;4;1;7;4;1;5;1;5;2;1;1;3;6;1;3;2;1;3;6;6;3;3;4;2;5;5;1;5;5;5;4;2;5;4;3;4;4;2;1;0;4;3;4;1;5;0;4;1;2;1;2;3;1;4;2;4;4;2;1;0;3;3;0;3;1;2;4;1;1;3;2;2;3;2;1;5;2;2;3;2;2;4;0;4;4;3;4;3;3;4;3;1;2;1;1;2;3;2;4;2;2;3;3;3;4;1;2;2;1;5;3;1;6;3;4;3;1;3;3;2;2;2;2;0;2;4
DMRTC2_M09488_1.94d.bed	0.09177215189873418	29	316	120456	5;3;6;4;3;3;2;0;1;2;3;4;2;4;2;3;4;4;2;3;0;2;2;2;3;3;4;4;5;4;4;5;2;2;2;1;4;2;2;1;1;2;1;0;0;2;2;0;2;2;1;1;2;2;1;1;0;0;1;0;1;1;1;1;2;2;2;2;1;2;0;1;1;2;2;3;2;3;0;5;4;0;1;1;0;2;1;2;0;0;0;2;3;3;1;1;5;3;2;3;2;2;1;4;2;2;5;1;3;1;1;2;2;4;3;2;3;1;2;4;1;1;3;4;1;4;3;4;0;1;1;2;0;6;5;2;3;0;0;1;3;2;3;3;1;6;1;2;0;2
ESRRA_M08633_1.94d.bed	0.09175019275250579	119	1297	232634	11;10;8;10;8;7;6;13;6;12;7;14;15;7;14;12;14;6;6;9;12;13;5;13;10;11;6;9;13;10;8;8;6;8;8;10;10;7;7;4;17;10;12;11;12;8;7;8;7;9;10;8;8;6;9;7;6;7;9;6;12;10;8;11;3;8;9;13;3;10;6;4;8;9;8;7;8;6;11;10;7;5;8;7;5;9;6;12;8;10;6;14;4;13;4;6;7;7;9;7;9;9;9;7;11;13;13;6;8;6;7;7;9;7;8;11;8;8;9;10;9;4;11;4;16;9;13;8;4;10;4;13;9;9;11;3;1;6;6;6;8;5;14;12;11;11;8;5;11;12
ZNF774_M10380_1.94d.bed	0.09150151519214782	3412	37289	4957819	265;273;257;247;277;272;245;274;268;235;268;246;243;255;266;242;190;218;216;246;254;248;238;230;273;246;284;257;229;254;255;267;234;301;279;274;280;284;279;280;274;264;289;315;363;290;312;255;296;309;303;251;263;308;286;250;243;244;269;230;259;258;220;197;217;254;283;237;260;230;220;206;168;204;183;207;205;196;175;224;201;286;258;271;257;230;261;277;237;264;226;226;272;252;244;250;294;279;267;250…
ARNT_M00226_1.94d.bed	0.091324200913242	40	438	72556	6;5;10;6;3;6;3;5;4;5;0;5;5;2;3;2;3;4;2;1;3;3;5;2;2;2;4;4;0;3;2;1;1;2;3;2;2;7;6;4;1;1;3;4;3;2;5;0;4;1;1;2;4;4;0;3;1;1;2;3;1;3;5;3;1;4;1;3;3;3;3;5;4;4;2;3;3;4;0;0;1;3;1;4;4;3;0;5;2;6;3;1;4;1;3;2;4;0;2;3;1;7;3;5;3;3;2;0;0;2;2;0;1;1;0;1;7;3;2;2;2;3;2;1;3;4;2;0;2;2;7;6;2;3;1;0;5;8;5;1;6;5;6;3;5;3;1;3;6;5
ZNF214_M10443_1.94d.bed	0.0912621359223301	47	515	190161	2;5;1;4;3;3;2;2;5;3;5;3;3;2;5;8;1;5;1;5;6;4;4;2;4;4;2;4;5;9;1;5;3;4;4;3;5;1;4;1;4;5;8;1;3;3;5;4;7;3;2;1;3;3;3;4;3;3;2;5;3;4;2;3;4;5;8;5;5;4;3;2;5;2;3;0;3;0;1;4;5;1;3;6;1;4;6;4;5;2;4;1;6;0;1;3;1;4;7;6;3;2;5;6;4;2;4;5;6;1;4;5;3;4;3;2;2;1;2;2;4;2;6;5;2;5;3;4;4;5;2;1;3;5;1;6;2;4;4;0;0;3;3;4;4;5;1;3;1;5
OLIG1_M05965_1.94d.bed	0.09119496855345911	29	318	112444	4;2;4;7;2;0;6;1;4;1;7;2;0;2;2;6;0;0;3;2;2;5;2;3;2;2;4;0;2;4;5;2;3;2;4;4;2;2;1;1;0;2;6;2;1;0;3;5;4;3;0;0;2;0;0;2;4;2;3;0;0;4;1;1;2;2;4;2;3;3;0;3;4;3;1;3;0;0;2;0;0;3;2;0;0;1;0;1;0;4;0;1;0;0;4;2;2;3;0;4;1;5;0;5;4;0;3;5;4;3;5;2;0;6;2;0;2;1;1;2;1;2;1;0;1;1;2;1;2;2;0;0;0;5;2;2;0;3;3;0;6;4;3;3;6;0;2;0;0;3
THRA_M06211_1.94d.bed	0.0910871694417238	93	1021	168807	10;6;6;11;6;6;8;8;4;5;13;7;15;4;7;7;7;8;6;3;11;1;5;9;6;11;5;8;7;7;10;7;9;10;4;3;7;5;4;2;5;5;11;4;3;6;2;5;6;11;7;0;9;8;12;4;3;0;7;8;9;3;7;12;6;7;5;7;2;5;8;8;9;4;2;3;7;6;4;8;7;7;5;6;9;9;4;9;10;2;3;10;10;16;3;3;10;5;15;8;7;8;5;9;4;7;3;6;10;2;1;15;13;4;10;7;8;7;10;8;5;9;1;9;8;6;7;10;6;8;16;10;3;2;13;10;8;4;3;5;8;7;6;11;9;3;3;5;7;7
NR6A1_M09009_1.94d.bed	0.09107806691449814	98	1076	217262	9;5;5;14;7;9;7;11;10;7;7;6;10;7;9;11;9;9;11;11;7;4;4;9;7;6;5;7;7;9;4;9;7;5;4;3;12;8;9;3;4;6;9;7;8;7;5;3;7;5;6;4;5;10;11;5;8;5;9;9;6;5;1;8;10;7;6;8;5;5;7;6;9;6;3;5;8;9;12;4;2;3;6;11;10;9;7;3;9;8;9;8;7;7;6;6;6;5;1;5;9;14;9;8;12;14;5;9;3;6;8;4;5;8;8;7;5;8;5;5;3;4;6;3;12;8;9;6;10;10;7;2;10;9;4;9;10;8;4;13;10;6;11;8;8;9;7;3;12;8
BHLHE41_M05584_1.94d.bed	0.09103840682788052	64	703	121592	15;1;0;10;7;8;7;5;6;7;6;12;8;9;6;2;2;4;2;2;6;4;7;0;4;8;6;8;6;4;0;2;6;3;9;4;0;6;6;7;10;4;6;10;8;6;6;0;5;2;2;2;8;6;2;4;0;4;8;2;0;3;2;4;6;4;2;7;4;10;5;8;4;8;6;0;2;4;2;2;2;0;2;3;2;6;7;6;2;2;4;2;4;2;2;7;2;6;0;5;0;10;2;4;4;4;8;3;2;4;4;4;5;2;5;6;10;4;4;4;4;6;0;0;4;11;3;2;5;4;14;6;2;14;4;4;6;8;0;1;13;4;5;6;4;0;2;6;4;12
ZBTB26_M09298_1.94d.bed	0.09101654846335698	77	846	243818	5;7;4;6;8;4;3;5;4;9;7;5;5;9;6;12;3;5;6;5;7;3;6;4;2;7;3;5;8;6;6;6;5;4;6;4;8;7;9;5;6;3;6;6;5;1;6;7;5;2;5;3;7;9;6;6;5;3;5;5;5;6;6;5;2;1;6;6;3;8;7;5;4;1;5;5;8;7;4;5;4;4;2;4;8;8;6;6;9;5;5;7;4;8;2;8;8;8;6;5;5;7;11;4;5;8;4;4;6;4;5;10;5;12;8;6;4;3;9;9;2;8;5;4;7;8;12;4;6;13;4;4;6;5;1;5;4;6;7;4;3;8;7;1;4;6;5;5;3;13
MEIS3_M05897_1.94d.bed	0.09100877192982457	83	912	213030	14;11;12;2;10;8;7;5;3;9;4;7;6;6;3;3;8;7;6;5;9;5;3;10;6;1;8;10;4;2;8;3;6;5;5;5;6;9;3;10;19;8;9;6;2;4;7;5;7;5;3;4;4;1;11;9;10;3;9;4;11;4;2;9;2;4;1;4;7;4;3;5;4;4;10;2;6;6;4;6;6;7;5;11;4;7;5;3;7;8;4;5;5;4;1;10;4;8;2;4;8;6;5;8;3;7;8;4;12;10;6;5;6;4;11;3;10;5;6;12;2;5;9;6;4;7;4;11;10;9;6;4;8;9;5;6;3;6;3;7;5;4;4;9;6;6;3;7;5;7
POU6F1_M10220_1.94d.bed	0.09090909090909091	23	253	78695	5;3;0;2;1;1;4;0;2;1;3;1;1;1;4;1;2;4;1;2;1;2;1;1;3;1;2;0;3;2;1;2;4;3;1;2;1;2;0;1;1;2;1;0;4;4;4;0;1;0;4;3;3;1;1;1;2;0;1;1;1;2;1;2;0;1;0;0;0;1;0;2;0;0;0;0;4;1;1;3;3;3;4;2;1;2;2;2;1;1;0;1;2;3;1;3;2;1;5;4;0;0;1;1;3;1;1;3;2;2;3;1;2;2;1;1;1;0;2;1;3;5;2;3;3;2;0;2;1;3;0;1;4;1;2;1;3;1;0;4;0;0;2;1;0;1;3;1;2;5
BHLHE22_M05582_1.94d.bed	0.09090909090909091	29	319	118548	5;2;4;6;2;0;5;1;2;2;4;1;1;1;2;6;1;0;1;5;2;6;2;4;2;1;4;0;2;3;3;3;2;1;5;3;3;2;1;0;2;1;3;2;0;0;3;5;4;3;0;0;2;0;0;2;3;3;3;1;0;5;0;0;2;2;1;2;4;3;0;3;4;4;1;2;1;0;1;0;0;3;2;0;1;1;1;1;1;5;1;3;1;0;6;4;3;4;0;4;0;6;0;5;4;2;3;3;4;3;3;2;0;6;2;1;2;3;1;1;3;2;1;0;2;2;2;0;1;2;0;0;0;3;5;2;1;4;3;0;4;2;1;2;6;0;2;0;1;3
RFX5_M09102_1.94d.bed	0.09090909090909091	11	121	28046	1;1;0;0;1;2;0;0;1;1;2;0;1;0;0;0;1;0;0;1;1;1;0;1;0;1;0;1;0;1;0;0;0;1;1;0;1;4;0;1;0;2;0;0;1;1;2;0;2;0;1;1;0;1;2;2;0;1;1;0;2;2;3;1;1;1;1;1;0;0;1;0;2;0;2;0;0;2;0;0;1;0;1;2;0;0;1;1;1;0;3;1;4;1;1;3;1;2;0;2;0;2;0;0;1;0;1;5;0;0;0;1;1;1;0;2;0;1;2;1;0;0;0;0;0;0;2;0;0;1;0;0;0;2;1;0;0;1;0;0;1;0;1;0;2;0;1;1;0;2
ZNF219_M06854_1.94d.bed	0.09088447653429603	1007	11080	1238155	62;71;81;93;65;57;106;84;63;61;68;57;68;73;79;76;76;90;89;68;90;92;71;63;83;76;69;86;87;68;95;81;81;108;78;80;84;95;100;113;100;89;71;85;89;90;70;70;84;104;82;92;69;63;70;85;78;99;88;70;71;113;84;62;78;79;76;75;75;61;57;45;53;58;72;62;50;62;59;77;91;71;74;60;81;79;77;78;69;70;63;59;91;75;89;73;72;92;91;107;59;83;77;64;76;99;61;81;78;75;55;71;53;54;67;71;69;65;67;70;79;61;76;69;90;64;52;75;63;75;5…
ZNF596_M10405_1.94d.bed	0.0908699131933756	1476	16243	2126172	117;111;109;113;108;117;91;115;110;97;131;95;102;100;93;107;92;94;84;98;86;86;102;112;114;124;136;94;102;102;109;124;118;110;128;107;116;105;117;126;122;123;152;165;188;170;156;124;129;145;160;135;120;145;153;139;128;112;105;106;133;96;85;98;125;116;115;110;128;99;91;71;71;71;79;90;83;80;93;108;115;121;109;123;122;106;104;108;117;118;121;121;122;107;71;127;118;139;113;102;92;96;89;125;119;139;88;…
ZIK1_ZIK1.RCADE.bed	0.09078529278256922	200	2203	405378	20;10;17;11;9;16;7;7;11;13;8;8;10;7;17;22;10;14;14;10;10;24;11;26;21;29;22;28;26;30;19;21;25;12;22;18;16;15;17;19;23;18;15;15;12;15;11;10;8;18;13;14;13;12;14;13;16;13;15;15;8;14;9;13;15;12;14;12;11;19;12;10;15;10;12;15;7;13;15;10;12;14;14;10;8;17;19;15;8;21;10;15;12;18;13;14;14;12;14;14;10;13;12;11;18;16;26;19;14;24;31;23;23;11;17;25;15;22;13;9;21;14;20;17;23;20;18;17;9;17;19;14;14;15;14;17;9;10;…
ZNF432_ZNF432.RCADE.bed	0.09075536935618202	7192	79246	9787801	534;520;518;519;482;563;541;521;538;485;545;568;545;537;494;513;419;420;471;424;433;445;439;490;535;600;540;493;485;452;467;530;544;581;567;541;599;631;650;655;643;668;753;845;893;884;754;636;687;723;751;683;592;667;691;669;666;626;608;558;537;525;534;499;562;556;577;501;597;486;410;385;332;368;349;385;343;372;433;449;499;559;557;578;588;552;611;671;577;615;598;562;575;626;506;589;625;635;596;541…
BHLHA15_M09899_1.94d.bed	0.0903010033444816	27	299	103434	1;1;1;5;4;1;2;3;3;2;3;9;2;1;1;1;0;4;0;1;5;2;1;4;0;1;2;4;2;1;3;6;4;3;2;2;3;1;4;2;1;2;1;3;1;2;0;4;2;1;4;0;0;2;1;2;2;0;1;2;2;0;2;1;2;0;3;4;0;4;3;0;5;2;1;3;0;0;2;1;0;1;3;1;0;0;1;2;3;3;4;0;1;0;0;6;0;2;2;1;3;3;1;3;3;5;1;3;2;2;2;5;0;3;3;0;2;2;1;2;3;1;0;1;2;1;3;3;3;0;3;1;0;3;4;1;2;1;2;1;3;6;2;2;3;2;1;0;3;2
RARA_M10176_1.94d.bed	0.0903010033444816	189	2093	358120	25;12;20;21;21;18;20;14;19;19;22;17;17;17;15;18;16;15;12;12;20;19;11;17;15;17;16;11;20;18;20;19;10;20;14;11;15;15;13;17;17;12;14;15;17;7;17;20;13;13;17;13;11;10;12;7;17;4;15;10;10;12;8;10;10;9;13;14;16;6;12;19;12;11;6;16;20;10;14;15;8;8;10;13;7;14;7;8;6;13;13;12;7;6;9;3;16;14;17;7;10;10;21;6;11;18;16;10;10;15;13;14;19;19;11;15;15;17;13;21;9;10;10;13;20;13;12;9;12;9;17;10;15;22;17;18;13;14;14;16;1…
BHLHE40_M05580_1.94d.bed	0.09020618556701031	70	776	131421	16;0;3;11;4;11;6;9;5;6;4;14;12;8;3;3;2;8;1;4;7;7;9;3;2;11;6;6;5;4;2;0;5;3;6;2;2;5;7;6;9;4;9;9;8;7;6;0;6;2;3;3;11;7;2;5;0;4;5;4;0;2;7;7;5;4;2;3;5;7;6;10;4;9;8;3;3;4;2;2;3;1;2;4;5;9;5;5;6;5;6;2;3;2;2;6;7;5;0;3;0;12;3;5;8;8;3;2;2;3;7;4;7;2;4;3;11;4;5;5;3;7;1;2;4;12;2;0;4;7;12;8;1;13;4;5;8;14;1;0;12;4;5;8;4;2;2;6;9;11
HES5_M05779_1.94d.bed	0.09007506255212677	108	1199	191539	17;5;11;10;6;11;11;20;7;13;12;9;9;9;5;4;6;12;2;10;15;5;14;8;8;19;12;7;8;12;4;1;4;10;7;9;7;6;5;4;13;16;11;6;9;5;11;8;15;8;7;2;8;6;7;9;2;8;0;10;4;4;11;2;4;3;8;6;4;3;3;7;10;6;16;11;7;6;6;5;4;7;8;4;6;7;2;5;2;3;8;4;3;3;8;8;7;9;5;8;0;20;10;11;13;12;13;3;7;5;11;7;7;14;8;4;8;7;8;13;4;6;7;5;6;8;3;2;12;8;14;9;5;16;12;12;13;15;7;2;21;12;13;8;7;8;5;7;10;8
ATOH1_M08949_1.94d.bed	0.08984375	23	256	86075	4;0;2;4;2;2;2;0;2;0;4;0;2;0;0;6;0;0;0;2;0;2;4;4;0;2;0;2;0;1;3;0;5;0;3;1;2;1;2;1;0;0;0;6;2;2;1;2;0;2;6;6;4;2;2;0;0;0;0;2;0;2;0;3;0;0;3;2;2;2;4;0;4;0;0;0;0;2;1;4;0;0;0;0;4;0;0;2;2;2;1;4;4;0;5;0;3;2;4;4;2;2;2;6;1;4;2;0;2;2;0;0;4;5;0;2;0;4;3;0;0;0;0;0;0;6;2;2;2;0;1;1;2;2;4;2;0;0;0;2;4;2;6;0;2;1;0;2;0;3
ZNF18_M10343_1.94d.bed	0.08967851099830795	106	1182	233357	8;7;10;16;13;9;10;8;12;8;6;14;6;8;5;7;11;14;9;9;10;11;6;12;9;7;6;10;6;11;8;8;15;5;7;4;6;11;9;6;7;10;6;8;13;5;4;2;6;3;3;11;10;6;7;9;8;9;6;6;10;9;9;4;8;6;5;10;10;7;5;8;7;12;2;12;6;4;7;2;6;9;3;11;4;3;9;5;8;9;8;6;9;8;3;6;3;10;9;8;6;8;7;4;7;5;8;15;10;8;5;6;2;5;6;8;12;8;9;7;7;9;8;8;13;12;1;8;10;5;10;13;12;10;10;7;6;7;7;3;10;8;9;10;12;5;9;11;6;13
ZNF8_ZNF8.RCADE.bed	0.08962264150943396	38	424	175369	5;8;5;6;5;1;2;5;9;7;5;2;7;0;7;3;3;1;4;3;6;5;3;4;6;5;3;1;3;2;4;1;4;5;3;4;4;4;2;2;2;3;3;0;2;2;1;0;2;1;2;0;4;0;0;3;2;4;1;2;2;5;1;3;5;0;0;2;1;0;3;2;2;4;2;1;2;3;2;3;5;5;2;0;3;0;3;3;3;1;2;1;3;2;1;5;3;3;0;2;3;4;2;1;1;1;2;2;3;4;4;3;2;1;0;2;3;2;1;2;2;2;1;1;2;4;2;2;4;8;5;5;1;9;4;3;2;5;4;6;3;1;0;3;2;6;3;4;1;2
FOXH1_M03020_1.94d.bed	0.08917197452229299	42	471	127280	2;7;5;5;2;6;2;3;3;5;5;3;4;1;7;1;5;4;3;4;3;1;5;1;3;4;5;0;2;6;5;4;2;4;1;3;1;5;3;5;3;2;4;4;0;1;4;4;1;1;4;3;4;8;4;6;4;7;3;1;1;3;5;3;3;3;1;4;3;1;9;2;1;4;3;4;1;1;0;3;2;3;2;4;0;6;2;3;2;2;1;2;2;8;1;2;4;5;3;1;6;0;2;3;6;3;3;2;1;2;4;5;3;4;1;3;2;4;3;1;3;4;1;7;4;2;1;5;1;4;1;1;1;3;1;4;1;4;2;5;2;1;4;6;2;6;4;3;2;9
HMX1_M08978_1.94d.bed	0.08905380333951762	48	539	106808	4;5;2;6;7;7;4;4;6;10;3;7;0;10;4;7;3;4;3;5;2;2;4;2;5;1;8;7;4;2;1;2;5;2;2;0;2;6;2;4;2;3;4;2;4;4;3;1;4;3;5;3;4;3;4;0;3;5;5;5;2;2;5;6;3;8;2;3;1;6;6;1;2;0;2;4;2;7;1;2;5;2;4;5;4;5;3;7;4;3;3;2;2;3;6;6;3;4;1;5;4;2;2;7;4;4;1;8;0;7;3;4;4;3;0;0;3;2;2;4;3;1;4;8;3;1;5;2;6;5;5;2;3;2;3;1;3;5;3;4;2;4;0;6;4;1;5;3;4;3
MNT_M05909_1.94d.bed	0.0889348500517063	86	967	165863	15;6;7;10;7;9;10;13;6;9;13;12;12;10;3;2;6;13;1;8;9;6;7;3;5;9;7;5;9;12;2;3;7;5;6;1;5;5;6;4;9;8;10;8;7;5;7;11;8;6;8;4;8;6;7;6;4;6;1;6;1;3;9;4;1;6;5;4;7;3;3;9;6;8;11;6;0;3;3;7;8;3;6;7;5;11;5;8;7;7;5;3;2;3;6;7;10;7;2;3;4;11;5;5;13;6;4;2;5;4;11;7;9;5;10;3;7;4;6;8;4;5;0;6;0;11;4;2;8;9;12;5;3;13;6;7;7;13;4;0;17;5;7;7;6;4;3;11;10;11
NR5A1_M10142_1.94d.bed	0.08875739644970414	120	1352	250666	9;10;8;13;8;11;6;15;8;9;2;11;18;7;15;12;10;4;8;9;13;11;5;10;12;10;9;12;10;13;6;10;6;10;6;13;11;7;9;4;14;10;17;9;16;7;5;8;5;9;13;5;16;6;9;7;9;6;11;5;12;11;5;13;3;5;10;10;3;9;4;6;13;7;9;8;10;10;7;12;6;4;6;11;6;11;7;11;9;10;11;13;7;11;3;8;3;9;8;7;12;5;9;7;12;18;16;11;11;11;7;10;7;4;9;8;8;5;11;12;9;9;9;9;14;8;13;10;5;9;5;12;7;10;12;1;2;10;8;6;8;8;18;11;6;12;4;7;15;6
ZKSCAN1_M10311_1.94d.bed	0.08874458874458875	41	462	92419	5;3;0;5;1;4;5;6;3;1;3;7;5;2;0;4;6;2;5;2;3;2;3;7;4;2;7;1;1;5;5;3;4;3;1;7;4;5;4;5;4;4;3;0;4;7;1;0;3;3;4;4;1;2;5;1;3;2;1;1;2;2;1;5;3;2;3;5;4;4;2;2;1;3;6;2;4;3;0;2;1;2;0;1;4;3;3;3;3;1;9;4;3;4;1;5;3;4;4;3;2;3;4;4;2;2;3;2;3;6;5;5;3;4;3;2;3;3;3;2;2;1;2;4;4;5;2;1;0;2;2;2;6;3;4;1;1;4;2;2;5;8;1;1;3;2;6;2;0;4
NR1D1_M08991_1.94d.bed	0.08852005532503458	64	723	159723	9;3;5;5;5;4;3;6;3;9;7;8;6;7;3;5;5;3;3;5;3;8;4;7;8;7;1;6;3;4;3;8;6;5;3;8;4;4;6;4;6;2;5;9;7;5;8;6;8;5;8;3;3;4;4;1;4;4;7;2;3;7;2;7;5;2;3;4;5;3;4;5;1;1;6;8;4;1;4;7;6;1;5;7;3;2;2;2;1;2;3;3;4;5;6;4;8;2;3;4;4;10;7;6;6;3;11;6;4;5;3;4;4;5;4;7;5;5;6;11;5;3;8;4;3;5;5;4;1;5;7;4;5;3;5;8;5;5;1;4;4;6;10;2;3;6;7;4;8;4
EN1_M05665_1.94d.bed	0.08846153846153847	23	260	68829	3;2;1;1;1;1;1;2;1;2;5;0;1;3;5;1;2;2;0;1;0;5;1;0;5;6;1;1;3;1;0;4;0;3;1;3;3;3;0;0;2;0;2;0;1;0;0;3;1;1;4;1;3;3;2;3;1;0;2;0;1;3;1;1;3;1;0;2;3;0;1;1;2;1;0;1;1;0;2;1;1;3;3;0;1;1;1;1;2;0;2;3;0;4;3;3;1;2;0;4;1;4;3;2;1;1;1;2;1;2;1;2;1;2;4;3;3;1;2;4;0;4;1;4;0;2;1;2;0;1;4;1;3;5;0;1;2;1;1;1;1;1;1;2;5;3;0;2;3;2
POU4F1_M09911_1.94d.bed	0.08832807570977919	28	317	112399	3;0;5;2;4;4;3;2;0;2;0;2;0;0;0;2;4;4;8;5;1;2;2;3;3;0;1;4;5;0;0;4;3;3;2;4;4;8;2;5;2;4;5;4;1;2;4;0;2;3;2;4;4;4;1;2;0;2;0;5;1;0;6;0;0;2;4;2;6;2;4;2;1;0;0;2;0;2;2;2;2;0;2;1;2;1;0;0;4;5;2;4;0;2;0;4;0;4;0;2;1;1;2;1;3;0;4;0;2;2;2;2;1;0;4;0;2;2;2;5;2;0;0;6;0;1;0;5;6;0;4;0;5;0;0;1;1;3;0;3;0;2;1;2;0;0;2;0;1;5
ZNF398_ZNF398.MEME.bed	0.08829007823171489	1422	16106	2225933	115;124;102;89;106;121;113;120;122;110;107;106;107;98;101;105;83;94;89;97;99;82;101;93;116;128;137;99;93;110;126;127;122;81;113;113;101;108;103;119;130;119;128;127;207;163;160;127;133;131;133;127;140;128;133;131;132;122;111;118;140;111;84;85;120;133;108;98;104;91;104;82;94;75;67;88;75;85;78;104;95;119;105;106;130;104;120;101;117;137;101;125;115;103;88;138;128;120;113;99;91;94;106;136;95;133;96;12…
ESRRB_M05685_1.94d.bed	0.08801498127340825	94	1068	217585	6;9;10;8;7;8;6;10;10;10;4;8;12;8;8;6;11;5;6;7;8;13;7;8;11;8;3;6;7;7;5;7;3;7;7;9;8;6;5;4;6;7;11;12;11;5;4;8;4;6;10;8;3;10;5;9;4;6;7;4;11;5;7;10;1;4;4;8;3;7;3;6;6;6;6;4;7;8;6;8;7;4;8;6;4;6;7;9;7;9;6;9;2;10;8;7;3;6;9;3;10;9;6;8;11;12;13;8;6;5;5;9;4;5;8;9;6;8;7;7;8;7;8;4;13;7;12;12;4;8;6;9;7;6;11;4;2;6;9;4;3;4;13;8;9;9;7;4;9;10
DDIT3_M06487_1.94d.bed	0.088	55	625	137608	10;7;5;6;5;6;3;8;2;1;6;5;6;4;5;3;5;4;6;0;6;4;1;1;5;3;3;5;5;6;9;6;8;4;2;3;5;1;4;4;3;3;2;4;4;6;4;2;3;2;2;5;7;6;3;1;2;7;3;3;4;1;7;8;4;4;2;7;3;1;5;9;1;1;5;3;6;4;4;1;3;2;1;3;5;4;2;8;4;5;1;5;4;2;3;3;4;1;7;5;4;3;7;5;4;5;0;2;4;7;2;1;6;3;5;4;6;6;4;5;3;4;4;4;7;7;4;5;4;7;5;5;5;3;4;6;6;2;4;4;5;8;4;6;2;3;3;4;3;4
SIX1_M09125_1.94d.bed	0.08791208791208792	8	91	24209	3;1;1;1;1;1;0;1;0;0;1;1;1;0;0;1;0;0;0;1;3;0;1;0;0;0;1;1;1;0;0;0;0;1;0;2;1;0;0;1;1;1;3;1;1;0;0;1;1;0;0;0;0;0;0;0;0;1;0;0;0;2;1;1;0;2;2;0;1;1;0;0;0;0;2;0;1;0;0;1;0;0;1;1;2;0;0;2;0;0;0;0;1;1;1;2;0;0;0;1;0;0;0;2;3;1;0;0;0;1;0;0;1;1;0;0;2;0;0;1;0;1;1;2;0;0;1;1;1;1;0;0;0;1;0;2;2;0;0;0;0;1;0;0;0;0;0;0;0;2
BHLHE40_M08516_1.94d.bed	0.0876944837340877	62	707	121472	15;3;0;10;5;8;7;5;6;7;6;13;6;9;6;2;2;4;4;2;6;4;8;0;4;8;6;8;6;4;0;0;6;3;7;4;0;8;6;8;10;4;6;10;8;6;6;0;3;2;2;2;8;6;2;4;0;4;8;2;0;5;2;4;6;6;2;6;4;10;5;8;4;8;6;0;2;4;2;2;2;0;2;3;2;6;7;6;2;2;4;2;4;4;2;7;2;4;0;5;0;10;4;4;4;4;6;3;2;4;4;4;5;2;5;6;10;4;4;4;4;6;0;0;4;12;3;0;5;4;15;6;2;14;4;4;6;8;0;1;13;6;5;6;4;0;2;6;6;10
HOXA13_M09621_1.94d.bed	0.08764044943820225	39	445	140866	3;5;2;2;4;3;6;6;1;7;1;6;4;1;6;3;3;3;10;3;4;5;1;0;4;1;1;5;3;2;3;4;0;1;0;6;5;0;3;3;2;0;3;2;3;0;5;4;6;1;1;2;2;1;4;3;2;1;3;3;5;3;3;4;2;2;2;5;2;3;2;2;1;2;3;0;2;3;3;1;2;5;2;2;1;4;0;3;3;5;0;4;2;2;3;6;4;1;3;8;4;3;3;3;2;0;0;2;3;5;3;3;6;5;6;3;3;5;3;2;5;4;3;4;2;3;2;0;1;2;1;3;3;2;5;5;0;5;3;2;4;4;2;0;4;3;9;3;5;3
HES6_M08756_1.94d.bed	0.08762169680111266	63	719	126581	14;4;6;8;6;9;8;7;5;6;10;5;6;6;2;1;3;5;3;5;8;5;9;6;6;8;7;4;7;7;2;1;3;5;7;2;2;3;7;4;10;9;6;9;13;6;1;3;4;5;3;1;6;2;3;7;2;4;5;6;3;2;4;4;0;0;6;2;3;2;4;5;4;5;6;6;0;4;3;4;5;4;6;2;4;7;4;7;2;2;4;2;4;2;1;7;5;4;0;7;0;9;6;5;8;4;5;2;3;3;6;5;5;2;4;2;6;3;3;6;4;6;1;2;2;6;3;0;7;6;11;6;2;11;7;5;5;9;2;2;16;6;7;5;5;5;0;6;4;7
GFI1_M08721_1.94d.bed	0.08737316798196167	155	1774	330490	15;10;11;16;17;12;7;13;10;20;10;11;13;10;15;17;10;11;11;20;16;10;10;13;19;10;22;22;12;14;17;15;13;17;7;13;18;14;11;12;11;16;14;10;13;9;8;13;14;12;11;12;20;9;8;11;21;12;9;9;7;8;8;6;7;10;16;19;6;11;10;11;9;7;6;7;8;9;13;3;13;11;11;9;6;7;5;15;6;7;9;14;6;10;8;7;8;5;11;6;7;10;16;19;11;12;13;8;13;8;18;13;15;10;12;7;16;18;15;10;8;13;17;15;8;10;15;14;15;12;10;19;12;16;10;15;17;11;18;9;6;10;7;12;11;14;11;1…
CUX2_M05611_1.94d.bed	0.08695652173913043	2	23	16416	1;0;0;0;1;0;0;0;1;0;1;0;0;0;0;0;1;0;0;0;1;1;0;0;0;1;1;0;0;0;0;0;0;0;1;0;0;0;0;0;1;0;0;0;0;0;0;1;0;2;0;0;0;0;1;0;0;0;1;0;0;0;0;1;0;0;0;0;0;0;0;0;0;0;0;0;0;0;0;0;0;0;0;0;0;0;0;0;0;0;0;0;0;0;0;0;0;0;0;1;0;0;0;0;0;0;0;0;0;0;0;0;0;0;0;1;0;0;0;0;0;0;0;0;0;2;0;0;0;0;0;0;0;0;0;0;0;0;0;0;0;0;0;0;0;0;0;0;0;1
CUX1_M05609_1.94d.bed	0.08695652173913043	2	23	16416	1;0;0;0;1;0;0;0;1;0;1;0;0;0;0;0;1;0;0;0;1;1;0;0;0;1;1;0;0;0;0;0;0;0;1;0;0;0;0;0;1;0;0;0;0;0;0;1;0;2;0;0;0;0;1;0;0;0;1;0;0;0;0;1;0;0;0;0;0;0;0;0;0;0;0;0;0;0;0;0;0;0;0;0;0;0;0;0;0;0;0;0;0;0;0;0;0;0;0;1;0;0;0;0;0;0;0;0;0;0;0;0;0;0;0;1;0;0;0;0;0;0;0;0;0;2;0;0;0;0;0;0;0;0;0;0;0;0;0;0;0;0;0;0;0;0;0;0;0;1
DMRT1_M00895_1.94d.bed	0.08681672025723473	27	311	95648	3;2;4;5;4;2;1;4;2;1;3;4;2;2;1;5;4;5;4;4;1;2;1;1;1;3;2;3;3;2;7;4;1;1;1;2;2;4;2;0;1;1;3;0;1;1;0;0;2;1;2;3;2;1;3;1;3;1;1;1;3;0;2;2;1;0;0;3;2;3;0;0;1;1;2;3;2;0;3;2;2;1;4;1;1;4;1;1;1;0;3;1;1;3;1;1;5;1;0;3;1;4;2;3;3;0;6;0;1;2;1;1;2;2;3;1;2;2;1;7;0;4;3;2;4;1;1;3;2;3;0;0;1;2;6;3;4;2;0;1;4;4;2;3;5;0;2;3;2;1
PRDM14_M06945_1.94d.bed	0.08647798742138364	55	636	137042	7;5;4;3;6;6;8;4;2;8;5;2;4;6;5;2;2;3;8;5;3;3;4;7;7;5;3;8;9;4;6;3;3;2;5;10;3;6;2;5;1;5;2;6;4;2;4;4;5;4;4;6;3;4;2;5;5;5;7;4;7;9;3;4;6;1;4;3;1;2;3;6;5;0;3;4;8;4;2;5;2;4;2;3;3;3;4;5;5;5;4;2;5;3;5;5;6;3;5;3;5;5;1;3;4;5;4;4;4;3;7;3;6;3;5;1;2;5;3;3;7;9;2;4;7;4;7;5;3;3;4;4;5;3;3;4;3;2;4;4;3;4;3;4;8;4;6;3;2;3
TERF2_M01857_1.94d.bed	0.08630952380952381	29	336	79783	2;1;0;2;0;1;3;2;1;3;5;3;1;6;3;1;3;2;3;3;5;5;3;5;0;2;2;4;2;0;2;1;1;1;2;7;2;3;1;5;4;2;0;3;1;1;1;2;3;2;2;6;1;1;1;1;5;3;1;3;2;2;2;0;5;1;4;1;2;1;2;3;0;0;4;3;2;1;2;2;2;3;1;0;2;5;7;3;1;2;2;4;1;3;2;3;2;3;0;3;3;5;4;2;1;2;3;2;3;4;2;2;5;4;0;2;5;0;3;3;1;1;1;3;3;1;0;3;1;1;0;2;1;2;0;0;3;4;2;0;3;2;1;1;3;2;3;0;2;5
ZNF90_ZNF90.RCADE.bed	0.08604091456077016	286	3324	557937	29;26;24;26;19;28;30;21;32;22;22;29;22;30;23;28;18;27;35;21;32;23;25;27;31;27;25;24;26;31;24;21;26;28;21;35;20;22;20;29;29;20;26;17;27;21;16;22;16;16;21;13;14;20;23;18;18;16;23;25;10;20;14;9;18;23;13;20;18;14;20;23;12;18;14;22;21;16;22;26;7;16;21;15;15;19;20;16;15;17;17;21;15;16;17;24;20;12;16;23;15;22;16;28;26;35;22;18;22;20;21;19;23;28;31;24;31;25;23;26;23;28;21;30;23;28;22;28;20;23;23;21;27;27…
HOXA10_M09662_1.94d.bed	0.0856353591160221	31	362	130270	3;7;1;1;6;2;2;2;1;2;1;1;3;2;3;4;2;4;2;3;0;3;0;4;4;2;2;1;2;5;6;5;2;2;3;5;5;1;2;2;2;2;7;3;3;0;2;1;4;4;4;3;2;3;2;2;2;1;2;2;4;1;0;2;4;3;0;1;1;5;0;3;0;2;2;1;3;2;1;5;1;3;1;3;1;0;3;2;0;3;2;2;1;1;1;3;6;1;2;4;2;5;3;1;5;2;3;7;4;2;2;3;4;4;2;1;3;1;1;2;2;1;2;3;1;4;1;2;2;1;2;0;2;1;3;3;4;4;4;2;0;2;1;2;1;1;3;3;2;6
DMRT2_M00897_1.94d.bed	0.08527131782945736	22	258	76491	4;1;3;2;2;2;2;2;2;2;3;4;2;2;0;4;5;6;3;3;1;2;2;1;1;3;4;3;0;1;9;4;1;2;0;2;2;2;2;1;2;2;2;1;0;0;1;0;3;1;2;2;2;2;2;3;0;0;1;0;1;1;1;3;0;0;1;3;0;2;0;1;1;1;2;3;0;1;2;3;1;0;2;1;1;1;0;1;1;0;1;1;1;4;1;2;4;4;3;1;5;3;3;3;2;1;4;0;1;0;2;1;1;2;1;1;1;0;2;2;4;0;1;2;3;1;0;1;0;1;1;0;0;4;2;3;1;1;0;0;3;1;2;3;0;2;2;3;0;2
ZNF74_ZNF74.MEME.bed	0.0851063829787234	60	705	242826	17;10;2;5;6;7;6;4;6;10;8;6;6;2;7;7;7;3;6;6;8;5;5;9;7;5;6;10;4;4;2;5;5;2;5;8;5;2;2;3;6;2;5;8;3;7;4;6;4;5;3;2;1;2;2;3;3;0;4;2;2;3;5;8;5;4;3;6;2;2;6;2;6;4;4;3;0;5;3;4;5;3;6;3;4;4;1;2;5;4;4;8;1;8;1;3;2;6;3;3;4;2;6;7;5;4;2;3;6;2;6;6;4;5;5;7;6;3;3;1;2;4;2;5;8;2;5;3;4;4;8;2;7;7;10;4;6;5;9;10;6;6;9;5;6;5;3;3;2;7
GLIS2_M08731_1.94d.bed	0.08489322436066438	322	3793	318912	17;27;28;22;17;24;23;20;18;28;16;25;27;30;19;23;29;35;40;22;30;32;18;29;32;33;25;28;21;30;33;35;30;30;41;25;32;30;34;32;35;27;30;39;24;31;20;22;20;28;33;31;30;27;23;45;37;20;30;34;25;22;22;23;26;21;18;25;25;21;10;18;18;19;15;27;13;24;16;25;28;23;23;22;23;25;31;30;28;23;23;22;28;25;35;28;32;33;37;32;34;43;40;39;18;31;30;27;31;21;27;28;24;24;21;24;21;28;21;19;22;26;28;29;21;27;18;23;20;24;18;12;20;…
RORA_M06062_1.94d.bed	0.08472222222222223	61	720	159017	9;5;8;6;5;6;3;8;6;5;6;10;4;7;5;5;9;8;2;4;7;8;10;4;3;8;3;5;4;3;9;9;1;6;4;6;6;4;4;9;8;4;4;3;6;6;9;3;6;3;2;5;4;6;4;1;6;3;3;6;7;4;3;6;3;5;2;4;3;3;4;3;4;1;5;4;5;2;6;3;6;2;5;7;3;1;3;5;2;4;7;4;5;1;6;2;5;3;4;2;4;6;7;5;5;0;9;8;1;8;5;3;4;3;4;5;7;8;4;10;2;2;4;5;5;5;3;3;4;4;7;0;6;4;7;6;5;5;2;5;5;2;6;3;7;7;5;2;8;4
ZNF18_ZNF18.MEME.bed	0.08462575859743762	251	2966	471125	16;21;21;26;25;21;26;13;18;22;13;30;15;21;20;23;24;26;21;21;15;29;25;21;19;21;19;22;28;17;24;15;18;22;15;16;27;19;22;10;21;18;17;22;20;18;20;11;15;15;20;14;22;19;17;21;17;18;16;17;23;25;15;17;22;14;16;24;20;13;11;13;12;19;11;27;14;10;17;13;20;20;16;19;19;18;23;13;20;31;19;14;26;21;12;13;12;18;20;21;21;25;15;18;14;23;24;28;21;23;17;28;18;19;19;20;27;20;19;23;16;25;28;25;29;32;15;12;19;19;23;29;22;…
LBX2_M05870_1.94d.bed	0.0845771144278607	17	201	57133	2;1;0;0;0;0;1;0;0;3;3;0;2;2;3;2;1;1;1;1;0;4;0;1;5;5;1;2;3;1;1;2;1;1;1;2;1;3;0;0;3;0;2;0;1;1;0;2;1;2;3;3;2;1;2;0;0;0;2;1;0;2;1;3;2;0;0;2;2;0;1;1;1;1;0;0;1;0;2;1;0;2;2;0;1;0;0;1;2;3;0;2;1;3;2;1;0;1;2;2;0;2;3;2;2;0;1;1;1;1;0;1;1;1;3;4;3;3;2;4;1;2;1;4;0;0;1;2;0;0;3;2;1;3;0;1;0;2;1;1;0;1;0;2;2;2;0;1;2;2
DMRT2_M08579_1.94d.bed	0.084375	27	320	106316	4;3;3;5;3;4;2;1;2;3;4;2;2;1;1;4;5;3;2;3;1;2;3;2;2;3;4;5;5;5;5;6;3;3;1;1;6;3;2;1;2;3;2;0;1;1;2;1;1;1;3;1;4;2;2;0;1;0;2;0;2;4;2;0;2;1;2;1;1;4;0;1;0;1;1;1;1;4;1;6;3;0;1;1;0;2;4;2;0;2;0;0;7;3;3;1;1;5;0;1;0;4;2;1;1;3;3;1;4;2;0;0;0;4;2;4;1;1;3;4;1;2;3;4;0;2;2;1;3;0;1;3;1;6;3;4;3;2;1;3;2;2;0;3;0;2;1;1;1;2
HSFY1_M09727_1.94d.bed	0.08433734939759036	7	83	37538	1;1;1;2;1;1;1;0;1;0;1;0;0;1;1;1;1;0;0;1;1;0;0;0;1;1;1;0;3;1;0;0;0;0;0;0;1;0;1;0;2;1;0;0;1;0;0;0;0;2;1;0;1;0;0;1;0;0;0;0;0;1;0;1;0;1;0;0;0;0;0;0;0;0;0;0;0;0;0;1;1;1;3;1;0;1;0;1;1;1;0;0;2;0;1;0;0;1;2;2;1;2;1;0;0;0;0;1;1;1;0;1;1;0;0;0;1;0;1;0;0;2;0;0;1;0;0;0;0;0;2;0;0;0;1;0;1;0;1;2;0;0;1;1;0;1;1;0;0;1
SRY_M06144_1.94d.bed	0.08403361344537816	30	357	137643	8;2;3;2;3;5;4;0;2;1;1;4;4;4;1;1;4;4;1;3;5;4;0;0;2;1;4;2;3;1;2;4;1;2;1;5;3;4;2;1;2;5;2;4;0;3;1;1;3;4;5;2;1;1;4;0;0;3;3;1;1;2;1;1;3;1;2;2;5;3;6;0;3;0;0;1;0;0;2;1;3;2;1;0;1;4;1;3;3;3;0;6;5;4;3;0;0;4;1;5;5;4;2;3;1;0;6;5;2;1;1;1;4;2;2;1;2;1;4;5;1;5;3;4;0;1;1;3;2;2;2;5;3;0;1;4;4;7;4;0;2;4;1;1;1;2;0;3;1;5
POU4F1_M09918_1.94d.bed	0.08375634517766498	33	394	136201	5;2;4;2;2;5;5;3;1;1;1;5;1;1;0;2;1;7;8;2;0;4;3;5;3;1;2;8;5;2;1;8;1;2;5;4;3;2;1;4;1;4;3;5;0;3;2;2;3;3;1;5;4;4;0;4;2;2;2;4;1;1;3;0;1;0;3;1;3;1;5;3;3;1;0;5;1;0;2;0;3;3;3;2;2;2;2;1;1;5;4;3;2;4;3;5;2;4;1;2;1;4;1;1;6;4;4;1;3;5;1;1;2;2;4;1;3;1;3;6;1;5;2;4;0;1;2;4;5;0;1;3;2;1;4;0;4;6;2;2;1;3;1;5;2;3;1;1;2;7
LIN54_M02269_1.94d.bed	0.08359133126934984	27	323	99232	6;3;2;3;3;2;4;4;4;2;3;1;1;3;2;2;3;3;3;3;4;2;2;1;3;5;4;2;1;4;1;1;2;1;1;4;3;4;0;2;2;1;3;5;2;2;1;2;4;2;1;2;2;3;2;1;3;4;1;0;2;0;6;2;0;0;1;1;2;1;0;3;2;2;1;3;2;0;5;1;0;2;1;2;1;2;1;3;2;2;2;2;3;0;3;2;3;2;3;1;0;0;4;1;3;5;1;2;0;2;1;3;5;0;3;3;3;4;1;0;4;1;0;2;2;0;3;2;2;1;2;2;3;2;1;4;2;3;3;4;1;2;2;1;2;4;2;3;1;2
FOXP3_M08699_1.94d.bed	0.08333333333333333	21	252	102360	2;3;0;2;1;4;1;3;1;0;3;3;2;0;1;2;4;2;2;0;1;3;2;3;2;1;0;1;2;1;3;2;1;4;2;1;2;2;2;2;0;1;1;1;2;1;2;2;4;2;2;0;4;4;4;3;0;1;0;3;3;0;1;1;2;0;1;3;0;1;1;1;1;0;2;1;3;1;0;1;0;6;1;2;1;1;1;1;2;0;1;1;1;8;1;0;1;1;3;3;3;3;0;0;0;1;1;1;2;2;1;0;0;1;1;2;0;1;2;1;3;3;1;2;5;2;0;0;4;0;1;6;3;0;0;2;1;3;3;4;1;1;2;1;5;1;2;1;2;2
SIX1_M09121_1.94d.bed	0.08333333333333333	4	48	19834	1;1;0;1;0;0;0;0;1;1;0;0;0;0;2;0;0;0;1;0;1;0;1;1;0;0;0;0;1;0;1;0;0;0;0;0;0;0;0;0;0;0;0;1;1;1;0;1;0;0;0;0;0;0;0;0;1;0;0;0;1;0;1;0;0;1;0;0;1;0;0;1;0;0;0;0;0;0;0;0;0;0;0;1;1;1;1;0;0;0;0;0;1;0;0;0;0;0;0;1;0;1;1;0;1;0;0;0;0;0;0;1;0;0;1;1;0;1;1;0;0;0;0;0;0;0;1;0;1;0;0;0;1;0;0;1;0;0;1;1;0;1;0;0;2;0;0;0;0;1
ZNF784_M10400_1.94d.bed	0.08333333333333333	30	360	74548	5;1;5;1;3;2;3;1;3;2;3;4;4;2;3;2;0;3;4;1;2;0;2;3;1;5;1;4;0;3;4;6;2;2;2;0;5;3;2;3;4;3;3;3;3;2;2;2;2;1;4;3;1;2;1;5;0;4;2;2;4;2;3;2;2;1;3;3;3;1;1;1;1;0;4;1;0;4;3;3;0;2;4;4;2;3;1;1;2;3;1;1;1;3;1;0;1;4;2;5;3;0;0;4;3;0;5;2;2;4;4;2;5;1;3;1;2;3;5;1;3;3;2;4;1;3;2;3;0;3;0;0;1;4;5;3;1;2;4;3;1;2;2;2;3;3;2;3;7;3
ZBTB3_M00638_1.94d.bed	0.08322530464091263	321	3857	661295	31;28;30;22;30;30;30;25;27;23;27;26;32;31;29;23;22;32;24;32;28;30;23;35;37;29;21;32;22;28;34;33;39;30;35;31;28;21;29;24;22;31;24;35;28;22;27;25;27;25;28;24;18;27;17;26;22;19;16;13;16;19;20;24;22;18;25;21;16;20;21;19;20;19;23;23;21;28;23;22;20;18;11;24;20;27;19;24;18;17;24;14;25;22;23;18;19;21;30;27;20;27;21;28;31;33;20;31;27;35;30;33;28;29;29;26;26;30;35;27;27;29;28;25;20;32;29;32;28;29;33;30;18;…
E2F7_M05637_1.94d.bed	0.08310249307479224	30	361	93602	3;3;6;4;1;3;1;3;5;2;5;5;6;2;1;1;2;1;3;1;3;3;1;1;2;2;2;2;2;1;2;2;4;1;2;4;0;4;3;4;3;6;3;4;1;2;1;0;1;5;0;2;0;4;3;3;3;3;4;5;6;3;1;5;6;6;0;2;0;2;0;2;3;2;2;2;4;4;2;1;2;1;1;0;1;1;2;3;0;7;0;1;3;1;3;2;3;3;4;5;1;2;1;2;4;1;0;3;0;4;3;4;3;2;3;2;2;4;2;2;3;2;1;2;6;1;1;2;2;4;0;2;2;5;1;0;3;3;0;2;1;1;2;4;5;0;2;2;1;3
SOX2_M06107_1.94d.bed	0.08305647840531562	25	301	119560	1;4;2;0;1;4;3;0;2;1;4;3;5;1;2;3;3;2;1;3;3;2;2;3;4;0;0;6;1;3;0;3;2;0;0;0;0;0;3;2;3;1;1;2;1;3;0;0;3;4;3;0;2;5;3;2;2;1;2;1;1;3;2;3;3;1;1;3;1;3;1;0;2;3;1;2;1;1;2;2;1;0;2;2;0;1;0;6;3;1;3;0;0;6;3;1;2;0;2;4;3;2;3;3;2;1;2;3;3;2;1;2;0;3;1;2;3;1;1;5;5;1;3;1;3;0;1;2;5;1;1;2;0;3;5;4;6;1;2;1;2;2;0;2;1;2;2;3;3;2
ATOH7_M08749_1.94d.bed	0.08298755186721991	100	1205	230477	8;7;13;6;11;5;8;11;8;4;8;11;10;13;9;11;8;7;9;6;13;16;6;13;8;4;6;8;11;6;9;7;7;13;7;9;5;5;8;6;12;9;8;6;6;7;5;3;10;4;7;9;6;8;7;11;14;9;6;7;10;7;6;13;6;9;2;5;7;5;6;9;4;7;6;7;3;10;7;10;7;4;7;7;6;13;7;5;8;10;8;10;6;9;7;9;8;7;7;11;7;5;6;3;8;9;12;9;7;5;14;4;11;7;11;6;12;8;6;10;8;10;5;4;5;5;8;12;6;7;13;5;5;9;8;13;12;7;9;9;15;11;8;10;11;5;8;8;12;7
ALX1_M08464_1.94d.bed	0.08296943231441048	19	229	109825	2;4;6;2;3;0;1;0;4;0;1;1;0;2;2;2;5;0;0;2;2;1;3;5;2;5;1;4;0;1;0;2;2;1;1;3;3;1;1;2;1;3;7;3;2;1;1;0;0;3;2;0;1;1;0;0;0;1;0;0;2;0;0;1;0;1;4;1;1;1;2;1;2;3;0;0;0;0;0;0;0;5;2;0;0;1;2;1;0;0;0;2;0;1;0;0;4;0;1;3;2;5;0;0;0;5;0;0;0;2;1;1;4;1;2;3;2;5;7;6;4;2;0;2;1;1;1;0;1;1;0;4;0;2;1;1;0;3;0;0;1;0;0;3;0;4;0;0;2;4
LCOR_M02074_1.94d.bed	0.08294930875576037	72	868	212409	10;6;6;6;9;8;4;6;10;9;5;7;3;7;4;5;6;3;9;2;6;13;8;2;7;4;4;7;5;4;4;8;11;6;12;0;8;11;7;6;6;5;10;7;3;5;4;6;4;5;4;2;6;8;3;6;2;10;9;9;6;6;7;9;2;5;4;4;3;2;5;5;5;7;5;6;6;6;3;7;2;5;3;9;6;5;10;8;7;5;5;12;8;8;0;4;7;5;5;6;9;5;1;12;4;4;8;4;2;5;7;3;7;5;5;3;4;10;13;4;4;8;5;8;4;3;2;5;7;2;2;8;8;5;2;3;3;3;7;6;8;5;4;6;8;6;7;5;9;4
CDX1_M05587_1.94d.bed	0.08284023668639054	42	507	196673	10;3;6;3;8;4;5;6;2;6;8;2;3;5;7;4;8;7;8;5;7;7;4;6;4;2;4;8;3;8;8;3;4;2;4;6;7;3;3;3;2;2;6;3;1;1;1;4;3;3;2;2;3;4;0;1;1;2;2;1;1;2;2;5;1;2;2;1;2;2;4;4;2;1;0;6;4;2;2;2;4;2;4;2;0;3;3;3;1;5;3;1;3;4;3;0;1;1;1;1;2;6;2;3;1;4;3;6;2;1;4;7;4;5;3;2;2;1;4;1;3;2;2;3;1;3;3;1;4;2;3;6;5;1;3;5;4;3;7;3;2;5;2;5;4;1;4;2;6;6
ZNF789_ZNF789.RCADE.bed	0.0828239608801956	271	3272	578119	37;23;31;27;24;23;30;25;34;22;28;32;29;26;15;28;32;29;25;25;20;26;33;23;20;29;31;22;34;22;16;25;17;36;23;14;20;24;20;19;21;26;21;23;21;20;18;16;24;13;21;24;24;24;20;25;17;22;16;21;17;21;24;18;10;20;14;18;17;14;11;17;23;17;23;25;14;21;14;12;19;17;17;27;11;16;17;16;14;26;17;20;20;24;19;26;31;23;20;12;20;25;26;19;24;15;19;15;9;16;19;25;18;21;22;13;21;22;23;31;31;27;19;13;15;22;21;16;32;19;17;26;18;3…
E2F1_M09494_1.94d.bed	0.08247422680412371	40	485	70229	3;6;2;5;5;3;7;6;3;4;3;4;5;1;3;5;3;3;6;5;2;2;1;3;4;3;4;3;2;1;1;4;5;2;1;5;2;6;3;1;0;5;1;6;4;2;5;2;6;5;3;7;3;1;2;3;2;2;4;2;2;5;2;5;4;3;4;6;5;1;2;1;2;3;7;1;3;0;2;4;2;1;1;1;4;2;4;3;0;2;2;5;3;4;3;5;4;3;2;0;6;0;5;2;3;3;4;1;3;1;7;1;0;1;1;2;1;3;2;4;4;0;3;6;2;1;1;3;2;4;2;3;7;5;1;4;6;5;6;2;3;5;10;1;8;6;2;4;6;7
SOX8_M06116_1.94d.bed	0.08241758241758242	30	364	137097	3;3;2;2;4;4;4;1;1;5;4;3;5;3;4;1;1;2;3;2;3;6;4;4;1;0;5;5;3;4;4;2;2;5;3;4;3;4;1;3;2;3;2;4;4;2;5;5;3;1;2;2;1;3;2;3;1;0;1;0;3;2;1;2;3;1;2;1;3;2;3;1;2;4;1;1;4;0;4;1;2;0;1;1;4;1;2;5;0;0;1;4;0;4;2;2;1;0;1;5;3;3;5;2;0;0;2;6;3;3;1;2;2;1;3;2;0;1;3;3;3;5;4;3;2;3;4;3;3;1;1;2;1;3;2;1;1;1;3;2;3;1;4;3;1;2;3;2;1;4
NEUROD2_M05927_1.94d.bed	0.08239700374531835	22	267	89570	2;0;0;2;4;1;2;3;2;0;3;4;4;3;0;2;0;10;1;0;2;3;0;1;2;0;0;4;2;2;1;4;4;3;1;3;3;1;3;5;2;1;1;0;3;0;3;1;4;0;4;0;0;8;0;3;3;1;1;1;2;0;1;1;4;1;0;3;1;2;2;4;2;2;0;0;0;0;2;3;0;2;1;0;1;0;0;2;0;2;3;1;0;0;0;1;2;1;0;6;1;2;0;0;5;3;9;1;0;3;1;1;4;0;4;2;0;1;2;1;1;4;0;0;0;1;2;4;2;1;0;2;2;3;1;2;3;3;0;3;2;2;4;2;0;1;2;0;0;4
ZNF655_M00582_1.94d.bed	0.08238636363636363	29	352	108834	1;0;2;3;2;1;0;2;1;3;4;2;5;2;2;1;5;3;1;4;5;3;3;2;6;5;4;1;4;2;5;2;2;1;1;5;1;4;3;0;1;3;3;4;2;2;6;2;1;2;4;1;3;0;4;4;4;3;2;1;3;5;0;1;2;2;2;2;2;1;1;4;4;0;0;0;3;2;2;1;3;2;2;2;6;5;0;1;4;1;3;0;0;1;0;5;1;2;2;4;0;0;1;1;1;2;0;0;1;2;5;3;2;4;2;1;2;0;2;3;1;1;1;2;1;3;7;2;2;4;4;3;2;4;2;3;0;1;3;5;3;1;3;4;1;6;6;5;0;3
YBX1_M09280_1.94d.bed	0.08235294117647059	14	170	50131	3;2;0;1;1;0;2;4;1;1;1;0;1;1;1;0;1;1;0;1;1;0;1;0;1;2;3;1;2;2;1;1;0;0;1;3;0;1;3;2;1;2;0;2;2;2;1;1;1;0;1;1;0;2;1;2;0;1;0;1;0;2;2;1;1;2;1;2;0;1;1;1;2;1;1;0;1;0;0;1;0;2;0;0;4;1;0;0;1;2;2;1;1;1;0;1;1;2;1;2;0;0;3;1;2;1;3;0;0;0;2;0;0;0;1;0;2;1;0;1;1;0;4;6;2;0;2;1;0;1;0;1;1;0;2;0;1;3;4;1;2;4;0;1;1;1;1;0;0;2
GSX1_M01465_1.94d.bed	0.08214285714285714	23	280	76626	8;5;1;2;3;1;3;2;2;0;0;2;2;0;1;3;3;1;2;2;2;1;3;1;3;2;2;1;1;1;2;2;2;1;1;2;0;0;3;0;1;1;3;3;0;0;2;1;1;5;2;3;1;3;0;3;1;4;2;3;0;2;2;1;1;3;6;1;3;2;2;0;0;1;0;3;1;0;0;2;1;3;3;2;3;1;1;1;1;2;4;0;3;4;3;3;3;7;4;2;1;4;1;1;3;2;2;1;2;2;4;2;3;0;1;2;1;1;5;0;3;1;1;2;1;3;0;2;2;2;2;0;1;1;1;3;0;4;1;0;2;0;4;1;1;2;2;2;1;3
ATOH1_M08951_1.94d.bed	0.08171206225680934	21	257	92649	6;0;2;6;2;2;4;0;2;0;4;0;1;0;2;6;0;0;0;2;0;4;3;6;0;1;0;0;2;0;4;0;2;0;4;0;4;0;1;0;0;0;0;5;2;2;0;4;2;1;6;4;2;2;1;4;0;2;0;2;0;4;0;1;2;0;2;4;2;1;4;0;6;0;0;0;0;1;0;2;0;0;0;0;4;0;0;2;2;2;0;4;4;0;6;0;4;2;1;4;2;2;2;7;2;2;2;0;4;2;0;0;4;4;0;2;0;4;2;0;0;0;2;0;0;5;0;1;2;0;0;0;0;2;4;3;0;2;0;1;4;4;4;0;4;0;0;2;0;2
SIX1_M09123_1.94d.bed	0.08163265306122448	4	49	20910	1;0;0;0;0;1;1;0;1;0;1;0;0;0;1;0;0;0;0;2;0;0;0;0;0;0;1;1;0;0;0;0;0;1;0;1;0;0;0;0;0;1;3;0;0;0;0;2;1;1;0;1;0;0;0;0;0;0;0;0;0;0;0;1;0;0;0;1;0;0;2;0;0;0;0;0;0;1;0;0;0;0;0;0;0;0;1;0;0;1;0;0;0;0;0;0;0;1;1;0;0;0;1;0;0;0;0;1;0;1;0;0;0;0;0;0;1;2;0;0;1;0;0;2;0;0;0;1;1;0;0;0;1;0;1;1;0;0;0;0;0;1;0;1;0;1;0;0;0;1
FOXJ2_M05730_1.94d.bed	0.08150851581508516	67	822	249959	9;8;10;7;11;4;5;13;6;8;6;5;5;1;1;6;5;4;4;7;5;7;4;6;7;9;6;3;6;11;7;7;9;12;7;6;5;5;5;4;6;11;5;7;6;6;3;5;3;1;4;5;10;6;9;4;3;2;8;8;4;6;1;2;3;6;5;4;7;4;2;6;0;5;3;7;3;6;3;1;6;4;5;5;4;4;5;0;3;4;6;4;5;2;6;4;6;2;6;2;6;3;4;6;3;8;6;8;3;2;5;4;6;2;6;8;8;5;5;10;10;4;7;8;7;8;7;3;9;3;6;7;4;7;8;7;0;6;5;2;8;2;2;9;9;6;11;3;6;10
TBX5_M06174_1.94d.bed	0.0814081408140814	296	3636	678691	28;27;40;16;29;28;32;32;36;37;31;14;35;32;39;30;39;25;37;30;23;37;23;24;35;28;33;18;37;17;24;29;26;33;9;25;34;15;30;14;33;24;26;23;17;18;17;33;22;14;16;19;7;28;20;18;17;9;13;12;12;5;17;13;21;10;29;15;19;17;15;34;17;15;16;23;13;23;21;12;10;24;25;25;19;12;10;22;19;11;15;19;19;17;18;18;20;19;8;18;21;40;23;31;22;26;13;16;26;30;29;11;35;15;15;48;33;29;29;44;14;40;28;25;35;35;29;29;22;22;26;14;31;22;39…
SNAI2_M09147_1.94d.bed	0.08130699088145897	107	1316	265351	10;12;9;12;9;5;7;9;6;14;6;13;11;6;15;12;10;11;6;11;13;10;9;8;13;7;10;11;7;14;10;10;8;8;7;8;17;6;9;8;11;8;6;11;11;13;15;7;5;11;8;4;5;5;4;7;8;6;10;11;6;2;4;10;8;9;12;7;8;6;7;8;8;11;8;6;6;3;4;7;6;6;8;7;5;10;6;7;3;10;10;5;6;10;13;5;7;7;3;9;9;12;9;7;7;10;7;15;8;10;9;6;10;9;13;8;7;12;10;6;10;7;10;5;10;7;10;10;11;6;11;6;6;12;13;11;6;8;15;9;5;14;8;10;18;9;13;13;14;8
NFATC1_M02089_1.94d.bed	0.08118556701030928	63	776	196162	6;9;10;5;4;8;8;5;2;4;7;10;4;9;5;7;5;10;8;3;6;6;4;3;7;6;4;8;5;7;2;3;9;3;8;7;3;5;3;6;5;12;4;12;3;2;7;2;8;6;7;2;7;4;4;4;6;6;3;6;2;1;4;5;4;4;6;7;3;6;8;1;2;2;4;5;3;4;3;3;2;7;8;4;6;6;2;5;6;5;4;6;2;4;5;5;1;2;1;10;5;8;11;7;5;7;2;7;3;7;5;3;6;0;3;6;7;4;7;4;2;9;7;4;2;6;8;3;6;6;7;3;5;6;8;6;5;3;5;5;5;6;3;3;10;4;3;5;5;6
SNAI1_M09141_1.94d.bed	0.08109833971902937	127	1566	301953	13;15;8;12;13;5;10;10;11;12;6;15;11;8;14;11;11;14;8;11;16;11;13;11;12;11;14;14;9;16;10;12;8;8;8;10;18;9;11;11;12;10;11;13;13;17;15;10;10;12;10;6;7;4;6;7;8;9;15;12;8;3;9;10;8;10;16;8;12;8;8;10;9;13;7;7;8;3;6;7;6;9;8;7;5;12;7;10;3;11;16;8;7;10;14;7;10;10;5;10;9;16;11;8;13;16;6;15;8;13;9;10;12;11;18;14;7;13;10;10;9;7;14;8;11;13;6;11;12;8;12;7;9;16;17;8;9;10;17;12;5;13;14;7;18;11;15;11;14;10
ATOH1_M08947_1.94d.bed	0.08092485549132948	28	346	98900	2;0;0;0;2;2;1;2;1;0;4;2;0;4;0;2;2;4;2;2;3;0;2;7;9;1;0;6;1;2;0;1;3;4;2;2;3;4;6;4;2;0;0;0;2;7;8;1;2;0;0;7;5;8;5;3;4;2;3;0;1;0;2;0;2;4;2;2;4;2;2;4;2;3;0;2;0;0;2;0;0;6;0;0;0;0;2;2;3;0;2;4;0;4;0;3;3;2;3;7;0;2;2;1;7;3;9;2;3;2;1;0;0;4;0;2;0;3;2;0;2;5;3;1;0;0;2;2;7;2;0;1;4;5;2;2;2;3;2;4;2;5;1;5;2;0;4;0;2;6
ZFHX3_M00497_1.94d.bed	0.08088235294117647	22	272	80619	1;2;0;9;4;3;1;5;2;2;1;0;3;2;1;3;1;3;3;0;3;3;1;2;3;1;3;0;2;0;1;2;1;0;3;5;3;1;4;3;1;3;0;1;1;3;2;2;1;1;2;2;1;1;2;2;1;1;0;2;2;4;1;2;2;2;3;1;3;0;3;1;2;0;1;1;0;2;0;0;2;2;3;1;2;0;0;3;1;3;0;4;1;0;3;2;1;4;4;3;9;0;1;2;4;3;2;1;2;1;3;3;1;3;1;2;4;2;2;1;1;1;1;1;2;3;3;0;0;0;1;4;0;1;1;3;1;2;1;1;0;0;1;0;0;0;3;5;1;2
SNAI2_M09145_1.94d.bed	0.08082292432035268	110	1361	267785	11;13;8;11;10;5;10;10;8;13;7;14;10;7;15;12;11;12;8;10;15;9;9;8;12;9;10;13;8;15;7;9;8;8;8;10;17;7;9;9;15;9;5;10;12;14;16;8;6;10;9;4;7;3;5;8;10;7;11;11;7;4;8;9;6;9;12;7;7;6;7;9;8;11;7;8;7;4;5;6;6;8;6;7;5;10;7;7;4;9;12;6;7;10;12;9;6;7;3;8;6;12;9;6;8;13;4;16;8;11;10;7;12;10;14;8;7;13;9;9;8;8;11;5;8;13;7;9;10;7;9;6;6;12;14;8;7;9;14;8;6;13;12;8;17;10;12;7;14;9
ZNF146_M10372_1.94d.bed	0.08044692737430167	72	895	310250	15;6;7;7;5;14;6;7;6;10;9;12;7;2;12;12;7;8;10;3;12;7;6;12;5;3;10;7;10;9;8;10;6;5;10;9;8;3;6;5;7;6;5;7;5;3;2;7;8;3;5;4;7;3;1;0;4;5;4;10;2;1;7;7;7;3;4;1;4;5;2;7;7;2;4;6;6;1;8;2;8;4;4;3;1;4;1;6;7;3;2;5;4;5;6;5;6;5;5;4;5;2;8;6;5;3;3;11;5;3;5;10;6;3;6;6;4;8;8;8;4;3;4;6;5;5;6;0;12;13;5;6;5;7;10;8;4;8;11;8;6;4;4;9;8;4;7;5;10;6
HOXA10_M08788_1.94d.bed	0.08016877637130802	19	237	70048	3;2;2;1;3;5;0;4;1;3;3;2;3;0;1;2;0;3;0;2;2;0;1;0;2;3;2;0;2;1;3;1;3;1;1;0;1;4;2;1;0;0;1;2;2;3;1;0;1;1;1;1;6;2;2;1;2;1;1;1;2;2;2;0;2;0;2;0;0;1;1;0;1;1;1;2;2;0;1;4;0;2;3;0;2;3;5;1;0;2;1;1;1;2;1;1;2;3;3;2;2;3;3;2;2;2;0;3;2;2;0;2;1;1;0;4;1;2;0;2;1;4;0;0;2;4;2;1;0;2;1;2;0;1;2;1;1;0;1;0;2;3;0;4;2;1;2;2;1;2
DMRT3_M08575_1.94d.bed	0.08	26	325	122208	2;1;3;5;1;1;4;1;1;2;2;1;3;0;2;2;5;4;1;3;1;3;2;4;3;2;3;4;4;5;5;5;3;1;1;1;3;2;3;2;2;4;3;4;1;2;2;0;2;2;1;0;4;3;1;5;3;0;1;1;2;1;1;2;2;2;2;1;1;1;1;1;0;1;1;3;2;3;0;6;3;0;2;1;1;2;3;1;1;1;1;2;7;2;2;2;2;1;1;2;3;3;1;5;1;1;4;1;4;3;1;1;1;5;1;3;1;1;1;3;2;2;3;4;1;1;2;3;0;2;0;3;0;7;3;4;4;1;0;3;4;1;1;6;1;3;1;2;1;3
ZNF716_ZNF716.RCADE.bed	0.07991587802313355	76	951	263102	5;9;8;5;10;3;8;3;6;6;18;6;9;9;13;12;9;3;8;8;9;7;2;12;7;6;8;9;7;10;5;5;9;6;5;5;6;5;7;7;4;11;5;7;5;7;6;8;5;6;4;5;4;11;6;4;2;8;3;12;6;4;8;4;9;3;7;4;4;9;2;8;7;3;3;2;5;6;2;6;3;3;10;6;5;5;10;7;4;6;7;4;7;8;3;7;3;8;8;5;1;4;5;3;9;6;7;10;6;8;4;6;6;4;8;8;9;0;6;7;3;10;6;9;7;8;4;5;8;2;6;5;7;5;5;7;11;3;9;7;7;5;3;13;8;3;7;5;12;4
ATOH1_M09462_1.94d.bed	0.07988165680473373	27	338	99585	4;0;0;2;6;1;3;6;3;0;4;5;3;0;0;0;1;5;2;2;2;0;6;1;8;0;2;3;6;2;0;3;2;6;2;1;4;0;5;3;2;2;2;2;0;5;6;1;4;0;2;4;1;8;1;6;4;5;0;1;4;0;1;1;4;0;2;0;0;3;5;0;4;2;0;2;0;2;0;2;4;2;0;2;0;6;0;2;2;1;2;2;2;0;3;0;2;1;2;4;2;2;1;4;1;9;4;1;2;5;0;3;0;2;2;2;1;1;0;5;2;5;3;0;2;0;0;4;2;0;3;0;6;0;2;2;4;0;6;0;1;6;2;3;0;3;0;0;4;2
ALX3_M05560_1.94d.bed	0.0794979079497908	19	239	70786	2;2;1;4;3;1;0;1;2;1;2;2;1;2;1;4;1;4;1;1;3;0;1;3;1;6;2;2;2;1;1;4;0;1;2;4;3;2;1;2;3;1;1;0;1;2;3;4;1;1;3;2;0;1;5;1;2;2;0;3;1;1;1;0;1;3;1;1;1;1;2;1;1;4;0;0;0;2;1;0;0;0;3;1;1;0;5;0;1;0;1;0;0;1;1;2;3;1;1;2;1;1;3;2;1;4;4;1;1;2;0;1;1;1;2;2;2;2;4;2;1;1;3;3;2;2;1;0;1;0;1;2;0;3;2;1;0;2;0;1;0;2;3;2;0;2;6;0;0;2
HMGA1_M06581_1.94d.bed	0.07909604519774012	14	177	65304	3;3;1;1;0;4;4;4;1;3;1;1;2;1;0;2;1;4;1;1;1;2;1;1;4;0;4;0;2;2;2;1;1;1;0;0;0;1;0;1;2;3;2;1;2;0;1;1;0;2;0;0;2;1;2;1;0;1;0;0;0;2;0;2;1;0;3;0;1;0;0;1;0;1;0;0;2;3;1;2;1;0;1;2;1;0;1;2;1;1;1;0;2;1;1;2;5;0;3;1;5;0;2;0;1;0;0;7;1;0;0;0;0;1;0;2;0;2;1;0;0;1;0;0;0;2;1;0;2;1;3;0;1;0;0;1;0;1;0;1;1;1;0;2;2;2;0;3;0;1
TBX15_M09201_1.94d.bed	0.07900943396226415	134	1696	303247	18;12;12;16;17;13;18;13;22;13;12;9;13;18;8;14;10;18;14;14;8;14;10;20;8;11;7;13;10;7;10;8;9;18;3;17;10;15;8;14;16;15;9;14;11;16;11;11;9;8;13;15;11;9;7;13;13;12;13;6;6;13;6;4;12;12;9;5;14;8;14;6;8;12;7;11;7;8;9;5;6;10;5;12;12;8;8;10;10;18;11;11;11;11;9;9;12;13;9;13;14;10;17;14;11;8;19;11;8;17;13;12;11;7;9;12;14;18;9;7;10;13;15;12;13;10;7;9;8;8;12;14;10;10;12;15;11;8;9;9;6;16;10;12;16;6;14;9;17;13
ZFP82_M10394_1.94d.bed	0.07897664071190211	71	899	288064	5;10;6;5;4;14;9;5;3;8;11;9;6;7;5;7;6;4;4;7;6;9;7;5;3;9;10;8;9;7;7;7;4;4;6;9;7;6;6;4;6;6;3;3;7;4;10;8;5;6;8;3;6;5;9;5;9;7;10;6;1;6;4;3;3;6;4;6;2;2;4;8;1;1;3;3;5;6;7;7;4;4;8;11;3;6;4;3;4;6;6;6;4;5;4;7;4;5;9;2;5;8;7;4;7;8;6;6;6;3;6;6;11;9;5;11;5;3;4;8;5;8;7;9;5;3;5;10;6;6;5;7;5;8;3;5;9;7;9;8;9;10;3;1;5;2;12;5;4;8
GBX1_M05755_1.94d.bed	0.07894736842105263	18	228	63677	3;3;0;2;2;1;0;1;0;1;4;0;2;3;1;1;0;2;0;0;1;5;1;0;5;5;1;0;2;2;0;4;0;3;2;2;2;3;1;0;1;0;1;0;1;0;0;1;0;1;4;1;3;3;2;2;1;0;1;0;1;2;2;2;3;1;0;3;1;0;0;1;1;1;0;0;1;0;1;2;2;3;1;0;0;2;1;0;2;0;3;3;0;4;2;2;2;3;1;4;1;4;0;3;1;1;1;2;1;2;1;2;2;1;3;2;2;1;2;5;0;3;1;4;0;4;1;2;0;1;3;0;3;5;0;0;1;0;0;1;1;1;0;2;4;3;1;1;3;1
HMX1_M08775_1.94d.bed	0.07894736842105263	24	304	70625	2;1;2;4;2;3;3;6;3;3;2;4;2;3;4;3;3;2;2;4;1;2;2;3;0;0;6;2;4;1;1;1;4;1;2;0;2;3;3;2;0;3;0;1;1;2;2;0;3;3;3;5;1;1;1;1;1;3;5;1;0;1;4;2;0;6;2;2;1;2;1;0;2;0;3;2;0;2;0;2;2;1;4;2;2;3;0;4;0;0;1;0;2;2;2;5;2;1;0;4;4;1;1;2;1;2;0;2;0;2;8;4;3;1;0;1;3;1;0;1;4;5;1;6;3;2;3;3;2;3;0;1;1;1;0;1;0;1;2;4;1;3;1;1;4;1;3;2;2;1
NFATC1_M06405_1.94d.bed	0.07891156462585033	58	735	197529	8;6;7;7;5;11;10;7;2;4;6;9;3;9;6;8;5;7;9;1;5;6;5;4;6;5;5;10;4;6;3;3;10;4;6;8;1;5;1;9;6;14;6;8;4;3;7;1;9;3;5;2;3;4;3;4;6;4;2;7;2;1;5;5;4;3;9;3;3;6;6;2;1;4;3;5;3;5;3;3;1;6;8;2;7;5;3;4;6;5;4;6;3;3;4;4;1;2;1;9;4;5;10;7;5;8;3;5;3;7;4;3;3;1;4;4;4;4;6;5;0;9;6;2;4;6;7;2;6;6;8;3;5;6;6;4;4;3;9;4;5;4;3;3;8;4;3;4;3;5
BPTF_M06463_1.94d.bed	0.07874682472480948	93	1181	300322	8;7;8;11;8;9;8;7;5;5;8;8;9;8;12;10;7;16;9;7;12;8;10;7;9;7;10;4;6;8;5;10;9;8;6;8;7;11;11;8;9;6;9;7;9;3;11;6;7;13;9;10;13;15;13;5;7;11;4;8;5;9;10;4;10;3;12;3;3;10;4;8;10;10;4;1;3;5;10;5;8;5;4;6;10;8;9;2;7;10;6;4;8;6;8;17;12;9;9;11;10;10;7;7;3;7;8;12;11;6;5;8;8;8;3;4;8;13;5;9;12;6;6;4;7;5;4;7;9;13;5;15;8;10;10;8;8;12;12;3;6;6;4;7;9;5;9;8;2;11
CDC5L_M06466_1.94d.bed	0.07865168539325842	14	178	67608	2;0;3;1;0;3;3;0;2;2;2;0;5;1;2;0;6;2;2;0;1;2;1;1;1;0;0;1;1;3;1;2;2;1;0;1;1;2;0;0;0;1;2;1;0;3;2;1;0;0;1;0;0;5;0;0;2;0;1;0;1;1;1;2;0;3;1;0;2;0;1;0;1;2;0;1;1;0;1;2;0;0;2;0;2;2;1;1;5;1;3;3;1;0;0;2;1;3;0;0;0;1;1;2;1;1;1;0;1;1;0;2;3;1;1;0;1;1;1;1;3;1;1;2;1;0;1;2;4;1;2;0;1;0;0;2;1;1;1;0;1;0;0;0;1;1;2;0;1;4
TFCP2_M06204_1.94d.bed	0.078125	25	320	47740	7;3;3;2;3;3;6;0;7;3;4;4;7;7;2;3;4;1;2;3;5;0;4;1;1;1;1;1;1;3;0;2;1;3;1;3;6;0;1;1;2;1;0;0;2;2;2;1;3;5;0;1;1;1;7;0;0;2;0;0;2;5;0;2;1;3;0;0;1;1;6;1;0;3;3;5;0;1;0;0;1;2;0;2;1;0;6;2;1;2;3;3;3;0;1;4;1;1;3;2;0;0;0;2;1;5;1;1;1;1;1;0;2;2;0;2;2;3;3;4;2;1;0;1;1;0;1;1;4;1;5;0;4;5;0;2;2;1;2;3;4;1;4;2;2;2;2;6;7;10
PBX1_M01230_1.94d.bed	0.07792207792207792	42	539	34172	2;2;1;1;0;1;0;0;0;1;2;1;0;2;3;2;1;0;2;1;1;1;0;1;6;6;10;15;10;15;4;6;10;11;6;17;5;3;7;8;9;11;7;6;3;3;4;4;3;5;1;3;4;2;3;3;4;3;4;3;1;1;3;2;2;0;1;3;2;4;2;2;4;4;3;4;3;4;1;2;1;0;2;3;3;3;4;2;2;3;4;4;2;4;2;2;2;4;2;4;4;4;7;3;6;5;8;13;7;13;6;7;7;4;3;8;5;6;9;6;8;8;5;4;2;4;0;2;2;1;2;2;2;2;1;0;2;1;0;1;0;2;1;0;0;0;1;2;1;1
NFATC1_M02087_1.94d.bed	0.07776560788608981	71	913	266634	7;12;8;5;7;9;8;9;6;8;5;8;6;8;4;6;3;11;8;5;9;4;5;3;7;6;6;9;3;6;6;3;8;6;9;10;3;4;4;8;7;9;6;13;4;4;7;3;8;7;13;5;6;6;6;3;12;8;3;6;5;3;4;6;6;6;6;8;6;4;6;3;3;4;5;4;3;3;2;5;5;6;9;4;9;6;3;3;7;6;3;4;2;5;5;3;1;3;6;10;6;11;10;12;6;8;5;6;4;8;3;2;9;3;5;5;7;5;9;3;5;11;9;7;3;7;11;6;6;10;8;9;3;7;7;5;7;5;5;5;5;6;4;3;8;7;5;6;6;9
XPA_M09278_1.94d.bed	0.07765298218435321	401	5164	716961	31;38;31;32;37;35;41;38;39;25;40;31;29;21;36;39;27;35;34;36;29;37;45;30;33;44;41;28;37;36;29;37;20;37;27;26;36;39;41;39;42;54;35;45;43;38;36;40;34;49;48;37;41;49;30;35;34;47;34;31;37;30;37;33;24;30;33;28;25;25;17;28;26;21;32;24;34;27;26;26;28;22;27;26;27;33;27;31;29;29;31;39;37;41;36;43;42;43;38;40;40;43;42;45;36;45;50;34;44;44;38;41;43;31;44;34;37;25;40;30;35;40;32;32;34;35;29;34;36;33;24;25;37;…
ZNF175_M10448_1.94d.bed	0.0776255707762557	51	657	204856	2;5;6;7;2;6;6;7;5;3;3;3;2;3;6;7;3;6;8;6;5;8;10;7;6;4;4;1;4;1;4;4;4;7;6;4;4;7;7;5;5;3;2;5;5;6;4;1;7;7;3;4;4;7;6;6;6;5;6;0;4;8;7;6;2;4;2;7;0;2;2;5;1;5;0;4;1;4;3;6;7;3;0;2;5;6;5;2;1;3;3;6;3;4;6;5;2;2;5;7;2;8;5;1;1;4;4;4;5;4;6;4;4;5;7;4;4;6;6;6;4;4;3;7;4;3;3;7;3;4;7;0;4;3;5;3;6;2;4;5;3;2;5;5;4;5;8;4;4;5
ZNF641_ZNF641.RCADE.bed	0.07737226277372262	159	2055	182436	10;10;17;17;11;14;11;11;11;10;11;14;21;12;18;11;7;16;19;11;18;14;13;12;18;14;15;13;18;20;16;17;15;22;16;17;23;19;16;16;28;13;8;19;16;16;18;11;13;16;24;9;17;13;15;12;5;9;16;11;8;12;15;13;15;15;4;13;10;5;8;6;16;9;13;8;8;10;8;11;14;11;11;10;13;12;15;14;10;14;15;6;24;11;23;17;13;23;15;23;13;20;16;18;15;27;9;13;13;14;10;17;12;10;18;15;14;18;18;14;11;16;22;12;14;15;11;11;14;16;9;13;17;15;10;7;15;9;10;1…
E2F3_M05632_1.94d.bed	0.07734806629834254	14	181	58784	2;2;4;0;0;2;3;2;1;0;1;1;2;0;1;2;0;2;0;0;0;0;0;3;1;2;3;4;1;1;0;1;0;2;1;2;0;1;3;3;4;1;0;5;0;0;1;1;0;1;0;0;0;2;1;0;1;1;1;0;1;1;0;1;4;1;1;1;1;1;0;0;1;1;0;2;0;1;2;0;1;1;1;1;1;3;1;2;0;0;2;1;0;2;0;2;2;0;0;0;0;3;2;3;0;3;2;4;2;1;1;1;0;1;2;1;0;0;0;1;2;1;1;5;2;1;3;3;1;2;0;2;0;1;1;2;2;0;0;1;1;0;0;1;3;0;1;1;2;3
MECOM_M02602_1.94d.bed	0.07733333333333334	29	375	120945	4;3;2;2;4;5;3;1;2;2;5;6;0;5;3;0;5;1;1;2;2;3;0;2;8;2;3;1;6;5;5;3;2;2;3;3;1;4;3;2;4;2;2;2;4;1;2;2;5;1;3;4;2;2;0;3;2;2;4;1;3;3;4;2;3;0;2;2;2;2;4;2;0;2;2;2;2;0;2;2;1;1;2;1;2;3;2;3;2;3;3;1;2;0;2;3;6;1;0;3;1;0;2;0;1;3;2;3;1;1;5;2;2;3;4;2;2;2;4;7;3;2;3;1;3;0;1;1;2;2;3;1;3;0;3;7;3;1;5;3;3;4;2;4;0;5;4;4;5;3
ZNF85_ZNF85.RCADE.bed	0.07708538472358982	548	7109	1210537	63;62;58;51;53;59;60;51;47;51;53;54;52;73;59;59;55;61;42;47;57;59;47;43;44;47;48;60;49;56;45;52;53;51;42;53;45;54;48;46;49;48;39;35;51;36;47;37;53;63;58;53;57;45;52;37;39;45;47;36;38;44;33;32;30;44;33;48;39;33;25;42;33;36;38;30;27;25;28;40;39;44;30;35;34;37;36;46;43;38;35;52;48;49;44;34;61;44;38;57;49;42;59;48;54;40;60;53;46;41;56;54;41;57;66;53;49;49;51;48;49;46;48;55;41;59;54;52;51;52;48;49;39;…
SIX1_M09131_1.94d.bed	0.07692307692307693	3	39	17632	1;0;0;1;0;0;0;0;1;0;1;0;0;0;0;2;0;0;0;1;0;0;0;1;1;0;1;0;0;0;0;1;0;0;0;0;0;0;0;1;0;0;0;0;1;1;1;0;0;1;0;0;0;0;0;0;0;0;0;0;0;0;0;1;0;1;0;1;0;0;1;0;0;0;0;0;0;1;0;0;0;0;0;0;0;0;0;0;0;0;0;0;0;0;1;0;0;0;0;1;1;1;0;1;0;0;0;0;0;0;1;0;0;1;0;0;0;0;0;0;0;1;0;0;1;1;0;0;1;0;0;0;1;0;0;0;0;1;1;0;1;0;0;0;0;0;0;1;0;1
ZNF410_M06247_1.94d.bed	0.07692307692307693	23	299	94369	4;2;2;2;1;2;4;3;0;2;5;3;2;6;0;2;2;3;3;1;1;0;0;2;2;2;3;6;3;4;3;3;1;0;6;5;1;2;3;2;2;1;4;0;4;3;0;3;1;5;3;3;3;1;2;3;2;3;1;3;0;2;2;4;1;2;0;1;2;0;1;1;1;3;2;2;1;2;1;0;1;3;2;1;0;1;1;1;3;2;1;3;2;2;2;1;4;3;2;1;2;2;1;1;0;0;0;1;1;2;1;3;2;1;1;4;3;3;2;4;0;0;0;2;0;2;2;1;5;2;2;1;1;1;2;2;1;0;5;1;1;2;1;3;1;5;1;5;2;4
ATOH1_M08510_1.94d.bed	0.07643312101910828	24	314	102524	1;2;2;5;4;3;2;3;2;2;3;10;2;1;1;2;1;5;0;2;3;3;0;2;0;0;4;5;1;1;5;6;1;4;2;4;4;1;4;3;0;2;2;6;2;1;0;4;3;2;4;0;0;2;1;1;0;0;2;2;1;1;3;2;1;0;3;5;0;4;2;0;3;4;0;3;0;0;2;1;0;0;3;1;0;0;0;1;2;2;3;0;0;0;0;6;0;3;1;3;3;4;0;2;5;5;2;3;3;4;3;8;0;5;3;0;3;2;1;3;2;1;0;1;1;0;2;1;4;0;4;1;1;3;2;1;1;0;2;0;4;4;3;3;5;1;2;0;3;2
SOX18_M06097_1.94d.bed	0.07624633431085044	26	341	154950	5;4;3;0;1;6;2;1;2;4;2;2;8;3;5;2;3;3;1;1;7;4;3;4;3;4;0;4;4;1;3;2;3;1;1;2;2;1;0;4;3;1;0;2;5;3;3;2;2;5;1;0;1;2;2;3;0;0;0;0;1;2;3;2;3;3;2;5;1;1;1;4;2;3;1;0;1;1;0;2;1;3;0;1;1;1;0;0;2;4;1;2;3;3;2;3;0;1;0;3;1;2;2;4;4;2;0;1;4;2;2;1;4;1;2;2;4;2;2;3;2;2;1;2;1;1;5;4;3;6;1;1;2;1;5;5;4;5;2;2;1;2;2;4;1;4;2;1;5;3
ZFHX2_M01262_1.94d.bed	0.07614213197969544	15	197	65066	2;0;2;2;2;0;2;0;2;0;0;2;0;0;0;0;0;4;2;0;2;2;2;0;6;0;2;2;0;2;0;0;0;4;4;2;4;2;0;4;0;0;2;2;0;4;0;2;2;0;0;4;0;0;4;0;4;0;0;0;0;0;2;0;0;0;0;0;0;0;2;0;2;0;0;0;0;0;2;2;0;2;0;4;0;0;0;2;0;2;2;0;0;0;0;6;2;2;2;2;2;4;0;6;2;0;2;2;0;0;0;2;0;2;0;0;4;0;2;0;2;0;2;0;0;4;2;0;2;0;2;2;0;4;0;0;4;4;4;2;0;0;0;0;0;0;2;8;4;2
CDC5L_M03776_1.94d.bed	0.07608695652173914	14	184	69853	3;1;0;3;3;1;3;8;4;0;3;0;3;4;0;3;2;1;1;1;1;3;3;1;1;1;0;1;1;2;0;2;0;1;1;1;1;2;1;1;0;0;0;1;1;2;2;1;0;3;2;2;0;0;1;0;2;1;1;0;2;1;2;0;2;0;3;1;0;1;1;1;1;2;1;1;0;2;0;1;0;1;0;3;0;2;0;1;2;2;1;0;0;2;0;1;0;0;1;1;0;0;0;2;2;3;0;1;1;1;0;0;1;1;1;1;0;0;3;0;1;1;2;1;2;1;2;4;5;1;2;1;0;0;0;1;1;1;0;1;0;0;3;0;2;1;0;2;3;2
GCM2_M05762_1.94d.bed	0.07582938388625593	16	211	32092	2;1;0;0;1;1;1;1;0;1;2;2;1;1;1;0;1;2;1;2;1;0;2;3;1;1;1;0;2;5;1;0;2;1;0;0;0;1;1;0;1;3;1;0;1;4;3;1;3;4;2;1;3;2;2;1;1;1;2;2;0;5;2;2;2;8;4;3;0;2;1;0;3;0;0;1;3;0;0;0;2;1;2;4;2;0;3;3;2;4;2;1;4;2;1;2;2;2;1;1;3;2;0;1;2;0;2;0;1;0;0;3;3;0;2;1;1;0;0;1;2;2;1;1;0;1;1;1;0;1;2;2;1;2;2;0;0;3;0;2;0;0;1;1;1;0;1;1;0;1
NOTO_M05947_1.94d.bed	0.07575757575757576	15	198	65536	3;0;4;4;3;0;2;1;2;0;0;2;2;0;1;0;0;3;2;0;4;2;2;0;4;0;2;1;1;1;0;1;0;3;5;2;3;2;0;3;0;0;2;1;1;2;0;2;1;0;1;3;0;1;4;0;4;0;0;0;0;1;2;0;1;1;0;0;1;0;1;0;2;0;0;0;0;0;1;1;1;3;1;3;0;0;0;2;0;1;2;1;0;0;1;4;2;2;3;2;3;3;0;5;4;1;1;2;1;0;0;2;0;2;1;0;3;0;3;0;1;1;2;0;0;2;2;0;1;0;1;3;1;2;0;0;4;2;3;2;0;0;0;0;0;0;1;7;4;1
HESX1_M05782_1.94d.bed	0.07555555555555556	17	225	73625	2;0;0;1;0;0;1;0;2;2;0;2;0;1;0;2;2;2;0;2;3;2;1;6;1;0;1;1;2;2;2;0;4;2;0;2;1;4;1;0;1;2;3;0;5;0;2;1;1;2;6;3;0;1;1;0;1;1;0;1;1;1;2;4;2;1;1;2;1;0;1;0;1;0;0;0;2;2;3;1;0;2;0;0;1;0;1;5;1;4;1;1;2;2;1;0;2;1;2;3;1;4;2;0;2;1;2;0;1;1;1;2;2;3;3;4;3;3;2;4;0;1;1;4;1;3;1;3;0;0;3;0;0;4;4;1;0;0;1;1;0;1;0;3;2;2;2;1;3;2
CCDC169-SOHLH2_M09149_1.94d.bed	0.07549120992761117	73	967	150655	16;9;9;15;5;10;11;8;9;5;8;10;7;8;9;2;14;7;1;6;10;7;8;7;6;8;10;4;5;11;3;2;8;3;7;4;3;3;8;6;9;6;12;8;5;10;11;1;9;4;7;9;16;13;6;3;1;4;1;6;0;4;12;3;2;3;7;3;7;0;0;8;7;4;8;4;11;3;1;2;7;4;5;5;6;7;2;7;6;5;8;4;11;3;5;9;8;5;1;3;5;11;1;10;10;6;2;3;4;5;10;7;6;6;10;3;6;7;4;8;4;3;0;5;1;11;0;2;4;15;12;6;4;8;10;4;4;15;6;6;19;3;11;8;11;5;0;14;5;13
ALX1_M05586_1.94d.bed	0.07547169811320754	16	212	98729	3;0;2;4;2;1;2;1;1;4;0;2;1;0;0;1;4;4;0;0;2;3;1;3;4;3;1;1;2;2;0;3;2;0;2;1;2;2;1;3;0;0;6;3;4;1;2;1;0;0;1;3;1;1;2;0;1;0;1;0;1;0;1;0;0;2;1;2;2;1;1;0;1;0;2;2;0;1;1;1;0;1;2;0;0;1;3;0;1;1;1;2;1;0;1;1;1;1;2;3;1;3;0;0;0;3;0;1;2;1;2;4;1;1;1;2;1;4;4;3;3;2;1;1;2;1;0;0;1;0;1;1;1;1;3;2;2;3;2;0;0;1;0;3;1;3;0;0;0;4
TBX19_M06157_1.94d.bed	0.07506702412868632	28	373	94343	6;0;5;8;0;4;1;2;5;4;4;1;3;10;2;6;1;0;4;2;7;6;1;2;3;2;0;6;2;5;0;3;3;3;2;3;2;3;2;2;4;3;5;0;2;0;3;0;4;4;2;1;5;5;0;0;5;7;0;4;2;3;7;0;4;0;2;4;0;4;3;1;0;0;2;2;0;2;0;4;0;1;4;0;2;0;5;0;0;1;4;1;2;3;1;0;3;2;2;1;4;3;1;2;0;0;2;2;2;4;2;1;3;4;0;5;0;2;4;0;0;5;2;2;4;0;2;8;2;2;4;3;1;6;1;4;2;2;3;4;1;3;4;1;1;0;7;2;2;2
ZNF584_ZNF584.RCADE.bed	0.07489597780859916	54	721	281867	9;3;4;6;4;6;7;2;3;8;5;4;10;4;6;5;7;11;6;6;2;4;1;4;4;3;7;6;9;7;3;5;4;2;3;5;4;6;2;8;5;6;4;6;6;2;3;8;7;8;3;9;3;4;5;5;4;5;2;7;2;4;4;2;4;4;7;6;1;3;3;2;4;1;4;3;5;3;2;3;2;4;8;4;7;6;6;3;3;7;4;6;6;2;7;7;7;6;3;6;2;5;4;5;4;3;6;6;6;6;5;5;7;6;4;5;4;4;4;8;6;4;3;8;5;6;4;11;8;4;10;4;2;4;5;1;5;4;4;5;3;3;4;5;3;3;4;1;6;8
FOXO1_M05738_1.94d.bed	0.07446808510638298	35	470	160349	8;4;5;3;5;4;0;0;2;5;9;1;4;6;0;7;7;5;3;6;3;2;3;6;6;3;4;0;3;8;2;1;0;3;3;0;3;0;5;2;4;1;3;2;6;5;2;0;2;1;1;3;3;5;5;2;1;7;7;8;0;6;3;2;2;5;2;3;4;1;2;1;0;7;2;1;1;6;0;3;4;1;0;0;3;3;4;3;0;5;4;4;0;1;0;4;3;6;3;0;2;4;2;1;8;2;2;6;6;5;4;1;0;2;5;2;1;3;3;2;1;2;2;6;3;1;2;8;3;4;4;5;0;7;5;1;1;2;0;3;2;5;0;0;2;1;12;3;5;10
TBX6_M09211_1.94d.bed	0.07445442875481387	58	779	167278	6;7;6;9;6;4;7;6;10;7;8;3;6;6;3;5;2;6;7;10;10;6;4;5;2;5;6;6;5;2;4;8;8;7;3;7;5;4;5;9;4;3;5;7;8;9;2;4;6;5;7;5;3;3;5;7;7;3;2;4;5;4;2;2;4;7;5;4;5;4;7;3;5;7;3;2;2;4;7;2;1;2;3;4;2;4;4;5;4;8;5;5;4;4;2;2;8;0;3;8;5;6;9;7;5;2;7;4;6;8;4;5;7;1;2;2;8;8;6;5;8;6;12;8;7;2;2;6;4;4;5;7;6;3;7;5;5;4;6;4;5;9;5;7;10;2;4;4;8;10
PHOX2A_M01308_1.94d.bed	0.0743801652892562	9	121	45726	2;1;0;4;0;1;0;1;0;2;1;0;0;3;0;3;1;1;1;0;2;0;2;0;0;1;0;1;1;2;1;1;1;1;1;0;0;0;0;1;0;1;0;0;0;1;1;2;0;2;1;0;1;0;0;0;0;0;1;0;0;1;1;1;0;0;0;0;0;0;0;1;1;0;1;1;0;2;0;1;1;0;1;0;0;0;1;0;2;2;1;0;0;2;0;0;0;1;1;1;1;1;2;0;0;1;0;2;2;2;1;0;0;0;1;1;0;3;1;0;1;0;1;1;0;0;3;0;0;1;1;3;2;0;1;1;1;1;7;3;1;1;1;0;0;2;0;0;0;1
MNX1_M05910_1.94d.bed	0.07430340557275542	24	323	110013	5;1;3;1;1;2;3;4;2;1;2;1;4;5;3;2;0;2;3;3;4;4;5;3;5;1;2;2;1;4;1;2;1;1;3;0;4;2;2;1;4;1;0;1;5;1;2;3;0;1;1;4;2;3;0;1;3;2;1;0;2;4;1;6;1;0;0;2;2;4;1;1;1;1;1;0;3;0;2;1;0;2;3;0;2;1;1;5;3;2;2;6;4;2;2;2;1;4;1;1;2;4;1;1;4;0;0;6;0;1;2;3;7;2;4;3;2;3;5;3;3;2;1;1;0;2;0;3;3;3;2;1;4;2;1;1;1;2;1;1;3;2;0;2;4;5;0;1;3;7
ZBTB32_M09300_1.94d.bed	0.07419354838709677	23	310	94215	6;2;1;4;2;1;0;0;0;2;1;0;4;0;0;1;3;0;1;2;2;3;4;2;2;3;4;3;0;0;2;2;2;5;6;2;3;2;2;2;0;0;2;0;2;2;0;2;2;2;2;4;2;0;0;1;0;4;4;0;0;0;4;2;0;2;2;0;0;4;2;0;0;0;0;6;2;0;2;2;2;0;2;2;6;0;2;3;4;0;3;1;4;4;0;1;4;2;6;4;6;2;6;1;0;8;4;2;0;2;0;0;1;5;2;0;10;0;2;6;1;0;4;2;3;6;0;2;0;2;2;4;2;2;2;0;5;2;0;0;3;2;2;2;3;2;0;2;3;6
HMX1_M08779_1.94d.bed	0.07418397626112759	25	337	82974	4;1;3;6;2;7;3;5;4;7;2;3;1;6;5;4;2;1;2;6;2;2;1;2;2;0;5;2;5;1;1;1;4;1;1;1;3;4;2;2;0;3;1;3;0;3;1;0;2;5;1;3;0;2;1;2;1;3;4;3;1;0;4;1;0;7;1;3;1;2;1;0;2;0;1;2;0;2;0;2;3;1;4;4;5;5;0;5;1;1;2;1;1;3;5;5;0;4;0;2;3;2;1;1;3;3;0;2;0;2;7;5;3;1;0;1;4;1;0;1;5;3;3;6;1;3;2;1;1;3;0;1;1;1;4;0;1;0;1;2;1;7;1;2;2;1;4;1;1;1
ZNF513_M10396_1.94d.bed	0.07408023972032629	445	6007	912819	48;46;39;36;40;44;55;56;67;44;49;45;33;39;53;44;55;49;38;44;54;44;50;42;39;41;50;30;43;36;30;50;33;53;46;44;57;59;70;55;56;46;49;49;49;27;30;33;34;42;35;51;51;42;34;43;35;32;40;42;39;50;31;41;30;26;32;28;34;21;27;25;31;34;26;28;28;31;19;24;23;37;41;32;32;35;34;51;27;40;50;51;41;39;42;52;60;56;69;47;52;54;39;35;48;42;40;45;43;40;43;45;33;35;45;38;40;52;35;30;41;32;41;36;32;36;31;34;29;25;30;43;34;…
LHX1_M01363_1.94d.bed	0.07407407407407407	18	243	81431	3;4;2;1;3;3;0;2;4;1;1;1;3;5;0;1;0;2;1;1;4;4;1;1;0;1;0;0;3;1;2;0;0;3;1;1;2;1;2;3;1;2;1;0;1;4;2;1;1;2;1;4;1;0;0;2;2;1;1;4;1;0;2;0;1;0;1;1;2;3;1;0;1;1;1;0;2;0;1;1;1;1;2;0;2;1;1;2;0;1;1;1;3;5;3;0;0;3;1;1;2;8;1;1;2;2;2;1;3;0;3;1;2;1;4;0;1;3;1;2;1;1;2;1;2;3;1;3;0;3;2;0;2;2;3;5;0;1;3;2;2;2;1;1;2;4;1;1;1;3
ZNF567_ZNF567.RCADE.bed	0.07407407407407407	208	2808	638284	23;29;26;24;26;17;24;22;26;17;24;23;27;23;18;14;18;21;22;21;19;17;24;23;20;19;21;17;14;18;23;20;21;23;27;17;17;12;19;15;17;23;26;16;14;18;17;23;19;19;22;18;18;22;11;24;11;19;16;12;17;13;18;14;11;13;8;12;6;10;12;10;10;8;12;12;16;15;17;13;16;16;16;9;16;17;26;18;16;19;19;15;11;10;24;25;30;22;21;25;17;19;21;15;29;16;19;20;27;23;20;19;17;18;18;14;16;18;15;16;31;21;20;19;15;22;14;21;16;28;17;21;24;13;2…
ZNF232_M06242_1.94d.bed	0.07394366197183098	21	284	93212	3;4;1;4;2;1;1;2;4;3;4;3;1;5;1;2;2;1;1;1;2;1;4;2;2;4;1;4;3;1;2;2;2;0;3;2;1;1;2;3;1;3;2;2;1;2;1;2;2;4;5;1;0;3;1;3;2;1;1;4;1;1;0;1;1;1;4;2;2;3;2;1;1;0;1;0;1;1;1;1;0;0;2;2;0;1;1;2;2;4;1;1;1;3;4;1;1;2;0;2;2;2;0;5;3;0;2;4;1;1;0;0;4;3;3;2;3;0;2;0;2;1;2;2;1;1;2;4;1;0;4;2;2;3;1;2;2;3;0;2;3;1;8;2;1;1;2;1;1;5
GSX2_M05778_1.94d.bed	0.0738255033557047	22	298	112341	3;3;1;1;1;2;3;3;1;0;1;3;5;6;2;3;0;0;6;4;2;2;1;4;4;3;1;2;1;3;1;4;2;3;2;2;4;3;6;1;4;0;2;1;4;2;2;1;0;0;2;2;2;1;2;2;2;1;1;2;3;3;1;2;1;2;1;2;3;1;1;0;1;1;1;0;3;1;3;0;1;1;2;1;0;2;1;4;1;1;3;6;0;1;2;5;1;3;2;4;1;4;4;4;4;3;0;4;1;1;1;6;1;0;4;2;0;1;4;1;0;2;2;1;2;2;1;4;1;2;2;3;2;1;1;0;2;3;1;0;1;1;1;1;4;2;1;3;0;2
POU6F2_M06021_1.94d.bed	0.07371794871794872	23	312	91712	1;8;2;3;4;3;2;3;2;5;3;2;2;3;2;2;1;0;6;1;2;0;3;7;5;3;3;0;0;0;2;1;5;2;1;0;2;2;2;3;4;4;0;1;1;4;5;1;4;1;4;0;2;1;3;1;1;1;2;1;1;4;2;2;1;0;1;0;1;1;2;2;0;1;1;3;3;0;0;1;1;5;1;2;3;1;1;1;3;1;2;1;1;1;2;2;3;1;5;1;0;2;0;3;1;1;3;6;2;3;3;2;4;2;2;0;1;2;5;3;5;1;6;3;2;2;1;3;2;2;1;5;0;4;1;3;2;3;0;0;2;1;1;1;3;1;2;3;1;2
MEF2A_M05890_1.94d.bed	0.0736196319018405	36	489	160159	3;6;2;7;2;3;0;7;3;2;2;3;5;2;2;3;6;7;2;2;5;3;2;5;3;5;2;7;7;2;4;3;3;3;7;8;3;7;4;3;6;2;7;3;4;2;4;2;3;2;2;2;4;2;2;3;3;5;3;3;3;1;3;2;2;2;2;3;1;3;1;1;3;3;4;2;4;3;1;2;1;3;3;5;1;3;2;4;4;1;3;4;3;2;2;3;5;1;4;1;2;2;2;1;6;2;6;3;3;1;2;6;4;3;5;2;3;2;3;1;4;4;4;5;3;7;4;1;5;3;5;1;3;4;6;3;2;5;2;4;1;3;7;3;2;3;4;4;4;3
TBX4_M06172_1.94d.bed	0.07346678023850085	345	4696	872477	34;43;50;25;35;29;45;38;51;43;35;23;42;41;48;42;50;36;48;33;32;41;33;34;44;34;42;27;47;28;30;38;36;37;27;30;51;20;33;31;40;36;31;34;23;26;21;40;32;15;18;25;8;32;27;25;26;11;15;14;18;8;24;15;22;14;28;19;34;17;15;41;23;14;16;30;21;20;23;15;11;27;27;25;24;15;13;23;23;14;21;21;25;16;24;23;28;23;12;28;30;51;24;34;29;30;21;27;32;39;41;18;44;25;29;57;44;42;39;54;26;54;36;32;50;46;41;43;28;30;32;25;37;22…
ZNF805_ZNF805.RCADE.bed	0.07336633663366336	741	10100	1862451	98;53;52;47;55;66;41;62;68;78;60;67;47;65;62;85;66;73;59;61;83;77;33;47;61;69;83;108;81;46;65;63;97;89;69;79;55;69;56;63;75;62;88;87;81;70;60;82;63;78;54;76;84;92;85;91;72;71;44;55;66;78;54;49;40;54;28;29;55;52;73;34;40;54;51;65;40;45;40;35;46;40;59;53;67;64;84;67;56;41;46;82;93;100;103;81;67;111;99;54;54;86;101;109;73;49;63;86;80;72;56;69;58;90;74;52;96;74;89;93;65;62;55;55;80;64;67;79;45;61;81;…
HMX3_M05795_1.94d.bed	0.07327586206896551	17	232	75536	1;1;1;1;1;1;4;2;3;2;2;1;1;4;2;5;1;1;1;3;1;2;2;1;1;3;3;2;1;0;1;1;2;1;2;1;1;0;0;0;1;2;2;3;2;2;2;2;0;0;1;2;2;1;2;1;0;1;3;3;3;1;3;1;0;3;1;3;0;1;1;0;2;0;1;1;0;0;2;1;2;2;1;4;5;3;1;2;0;2;2;0;1;1;2;2;3;1;0;3;2;0;3;4;1;3;3;5;0;0;1;0;0;2;0;1;1;3;2;0;2;1;1;1;1;4;5;0;2;4;0;0;1;2;0;0;1;1;2;3;2;1;0;2;0;2;0;4;0;2
RREB1_M02642_1.94d.bed	0.07314061184395172	1303	17815	2776822	138;117;103;104;107;137;80;140;114;138;128;101;92;110;100;164;123;120;109;105;146;114;91;96;133;114;118;165;151;74;101;102;115;117;142;169;148;141;115;160;166;132;133;122;127;130;104;128;114;132;132;137;150;163;113;167;128;148;101;116;133;183;144;113;104;112;84;59;96;100;99;59;62;71;105;83;84;65;89;88;88;72;96;96;109;117;140;97;75;124;114;132;157;190;176;147;133;199;174;128;111;154;160;140;129;92…
ZNF823_ZNF823.RCADE.bed	0.07290164859274118	1163	15953	2513730	149;132;121;117;127;119;120;129;136;90;133;112;107;115;81;111;83;89;87;98;106;96;105;102;81;119;139;84;105;112;115;117;126;90;131;103;106;89;111;120;132;111;126;144;175;155;145;129;134;134;152;137;124;146;147;128;119;83;99;100;117;87;69;75;109;111;95;91;105;89;87;48;55;55;76;75;49;48;65;71;81;121;89;116;100;93;114;95;119;106;101;109;110;100;84;136;130;114;107;94;94;105;98;116;109;134;109;123;121;…
BHLHA15_M00224_1.94d.bed	0.07272727272727272	24	330	106987	4;2;4;3;2;3;0;0;1;1;2;5;3;3;1;3;2;3;0;4;5;4;2;1;2;2;2;4;1;3;5;7;1;3;2;4;2;4;5;3;3;4;2;4;2;4;0;2;4;3;3;4;3;1;3;1;1;1;3;2;0;0;3;2;2;1;1;3;0;1;5;1;1;3;1;1;2;0;2;3;2;0;0;0;1;0;0;0;3;2;2;1;2;1;2;3;2;2;4;1;0;1;1;2;4;5;4;3;2;4;1;4;0;6;1;1;4;2;2;1;4;0;2;3;1;3;2;1;4;3;4;3;1;2;1;2;0;3;0;4;1;0;1;2;5;2;3;1;2;3
PROP1_M06027_1.94d.bed	0.07253886010362694	14	193	92322	2;4;4;1;1;0;1;0;3;1;2;0;0;2;1;2;4;0;0;1;1;2;3;4;5;2;0;3;0;1;0;2;1;1;2;2;3;0;2;2;1;3;4;2;1;0;1;0;1;2;3;1;1;2;0;0;2;1;0;0;2;1;0;1;1;1;2;1;2;0;1;0;1;1;0;1;0;0;0;1;2;2;1;1;0;0;2;1;0;0;1;2;0;1;2;1;2;1;3;1;1;3;0;0;0;3;0;2;1;2;1;3;1;0;1;2;1;6;4;2;3;1;0;2;2;0;1;0;1;0;0;2;1;1;1;1;1;2;0;1;1;0;1;3;0;3;0;0;0;2
HOXD8_M05838_1.94d.bed	0.07246376811594203	15	207	70284	3;2;3;5;5;1;0;4;1;0;0;0;4;2;0;1;0;2;3;0;1;4;2;1;3;1;1;2;1;1;1;1;1;3;5;1;3;1;2;1;0;0;2;1;1;3;0;2;1;0;2;2;1;2;2;0;1;0;0;0;0;1;1;0;2;1;0;2;2;0;1;0;1;2;0;0;0;0;1;3;0;1;1;2;0;1;0;1;1;3;2;2;2;0;4;2;1;1;3;2;4;2;3;3;2;0;2;0;1;1;1;0;0;3;1;0;4;0;2;0;1;3;1;0;1;4;0;1;0;2;0;3;4;1;0;3;1;2;2;0;0;0;0;0;0;0;3;5;0;2
TBX1_M02208_1.94d.bed	0.07232267037552156	52	719	149777	7;2;10;7;7;4;8;7;5;6;6;4;4;10;8;2;1;9;7;7;7;8;4;5;1;4;2;7;4;2;5;5;6;8;2;4;2;6;5;6;7;4;7;5;6;5;4;5;5;7;4;3;5;2;3;4;5;4;5;5;7;1;7;2;6;5;3;2;4;3;2;3;3;5;2;9;1;2;4;2;3;6;2;5;0;2;8;3;7;7;2;6;3;6;3;2;4;4;4;9;5;6;6;5;6;3;4;5;4;8;3;1;6;1;4;5;6;6;8;0;8;8;8;6;5;2;1;6;4;7;11;10;7;2;6;4;5;4;2;5;3;5;2;5;7;2;5;3;6;9
ZNF224_ZNF224.RCADE.bed	0.07227511171556246	372	5147	1188293	42;38;39;45;39;44;47;41;36;41;42;39;42;37;49;38;39;31;30;54;38;43;34;39;42;46;36;45;49;50;32;25;30;43;42;37;41;44;35;38;31;38;48;35;34;29;33;33;32;35;31;41;35;19;37;30;41;24;23;41;25;19;23;21;17;19;22;23;19;24;26;25;23;18;22;24;23;15;19;30;20;20;25;22;19;30;20;28;31;22;19;23;26;32;32;29;35;36;35;32;33;24;32;39;37;35;35;37;25;37;38;35;40;32;33;32;40;42;52;42;32;38;45;30;38;32;46;41;40;41;41;49;45;…
ATOH1_M08512_1.94d.bed	0.0718232044198895	26	362	106327	2;2;2;3;6;3;3;4;3;0;3;9;3;1;1;2;1;5;0;1;4;4;2;1;4;0;3;8;2;0;4;7;2;3;3;4;5;1;5;2;1;2;1;6;5;1;3;2;4;2;3;3;1;4;2;1;1;3;2;2;2;1;3;1;2;0;2;4;0;4;3;0;3;5;0;0;2;1;2;1;2;1;0;1;0;3;0;1;2;2;4;0;2;0;1;4;0;4;1;4;2;2;2;2;4;7;3;1;5;5;2;8;0;6;3;0;4;2;0;5;3;2;1;0;1;0;2;3;3;0;5;1;2;3;2;2;1;1;2;0;5;3;3;2;5;2;2;1;3;3
HOXA10_M09720_1.94d.bed	0.07142857142857142	30	420	155861	4;5;2;3;6;1;1;3;1;2;5;0;3;7;7;8;2;4;4;2;0;3;2;4;4;2;2;2;3;2;2;3;1;5;3;7;1;2;5;2;4;2;6;6;7;2;3;3;5;2;3;2;4;2;4;2;3;2;4;6;1;2;0;2;5;2;0;2;2;2;2;1;2;1;2;2;0;3;2;3;2;3;0;2;3;0;2;5;1;2;4;2;3;1;4;3;2;0;2;3;1;4;2;2;3;3;2;4;3;3;4;2;3;2;5;2;3;2;2;2;4;3;3;3;3;5;1;2;4;1;3;0;5;2;5;2;4;6;5;1;1;4;2;3;1;2;4;1;4;4
BHLHA15_M09896_1.94d.bed	0.07142857142857142	21	294	101432	1;4;2;4;3;4;2;1;4;0;3;8;2;1;1;2;2;6;0;2;4;2;2;0;2;0;4;5;1;1;6;6;1;2;2;4;2;2;3;1;0;1;2;6;2;1;0;2;4;4;3;0;0;2;1;1;0;4;3;2;1;0;5;0;0;2;2;3;2;3;2;0;3;6;0;2;0;0;2;0;0;0;0;0;0;0;0;1;2;2;2;0;0;0;0;5;0;4;1;2;2;2;0;4;4;5;2;2;2;4;2;7;0;7;2;0;3;1;0;2;2;0;2;0;1;0;0;1;3;0;3;0;0;3;2;3;1;2;2;0;4;5;2;2;6;1;2;0;1;2
[truncated: 127 more rows]
