# Supplementary material for: The MUC5B-associated variant rs35705950 resides within an enhancer subject to lineage- and disease-dependent epigenetic remodeling
Source: JCI Insight. 2021 Jan 25;6(2):e144294. doi: 10.1172/jci.insight.144294 (PMC7934873; doi:10.1172/jci.insight.144294)
Supplement: Supplemental Data Set 1 [file jciinsight-6-144294-s076.zip › noTSS/best_curated_Human_TFs_p1e-5_grch38/LC2PROseq_noTSS.tfit_merged_md_scores.txt]

NR1I2_M08993_1.94d.bed	0.349223546406645	967	2769	141057	10;10;13;16;10;18;15;4;14;16;11;10;7;10;11;6;11;5;4;7;5;12;8;8;10;8;11;12;10;7;10;13;11;14;14;9;10;9;8;12;19;8;10;7;9;17;17;17;3;13;17;21;22;18;23;16;32;20;20;14;19;23;41;23;31;42;62;57;57;69;70;70;56;70;61;65;72;58;61;60;47;52;55;40;31;29;28;30;21;27;21;23;17;21;21;14;22;24;12;21;8;14;9;8;6;7;9;8;8;12;9;8;11;9;6;7;7;7;8;11;7;10;9;6;12;7;7;9;4;6;12;6;5;13;7;10;9;9;5;11;5;9;8;13;5;9;6;7;8;7
NR1I2_M07567_1.94d.bed	0.34397163120567376	970	2820	138391	9;6;11;13;12;18;13;8;17;17;13;8;7;11;13;8;8;5;6;7;7;10;6;5;12;4;7;10;10;11;13;12;12;17;18;13;9;11;11;14;11;9;11;11;12;15;16;22;10;13;18;26;16;28;18;17;32;23;20;11;22;25;33;25;27;44;61;56;64;66;71;64;66;70;61;65;80;52;60;63;42;52;52;39;29;35;25;30;20;29;24;22;19;17;20;14;22;23;15;22;9;9;4;12;10;9;8;10;9;14;10;10;11;10;5;7;10;10;6;11;7;10;6;6;9;6;6;10;5;6;13;8;6;13;9;11;5;6;6;11;3;13;12;12;6;11;6;5…
VDR_M06221_1.94d.bed	0.33207724917569476	705	2123	138714	11;11;11;9;11;15;12;2;13;12;8;11;7;8;8;7;8;7;8;2;2;9;5;8;7;5;9;7;12;8;8;12;9;13;11;9;7;10;5;11;12;5;6;12;6;8;8;10;3;9;9;16;14;14;14;11;23;17;18;10;11;14;23;14;21;33;54;44;50;53;48;49;41;48;50;44;53;41;52;43;27;37;37;27;20;21;20;17;17;22;16;13;14;15;14;10;18;14;13;18;9;10;10;7;5;8;9;9;11;13;6;9;9;9;7;5;6;6;6;8;5;8;6;7;7;4;9;7;3;5;12;6;5;11;7;8;6;7;2;13;8;10;7;13;3;7;7;6;6;6
ZNF384_M09363_1.94d.bed	0.3038392321535693	1013	3334	281657	15;15;18;13;18;11;10;24;7;17;13;16;12;18;10;19;6;12;10;12;14;16;19;6;22;17;9;8;8;8;10;17;11;21;16;9;11;11;15;8;16;12;19;24;9;19;16;11;20;10;12;11;20;7;28;16;31;23;20;30;36;31;67;42;54;52;47;45;48;62;78;79;80;91;76;66;77;87;64;34;47;52;34;50;45;33;41;22;15;30;17;28;13;6;21;23;11;21;12;10;5;5;13;10;11;10;11;8;16;19;11;8;13;10;15;16;16;17;14;12;18;7;20;12;18;17;14;10;28;21;23;9;20;7;15;6;27;26;11;21…
FOXP1_M01031_1.94d.bed	0.26453333333333334	496	1875	84082	4;5;5;5;7;6;8;8;6;11;4;8;12;11;5;2;6;8;6;11;8;9;10;6;4;6;5;5;5;9;4;3;6;1;3;6;3;3;2;3;4;10;5;4;2;6;14;7;8;6;5;9;28;34;30;22;39;33;26;26;27;27;42;36;55;44;36;29;42;44;45;25;26;20;19;27;28;39;40;39;23;33;31;43;30;28;38;29;21;25;13;17;18;10;14;11;8;5;0;5;8;5;4;4;5;3;4;2;5;3;7;5;1;4;3;3;4;6;2;4;1;3;2;3;4;2;4;6;3;10;9;5;6;5;4;4;7;8;5;4;7;2;5;6;4;8;1;7;5;3
GMEB1_M08733_1.94d.bed	0.2602739726027397	19	73	27020	2;2;2;0;0;0;0;0;0;2;0;0;2;4;0;0;0;0;0;0;2;0;0;0;0;0;0;2;0;0;0;0;0;0;0;0;0;0;0;0;0;0;0;0;0;0;0;0;0;0;0;0;0;0;0;0;0;0;1;0;0;0;0;2;0;1;0;2;2;2;2;0;2;2;2;0;4;0;0;0;2;0;0;0;2;1;6;0;2;0;0;2;2;0;1;0;0;0;0;0;0;0;0;0;2;0;0;0;2;0;2;0;0;2;0;0;0;0;0;0;0;0;0;0;0;0;0;0;0;0;0;0;0;0;2;0;0;0;0;0;0;0;0;0;0;0;0;0;2;2
ZSCAN10_M00592_1.94d.bed	0.2552099063726971	845	3311	194475	19;21;9;22;17;18;7;18;25;11;18;13;14;8;14;8;14;17;11;9;9;15;15;18;17;16;12;17;18;15;14;10;15;10;22;20;10;20;17;19;12;12;16;7;18;20;18;23;20;26;16;22;21;26;22;28;22;26;25;32;33;47;43;35;47;36;51;50;49;50;47;80;62;51;76;53;42;58;50;41;47;58;60;47;37;34;51;40;31;27;25;27;27;23;22;25;18;16;20;15;22;18;10;18;23;14;11;13;17;12;7;12;16;10;17;20;15;10;21;13;7;15;14;3;7;11;16;14;13;14;12;11;6;15;14;15;6;1…
ZNF684_ZNF684.RCADE.bed	0.24978216671507406	860	3443	282656	15;32;19;16;10;17;27;20;25;23;17;13;17;15;22;17;16;11;22;12;15;12;14;18;17;13;20;11;12;15;16;16;14;28;15;16;16;14;13;16;22;20;20;10;18;14;17;18;17;18;23;29;23;21;20;26;23;25;33;23;22;23;36;35;37;58;51;72;59;41;59;52;51;61;69;75;48;59;54;47;65;42;37;37;32;21;32;31;26;33;23;25;39;17;22;24;18;18;28;23;7;17;19;14;16;19;22;17;15;17;22;23;21;20;14;17;12;15;12;18;17;10;14;9;19;12;13;18;16;19;18;12;9;10;…
FOXF1_M04073_1.94d.bed	0.24605263157894736	374	1520	104014	6;6;5;11;8;6;11;4;4;6;8;4;10;5;3;7;7;8;5;13;3;8;4;3;9;3;5;6;6;4;2;5;6;6;6;7;5;4;8;3;6;5;3;5;3;5;12;4;5;6;5;8;20;30;23;16;32;27;19;21;20;21;21;22;39;35;25;22;35;34;24;19;12;21;18;19;19;31;30;33;17;20;22;35;18;24;30;18;19;15;6;15;13;8;11;11;7;7;3;5;4;8;4;1;2;5;6;6;2;5;9;6;2;7;3;2;1;4;3;6;5;3;6;2;5;3;5;5;3;8;4;5;4;1;3;6;3;3;3;6;4;3;8;3;6;4;2;5;5;11
FOXA1_M09573_1.94d.bed	0.24550069220119983	532	2167	154090	7;6;13;11;10;9;8;6;10;13;9;9;13;9;2;6;10;14;14;18;5;13;12;6;11;7;4;2;4;3;3;3;10;6;6;10;2;3;2;7;13;6;7;3;7;9;21;6;7;8;10;10;24;28;27;32;39;36;27;25;26;24;41;31;53;49;45;36;48;44;49;21;25;22;18;32;31;36;45;35;33;33;32;36;31;30;36;31;26;20;16;20;19;9;20;8;13;6;4;6;7;10;8;9;8;8;4;15;11;8;9;9;6;12;8;4;9;11;9;5;5;6;7;4;10;7;3;4;6;5;9;1;8;10;3;6;7;12;8;12;13;6;2;5;1;9;3;7;9;7
FOXD1_M09582_1.94d.bed	0.24282786885245902	474	1952	134272	6;10;9;7;12;10;6;8;9;11;5;8;10;9;6;8;5;16;12;15;3;14;5;7;13;5;4;4;2;3;3;3;9;8;3;5;5;2;4;4;12;7;7;10;5;9;14;9;8;7;11;6;21;25;26;25;35;33;25;22;23;25;36;32;50;44;39;31;38;41;40;24;22;23;21;25;27;35;41;34;27;30;27;33;27;30;41;24;20;28;9;15;12;9;13;10;15;7;4;9;6;10;9;8;2;6;6;6;6;8;13;4;8;4;5;2;7;7;4;6;5;8;6;7;4;5;3;0;8;7;6;4;6;7;1;4;14;6;6;6;11;5;5;4;6;6;6;7;6;9
FOXC1_M01039_1.94d.bed	0.24248033317908377	524	2161	136116	6;8;7;11;11;8;10;8;10;12;7;13;12;12;7;8;11;11;10;12;11;11;11;5;8;7;6;3;3;6;2;4;7;3;7;6;6;4;7;1;8;9;7;7;10;8;14;9;8;5;10;8;23;32;31;26;42;37;27;25;26;28;47;35;59;48;41;29;40;47;48;24;23;23;24;30;31;36;46;40;29;37;31;40;30;32;48;31;26;29;14;15;17;11;18;14;12;11;5;5;9;10;4;8;6;5;7;5;7;4;8;1;8;6;7;3;8;8;5;3;5;5;7;6;6;11;4;3;4;7;11;6;8;5;4;9;10;6;7;7;11;3;7;6;8;10;5;8;8;3
FOXA1_M09569_1.94d.bed	0.2408563782337199	540	2242	159444	6;9;11;11;14;10;8;8;10;12;9;11;14;8;2;6;11;14;17;18;5;13;13;7;11;7;4;3;7;5;3;3;9;6;6;8;3;5;3;5;13;8;7;4;8;10;19;10;8;11;10;11;23;29;28;31;40;40;28;26;28;23;43;32;55;49;47;35;48;45;49;22;26;22;21;32;31;37;45;36;33;35;32;36;34;30;39;31;26;23;15;20;18;10;21;8;16;6;6;7;7;9;8;11;11;9;5;16;13;9;9;8;6;12;8;4;7;6;9;6;5;6;8;5;10;6;5;4;5;7;9;1;6;10;2;5;7;12;7;12;11;6;4;6;1;9;4;8;8;8
EGR1_M05640_1.94d.bed	0.23720307795249249	709	2989	152315	8;15;14;8;16;10;13;20;14;14;11;7;8;18;19;21;15;18;13;12;7;13;18;13;8;20;12;15;16;16;8;14;11;15;18;8;17;20;15;20;21;21;19;22;22;13;22;26;21;24;17;24;28;21;29;29;19;24;28;35;45;44;45;31;46;40;37;38;49;52;47;36;50;55;53;37;55;38;49;36;40;48;39;39;27;25;36;31;31;29;16;15;25;19;23;16;16;18;14;13;18;19;4;11;15;18;12;16;11;8;18;8;8;8;18;7;9;12;6;20;11;7;15;10;10;9;10;10;10;7;14;4;14;14;11;13;12;7;10;13;…
TCFL5_M09217_1.94d.bed	0.2350597609561753	413	1757	101427	5;2;3;13;1;10;14;12;2;6;10;7;7;6;13;5;9;9;6;8;9;7;5;6;18;5;11;6;7;7;5;4;2;6;12;6;3;21;8;11;24;7;6;9;7;17;7;12;12;33;14;12;9;11;13;12;15;12;19;11;27;29;19;27;20;24;22;37;32;23;21;27;25;34;31;23;21;26;32;24;28;29;20;16;22;43;17;11;18;10;15;25;18;5;10;12;8;7;29;15;4;11;5;15;4;17;4;3;3;13;14;1;11;9;1;2;11;8;5;5;6;7;5;2;3;6;6;7;8;9;4;2;6;5;6;3;5;6;5;5;12;9;2;2;4;6;7;5;2;4
ZNF250_M09341_1.94d.bed	0.23251823251823253	542	2331	175995	15;9;15;14;14;11;10;11;20;8;15;14;11;15;11;18;17;17;14;14;20;14;11;13;13;11;17;16;13;13;11;7;14;15;13;14;15;14;12;4;5;10;8;9;12;9;10;13;15;8;9;12;16;11;11;15;9;15;22;33;29;32;33;23;27;31;19;27;31;37;32;40;45;51;43;35;38;32;35;28;23;32;27;32;22;20;24;22;22;15;17;11;16;12;8;9;12;11;11;5;13;9;8;9;8;11;12;15;9;11;6;8;8;13;8;11;13;14;9;8;14;7;9;11;5;7;16;17;8;14;11;9;6;15;8;12;19;7;8;8;9;11;11;7;10;14…
ELF1_M09509_1.94d.bed	0.22434782608695653	129	575	59890	4;5;0;4;4;2;1;1;1;4;1;4;1;1;3;3;4;1;6;2;1;3;1;3;5;4;3;4;3;3;2;3;6;4;0;3;4;5;3;3;5;2;5;3;4;2;0;5;2;2;7;4;2;3;3;7;0;3;0;4;6;5;6;5;9;7;9;13;6;15;6;11;4;7;1;5;14;6;11;10;5;9;10;9;5;6;13;4;6;5;4;2;4;2;6;4;6;3;2;1;3;2;2;2;4;3;6;1;5;4;5;1;3;2;1;1;3;5;1;1;1;2;0;2;3;1;0;2;10;5;2;4;3;1;3;2;0;2;4;4;2;2;3;2;4;2;3;2;3;5
ZNF587_ZNF587.RCADE.bed	0.22066687637621893	1403	6358	329423	32;42;32;25;31;35;22;37;30;31;34;42;25;35;29;29;41;31;39;35;28;42;34;37;37;21;24;31;29;24;27;27;27;31;28;28;27;25;22;39;31;36;26;25;20;35;37;41;37;37;45;43;61;58;77;65;51;73;80;61;73;77;96;85;106;105;107;97;101;91;106;84;82;88;78;72;80;85;82;95;86;84;83;75;76;87;66;70;70;47;58;44;42;43;51;33;34;35;35;28;32;30;22;30;32;34;25;32;28;15;28;25;14;25;26;27;23;33;28;25;18;18;19;28;25;24;19;24;30;24;18;2…
FOXN2_M08691_1.94d.bed	0.21909547738693466	218	995	67891	5;4;11;1;6;5;3;8;4;6;2;5;5;5;6;6;1;1;1;5;8;4;2;0;2;0;7;4;6;5;5;4;10;5;5;6;6;15;3;6;14;8;2;4;4;3;5;6;10;10;10;6;6;5;16;18;6;8;14;16;12;11;6;17;30;15;10;14;25;13;10;9;10;16;12;18;12;12;7;18;14;18;11;15;5;12;6;13;5;8;8;3;9;11;4;4;1;9;11;1;1;3;4;6;3;2;2;6;2;4;6;0;8;0;1;1;2;2;2;5;9;2;2;0;7;5;2;7;3;6;3;2;5;4;5;2;4;2;4;0;3;1;4;14;1;8;2;7;4;7
ELK1_M05658_1.94d.bed	0.2176039119804401	89	409	49111	4;5;3;1;2;0;3;1;3;2;0;4;1;0;2;3;2;0;2;2;2;2;2;4;5;2;4;2;0;2;1;0;2;4;3;2;2;4;3;1;4;4;4;2;3;2;3;1;3;4;4;3;1;6;3;2;2;4;3;0;2;4;2;6;2;9;3;10;4;9;2;8;5;6;4;8;4;3;8;7;5;2;9;5;0;3;4;4;4;1;4;2;5;3;3;4;5;3;4;2;0;1;2;3;3;0;1;1;3;2;2;1;5;0;5;0;3;2;0;1;2;1;2;1;2;0;1;0;6;6;1;1;2;1;0;2;0;1;2;3;1;0;3;1;1;1;0;0;5;4
ELK4_M05660_1.94d.bed	0.2175226586102719	72	331	43123	4;5;2;2;1;0;1;1;2;2;1;4;0;0;2;1;1;0;2;2;1;1;4;3;6;2;2;1;0;3;1;0;1;3;4;3;3;1;2;1;2;3;2;2;2;1;4;1;3;4;3;2;1;6;3;1;1;4;4;0;1;3;2;6;0;5;1;8;4;4;4;6;4;6;3;8;4;1;5;4;5;2;7;4;0;2;2;1;3;1;2;0;3;2;3;4;3;2;5;1;1;1;2;3;2;0;3;1;3;2;1;1;4;0;5;0;2;1;0;1;2;1;2;3;1;0;1;0;4;4;1;2;2;0;1;2;0;2;0;2;1;0;2;1;1;0;0;0;4;3
ERG_M05674_1.94d.bed	0.21671826625386997	70	323	43946	3;4;2;1;3;0;2;1;2;2;1;2;0;0;1;1;1;0;2;2;0;2;4;1;5;3;2;1;1;2;1;0;0;5;2;5;2;3;1;2;1;4;2;2;2;1;3;1;3;2;3;2;0;4;3;1;2;3;2;1;1;2;3;5;0;5;3;5;4;4;5;5;3;4;2;9;7;2;3;4;6;3;4;5;0;1;4;2;4;1;2;1;3;1;2;3;2;2;2;3;1;0;1;3;0;0;1;2;2;3;3;2;1;3;3;1;1;3;1;1;1;0;2;1;3;1;1;1;4;5;3;1;2;1;1;2;0;0;3;3;2;0;1;1;2;0;1;1;1;5
HOXA10_M09661_1.94d.bed	0.21621621621621623	16	74	27990	1;0;0;0;0;0;0;2;0;1;0;0;0;1;1;0;2;0;2;0;0;1;0;0;0;0;0;0;0;1;0;0;1;1;0;1;1;0;0;0;0;1;0;0;0;3;0;2;1;1;1;0;0;1;1;0;1;1;0;1;0;0;1;1;0;0;1;0;0;1;2;0;0;0;3;4;0;1;0;2;2;0;0;1;0;0;1;0;0;0;0;0;0;0;1;0;1;0;0;0;1;0;1;0;2;0;0;0;0;0;1;0;0;2;1;1;2;0;0;1;0;0;0;0;1;0;0;0;1;1;0;0;0;0;1;0;1;0;0;1;0;0;0;0;1;0;0;0;0;2
ZBTB1_M00608_1.94d.bed	0.21496370742601897	385	1791	104543	5;6;11;7;8;9;7;8;7;15;16;7;13;7;10;7;7;15;5;10;5;6;15;10;7;10;7;7;13;9;9;17;13;11;10;9;9;9;15;7;14;11;7;18;8;10;13;16;8;15;11;14;18;21;12;9;19;13;16;10;26;18;18;21;32;20;31;18;27;22;30;32;24;27;25;27;28;24;27;26;19;18;18;16;16;16;15;16;14;20;14;9;20;11;14;9;9;8;4;10;10;9;12;13;6;13;8;11;9;4;5;6;10;6;13;4;5;3;8;5;10;6;9;8;10;12;8;7;6;6;5;2;8;4;6;5;9;9;6;11;6;7;6;7;7;6;4;4;7;9
EGR3_M05644_1.94d.bed	0.21465400271370422	791	3685	192053	13;17;13;11;19;16;17;22;20;18;14;18;13;19;19;23;21;20;19;17;8;19;23;14;17;26;16;17;22;21;21;19;16;26;26;18;21;25;15;25;19;27;29;23;29;21;29;36;21;30;25;24;26;29;36;40;29;25;33;38;53;55;46;39;51;45;41;44;52;58;52;42;61;56;53;43;64;39;51;44;45;60;40;42;33;35;40;39;32;42;32;23;24;27;24;25;25;22;14;19;18;23;12;14;15;22;17;19;14;13;15;15;12;11;16;9;15;18;6;18;17;18;16;18;13;15;15;15;11;6;20;10;22;17;1…
ELF1_M09501_1.94d.bed	0.2144026186579378	131	611	61612	4;2;3;2;4;3;0;2;1;1;2;3;1;2;2;4;4;1;3;5;1;2;2;3;4;6;3;4;4;1;3;2;4;6;2;5;5;7;4;5;2;4;4;5;2;4;1;4;5;2;8;5;3;3;3;6;2;5;3;2;6;9;7;4;5;8;8;11;7;12;10;10;7;3;5;4;8;9;9;11;7;11;10;9;8;5;11;6;4;6;4;2;6;2;4;7;7;3;2;0;2;4;3;5;4;4;7;3;4;4;6;0;2;2;2;1;3;2;2;1;2;2;0;2;3;2;1;2;9;5;3;5;4;1;4;1;1;2;5;4;3;4;3;2;4;2;3;1;3;4
ETV1_M05695_1.94d.bed	0.21428571428571427	72	336	42824	3;5;3;1;2;0;1;0;2;1;0;3;0;0;3;1;1;0;2;2;1;1;4;3;5;2;3;0;1;2;1;1;1;6;1;2;3;4;0;1;2;3;2;3;2;2;3;1;2;4;3;2;1;6;3;1;1;3;3;0;2;3;3;4;1;6;2;9;5;4;3;6;4;4;3;5;5;2;7;6;3;2;7;4;0;1;3;1;3;1;2;1;3;2;4;5;3;2;3;4;0;2;2;2;2;0;2;1;2;2;2;0;5;0;3;0;2;1;0;2;2;1;3;2;2;0;1;0;4;6;1;2;2;0;1;2;0;2;1;3;1;0;2;1;1;0;0;0;4;4
ZBTB33_M06968_1.94d.bed	0.21333333333333335	80	375	43605	3;3;3;0;2;2;2;1;3;1;2;0;1;2;1;2;2;1;3;3;2;3;0;1;2;3;0;3;1;3;1;4;0;3;0;0;4;5;3;4;3;5;2;1;2;6;2;2;1;3;1;2;5;5;1;3;2;5;1;4;9;4;6;0;5;6;12;8;5;4;2;0;20;3;6;11;5;6;3;3;1;2;3;1;2;1;1;2;6;3;2;3;3;2;2;0;1;0;0;3;2;0;2;3;2;0;0;2;2;4;0;0;3;1;1;3;2;0;3;0;0;3;0;5;0;5;4;1;0;1;4;3;1;0;3;0;0;1;2;2;2;6;0;1;0;2;2;1;2;2
ZNF417_ZNF417.RCADE.bed	0.21276073619631902	867	4075	255506	20;19;18;18;26;21;23;21;19;26;30;22;21;24;18;25;22;20;25;28;20;18;30;25;16;19;13;20;23;20;17;25;21;24;18;19;28;16;22;29;24;15;21;25;7;34;22;24;25;25;24;26;26;28;36;38;35;43;45;33;36;51;60;48;57;64;60;57;62;50;79;58;47;48;45;42;63;64;49;50;46;49;59;42;34;37;37;43;52;40;28;37;27;31;26;17;22;28;15;18;16;25;13;21;25;20;21;28;17;12;16;15;23;19;18;12;17;20;13;15;11;12;19;18;17;11;15;15;23;18;13;16;14;2…
ELK1_M09521_1.94d.bed	0.21237113402061855	103	485	53376	4;5;3;2;2;3;3;1;3;1;1;6;1;0;2;4;2;0;4;2;1;2;4;6;6;2;4;1;0;3;1;3;3;5;3;4;3;6;3;3;6;4;4;2;3;3;3;1;2;5;3;4;2;6;4;2;3;5;3;1;3;4;2;7;1;7;4;11;5;10;6;8;8;6;4;10;5;5;7;7;4;3;10;5;2;6;4;5;5;1;3;1;3;4;3;5;5;4;3;3;1;3;2;4;2;2;2;1;2;3;2;1;4;0;4;1;4;1;0;2;2;1;3;2;3;0;1;1;7;6;2;2;2;1;2;3;1;2;3;5;1;0;3;1;1;1;1;0;5;4
FLI1_M05706_1.94d.bed	0.21016949152542372	62	295	41630	3;5;3;2;1;0;1;1;1;2;1;3;0;0;1;1;1;0;2;2;1;2;3;2;6;2;0;1;0;2;1;0;0;4;3;3;2;2;0;2;1;4;1;2;1;0;3;1;3;2;5;3;0;4;3;0;2;3;3;0;0;3;3;5;0;4;2;4;4;3;5;5;3;5;2;8;4;1;0;5;4;3;6;5;0;2;3;0;3;1;2;0;3;1;2;3;2;3;2;2;1;1;1;3;0;0;1;2;2;3;3;1;1;3;3;2;1;1;1;3;2;1;2;2;2;0;0;1;2;4;2;1;2;1;1;2;0;0;2;2;1;0;1;1;3;0;0;0;1;5
ERG_M08653_1.94d.bed	0.20947630922693267	84	401	48250	3;3;3;3;1;2;2;0;2;1;1;2;3;0;1;5;1;2;2;2;1;1;4;6;4;4;0;2;1;1;3;0;2;4;4;3;4;2;0;3;1;4;3;2;1;3;3;3;3;4;3;3;0;3;5;2;3;6;2;4;1;2;5;6;1;6;4;7;7;5;5;5;7;4;3;8;5;4;3;4;7;4;6;5;2;3;5;1;4;3;2;0;2;1;4;5;3;3;1;5;3;2;2;1;2;1;2;2;4;2;4;2;2;3;3;1;1;1;1;1;3;3;2;2;4;0;1;1;4;5;2;1;1;3;1;3;0;0;3;3;2;0;2;1;2;3;0;0;1;3
ELF5_M05654_1.94d.bed	0.20878048780487804	214	1025	95569	7;3;2;5;4;8;2;7;2;4;5;3;6;7;7;6;7;6;4;2;4;4;3;3;3;5;6;4;5;7;6;7;6;6;4;5;4;10;11;8;8;7;8;7;4;7;3;10;7;9;8;5;7;4;2;7;10;10;6;10;12;17;11;8;15;15;9;22;12;23;11;19;7;10;8;9;13;13;17;18;11;12;11;11;9;12;14;7;12;9;11;9;11;5;5;5;7;7;3;4;3;1;8;5;9;5;13;2;7;3;7;4;5;6;3;4;6;7;1;4;2;3;7;3;0;4;5;4;7;6;2;8;3;4;5;5;6;4;7;2;3;6;2;5;5;6;3;1;3;9
ELK1_M00977_1.94d.bed	0.2069672131147541	101	488	51743	7;3;5;2;2;5;5;0;4;1;2;4;4;0;1;5;2;0;1;3;1;2;2;5;4;2;3;4;1;1;2;3;2;4;5;3;3;3;2;3;5;4;1;1;2;2;3;2;2;3;5;6;3;7;5;2;2;7;4;2;4;3;5;10;1;8;4;6;7;8;7;9;7;7;5;9;6;2;5;7;7;5;6;6;4;10;5;3;5;1;3;0;3;5;5;5;3;4;5;2;0;3;2;4;2;1;1;2;3;3;2;1;4;0;4;2;1;1;0;0;3;2;3;2;3;2;1;1;3;5;2;1;3;2;1;3;1;2;1;2;2;1;4;1;2;3;2;0;4;3
TCF4_M06176_1.94d.bed	0.20671215194541767	1121	5423	472609	33;30;32;36;30;21;26;37;27;30;43;42;40;48;32;37;33;33;31;34;33;31;33;34;31;20;36;24;27;27;27;26;38;39;29;37;36;27;20;32;23;33;27;24;31;31;31;28;30;35;29;32;29;20;26;38;30;41;41;37;59;40;50;50;54;54;62;66;71;66;76;83;100;82;64;79;91;81;64;61;54;61;50;65;36;38;39;34;35;24;29;24;34;30;27;28;26;30;22;24;29;34;30;27;33;35;26;32;37;31;25;36;35;31;28;25;24;22;28;42;30;21;29;39;16;29;32;30;30;26;32;33;25…
ELF3_M05650_1.94d.bed	0.20647773279352227	153	741	80335	6;2;2;1;5;4;3;4;2;4;4;4;4;4;5;4;6;3;3;4;3;3;1;5;2;2;4;3;4;5;4;3;5;6;2;4;2;6;7;9;5;5;5;4;3;3;3;6;3;9;7;4;6;6;1;6;6;7;4;6;8;6;9;6;10;10;6;11;8;15;9;11;3;7;6;9;11;8;14;12;8;12;13;12;9;6;11;6;8;8;9;7;11;2;4;5;5;4;3;5;1;1;2;4;3;3;12;2;2;5;4;3;4;8;3;3;4;4;0;1;2;2;4;1;1;2;2;4;6;5;3;6;3;1;1;5;3;2;6;2;1;2;0;4;6;4;4;2;3;4
EGR1_M08604_1.94d.bed	0.20640834575260805	831	4026	223021	13;21;17;15;19;15;22;26;23;23;18;19;18;22;24;26;24;22;21;17;13;20;26;25;14;31;16;21;27;24;25;22;14;24;28;18;21;32;24;27;24;26;30;27;31;27;30;38;23;34;25;21;31;25;35;33;31;27;33;40;52;52;47;35;54;44;42;53;47;59;50;40;60;54;62;51;59;51;56;50;50;59;50;45;39;32;42;36;40;36;37;22;37;23;25;28;26;24;16;17;25;20;13;16;25;24;20;25;14;17;23;13;20;10;20;12;21;25;15;20;18;20;19;21;13;20;15;23;14;12;23;10;18;…
ZNF250_M10340_1.94d.bed	0.20634191176470587	898	4352	320633	23;31;21;27;20;31;29;21;28;28;20;22;27;17;29;16;21;27;27;28;29;21;20;15;20;16;25;23;21;25;27;19;23;19;17;23;25;15;15;25;19;27;29;28;26;26;28;25;26;28;37;29;20;27;27;35;52;40;49;63;57;55;40;60;46;64;58;72;69;59;56;58;72;49;56;71;59;47;50;56;65;52;46;60;55;42;55;36;34;37;27;27;28;18;20;15;21;28;14;25;29;12;17;30;22;15;24;19;22;11;21;23;27;24;23;15;16;13;12;21;28;14;13;18;14;26;14;16;18;18;16;13;19;…
LIN28A_M08897_1.94d.bed	0.2026578073089701	61	301	35362	3;1;1;0;3;4;1;2;1;1;2;4;4;1;2;0;0;1;2;1;2;4;3;0;1;1;2;0;1;3;2;2;2;2;0;3;3;2;0;2;3;2;4;5;1;3;4;0;1;2;5;0;2;1;3;2;5;6;7;2;1;1;6;7;5;2;6;2;3;3;3;7;4;4;5;9;3;2;4;2;3;4;3;2;2;3;3;2;3;2;2;1;1;2;1;2;2;3;0;1;2;2;1;3;0;2;2;1;0;1;1;2;0;2;0;1;3;1;0;0;2;1;3;1;0;1;2;0;0;1;2;0;0;0;1;2;0;2;1;1;1;1;0;2;0;1;0;1;1;1
EHF_M05647_1.94d.bed	0.20260492040520983	140	691	70749	6;1;4;2;2;4;1;4;3;1;5;6;3;3;5;4;4;3;2;3;1;2;1;3;2;5;3;5;4;2;7;1;5;5;2;5;3;4;5;9;4;6;5;5;3;4;1;3;3;2;8;3;4;6;3;6;3;6;6;3;9;8;6;9;8;7;7;10;6;17;11;11;4;3;6;4;9;10;10;10;8;14;11;11;8;6;7;9;8;6;5;4;14;2;2;4;6;3;1;2;2;4;4;6;5;3;11;3;3;6;4;3;2;8;4;2;3;3;3;1;3;1;3;2;1;2;3;4;6;5;2;5;4;3;3;4;3;2;5;2;2;2;1;6;4;3;2;1;2;4
ELK1_M08655_1.94d.bed	0.20084566596194503	95	473	54977	4;5;3;2;2;2;2;2;1;0;2;5;3;1;4;3;2;1;2;5;1;2;2;4;6;4;1;2;1;1;3;1;2;6;5;2;2;2;2;2;2;4;4;2;5;4;3;3;2;6;3;4;1;7;3;2;2;5;5;2;1;5;4;4;1;7;6;10;6;7;6;8;4;4;2;10;4;2;9;10;5;2;9;5;4;3;4;0;6;2;2;2;3;2;5;7;3;3;2;4;5;2;2;3;1;2;2;2;2;4;3;2;5;0;5;2;4;1;1;2;2;3;2;2;4;1;0;2;6;5;2;4;2;1;1;3;0;2;0;4;3;0;3;1;1;5;1;0;4;4
ZNF501_M09375_1.94d.bed	0.20037105751391465	108	539	45682	2;2;2;6;3;2;2;6;3;2;4;2;5;1;4;3;0;2;4;3;4;2;3;4;4;5;4;2;1;3;6;1;3;2;5;3;4;2;3;1;4;2;5;0;5;4;4;5;5;3;5;3;6;4;5;5;6;11;6;5;7;3;4;10;13;6;4;9;11;9;8;0;4;10;7;3;5;7;7;8;7;5;7;6;5;4;4;6;6;3;4;1;2;2;1;8;7;4;4;1;2;2;3;2;3;2;2;5;5;4;1;0;0;4;0;2;2;2;1;3;1;3;2;3;3;7;2;0;4;2;3;0;1;1;1;1;0;1;3;0;2;0;1;0;6;3;3;1;0;4
ZNF333_ZNF333.RCADE.bed	0.2	1107	5535	285315	21;29;20;25;24;17;32;25;25;15;26;37;24;25;31;25;26;23;28;18;29;24;27;29;22;23;18;20;17;24;17;17;22;14;16;13;23;16;25;21;25;16;19;19;22;21;22;35;29;45;52;74;71;79;79;76;71;52;63;67;78;91;86;92;91;98;101;91;90;67;61;71;53;73;75;66;67;49;66;77;95;61;88;80;72;90;74;70;57;59;62;51;42;58;45;32;38;31;27;31;24;15;13;16;13;20;19;22;25;21;15;14;20;23;16;14;25;12;19;17;19;18;17;17;16;15;14;34;24;26;21;19;15…
ZNF200_M10359_1.94d.bed	0.2	230	1150	89974	6;1;7;11;4;9;7;2;4;4;3;7;4;2;9;5;4;7;5;5;6;5;5;8;4;9;5;8;7;4;3;6;8;8;6;10;12;6;6;6;5;5;8;6;9;8;6;8;9;6;6;10;6;17;8;9;4;10;9;6;11;13;12;11;11;9;17;13;14;14;17;20;18;11;15;17;13;20;11;15;9;9;16;15;13;15;14;9;13;10;6;7;6;7;6;10;9;7;6;5;6;9;2;13;9;6;13;2;5;6;8;3;5;3;7;3;10;4;5;6;8;6;7;6;9;4;6;7;9;4;10;5;7;2;6;4;3;1;8;5;3;5;5;0;4;4;6;0;6;7
FEV_M05704_1.94d.bed	0.2	63	315	42499	2;4;2;1;3;0;2;0;2;2;1;1;0;0;1;1;1;0;2;2;1;1;4;2;3;2;3;1;1;2;1;1;1;5;2;4;2;3;2;1;0;4;2;2;2;1;2;1;2;4;2;2;0;5;3;1;2;2;1;0;2;2;3;6;0;6;2;5;4;5;4;5;3;3;1;5;7;2;4;5;5;3;3;5;0;1;2;2;4;1;1;1;3;1;2;4;3;2;2;3;1;1;3;3;0;0;1;2;2;3;3;0;3;2;2;1;1;3;1;1;2;0;2;3;3;1;1;1;3;6;3;1;2;1;1;2;0;0;3;3;2;0;1;1;2;0;1;1;1;5
ELK1_M08659_1.94d.bed	0.19958847736625515	97	486	55416	5;5;4;2;2;3;3;2;2;2;2;5;3;0;3;4;2;0;2;4;0;3;4;4;7;4;1;2;2;2;2;1;2;7;5;3;3;2;2;2;4;4;3;3;5;4;2;2;2;7;3;5;2;7;3;1;4;6;3;1;3;4;5;6;1;7;5;10;5;5;6;7;5;6;2;11;6;4;9;6;6;3;9;5;3;5;5;2;5;2;3;1;4;2;5;5;2;2;2;4;5;4;2;3;1;2;3;2;2;2;3;2;5;0;5;2;2;1;1;1;2;3;2;2;3;1;1;1;5;5;2;4;2;3;2;3;0;2;0;3;2;0;3;1;2;3;1;0;3;4
FOXD3_M08675_1.94d.bed	0.1984659635666347	414	2086	192825	13;12;14;5;9;11;9;5;11;8;9;12;13;11;1;5;11;12;13;19;8;14;13;7;9;13;9;6;6;6;4;9;9;10;6;10;7;8;5;10;7;8;11;8;5;9;13;7;8;9;14;11;20;23;26;26;33;37;23;24;26;24;29;30;48;37;35;29;36;35;30;22;18;19;17;26;22;32;37;27;19;30;23;38;23;25;36;19;19;17;12;19;12;12;18;13;12;12;4;13;9;8;12;6;6;11;15;15;12;11;11;7;6;7;12;4;3;7;6;12;11;10;3;11;6;6;11;3;8;9;9;8;8;8;4;10;9;7;9;17;9;8;10;7;6;12;11;7;8;11
FOXJ1_M01034_1.94d.bed	0.19831814996496147	566	2854	229935	13;13;13;16;21;10;13;17;16;12;8;20;16;14;7;14;18;22;15;20;14;20;17;13;15;13;12;17;13;7;16;8;12;16;12;17;14;11;7;10;12;12;5;10;14;10;14;15;11;10;5;19;28;42;32;33;43;32;34;31;28;34;48;48;58;54;32;43;45;58;47;30;27;25;27;24;36;43;39;37;28;41;30;45;36;34;40;36;30;30;19;23;22;11;28;14;12;12;8;16;9;13;10;18;12;13;11;15;15;13;10;13;6;6;6;13;7;15;9;12;11;10;9;14;19;12;14;12;11;22;10;13;10;6;11;11;8;9;14;…
NRF1_M05963_1.94d.bed	0.19607843137254902	240	1224	95037	4;3;4;5;3;1;7;10;8;1;2;6;4;2;5;7;4;3;4;3;9;5;12;1;9;6;6;11;9;3;4;3;2;4;6;7;5;6;3;4;18;8;12;7;10;20;13;10;7;16;10;13;5;5;11;8;24;12;8;10;11;18;17;28;9;8;14;22;22;24;10;11;12;12;7;18;24;14;14;15;11;13;18;11;12;33;8;6;10;10;11;19;6;8;6;9;7;5;20;2;1;2;4;13;3;12;2;4;9;9;4;5;8;8;0;4;6;3;1;2;7;0;7;1;5;4;7;5;11;10;8;3;6;2;7;3;5;7;3;3;8;12;3;4;5;1;2;6;6;9
ELK1_M10260_1.94d.bed	0.19405940594059407	98	505	55548	5;4;2;2;2;1;2;2;2;1;2;4;2;1;3;6;2;1;4;4;2;1;5;5;5;1;7;2;3;3;2;1;3;8;5;6;2;7;3;1;5;5;2;5;2;2;5;0;3;5;4;2;0;8;4;3;3;6;7;2;2;5;5;5;2;9;4;10;7;9;7;6;6;5;1;8;7;6;4;8;7;2;8;6;4;1;4;3;5;2;2;1;3;1;3;2;4;4;1;3;5;4;2;3;1;2;4;2;2;4;3;2;3;1;5;2;4;2;1;3;1;1;3;3;3;0;1;2;5;5;3;4;4;1;3;2;1;0;2;3;2;1;3;1;2;3;0;2;5;4
ETV5_M05699_1.94d.bed	0.1935483870967742	78	403	50634	5;6;4;2;1;1;2;2;2;0;2;5;2;0;4;3;2;0;3;5;0;2;1;1;7;3;2;1;1;1;3;1;2;6;5;2;2;1;2;1;1;3;3;3;3;1;4;2;2;7;3;3;1;7;2;1;0;4;3;1;1;4;3;6;0;5;3;7;5;6;3;6;5;4;4;9;4;1;7;4;6;3;7;4;1;2;3;1;4;2;2;1;4;1;5;5;2;3;3;2;5;2;2;2;3;2;3;2;2;2;2;3;5;1;5;2;2;2;1;2;2;2;4;2;1;1;1;1;3;5;2;3;2;1;1;2;0;2;1;2;2;0;3;1;1;2;0;0;4;4
MITF_M09237_1.94d.bed	0.19195046439628483	124	646	71193	4;3;5;8;2;4;3;6;2;4;3;6;1;5;1;3;2;5;2;4;6;2;2;6;10;5;4;3;5;1;4;4;2;2;6;4;4;4;4;4;3;5;4;2;5;4;10;4;3;7;2;6;5;1;8;1;4;8;4;6;5;9;6;3;4;6;7;10;7;6;5;9;9;9;10;12;9;4;7;14;5;5;3;5;9;4;5;2;2;3;4;3;6;4;6;4;5;6;4;3;5;4;5;4;2;3;3;4;0;1;3;3;2;4;2;2;3;2;5;3;1;3;2;4;3;3;5;8;3;5;4;3;3;3;1;3;4;2;3;6;5;0;1;5;3;3;4;4;1;4
EHF_M06390_1.94d.bed	0.19171597633136095	162	845	80214	7;4;7;1;5;6;2;6;5;2;5;7;2;4;6;5;3;4;5;4;3;4;3;5;2;10;1;6;3;6;9;1;8;6;3;6;4;5;3;11;4;4;3;8;7;6;5;2;4;5;7;5;6;4;5;7;2;9;6;5;12;7;8;9;7;8;8;11;9;14;10;12;5;6;7;8;11;10;14;16;7;16;12;13;7;6;8;10;12;7;5;7;12;2;2;7;9;5;4;1;4;4;4;6;4;5;11;3;4;8;5;5;1;6;4;4;3;8;6;4;4;2;4;1;3;3;2;7;7;5;2;5;3;4;4;4;1;4;4;2;2;1;2;7;6;3;4;2;5;5
FOXC2_M05719_1.94d.bed	0.1909805261359754	559	2927	253086	14;13;17;19;24;15;19;21;16;15;9;19;18;24;11;9;16;21;21;17;13;15;16;15;11;19;11;17;9;15;4;8;12;9;9;14;4;7;11;8;17;16;18;11;13;12;28;12;13;11;20;11;31;38;28;33;43;41;30;36;30;28;52;38;61;53;42;33;45;49;45;29;26;27;23;30;32;39;44;42;31;37;38;40;34;34;46;34;30;33;18;24;23;16;21;18;17;17;8;14;17;22;10;13;8;8;12;11;18;8;10;12;10;8;11;13;11;16;10;14;10;10;7;12;13;11;15;10;8;16;12;14;13;13;7;10;14;13;11;…
GRHL1_M08737_1.94d.bed	0.19047619047619047	32	168	30335	2;2;0;2;0;0;0;0;0;0;4;0;0;0;5;0;2;0;0;2;0;3;0;4;0;0;1;0;0;0;2;0;0;0;2;0;1;2;0;0;0;2;2;0;0;0;0;2;2;2;0;2;0;0;4;0;4;2;0;0;0;4;0;2;0;2;2;0;0;0;2;4;2;0;0;2;5;0;4;6;0;2;6;0;2;0;2;0;2;0;0;0;1;2;0;2;2;0;0;0;3;2;0;0;3;4;2;0;2;2;0;2;0;0;2;0;2;0;2;2;0;0;0;2;0;2;0;0;2;0;0;2;2;2;0;0;0;0;2;0;0;0;0;0;0;2;3;4;0;4
ELK1_M08656_1.94d.bed	0.19047619047619047	136	714	67544	6;5;5;6;3;5;2;2;2;1;6;3;5;3;3;6;3;3;3;4;6;3;5;5;4;7;5;4;6;1;6;1;2;4;6;5;7;7;4;3;3;3;6;4;5;2;3;3;6;6;5;10;2;11;4;2;3;7;8;7;3;8;7;10;4;13;12;9;8;6;9;10;7;5;3;18;11;10;8;8;9;7;10;2;7;8;9;1;6;4;3;4;4;1;5;7;3;6;1;5;4;2;5;4;2;6;4;4;5;5;5;2;4;2;6;4;3;2;2;2;6;1;4;4;4;3;3;3;6;5;4;3;5;3;3;6;1;4;1;3;4;1;4;1;1;7;3;1;2;6
MTF1_M08937_1.94d.bed	0.18908122503328895	142	751	76232	8;4;7;3;6;6;6;7;7;8;0;14;3;7;3;5;7;8;4;4;3;5;4;6;4;0;1;1;3;2;5;9;3;5;6;7;9;5;2;4;2;3;3;6;5;7;3;5;3;4;3;4;0;3;2;3;5;9;4;9;6;9;6;7;7;6;10;7;5;6;8;8;10;14;10;15;3;12;8;10;7;15;3;5;8;5;11;3;3;3;2;3;2;6;4;3;5;4;4;5;5;3;3;5;6;6;5;4;6;2;5;4;3;2;3;3;3;5;2;3;1;6;1;4;6;2;4;2;2;3;3;4;3;4;7;7;8;2;3;7;0;4;2;6;9;1;3;6;2;8
HOXA10_M09689_1.94d.bed	0.18888888888888888	17	90	28304	1;1;0;0;0;1;1;2;0;2;0;0;0;1;0;0;3;0;2;0;0;2;0;0;0;0;1;0;0;1;0;0;1;1;0;0;1;0;0;0;0;1;0;0;0;4;0;2;1;1;1;0;0;1;1;0;2;2;0;1;0;0;1;1;1;0;1;0;0;1;1;0;0;1;3;5;0;1;0;2;2;0;0;0;0;0;1;0;0;0;0;1;0;0;1;0;1;1;0;0;1;0;1;1;2;0;0;0;0;0;0;0;0;2;1;1;2;0;0;1;0;1;0;0;0;0;1;0;1;1;0;0;1;0;1;0;1;0;0;1;0;0;1;1;1;1;0;0;0;2
GRHL2_M06916_1.94d.bed	0.18831168831168832	319	1694	154465	9;16;7;3;15;8;13;7;8;8;9;11;10;9;7;8;7;9;10;3;10;7;6;6;3;9;14;10;9;3;1;9;9;9;4;6;14;6;9;6;14;10;14;9;17;6;7;9;22;12;13;6;18;8;17;16;17;7;13;19;14;25;21;16;26;15;10;34;21;15;16;23;14;11;17;14;23;5;24;18;20;42;23;24;18;23;21;16;9;13;22;26;10;17;10;9;6;9;10;9;7;11;12;19;9;7;14;2;6;11;11;10;4;8;8;3;1;11;10;6;4;4;6;6;15;4;5;8;18;11;6;4;10;13;17;8;7;11;11;11;11;6;6;10;9;7;6;4;0;5
TBX2_M09205_1.94d.bed	0.18754034861200775	581	3098	258437	22;15;23;18;28;18;14;16;23;19;10;16;22;15;13;14;18;23;12;14;10;14;15;22;13;11;23;17;16;18;11;17;19;16;13;22;21;17;19;22;19;13;15;19;25;18;28;19;17;19;23;22;15;17;30;22;22;26;27;28;33;33;36;45;24;24;33;32;35;35;33;37;39;47;40;52;32;37;40;29;28;34;46;28;24;30;31;28;20;27;25;12;26;26;18;20;19;22;20;11;14;19;15;20;11;17;17;19;18;18;19;16;20;14;18;17;16;19;18;13;12;11;16;17;7;18;13;13;10;20;26;14;19;1…
YY2_M06231_1.94d.bed	0.1875	267	1424	91839	8;6;6;5;6;6;7;4;7;7;5;10;12;6;6;5;6;12;12;5;6;9;6;9;5;5;5;9;12;7;13;13;8;7;9;7;14;5;11;7;9;11;5;12;8;12;4;8;7;9;8;11;9;12;11;20;7;17;12;13;15;15;12;17;26;26;13;17;15;18;19;18;21;19;20;16;18;18;21;15;17;13;11;12;23;14;20;11;9;15;15;11;11;7;6;4;8;6;6;13;5;10;5;7;8;5;6;5;2;11;6;6;5;9;8;5;4;3;7;4;5;7;11;5;4;4;11;8;3;7;4;5;8;10;5;6;8;7;3;9;6;7;7;9;5;8;3;7;7;9
ETV6_M05701_1.94d.bed	0.18712273641851107	93	497	56162	3;0;2;3;2;2;0;2;3;0;3;2;2;3;3;3;2;3;2;4;3;2;2;5;4;5;4;3;2;3;2;2;4;6;0;3;6;4;4;3;0;3;3;4;2;2;3;5;3;2;5;5;3;6;4;5;0;5;3;3;2;4;5;5;3;4;5;6;5;6;7;7;10;5;4;3;6;7;7;6;10;3;3;7;5;7;4;4;2;3;3;4;2;4;2;4;5;2;2;2;1;2;1;6;2;2;3;2;6;2;3;3;0;1;1;1;5;1;2;5;0;4;1;4;3;2;3;3;5;9;6;1;2;2;3;5;1;1;2;2;3;4;5;4;3;1;0;1;0;5
CENPB_M05595_1.94d.bed	0.18660287081339713	39	209	291109	4;2;2;0;2;0;1;0;0;1;1;2;1;2;3;0;2;2;2;2;0;0;4;0;3;1;1;2;1;3;1;2;1;2;0;2;0;1;0;1;0;0;0;4;0;0;0;0;0;0;2;3;2;1;1;1;1;4;2;3;5;2;2;1;3;4;1;1;2;2;4;0;3;3;4;3;2;2;2;0;3;0;6;2;3;4;1;1;0;1;2;2;1;4;0;2;7;1;1;1;3;0;0;0;0;0;0;1;0;2;0;0;1;0;0;2;1;0;0;1;0;2;1;2;1;0;1;1;2;3;2;1;2;0;0;1;2;0;2;0;1;0;1;1;1;1;1;0;1;1
ZNF454_M10047_1.94d.bed	0.1862778730703259	543	2915	230712	12;20;17;16;15;15;16;16;9;18;13;23;18;12;18;17;11;10;33;19;17;14;28;9;23;14;11;13;13;17;16;8;19;14;10;20;20;31;13;17;15;17;14;17;21;18;23;18;18;21;21;18;19;26;30;19;22;17;24;34;27;30;14;33;35;34;33;32;35;23;35;38;50;49;30;41;54;31;40;29;16;22;28;31;20;20;27;27;28;14;28;15;23;20;28;16;30;18;9;21;20;18;19;20;21;10;22;19;16;14;19;13;10;9;17;11;20;7;10;13;14;11;20;10;15;13;14;8;10;18;10;2;13;16;14;22…
NFE2_M08957_1.94d.bed	0.18560235063663075	379	2042	153205	6;12;11;5;4;14;8;6;8;8;5;12;12;13;6;6;12;9;8;11;4;8;16;5;7;8;8;12;8;18;10;18;12;12;10;15;0;10;6;18;10;14;12;12;7;19;12;8;6;21;13;12;10;18;19;8;18;17;21;10;27;30;22;33;31;28;34;27;26;12;17;24;24;16;24;24;21;30;24;23;25;38;49;23;27;31;37;21;28;30;12;10;18;9;15;14;12;19;14;10;8;6;9;18;10;16;8;12;16;0;6;8;18;12;12;4;10;15;8;8;3;4;4;16;10;6;4;4;9;6;11;15;6;6;4;4;12;6;12;4;10;14;16;8;4;6;18;10;10;8
ZNF85_M10363_1.94d.bed	0.1851400730816078	304	1642	185053	16;12;14;8;8;15;15;10;8;11;9;12;8;11;11;9;11;5;5;17;7;8;11;10;6;10;8;8;9;11;12;13;13;9;4;9;12;10;2;7;10;9;10;9;10;9;9;10;7;9;7;4;9;14;6;9;13;16;13;16;13;10;16;17;21;19;19;14;12;15;29;19;23;17;11;24;25;21;19;20;21;23;12;13;13;10;11;14;8;14;10;8;10;6;13;11;6;15;11;10;7;8;11;9;10;6;14;7;9;12;10;12;6;8;6;10;8;11;8;9;6;12;7;13;16;10;6;11;15;5;10;9;10;6;8;8;6;10;4;8;2;6;3;10;11;8;11;15;11;7
HINFP_M05789_1.94d.bed	0.18420107719928186	513	2785	143631	15;16;7;6;10;11;23;8;14;15;14;11;12;12;15;4;6;16;20;15;6;12;15;17;22;11;16;10;14;20;19;17;19;21;14;18;22;19;14;29;17;17;15;13;18;27;23;34;29;43;37;42;24;33;33;47;30;33;42;25;25;27;48;35;29;49;38;24;33;45;38;38;24;21;36;27;38;44;31;17;34;40;23;20;32;19;26;17;16;21;20;17;15;16;12;14;14;13;20;14;12;16;9;12;14;15;9;11;12;9;13;14;9;16;9;16;15;11;16;13;11;10;9;8;7;15;6;14;8;8;12;8;5;8;14;9;14;3;12;8;8;…
RORA_M10286_1.94d.bed	0.18407960199004975	185	1005	133324	9;7;7;8;5;4;6;4;8;7;12;5;10;10;7;3;9;4;10;5;10;8;11;6;7;12;7;2;6;4;6;3;4;6;3;1;3;4;5;3;14;6;6;10;7;3;13;6;7;5;6;6;3;7;7;8;9;6;6;6;8;5;5;14;8;12;6;16;11;15;18;11;8;10;14;21;8;7;6;11;13;10;9;7;9;7;9;6;5;5;6;6;11;6;7;5;5;2;3;4;6;6;2;9;11;2;6;2;5;6;7;4;4;2;2;5;9;4;10;6;4;3;6;5;2;4;4;4;5;3;4;5;5;7;3;5;3;5;10;6;8;6;6;5;7;9;5;5;6;5
FOSL2_M10258_1.94d.bed	0.18385650224215247	41	223	39719	2;2;2;0;2;0;0;0;4;4;0;2;2;2;2;0;0;2;2;0;2;4;4;0;2;2;0;0;2;4;4;2;2;0;2;2;2;0;0;0;0;0;0;0;0;2;2;0;0;2;0;4;2;2;4;0;0;0;2;4;4;4;0;4;0;8;2;6;4;2;0;2;0;8;0;2;2;0;4;2;2;6;2;0;2;0;0;0;2;0;0;2;0;0;2;6;4;0;0;0;6;0;0;0;2;2;6;0;2;0;2;0;0;0;0;0;0;0;0;0;2;2;0;0;2;0;0;0;0;0;2;2;0;0;2;0;0;0;4;0;0;2;2;2;0;6;2;2;0;2
BACH1_M06885_1.94d.bed	0.18346111719605696	335	1826	188823	9;11;9;13;8;8;11;10;4;13;14;9;10;5;11;15;7;10;12;11;10;14;11;9;4;4;9;13;11;5;11;11;10;9;8;10;5;11;7;10;11;16;12;11;7;15;13;17;17;11;11;10;9;14;11;20;16;17;13;18;19;25;18;26;21;19;25;19;24;25;22;16;21;26;21;11;19;22;21;25;23;25;27;21;20;21;16;17;9;11;14;9;14;17;14;12;11;11;6;12;7;13;13;14;8;18;9;8;7;7;8;6;8;8;6;8;5;15;13;5;9;8;5;7;4;8;7;8;10;11;7;16;13;9;6;9;10;5;11;11;9;6;8;9;10;5;10;6;7;9
ZNF441_ZNF441.RCADE.bed	0.18174603174603174	1603	8820	631148	48;54;43;36;58;39;45;49;55;58;45;45;48;52;58;47;58;49;54;57;57;59;60;50;42;48;53;37;53;57;64;57;60;58;49;60;48;51;60;62;63;49;49;48;59;63;40;51;61;72;75;77;77;59;68;56;80;72;69;84;73;95;87;95;93;107;135;78;75;110;118;83;109;106;89;119;110;102;116;125;90;99;114;76;78;105;86;70;61;75;61;50;62;62;43;52;59;50;56;37;48;45;39;51;44;41;44;32;40;32;38;45;41;30;43;44;42;43;34;34;32;39;38;46;43;36;47;37;37…
ERF_M05673_1.94d.bed	0.181651376146789	99	545	63744	3;5;5;1;2;1;4;2;3;4;1;3;1;1;5;1;4;4;2;3;2;3;3;3;4;6;6;2;2;4;2;1;2;3;7;5;5;3;4;4;2;3;4;4;1;3;3;5;3;4;3;4;1;8;2;5;3;5;5;2;5;6;9;5;2;11;4;10;9;7;5;8;5;5;4;4;5;4;11;6;5;6;8;4;5;5;4;4;8;4;2;2;5;5;4;5;7;2;4;2;0;3;1;4;3;1;4;1;4;3;2;0;6;3;2;1;2;6;2;3;2;3;2;3;3;2;2;3;5;6;1;3;3;3;1;3;4;4;4;0;2;2;3;3;2;2;3;1;2;4
NFE2_M05934_1.94d.bed	0.18146286990508095	325	1791	144285	8;9;14;5;10;12;2;8;8;10;8;4;14;11;6;3;7;9;6;5;7;7;12;11;9;10;7;7;11;7;14;10;11;9;16;6;2;12;6;6;12;11;4;9;9;12;8;8;13;14;8;12;8;17;19;9;11;21;16;18;18;30;29;15;31;28;32;17;26;9;8;27;18;23;17;19;20;26;11;30;25;31;33;24;16;32;32;18;24;25;12;15;14;8;12;14;13;17;14;7;9;8;12;12;8;14;10;8;9;8;8;7;12;7;7;6;10;10;7;6;3;3;4;16;4;10;7;6;2;7;11;9;9;7;5;1;10;2;7;4;8;12;10;12;3;2;17;8;7;8
MXD1_M05548_1.94d.bed	0.1810344827586207	105	580	66915	5;5;2;3;2;3;2;2;9;2;0;3;3;5;1;2;2;3;4;3;1;2;5;5;7;1;3;4;5;2;8;3;1;2;5;3;1;8;4;5;1;8;3;3;6;2;5;3;3;7;2;6;2;2;10;2;1;6;5;2;5;8;6;5;7;8;7;11;5;8;6;8;6;4;9;8;5;3;6;12;5;6;5;5;9;3;7;3;5;4;5;4;6;9;3;3;2;4;5;5;0;4;1;2;1;4;0;1;2;2;6;3;3;3;2;2;5;2;3;2;0;2;1;6;0;4;3;3;1;5;7;1;4;2;1;4;3;4;3;2;3;2;1;1;2;4;7;1;0;4
USF1_M09267_1.94d.bed	0.1807447774750227	199	1101	110740	9;11;3;8;3;13;3;4;7;5;3;6;3;9;3;7;6;6;7;6;7;4;7;13;12;4;9;5;12;7;11;8;2;5;6;4;4;8;10;7;5;10;7;5;13;4;10;9;6;9;8;8;5;0;12;2;4;12;10;5;9;15;10;7;8;11;13;14;13;13;9;12;14;12;16;16;10;10;10;21;10;13;11;10;19;10;10;4;6;9;7;7;11;12;10;2;4;7;8;4;7;7;6;5;7;8;10;4;1;4;4;8;5;8;4;6;6;6;5;3;2;6;5;8;8;8;9;7;5;9;6;4;6;8;1;8;5;2;0;7;5;3;3;4;4;6;4;6;2;7
GCM2_M05762_1.94d.bed	0.18027210884353742	53	294	41877	2;1;1;3;2;0;1;0;0;1;0;3;0;1;3;2;2;4;1;2;2;0;1;0;3;2;2;1;3;1;2;1;2;2;3;2;3;0;2;1;2;3;1;2;2;2;3;2;1;1;3;3;1;7;3;0;1;1;4;4;3;2;4;6;3;2;0;7;3;3;2;6;1;0;0;5;4;4;8;3;2;2;6;3;5;2;2;2;3;6;2;2;1;3;3;3;1;2;3;1;1;2;0;1;0;0;0;0;1;4;4;0;2;1;2;2;1;2;2;2;1;3;1;3;2;1;0;0;1;2;2;0;0;5;0;0;2;1;0;0;2;2;0;0;1;2;2;0;2;3
USF1_M09265_1.94d.bed	0.18023787740164685	197	1093	109604	9;7;3;8;3;12;5;5;5;4;4;7;3;9;4;7;3;6;8;6;8;5;6;14;8;6;7;5;13;5;14;6;2;5;6;3;4;8;10;7;6;11;7;6;11;4;11;10;6;10;9;9;5;2;12;3;4;11;11;6;9;15;9;7;8;10;11;14;15;13;10;13;14;11;15;14;9;9;10;21;11;12;11;11;20;11;9;4;5;9;7;7;8;12;10;2;4;8;9;6;6;7;8;6;7;5;8;5;1;3;5;7;4;8;3;6;7;6;5;3;3;8;5;7;8;6;6;7;5;9;6;3;7;8;0;7;5;3;1;9;6;3;3;4;6;5;3;4;1;7
ZNF610_ZNF610.RCADE.bed	0.18015198927134554	403	2237	107514	9;10;7;10;16;9;4;15;8;15;14;9;12;9;11;10;9;21;14;10;16;6;13;6;9;13;11;9;14;13;11;10;13;18;20;16;15;22;22;10;12;15;17;17;17;17;16;22;25;23;29;21;27;16;27;24;22;15;20;29;27;27;33;29;31;34;28;41;23;31;32;24;36;23;29;30;25;22;23;24;22;11;26;26;22;23;28;17;20;20;13;22;10;14;11;11;9;11;11;12;11;11;12;12;9;6;10;11;9;8;9;15;7;20;7;8;8;7;11;9;14;11;6;8;7;7;4;8;4;8;2;9;7;5;7;8;5;5;7;6;7;7;12;19;8;5;3;8;6;12
ZNF213_M10324_1.94d.bed	0.17983539094650206	1311	7290	487736	49;54;46;36;46;37;44;45;36;43;46;51;65;48;48;59;45;45;40;35;52;54;47;57;39;50;48;36;51;52;39;51;42;37;42;48;54;51;50;46;46;50;51;38;52;52;49;42;43;47;52;52;51;49;35;49;54;43;46;44;50;68;59;67;62;76;87;83;67;78;77;80;81;131;100;95;77;85;77;64;72;80;89;61;54;63;58;54;48;56;41;40;40;44;42;48;42;46;61;42;45;42;43;46;46;31;39;43;30;28;41;47;28;32;29;36;36;28;42;35;34;42;46;33;41;36;56;30;42;40;37;34;3…
CEBPD_M05591_1.94d.bed	0.1794871794871795	14	78	26364	2;0;1;0;1;0;0;0;0;2;0;1;0;0;0;0;0;0;0;3;2;2;0;0;0;0;0;0;0;1;2;0;0;1;1;0;1;0;2;0;0;0;2;4;1;3;0;2;1;0;0;2;0;0;0;0;0;0;0;0;1;3;1;0;2;1;0;0;1;1;1;1;2;0;1;1;1;0;0;0;0;1;1;0;1;2;0;0;0;1;0;2;0;3;0;0;0;0;0;1;0;0;0;0;0;0;0;0;0;2;1;0;0;0;1;0;0;0;0;0;0;0;0;0;0;0;0;0;0;0;0;0;1;0;0;1;1;0;0;1;0;0;0;0;0;0;0;2;0;1
CEBPG_M05594_1.94d.bed	0.1794871794871795	14	78	26364	2;0;1;0;1;0;0;0;0;2;0;1;0;0;0;0;0;0;0;3;2;2;0;0;0;0;0;0;0;1;2;0;0;1;1;0;1;0;2;0;0;0;2;4;1;3;0;2;1;0;0;2;0;0;0;0;0;0;0;0;1;3;1;0;2;1;0;0;1;1;1;1;2;0;1;1;1;0;0;0;0;1;1;0;1;2;0;0;0;1;0;2;0;3;0;0;0;0;0;1;0;0;0;0;0;0;0;0;0;2;1;0;0;0;1;0;0;0;0;0;0;0;0;0;0;0;0;0;0;0;0;0;1;0;0;1;1;0;0;1;0;0;0;0;0;0;0;2;0;1
EGR2_M05643_1.94d.bed	0.1792982456140351	511	2850	167614	11;16;14;8;18;14;17;17;18;17;15;11;12;20;18;17;16;17;15;17;10;16;19;14;11;23;14;18;17;17;19;10;14;15;18;15;16;28;13;22;21;23;24;21;28;21;24;28;14;27;16;14;24;20;22;28;23;24;24;21;37;37;32;23;39;33;32;36;36;36;34;29;33;33;30;27;32;25;39;28;40;32;32;33;22;27;26;32;24;26;21;17;19;24;19;20;21;22;14;11;17;18;9;16;16;18;14;16;15;12;12;12;14;8;13;7;14;18;6;20;12;16;14;13;8;13;14;12;12;5;16;6;15;16;15;13…
TLX1_M06827_1.94d.bed	0.17895902547065337	808	4515	465234	35;27;33;28;23;32;24;39;28;30;30;34;35;30;36;25;22;24;29;41;27;24;30;24;33;37;32;30;17;26;24;21;27;28;27;32;27;36;33;32;16;26;27;33;24;25;36;25;33;24;32;18;20;26;23;34;33;28;20;36;26;32;26;29;44;44;36;34;33;35;43;58;79;65;65;64;81;56;53;29;41;37;46;37;31;36;30;32;26;27;25;28;24;38;22;30;29;27;31;17;23;31;25;28;29;19;25;23;22;32;28;27;23;15;21;20;22;29;22;30;26;16;27;17;33;24;24;34;19;24;17;26;19;…
JUN_M10271_1.94d.bed	0.17875647668393782	69	386	53698	3;1;3;1;0;2;2;0;6;4;2;2;2;4;0;4;3;3;5;0;1;9;5;3;3;2;2;3;0;5;2;1;0;1;4;0;3;3;2;4;2;1;2;1;3;2;4;1;2;3;2;3;2;3;5;2;0;1;1;3;5;1;5;5;4;5;2;6;3;7;3;7;1;9;2;2;2;6;8;3;5;1;3;3;3;5;1;7;1;1;4;2;2;1;2;9;3;1;1;3;2;0;2;2;3;3;4;2;0;1;3;0;1;2;0;4;3;4;2;1;0;0;0;1;3;2;3;0;1;1;3;1;1;1;0;1;2;3;1;4;4;4;4;2;5;3;1;1;1;6
ARNT_M00267_1.94d.bed	0.17863105175292154	107	599	68568	5;6;2;3;3;3;2;2;9;2;0;3;3;5;2;3;2;4;4;3;1;2;5;5;7;1;3;4;6;2;8;3;1;2;5;3;1;9;5;5;1;8;3;3;6;2;5;3;3;7;2;6;2;2;10;2;1;7;5;2;5;8;6;5;7;8;7;11;5;8;6;8;6;4;9;8;6;3;6;12;5;6;5;5;9;3;7;3;5;4;5;4;7;10;3;3;2;4;5;5;0;4;1;2;1;4;0;1;2;2;6;3;4;3;2;2;6;2;3;2;0;3;1;6;0;4;3;3;1;6;7;1;5;2;1;4;3;4;4;2;3;2;1;1;2;4;7;1;1;4
ZNF737_ZNF737.MEME.bed	0.17836593785960875	155	869	109340	9;3;4;6;12;10;6;9;4;4;4;2;10;5;5;3;4;11;3;7;11;4;3;4;5;5;3;2;1;6;5;5;2;7;9;6;8;3;1;4;5;4;6;3;5;3;5;6;9;2;7;3;8;5;4;8;5;3;3;10;14;4;7;4;3;13;7;8;6;12;12;12;12;8;14;7;12;7;10;11;9;7;6;9;6;8;6;9;5;10;5;5;4;6;5;4;7;3;5;5;4;8;1;5;5;5;7;3;3;6;1;6;3;7;5;6;5;4;6;7;7;7;3;3;3;3;5;1;3;4;11;6;8;6;8;5;2;1;7;5;8;4;2;9;6;3;3;5;4;3
ELF1_M09516_1.94d.bed	0.17719298245614035	101	570	61301	4;0;2;3;3;1;0;3;1;2;3;1;3;4;5;4;2;3;3;4;2;2;7;5;3;7;4;5;3;4;2;2;2;4;0;3;6;5;6;2;1;2;6;4;2;4;3;5;2;3;6;5;0;5;3;4;0;8;5;5;6;6;5;7;2;11;6;6;5;4;12;6;10;4;6;3;7;10;6;6;8;5;4;9;6;7;5;2;3;3;6;2;4;6;2;4;4;4;4;5;0;4;2;6;4;2;5;4;1;5;6;0;3;0;3;0;6;1;3;3;3;1;4;4;3;2;2;4;9;2;5;2;2;1;5;4;2;3;3;3;7;7;2;1;4;2;1;1;1;2
ZNF343_ZNF343.RCADE.bed	0.17683508102955195	371	2098	162390	11;11;16;14;17;12;11;12;16;14;13;14;8;12;10;11;9;15;16;10;12;14;9;10;12;5;6;15;13;16;15;7;6;13;10;10;15;14;21;12;10;11;11;6;25;13;19;16;14;18;14;12;11;13;18;14;12;23;16;16;18;19;14;27;16;20;19;17;21;28;24;24;25;27;28;24;15;22;30;28;28;20;23;18;26;23;15;27;21;13;22;12;12;12;12;14;11;18;15;15;12;13;6;11;9;12;10;5;13;14;8;11;10;9;10;6;9;11;9;7;17;13;11;14;15;7;14;12;10;10;8;9;13;6;10;7;7;13;8;14;9;1…
MECP2_M01775_1.94d.bed	0.17632241813602015	210	1191	108344	11;7;5;10;12;8;6;9;4;9;8;6;4;3;6;8;9;4;6;8;6;6;12;7;5;7;5;4;10;3;5;10;5;6;6;11;4;7;7;5;9;9;4;2;2;6;7;8;6;6;8;9;9;6;9;6;7;10;8;9;12;17;13;13;11;7;9;10;16;10;11;17;15;16;17;17;11;11;17;11;13;11;10;7;7;11;11;19;9;8;8;9;9;13;6;8;11;8;7;3;6;4;13;4;9;9;7;4;5;9;7;5;6;11;3;8;7;3;5;5;9;5;6;8;5;3;5;6;5;6;8;7;4;6;12;4;9;10;5;5;9;2;10;5;11;8;2;9;8;5
ZFP64_M10434_1.94d.bed	0.1755664237947899	1759	10019	625377	58;60;37;60;57;69;46;49;52;55;50;60;57;75;55;57;50;60;60;47;56;57;71;52;60;51;69;66;69;50;49;69;50;62;58;55;52;69;77;86;55;78;65;60;66;78;66;80;70;81;108;86;75;83;80;85;82;77;93;109;86;109;92;101;97;88;118;116;106;127;111;104;115;143;135;140;104;120;98;93;80;104;98;99;89;106;69;76;66;81;88;50;76;59;54;60;53;73;72;67;59;56;59;65;60;60;51;45;58;41;53;51;42;53;41;55;60;57;57;41;43;50;39;40;38;45;42;…
YY1_M10305_1.94d.bed	0.17543859649122806	150	855	85672	8;6;6;2;3;3;3;4;3;6;7;7;8;7;3;7;5;6;5;4;5;3;5;9;3;6;5;5;5;6;5;7;4;2;3;4;5;3;9;7;6;5;6;4;6;5;5;6;4;7;6;4;4;3;8;11;5;9;6;4;13;11;6;11;11;12;6;9;11;13;11;6;6;6;12;10;11;9;15;7;11;9;4;8;12;9;12;4;3;5;6;3;7;5;5;6;5;4;10;8;6;6;4;3;5;4;3;4;8;4;1;4;7;5;5;3;4;3;5;4;5;2;6;4;6;1;5;4;6;3;7;3;6;5;6;6;3;3;2;1;7;4;5;4;0;2;3;0;3;4
ZNF385D_M09365_1.94d.bed	0.175	14	80	24713	4;2;0;1;0;1;0;2;0;2;0;0;0;0;0;0;0;0;0;0;2;2;0;1;0;1;0;0;0;0;0;0;1;0;0;0;1;0;0;0;1;0;0;0;0;0;1;0;0;0;0;0;0;0;0;1;0;2;0;0;3;1;1;0;2;0;0;0;0;0;4;2;0;1;0;0;0;1;0;0;0;0;0;0;4;0;1;1;1;0;1;0;1;1;0;2;0;0;0;0;3;1;0;0;1;2;0;1;0;0;0;2;0;0;0;0;2;2;0;0;0;0;0;2;0;0;0;1;1;0;0;0;0;1;1;0;0;1;0;1;0;0;0;1;1;0;1;0;0;2
BACH1_M09445_1.94d.bed	0.17418981481481483	301	1728	153852	9;11;6;6;8;8;10;6;3;9;11;11;9;12;7;4;7;8;4;4;6;9;9;8;13;12;9;7;6;13;11;6;15;8;12;11;5;4;4;8;12;6;17;7;11;10;10;13;6;11;8;12;10;6;20;10;9;15;19;17;17;20;18;19;23;28;20;30;26;11;13;10;18;13;19;12;16;28;16;20;21;21;18;39;20;27;30;29;22;14;24;15;9;9;11;19;16;12;14;17;8;8;11;8;11;10;18;2;10;7;9;5;6;19;4;5;4;12;5;10;4;4;5;8;9;8;13;4;8;9;7;7;7;8;8;4;4;5;6;9;11;10;17;7;6;7;8;14;4;12
ZNF33A_M10364_1.94d.bed	0.17406143344709898	255	1465	154346	8;8;8;5;11;8;13;13;11;12;15;7;8;12;6;8;16;8;9;10;14;11;10;10;10;7;12;10;4;11;19;8;7;4;9;10;5;7;6;6;1;9;11;7;9;3;10;6;11;9;7;7;13;14;12;11;7;9;7;14;11;15;17;7;19;20;13;19;14;19;11;24;15;11;14;23;20;16;17;16;15;11;14;11;15;13;9;12;12;9;9;10;12;11;7;10;9;5;7;12;9;7;3;12;6;9;12;3;8;6;9;7;11;4;5;7;11;11;6;8;8;6;13;9;9;6;4;5;8;5;9;10;8;7;8;8;2;4;6;9;5;11;9;7;7;10;9;4;5;12
TFE3_M06205_1.94d.bed	0.17315436241610738	129	745	81250	4;10;4;3;5;4;4;1;10;3;2;4;4;3;4;4;2;5;6;3;4;4;5;10;4;1;7;2;9;2;10;5;0;4;6;2;2;7;11;7;3;7;4;2;7;1;6;3;6;7;4;5;3;1;10;3;5;4;7;4;2;8;8;7;11;8;10;13;8;12;7;10;9;5;9;8;7;7;6;8;8;6;10;7;9;3;9;3;7;5;5;5;8;6;4;1;4;5;6;5;1;5;3;4;4;8;6;2;3;3;7;4;6;6;2;6;3;0;3;2;2;6;3;4;5;4;6;5;3;4;3;4;4;3;1;8;2;5;2;3;2;0;3;2;8;5;4;2;0;5
MITF_M09241_1.94d.bed	0.17272727272727273	114	660	73360	5;6;2;3;3;4;2;4;9;2;0;3;2;4;1;5;2;3;4;3;2;3;5;7;8;3;6;5;7;3;9;2;2;3;6;5;1;8;4;6;2;8;3;3;8;1;6;2;3;8;2;5;2;2;12;2;3;8;5;2;5;9;9;3;8;8;10;11;7;8;5;10;6;4;9;8;5;3;9;12;8;3;6;7;7;3;8;3;5;6;5;5;9;7;5;0;2;5;5;3;0;6;2;2;5;3;1;1;2;3;5;4;3;4;1;4;3;2;4;2;1;3;0;7;1;5;3;3;0;7;6;2;5;3;0;8;3;6;1;3;7;2;2;2;4;4;5;2;1;6
GCM1_M08719_1.94d.bed	0.1725	69	400	49494	1;2;2;4;2;1;1;2;1;1;3;1;2;2;3;5;3;3;3;1;1;1;1;3;3;1;1;3;4;0;4;1;1;3;2;4;3;0;2;1;0;1;2;0;3;2;3;1;3;1;4;3;0;9;2;3;2;0;5;6;7;3;7;4;4;4;4;7;5;4;5;7;2;1;5;4;3;6;7;4;3;4;5;5;10;3;5;3;4;5;1;1;1;5;5;3;6;2;3;2;1;2;3;2;0;2;2;2;3;4;2;0;3;2;1;2;2;1;2;2;2;5;4;4;2;0;1;1;2;0;5;0;0;5;2;3;2;2;0;0;3;3;0;2;2;0;2;3;2;3
TET1_M00880_1.94d.bed	0.1713961407491487	151	881	57307	6;5;6;4;4;4;4;5;6;3;4;4;9;4;6;3;7;1;6;7;7;5;4;2;8;6;1;5;7;3;3;6;2;10;5;3;8;7;5;6;15;4;8;4;4;8;5;7;9;6;6;10;6;10;12;10;7;8;6;6;11;15;12;11;10;15;9;19;13;8;7;5;7;9;7;6;12;10;14;10;7;17;5;9;6;2;7;6;11;13;4;4;5;3;4;6;5;4;7;9;9;2;2;2;3;5;4;5;4;1;5;1;3;2;3;0;1;10;2;5;7;6;6;2;4;3;6;4;6;6;2;3;2;3;3;1;6;3;6;2;2;1;6;5;6;3;2;3;2;4
GMEB1_M02116_1.94d.bed	0.17105263157894737	13	76	23865	1;0;1;0;0;0;1;0;1;0;0;0;0;0;3;1;1;1;0;0;0;0;0;0;0;0;0;0;0;0;1;1;1;0;0;0;0;0;1;2;0;0;0;1;1;0;0;0;1;1;1;1;1;2;3;0;0;0;1;0;0;0;1;0;2;0;1;1;0;1;1;1;0;1;0;2;0;0;1;3;0;1;2;0;0;0;1;0;1;0;0;2;0;0;0;1;1;0;0;0;0;0;0;0;1;0;0;1;0;1;1;1;0;1;0;3;0;1;0;0;0;0;0;2;0;1;0;0;0;0;0;0;0;1;3;1;0;1;0;0;0;1;0;0;0;0;0;0;0;2
CEBPE_M05592_1.94d.bed	0.17105263157894737	13	76	26432	1;0;1;0;1;0;0;0;0;2;0;1;0;0;0;0;0;0;0;2;2;0;0;0;0;0;0;0;0;1;2;0;0;1;1;0;2;0;2;0;0;0;2;3;1;3;0;3;1;0;0;2;0;0;0;0;0;0;0;0;1;4;1;0;1;1;0;0;1;1;1;1;1;0;1;1;1;0;0;0;0;1;1;0;1;2;0;0;0;1;0;2;0;2;0;0;0;0;0;1;0;0;0;0;0;1;0;0;0;2;1;0;0;0;1;0;0;0;0;0;0;0;0;0;0;0;0;0;0;0;1;0;2;0;0;1;1;0;0;1;0;0;0;0;0;0;0;2;0;1
CEBPB_M05589_1.94d.bed	0.17105263157894737	13	76	26432	1;0;1;0;1;0;0;0;0;2;0;1;0;0;0;0;0;0;0;2;2;0;0;0;0;0;0;0;0;1;2;0;0;1;1;0;2;0;2;0;0;0;2;3;1;3;0;3;1;0;0;2;0;0;0;0;0;0;0;0;1;4;1;0;1;1;0;0;1;1;1;1;1;0;1;1;1;0;0;0;0;1;1;0;1;2;0;0;0;1;0;2;0;2;0;0;0;0;0;1;0;0;0;0;0;1;0;0;0;2;1;0;0;0;1;0;0;0;0;0;0;0;0;0;0;0;0;0;0;0;1;0;2;0;0;1;1;0;0;1;0;0;0;0;0;0;0;2;0;1
ZNF8_ZNF8.RCADE.bed	0.17099811676082863	454	2655	184439	22;21;22;16;21;23;23;22;23;23;24;24;22;16;11;20;17;23;18;17;17;22;22;18;28;15;22;25;21;9;18;20;20;14;18;14;15;18;16;15;24;11;19;12;17;14;17;9;14;9;8;8;8;13;12;11;9;8;18;10;18;21;15;18;17;25;19;27;23;28;29;40;35;27;32;36;20;30;25;24;18;42;29;31;19;23;17;19;21;18;16;20;14;10;23;8;8;12;6;10;11;14;12;13;14;12;15;15;14;18;14;14;22;21;10;17;14;9;13;18;17;10;12;18;24;17;18;8;12;15;16;17;12;17;25;19;14;2…
PAX2_M05978_1.94d.bed	0.17070063694267515	134	785	72477	8;4;6;6;7;5;5;7;4;4;7;5;8;9;4;2;5;3;8;4;3;6;4;6;5;6;2;7;5;6;5;3;8;6;0;5;6;7;4;2;5;5;2;1;5;10;1;3;6;5;2;2;4;7;4;9;2;7;6;2;5;9;8;2;8;8;9;7;4;7;8;10;7;6;12;8;12;5;15;5;11;8;8;14;8;8;9;6;7;9;11;9;10;9;6;9;7;1;7;3;4;2;3;3;5;1;3;8;2;7;5;3;7;3;4;0;2;3;4;2;2;1;7;6;0;5;5;4;2;5;5;4;5;3;0;7;2;5;1;3;0;2;4;3;5;4;6;3;1;3
SP1_M09177_1.94d.bed	0.17054155645273564	1225	7183	489045	35;38;39;37;39;31;32;25;40;32;44;49;37;31;43;32;47;43;38;43;31;41;37;43;48;28;43;39;36;43;45;37;39;41;46;39;42;39;55;51;52;50;37;32;44;53;55;53;51;49;65;59;62;53;68;55;68;59;69;79;70;68;83;80;80;76;87;70;67;71;62;64;91;84;63;100;83;89;66;89;73;86;90;71;74;91;80;68;52;59;65;59;65;47;58;47;54;43;45;36;51;43;28;41;42;30;34;26;32;38;35;38;34;24;32;38;25;31;28;33;30;43;30;34;24;36;40;30;22;32;37;39;44…
ZNF329_M10387_1.94d.bed	0.17018955407063957	1248	7333	509264	38;35;40;38;45;44;46;37;42;29;49;44;33;45;52;40;46;28;33;46;42;43;53;42;40;35;45;40;35;41;44;47;42;45;49;29;34;47;30;44;47;27;40;42;35;53;38;34;50;35;63;60;74;73;88;74;63;59;64;52;72;72;79;90;103;90;89;95;75;83;71;69;69;73;94;78;60;61;75;86;90;101;76;65;87;77;80;69;57;63;72;62;57;52;61;47;39;54;34;48;40;40;30;32;47;43;49;46;36;34;36;35;28;27;35;43;35;32;38;28;28;40;32;31;33;23;33;38;39;35;43;38;3…
ZNF430_ZNF430.RCADE.bed	0.16925496363278947	861	5087	405692	31;34;22;29;31;33;31;44;26;29;29;36;25;32;25;27;32;30;22;27;32;32;24;28;29;27;24;30;24;38;28;39;28;34;37;28;32;34;30;26;31;32;35;31;33;36;31;38;36;43;28;37;39;38;36;38;47;41;40;41;49;62;51;55;51;49;54;68;57;51;68;46;72;57;60;62;43;42;51;52;48;49;46;57;40;40;58;35;39;54;31;37;24;39;20;29;26;23;31;30;25;25;28;31;35;25;33;37;30;22;22;25;26;25;24;21;26;28;30;29;31;26;34;27;26;25;21;23;30;21;24;18;30;…
ZNF783_ZNF783.MEME.bed	0.16907097518753605	293	1733	89750	8;11;5;9;8;11;7;6;4;9;5;11;5;14;8;10;9;11;12;6;7;14;14;12;15;10;8;12;14;12;7;11;14;12;10;7;14;12;16;16;11;13;18;10;17;18;15;13;22;15;19;22;14;7;18;21;21;20;25;22;20;30;24;25;16;31;19;18;13;24;21;21;23;18;19;14;18;15;23;24;17;17;15;16;19;21;16;12;13;9;7;9;16;7;7;14;10;17;4;13;8;13;7;9;6;7;10;8;10;2;7;9;8;4;5;3;10;4;6;7;6;8;6;7;6;5;6;6;3;3;7;4;1;10;8;9;4;3;6;4;6;9;5;6;2;5;7;7;4;4
CTCF_M05451_1.94d.bed	0.1686900332876444	1723	10214	624419	48;45;47;40;44;51;56;60;51;48;52;48;59;61;55;51;60;58;64;58;54;76;67;77;62;49;56;46;49;47;58;68;54;53;55;57;63;57;66;66;65;63;70;74;68;65;79;83;79;96;113;88;95;114;90;82;88;90;106;98;110;118;134;117;133;134;138;96;99;96;91;95;143;140;109;141;108;102;103;89;103;117;137;110;78;112;98;83;91;90;90;81;74;78;73;86;65;54;70;58;41;65;38;46;64;39;45;64;52;48;47;43;37;52;38;44;44;34;40;37;32;40;42;44;47;36…
PAX5_M05982_1.94d.bed	0.1686182669789227	144	854	73806	9;3;4;6;7;5;9;7;5;7;6;6;10;9;6;2;5;3;6;6;6;3;3;6;6;6;1;6;5;5;6;1;11;6;0;5;6;7;4;2;6;4;1;3;10;12;3;2;6;5;2;4;3;6;4;11;2;6;7;4;8;8;10;1;12;11;10;7;4;9;6;12;9;5;13;10;13;6;15;7;10;8;9;13;11;8;10;6;7;11;10;9;11;10;7;11;7;3;7;3;4;3;3;3;4;4;3;7;2;6;5;3;6;2;6;1;4;3;4;3;2;1;6;8;2;7;4;3;3;5;6;4;4;5;1;5;3;5;1;5;2;3;3;2;7;4;5;3;1;3
IRF7_M08839_1.94d.bed	0.1685878962536023	117	694	98817	5;4;4;2;5;7;6;5;9;5;7;11;7;5;5;4;6;8;4;5;7;11;5;2;2;3;3;5;5;4;6;4;5;7;3;1;1;5;3;6;4;8;0;1;2;2;6;6;4;3;3;3;3;2;4;6;5;7;5;5;5;6;3;3;3;6;3;7;6;7;11;10;5;7;3;4;13;8;4;15;6;6;7;6;7;10;4;4;7;6;5;6;7;4;3;3;0;4;7;4;7;8;4;4;3;2;4;3;3;3;2;4;1;3;3;6;5;4;1;5;5;2;1;1;3;4;5;4;6;6;2;4;2;4;6;4;1;3;2;2;7;5;7;1;5;3;2;0;4;1
ZNF776_ZNF776.RCADE.bed	0.16790711521286097	1692	10077	736005	66;52;57;62;65;54;63;70;56;67;62;63;59;53;73;61;71;53;61;76;70;60;68;73;59;54;54;53;61;55;81;70;58;72;66;52;57;72;77;86;56;67;58;62;67;61;69;61;56;59;76;90;80;74;72;69;76;79;85;88;75;84;94;90;104;113;88;97;83;101;91;122;122;93;111;119;107;109;97;108;133;104;105;75;92;79;81;66;70;76;78;64;65;56;69;69;60;60;53;60;55;51;48;65;55;41;52;67;48;67;55;64;51;41;58;48;53;53;46;63;62;64;33;64;43;45;37;57;56…
MYC_M06652_1.94d.bed	0.16730328495034377	219	1309	133884	7;8;10;10;5;11;9;9;5;8;10;11;5;11;8;4;10;9;11;4;7;8;7;6;15;3;7;12;16;6;15;8;3;5;6;15;0;4;11;10;4;10;10;9;7;12;6;11;7;7;9;7;7;13;7;6;6;10;5;12;11;10;14;8;8;9;15;17;13;10;8;10;11;19;17;11;14;14;25;11;19;13;15;15;14;17;13;13;9;5;10;8;3;12;5;4;8;4;9;7;8;6;7;10;4;10;7;9;8;3;6;1;13;6;10;5;8;10;4;3;6;7;14;9;15;9;5;4;5;7;14;7;8;10;1;6;3;8;6;8;7;7;11;5;4;9;5;7;1;10
ZBTB14_M09286_1.94d.bed	0.16666666666666666	328	1968	131986	8;6;7;8;5;12;18;20;4;10;11;11;14;2;12;17;9;9;11;8;11;12;8;9;16;8;9;8;10;3;9;9;8;6;10;8;11;16;22;5;28;13;6;10;4;17;12;17;17;30;15;16;9;15;20;15;16;12;20;17;32;35;16;33;30;24;21;40;9;26;17;16;19;15;18;19;16;23;24;24;23;28;18;10;17;49;20;10;23;12;28;25;25;9;16;9;7;10;27;15;4;8;18;22;11;13;2;8;5;19;5;6;16;7;3;3;5;4;9;13;6;7;10;6;6;8;10;10;9;18;2;8;6;2;6;2;8;6;5;11;18;17;8;6;6;8;12;8;3;7
ZNF692_M07147_1.94d.bed	0.16583263830970252	1193	7194	463404	27;28;24;40;29;38;43;27;49;49;42;54;46;40;42;31;28;37;42;38;46;44;36;39;33;43;41;39;37;44;35;45;47;41;43;35;40;37;31;36;45;39;36;39;42;48;47;49;40;39;50;59;65;72;99;72;82;61;72;61;77;81;105;86;101;100;97;90;104;65;80;67;62;71;79;67;75;55;73;96;89;90;72;78;58;96;86;67;53;62;61;57;48;72;60;53;59;44;40;38;30;38;38;31;25;35;40;29;28;37;27;31;26;36;31;36;34;23;29;32;28;36;32;31;40;41;30;26;29;34;43;31…
MBD2_M06638_1.94d.bed	0.16573033707865167	472	2848	155304	15;13;18;11;11;13;14;10;14;18;20;18;10;12;13;25;17;11;15;14;17;23;19;15;16;17;20;17;14;13;18;23;18;27;17;21;28;34;27;24;19;17;20;34;18;25;27;20;18;14;27;35;18;30;25;15;29;28;30;30;42;39;37;23;27;33;39;40;37;26;40;24;41;36;26;25;22;25;29;25;37;27;24;28;33;30;26;29;18;31;26;23;20;15;14;13;18;29;23;17;15;10;17;13;18;19;12;11;13;15;10;11;13;15;13;9;10;5;10;14;10;10;11;13;12;8;14;9;8;10;9;15;5;11;5;12…
ZBTB2_M09292_1.94d.bed	0.1656441717791411	27	163	33826	1;0;1;0;0;0;0;0;2;1;2;2;1;1;1;0;1;1;0;0;0;0;0;2;1;1;1;1;0;1;1;1;1;2;3;2;1;0;0;1;1;0;0;1;0;1;3;0;0;2;1;0;0;0;0;2;3;1;4;0;1;2;1;4;1;2;1;0;3;3;1;3;1;1;2;1;2;3;2;2;2;0;3;2;2;2;1;2;1;0;2;1;1;0;0;1;2;1;4;0;0;0;2;0;1;2;1;1;0;0;2;1;1;0;0;0;0;0;0;4;3;0;2;0;0;1;1;1;1;0;0;4;0;2;1;1;0;1;1;1;0;2;0;0;1;3;2;1;1;2
AR_M05564_1.94d.bed	0.1653061224489796	162	980	129808	7;8;4;3;12;5;11;8;10;3;7;10;10;12;3;6;6;8;10;5;6;13;9;12;8;8;8;2;2;6;5;4;8;5;8;5;12;7;4;2;6;4;3;7;3;4;7;4;7;7;4;4;3;7;8;7;3;11;5;7;9;4;15;9;8;5;3;9;13;13;12;5;4;7;9;10;11;7;10;20;10;8;15;6;12;7;6;7;2;10;5;4;4;7;6;4;6;9;12;2;6;11;7;3;1;4;7;9;4;3;2;2;4;7;5;6;6;6;3;6;4;8;5;2;2;6;1;1;3;8;5;5;10;8;3;11;11;3;11;2;6;7;5;3;7;3;6;6;4;3
ZNF100_ZNF100.RCADE.bed	0.16522178875884988	2287	13842	819090	68;78;46;67;92;76;75;74;72;71;66;74;75;71;75;74;73;90;97;76;69;79;89;94;97;88;71;74;62;107;92;90;85;86;81;93;104;79;96;91;91;113;112;111;98;124;125;123;110;163;127;116;130;134;119;134;132;109;145;124;138;139;141;145;143;171;154;141;131;153;134;144;180;175;147;156;151;149;137;134;137;132;125;119;121;114;120;89;88;113;99;88;93;88;92;101;103;62;73;80;63;73;66;77;75;62;59;74;74;67;77;85;72;70;50;64;5…
PAX1_M09051_1.94d.bed	0.1650273224043716	151	915	78675	6;5;6;7;8;2;10;3;7;5;5;6;10;12;3;3;8;5;7;7;7;3;4;6;8;3;3;7;8;5;4;4;10;5;4;4;6;9;5;3;8;1;3;3;9;10;5;4;6;6;4;5;6;5;8;10;2;9;9;6;6;10;9;8;11;13;11;5;2;14;12;11;11;6;13;8;11;9;17;8;9;8;7;12;8;11;8;8;5;9;10;7;11;5;8;14;9;3;9;5;5;3;2;2;5;2;3;5;5;5;11;6;5;7;3;3;4;3;5;3;1;2;6;5;3;4;2;3;3;5;2;6;2;1;2;7;1;5;0;5;1;5;5;6;8;7;7;4;1;5
ZNF692_M10425_1.94d.bed	0.16487791789643144	1229	7454	477771	29;29;24;42;30;38;44;26;48;50;43;57;46;44;43;31;27;40;46;39;45;46;37;39;33;48;45;39;36;46;36;49;50;39;44;43;38;43;34;41;46;39;36;38;43;50;46;52;41;41;50;62;67;74;102;74;84;65;75;62;80;83;110;88;109;101;97;90;99;66;80;72;64;75;83;70;84;59;77;95;88;98;71;77;59;95;84;70;56;58;61;63;51;74;61;57;68;49;42;38;31;39;44;35;26;36;41;29;29;38;28;36;29;33;31;39;36;28;29;36;30;38;36;30;41;46;29;30;30;36;45;32…
HOXA10_M09613_1.94d.bed	0.16470588235294117	14	85	28233	2;2;0;1;0;1;1;0;2;0;1;0;1;2;0;0;0;2;0;0;0;1;0;0;2;0;0;0;0;0;1;0;1;0;0;0;1;0;0;0;0;1;1;0;0;3;0;1;0;2;1;0;0;1;1;0;2;0;1;0;2;0;0;0;1;0;1;0;0;1;0;1;0;0;1;4;2;1;0;1;1;0;0;1;0;1;1;2;0;0;0;0;0;0;1;0;1;0;0;0;0;1;1;0;2;1;0;0;0;1;0;0;0;2;2;1;0;2;0;0;1;2;0;0;0;1;1;1;1;0;1;0;0;0;1;0;1;0;0;0;0;0;0;0;1;1;0;0;0;1
PAX2_M09049_1.94d.bed	0.16462841015992474	175	1063	90075	10;5;5;7;10;5;9;9;8;7;6;8;7;12;6;3;7;6;7;10;6;6;5;6;9;5;5;11;8;4;7;3;10;5;1;6;8;6;5;3;8;6;2;3;12;11;4;6;8;5;6;5;7;4;8;12;4;8;8;10;11;13;8;6;13;13;14;9;5;14;10;16;12;4;13;15;12;10;15;11;13;8;10;13;13;9;10;12;6;13;15;7;12;6;7;15;9;4;5;5;7;5;1;6;8;3;3;7;8;6;9;1;5;3;4;5;5;7;6;3;1;8;5;10;5;5;6;1;7;6;6;4;5;5;4;6;4;4;3;2;2;4;2;4;7;4;7;6;3;5
SMAD1_M06764_1.94d.bed	0.16454159077109898	1626	9882	520574	42;39;51;40;58;36;52;42;48;55;49;59;41;44;51;64;49;55;40;53;49;50;55;49;54;48;62;56;56;51;56;55;57;52;49;51;65;69;49;59;54;55;49;56;50;67;75;64;80;90;91;112;111;112;131;112;120;144;137;132;126;153;135;120;116;121;124;109;112;112;102;97;98;124;96;102;92;110;80;108;107;121;98;89;103;105;112;89;104;97;84;94;88;77;68;68;66;78;67;47;28;44;37;50;40;47;31;62;43;46;48;39;42;40;40;39;45;38;43;48;36;32;51;…
MYCL_M07013_1.94d.bed	0.16388373531230674	265	1617	157765	12;10;17;11;5;10;10;8;4;9;8;15;10;9;13;5;9;8;7;12;8;12;11;10;27;9;4;15;14;14;11;13;8;5;4;10;6;6;9;14;4;16;10;11;6;13;14;8;9;10;10;14;8;10;11;10;5;13;10;14;14;11;12;17;14;10;23;18;13;23;10;16;15;15;25;12;19;16;28;16;13;20;12;27;13;23;15;14;8;7;10;14;3;12;15;6;14;6;14;9;10;8;5;18;7;12;7;11;9;2;7;3;13;8;12;4;12;9;5;4;9;8;13;8;19;11;6;6;4;5;17;7;10;17;2;5;1;9;7;13;10;11;11;8;8;6;5;3;6;15
ZNF589_M06860_1.94d.bed	0.16364812419146182	253	1546	133399	9;16;12;3;8;8;9;9;8;8;13;8;6;12;9;5;8;10;11;7;15;12;9;13;7;6;6;10;15;10;6;9;8;7;8;9;14;11;8;8;5;11;9;12;11;13;5;6;12;16;18;11;10;16;14;17;7;14;11;15;14;11;13;19;13;6;22;16;13;25;17;19;13;13;17;21;9;18;17;15;18;15;11;20;18;16;7;6;10;6;10;13;7;9;8;10;14;7;8;4;9;12;10;10;8;6;4;5;9;11;9;7;5;5;10;2;8;11;12;8;9;5;8;5;6;15;4;8;13;13;12;13;9;7;11;14;5;6;7;9;2;8;7;3;5;6;10;8;11;14
ETV2_M05696_1.94d.bed	0.16363636363636364	45	275	38455	6;1;3;2;0;2;0;1;2;1;1;2;0;1;1;1;0;1;3;0;1;3;2;2;2;2;0;1;2;1;2;0;3;2;6;3;2;2;2;1;3;3;1;4;2;4;1;4;1;3;1;1;2;1;1;3;4;1;3;1;4;2;2;3;4;0;4;3;1;5;0;4;2;4;4;2;4;0;4;2;3;3;2;1;0;4;1;1;1;1;0;0;0;3;2;3;2;2;2;0;1;1;0;5;1;3;1;0;4;2;2;1;2;2;3;0;0;4;1;2;1;1;1;3;1;0;1;1;2;3;0;2;1;1;3;0;2;0;1;2;2;0;2;0;4;0;1;1;1;6
SP1_M09181_1.94d.bed	0.16330042568607916	1803	11041	660259	53;54;46;51;55;51;61;49;65;55;53;64;53;43;46;70;61;70;49;61;47;65;55;64;70;55;61;59;55;61;67;64;49;69;82;70;70;62;73;73;71;68;52;54;81;74;74;88;81;79;98;81;88;77;105;97;117;109;130;98;118;116;138;130;136;136;140;117;112;117;108;112;111;114;89;110;123;144;113;123;117;118;137;112;116;139;105;110;101;93;90;93;98;67;83;73;75;67;64;64;68;73;48;54;63;56;55;42;42;53;58;51;53;54;43;62;59;50;43;49;54;54;5…
HOXD11_M05830_1.94d.bed	0.16326530612244897	16	98	30160	1;1;0;1;1;1;2;2;0;2;1;0;2;1;0;0;2;0;1;1;0;1;1;0;0;0;1;0;0;1;0;0;1;1;1;0;1;0;0;0;1;1;0;0;0;3;0;2;1;2;1;0;2;1;1;1;2;2;0;1;0;1;1;1;0;0;1;0;0;2;1;0;0;0;3;4;0;1;0;2;2;0;0;0;0;0;1;0;0;0;0;1;0;1;1;0;1;0;0;0;1;0;0;1;2;0;0;0;0;0;0;0;0;2;1;1;2;0;0;1;0;1;0;1;0;0;1;0;1;0;2;0;1;0;2;0;1;0;0;1;0;0;1;0;1;0;0;0;0;1
THAP12_M02286_1.94d.bed	0.16305916305916307	113	693	73355	4;3;1;6;4;2;5;7;2;8;5;4;2;3;5;3;0;2;4;5;2;4;6;4;2;2;4;6;6;2;8;3;7;2;5;3;3;9;6;4;3;2;2;8;4;3;11;5;5;4;7;2;7;4;7;6;4;6;5;8;2;8;4;7;10;7;9;12;11;7;7;12;9;3;8;10;4;5;6;3;9;7;3;8;8;4;4;4;7;9;3;5;7;8;8;4;3;2;1;5;2;3;7;2;4;3;5;5;5;3;2;5;2;4;4;7;1;6;5;7;5;3;0;6;3;6;1;2;3;4;1;2;7;3;2;3;2;1;5;3;3;2;3;2;4;3;3;1;1;7
ETV6_M09550_1.94d.bed	0.16299019607843138	133	816	92103	5;8;0;0;12;2;8;0;5;0;4;9;6;6;6;6;6;4;6;8;3;1;1;4;6;4;6;6;2;4;17;2;3;4;10;10;2;0;4;2;6;6;4;6;0;5;9;9;4;10;8;4;7;6;7;4;9;2;0;8;3;6;4;5;7;8;9;0;14;11;8;6;12;6;6;10;13;10;4;2;10;12;8;8;3;12;15;6;10;5;8;6;5;0;4;4;2;5;9;2;8;7;3;3;2;8;8;0;4;6;4;8;4;8;6;0;3;6;4;6;4;3;8;2;7;2;4;6;16;7;8;4;4;4;3;2;0;4;3;3;4;0;4;6;10;2;4;2;3;4
TFAP2B_M06446_1.94d.bed	0.16276487461830294	3518	21614	1843436	144;129;132;133;157;154;128;151;163;152;139;165;137;162;119;142;140;182;151;164;126;165;150;161;133;140;129;142;148;130;159;146;150;155;134;125;135;130;128;156;112;128;144;111;129;149;144;131;144;119;156;161;125;123;125;152;149;159;167;162;156;137;169;170;155;178;215;241;210;211;189;193;207;302;429;246;215;168;188;162;236;208;185;144;160;159;158;141;148;128;141;126;141;108;103;112;113;137;110;119…
DNMT1_M00879_1.94d.bed	0.16244120683721464	1416	8717	358492	35;36;26;39;42;40;51;25;37;36;33;37;41;45;40;36;30;55;54;32;38;49;61;52;78;42;43;43;47;49;48;63;57;64;56;50;73;71;56;64;74;73;67;58;73;72;82;90;81;116;103;100;96;82;86;96;117;82;111;73;130;130;115;109;117;126;127;96;98;109;97;93;86;67;75;71;91;94;84;103;107;98;92;86;79;85;87;73;72;71;76;53;51;57;61;41;58;55;41;57;55;56;35;46;50;39;42;48;35;33;42;49;48;32;31;46;35;18;18;28;22;32;34;39;36;31;36;33;…
ZNF582_ZNF582.RCADE.bed	0.16230051189400782	539	3321	296058	22;23;27;19;20;20;18;30;18;28;28;20;15;22;20;29;23;30;16;19;18;25;27;20;17;19;21;24;21;19;23;23;22;22;23;25;19;18;20;23;20;18;19;23;22;27;19;14;20;25;25;35;10;15;17;21;23;20;25;24;21;32;26;27;26;30;32;28;34;43;50;37;25;50;24;24;33;35;30;30;29;26;29;28;21;27;31;16;16;25;24;20;14;19;25;33;21;20;18;20;18;20;14;18;20;26;14;21;25;12;16;16;25;18;15;12;23;19;8;21;14;21;21;23;20;16;18;28;18;9;17;25;23;17…
AR_M07575_1.94d.bed	0.1616294349540079	123	761	99818	4;4;3;3;8;1;8;11;4;4;7;4;6;8;4;5;4;3;8;4;5;17;11;6;6;4;4;1;0;3;6;4;4;2;2;3;8;5;2;3;5;2;1;6;0;1;9;3;6;2;3;2;8;4;9;5;4;7;3;5;6;8;10;9;2;3;3;9;8;10;10;7;5;5;10;6;8;7;9;14;5;3;8;8;8;7;2;8;1;3;3;5;3;4;6;5;4;9;9;4;10;4;3;2;0;4;1;10;3;0;3;0;1;7;7;6;5;4;3;5;1;10;2;3;1;5;0;0;3;9;9;6;6;6;4;8;8;3;11;2;4;9;1;4;11;1;3;3;8;3
PAX1_M09041_1.94d.bed	0.16132596685082873	146	905	77021	7;5;4;8;9;3;9;4;6;5;4;7;10;8;5;5;10;3;5;8;3;8;5;8;6;5;4;6;5;5;6;3;9;5;3;4;5;7;5;3;7;2;2;2;9;10;5;2;8;5;2;6;8;5;7;11;2;9;7;9;6;13;7;3;13;15;13;7;2;11;12;12;10;4;13;10;10;11;14;9;9;6;8;13;9;8;10;11;5;9;8;8;10;5;8;11;8;3;6;6;4;3;3;2;4;2;1;6;4;6;9;5;4;4;5;3;4;2;6;2;3;4;5;5;4;3;3;5;2;6;4;5;3;1;5;7;2;2;0;5;4;2;5;7;7;6;6;4;1;5
ZNF32_M09355_1.94d.bed	0.16121495327102803	69	428	56711	3;3;4;7;6;3;3;2;5;4;3;3;3;3;3;1;1;1;6;3;3;2;0;1;0;1;3;3;2;4;1;1;0;4;5;1;2;2;5;4;0;4;1;2;6;1;3;2;3;2;5;1;5;2;3;6;4;2;4;3;2;4;6;3;5;1;5;3;3;4;6;5;3;4;2;1;8;5;5;2;7;6;6;2;3;5;2;10;5;5;4;3;3;1;5;0;2;2;2;1;2;4;2;1;2;2;4;5;3;2;4;2;2;0;2;2;4;2;2;2;1;1;1;4;0;5;3;1;0;2;1;0;2;4;1;2;1;2;4;4;2;1;2;2;1;1;2;1;3;3
SP4_M06130_1.94d.bed	0.1612115290669272	990	6141	376035	30;33;28;23;32;30;30;20;29;29;35;40;31;24;32;33;35;41;30;35;20;36;39;25;36;27;35;31;37;36;36;37;28;36;34;34;37;33;44;46;45;47;26;28;40;48;55;52;48;46;53;56;48;42;57;61;54;54;66;74;70;74;77;76;85;81;76;56;60;61;58;45;63;61;55;56;55;80;59;84;57;72;82;68;70;77;68;54;48;53;42;54;63;44;52;47;49;38;38;32;40;32;28;27;35;25;34;28;28;38;23;25;25;23;29;30;29;28;28;23;27;29;26;33;18;32;28;27;19;22;31;24;29;…
IRF1_M08823_1.94d.bed	0.1606022584692597	128	797	107748	4;3;2;6;5;7;4;5;10;6;5;10;4;3;5;5;10;7;3;9;5;7;7;3;4;10;6;8;7;5;5;3;6;6;4;5;10;3;4;4;8;6;1;2;2;7;3;8;3;4;4;5;5;2;8;7;7;5;7;3;5;4;5;4;5;4;7;10;8;10;6;7;10;6;5;6;11;6;6;15;7;10;7;7;8;7;11;7;5;9;5;10;5;7;3;7;2;6;3;3;7;7;4;4;4;3;6;2;4;5;3;5;6;2;3;7;6;3;1;6;6;3;2;4;3;5;4;6;5;3;2;4;2;4;5;4;5;5;3;2;7;4;6;3;5;3;3;2;4;3
ZNF311_ZNF311.MEME.bed	0.1604339994853761	3741	23318	1206879	115;128;93;126;158;146;144;105;108;137;117;130;140;144;146;118;116;117;151;130;128;107;134;153;152;138;130;138;135;148;166;162;155;185;168;138;169;173;201;204;152;168;178;173;170;273;247;239;202;238;258;212;256;182;187;271;239;195;218;203;249;244;257;273;241;267;264;256;227;234;270;255;223;232;197;220;225;229;229;240;233;259;227;178;217;234;212;175;187;154;199;167;135;167;156;152;138;135;103;115;…
KLF14_M05867_1.94d.bed	0.16024436090225563	682	4256	304956	22;25;18;25;13;23;24;21;18;20;24;25;13;17;19;17;23;26;27;20;22;21;23;28;27;20;30;27;30;22;25;31;19;28;43;21;26;30;24;29;27;28;26;22;34;31;30;32;37;34;39;30;25;38;41;33;25;35;38;42;52;31;46;49;58;46;47;52;38;39;42;31;39;42;32;53;33;55;42;56;46;56;49;45;44;51;40;36;34;31;35;31;30;28;43;35;31;21;18;15;26;15;18;19;24;21;25;21;14;25;22;22;26;18;15;23;20;29;16;17;23;30;21;21;18;20;24;25;17;17;24;21;18;…
ATF6_M09436_1.94d.bed	0.16022099447513813	58	362	53146	2;2;2;2;2;0;0;0;4;4;6;2;6;2;4;0;0;2;2;0;4;4;4;0;2;2;0;0;2;6;4;4;2;3;2;3;2;0;0;0;2;2;2;1;2;4;2;0;2;3;0;4;4;3;6;3;0;0;5;4;4;4;0;4;2;10;4;9;2;4;0;2;0;8;0;2;2;2;8;2;4;9;4;2;8;0;2;2;7;2;0;4;0;0;2;8;5;0;0;4;9;2;0;2;4;2;6;0;2;3;4;0;0;0;6;0;0;0;0;0;2;4;0;1;4;0;0;2;3;0;2;2;2;0;2;0;0;2;4;0;0;2;2;2;0;6;5;2;0;5
SP1_M06128_1.94d.bed	0.15997787960183282	2025	12658	842082	67;62;59;68;67;59;57;75;58;65;72;71;61;50;57;75;74;85;56;71;47;68;59;62;76;64;73;65;68;56;73;55;61;73;89;73;76;63;78;84;77;74;67;65;75;90;70;104;83;85;88;101;93;89;122;116;129;114;146;132;158;145;158;147;154;167;166;147;131;126;124;124;119;120;110;120;144;151;125;162;122;133;154;138;140;158;125;137;128;125;114;104;121;86;88;86;80;88;80;71;73;78;67;75;75;64;61;53;60;57;71;65;68;55;56;57;68;61;51;6…
NFIA_M08961_1.94d.bed	0.15982076176250934	642	4017	345136	17;20;16;23;22;24;29;31;23;41;24;22;28;16;27;27;21;17;31;30;23;20;21;28;26;18;29;22;19;24;25;19;23;17;16;10;25;14;14;28;28;14;24;21;26;29;16;18;43;25;30;26;18;28;25;44;30;32;25;40;28;34;49;31;53;58;50;39;27;40;39;45;39;46;35;54;53;29;42;39;39;45;41;36;44;35;32;30;46;38;38;36;32;21;27;47;33;30;21;33;18;23;27;35;32;22;28;22;16;27;21;18;20;21;16;19;23;26;15;24;17;20;18;27;26;10;16;29;15;19;12;29;16;…
MITF_M00255_1.94d.bed	0.1593984962406015	106	665	73138	4;6;4;4;5;3;6;1;3;4;3;2;5;3;6;5;1;3;7;5;3;5;6;7;7;5;2;8;6;4;7;5;2;1;7;3;4;2;7;5;2;3;7;1;4;4;3;7;5;5;5;4;6;2;11;3;2;2;2;6;4;6;6;5;6;7;5;11;6;5;4;6;10;5;5;8;5;4;6;11;11;6;6;6;12;1;9;6;5;2;3;4;5;10;5;2;1;2;5;3;2;4;4;4;4;4;2;2;4;2;5;4;6;7;1;3;2;1;4;2;2;1;1;5;1;3;4;8;0;5;4;1;9;1;2;6;5;4;3;2;5;3;2;4;4;4;5;4;2;8
TFEB_M06206_1.94d.bed	0.15933232169954475	105	659	77193	4;9;3;3;4;1;7;0;6;6;0;4;1;2;4;2;3;2;5;3;2;1;4;9;2;2;3;5;5;5;10;8;2;3;5;4;1;1;14;5;3;5;7;0;7;6;3;6;3;6;5;6;6;0;11;2;5;1;4;7;3;3;12;3;8;8;8;13;6;6;10;6;9;2;8;9;6;4;5;5;8;7;5;9;11;2;10;4;6;4;4;4;5;13;4;1;2;4;7;5;3;3;0;2;4;6;1;1;3;1;5;3;6;4;6;2;6;0;4;1;0;1;2;4;4;5;4;4;5;4;4;3;5;3;0;5;6;2;2;3;3;0;2;3;6;7;3;1;0;4
ZNF486_ZNF486.MEME.bed	0.1588688946015424	309	1945	167328	17;11;13;6;9;12;14;9;13;17;11;13;10;13;9;12;9;14;14;6;9;15;16;12;9;11;11;12;12;12;12;12;17;10;15;21;12;10;15;17;14;10;13;12;9;9;12;15;13;14;20;8;17;13;14;12;12;17;19;16;16;17;19;22;20;23;25;18;21;18;25;15;15;21;23;31;27;14;15;16;16;24;14;11;9;11;21;7;10;20;19;12;16;15;9;16;10;9;11;7;14;8;16;12;9;9;13;10;12;15;13;11;8;11;9;11;15;13;14;11;13;8;11;8;12;10;10;14;5;8;13;9;6;10;14;9;6;6;7;6;9;10;8;12;9…
ZEB1_M05322_1.94d.bed	0.15884115884115885	477	3003	303750	28;16;20;30;24;26;27;23;22;12;17;10;15;21;19;23;23;13;22;26;19;22;17;16;16;25;19;17;24;26;19;22;19;15;28;15;13;22;28;19;23;14;17;19;18;12;20;19;22;24;15;27;16;21;25;18;20;14;24;22;16;36;20;20;35;21;35;38;29;37;36;33;26;36;26;33;44;17;30;26;36;23;26;26;16;23;24;19;17;23;25;24;16;18;18;18;11;25;14;18;20;21;11;12;21;11;19;19;15;13;16;11;17;13;11;16;13;17;16;15;20;6;26;15;15;17;19;10;16;18;16;12;16;1…
RARA_M10176_1.94d.bed	0.15859154929577465	563	3550	367893	42;31;26;24;20;29;27;23;31;21;23;38;23;28;30;23;21;24;21;32;20;16;27;25;25;26;24;26;24;20;22;28;21;25;21;29;22;30;17;28;20;20;32;16;18;23;35;27;24;23;20;24;21;11;19;17;17;13;19;21;8;23;20;20;17;20;27;33;54;34;34;28;48;37;42;38;38;21;25;44;50;29;22;19;18;13;18;15;22;18;22;21;19;17;22;18;17;13;17;21;19;17;22;28;21;20;20;19;25;21;20;29;17;15;18;15;16;14;22;20;12;21;23;20;13;21;23;23;20;20;22;15;23;3…
TFAP2B_M09227_1.94d.bed	0.15857063093243998	568	3582	234775	17;20;10;24;16;21;19;16;27;21;27;18;18;26;15;17;19;20;20;11;25;15;30;28;24;16;31;23;19;32;29;22;26;18;20;27;19;15;18;32;13;20;16;18;18;32;19;34;28;42;20;39;28;42;30;39;31;25;21;33;51;37;32;36;51;32;51;43;36;56;52;29;32;36;31;54;31;39;27;33;29;34;26;28;43;53;37;32;35;26;30;27;28;14;32;25;26;26;13;25;9;24;31;21;17;21;18;35;20;12;15;16;23;15;21;13;12;15;8;18;15;20;8;20;23;13;9;9;16;14;9;11;27;21;14;…
ZNF93_ZNF93.RCADE.bed	0.15825234549202744	7523	47538	2565862	238;267;243;199;267;269;249;221;236;273;252;252;243;266;242;273;242;279;265;279;272;277;267;260;271;266;277;314;306;266;318;301;345;360;326;355;328;387;351;387;336;355;383;395;352;435;427;474;402;430;522;467;449;385;375;460;489;433;460;468;441;485;423;472;441;506;470;460;420;451;485;442;434;468;454;446;463;459;421;442;476;468;445;387;446;417;403;368;413;385;398;355;353;342;311;318;320;307;299;290…
ATF7_M05568_1.94d.bed	0.15816326530612246	31	196	38690	2;1;2;0;0;4;0;0;4;4;1;2;0;0;0;0;0;0;4;0;2;4;2;0;0;2;0;1;0;4;1;2;0;0;0;2;2;0;1;0;0;2;0;0;0;3;2;0;0;1;0;2;2;2;4;2;1;2;2;2;1;4;0;4;0;7;5;5;1;2;0;2;0;6;0;2;2;2;2;0;2;4;0;0;2;2;4;0;2;0;0;2;0;0;2;6;2;0;0;0;1;0;0;0;5;1;6;1;2;1;0;0;0;0;0;0;0;0;0;0;0;2;0;0;2;0;2;0;0;0;2;0;0;0;2;0;2;0;4;2;0;4;0;2;0;2;0;0;2;3
PAX1_M05977_1.94d.bed	0.1581196581196581	111	702	68187	4;2;3;5;8;3;7;5;3;6;7;4;11;7;3;4;7;5;4;5;4;2;3;6;2;4;2;6;5;1;3;0;9;5;0;2;6;3;3;2;6;1;1;1;5;6;4;4;4;5;0;3;6;4;6;8;2;6;7;4;6;11;4;4;8;11;8;4;4;9;7;8;7;5;12;7;12;3;10;7;7;5;4;13;9;7;9;4;7;7;10;6;11;7;5;7;5;1;5;6;3;2;1;3;2;2;4;3;3;6;5;5;3;2;5;4;3;3;3;0;1;1;4;5;3;2;6;6;2;5;3;6;3;1;1;5;2;4;0;4;4;0;3;5;6;7;6;2;1;5
JUN_M10267_1.94d.bed	0.15789473684210525	27	171	37491	2;2;2;0;0;0;0;0;4;4;0;2;2;2;2;0;0;2;4;0;0;4;2;0;0;0;0;0;0;4;2;2;2;0;0;2;2;0;0;0;0;0;0;0;0;2;2;0;0;0;0;2;2;0;4;0;0;2;2;2;0;2;0;2;0;4;4;4;2;0;0;2;0;6;0;2;2;0;2;0;2;4;2;0;2;2;2;0;2;0;0;2;0;0;2;4;2;0;0;0;4;0;0;0;2;2;6;0;0;0;0;0;0;0;0;0;0;0;0;0;0;2;0;0;2;0;0;0;0;0;2;2;0;0;2;0;2;0;4;0;0;4;2;2;0;2;2;2;0;2
ZNF12_ZNF12.RCADE.bed	0.15764925373134328	1183	7504	513438	47;42;26;42;42;43;37;32;39;44;32;55;51;37;36;30;35;55;37;40;47;35;41;59;50;43;45;46;50;50;67;43;44;54;56;44;68;56;54;38;42;48;56;47;61;60;73;56;64;84;58;63;83;61;61;81;71;57;78;82;72;71;72;67;61;86;94;84;82;82;82;84;63;60;63;54;72;78;71;88;82;75;81;63;58;60;54;60;62;47;49;49;47;51;46;39;50;37;49;37;36;46;32;47;43;42;37;43;32;37;41;46;37;40;27;46;37;33;32;42;33;28;37;42;44;34;37;47;34;32;33;28;39;…
ZNF76_M10350_1.94d.bed	0.15732629305172208	1311	8333	524444	35;41;40;33;41;40;40;45;47;36;44;41;55;54;41;49;53;45;50;47;38;49;44;61;35;56;52;45;53;51;54;54;48;44;47;51;41;39;44;43;26;48;35;55;69;77;73;86;78;73;78;69;67;82;86;74;90;90;90;87;80;99;99;87;67;81;77;83;85;78;72;62;79;93;99;93;94;80;80;72;85;75;86;78;82;70;91;74;102;65;66;77;84;61;69;65;70;64;61;51;62;59;42;47;44;41;40;32;46;40;41;52;39;35;40;32;33;32;39;35;30;28;39;50;36;35;38;35;28;32;32;38;36…
ZBTB34_M09303_1.94d.bed	0.15731462925851702	157	998	86113	9;4;4;5;8;5;5;6;6;8;4;5;5;5;3;5;8;15;7;7;8;9;7;6;11;4;9;5;5;2;3;5;4;7;8;7;4;5;14;9;4;8;11;5;5;8;11;10;5;6;8;8;9;6;6;8;9;7;10;3;13;10;5;7;5;8;10;11;7;4;10;10;15;11;8;12;8;14;9;12;11;10;5;9;11;5;7;7;4;10;6;3;11;3;7;7;5;4;8;7;5;2;8;8;5;7;7;4;4;7;1;1;5;9;6;2;10;4;4;7;3;4;3;4;7;9;5;2;5;4;8;3;7;3;8;7;5;4;6;8;4;5;8;5;9;5;4;2;7;5
TFAP2C_M06195_1.94d.bed	0.1572965293281916	775	4927	367796	26;17;27;23;24;31;13;29;31;25;18;37;27;26;25;16;28;31;23;38;26;29;34;38;37;32;31;24;37;29;33;31;30;33;32;30;34;25;34;27;29;36;30;29;29;29;41;34;26;44;42;35;47;50;35;45;36;54;57;39;54;54;60;54;63;46;57;44;42;63;71;39;56;51;39;55;48;55;60;40;44;51;45;24;36;46;59;38;56;38;36;41;36;20;33;39;33;38;25;35;34;33;22;25;33;16;36;31;24;30;38;22;19;31;30;21;31;24;20;24;34;23;24;27;23;16;23;16;24;22;16;20;18;…
ZNF771_M09401_1.94d.bed	0.15728715728715728	109	693	83357	4;5;4;1;7;5;6;7;5;6;7;5;3;4;6;4;4;5;2;2;4;3;5;6;4;3;6;4;3;3;5;3;4;5;3;1;6;9;6;3;2;2;3;5;9;6;5;4;7;4;1;5;4;5;4;6;8;6;5;5;5;4;8;8;10;6;12;8;6;6;6;10;5;9;8;3;9;7;11;4;6;7;5;6;5;6;5;8;10;6;5;5;3;5;4;3;11;3;3;5;4;2;3;8;3;3;5;2;3;1;4;2;3;1;3;0;5;4;1;1;6;4;2;4;3;4;2;2;5;4;4;4;4;2;1;3;4;4;6;3;3;6;5;1;4;4;0;5;3;2
CEBPA_M08526_1.94d.bed	0.15725806451612903	117	744	97600	9;11;9;6;4;3;0;6;6;6;5;5;3;7;3;3;4;6;2;5;11;7;4;2;3;2;4;5;5;4;2;5;3;3;4;6;4;2;1;2;3;10;6;6;2;6;8;4;1;2;3;7;4;4;7;6;3;3;3;7;8;2;1;13;9;4;3;0;9;6;9;13;9;8;4;9;12;5;7;5;5;7;8;7;1;2;8;7;7;6;4;9;4;8;4;4;7;5;7;2;9;4;4;5;8;3;5;4;6;5;6;4;3;3;5;3;4;3;2;2;4;6;6;1;5;9;4;2;5;6;5;6;2;2;8;5;5;4;3;4;3;6;2;8;5;4;3;2;2;3
ZNF780A_ZNF780A.RCADE.bed	0.1569638046152044	4020	25611	2038499	189;147;166;152;162;160;164;173;156;179;173;141;172;161;137;163;176;156;164;182;175;170;210;162;155;151;146;169;156;157;175;140;193;170;167;182;149;151;149;167;157;144;144;158;142;159;137;133;165;163;182;216;163;172;202;196;195;212;195;190;187;248;215;223;198;255;265;256;234;203;179;220;240;324;402;296;251;205;227;210;272;268;220;211;209;221;186;221;184;192;175;188;196;177;169;166;151;187;139;135…
ZNF23_M09339_1.94d.bed	0.1566482582837723	1475	9416	584048	58;44;50;35;66;60;62;58;56;53;57;66;50;63;51;60;48;59;44;52;52;66;54;55;50;48;56;54;51;53;64;57;35;57;60;57;48;50;51;61;66;71;66;58;58;69;67;78;70;74;80;82;70;75;73;85;98;85;98;87;84;101;84;84;96;104;91;96;86;104;109;90;92;94;86;84;103;92;91;84;82;100;98;97;83;100;70;77;79;68;71;65;66;65;69;75;74;61;54;63;62;60;51;49;51;56;41;39;55;48;46;44;36;48;48;54;48;48;42;51;38;40;46;56;49;49;35;36;46;56;51…
MXI1_M05518_1.94d.bed	0.15660542432195976	179	1143	120096	12;8;12;6;2;10;8;4;2;6;6;16;4;6;10;4;4;6;8;14;6;8;6;8;18;10;4;12;10;12;8;10;4;2;4;6;6;2;4;6;4;12;6;6;8;6;12;8;10;4;6;10;4;10;10;6;0;6;8;10;10;10;6;10;6;10;16;8;6;14;4;8;14;10;22;8;12;8;24;16;8;14;4;18;12;16;6;10;4;0;6;8;2;8;6;8;12;10;4;6;6;6;2;18;6;6;2;12;8;0;4;6;12;4;12;6;6;8;4;2;8;12;10;6;8;10;2;0;0;6;10;8;4;10;6;6;2;6;10;10;8;4;10;2;4;8;4;2;0;12
ZBED1_M09284_1.94d.bed	0.15625	5	32	24162	1;1;0;0;0;0;0;0;0;0;0;0;0;0;1;0;0;0;0;0;0;0;1;0;0;1;0;0;0;2;0;0;0;0;0;0;0;0;0;0;0;0;0;1;0;0;0;0;0;0;0;0;0;0;0;0;0;0;0;0;0;0;2;0;0;0;0;0;1;0;0;0;0;0;0;1;0;0;0;0;0;0;0;0;1;0;1;1;0;0;0;1;0;0;0;0;0;0;0;0;0;0;0;3;0;1;2;0;1;0;0;0;0;0;2;0;0;0;0;0;0;0;0;0;0;0;0;0;0;0;0;0;0;0;0;0;0;0;0;0;0;1;1;0;0;0;3;0;0;1
ZNF135_M10312_1.94d.bed	0.15616601970737534	523	3349	248352	15;19;15;16;19;17;19;20;24;17;17;10;21;18;17;15;22;20;19;10;20;14;27;21;15;13;19;18;8;17;19;16;14;10;17;13;14;10;13;14;15;20;14;10;19;12;12;15;20;34;53;39;48;50;32;35;41;38;38;35;52;49;52;41;47;50;48;35;42;35;31;30;32;32;32;28;30;26;26;31;33;38;54;43;33;42;25;34;37;34;35;23;38;31;23;25;30;23;22;13;15;8;16;8;10;19;14;16;8;11;15;10;17;13;17;10;13;11;11;11;26;19;8;17;15;22;18;13;12;14;13;14;16;22;16…
ZNF343_M09359_1.94d.bed	0.15570776255707763	341	2190	169963	15;11;11;13;11;14;12;18;15;12;17;6;10;13;16;12;17;9;16;11;11;16;13;12;12;13;10;17;16;11;16;20;11;22;12;7;18;15;16;21;13;13;16;11;16;14;15;16;9;17;17;20;14;16;13;18;17;14;23;14;21;16;22;25;25;20;21;20;21;20;18;17;21;20;25;31;24;25;14;28;16;25;18;22;27;25;23;19;19;14;21;13;19;18;9;13;15;13;9;20;12;11;14;12;11;11;18;8;8;20;15;13;12;13;9;15;11;14;6;13;13;11;4;16;9;5;20;9;11;10;10;6;12;9;11;9;11;12;4;…
CLOCK_M08987_1.94d.bed	0.15561959654178675	108	694	88431	3;5;3;3;4;6;2;8;5;2;7;9;3;8;3;5;10;4;6;4;4;2;6;5;2;2;7;4;2;1;5;5;2;3;9;4;1;4;7;3;5;3;3;4;5;3;8;5;3;5;8;7;2;1;3;2;9;4;5;1;6;7;5;4;3;5;7;6;9;4;7;11;4;5;7;12;7;8;2;6;7;8;8;5;7;5;8;1;5;5;3;3;5;2;2;4;7;7;5;5;6;2;6;1;2;7;5;2;3;2;6;4;7;4;7;3;1;6;2;5;1;4;6;5;7;4;5;5;4;3;8;2;3;4;3;1;3;2;4;3;5;5;8;5;2;5;3;5;2;4
THRA_M10017_1.94d.bed	0.1555955497382199	951	6112	348775	47;42;32;44;57;52;37;72;44;49;36;47;49;49;48;32;28;25;52;45;43;51;33;39;54;50;42;24;35;34;37;32;36;36;40;35;24;49;33;37;37;37;51;32;25;29;31;24;32;35;33;41;29;20;25;34;45;42;44;36;52;56;58;38;59;47;43;43;41;63;64;60;86;51;71;71;67;52;56;52;64;61;60;38;90;67;78;60;44;45;39;38;40;29;37;21;26;52;25;29;42;37;29;24;33;38;29;33;45;45;32;33;39;41;38;37;25;15;39;31;26;27;48;20;18;42;29;46;46;30;34;45;37;…
KMT2A_M00878_1.94d.bed	0.1555864949530108	447	2873	167606	13;17;11;10;22;15;19;7;20;13;10;10;14;9;14;18;18;17;14;6;11;12;21;20;24;17;17;20;10;8;17;14;13;11;20;15;17;19;14;19;24;24;22;19;28;23;32;24;25;30;37;21;30;28;30;25;32;21;26;25;42;39;26;31;41;44;30;33;28;30;28;30;35;22;19;24;28;33;24;31;34;28;34;28;20;42;35;26;29;30;21;24;23;18;24;17;19;18;21;18;18;21;11;15;19;15;14;10;15;11;11;18;15;16;10;9;18;11;7;18;12;14;10;11;16;6;21;14;12;5;13;6;11;11;14;10;…
ZNF17_ZNF17.RCADE.bed	0.15543368451435993	1077	6929	581661	40;34;29;47;32;42;52;46;44;50;58;45;31;42;42;46;35;49;55;42;37;33;54;54;50;46;43;38;54;47;37;46;44;53;39;43;45;39;49;36;38;54;41;37;39;47;43;43;43;45;54;53;51;49;40;52;55;50;58;62;51;49;50;57;76;63;77;59;64;75;53;57;74;70;70;64;70;77;68;66;63;63;56;65;64;65;46;57;46;63;49;58;51;50;43;39;50;48;39;48;31;47;39;44;54;36;36;28;40;41;49;32;29;43;34;41;28;39;39;36;48;40;36;43;45;36;43;32;42;33;31;38;44;…
IRF9_M08845_1.94d.bed	0.15519253208868145	133	857	117487	5;2;5;9;4;8;6;6;11;4;5;10;2;5;5;2;8;8;4;6;5;6;7;5;6;8;4;8;4;6;5;3;5;7;5;5;11;4;4;5;4;5;3;1;3;6;3;4;4;5;2;5;9;3;6;8;8;11;8;6;4;6;7;3;6;8;6;8;7;15;9;6;4;7;5;6;16;5;9;11;7;12;8;5;11;8;14;5;8;8;5;8;4;7;3;9;4;7;2;2;9;8;4;5;3;6;7;4;6;7;5;5;6;4;4;9;7;5;1;4;4;3;4;6;6;6;5;6;7;4;4;6;3;4;4;4;2;3;2;3;8;4;7;4;7;2;2;4;3;3
NR3C1_M05958_1.94d.bed	0.15510718789407313	123	793	120975	6;7;5;6;14;2;10;10;9;4;4;8;7;3;2;4;3;5;7;6;4;18;11;8;5;10;5;3;0;5;5;5;5;4;0;5;4;6;2;0;6;4;4;5;3;2;6;3;5;7;2;1;7;5;8;5;4;10;2;8;5;2;15;9;3;5;2;5;6;9;11;8;3;3;8;6;8;6;9;15;7;7;11;4;8;4;0;7;1;4;6;5;4;4;4;3;6;6;11;3;7;5;2;2;0;5;1;8;2;0;2;2;2;3;4;9;7;4;3;4;4;9;5;2;3;10;3;0;3;9;4;3;9;2;8;5;9;5;7;2;4;7;4;2;8;4;6;9;5;2
ZNF765_ZNF765.RCADE.bed	0.15504910333048677	2905	18736	1013700	106;84;76;79;103;88;101;104;105;99;70;105;104;121;82;105;118;110;99;98;92;92;112;109;109;104;103;103;118;83;99;102;108;126;125;110;129;121;127;124;136;115;119;121;126;135;161;155;149;153;183;211;188;145;176;187;204;214;192;204;182;228;194;244;244;250;211;210;182;189;201;151;172;192;172;160;188;227;192;177;165;173;200;207;197;182;175;176;178;145;135;148;130;137;132;136;158;130;122;128;102;111;92;1…
ZBTB7A_M06235_1.94d.bed	0.15469613259668508	252	1629	133963	9;10;6;7;8;8;7;13;7;11;17;5;6;12;5;13;11;12;12;10;8;11;11;11;9;8;11;18;9;9;10;6;10;9;16;11;7;12;5;11;12;11;7;12;10;7;8;9;10;16;8;8;16;14;14;12;9;14;16;12;19;14;14;14;14;17;20;9;21;20;16;24;16;15;13;24;15;14;14;17;17;10;14;13;20;16;13;9;13;12;18;12;6;18;5;9;6;9;13;10;8;15;8;13;8;10;7;10;15;10;11;8;10;7;2;9;4;9;3;7;6;6;4;7;16;5;14;7;12;10;11;7;4;10;9;6;12;10;6;10;6;8;16;7;10;10;6;11;8;11
IRF6_M08837_1.94d.bed	0.15463917525773196	30	194	36219	2;2;1;2;1;1;1;1;3;0;0;4;2;0;0;1;2;1;0;1;0;1;2;0;1;0;2;1;1;1;2;2;0;2;1;0;3;2;1;2;1;2;1;2;3;3;2;2;2;1;1;1;1;3;1;1;1;0;2;1;3;0;1;2;1;1;1;1;0;1;3;2;1;2;0;4;0;1;2;4;3;1;2;3;1;1;1;1;1;0;2;1;3;0;3;2;2;2;1;0;1;1;0;2;4;0;0;0;2;3;2;2;0;1;0;1;0;1;0;1;0;4;0;1;1;0;1;0;1;1;1;2;0;0;1;0;3;4;1;2;0;0;1;0;0;1;0;3;2;2
ATF7_M08490_1.94d.bed	0.1541501976284585	39	253	42544	2;2;2;0;2;4;0;0;4;4;0;2;2;2;0;0;0;2;4;0;2;4;4;0;0;2;0;0;2;4;4;2;2;0;2;2;2;0;0;0;0;2;0;0;0;2;2;0;0;2;0;4;2;2;6;2;0;2;2;4;2;6;0;4;0;8;6;4;2;0;0;2;2;8;0;2;2;4;4;2;2;4;2;0;4;2;2;0;4;0;0;2;0;0;2;8;2;0;0;0;6;0;0;0;6;0;6;0;2;0;2;0;0;0;0;0;0;0;0;0;2;2;0;0;4;0;2;0;0;0;2;0;0;0;2;0;2;0;4;2;0;2;2;2;0;6;0;2;2;4
TFAP2B_M10001_1.94d.bed	0.15414928140936485	665	4314	348780	30;26;17;30;28;24;26;23;28;24;39;31;25;31;19;26;19;27;26;12;28;21;35;41;33;28;35;22;13;33;42;33;25;10;28;33;23;19;25;39;23;10;21;21;26;35;24;40;31;39;18;39;37;47;26;42;34;48;31;38;56;32;38;44;66;21;58;54;43;64;52;45;39;35;32;47;39;42;37;42;47;45;31;31;28;47;36;43;39;35;41;31;28;22;36;20;31;20;13;26;16;27;33;38;20;31;26;35;33;24;20;15;34;9;22;24;16;27;11;23;16;15;18;25;20;20;20;20;18;19;13;19;31;2…
ZNF2_ZNF2.MEME.bed	0.1540460282108389	415	2694	144149	10;12;8;10;12;13;14;13;19;20;20;11;14;13;17;15;6;18;21;16;20;17;18;14;20;11;5;13;12;14;19;16;15;7;18;17;21;19;12;21;19;23;20;22;18;16;21;22;25;28;28;25;25;29;30;35;24;25;33;30;27;34;33;35;39;33;34;39;15;23;28;21;22;22;23;30;29;30;30;26;26;44;22;39;19;25;26;21;31;19;18;20;21;29;12;21;15;19;17;14;12;13;16;22;12;13;15;12;7;15;12;15;6;14;9;10;13;11;13;5;6;11;11;9;8;13;12;13;11;8;13;9;13;9;11;16;9;14;…
IRF4_M08843_1.94d.bed	0.15350223546944858	103	671	91671	5;3;2;3;5;4;4;3;6;4;3;12;2;4;4;2;6;6;5;6;4;6;8;3;5;9;3;7;2;5;5;1;6;5;5;4;7;2;3;4;2;4;4;1;5;4;4;5;4;4;3;2;4;2;6;4;6;8;5;2;4;4;3;7;5;3;6;5;7;10;8;8;4;5;4;5;12;5;6;9;4;8;5;4;8;7;8;3;6;6;6;8;2;5;2;5;3;1;2;3;7;6;4;3;4;6;3;2;5;6;5;5;3;4;4;5;4;4;3;4;2;2;4;5;4;6;4;5;6;3;5;3;2;3;5;5;4;3;2;3;6;2;4;5;1;3;2;1;2;3
ZBTB7B_M09311_1.94d.bed	0.15330339961513792	239	1559	119499	9;7;8;4;9;13;5;12;12;12;17;5;6;16;6;9;8;13;11;10;9;10;13;14;7;8;14;12;12;11;13;5;7;9;11;14;10;12;6;13;11;5;11;6;9;10;8;8;11;12;10;6;12;17;12;13;8;10;16;12;19;10;20;17;12;12;16;13;23;19;17;21;16;11;13;19;14;12;16;12;15;12;11;12;15;12;12;11;12;13;10;12;7;13;5;9;12;7;10;4;10;10;12;10;9;12;8;9;13;10;6;11;12;6;8;9;5;11;6;6;3;8;9;6;11;5;12;9;8;8;10;4;6;8;9;8;10;9;5;11;7;8;12;7;4;6;10;10;6;11
RORA_M10287_1.94d.bed	0.1532258064516129	114	744	118879	5;8;8;5;4;7;2;5;3;5;7;5;5;4;5;3;6;2;7;8;7;5;2;5;5;7;4;2;4;3;2;4;3;6;3;1;2;6;5;4;7;2;3;6;6;3;4;2;9;4;3;6;6;5;5;2;6;2;8;4;5;5;2;10;5;4;8;10;7;12;14;7;5;5;10;11;2;4;5;4;8;5;6;6;4;8;6;2;8;3;4;5;9;6;3;2;5;4;2;6;2;4;2;6;8;4;2;7;5;6;6;3;0;3;1;5;2;3;10;5;4;8;5;5;2;3;6;6;5;5;1;4;6;6;4;2;2;8;4;8;6;7;7;6;4;4;4;4;6;3
NFIB_M05937_1.94d.bed	0.15282392026578073	460	3010	252813	12;6;10;15;16;17;17;24;23;29;16;14;25;9;23;18;24;8;21;25;14;11;14;14;16;16;25;18;16;12;19;10;12;7;11;11;18;14;9;11;16;10;16;13;23;23;23;19;35;19;22;16;17;20;21;28;18;25;25;38;30;28;44;14;40;49;41;35;20;29;35;29;28;25;20;38;38;13;33;23;31;38;33;37;34;28;24;21;41;34;28;24;23;16;18;41;29;24;19;26;13;21;27;26;19;22;23;13;12;20;11;16;13;20;7;16;13;18;13;17;17;15;16;16;20;6;9;21;16;14;10;17;15;11;15;21…
ATF2_M08540_1.94d.bed	0.1527777777777778	55	360	53693	3;2;2;2;2;2;0;2;6;2;5;3;8;0;0;1;0;2;5;0;2;4;7;0;0;6;0;0;2;5;5;2;2;1;6;0;2;0;2;0;4;0;3;1;4;2;2;1;0;4;2;3;6;5;5;0;0;2;0;5;3;6;3;6;4;5;3;7;4;1;3;1;2;7;0;3;7;7;2;2;6;2;3;2;2;2;1;7;0;2;0;3;0;2;2;10;1;0;2;4;2;0;0;3;5;4;4;2;1;2;6;0;0;0;2;1;0;0;0;2;4;1;1;2;5;2;0;2;2;1;3;0;0;2;0;0;1;1;3;2;1;2;4;0;6;1;2;1;0;7
ZNF490_M10444_1.94d.bed	0.1527687296416938	469	3070	301541	19;21;17;17;24;21;23;23;20;21;18;17;13;22;24;27;28;20;22;24;17;25;25;16;20;14;22;18;20;21;15;20;21;20;18;23;20;16;15;23;22;16;12;24;19;17;24;12;20;19;18;24;14;22;25;22;17;21;32;18;25;27;32;31;21;30;22;28;33;29;34;35;25;34;29;27;24;44;37;21;20;29;28;20;25;20;21;21;25;17;18;20;14;26;19;16;19;18;21;20;11;21;23;15;12;18;23;23;17;16;17;13;14;17;12;14;16;22;13;20;18;17;16;22;22;15;15;19;14;16;12;17;23;…
ZNF610_M10398_1.94d.bed	0.1526479750778816	147	963	69650	5;5;4;8;9;4;3;10;1;6;6;3;3;4;7;5;4;8;2;4;8;6;9;3;4;4;4;5;12;2;7;6;7;5;4;5;12;10;5;7;9;6;9;7;13;11;4;14;12;13;11;6;5;9;7;11;3;4;10;14;7;9;9;11;9;12;10;10;7;12;19;13;8;3;12;10;11;7;6;9;13;3;8;12;11;11;5;11;9;7;7;8;5;4;5;6;6;5;4;8;5;4;4;5;6;6;4;8;5;5;4;7;1;11;2;2;5;5;4;3;11;4;4;5;4;3;3;3;4;3;0;3;5;4;3;5;6;3;3;2;8;4;2;4;2;6;3;3;4;6
ZNF141_ZNF141.RCADE.bed	0.15257731958762888	2738	17945	649460	86;75;65;88;74;68;99;89;97;91;83;82;81;92;77;108;101;105;98;114;107;110;110;90;107;110;111;104;134;103;121;110;137;90;133;133;136;138;113;149;154;137;185;173;154;156;155;195;145;164;192;195;175;172;175;176;195;171;191;169;163;187;204;196;166;205;168;190;184;177;199;182;177;175;156;130;189;179;144;151;137;177;186;160;161;156;162;152;158;160;145;138;127;126;126;130;128;127;89;144;125;137;124;118;10…
TFAP2B_M10002_1.94d.bed	0.15250809061488674	754	4944	354262	25;26;26;21;31;36;26;28;29;22;13;30;30;28;31;21;22;27;31;37;24;36;33;27;26;30;23;37;33;33;40;32;21;37;36;28;45;26;29;35;30;28;33;35;31;34;47;40;32;37;46;35;37;43;31;40;31;48;43;53;56;49;44;51;64;61;45;40;43;57;58;56;52;50;43;51;49;48;48;53;42;45;40;28;44;43;53;39;47;40;36;36;33;31;30;32;39;32;30;41;42;34;23;29;24;21;34;32;25;31;30;24;28;31;28;18;28;22;26;24;26;18;23;21;23;20;26;23;25;23;29;16;26;…
ZNF891_ZNF891.RCADE.bed	0.15223496372571962	1301	8546	620733	47;41;52;42;44;44;60;54;39;59;39;55;41;60;55;40;54;38;51;49;42;57;58;68;51;52;47;49;59;47;35;51;52;56;68;60;51;50;65;68;42;70;63;61;59;53;68;68;62;64;54;73;62;74;73;80;68;92;66;80;78;77;76;72;75;93;80;82;82;88;85;77;95;76;80;73;78;76;92;88;71;78;86;71;68;73;84;67;62;60;70;58;52;62;65;61;57;61;55;52;58;59;41;64;43;38;52;41;58;61;67;50;50;54;53;41;45;36;43;35;31;47;48;32;49;37;35;39;56;41;48;46;53;…
ZNF548_ZNF548.RCADE.bed	0.1520276702417973	4791	31514	1798323	147;155;137;167;179;175;174;173;147;160;184;188;161;178;191;179;185;170;189;197;170;180;209;211;180;179;175;202;193;198;220;202;208;223;235;211;245;214;225;246;206;246;233;253;211;274;255;273;246;308;240;303;295;270;268;279;337;271;327;319;323;298;321;345;310;324;332;311;272;307;311;295;358;296;306;309;289;315;287;265;288;330;291;291;291;274;271;233;226;261;291;221;212;200;207;231;209;194;196;192…
ZIC4_M06240_1.94d.bed	0.15189158667419536	538	3542	276469	21;12;17;28;14;26;24;15;28;18;21;19;20;26;25;26;12;27;20;25;15;26;27;26;19;20;17;22;20;21;19;35;18;29;18;23;15;28;29;34;29;23;34;31;22;25;26;16;27;26;21;26;33;26;18;27;17;15;29;36;24;37;27;23;33;29;39;33;32;34;24;32;34;40;27;42;34;32;28;35;40;40;37;31;31;21;29;27;36;33;16;19;23;23;18;19;32;26;20;24;15;20;24;20;24;21;18;27;16;18;18;17;22;21;25;21;20;18;23;15;17;17;28;18;18;17;19;22;19;17;20;17;20;…
KLF11_M08872_1.94d.bed	0.15179566298105768	1771	11667	734730	61;55;49;54;65;66;75;54;74;67;65;76;60;51;48;67;72;68;53;66;55;73;56;66;76;56;64;70;69;68;81;75;57;73;79;79;77;71;71;78;77;70;54;61;79;77;89;85;86;77;98;89;90;93;112;102;114;99;124;101;124;118;129;127;159;137;134;113;114;110;110;108;107;109;84;111;114;140;106;131;113;120;143;122;117;141;107;121;100;103;98;95;101;67;98;75;88;65;72;69;72;72;52;55;74;59;60;44;43;56;62;66;66;59;45;67;58;54;53;51;54;6…
NFIA_M05935_1.94d.bed	0.151575456053068	457	3015	254115	12;5;10;16;16;20;19;21;21;30;17;15;24;12;23;20;25;8;21;24;15;10;17;15;16;16;24;16;16;13;20;10;12;7;11;10;18;11;9;12;15;10;16;13;23;26;19;19;35;21;25;16;17;19;20;32;21;26;22;37;31;29;47;14;39;46;38;34;19;27;32;29;26;25;20;42;37;16;36;22;30;36;33;38;34;28;27;25;40;34;28;21;23;16;19;43;26;26;20;25;13;19;29;25;20;22;23;12;10;19;10;16;12;21;6;17;12;19;13;18;19;14;16;17;21;7;9;18;15;14;9;17;13;10;13;21…
ATF1_M10066_1.94d.bed	0.15151515151515152	50	330	49095	4;0;2;2;2;0;2;6;2;4;4;6;0;0;3;0;0;4;0;2;4;8;0;1;4;2;0;2;2;4;4;4;2;4;4;4;0;0;0;0;4;2;2;4;1;0;4;0;3;2;2;4;2;6;4;2;0;2;0;4;4;5;2;2;5;4;0;6;3;2;4;2;2;4;0;2;4;8;2;2;4;2;4;2;2;0;0;8;0;0;0;2;2;2;2;8;0;0;2;2;4;0;2;0;4;2;5;2;2;0;6;0;0;0;4;0;1;0;3;2;2;6;0;0;4;0;0;2;0;0;2;0;0;0;2;0;2;0;2;0;0;2;3;2;0;10;3;2;0;3
NFIA_M08959_1.94d.bed	0.15128504672897197	777	5136	361262	23;20;18;29;25;41;37;36;33;34;26;20;35;13;32;27;34;20;29;38;28;30;29;34;38;25;31;32;24;20;24;34;27;24;33;27;30;23;19;37;27;29;33;33;41;29;31;36;49;35;41;30;21;34;33;56;41;43;50;57;49;60;65;36;54;68;70;58;48;43;56;59;42;48;48;51;56;35;45;43;50;65;48;52;64;52;55;42;67;47;50;40;40;34;43;51;46;39;36;40;25;27;39;43;43;25;32;23;15;38;26;26;31;31;13;27;30;28;16;28;25;24;26;32;33;15;27;34;26;24;11;27;23;…
ZNF792_ZNF792.MEME.bed	0.15103914153657197	4673	30939	1412469	146;139;148;157;143;144;179;155;143;171;160;169;182;175;164;181;180;171;179;206;184;196;229;204;170;201;184;187;194;193;192;208;217;233;217;232;231;245;279;220;219;250;269;228;239;274;304;303;275;283;289;301;291;268;281;285;296;281;305;345;323;366;334;300;349;350;336;297;304;324;289;268;283;285;265;270;248;297;289;274;300;292;296;310;261;341;284;257;248;248;233;193;224;230;180;218;218;208;189;191…
HAND1_M08971_1.94d.bed	0.15066269948606978	557	3697	336748	24;33;24;22;29;20;26;28;15;22;23;22;23;22;21;9;20;20;28;30;29;25;16;32;24;25;39;21;22;12;24;33;32;26;27;30;23;28;25;24;23;23;27;17;33;32;36;29;23;25;20;16;20;24;30;26;22;32;24;21;24;29;37;36;22;29;25;44;34;43;43;30;33;32;33;38;34;44;25;29;37;34;28;28;26;28;23;31;32;32;20;33;22;28;29;23;27;27;22;19;15;19;20;26;22;17;23;23;28;27;20;16;18;20;35;24;15;22;23;20;14;26;12;27;32;20;25;25;18;9;13;18;13;16…
HAND1_M08969_1.94d.bed	0.1505708848715509	633	4204	369039	25;30;23;23;31;20;34;31;18;22;28;29;21;26;22;12;21;26;29;36;29;28;20;32;30;29;41;27;22;11;25;32;38;28;33;32;28;30;30;27;32;25;30;17;34;29;42;27;26;25;24;23;28;29;34;29;35;35;25;28;27;38;40;40;29;34;33;49;42;43;47;35;34;36;39;44;43;51;33;30;41;36;34;30;35;29;23;28;39;39;25;33;28;32;37;26;29;33;24;21;17;20;26;29;30;25;21;22;34;26;23;19;18;24;39;32;22;22;26;17;17;30;12;28;31;25;25;29;25;13;13;20;18;…
YY1_M09317_1.94d.bed	0.15049415992812218	335	2226	162243	9;11;20;8;11;10;8;18;9;13;7;17;7;9;13;13;7;4;6;12;11;8;9;10;16;10;6;9;10;14;13;13;10;6;12;11;15;10;11;12;14;19;16;20;18;14;17;20;12;13;18;17;19;11;15;30;26;20;18;27;37;30;20;27;24;26;20;20;16;25;13;15;14;11;10;19;41;20;35;27;26;30;22;22;24;33;32;30;38;31;26;29;31;21;18;24;12;14;18;21;20;10;17;13;14;11;16;10;11;16;12;7;5;9;9;8;6;7;11;15;12;7;9;13;7;8;6;10;12;6;8;11;8;11;12;3;7;5;4;5;12;3;11;8;13;1…
ATOH1_M09558_1.94d.bed	0.15018125323666495	290	1931	161324	16;11;17;15;17;13;27;11;10;10;7;15;11;13;13;9;3;13;12;21;7;10;13;14;18;10;15;15;12;12;6;17;12;8;13;19;14;17;16;9;17;7;17;14;7;11;9;14;5;16;9;19;13;21;25;12;6;18;9;24;13;15;17;17;14;20;12;24;11;18;35;12;20;20;9;25;18;13;17;20;21;17;11;9;8;15;13;16;18;13;24;12;16;16;11;18;14;14;8;5;10;12;6;4;17;8;13;9;10;7;9;17;12;6;5;2;10;10;17;12;11;10;6;6;10;15;15;13;7;5;10;3;8;9;7;15;11;7;5;6;9;21;4;10;18;6;10;…
ZNF555_ZNF555.MEME.bed	0.14999433556134587	1324	8827	505142	51;41;55;46;47;47;66;51;59;55;43;48;52;50;46;42;55;55;43;35;53;58;49;48;60;50;71;56;45;63;69;66;77;55;60;50;69;68;65;65;48;76;55;59;58;64;58;69;85;90;82;48;72;69;74;64;76;73;83;87;81;79;71;77;108;89;90;68;74;73;65;77;86;97;90;83;82;85;79;71;92;76;89;92;88;92;79;77;84;98;76;69;71;62;57;64;62;44;59;55;63;49;44;56;57;56;51;53;58;47;35;46;53;48;44;52;43;46;37;47;52;41;30;47;32;30;38;41;46;38;43;40;23…
HES1_M00238_1.94d.bed	0.14982042072857876	292	1949	159731	16;13;16;14;13;16;13;11;13;15;13;13;14;14;11;16;13;10;14;13;10;9;8;10;17;14;8;10;17;9;15;13;13;12;11;8;11;10;12;10;18;17;12;12;12;10;20;12;13;16;14;10;10;21;11;12;11;9;18;8;24;10;15;26;9;15;8;19;15;17;11;21;16;21;22;20;25;20;24;11;23;19;18;27;17;24;14;11;18;18;12;26;9;18;22;13;7;23;6;12;16;7;13;14;4;10;6;6;10;10;8;11;4;11;6;8;11;18;7;6;11;6;11;3;12;11;6;6;14;7;11;13;14;10;13;15;7;13;7;14;7;4;15;1…
MYCL_M02668_1.94d.bed	0.14960629921259844	133	889	102175	8;8;9;5;6;7;7;2;4;6;7;7;5;5;8;3;7;7;11;7;5;9;4;7;8;6;5;9;9;7;6;7;5;3;2;6;2;3;8;7;6;9;4;8;7;6;7;6;4;4;7;6;6;4;1;4;2;6;8;6;4;9;10;10;5;4;17;4;8;11;5;10;14;6;10;9;10;10;6;4;12;8;9;13;9;17;9;5;4;5;4;6;4;3;8;4;7;5;8;7;3;4;2;8;6;2;3;4;3;4;3;7;6;5;4;2;4;6;2;4;2;4;12;6;10;5;4;3;4;4;12;1;3;9;4;1;2;3;4;5;1;3;6;4;3;8;1;4;1;6
SCRT2_M06080_1.94d.bed	0.14947437582128778	455	3044	176719	21;11;11;19;18;15;18;22;23;31;14;16;18;15;26;16;19;24;20;18;12;20;20;17;18;28;21;14;21;16;16;26;12;15;20;23;18;21;20;22;20;25;16;14;17;23;22;28;17;17;14;28;30;28;30;35;36;34;31;40;31;30;23;38;23;25;27;43;32;23;24;27;29;21;33;28;30;31;36;28;33;27;20;20;23;21;28;32;26;32;22;21;37;23;20;21;21;15;25;21;11;21;18;13;9;15;13;14;17;8;24;20;17;17;16;18;15;12;19;14;15;16;15;23;12;14;19;25;17;7;8;9;11;9;8;1…
KLF10_M08868_1.94d.bed	0.14945562520620256	1812	12124	887246	55;62;55;65;61;74;72;65;70;62;60;78;67;49;55;70;78;77;65;75;61;75;60;66;85;63;67;80;75;64;78;79;58;76;83;82;86;68;74;84;82;80;57;67;85;84;88;81;81;81;94;93;91;89;111;98;119;106;128;109;117;129;125;128;148;134;136;122;109;113;114;114;124;105;100;110;125;149;107;124;104;115;136;113;109;139;113;116;107;92;103;93;96;74;99;75;86;73;71;65;78;72;63;64;72;62;62;55;55;54;71;78;71;59;62;62;60;54;46;56;69;6…
CTCF_M10351_1.94d.bed	0.14943215780035865	1750	11711	812413	60;72;53;47;56;74;77;63;65;70;58;73;64;69;71;62;64;80;74;80;64;89;88;85;75;61;68;63;68;67;71;82;69;69;81;76;82;71;86;84;81;75;104;96;79;86;109;95;87;111;113;95;87;109;85;91;97;82;101;100;85;117;139;122;120;140;128;108;95;102;106;102;129;152;109;148;110;107;104;89;106;104;115;104;78;109;112;78;96;93;93;91;71;83;76;97;74;67;84;71;49;72;59;73;71;50;66;66;62;61;71;57;56;65;61;59;60;56;55;46;52;50;68;…
REL_M02665_1.94d.bed	0.14927261227071473	236	1581	169305	11;14;9;11;11;15;15;15;12;6;9;5;9;11;8;10;12;10;13;3;7;7;9;9;17;19;13;9;5;10;7;12;12;13;11;11;9;7;8;7;14;11;10;5;12;9;12;12;10;8;9;12;10;9;7;13;9;5;12;14;9;10;11;14;15;9;13;16;14;14;10;19;13;13;22;17;16;18;15;16;15;13;12;15;14;10;12;12;11;12;12;13;8;7;12;8;6;8;11;10;6;12;9;7;9;13;13;7;4;10;19;9;9;8;11;6;5;11;10;7;15;6;10;5;10;6;6;5;11;4;13;11;8;7;5;8;10;9;14;12;7;13;10;11;10;8;8;12;10;12
PPARA_M09922_1.94d.bed	0.14884437596302003	483	3245	207522	31;18;21;16;26;25;19;20;21;23;19;18;27;16;22;17;15;21;22;29;33;20;27;15;27;24;24;13;22;23;27;14;25;17;23;35;9;22;17;16;24;16;22;25;21;17;13;19;10;19;23;13;18;14;16;8;21;22;18;20;15;20;34;22;36;15;19;17;22;35;36;39;34;31;40;33;36;33;30;33;23;24;22;25;37;40;32;33;22;29;21;23;20;17;23;21;18;34;17;16;13;25;11;11;23;23;27;12;20;23;19;22;29;20;18;21;13;15;23;9;9;13;26;7;18;24;19;24;17;20;19;15;19;16;20…
ETV6_M05700_1.94d.bed	0.148840206185567	231	1552	164650	11;9;11;10;12;9;8;9;14;6;15;14;5;12;9;4;9;9;5;8;15;11;16;8;13;10;9;10;9;13;17;8;13;11;8;13;17;14;13;13;10;7;9;14;9;14;9;10;8;16;9;8;13;10;2;13;9;15;8;15;13;16;7;7;11;7;14;12;20;11;15;20;15;8;18;12;12;18;11;17;20;12;13;20;18;14;10;8;9;7;15;9;9;10;6;13;7;15;9;10;7;11;9;12;9;7;3;12;8;7;15;4;9;5;6;7;10;8;6;10;10;8;12;7;9;7;11;11;10;10;8;8;14;8;14;6;12;8;4;6;8;7;3;8;7;6;6;9;7;6
KLF1_M00600_1.94d.bed	0.1487097632349029	1118	7518	508347	35;33;31;42;34;34;42;31;38;36;36;51;34;23;30;42;45;51;37;37;36;40;47;35;58;45;45;41;46;38;48;40;43;55;61;57;61;49;56;67;66;43;44;37;68;58;58;76;52;66;70;64;53;57;70;52;79;57;70;59;72;84;86;80;83;83;83;71;73;71;67;66;75;64;58;63;83;91;60;83;86;64;96;89;71;88;65;74;64;56;50;57;72;43;51;45;49;56;40;41;48;48;30;41;48;36;39;27;37;32;41;36;35;37;36;44;42;28;35;36;42;43;48;34;39;28;38;35;40;37;39;43;45;…
ATF2_M08542_1.94d.bed	0.14855072463768115	41	276	43805	2;2;1;0;0;5;0;0;5;5;0;2;3;0;0;0;0;2;4;0;1;4;5;0;1;3;0;0;0;5;2;2;2;1;5;0;2;0;2;1;1;2;2;1;1;2;2;0;0;4;0;4;3;3;6;2;0;4;0;3;3;4;1;5;4;8;3;5;2;1;2;2;2;8;0;2;3;6;3;0;5;2;0;0;3;3;1;3;0;1;2;3;0;2;2;8;0;0;0;1;2;0;1;2;5;3;4;4;0;1;1;0;0;0;0;1;0;0;0;0;2;0;1;1;4;2;0;0;1;1;2;0;0;2;0;2;0;2;4;0;1;2;2;0;5;1;0;1;2;6
ZNF566_ZNF566.RCADE.bed	0.14847919747926178	2309	15551	784844	82;82;76;77;86;76;86;77;88;91;73;93;81;72;98;92;88;111;97;98;87;103;85;97;110;82;85;110;102;94;124;100;107;110;124;114;139;111;146;115;106;121;121;96;127;139;147;125;123;154;127;144;145;140;137;129;147;151;156;143;158;146;163;157;133;184;171;143;141;177;147;140;115;151;143;143;150;137;143;146;140;153;149;145;135;174;136;120;124;128;106;105;106;119;98;100;93;91;86;73;110;95;88;94;81;95;95;87;95;69…
ZNF202_ZNF202.MEME.bed	0.1484677703416696	843	5678	519940	35;29;40;36;37;40;31;35;30;37;37;35;45;40;32;37;46;43;37;38;39;43;46;38;39;39;34;39;36;47;34;45;35;42;37;39;31;38;43;29;42;33;47;36;48;37;43;45;37;53;36;45;37;40;36;43;39;42;36;38;39;38;40;37;47;43;58;56;35;40;42;47;72;90;74;85;57;57;44;39;41;44;48;39;37;37;27;25;23;41;37;37;23;30;29;46;32;24;26;33;31;35;26;35;34;21;22;27;36;32;36;38;38;32;35;33;29;32;39;28;30;36;43;24;29;36;38;26;31;29;40;26;31;…
ZNF44_ZNF44.RCADE.bed	0.148255363142931	2868	19345	1103887	95;109;96;94;117;99;93;97;102;102;125;91;115;99;120;121;111;105;109;89;122;114;104;132;127;111;124;122;112;114;143;123;118;169;127;126;131;126;153;141;120;156;162;147;165;167;169;174;175;204;172;194;165;151;177;202;216;180;232;185;193;205;228;205;203;203;202;194;186;186;162;166;137;167;185;194;148;183;169;169;189;198;182;141;174;167;157;124;158;143;154;131;155;142;128;141;117;127;120;115;97;111;1…
ZNF552_ZNF552.MEME.bed	0.14820717131474104	186	1255	118111	9;8;12;5;7;8;9;7;12;11;6;5;4;7;10;10;10;14;9;3;5;8;6;5;6;13;5;11;7;7;4;11;6;8;9;3;5;4;14;10;9;8;8;8;6;10;7;6;11;11;8;9;10;9;7;4;10;6;5;7;13;12;6;11;6;9;14;12;13;11;7;18;17;7;14;12;9;13;13;9;15;13;8;15;7;13;10;6;12;4;12;8;11;5;8;13;5;10;7;13;6;12;9;8;11;4;8;8;9;4;6;3;10;8;16;4;7;12;7;6;8;6;6;7;13;2;6;6;2;11;8;6;10;7;7;2;10;7;6;5;6;10;6;8;4;6;7;6;6;9
KLF1_M00554_1.94d.bed	0.14808437365475677	688	4646	258039	19;20;20;21;21;26;21;24;26;20;20;19;24;16;23;28;21;31;21;21;19;23;32;20;33;23;27;28;25;23;20;23;24;35;28;30;33;27;34;41;56;29;29;27;48;37;37;49;38;44;48;47;38;44;38;39;50;39;44;46;61;60;61;60;62;62;59;47;44;45;45;36;48;28;32;40;31;49;44;50;68;55;52;46;60;74;58;39;35;37;46;34;38;36;37;43;41;31;26;27;22;34;19;25;22;21;25;16;24;12;19;20;18;24;22;18;21;16;15;21;17;21;23;21;23;13;15;18;17;16;21;19;21;…
HIVEP1_M06846_1.94d.bed	0.14797360980207352	314	2122	184725	11;9;9;13;14;14;16;12;9;10;16;15;15;14;17;13;12;13;14;15;6;7;20;11;13;14;11;12;11;8;12;6;9;14;10;16;11;9;8;20;15;18;16;15;17;11;18;13;21;14;14;14;14;17;10;20;12;18;21;19;17;21;21;17;21;16;17;19;26;21;12;20;16;26;29;22;32;13;15;25;17;16;12;27;8;24;17;23;17;15;21;11;14;13;19;18;9;18;15;18;13;15;7;19;11;15;13;11;9;11;6;8;11;13;13;16;11;13;13;9;17;10;6;11;9;8;14;13;6;9;11;12;9;17;10;13;18;10;14;13;15…
IRF4_M08829_1.94d.bed	0.14772727272727273	78	528	73703	5;2;2;1;3;3;3;3;4;4;3;8;1;2;5;0;3;5;5;4;3;4;6;4;4;8;2;5;3;1;4;1;6;4;4;4;6;2;2;2;3;4;4;1;3;2;2;3;5;4;2;1;5;2;5;3;4;6;5;1;4;1;4;4;2;3;5;2;5;7;6;6;1;5;5;2;9;4;6;6;2;8;4;3;3;5;4;1;4;4;4;7;0;2;1;4;2;2;4;3;5;5;3;4;3;7;3;7;4;4;3;4;2;2;4;6;3;5;1;5;2;1;4;3;3;1;1;5;3;4;3;2;2;3;7;6;2;3;2;2;7;2;4;3;2;2;1;1;3;3
HES1_M08751_1.94d.bed	0.14758566978193147	379	2568	204262	14;15;23;18;17;22;17;14;16;22;17;21;16;16;15;15;17;9;16;15;12;16;11;14;22;24;10;10;24;10;20;16;16;12;11;7;16;11;17;17;20;22;13;17;15;12;26;21;12;16;17;13;21;27;21;16;16;15;18;19;33;16;22;28;17;26;14;27;22;24;17;26;28;26;23;23;25;28;36;18;27;23;25;34;21;30;22;13;21;21;18;39;13;24;24;16;17;28;8;18;16;15;21;15;7;15;8;8;10;12;11;19;9;13;11;12;10;18;9;9;12;11;15;8;15;13;9;9;15;10;14;16;18;11;16;16;14;…
NFIX_M05942_1.94d.bed	0.14757512645046117	496	3361	283059	13;15;10;16;14;24;26;22;22;33;25;15;30;7;19;21;28;8;20;25;19;12;20;24;21;18;30;16;19;17;15;12;14;10;13;5;18;16;11;21;20;13;18;19;26;24;23;16;37;23;19;19;18;27;25;30;19;20;25;40;32;29;56;23;45;49;41;34;22;36;40;32;24;30;28;39;39;21;32;28;33;37;34;33;42;32;24;30;39;39;29;25;20;18;22;50;27;23;20;26;16;13;29;26;26;18;32;13;16;23;19;24;16;23;8;21;19;19;13;21;18;20;18;18;20;11;11;24;14;16;17;21;15;19;1…
ZFX_M06848_1.94d.bed	0.1475418932415936	2659	18022	1129389	96;116;92;84;105;101;106;104;109;96;95;114;109;100;107;97;108;100;120;116;125;118;130;106;108;106;118;103;109;116;108;125;117;135;108;126;130;125;118;142;117;124;113;136;130;152;147;121;145;145;161;143;141;149;154;162;161;145;161;180;176;177;175;170;190;195;196;176;156;178;184;161;167;175;185;163;169;156;175;169;154;158;157;160;159;157;163;158;134;141;136;108;127;134;98;123;117;125;99;108;105;116…
ZNF574_M10384_1.94d.bed	0.1475	236	1600	162041	11;13;10;12;11;5;8;11;11;6;13;18;13;8;12;9;11;15;9;9;11;7;11;9;7;9;7;9;13;19;9;11;16;10;14;7;18;12;14;7;7;9;9;10;11;15;10;8;11;9;12;13;11;9;16;12;7;9;16;12;14;9;13;22;13;9;12;17;12;14;14;18;11;15;16;10;13;16;16;27;14;12;16;12;12;8;10;12;8;15;8;21;9;7;9;13;20;5;12;15;8;9;12;11;7;9;9;7;10;8;7;4;10;10;6;7;9;8;14;8;8;6;12;5;11;13;8;4;8;7;4;7;11;6;8;5;9;9;5;14;11;9;8;8;7;10;11;5;5;12
ATF1_M08544_1.94d.bed	0.14745308310991956	55	373	53235	6;1;4;0;2;5;0;3;6;4;5;6;5;0;1;3;0;2;2;1;4;8;4;1;2;5;0;0;1;4;3;2;3;0;8;2;3;0;0;2;5;2;4;0;6;0;3;2;1;4;0;4;6;2;6;2;0;6;0;3;2;4;5;2;2;6;4;6;6;1;4;2;1;4;1;2;2;5;8;2;2;7;3;2;5;2;0;2;6;0;0;3;2;0;2;7;3;0;0;4;4;1;2;0;3;1;6;3;2;0;7;0;0;0;3;1;1;0;2;2;3;4;2;0;4;0;2;2;0;0;2;0;2;0;2;0;2;0;0;2;0;2;2;3;0;8;7;1;0;1
ARNTL_M05565_1.94d.bed	0.14735099337748345	89	604	70818	13;2;1;9;4;4;0;5;9;3;5;4;2;7;2;3;3;3;5;3;1;4;8;5;2;2;1;2;4;6;7;1;1;7;0;3;1;9;8;1;3;6;1;7;5;3;6;3;7;10;4;4;4;7;9;2;0;6;9;3;1;8;1;2;10;8;8;6;6;9;3;11;3;5;13;6;4;4;7;3;5;1;5;9;0;8;6;6;8;8;2;5;7;7;4;1;4;2;6;7;1;2;0;3;2;2;3;0;1;7;5;4;2;1;2;2;4;1;4;2;1;3;4;4;1;3;3;0;4;8;3;2;2;1;1;2;4;6;0;0;2;3;1;0;5;5;2;1;1;5
ZIC1_M09321_1.94d.bed	0.14728682170542637	513	3483	297393	18;15;22;26;17;21;18;16;30;17;16;27;22;19;32;18;14;18;10;20;15;23;29;19;17;15;23;19;20;16;26;28;18;30;25;29;19;25;28;28;28;22;32;28;23;21;27;24;32;27;20;35;29;22;14;21;21;15;32;33;27;37;19;22;26;33;39;36;38;28;29;37;27;29;24;30;45;28;25;38;36;35;35;33;36;22;21;32;27;30;28;26;20;27;16;19;30;29;17;21;28;20;31;19;24;21;21;24;17;17;18;19;18;18;26;20;22;14;17;18;14;12;35;23;21;20;20;17;23;10;18;16;22;…
PAX2_M09043_1.94d.bed	0.14712751050910788	315	2141	157380	12;15;9;15;20;15;19;17;18;21;7;18;13;15;12;19;9;10;12;21;8;15;11;12;14;12;12;17;14;10;22;10;16;12;7;9;19;11;12;9;14;18;15;12;28;19;12;12;14;14;17;14;15;16;23;22;12;8;17;15;20;17;13;14;25;28;23;18;9;22;16;22;12;7;22;27;23;18;27;23;24;20;28;16;21;23;21;18;16;23;25;14;15;19;18;18;16;16;8;9;11;12;7;10;16;10;6;8;18;12;18;6;14;12;12;7;10;7;17;9;5;12;9;15;10;7;10;7;11;11;12;12;11;6;11;13;12;9;9;12;9;10;…
SREBF1_M09970_1.94d.bed	0.14685314685314685	63	429	53899	3;8;0;0;4;1;4;0;6;5;0;0;2;1;4;1;2;2;3;2;0;2;4;4;2;2;0;4;3;5;2;6;2;0;4;2;0;2;5;5;2;2;3;0;7;3;2;4;4;5;3;1;1;4;6;2;2;0;1;4;2;0;8;4;4;7;6;8;4;8;7;4;8;2;3;4;5;1;4;2;3;3;2;2;6;1;6;3;9;6;3;3;4;9;6;2;3;3;4;1;2;0;0;0;2;6;0;1;0;2;5;4;3;2;4;0;3;1;0;5;0;2;2;0;2;0;0;1;2;2;5;3;1;4;3;0;6;1;2;0;0;2;2;2;0;7;5;0;0;6
E2F7_M08596_1.94d.bed	0.14659685863874344	84	573	66959	3;3;7;3;2;4;7;2;6;6;1;5;8;3;1;1;7;3;2;7;3;0;3;3;1;4;5;4;1;2;2;6;2;4;3;7;3;6;4;4;6;6;3;6;3;7;5;2;3;5;7;4;4;3;6;7;12;7;4;4;4;7;4;2;1;5;4;5;4;9;7;4;7;3;3;7;5;6;3;8;4;3;7;4;4;2;6;3;3;3;3;5;2;4;10;4;4;1;4;3;3;5;5;1;6;2;4;2;1;2;4;6;2;1;2;5;0;4;2;1;5;4;1;3;3;2;2;1;4;3;2;1;4;2;2;4;3;6;3;5;2;1;3;2;3;3;2;4;0;5
ZNF611_ZNF611.RCADE.bed	0.1462882096069869	3417	23358	828802	101;90;97;110;123;98;111;106;119;113;113;117;110;128;125;141;117;143;130;129;118;128;146;118;145;126;152;141;151;138;166;156;170;171;180;175;187;175;184;188;191;183;168;212;236;211;241;222;239;228;283;246;276;223;244;256;250;240;276;243;243;289;251;257;240;274;273;271;221;232;230;229;227;217;194;201;209;232;205;211;198;201;190;229;220;188;189;207;195;191;179;172;166;163;171;150;147;175;155;163;13…
ZNF483_ZNF483.RCADE.bed	0.14621110899026532	766	5239	414469	36;31;19;31;43;32;22;38;28;24;28;38;29;30;30;29;30;24;25;19;22;34;31;25;27;27;25;31;24;34;35;39;36;37;21;34;22;31;31;34;32;43;31;39;43;37;34;21;40;38;28;38;39;30;39;38;43;69;61;46;48;51;59;54;61;45;46;51;45;41;51;45;46;45;62;51;43;62;57;38;45;48;51;53;68;51;60;53;44;50;68;54;36;39;35;47;46;35;30;31;27;35;40;36;44;30;32;34;32;19;26;32;22;22;31;28;32;28;27;27;27;29;30;27;22;26;20;23;19;19;23;21;26;…
NR3C2_M05959_1.94d.bed	0.14590747330960854	123	843	124880	10;10;4;7;8;5;9;9;9;5;1;10;4;7;6;5;3;5;5;4;6;18;8;9;8;7;9;2;0;4;1;6;9;4;1;5;3;7;3;2;6;3;2;5;2;3;7;4;4;4;8;1;10;5;8;5;3;12;4;6;8;2;12;9;5;4;4;6;3;10;11;6;4;6;10;6;9;8;8;15;7;4;9;6;8;4;2;7;2;2;6;7;2;10;4;2;8;6;10;3;8;7;2;2;0;5;1;10;0;3;2;3;0;5;7;6;7;3;5;5;4;8;4;3;4;11;5;3;3;10;4;5;9;3;8;5;9;4;8;3;5;6;4;2;9;5;3;9;6;4
ZNF322_M10383_1.94d.bed	0.14575593026579023	1530	10497	811913	57;65;59;68;73;67;83;69;70;67;73;68;48;58;62;66;61;73;67;62;69;74;76;67;61;65;68;70;64;59;68;67;69;77;64;75;72;75;60;87;65;84;63;68;84;84;88;86;92;82;67;82;70;71;82;82;90;73;93;90;70;110;97;100;101;88;93;95;90;103;106;104;115;96;99;87;100;84;113;82;83;80;97;70;102;114;73;85;67;65;68;78;72;53;55;58;82;74;60;51;63;67;62;58;48;69;44;58;65;66;70;55;55;59;59;55;65;64;56;58;46;63;62;68;60;47;60;51;47;6…
CDX1_M05587_1.94d.bed	0.14559248554913296	403	2768	205716	21;18;18;17;21;20;27;17;29;26;24;26;22;14;20;24;11;19;11;27;30;22;18;22;22;31;20;17;18;23;19;19;15;22;19;14;22;11;22;26;13;15;20;16;13;11;9;11;10;10;10;11;10;12;9;10;16;18;18;13;12;25;28;32;17;15;9;13;27;25;29;31;30;40;25;25;30;29;20;28;18;26;19;38;35;27;25;18;20;11;15;18;17;14;15;12;22;13;8;14;14;14;10;23;15;20;10;16;26;13;18;16;21;15;25;20;8;17;16;9;20;20;12;7;17;13;25;15;21;18;15;14;19;13;19;1…
IKZF3_M10442_1.94d.bed	0.1452912019826518	469	3228	291421	16;20;28;13;21;23;11;20;17;26;21;31;29;31;16;25;17;19;21;17;19;27;20;15;16;30;21;14;30;23;19;20;13;13;23;21;17;25;21;28;11;23;13;24;20;27;21;26;19;20;22;26;30;18;21;22;31;26;24;28;26;24;22;25;27;33;37;31;28;36;34;24;30;32;32;38;24;29;20;32;41;24;35;26;23;36;33;25;21;28;28;18;20;15;19;16;17;16;19;23;23;13;16;17;16;23;16;13;17;19;14;17;20;12;16;19;21;14;15;16;18;16;19;18;19;14;21;22;13;17;14;13;19;…
ZNF597_M09381_1.94d.bed	0.1452074391988555	406	2796	193657	10;9;12;12;11;15;12;20;11;16;10;12;16;14;21;14;7;15;13;10;18;12;12;15;22;14;9;7;15;18;16;20;14;11;13;17;10;12;14;20;17;26;21;20;19;15;25;24;15;13;28;21;18;13;20;32;36;28;21;30;34;38;30;35;28;33;22;24;22;27;25;19;16;16;13;22;40;29;43;35;30;29;24;31;26;36;46;32;44;33;30;35;39;34;19;23;16;21;22;26;32;14;15;19;21;13;17;15;18;18;10;10;12;7;9;12;10;15;13;12;13;11;10;16;10;9;18;12;19;11;10;8;10;13;18;15…
MYBL1_M05920_1.94d.bed	0.14516129032258066	9	62	28028	3;0;1;0;0;1;0;0;0;0;1;0;1;0;0;0;0;1;0;0;0;0;0;0;0;2;0;1;0;0;1;0;0;0;0;0;0;0;0;0;1;0;0;1;0;1;0;1;1;0;0;0;1;0;0;1;1;0;0;0;0;0;1;0;0;1;1;0;0;0;0;1;0;0;1;1;1;1;0;0;2;0;1;0;0;0;0;0;0;0;0;0;1;1;0;1;1;0;1;0;0;2;0;0;0;0;1;0;2;2;0;2;0;0;0;0;1;1;1;1;1;1;0;2;0;0;1;0;1;0;0;0;0;0;0;0;0;1;0;1;0;1;0;0;0;1;1;0;0;1
SPDEF_M06135_1.94d.bed	0.1450381679389313	38	262	43126	1;2;2;1;2;4;2;3;2;0;5;0;6;2;1;2;0;0;1;4;1;2;1;2;1;1;1;0;1;3;1;0;1;2;4;3;0;1;2;1;0;4;1;1;3;4;0;0;3;3;2;1;1;2;0;0;2;2;1;0;0;3;4;3;4;3;1;2;1;3;3;4;1;2;3;3;2;2;1;2;2;5;2;2;3;3;2;2;2;2;1;1;2;1;1;3;3;4;0;2;4;4;0;1;1;1;5;2;2;1;3;1;1;0;3;3;2;3;2;2;1;1;3;0;0;0;1;3;1;3;2;0;3;1;1;0;0;0;2;4;2;0;0;1;1;1;0;0;0;1
MBNL2_M08908_1.94d.bed	0.14493865030674846	189	1304	139276	12;5;13;10;8;6;8;11;10;7;8;10;5;9;8;6;5;11;8;7;10;5;9;8;11;11;7;6;8;6;8;6;6;6;12;13;12;10;14;14;6;11;7;4;12;14;7;6;3;7;8;11;17;9;3;12;10;13;10;6;8;10;6;11;12;15;9;4;11;18;13;11;15;15;10;7;11;7;13;12;14;12;19;10;7;14;7;16;15;9;4;10;9;12;10;8;7;10;5;11;4;10;3;6;6;3;8;9;9;7;7;8;10;7;10;4;6;3;9;6;10;5;6;6;10;8;5;6;7;6;5;5;7;7;3;5;7;8;7;7;7;15;9;12;6;11;9;5;8;4
NR2E3_M01990_1.94d.bed	0.14470588235294118	246	1700	205396	13;13;10;10;10;17;18;13;12;11;13;16;12;9;19;8;9;10;13;13;12;13;20;12;10;10;14;13;13;17;12;10;14;7;9;4;15;11;11;12;8;17;9;9;10;11;8;7;8;6;4;3;13;8;5;6;3;12;8;3;18;10;15;11;16;12;9;21;12;18;17;14;26;15;23;12;19;22;9;12;11;13;17;14;14;15;11;10;9;9;6;7;10;9;9;4;6;12;5;8;11;9;15;5;9;9;4;9;9;9;11;13;9;13;11;10;13;10;7;10;19;17;8;12;13;8;5;12;10;9;11;11;11;12;8;13;13;7;11;13;12;13;8;12;13;16;10;11;13;16
CREB3L1_M00402_1.94d.bed	0.1446862996158771	113	781	96259	7;7;7;1;6;6;6;3;3;5;7;4;5;4;5;4;4;6;11;5;6;8;4;8;7;7;5;9;9;6;6;6;2;1;4;9;1;3;6;4;7;10;2;3;7;5;7;7;4;2;4;7;5;3;1;4;1;4;5;7;2;9;8;10;4;4;14;4;7;7;4;6;14;6;9;8;6;7;6;6;9;9;5;9;8;15;6;3;2;4;4;4;5;4;6;5;6;5;7;5;2;3;3;7;5;1;2;6;3;5;4;8;5;6;5;2;3;6;3;5;2;5;12;6;8;4;4;2;2;4;8;2;2;7;4;1;3;4;2;3;0;3;5;3;2;8;2;4;3;7
SPZ1_M06787_1.94d.bed	0.1445993031358885	249	1722	124592	8;11;6;4;7;5;5;10;9;9;11;8;6;16;7;8;11;9;10;11;13;16;5;7;8;7;6;12;18;16;7;8;10;16;15;15;21;16;16;11;11;16;19;14;19;23;14;11;20;19;16;13;11;12;19;19;10;11;11;11;13;24;10;14;5;16;16;16;20;15;9;20;17;19;9;22;12;16;12;16;19;14;17;16;16;17;10;12;10;10;10;11;11;9;8;9;7;15;22;9;11;15;12;14;11;7;11;8;12;8;13;14;9;5;10;8;12;8;11;13;10;4;5;6;6;5;12;10;5;9;8;7;7;8;6;6;3;14;6;12;8;11;12;6;12;6;11;9;12;7
HOXD12_M05834_1.94d.bed	0.14457831325301204	12	83	28195	2;2;0;1;0;1;1;0;2;0;1;0;1;2;0;0;0;2;0;0;0;1;0;0;1;0;0;0;0;0;1;0;1;0;0;0;1;0;0;0;0;1;1;0;0;3;0;1;0;2;1;0;0;1;1;0;2;0;1;0;3;0;0;0;1;0;1;0;0;1;0;1;0;0;0;4;2;0;0;1;1;0;0;1;0;1;0;2;0;0;0;0;0;0;1;0;1;0;0;0;0;1;1;0;2;1;0;0;0;1;0;0;0;2;3;1;0;2;0;0;1;2;0;0;0;1;0;1;1;0;1;0;0;0;1;0;1;0;0;0;0;0;0;0;2;1;0;0;0;1
KLF1_M08867_1.94d.bed	0.14423280423280424	1363	9450	823705	46;57;57;48;46;67;53;48;60;51;63;63;46;43;54;64;63;54;63;70;64;66;47;63;66;57;54;66;59;54;59;57;56;82;60;63;66;59;60;70;71;58;45;50;63;63;60;76;73;60;56;65;69;64;80;51;63;68;72;70;72;74;72;88;89;83;81;62;75;90;79;88;117;82;100;96;116;104;81;93;76;63;90;81;82;87;83;80;58;62;62;53;82;58;62;63;67;61;56;51;59;56;55;44;59;49;43;36;53;52;62;59;54;52;53;65;50;39;49;55;57;60;54;54;59;40;58;70;44;55;55;60…
ATF3_M09744_1.94d.bed	0.1440677966101695	68	472	70959	4;2;4;0;4;3;2;0;7;5;3;4;6;2;3;1;0;4;6;3;2;7;6;1;3;4;0;0;3;7;3;3;2;1;7;1;3;0;3;3;2;2;4;5;5;2;3;1;0;6;2;5;6;5;7;0;4;2;0;8;5;5;2;7;7;3;2;8;6;2;6;0;3;9;0;3;9;7;1;2;6;3;5;6;2;3;3;6;1;2;3;2;0;3;6;8;0;0;0;6;3;1;0;7;2;6;2;2;3;4;1;1;3;1;2;0;0;2;2;4;4;4;2;7;2;1;0;1;1;6;0;2;2;2;1;4;1;5;2;1;3;2;4;2;9;1;2;2;5;4
ATF1_M06452_1.94d.bed	0.14397905759162305	55	382	57488	2;4;2;3;2;0;0;2;2;0;4;2;6;1;5;3;1;2;2;4;4;5;3;3;5;3;2;2;3;3;4;5;1;2;2;3;4;2;1;2;6;2;4;0;2;2;2;2;2;4;1;4;3;2;2;4;1;1;5;5;5;3;2;3;2;7;4;3;3;4;2;5;2;6;0;4;2;1;6;3;4;3;5;2;6;3;1;1;8;2;1;2;0;0;1;7;3;1;0;3;6;1;0;1;0;2;7;3;2;0;6;2;1;1;5;1;1;0;1;5;2;4;1;1;1;0;1;4;2;2;2;1;0;1;3;0;0;0;2;0;3;2;2;3;0;8;5;4;0;2
JUN_M10269_1.94d.bed	0.14391143911439114	39	271	45575	2;3;1;2;0;2;0;0;4;4;1;2;4;1;2;0;0;3;4;0;2;5;3;1;1;2;0;2;2;3;4;0;2;0;3;1;3;0;0;0;0;2;2;1;0;2;1;1;2;2;0;2;2;2;5;1;2;1;2;2;1;2;1;4;4;8;3;4;2;2;0;2;1;4;2;2;2;2;5;1;1;4;4;3;3;2;1;0;3;3;2;3;0;1;2;4;3;1;0;0;7;0;0;2;4;1;5;1;1;2;1;0;0;1;2;0;0;2;3;0;2;1;2;0;3;1;1;0;1;0;2;2;0;0;0;0;3;1;4;1;0;3;4;2;0;4;1;2;1;4
MAFF_M09793_1.94d.bed	0.1438618925831202	225	1564	184828	18;15;5;13;9;12;9;11;10;2;13;13;13;14;13;9;12;9;6;3;10;12;13;11;6;10;4;11;11;7;6;6;16;9;4;14;6;8;15;9;4;6;14;15;13;6;4;13;14;3;11;13;14;6;4;12;5;11;8;10;13;10;14;5;12;13;21;18;9;16;12;11;13;27;15;12;11;11;20;10;11;24;10;22;18;6;15;9;18;7;15;11;5;14;9;17;12;6;15;6;12;8;11;17;4;9;14;10;9;10;11;9;6;5;7;6;10;10;16;11;8;17;6;9;14;4;12;4;14;10;4;10;11;2;10;7;12;12;4;9;12;6;6;4;7;6;9;11;6;16
ZBTB43_M09305_1.94d.bed	0.14377682403433475	268	1864	198501	14;6;9;9;19;12;12;10;11;16;9;13;9;12;14;14;11;14;6;7;10;20;13;12;8;10;12;20;19;14;17;10;13;11;15;15;17;6;12;12;5;18;11;11;16;14;10;9;14;10;9;9;12;7;12;8;11;13;11;11;11;25;15;12;14;12;20;19;9;28;10;22;19;19;13;16;18;14;14;12;15;16;21;14;21;23;15;13;10;12;13;17;12;14;7;8;19;11;16;13;9;8;12;11;13;17;10;12;6;6;13;13;8;10;4;11;8;12;2;12;12;15;4;9;13;14;6;10;11;7;12;11;10;12;13;7;9;11;17;14;9;19;13;13;…
ZNF586_M10439_1.94d.bed	0.14345056770977568	1036	7222	536488	74;71;73;58;57;57;58;54;56;48;51;57;42;65;46;60;47;35;41;52;64;58;48;54;42;36;44;50;38;50;58;43;44;38;42;43;45;39;46;46;63;54;43;48;37;29;39;51;53;42;41;57;38;35;38;47;43;52;52;52;46;60;56;53;56;61;53;56;61;65;79;77;73;71;71;71;71;73;72;59;52;62;60;56;45;56;45;54;55;47;41;37;52;36;37;42;41;51;49;51;36;40;47;31;36;35;39;42;44;47;34;44;19;32;35;45;39;32;28;41;37;36;51;39;50;36;40;39;41;38;33;36;49;…
SREBF1_M09969_1.94d.bed	0.14335839598997493	286	1995	208706	17;12;13;12;21;16;15;11;19;20;17;17;17;12;20;13;10;8;16;13;9;15;16;14;11;16;23;15;11;13;11;18;10;11;10;13;13;11;9;15;8;18;13;16;10;15;11;10;13;4;9;11;13;24;10;8;11;16;7;13;17;13;12;20;22;15;13;22;10;16;18;28;17;19;22;8;29;21;17;17;18;10;19;21;12;15;15;12;8;4;10;8;9;7;10;8;10;15;10;11;11;10;15;7;7;10;6;15;9;12;9;5;12;12;10;10;13;10;14;9;16;17;14;14;12;8;11;13;13;9;15;8;13;12;10;18;16;13;15;10;19;1…
HES5_M08757_1.94d.bed	0.14331780723754928	400	2791	233564	23;12;23;23;16;25;22;17;16;24;17;24;15;18;20;14;17;11;22;15;12;21;10;19;24;17;10;16;23;13;20;16;17;15;13;10;17;16;17;21;26;18;16;17;15;17;27;22;17;24;22;17;25;26;17;13;13;19;21;15;27;21;20;29;23;18;26;29;23;26;19;24;25;33;24;29;31;31;29;14;29;25;31;26;26;37;16;9;25;23;18;35;17;21;30;18;16;23;8;19;20;14;22;17;13;16;10;19;11;10;18;13;10;15;15;13;16;11;10;12;14;17;22;9;21;13;11;13;17;13;21;17;21;10;…
ZIC1_M00636_1.94d.bed	0.14330543933054393	548	3824	226481	17;11;15;15;19;17;17;16;18;21;22;17;13;19;25;18;18;24;20;17;24;22;22;20;20;16;19;22;14;23;13;14;23;13;17;23;19;25;21;34;47;32;32;38;27;30;38;40;42;41;37;52;43;37;35;60;42;29;40;37;43;45;34;43;43;40;44;44;32;29;37;31;31;25;27;39;47;32;37;39;41;43;36;37;30;31;29;29;37;31;21;31;31;21;29;40;34;43;33;36;30;25;31;35;21;18;23;32;21;20;18;14;14;19;19;15;17;14;13;17;12;13;21;12;18;20;19;18;12;16;13;17;27;…
USF1_M06218_1.94d.bed	0.14327062228654125	99	691	76801	5;7;8;0;8;6;5;0;5;10;3;2;4;3;6;2;3;2;4;2;0;8;3;10;2;3;4;5;5;11;8;9;3;2;4;8;2;1;10;4;2;8;4;2;9;4;1;4;1;3;3;6;8;0;8;2;5;3;5;8;1;2;14;5;8;9;13;11;8;9;9;10;3;4;6;5;3;8;6;4;6;5;8;7;8;8;10;5;8;4;7;5;6;13;8;0;1;4;7;2;2;2;1;1;7;3;3;0;3;2;6;5;4;4;7;3;4;0;3;2;1;1;6;5;0;2;3;4;2;4;6;3;6;3;0;5;6;4;1;1;2;0;3;2;6;9;3;1;0;6
PAX9_M05986_1.94d.bed	0.1431818181818182	126	880	88059	10;4;3;6;9;4;8;6;5;4;10;7;14;14;4;4;8;4;7;8;8;2;4;8;6;7;2;4;4;4;7;4;8;8;3;1;8;7;4;2;8;1;3;3;9;7;5;4;4;6;3;4;5;7;4;10;3;9;5;5;7;10;4;5;8;12;9;5;4;9;8;8;8;8;13;10;14;5;11;7;6;4;6;14;12;7;9;5;6;9;12;8;11;6;7;8;7;3;7;8;3;3;1;4;5;2;3;5;3;6;8;6;6;3;4;4;5;5;6;3;2;1;5;7;1;3;6;6;1;5;5;6;4;1;3;6;4;6;0;7;2;1;6;11;6;6;6;5;3;4
ZNF669_M10411_1.94d.bed	0.142809364548495	427	2990	184613	17;18;15;13;9;17;10;19;18;17;13;17;24;12;16;7;18;13;15;11;16;23;23;13;16;6;20;10;14;19;22;18;21;20;17;16;15;24;23;23;20;25;23;27;28;30;22;24;26;25;27;36;36;40;33;32;25;42;25;37;23;29;22;32;45;43;29;24;26;33;23;39;30;23;26;26;18;20;36;18;22;23;28;30;28;29;29;24;25;25;26;28;27;27;23;36;18;21;28;15;18;26;18;16;15;16;8;29;12;21;9;13;13;11;9;10;24;17;16;5;11;12;11;15;12;12;11;6;11;11;15;19;15;8;8;11;1…
RELA_M05337_1.94d.bed	0.14280109846998823	364	2549	248517	18;18;12;7;20;23;27;20;16;12;20;11;9;18;13;14;13;19;24;13;10;8;10;10;27;19;14;9;16;14;12;20;25;14;23;13;12;12;12;16;26;20;20;12;17;16;20;20;12;12;17;18;24;16;11;22;18;13;15;14;21;19;18;22;22;24;21;24;19;29;23;26;31;21;24;22;30;26;19;18;17;21;22;22;25;14;24;18;17;20;16;15;19;13;26;20;18;15;17;18;15;21;17;7;16;22;19;15;6;27;15;18;10;20;14;13;13;23;16;10;13;9;11;8;12;16;14;14;19;17;16;16;14;14;17;16…
TEAD2_M09221_1.94d.bed	0.14271047227926079	139	974	129582	7;6;5;7;7;9;8;4;9;7;4;8;3;6;7;6;5;4;6;1;7;6;7;5;5;7;7;4;14;3;8;8;6;5;9;3;8;9;9;6;6;12;6;6;8;3;3;4;7;5;7;2;7;14;3;9;5;9;9;8;6;15;10;10;7;8;12;10;13;4;9;15;6;9;5;7;9;9;9;11;8;6;14;7;8;13;9;6;7;5;5;10;4;6;10;12;6;6;6;3;4;2;6;4;9;3;8;6;5;10;3;7;5;4;4;8;5;6;4;4;7;5;3;4;6;6;6;5;3;5;3;9;5;3;6;1;4;4;9;4;5;2;4;6;5;5;3;6;3;6
ETS1_M05692_1.94d.bed	0.1425260718424102	123	863	93092	6;9;9;7;4;8;4;4;2;5;13;9;8;1;8;6;5;6;5;4;6;12;2;11;4;10;0;4;0;8;5;4;6;4;12;7;12;6;4;8;5;4;3;5;3;7;5;6;13;1;4;3;6;4;11;8;11;3;10;4;12;7;7;4;7;7;10;10;7;8;3;8;7;6;4;5;10;10;18;4;8;5;12;8;0;6;3;8;9;2;2;8;5;6;10;6;5;7;3;4;2;5;4;7;4;4;7;4;5;8;6;3;3;5;1;1;5;2;4;7;4;0;3;5;9;6;4;3;8;1;2;0;2;6;7;6;5;3;6;5;5;3;5;7;6;7;5;6;3;8
ZNF157_ZNF157.RCADE.bed	0.1424517593643587	502	3524	317062	15;22;21;29;18;16;18;23;22;26;30;26;25;34;20;21;28;24;27;19;22;26;25;18;23;21;22;22;28;27;29;21;18;26;26;25;28;24;19;19;11;22;30;22;20;25;27;23;19;20;24;23;21;25;20;27;27;18;26;28;26;24;28;30;34;38;37;21;30;30;30;30;36;33;16;28;27;47;37;31;38;31;33;32;21;31;40;24;27;29;16;19;21;24;21;15;24;24;33;18;27;12;15;25;19;26;24;27;20;18;22;20;23;25;18;22;17;18;20;23;21;18;22;23;26;22;23;18;18;16;21;14;18;…
KLF1_M08883_1.94d.bed	0.1419392523364486	729	5136	419722	31;27;21;27;27;32;39;29;32;23;29;37;21;27;24;29;26;32;31;32;27;35;26;35;29;34;35;30;28;30;33;39;27;39;34;40;39;33;33;31;34;32;32;22;32;34;43;35;45;38;32;39;38;39;40;38;39;35;37;43;46;43;43;51;62;57;49;40;45;47;62;42;48;39;39;53;54;50;43;56;38;50;53;52;52;49;52;46;35;30;26;38;54;30;30;23;40;35;29;35;30;32;24;24;34;31;30;18;24;32;38;26;21;27;27;37;23;25;32;30;24;37;29;29;28;26;34;41;17;36;26;39;32;…
ZNF787_M10059_1.94d.bed	0.14175918018787362	332	2342	264768	22;19;15;17;15;18;22;20;14;27;18;15;16;19;19;17;15;17;24;19;10;17;20;12;13;15;13;7;12;14;11;14;12;18;15;14;32;13;12;10;25;9;14;11;12;13;20;17;16;9;9;16;19;19;15;10;9;10;16;18;21;13;14;11;8;18;16;22;18;19;21;15;24;32;35;27;18;14;19;19;17;16;16;21;13;26;12;13;11;14;18;13;16;13;17;12;11;17;10;13;8;13;13;22;20;18;15;6;12;12;14;14;5;10;14;22;10;7;18;17;23;18;7;10;15;14;18;13;18;15;15;12;16;18;6;17;16;…
NFYB_M06673_1.94d.bed	0.14175654853620956	184	1298	158868	10;11;7;12;8;3;8;12;8;8;7;11;7;7;10;10;6;0;4;9;8;15;16;4;7;7;10;4;7;10;7;7;8;8;6;7;11;7;7;7;5;7;7;10;9;9;10;10;5;7;10;8;6;10;7;5;11;10;7;8;14;7;7;13;10;14;13;17;11;18;15;8;5;10;8;6;9;15;14;15;10;20;9;18;10;17;12;16;9;7;13;5;19;13;7;9;9;12;4;3;3;10;10;4;8;6;7;1;7;6;2;15;12;4;7;5;6;7;4;7;12;0;6;6;11;4;10;5;4;6;7;6;9;12;5;6;10;13;9;10;11;6;8;6;9;8;4;9;12;9
ZNF582_M10418_1.94d.bed	0.1416864351951693	657	4637	395761	27;34;28;28;34;29;26;24;18;24;26;34;30;21;24;26;28;34;33;29;29;32;27;26;24;33;34;27;23;28;33;27;32;29;39;27;43;32;35;27;27;42;29;19;31;23;35;43;25;28;34;35;39;27;37;26;42;38;50;47;39;34;27;48;49;35;55;53;38;46;40;36;45;31;42;40;49;35;39;46;37;34;39;36;28;40;49;37;30;37;31;31;30;35;26;34;32;31;28;33;25;27;17;27;33;38;34;31;27;34;36;22;18;27;35;26;33;20;26;17;20;20;24;24;38;23;31;32;27;27;20;23;18;…
CREB3L4_M10091_1.94d.bed	0.14163614163614163	116	819	79372	4;3;3;4;5;11;7;4;6;4;0;3;5;3;4;4;5;2;3;3;5;6;8;5;4;2;3;4;4;7;2;5;5;5;4;5;6;2;5;10;3;11;6;4;5;10;5;8;2;12;14;7;7;7;5;5;7;6;9;5;13;10;16;11;3;16;5;8;8;9;6;9;2;10;4;7;7;12;10;8;6;4;7;8;13;7;6;5;6;6;5;4;7;7;6;4;5;3;6;8;8;2;6;6;4;3;4;1;1;6;3;2;9;5;4;3;0;4;1;0;6;3;10;5;4;2;3;6;5;2;5;11;4;5;4;4;5;5;2;4;1;7;6;0;3;4;5;3;4;3
E2F4_M06494_1.94d.bed	0.1415929203539823	16	113	27170	2;0;1;0;2;1;0;0;0;0;1;0;3;2;0;0;0;0;1;1;2;0;2;1;0;0;0;0;0;0;0;0;1;1;0;0;1;3;0;0;0;0;1;1;1;1;0;0;1;0;3;1;2;0;1;1;2;1;0;0;0;0;0;1;2;0;1;2;1;2;0;2;0;1;1;1;2;0;2;0;0;0;2;2;1;1;1;2;2;0;1;0;1;3;0;1;0;1;1;0;0;0;0;0;0;0;0;0;0;0;2;1;3;1;2;2;2;0;0;0;1;0;0;0;0;3;1;0;1;1;0;0;1;1;2;1;0;1;0;0;0;2;1;1;0;1;1;0;1;1
HELT_M08763_1.94d.bed	0.14152850788515972	350	2473	209241	20;13;21;21;14;21;16;14;14;23;16;19;16;15;17;13;13;12;15;16;10;14;9;16;19;20;7;9;26;7;19;12;16;16;11;10;15;11;17;17;13;21;18;15;13;12;27;20;16;17;19;18;15;26;17;19;13;11;12;11;24;9;23;22;22;20;15;27;16;23;14;25;29;26;21;22;25;31;29;16;21;16;25;39;22;24;20;10;20;17;15;30;16;23;20;15;20;24;9;19;15;15;19;17;6;16;10;14;11;12;9;16;4;18;11;14;13;15;16;6;17;12;19;5;19;9;11;7;21;12;14;16;18;9;15;16;15;15…
ZNF304_ZNF304.RCADE.bed	0.14145197046985644	6572	46461	2320733	235;229;209;249;237;253;315;261;252;266;276;279;255;261;276;277;286;280;250;299;272;273;316;282;255;270;296;285;304;274;315;314;293;341;321;324;289;300;340;343;311;330;301;335;362;396;397;390;381;401;415;404;380;426;383;412;491;403;505;443;444;517;500;504;475;479;506;422;455;394;433;398;390;341;346;368;420;424;418;403;417;465;463;413;459;449;389;377;346;420;385;311;371;377;346;345;347;316;334;314…
SP3_M06129_1.94d.bed	0.14142454838931245	2059	14559	924566	83;74;72;67;82;84;79;90;82;78;87;96;80;74;56;99;93;80;64;95;66;82;87;83;91;80;81;82;88;81;80;88;64;86;97;104;84;81;94;88;104;82;80;73;108;101;112;109;101;104;112;117;112;99;140;125;147;130;151;125;147;147;161;165;159;165;164;145;136;144;140;133;129;113;103;138;131;154;117;159;117;132;167;143;148;168;123;144;132;129;130;110;126;98;117;91;108;95;85;98;95;117;73;90;88;97;74;69;77;66;88;76;71;79;60;8…
ZFX_M02702_1.94d.bed	0.14130204283593695	1999	14147	1283694	96;118;95;85;122;120;107;99;98;113;92;109;109;112;86;106;102;76;103;86;104;106;90;109;100;80;92;88;101;88;106;97;85;87;71;94;91;91;93;99;80;88;95;83;80;96;75;83;95;95;87;89;77;85;92;92;97;105;101;88;103;95;93;92;133;141;129;151;124;149;119;110;107;164;167;113;117;109;106;119;126;162;111;108;92;91;103;102;84;84;103;81;81;94;79;78;84;88;76;69;63;94;94;75;72;92;85;99;82;83;80;98;83;62;91;74;75;76;87…
CREB3L1_M05601_1.94d.bed	0.14126016260162602	139	984	121676	12;8;6;3;6;14;1;4;6;8;6;3;5;6;6;6;1;7;13;4;10;6;1;10;14;5;9;10;20;5;13;5;4;4;7;2;2;3;5;3;11;5;4;6;10;5;4;7;6;9;8;4;7;8;6;2;3;5;7;5;8;3;10;3;2;14;15;6;11;7;12;6;12;8;10;10;7;5;12;11;5;15;8;12;10;16;7;6;4;6;8;2;5;7;10;8;6;9;6;5;6;5;7;4;8;3;7;4;0;2;1;3;4;2;7;1;6;8;6;10;2;10;7;6;13;2;6;3;6;8;10;2;11;9;2;3;3;6;4;8;2;4;9;8;5;8;1;9;2;8
ZNF674_ZNF674.RCADE.bed	0.1412151067323481	430	3045	256332	20;12;20;26;27;16;22;24;24;19;18;18;19;22;19;21;16;12;24;17;19;22;17;23;25;19;17;18;25;22;23;22;25;13;22;32;17;25;21;24;12;23;16;13;22;23;19;21;23;11;20;21;26;22;20;21;18;23;25;24;34;30;21;31;24;24;25;33;25;24;29;24;27;27;29;27;37;37;27;24;20;24;27;30;23;37;23;18;27;19;22;22;19;19;18;15;14;18;18;19;18;23;10;21;15;12;21;16;24;19;25;21;10;17;16;15;15;20;18;24;11;15;11;13;12;12;20;16;15;17;17;13;9;1…
ATF3_M08483_1.94d.bed	0.14105263157894737	67	475	70527	5;2;4;0;3;2;2;0;7;5;4;4;6;3;2;1;0;5;5;4;2;7;4;1;3;3;0;0;3;8;5;6;2;1;7;3;3;0;3;1;3;2;2;4;3;2;2;1;1;6;2;6;3;5;5;0;5;2;0;6;6;4;2;8;6;6;3;8;6;2;4;0;3;9;0;3;9;7;1;2;6;4;5;4;2;3;3;5;3;3;3;1;0;3;5;8;0;0;1;7;4;1;0;8;4;6;3;2;3;4;1;1;2;0;1;0;0;3;0;4;3;3;2;7;2;2;0;2;2;6;1;1;1;2;1;5;1;5;3;1;4;3;4;2;7;1;2;4;5;4
ZNF146_M10372_1.94d.bed	0.1409163558870538	529	3754	319427	28;32;25;19;28;31;31;33;26;38;34;35;28;25;37;27;28;21;27;29;29;29;26;35;25;32;31;33;24;23;28;28;21;23;24;23;35;20;26;27;28;22;20;29;16;22;17;17;16;16;14;10;20;11;14;15;18;23;23;20;20;20;33;30;33;17;23;23;34;37;37;34;43;38;36;31;40;32;36;32;27;21;37;41;33;28;30;30;23;21;20;28;22;20;19;27;23;12;25;16;14;19;28;21;23;23;15;20;26;20;19;32;19;26;26;21;22;20;16;18;17;30;15;19;24;27;22;28;21;23;29;25;22;…
MAFK_M05885_1.94d.bed	0.14076782449725778	154	1094	147121	17;11;2;8;8;4;6;8;8;3;10;6;9;16;4;7;6;8;4;3;6;9;10;10;5;9;5;5;7;6;5;6;10;4;3;12;6;4;7;4;6;2;11;7;6;4;6;8;9;2;6;16;5;1;2;12;4;10;4;16;13;4;6;4;7;11;11;12;8;13;8;9;10;13;5;6;10;6;12;11;6;8;19;8;5;9;9;6;13;5;6;4;3;7;12;6;12;6;7;7;5;7;6;14;2;11;7;6;7;7;13;6;3;0;2;8;7;7;11;5;8;7;4;5;10;3;5;6;16;3;11;7;2;5;3;7;10;11;3;14;10;2;9;5;3;4;8;5;6;12
TEAD4_M06183_1.94d.bed	0.14044117647058824	191	1360	169935	10;8;10;10;14;11;11;12;8;6;9;10;7;6;9;13;7;7;11;5;8;7;6;10;10;9;8;5;16;2;7;11;9;4;11;4;12;10;10;11;11;11;9;12;8;5;8;6;8;4;8;7;11;12;7;10;9;7;11;8;11;21;9;17;10;13;18;17;13;10;18;12;8;10;7;11;14;13;17;12;11;11;16;8;12;14;9;12;11;5;9;10;8;14;11;11;10;5;7;6;7;6;7;10;8;8;10;8;6;9;6;9;8;5;7;12;4;4;10;4;8;4;8;4;13;8;5;7;6;8;5;9;8;4;8;12;7;11;12;6;5;3;6;10;6;13;10;6;8;4
NR1I3_M08995_1.94d.bed	0.140403286034354	376	2678	141831	6;11;3;7;11;10;12;12;6;8;17;17;12;17;24;23;17;24;31;20;28;27;37;34;26;27;42;27;26;23;26;25;25;26;19;15;22;16;20;20;15;21;15;16;15;22;20;25;22;25;18;31;26;18;27;18;27;25;14;28;11;13;13;26;22;10;31;33;29;17;20;24;18;33;21;16;25;24;23;30;14;26;30;22;26;19;14;17;11;14;12;28;12;17;23;18;23;22;16;17;17;18;11;17;13;16;7;6;7;8;11;12;12;15;14;13;20;17;11;13;11;18;23;15;17;17;16;17;19;15;20;13;19;9;17;10;8…
TGIF1_M06208_1.94d.bed	0.1398176291793313	230	1645	186790	12;16;10;7;11;18;15;13;6;12;11;14;10;13;13;17;7;7;11;14;3;8;6;9;10;4;5;6;9;13;12;17;5;5;8;6;13;8;11;10;5;12;20;16;4;5;13;10;4;8;4;17;11;8;14;12;4;12;11;22;8;14;18;18;14;12;12;33;16;18;11;11;8;11;10;25;12;18;21;9;12;9;12;10;12;8;7;10;18;8;22;5;15;8;9;17;10;21;13;12;7;4;7;10;9;13;9;16;12;4;11;12;6;9;12;8;15;13;8;10;9;10;7;6;16;5;11;10;9;2;7;11;5;20;6;8;4;6;7;5;14;14;10;15;16;6;15;13;10;18
HOXC12_M05827_1.94d.bed	0.13978494623655913	13	93	28733	2;2;0;0;0;1;1;0;3;0;1;0;0;2;0;0;0;2;1;0;0;1;0;0;2;0;1;0;0;0;1;0;1;0;0;0;1;0;0;0;0;1;2;0;0;4;0;1;1;2;1;1;0;1;1;0;2;0;1;0;2;0;0;1;1;0;2;0;0;1;0;1;0;0;1;4;2;0;0;1;1;0;0;1;0;1;1;2;0;0;0;1;0;0;1;0;1;0;0;0;0;1;1;0;2;1;0;0;0;1;0;1;0;2;2;1;0;2;0;0;1;1;0;0;0;1;1;1;1;0;1;0;0;0;1;0;1;0;0;0;0;0;1;0;1;1;0;0;0;1
NFYC_M06674_1.94d.bed	0.13960546282245828	184	1318	153326	9;8;11;11;7;6;13;11;6;5;9;12;11;11;7;6;7;6;4;11;10;9;9;7;7;8;9;8;8;10;9;9;9;8;3;9;7;4;7;3;6;10;8;10;10;5;10;9;7;4;4;11;5;11;5;8;10;15;12;14;15;7;16;16;11;8;14;16;9;20;13;5;10;9;12;10;8;7;18;13;11;14;12;20;15;16;14;11;11;8;14;8;12;10;7;8;7;10;7;4;3;8;4;6;6;10;6;4;8;6;6;11;8;3;7;6;7;6;4;4;6;7;10;9;7;11;4;3;7;5;7;7;7;8;10;7;7;13;7;10;13;9;3;6;9;9;9;10;10;10
ATF3_M08485_1.94d.bed	0.13959390862944163	55	394	55183	3;2;2;0;2;6;0;0;7;6;0;2;5;0;2;1;0;3;5;0;2;4;6;0;3;4;0;0;2;6;4;2;2;2;7;0;2;0;0;2;4;1;4;2;2;4;2;1;0;6;2;3;5;6;3;1;0;2;0;6;4;6;2;7;4;8;4;6;3;2;3;0;3;8;0;3;7;4;4;2;7;4;2;0;2;5;2;4;0;3;0;4;0;2;2;9;1;0;0;7;2;0;2;3;6;6;4;2;0;3;4;0;0;0;0;2;0;0;0;0;2;0;2;3;5;4;0;0;3;2;3;2;0;2;0;3;0;3;4;3;1;2;4;1;8;4;2;2;2;10
ATF2_M08481_1.94d.bed	0.1394658753709199	47	337	47812	2;1;3;2;4;1;2;5;2;3;3;5;0;0;1;1;2;3;1;2;4;7;1;0;5;1;0;1;2;2;3;2;1;3;4;3;0;1;1;1;5;0;3;4;2;0;4;0;3;3;2;5;2;7;2;0;1;3;0;5;7;5;3;3;5;7;1;10;1;2;3;3;1;4;0;3;3;5;4;3;4;1;2;2;2;1;1;9;0;1;3;2;1;2;2;9;0;1;2;4;3;0;1;0;2;2;5;2;4;1;5;0;0;0;2;1;0;0;1;1;3;5;0;2;3;0;1;2;1;0;4;1;0;1;2;0;0;0;1;3;0;2;1;2;0;8;1;0;1;4
TP63_M06417_1.94d.bed	0.13928862340483303	513	3683	364893	29;34;19;28;28;29;26;21;24;21;24;34;22;19;16;22;23;17;22;26;20;32;23;25;21;27;13;22;34;22;32;29;20;24;25;27;21;28;20;26;30;35;25;28;18;18;24;29;27;19;28;16;18;21;27;20;18;27;31;26;21;19;28;25;30;34;35;32;35;37;29;29;19;26;26;35;50;33;32;38;36;36;28;22;24;31;25;26;25;22;23;23;28;18;22;24;26;19;23;26;24;26;26;24;27;23;33;29;16;28;25;22;24;25;22;18;22;13;30;19;18;22;21;18;24;30;14;25;15;21;20;23;24;…
ATOH1_M09557_1.94d.bed	0.13896457765667575	408	2936	254713	30;22;24;21;19;16;36;25;15;18;11;32;13;15;21;12;9;10;18;19;12;15;15;16;20;10;21;28;21;20;17;25;19;14;25;29;31;23;21;13;29;19;25;19;15;16;20;26;13;23;19;30;24;25;27;20;18;28;15;35;28;29;19;24;21;22;16;36;22;26;30;22;30;28;21;43;24;17;23;20;31;28;8;23;18;15;19;24;21;19;27;17;27;28;19;22;15;20;14;13;14;17;15;6;21;21;19;16;20;18;16;21;21;8;13;6;22;15;23;18;14;15;8;18;18;19;16;16;8;6;19;12;13;10;8;17;…
ASCL1_M08476_1.94d.bed	0.13891410931541676	765	5507	514981	32;35;44;37;33;26;34;34;32;37;48;42;43;22;42;36;48;31;48;33;34;35;30;44;36;44;48;25;30;34;42;30;38;30;40;35;34;48;36;20;25;48;46;52;35;44;30;30;41;48;44;46;49;32;44;39;61;54;29;35;37;33;43;46;34;36;34;50;34;44;61;43;47;66;55;73;51;41;54;50;46;35;30;38;41;47;37;39;38;44;72;30;48;38;44;35;37;44;30;30;22;51;26;44;23;30;18;36;44;22;36;23;43;31;32;29;34;40;27;36;33;22;27;32;29;26;26;30;34;26;27;30;40;…
ZNF662_ZNF662.RCADE.bed	0.13887307911212293	1464	10542	870709	72;66;57;55;69;74;67;75;61;66;73;68;60;92;66;69;76;75;79;57;74;59;73;70;65;58;66;80;73;66;60;64;75;74;57;78;56;73;82;74;71;82;77;57;62;74;73;72;81;89;72;75;94;104;77;72;68;88;81;77;73;83;84;88;92;89;92;94;81;99;92;86;89;101;113;78;86;95;82;82;106;111;89;65;71;73;73;72;88;83;94;79;72;56;66;78;66;68;58;61;61;75;73;55;60;57;60;69;62;54;67;55;67;50;56;64;53;62;59;63;69;59;56;70;49;42;64;61;62;55;59;6…
KLF16_M05868_1.94d.bed	0.13874307378244385	1903	13716	813428	78;75;67;71;73;77;79;81;84;79;84;95;80;76;63;90;91;69;70;72;56;83;75;72;74;62;77;75;79;65;68;76;60;81;86;92;83;70;92;74;88;80;71;70;92;98;100;95;90;91;110;113;101;98;130;126;149;122;140;131;166;148;170;166;149;164;152;141;129;125;138;127;108;110;97;105;122;138;111;150;111;127;149;129;141;169;134;138;139;131;120;110;111;112;117;102;95;71;98;100;78;116;78;80;93;85;82;66;71;63;78;84;53;71;56;70;58;6…
PAX6_M09045_1.94d.bed	0.13866396761133604	274	1976	171719	17;10;8;16;18;13;12;13;15;11;15;14;17;15;23;18;10;7;10;17;10;10;10;11;19;19;10;13;10;10;17;7;11;11;19;8;17;9;9;8;11;8;10;13;21;14;14;12;10;19;12;12;17;16;11;19;9;14;15;12;7;18;13;10;19;19;8;8;15;19;18;20;18;14;19;25;22;21;17;14;20;12;16;19;21;21;16;15;16;21;21;20;17;23;15;19;12;10;7;10;7;9;5;8;10;10;8;7;20;14;12;9;11;11;9;13;10;14;12;7;8;7;17;12;9;10;12;14;13;13;11;8;11;10;11;7;14;13;6;22;7;6;6;9…
ATF2_M08479_1.94d.bed	0.13855421686746988	46	332	50971	2;2;2;2;2;3;0;2;5;2;6;2;6;0;0;0;0;2;4;0;2;4;7;0;0;3;0;0;2;4;4;2;2;1;6;1;2;0;0;1;5;0;3;1;3;1;2;1;0;3;2;3;6;5;4;1;2;2;0;5;4;6;1;5;4;6;2;7;4;1;2;0;2;6;0;3;5;6;2;2;5;2;1;2;3;2;1;7;0;2;1;3;0;2;3;8;0;0;2;5;2;0;0;0;5;3;4;3;1;1;6;0;0;0;2;1;0;0;0;2;4;2;1;1;4;1;0;2;1;1;3;0;1;2;0;0;1;1;2;1;0;2;3;0;6;2;2;1;1;7
IRF4_M05848_1.94d.bed	0.1381957773512476	72	521	79320	4;3;3;5;5;3;3;3;6;2;1;11;2;4;4;3;2;8;3;4;3;2;6;3;3;6;2;4;1;1;4;2;4;5;3;4;8;1;3;2;2;3;2;2;4;0;3;3;2;2;2;1;5;3;3;1;4;6;4;4;4;5;4;4;3;6;3;3;2;7;6;4;1;5;6;4;11;3;5;6;2;4;5;3;4;5;6;2;6;2;3;6;3;4;3;3;2;2;3;1;3;3;6;3;5;3;4;3;4;5;6;3;3;2;5;3;3;2;5;3;3;2;2;1;4;3;1;4;3;3;2;1;2;1;5;3;6;2;5;1;4;4;4;5;2;3;1;1;2;3
ETS1_M08647_1.94d.bed	0.13817809621289662	135	977	95661	4;10;9;14;6;5;13;4;2;0;10;6;10;8;0;8;8;4;8;0;8;6;9;2;10;1;10;2;1;2;6;4;6;14;0;12;8;12;7;9;10;2;8;2;10;3;5;10;11;12;1;4;6;7;9;14;4;11;4;12;10;6;10;9;4;6;14;4;12;7;7;10;0;9;6;6;7;13;16;10;4;7;16;14;2;2;4;12;6;5;4;6;6;2;14;8;10;6;9;4;0;4;2;12;10;6;4;8;6;6;2;4;6;4;8;3;4;2;4;3;8;1;4;4;4;6;6;2;5;6;6;2;2;8;8;4;2;6;8;4;6;2;6;8;12;10;7;9;0;12
ETV6_M09549_1.94d.bed	0.13814274750575595	180	1303	143587	12;5;10;13;18;11;8;4;4;4;12;8;4;6;4;12;10;8;6;4;6;14;6;8;12;9;10;6;4;10;6;4;6;10;18;12;8;11;10;6;0;6;5;12;8;6;8;4;10;11;9;4;6;3;12;6;2;8;8;14;18;14;13;7;12;6;14;8;12;7;13;15;8;11;5;6;27;16;7;19;7;14;6;12;14;4;12;4;10;6;8;6;8;8;16;16;10;10;14;8;4;4;9;6;8;8;8;8;6;14;13;4;8;6;4;10;4;5;9;14;16;4;6;10;12;8;6;22;6;12;6;4;2;2;13;8;7;4;6;8;9;8;6;2;6;14;8;3;8;12
ZNF691_M00623_1.94d.bed	0.13813920454545456	389	2816	201098	21;28;18;17;18;18;25;23;22;24;14;20;23;24;17;29;23;17;28;22;17;19;19;22;19;21;19;12;13;22;13;21;17;15;13;19;12;20;21;23;11;12;13;15;21;17;36;28;21;16;13;21;19;26;10;18;18;13;15;10;18;18;18;23;24;29;22;26;14;28;27;30;35;41;42;22;25;16;18;15;21;14;31;20;27;16;5;15;19;21;17;16;10;21;13;23;18;20;16;22;13;16;10;19;23;16;17;17;24;16;14;14;24;15;10;14;13;17;13;13;15;16;15;29;16;20;23;17;12;23;15;23;15;2…
ZNF189_M10331_1.94d.bed	0.13795347323897836	848	6147	564904	42;35;30;39;47;47;51;43;33;30;29;36;37;46;40;30;30;51;42;49;31;36;42;33;41;40;41;34;29;43;39;40;26;37;51;48;43;45;44;50;44;47;43;32;61;52;34;40;52;49;54;41;54;39;63;51;51;58;43;47;56;44;53;35;53;46;43;54;52;57;48;60;58;54;53;50;47;61;41;59;54;61;51;57;48;52;43;45;28;49;44;48;36;48;44;42;43;38;51;51;48;42;32;44;38;28;36;41;33;42;29;26;32;31;25;16;44;31;30;38;24;28;35;36;36;36;35;37;32;29;23;43;33;…
ZNF528_ZNF528.RCADE.bed	0.1378820184790334	388	2814	296736	19;19;21;22;26;29;15;20;19;19;15;23;16;17;20;18;14;19;21;21;15;17;21;16;16;19;19;22;23;19;22;13;14;14;21;7;12;16;16;13;21;22;22;16;22;17;13;23;20;18;22;16;15;23;17;17;29;29;27;19;21;20;17;24;28;26;21;28;28;28;29;30;19;20;25;29;16;31;22;21;19;24;25;25;26;26;27;17;23;18;28;18;18;12;13;14;19;17;18;21;18;12;19;16;20;12;12;16;23;13;11;16;14;15;15;17;13;17;18;10;8;17;13;17;15;11;18;13;15;10;17;18;19;13…
ZNF423_M04652_1.94d.bed	0.1378627968337731	209	1516	192236	8;8;16;6;9;11;12;8;7;5;9;16;11;9;15;9;13;9;10;12;7;7;7;14;5;10;8;11;5;8;8;22;10;8;16;12;7;13;6;18;9;10;4;14;12;2;6;16;10;5;8;14;6;11;9;13;9;12;9;10;6;7;9;10;15;6;11;15;8;7;18;21;17;11;16;13;12;20;9;16;5;13;11;5;19;9;13;8;9;12;15;7;7;6;18;5;15;11;5;4;8;8;7;4;6;6;8;4;15;14;15;8;11;10;15;10;11;7;9;11;15;7;11;9;7;10;20;8;5;16;11;13;6;7;15;6;6;9;5;12;10;5;13;5;8;14;12;5;8;12
NFYA_M06672_1.94d.bed	0.13781398506449424	203	1473	164999	8;7;5;11;5;3;7;11;8;8;10;13;5;9;9;9;6;4;4;9;8;10;17;8;8;7;10;5;10;7;10;8;8;9;5;8;11;10;10;9;7;7;8;11;12;9;10;11;5;6;16;11;5;9;15;10;10;15;14;10;18;12;10;14;13;17;19;18;10;19;17;9;6;11;7;7;13;17;15;18;13;19;8;18;10;17;16;19;13;11;14;9;16;14;8;11;12;17;5;2;6;10;12;6;11;8;10;7;6;6;3;16;11;5;9;7;7;6;6;4;9;2;7;9;13;6;13;7;8;6;9;3;7;10;9;9;10;17;10;9;10;6;7;9;12;12;5;10;14;6
ZNF28_ZNF28.RCADE.bed	0.1376478519335662	2246	16317	839151	93;78;75;74;92;75;93;99;76;83;96;78;97;88;66;84;106;77;93;102;77;79;93;81;89;102;85;96;103;97;128;126;120;126;120;118;119;98;118;130;137;139;133;102;141;119;131;129;157;130;128;127;132;134;141;180;159;157;166;158;141;163;171;182;166;176;154;161;153;151;177;142;116;141;123;119;142;148;122;142;146;145;153;169;154;153;111;144;148;142;135;96;132;106;114;121;113;124;95;122;92;98;115;107;118;127;108;11…
ASCL1_M08474_1.94d.bed	0.1376472788479521	736	5347	508282	28;36;39;34;33;24;40;35;32;31;47;39;40;19;46;36;46;34;41;40;42;31;24;42;29;44;44;29;39;28;37;31;34;24;41;28;32;47;32;24;27;49;45;46;40;41;31;34;39;35;39;37;47;31;42;45;64;50;22;43;34;32;41;36;45;36;37;50;34;50;51;45;43;60;60;72;45;35;52;51;36;35;34;37;36;45;37;32;36;39;55;27;42;45;43;30;36;45;27;26;31;48;34;43;30;20;25;29;41;22;32;22;36;33;43;32;31;32;30;38;32;28;28;29;33;24;22;27;34;24;26;27;38;…
SP1_M09183_1.94d.bed	0.13757780082987553	1061	7712	547610	36;40;32;38;46;43;47;27;38;43;32;50;40;28;36;41;45;53;40;45;37;41;52;42;55;38;44;49;49;42;52;48;43;56;73;51;54;54;56;59;56;50;46;43;61;56;62;69;66;59;72;62;61;61;85;61;62;56;67;66;77;80;82;86;86;82;77;60;61;69;60;58;80;63;51;70;71;95;71;75;70;68;78;72;70;86;63;69;60;59;47;62;71;48;63;54;61;54;53;42;50;56;25;43;51;37;40;28;35;35;50;49;39;39;38;52;42;36;28;44;44;45;42;43;41;26;38;38;32;31;47;46;53;…
SP1_M07528_1.94d.bed	0.13740798572384563	616	4483	401581	27;21;24;19;25;24;28;20;26;27;18;27;25;22;24;32;32;29;35;30;36;28;32;25;24;29;24;35;31;30;25;34;30;35;37;29;41;30;38;35;42;32;30;19;39;31;29;38;33;24;35;32;31;28;32;30;30;26;30;29;31;34;35;31;32;32;38;33;29;37;36;38;49;37;36;35;53;60;33;43;43;28;46;46;38;29;36;39;26;20;27;35;39;26;28;28;38;33;29;29;32;31;21;22;27;26;25;27;28;22;35;22;26;30;24;31;26;22;29;29;17;40;21;30;33;21;31;31;20;37;25;39;29;…
ZNF331_M10437_1.94d.bed	0.13739698778061948	967	7038	616040	54;44;58;46;36;49;48;53;52;41;35;48;57;45;49;40;44;56;45;43;51;54;36;45;43;43;42;43;48;47;35;46;35;32;42;50;44;39;50;34;44;39;37;43;48;51;54;59;41;57;46;56;47;47;55;50;56;63;60;45;58;56;53;73;61;60;69;62;57;50;53;58;75;61;51;59;62;61;66;53;61;58;64;68;54;59;59;51;49;54;50;41;57;60;48;55;50;45;46;56;43;54;37;31;36;48;40;43;47;45;54;36;40;33;34;38;37;33;36;35;39;46;34;32;34;35;33;35;37;44;37;37;40;…
NR2C1_M09871_1.94d.bed	0.13730355665839536	166	1209	117080	12;5;8;0;4;8;3;3;4;7;8;5;15;5;9;9;5;5;5;12;2;7;5;6;9;4;6;3;12;11;12;4;12;5;8;10;12;12;11;5;4;8;8;10;9;6;11;14;7;1;6;8;9;6;6;5;13;9;4;12;10;12;16;15;15;10;8;14;11;10;3;9;7;8;13;12;9;14;9;21;12;12;4;12;11;11;13;9;10;15;6;8;8;6;5;13;9;12;10;12;6;12;6;6;13;10;9;10;2;13;7;5;10;2;2;8;3;5;7;4;4;3;4;1;8;9;2;8;6;3;6;3;10;9;11;10;12;10;4;5;9;5;10;4;5;5;8;8;7;11
OVOL1_M09035_1.94d.bed	0.13725490196078433	7	51	28722	3;0;1;0;0;0;0;0;0;0;0;0;0;0;1;0;0;1;1;0;1;0;0;1;1;1;1;0;1;0;0;0;0;1;1;0;0;0;0;0;0;1;0;0;1;0;0;0;1;0;0;0;0;0;0;0;0;0;0;0;1;1;0;0;1;0;0;0;0;1;1;0;0;1;0;0;0;1;0;0;1;0;0;0;0;0;0;0;0;0;0;0;1;0;1;0;0;0;0;1;1;0;0;0;0;1;0;0;0;0;0;0;0;1;0;1;0;1;0;0;0;0;0;0;1;3;0;0;0;1;0;1;1;0;1;1;0;0;1;0;0;0;0;1;0;0;2;0;2;1
NKX2-1_M08975_1.94d.bed	0.13722397476340695	348	2536	141195	6;10;11;9;7;10;7;9;11;12;12;9;14;6;10;11;7;6;11;13;20;17;16;14;10;10;3;10;11;10;19;9;10;9;12;9;12;7;9;14;4;19;25;33;24;32;38;31;20;26;32;37;32;55;43;38;32;45;43;34;27;29;23;29;22;22;20;27;14;23;19;24;27;24;18;38;31;23;15;19;22;23;11;22;21;25;24;12;30;44;39;25;30;26;30;29;25;24;22;25;21;19;18;19;13;14;9;11;9;7;11;6;7;7;4;11;7;6;14;13;10;7;7;7;6;12;6;9;11;11;6;11;11;7;9;8;12;13;7;9;10;5;5;8;6;10;12…
CREB3_M10072_1.94d.bed	0.13712374581939799	82	598	65030	3;3;2;7;7;3;2;4;6;2;1;1;2;6;3;1;3;2;2;1;2;2;4;3;5;2;3;3;3;4;2;4;2;2;4;5;3;3;5;6;3;8;5;6;4;8;5;5;2;10;8;4;5;5;5;4;8;6;10;5;9;7;14;8;5;11;2;7;5;4;3;10;1;6;6;5;8;6;6;2;4;2;7;4;11;8;5;2;3;6;4;3;5;6;4;4;2;1;4;3;4;3;6;6;0;2;3;0;0;5;1;0;8;2;2;2;0;4;2;1;6;2;4;3;1;2;1;6;4;2;1;3;1;3;3;4;2;4;3;3;1;6;6;0;3;4;3;3;3;2
NKX2-1_M08974_1.94d.bed	0.13712255772646537	386	2815	175011	12;14;15;10;8;16;15;14;10;14;13;13;17;11;16;9;14;9;16;16;17;15;18;18;11;10;6;16;14;10;16;7;14;10;11;12;17;4;10;19;12;18;24;32;22;39;40;36;19;26;29;38;40;54;48;37;43;46;47;35;25;27;23;31;21;27;25;24;17;22;19;24;31;29;25;40;34;27;17;23;20;28;14;21;22;31;22;17;32;42;41;25;29;23;32;31;24;29;21;27;22;28;18;17;18;14;11;13;5;9;8;9;5;7;11;10;12;13;16;15;11;10;12;8;11;14;9;12;14;13;6;10;13;5;11;13;14;10;7…
MAFF_M09798_1.94d.bed	0.13692946058091288	132	964	132095	9;11;13;9;7;7;3;11;7;7;12;6;6;14;6;5;7;7;7;11;5;9;10;11;4;12;12;5;4;7;5;4;5;3;5;15;4;3;6;8;8;2;4;1;4;4;3;5;6;5;7;4;1;8;2;8;8;6;5;4;8;7;10;4;4;7;9;15;12;8;8;10;4;14;8;7;10;4;4;6;12;11;5;12;4;4;4;6;13;6;9;4;5;3;2;6;7;5;8;8;7;3;10;6;2;11;4;9;5;5;2;3;4;9;10;5;7;7;7;6;3;7;3;6;6;6;5;1;3;3;2;5;3;4;3;6;4;10;2;7;7;2;3;4;5;10;11;8;1;11
ZNF223_ZNF223.MEME.bed	0.13684996267728292	550	4019	392154	29;24;26;27;21;23;30;23;21;25;25;20;24;29;28;27;17;33;22;35;26;22;31;28;27;28;15;25;23;22;34;17;19;35;24;23;29;29;15;23;28;30;26;31;31;20;34;34;17;34;30;17;32;35;33;36;31;23;27;29;27;32;36;30;34;44;57;32;36;29;47;39;37;36;30;28;39;37;39;42;28;34;30;35;31;34;30;32;31;36;33;30;27;25;22;24;21;33;21;21;35;25;17;26;21;22;23;29;20;27;30;24;24;26;16;10;26;21;30;16;27;16;30;18;31;19;14;25;20;22;20;24;17;…
ZNF621_M07151_1.94d.bed	0.13670927034460442	845	6181	579584	37;41;40;48;49;35;37;50;37;38;40;44;49;47;39;34;52;38;34;40;43;32;54;36;40;51;39;34;46;52;22;40;39;47;43;34;44;51;30;37;23;41;42;37;29;43;37;40;36;33;43;46;39;27;38;46;40;37;39;42;47;51;49;66;52;58;47;64;57;55;58;61;51;51;51;55;47;63;53;65;39;40;54;59;46;59;41;61;52;40;50;31;55;46;43;41;37;40;39;46;32;31;38;42;37;33;28;33;34;48;33;35;33;34;43;28;38;42;44;42;48;30;31;40;48;39;32;37;39;29;32;48;31;…
ATF4_M08489_1.94d.bed	0.13649025069637882	98	718	87382	2;7;4;4;1;3;2;0;8;11;11;6;12;6;5;0;2;9;6;3;4;8;9;4;4;8;0;2;4;11;5;0;6;0;5;5;5;2;6;4;7;2;5;2;11;4;4;4;6;11;2;6;1;9;2;1;2;4;6;6;7;2;2;8;16;4;4;15;5;4;4;6;0;8;2;4;5;12;10;0;4;9;13;6;4;5;6;5;5;4;4;3;4;6;6;2;3;2;2;8;4;6;1;5;1;13;4;2;2;2;2;4;2;4;2;3;3;2;3;6;6;3;4;2;4;4;6;4;9;4;3;2;6;5;0;3;4;2;6;2;9;9;8;6;4;9;2;2;6;4
PKNOX2_M05997_1.94d.bed	0.13645833333333332	262	1920	213217	16;19;11;10;12;21;18;17;10;14;14;13;12;15;18;20;9;8;10;16;3;7;8;12;14;6;10;7;10;17;11;14;7;7;14;11;16;9;12;11;8;13;22;19;7;7;12;12;4;8;12;18;14;12;11;13;7;16;16;25;8;12;20;20;15;12;15;33;15;18;17;10;11;15;12;29;16;24;17;10;16;12;15;13;15;9;8;10;21;10;19;9;14;8;9;17;8;20;15;14;8;9;9;10;10;17;11;20;17;6;15;14;7;10;16;9;21;14;10;10;11;17;4;9;19;7;11;11;11;3;10;13;9;18;7;10;6;9;11;6;8;18;12;14;20;7;1…
ZNF714_ZNF714.RCADE.bed	0.13625	327	2400	269876	13;18;9;15;7;21;14;13;23;15;15;12;19;9;13;20;17;19;28;17;13;10;25;9;16;11;17;20;11;10;14;9;14;18;13;17;22;10;15;14;18;18;19;15;15;14;18;12;22;19;9;13;17;13;17;25;19;19;18;20;22;15;15;23;16;21;20;23;14;25;31;20;31;10;18;22;16;20;20;26;17;20;21;16;18;24;21;13;24;16;19;17;15;16;12;15;9;11;11;10;16;11;15;14;19;15;17;15;12;13;17;16;19;15;16;15;17;17;9;11;10;11;16;19;10;8;16;13;11;17;19;18;18;13;15;8;2…
ZNF543_ZNF543.RCADE.bed	0.13621767787730268	1612	11834	669771	69;70;58;61;93;66;70;71;63;66;57;67;60;69;74;62;58;76;82;53;59;56;82;66;79;72;65;70;80;80;70;60;75;76;82;66;95;80;74;84;81;77;69;79;100;128;99;104;104;132;108;109;120;119;120;130;144;109;124;102;140;132;140;130;137;116;151;118;95;103;107;109;99;96;78;100;100;126;110;111;109;102;106;117;119;116;90;85;93;89;86;84;82;79;88;90;94;74;82;74;72;65;65;70;65;58;66;72;67;64;49;51;46;58;46;61;46;49;40;45;45…
ARNT_M08470_1.94d.bed	0.13590733590733592	176	1295	139654	11;16;19;12;15;7;11;7;9;16;3;4;6;7;8;5;10;8;8;7;7;5;9;9;12;8;5;5;8;7;15;14;11;9;8;7;7;10;13;11;7;13;9;3;11;3;10;12;7;8;12;9;5;8;9;7;4;7;7;9;9;4;13;5;6;15;8;12;11;16;12;13;21;10;13;12;13;9;12;7;7;8;7;16;13;7;12;6;7;8;8;11;6;16;16;8;5;13;8;7;7;5;4;9;4;8;6;4;9;5;8;7;5;6;6;9;12;11;5;1;9;5;7;5;10;9;5;4;14;5;10;9;6;5;9;8;8;12;2;7;3;1;8;9;20;2;17;4;4;7
HSF5_M09724_1.94d.bed	0.1358695652173913	50	368	52100	1;0;5;2;3;1;6;1;3;2;0;1;3;1;2;2;4;5;5;4;0;5;2;5;8;1;4;5;0;2;2;3;1;0;2;2;1;3;1;2;1;4;6;2;4;5;1;0;5;4;5;2;3;3;2;6;2;2;4;0;4;2;1;0;1;2;0;7;6;2;3;1;6;6;3;2;2;3;0;2;1;3;2;1;4;0;1;5;0;4;3;2;5;2;7;4;0;1;6;4;1;2;0;5;3;5;1;1;3;1;3;2;2;0;0;1;2;4;2;3;1;5;6;3;0;0;4;3;0;0;3;2;5;2;4;2;4;0;0;0;1;1;1;2;0;0;0;2;4;2
ZSCAN30_M10388_1.94d.bed	0.13586407276402224	2151	15832	996682	100;90;67;85;81;84;71;85;92;96;99;97;84;81;100;105;95;86;95;115;97;111;97;122;100;120;101;103;102;103;114;106;108;107;118;95;109;116;113;136;108;117;116;124;104;139;122;146;148;148;137;149;129;126;144;135;129;113;150;135;111;138;159;146;135;136;146;143;141;135;148;126;139;124;142;133;130;134;160;127;149;138;122;142;131;129;97;117;115;143;109;112;106;94;96;112;108;110;100;133;104;108;86;89;111;90;…
STAT3_M05480_1.94d.bed	0.13566206336311942	334	2462	263073	17;16;16;14;20;14;19;19;24;13;10;16;18;24;9;15;16;15;15;16;12;14;11;10;14;10;13;10;16;16;20;13;12;15;15;21;10;9;11;11;20;6;20;12;18;25;17;13;13;19;26;12;17;11;17;26;23;12;13;24;21;21;15;30;23;21;29;19;27;22;21;27;25;14;23;16;16;18;19;19;24;25;27;22;34;18;19;21;26;19;19;23;17;19;16;17;16;15;16;9;14;16;14;9;18;16;12;16;15;10;7;12;13;11;14;10;21;19;18;8;11;17;12;24;19;9;17;15;14;16;19;14;7;16;14;14;…
IRX1_M01343_1.94d.bed	0.13559322033898305	32	236	41871	3;0;1;1;1;0;1;1;0;3;1;1;1;3;0;3;0;1;1;2;2;2;1;0;0;3;3;1;3;1;4;1;2;2;0;2;3;1;1;2;2;1;4;5;5;1;1;1;1;1;1;0;1;2;0;1;3;0;2;5;0;1;1;1;1;1;4;2;3;1;2;2;1;1;3;2;0;0;2;2;3;5;2;1;2;2;5;5;2;2;0;2;0;1;2;4;4;0;1;2;0;3;1;0;3;1;2;1;4;2;0;2;1;1;3;0;2;2;0;1;2;0;4;0;5;1;2;0;1;0;0;1;0;0;0;1;1;1;1;1;3;2;3;0;1;0;2;1;1;2
TGIF1_M09243_1.94d.bed	0.13555555555555557	244	1800	202209	18;14;10;10;13;21;15;16;8;15;8;22;19;9;20;21;4;9;12;13;8;6;4;13;16;7;4;5;12;18;15;19;12;5;12;11;13;8;4;19;8;19;18;19;8;5;10;13;7;7;5;17;15;8;9;6;12;12;16;23;5;10;10;19;14;13;13;31;14;17;12;12;11;13;13;23;17;14;15;15;17;10;15;11;9;8;4;10;17;9;21;9;18;7;6;12;9;22;11;12;12;3;11;11;10;16;9;20;16;4;7;15;9;12;10;8;21;12;11;7;14;14;9;6;16;6;8;11;11;4;6;11;6;22;8;9;6;4;10;9;10;15;7;17;17;9;14;15;10;18
BATF3_M08502_1.94d.bed	0.1354723707664884	76	561	77156	6;3;3;2;4;1;0;1;8;6;9;3;10;4;3;1;0;5;7;5;5;8;5;1;3;4;0;1;4;8;4;5;2;1;7;3;5;0;2;3;5;4;5;2;5;2;6;2;1;8;2;6;5;7;4;1;4;3;2;8;4;5;2;8;8;5;4;12;5;2;6;1;1;10;0;3;7;10;3;2;8;4;5;7;2;3;4;8;7;3;3;3;0;3;5;6;0;0;4;10;4;1;3;5;2;6;4;2;3;6;1;1;2;4;1;0;0;2;1;3;4;2;3;7;3;0;3;5;1;4;1;3;0;4;2;3;2;5;1;2;6;4;2;2;9;2;2;2;4;4
TBX5_M06174_1.94d.bed	0.13517395467602936	847	6266	688895	52;52;37;41;45;46;51;39;69;31;47;56;48;40;50;55;39;54;59;36;47;48;35;55;35;31;39;56;32;42;34;40;38;31;40;53;48;33;45;34;35;42;44;40;52;40;35;41;25;22;35;41;21;26;40;17;24;26;38;36;24;29;32;26;48;68;81;71;65;44;38;44;46;62;53;70;74;33;41;44;48;55;62;65;42;31;30;35;39;29;34;38;33;31;30;29;24;35;50;29;32;30;29;28;45;49;36;45;51;49;31;62;51;45;48;46;40;23;28;45;37;43;41;34;41;39;45;29;39;45;31;47;56;…
ZBTB42_M10323_1.94d.bed	0.13512778684067428	497	3678	311198	24;20;18;18;14;21;14;14;21;24;21;23;24;19;24;15;19;20;31;14;27;19;24;19;21;28;26;19;27;17;19;22;20;16;18;16;17;20;12;14;17;24;11;20;30;27;36;43;39;33;30;38;39;43;40;49;49;37;29;46;42;31;43;35;20;35;28;35;37;22;22;39;34;42;31;45;33;32;29;28;28;31;24;34;36;29;39;37;43;26;38;32;37;28;21;28;33;33;31;26;27;42;14;15;15;16;17;17;16;27;16;23;23;28;18;20;16;17;12;15;18;16;17;15;14;11;19;21;16;13;13;14;16;…
PATZ1_M10432_1.94d.bed	0.13502989848421637	1942	14382	794793	85;75;78;82;92;68;88;102;72;88;87;82;85;77;73;80;66;84;87;85;80;98;86;85;82;74;87;88;75;81;73;73;88;91;118;90;93;91;106;105;94;95;91;83;97;113;99;126;105;126;148;138;118;121;120;144;172;135;140;131;132;158;157;155;155;167;171;149;133;125;136;123;112;111;79;97;126;140;135;154;144;123;155;135;140;167;130;116;119;136;114;105;113;106;107;102;100;90;87;102;102;104;91;86;76;83;88;73;92;60;63;70;61;76;6…
MLX_M08929_1.94d.bed	0.1350293542074364	207	1533	159502	16;16;15;14;15;10;15;7;6;13;7;7;7;9;7;10;19;12;7;9;8;9;9;13;14;12;4;8;12;7;12;10;11;8;8;8;11;11;12;13;7;17;10;3;6;6;12;15;8;16;14;9;8;7;10;7;1;8;8;7;14;8;15;12;9;14;9;20;10;18;11;13;20;21;14;10;18;11;11;12;6;10;14;12;19;10;7;11;6;13;10;11;6;11;20;9;5;12;11;7;13;6;13;12;4;15;7;12;11;3;7;6;5;10;7;11;18;9;8;5;11;12;5;9;12;7;4;8;10;12;8;10;6;7;9;18;10;9;3;10;5;2;13;15;14;8;15;7;5;6
HES1_M08753_1.94d.bed	0.1349896480331263	326	2415	213671	15;14;20;19;15;19;18;12;16;22;14;23;14;14;15;14;16;10;16;17;12;13;9;15;20;20;9;10;23;8;21;14;14;15;13;10;14;11;19;19;17;19;15;12;12;14;28;22;12;18;23;15;19;26;20;17;15;9;17;12;25;7;23;17;17;22;11;22;16;20;15;20;26;25;21;21;24;26;28;16;22;16;20;33;20;22;18;10;18;17;16;31;15;24;20;18;14;24;6;20;13;18;18;17;5;16;8;11;11;10;10;18;6;16;9;17;11;17;15;5;16;13;21;3;19;12;11;7;20;12;16;15;16;9;15;15;14;18…
NKX2-1_M01366_1.94d.bed	0.1348620287602021	347	2573	132237	6;7;17;7;6;16;10;11;12;14;9;11;13;9;14;14;11;8;16;16;14;16;15;13;7;11;3;13;9;14;24;9;12;5;9;11;13;8;10;17;6;22;24;32;25;34;41;29;23;28;33;36;31;53;46;35;28;41;39;31;29;27;20;29;22;20;18;31;13;21;23;20;31;23;18;34;28;23;18;18;22;23;15;16;18;30;19;15;36;43;36;23;32;28;31;25;24;30;19;24;21;19;18;21;16;15;12;13;8;6;7;11;4;9;7;9;7;4;9;11;14;9;5;5;8;15;8;11;9;10;5;11;11;8;10;7;13;10;7;8;7;8;8;10;7;11;1…
ZNF479_ZNF479.RCADE.bed	0.13482032218091697	544	4035	364679	28;29;23;27;31;28;32;40;29;31;33;23;31;32;27;29;30;18;28;27;26;28;36;22;32;38;22;34;27;18;24;24;27;24;38;27;34;24;21;27;25;29;30;31;33;23;20;29;21;23;19;26;25;25;26;33;47;23;31;30;28;35;17;34;30;27;32;21;27;37;34;37;41;41;37;41;41;48;30;21;34;31;27;24;32;37;32;29;21;29;25;31;26;41;27;33;21;33;29;29;12;28;18;22;22;20;26;26;22;24;27;20;18;13;18;36;17;21;23;30;24;21;26;20;18;25;22;18;23;17;19;22;30;…
ZFP42_M10416_1.94d.bed	0.13473219215902815	244	1811	218822	16;9;17;13;13;11;11;10;10;18;7;16;11;21;12;10;15;10;10;9;12;11;9;9;14;6;8;7;13;8;12;12;9;11;9;9;13;4;11;16;12;9;15;16;12;14;9;16;6;15;11;13;10;8;14;11;15;11;10;9;20;16;11;14;18;17;5;12;13;17;12;16;7;14;14;15;18;17;28;17;18;18;10;11;9;11;22;12;7;13;18;12;15;14;9;11;10;8;16;9;13;12;11;12;10;10;13;8;17;10;7;11;11;13;12;11;9;9;14;13;8;16;13;16;5;12;6;13;14;10;13;16;10;18;15;14;13;7;6;11;16;6;15;11;8;…
ZNF423_M06859_1.94d.bed	0.13466596528143082	256	1901	211708	9;12;15;11;14;15;16;9;16;13;15;25;10;16;18;11;10;15;7;14;12;17;15;12;5;12;16;12;6;12;15;28;17;9;11;8;8;13;8;19;14;13;10;14;11;9;9;18;12;10;9;17;15;15;14;8;19;15;9;16;7;12;10;20;16;9;10;22;15;16;13;19;16;16;18;17;10;26;15;16;12;13;15;12;18;11;15;12;20;14;13;8;13;8;17;10;14;14;8;6;11;14;10;14;6;11;8;5;15;16;13;10;12;11;17;12;8;10;8;21;12;7;13;7;11;5;14;11;10;15;21;15;12;6;17;8;9;17;13;12;10;9;13;10…
ZNF669_ZNF669.RCADE.bed	0.1345514950166113	162	1204	100015	10;10;7;3;6;8;2;9;6;6;10;6;4;11;9;7;4;8;6;14;8;6;8;6;7;3;7;3;6;5;7;9;5;8;5;6;6;7;9;8;6;11;8;11;10;15;8;9;9;10;11;12;7;7;14;16;9;17;12;10;10;9;8;16;6;13;9;11;9;12;17;17;8;13;15;9;4;9;8;11;6;8;10;11;9;10;16;6;6;10;7;11;9;13;7;7;7;8;6;9;5;15;11;9;7;11;6;9;8;12;6;8;4;8;7;5;4;6;8;7;5;3;3;7;9;4;4;4;3;11;3;12;10;8;10;8;9;2;5;6;7;7;4;8;5;5;3;0;0;5
ZNF614_ZNF614.MEME.bed	0.13454545454545455	555	4125	379770	27;22;21;17;27;26;27;18;20;23;29;15;31;29;40;47;27;32;21;31;29;23;41;38;33;31;36;26;30;35;28;41;28;26;18;22;29;38;35;22;34;24;29;30;24;25;28;32;30;32;22;26;24;28;39;21;28;27;27;30;28;37;35;35;42;28;35;39;26;28;32;38;34;28;43;28;44;39;36;36;35;38;34;30;32;33;30;24;26;31;40;27;23;25;19;31;22;33;24;28;22;33;22;25;24;29;19;23;22;25;10;21;24;27;21;27;24;18;29;19;25;24;16;26;22;21;28;21;18;23;24;28;28;…
ZNF33B_ZNF33B.RCADE.bed	0.13445378151260504	640	4760	449960	23;33;38;31;28;26;32;30;41;44;37;41;35;29;36;28;34;37;33;38;31;39;48;47;30;50;33;35;37;41;33;37;30;32;32;28;36;21;24;38;27;25;38;41;33;37;34;38;38;43;42;46;47;48;45;41;41;38;28;33;33;35;25;27;28;34;37;45;30;44;37;42;38;46;40;48;53;37;42;35;41;32;32;38;28;17;21;34;41;21;39;36;37;26;29;35;38;34;31;21;24;34;28;37;31;41;37;25;30;18;21;25;31;19;24;16;22;21;24;28;20;26;30;25;43;33;23;30;21;30;18;26;22;…
INSM1_M06607_1.94d.bed	0.13429752066115702	650	4840	340978	30;25;25;18;34;22;31;30;28;23;29;23;22;23;17;35;38;27;25;29;27;31;19;26;22;15;32;23;25;26;27;31;33;27;24;25;30;26;20;35;28;33;53;40;43;46;43;50;38;36;46;52;58;66;57;45;55;64;50;46;36;39;30;45;57;34;46;44;48;41;44;38;29;31;46;51;46;42;50;41;39;33;45;31;33;34;38;38;47;52;48;46;34;39;36;49;48;45;44;31;43;37;27;32;26;23;41;27;27;14;27;27;11;18;22;28;24;24;19;18;25;28;29;25;14;18;22;23;26;19;18;22;28;…
FOS_M08663_1.94d.bed	0.13424124513618677	69	514	69262	5;2;3;0;0;4;1;0;7;6;3;2;3;3;2;4;0;5;6;1;0;8;3;1;5;2;0;3;1;6;3;4;0;3;5;7;3;0;2;1;2;3;5;4;4;6;6;1;1;10;3;5;6;5;3;0;3;4;3;3;2;0;8;6;4;8;4;10;8;3;4;0;5;9;1;3;10;9;3;0;6;1;1;4;6;2;5;5;4;1;4;0;3;1;6;8;0;0;3;5;3;3;2;6;4;6;3;1;4;3;2;0;0;1;4;2;2;5;0;1;3;4;4;6;5;2;0;5;2;4;3;4;0;2;4;2;2;9;6;2;5;5;2;6;4;0;2;0;9;6
MYCL_M08941_1.94d.bed	0.13422007255139057	222	1654	181697	12;14;18;10;17;14;14;8;13;15;7;11;8;12;12;10;16;8;8;10;11;14;7;12;18;12;3;8;12;10;18;10;12;11;5;8;8;9;9;13;10;20;6;7;14;7;10;14;6;12;15;12;9;7;8;10;6;13;13;10;10;7;15;12;7;12;15;12;12;19;10;18;20;19;13;9;14;20;12;7;16;12;18;11;16;20;13;9;8;11;12;14;5;12;22;5;10;15;12;7;15;4;11;14;8;13;6;7;12;3;9;6;8;8;13;10;11;13;4;6;9;9;13;10;18;10;4;9;11;11;13;10;9;9;9;15;6;9;6;10;5;10;10;15;18;13;9;7;6;12
AR_M09001_1.94d.bed	0.13416815742397137	75	559	103876	3;4;2;10;8;3;3;10;6;2;5;4;0;7;1;4;2;3;6;8;5;15;4;4;2;2;6;2;1;4;3;2;6;3;1;0;2;1;1;4;6;2;1;2;3;3;5;0;3;6;2;3;8;1;4;5;1;10;3;6;4;2;5;3;6;1;2;6;0;5;7;7;4;3;4;4;5;4;5;10;4;2;6;1;3;4;0;4;2;1;6;5;2;5;4;0;6;7;7;4;6;2;3;0;0;4;3;9;0;0;5;1;0;6;6;1;4;0;4;2;4;7;2;1;6;9;1;0;2;6;3;1;0;2;5;6;6;2;7;3;1;7;0;1;7;3;5;5;6;1
KLF1_M00616_1.94d.bed	0.13413560316994425	1371	10221	622136	44;43;44;49;44;48;54;48;57;50;48;67;46;43;51;51;53;70;55;55;55;67;66;54;70;54;66;62;69;50;64;64;70;79;91;77;84;66;73;93;86;65;72;58;90;84;83;110;76;101;94;90;87;86;95;70;101;80;104;79;105;111;112;101;101;105;100;87;82;90;83;76;88;79;77;78;98;113;80;106;104;76;111;98;93;113;90;92;83;87;67;80;96;69;72;67;77;81;63;67;71;77;50;69;62;55;54;44;62;47;61;50;50;55;57;62;58;43;43;46;51;62;66;47;53;41;55;48…
ZNF383_ZNF383.RCADE.bed	0.13387687329700274	6289	46976	2956698	278;256;293;292;297;269;324;305;273;294;313;307;305;278;316;275;287;308;298;315;281;243;321;268;254;231;247;289;271;254;320;267;287;300;314;322;298;296;333;321;294;265;301;334;324;367;402;395;360;370;423;425;368;353;375;375;514;457;442;460;410;454;437;467;455;416;478;407;398;385;398;380;365;352;337;376;372;373;366;355;464;430;423;438;488;433;413;423;357;432;363;337;385;358;336;386;364;348;384;361…
NFIL3_M05938_1.94d.bed	0.1338366506520247	195	1457	77777	15;13;9;14;9;15;11;7;14;11;17;19;11;10;12;18;11;16;17;11;11;10;10;5;3;5;7;11;2;8;8;5;9;10;12;4;6;5;9;11;5;16;16;16;12;8;9;7;12;11;8;10;8;7;7;11;4;7;7;9;13;16;16;6;9;10;10;9;15;16;13;15;13;9;10;13;27;16;11;14;9;4;3;2;5;16;15;10;8;4;6;3;9;12;6;10;11;11;9;6;11;10;10;10;14;12;4;9;12;13;10;15;7;6;5;8;7;5;3;7;4;5;7;5;9;3;7;6;7;5;11;8;12;10;11;13;7;8;14;8;6;7;9;8;7;4;13;12;17;14
NKX2-1_M08973_1.94d.bed	0.13382899628252787	396	2959	189647	13;14;12;10;11;14;13;14;10;12;14;17;17;14;20;12;15;10;14;17;20;17;14;21;10;14;5;14;17;12;19;13;14;15;10;11;18;4;15;21;12;22;26;30;23;44;33;37;22;28;30;38;39;54;44;40;42;44;42;37;27;30;25;29;23;28;25;25;17;27;21;23;29;32;26;37;35;24;18;23;27;26;15;22;21;33;22;21;35;42;38;27;32;24;37;27;25;30;26;27;26;21;25;18;18;16;13;14;7;8;11;9;9;8;10;13;12;16;23;19;12;13;15;5;12;17;8;14;13;14;6;14;9;8;15;10;15;…
TGIF1_M09251_1.94d.bed	0.13375350140056022	191	1428	176994	15;11;5;7;15;19;12;11;5;18;12;11;18;11;12;17;7;10;7;13;5;4;8;9;12;8;2;3;12;16;11;15;9;4;10;7;14;6;4;14;7;15;10;8;3;5;8;18;4;7;5;13;8;3;5;8;6;8;12;19;4;4;10;10;8;9;9;26;8;15;14;9;4;7;13;17;7;13;14;11;16;7;14;7;7;10;3;5;13;6;14;6;12;4;2;12;4;21;13;8;11;2;10;10;9;12;14;14;14;4;8;8;4;8;10;9;12;9;8;8;8;9;6;6;15;6;4;11;12;2;8;10;6;14;6;6;4;3;10;10;3;8;8;15;16;9;11;14;12;14
ZNF143_M09397_1.94d.bed	0.1337519623233909	426	3185	301246	19;21;22;26;21;22;16;18;24;17;16;20;18;17;20;26;13;17;21;23;27;25;22;22;16;31;25;20;16;10;22;12;21;15;17;19;15;25;22;24;22;21;19;22;22;24;19;33;29;24;23;22;22;22;19;28;23;28;23;31;25;37;21;30;25;21;17;31;34;23;23;24;27;31;26;26;23;25;26;24;29;27;28;22;24;16;30;23;33;24;22;21;28;30;12;18;22;19;20;22;18;26;21;21;21;16;22;20;14;18;19;13;15;11;12;20;12;16;15;19;15;14;18;20;24;21;27;19;17;22;25;17;20;…
ZNF563_M10403_1.94d.bed	0.13358548955557467	1554	11633	557443	58;59;56;53;57;63;51;67;72;56;52;59;53;67;59;62;62;67;52;56;69;63;66;57;65;67;73;69;86;94;85;102;88;81;85;87;94;100;107;95;85;110;93;102;112;102;110;112;110;87;120;109;106;101;123;112;112;131;103;98;118;122;106;93;77;98;94;99;104;100;93;93;106;99;101;107;95;104;102;97;84;94;89;84;83;86;90;114;112;88;101;99;101;81;85;103;81;101;78;82;79;78;66;82;71;88;67;60;78;64;85;81;77;72;69;60;63;59;52;65;65;6…
ZIC1_M09327_1.94d.bed	0.1335559265442404	720	5391	345792	27;20;31;33;31;33;26;31;34;24;37;34;36;29;35;29;12;28;28;30;20;40;40;32;31;21;35;24;31;28;40;47;30;45;40;57;34;37;44;43;44;32;40;38;41;40;49;42;48;49;46;65;50;40;44;43;48;41;47;46;39;52;37;49;61;56;63;53;53;49;45;41;36;37;36;42;51;50;46;58;50;42;50;50;54;43;47;49;51;52;45;40;38;31;34;39;50;46;29;30;37;40;39;27;33;20;36;41;28;27;38;31;28;30;29;29;27;19;21;27;24;19;29;30;36;19;19;26;28;17;33;26;39;…
TEAD1_M06179_1.94d.bed	0.13346613545816732	134	1004	142217	6;4;6;8;8;8;9;5;9;5;3;6;5;6;6;7;4;7;7;4;8;4;8;6;6;7;3;7;10;6;6;12;9;3;9;2;11;10;7;7;10;7;8;5;6;4;5;7;3;5;4;5;8;12;5;7;6;7;13;7;12;11;9;6;7;10;11;12;7;8;10;10;6;9;6;8;7;12;9;11;6;9;9;13;5;13;8;8;5;5;9;6;4;12;10;8;10;6;4;5;5;6;5;7;8;2;7;4;7;5;5;7;6;5;7;9;4;5;4;4;7;5;6;3;9;7;2;4;5;4;2;7;6;5;6;4;5;8;5;4;4;4;3;6;6;8;6;7;5;4
RBPJL_M07039_1.94d.bed	0.13344051446945338	249	1866	213827	13;13;17;12;17;9;14;10;11;9;13;14;7;13;8;15;13;10;19;12;12;8;12;10;7;12;18;11;10;12;6;7;13;10;12;11;8;12;17;16;14;9;18;11;12;10;16;10;7;7;19;20;15;12;9;11;11;17;22;17;16;15;10;14;18;16;12;17;15;17;18;10;14;26;17;19;14;16;15;13;13;17;13;22;15;16;14;13;9;13;12;14;11;11;13;11;10;15;15;12;15;18;12;12;7;13;9;15;9;6;6;10;6;10;11;19;12;8;10;10;9;14;7;12;9;12;16;8;14;13;9;6;12;8;13;16;11;11;17;13;9;9;11;…
ZIC1_M09329_1.94d.bed	0.13337084974676422	474	3554	259018	22;19;25;23;17;21;23;17;23;19;23;22;19;26;22;21;9;28;17;24;15;29;31;24;20;21;17;17;20;21;18;39;20;30;27;31;17;27;30;28;29;23;38;29;26;21;31;14;39;32;22;29;25;33;19;21;25;25;32;33;29;35;27;26;32;31;41;31;26;35;27;31;23;29;21;36;35;27;22;39;37;34;28;30;38;25;26;26;38;37;27;19;20;18;20;22;29;32;20;25;27;20;29;20;22;21;24;24;19;14;22;23;23;14;16;16;19;16;20;21;13;14;26;20;19;19;15;19;18;11;18;15;25;1…
ZNF431_ZNF431.MEME.bed	0.13334832471328986	593	4447	405937	22;23;17;32;21;27;23;25;22;42;22;21;26;28;30;37;32;31;35;23;29;45;32;30;24;31;18;33;26;31;25;30;32;37;26;30;26;26;29;31;22;28;34;34;26;33;23;28;34;27;24;33;37;33;41;37;30;50;38;32;37;33;35;29;28;34;36;40;42;38;32;46;44;29;40;39;42;32;29;37;43;42;33;31;34;33;46;30;48;17;47;17;27;41;30;31;37;32;33;18;34;24;29;28;28;20;27;24;24;38;22;30;24;27;28;25;26;25;31;17;20;28;27;29;24;19;21;26;32;22;31;29;28;…
NKX2-1_M08976_1.94d.bed	0.13326031398320554	365	2739	156428	9;8;15;10;8;17;8;14;15;14;9;16;15;7;14;16;11;8;15;19;19;12;16;17;8;14;4;15;13;11;27;7;10;10;7;7;12;6;10;20;6;22;21;26;22;34;39;36;20;28;32;35;37;56;48;36;34;48;41;32;29;28;24;36;27;23;19;32;16;23;20;23;32;27;17;40;25;26;17;23;18;24;14;19;18;32;25;14;38;43;37;22;28;29;34;28;23;27;21;30;22;20;19;22;19;17;12;13;9;8;11;11;6;8;6;11;9;7;12;18;12;11;9;9;10;13;10;11;10;13;7;10;15;8;9;11;16;9;10;6;11;8;7;…
ZNF267_ZNF267.RCADE.bed	0.13325489486228015	4417	33147	1543623	171;168;143;151;182;154;193;162;170;171;173;188;155;168;203;200;172;180;183;182;180;201;227;204;201;197;207;220;217;176;214;225;212;283;236;258;257;282;265;274;253;260;249;256;298;319;343;317;332;327;352;369;331;322;315;327;324;309;356;312;320;372;347;333;336;333;345;316;300;302;295;261;256;227;240;258;283;283;271;273;280;310;298;334;293;289;301;273;257;268;275;215;251;244;233;226;254;234;208;221…
KLF1_M08888_1.94d.bed	0.13324590163934427	1016	7625	656442	43;37;42;37;38;53;44;40;51;34;42;49;40;33;42;56;54;43;48;51;53;50;41;48;51;49;46;53;49;43;38;48;42;49;59;55;63;41;53;62;64;46;41;45;55;61;59;58;56;50;58;54;53;55;60;46;66;54;54;59;64;65;63;62;75;62;66;56;55;65;62;64;79;55;57;65;82;79;59;78;62;62;73;67;74;73;68;64;56;53;54;51;70;41;53;49;63;55;44;41;51;52;43;33;45;32;35;38;35;39;51;46;41;47;46;50;40;34;40;40;43;52;40;44;47;34;48;57;36;47;36;50;50;…
INSM1_M02710_1.94d.bed	0.13314037626628075	736	5528	391044	32;21;32;26;36;28;38;40;38;36;30;25;33;37;27;48;40;20;31;22;29;35;23;30;32;25;36;29;28;38;33;25;32;34;30;30;31;31;21;37;37;36;52;55;46;50;46;54;46;50;47;52;60;74;67;46;60;68;55;42;43;44;34;55;52;43;51;53;65;44;51;40;38;33;48;55;50;42;61;44;51;39;46;38;34;43;43;37;44;58;61;44;44;42;39;54;44;51;46;43;58;44;28;40;22;34;41;28;28;26;25;34;19;30;23;22;29;27;23;24;36;26;28;30;21;24;28;29;20;24;21;28;26;…
TFDP1_M06816_1.94d.bed	0.13279678068410464	66	497	56555	5;2;4;4;0;0;3;1;3;2;4;5;3;3;5;3;2;4;3;3;6;1;1;0;1;3;3;5;2;1;1;3;3;3;4;8;2;7;4;3;7;1;2;3;7;5;6;4;2;6;4;5;1;3;3;2;6;6;5;3;2;5;7;5;5;7;3;4;3;4;7;2;1;3;3;5;4;5;3;5;6;6;6;1;6;9;4;4;1;8;3;9;3;6;2;2;4;2;1;1;2;4;4;4;3;1;1;3;0;4;4;2;5;2;2;2;5;3;1;5;2;1;2;0;4;1;2;3;5;2;1;0;3;0;0;1;5;1;2;5;3;6;3;1;1;3;0;3;7;4
ZNF530_ZNF530.RCADE.bed	0.13279018093323458	2510	18902	1303048	105;114;103;112;117;102;123;118;95;137;125;126;114;129;90;116;128;129;99;137;116;110;130;100;113;111;107;107;112;106;113;122;104;123;128;136;103;124;112;123;113;125;136;113;118;143;133;150;139;164;173;148;148;132;167;153;174;171;185;176;150;169;165;179;199;199;190;173;181;157;157;159;159;140;118;142;189;145;152;171;162;173;162;149;203;175;150;158;160;178;143;135;159;132;110;159;108;148;121;145;13…
FOXN2_M01021_1.94d.bed	0.13278008298755187	32	241	40570	2;1;0;1;2;1;2;1;2;1;3;1;2;1;1;1;2;1;2;2;1;2;1;6;2;0;0;1;2;1;4;0;0;4;1;1;1;1;1;0;1;2;3;2;1;1;2;4;0;1;0;3;1;1;0;6;0;4;2;1;2;3;1;1;1;1;4;1;2;1;1;5;2;2;4;2;3;0;0;4;0;1;3;1;2;1;1;3;0;1;0;1;2;0;1;3;0;2;1;1;3;2;2;1;1;1;3;3;0;0;0;2;2;1;1;3;1;3;4;4;2;0;2;4;1;2;2;1;3;0;1;1;0;1;3;1;1;2;0;0;2;0;1;2;4;3;2;1;1;3
ZNF626_ZNF626.RCADE.bed	0.1327720207253886	410	3088	319119	18;12;18;25;20;20;20;22;22;24;16;17;21;25;17;18;22;27;19;24;27;18;19;15;24;19;27;14;18;20;20;24;26;18;23;19;13;16;16;25;26;23;19;23;17;18;32;25;21;14;22;22;27;19;23;26;10;21;24;31;27;20;26;27;21;23;31;31;24;17;28;23;28;27;25;25;23;24;33;31;26;20;22;27;21;30;24;27;32;31;28;27;20;19;23;22;27;19;21;16;17;26;13;19;12;24;19;11;23;10;6;15;7;19;17;15;14;23;20;15;15;20;19;13;19;20;23;18;14;21;11;14;21;10…
ZNF177_M09337_1.94d.bed	0.13274745605920443	287	2162	87293	15;11;14;10;17;14;10;9;16;6;10;12;11;11;11;10;10;12;13;2;4;11;10;16;8;6;7;10;10;15;24;24;26;30;19;14;23;19;22;26;21;22;16;29;24;23;26;23;29;25;26;13;19;18;21;26;18;20;14;17;15;15;10;21;20;25;24;14;13;19;21;20;19;26;27;20;13;21;16;12;14;11;19;17;6;18;15;16;16;20;16;13;15;11;12;13;20;26;22;20;23;27;12;19;11;10;13;8;10;16;14;19;22;23;10;13;14;12;12;11;5;4;8;8;6;7;5;3;1;3;11;6;3;6;8;7;6;4;7;3;6;7;6;1…
ZFP69B_ZFP69B.RCADE.bed	0.13264358668258389	1000	7539	563950	52;43;48;58;43;62;54;44;65;51;57;56;45;54;56;44;49;51;45;44;59;58;42;66;58;58;50;44;47;64;49;55;38;47;46;50;49;44;52;66;45;47;57;48;40;48;59;40;43;51;50;41;55;50;63;61;64;73;66;63;52;67;44;69;53;64;57;64;77;55;64;70;68;66;74;67;57;70;62;72;51;56;50;57;51;55;49;60;48;54;53;65;45;59;59;50;42;49;58;44;44;42;44;46;31;50;49;50;34;49;41;43;48;42;48;35;48;33;33;45;60;56;35;44;49;39;46;41;44;41;36;34;29;…
ZBTB7C_M06237_1.94d.bed	0.13261163734776726	196	1478	143222	7;9;13;5;11;8;10;11;7;11;12;5;2;12;13;10;10;10;8;10;11;12;11;12;9;10;14;13;11;6;10;5;10;5;12;13;9;9;9;16;10;7;4;12;11;7;7;5;14;12;9;7;13;11;15;12;6;9;17;14;20;11;18;5;8;7;9;10;20;10;15;12;13;15;12;17;12;11;12;11;12;7;10;12;12;9;6;9;7;10;15;12;10;11;11;10;8;9;13;7;10;11;10;12;10;10;7;7;12;9;5;10;16;5;3;7;9;11;5;8;5;6;6;7;13;11;8;10;10;8;11;6;5;11;5;5;14;10;2;10;7;9;20;6;7;9;7;9;11;11
ZNF549_ZNF549.RCADE.bed	0.132570944515036	313	2361	235323	15;21;11;17;19;17;12;24;20;17;19;27;16;21;19;14;13;15;16;21;15;14;18;12;15;15;10;17;10;16;19;12;24;12;16;14;15;10;13;16;13;22;15;13;15;15;12;14;12;13;12;15;23;21;18;12;25;11;23;13;21;15;20;24;16;16;13;13;23;17;15;21;19;23;20;17;21;17;28;18;25;21;19;17;15;13;12;22;13;17;18;18;15;17;15;16;18;15;16;19;15;17;13;9;11;15;16;22;13;16;19;13;16;10;17;8;14;15;11;18;13;14;11;8;17;15;15;5;14;19;17;12;15;12;1…
FOS_M08665_1.94d.bed	0.1325581395348837	57	430	60814	4;2;2;0;0;4;0;0;7;6;3;2;6;2;0;2;0;4;5;1;2;6;4;1;2;4;0;0;2;7;3;3;2;2;7;2;3;0;2;0;4;3;4;3;4;4;4;1;0;6;2;3;8;6;4;0;2;3;0;4;6;2;3;6;6;9;4;10;5;2;4;0;2;8;0;3;8;6;2;0;8;2;0;4;4;2;4;4;1;2;4;0;2;2;7;4;0;0;3;4;2;2;2;6;2;7;3;2;4;2;2;0;0;0;4;0;0;1;0;2;2;0;4;6;3;1;2;4;2;4;0;3;0;2;0;4;0;7;2;2;3;0;2;4;8;0;0;4;4;5
ZNF571_ZNF571.RCADE.bed	0.13253500430692317	7847	59207	4772076	383;383;356;359;395;443;381;367;369;394;383;366;350;386;394;402;414;448;405;384;370;394;424;422;426;398;389;423;377;393;438;420;440;402;396;399;426;433;418;442;420;432;441;446;428;462;451;442;462;510;418;468;424;437;413;451;455;393;420;412;446;459;457;471;462;498;534;556;459;462;445;464;501;647;669;601;476;423;396;421;506;546;442;420;379;381;363;365;339;368;367;352;354;340;327;365;385;362;346;363…
ZNF263_M09343_1.94d.bed	0.13245033112582782	260	1963	202906	13;5;13;14;11;11;14;17;14;10;15;14;15;14;17;12;10;12;11;7;14;11;12;14;13;12;13;10;9;9;18;11;8;16;9;13;15;11;14;9;11;12;12;5;13;14;11;19;8;16;11;13;11;13;9;12;17;13;12;19;18;12;13;23;10;18;16;16;17;15;22;15;12;23;22;16;13;19;13;18;21;10;14;10;15;18;16;15;14;20;18;16;15;12;11;18;12;8;11;13;7;9;11;4;6;15;12;7;9;12;12;17;14;13;13;15;21;9;10;12;22;12;13;12;10;16;10;15;10;15;9;11;10;13;22;11;16;10;14;9…
NFKB2_M08965_1.94d.bed	0.1321656050955414	249	1884	197787	14;13;14;11;17;14;18;14;9;13;10;11;13;18;12;13;11;22;13;12;11;11;12;10;20;13;7;6;8;12;6;6;9;6;15;19;12;11;14;13;12;12;15;7;18;17;18;12;13;11;12;12;20;10;11;7;9;8;17;5;11;11;9;11;14;14;17;18;17;21;14;12;10;15;18;10;15;18;15;18;20;16;18;15;14;13;14;13;17;13;9;8;11;9;18;11;22;10;15;9;5;10;9;9;8;17;12;16;14;16;15;12;13;13;14;10;14;15;10;17;11;8;18;11;16;16;11;12;20;11;9;10;10;15;8;9;10;6;8;6;5;14;8;1…
GFI1_M08721_1.94d.bed	0.13181198910081743	387	2936	340262	27;22;20;18;17;26;23;18;23;25;23;21;23;17;22;23;26;16;15;29;17;18;23;26;20;15;21;18;23;23;26;25;20;20;22;18;17;18;16;20;26;21;16;23;12;18;24;15;18;17;14;15;16;15;18;8;20;17;11;18;21;19;26;28;29;21;22;31;16;25;22;30;34;28;25;17;27;31;14;21;19;19;28;25;26;22;16;16;9;12;13;20;11;17;13;17;12;12;15;12;13;18;17;16;18;17;22;13;14;27;13;19;25;16;15;21;14;24;18;20;33;19;17;18;20;16;19;19;14;22;13;14;20;18…
HELT_M08767_1.94d.bed	0.13163064833005894	268	2036	203342	20;12;21;19;14;18;14;12;12;22;13;14;10;11;15;9;15;12;9;10;8;10;10;15;17;19;5;9;17;6;15;11;13;13;11;9;11;12;13;14;7;18;16;10;7;10;20;16;13;16;21;16;17;21;11;14;9;7;6;7;9;3;21;9;17;14;17;23;15;21;15;18;23;21;17;17;19;19;20;8;16;9;21;27;13;13;11;10;11;14;13;21;11;16;15;14;15;20;8;19;13;12;16;13;6;17;12;15;13;6;8;12;4;15;12;16;14;15;12;5;17;13;18;4;20;10;7;8;20;10;15;14;12;8;14;16;13;14;8;20;7;1;19;2…
ZNF7_ZNF7.RCADE.bed	0.13156408808582723	466	3542	378076	20;22;22;22;29;27;30;25;33;31;26;21;28;19;24;30;22;26;24;25;13;25;28;29;36;27;19;21;24;17;25;34;22;19;18;23;18;24;16;28;23;28;23;21;19;26;26;31;16;20;15;23;31;29;36;38;29;42;32;36;34;29;26;29;28;37;27;49;33;37;25;18;37;27;26;25;29;30;26;29;33;20;22;26;24;26;21;32;26;33;21;28;26;23;20;27;25;23;26;27;11;22;15;16;14;28;13;17;21;16;18;22;19;20;20;20;23;19;23;16;21;23;18;26;12;24;21;17;23;11;13;17;16;…
ZIC1_M09323_1.94d.bed	0.13143514524014954	457	3477	298265	22;20;25;30;23;21;29;10;19;26;18;24;20;28;27;24;17;29;22;15;17;25;25;21;17;24;22;24;21;18;15;27;25;28;29;29;15;31;20;29;29;23;34;32;22;21;32;22;43;25;16;21;25;23;17;35;35;25;33;32;27;37;24;23;23;29;33;32;26;21;17;40;34;21;21;36;33;31;18;30;36;39;25;28;28;24;19;19;37;30;23;23;23;20;25;21;30;23;16;23;23;18;28;18;13;22;19;23;26;25;17;21;19;14;16;16;20;26;16;18;14;22;30;22;19;20;21;16;17;12;22;15;23;…
DBP_M08771_1.94d.bed	0.13138686131386862	18	137	30442	2;0;0;0;1;2;2;3;2;0;0;0;0;0;2;3;0;2;1;0;0;0;1;2;1;0;0;1;0;1;2;1;0;4;0;0;3;0;0;2;2;0;0;1;0;0;3;0;2;0;1;0;3;0;0;1;3;0;0;1;0;0;0;0;3;0;3;1;4;2;0;2;1;0;0;3;0;0;0;0;0;0;0;1;2;0;4;0;2;0;2;3;0;1;0;0;0;1;1;0;3;1;0;1;2;0;0;2;2;1;4;1;0;1;2;0;0;0;2;1;1;2;0;0;0;0;2;0;2;0;1;1;2;0;2;0;0;0;0;0;0;0;0;1;2;0;0;4;1;1
ZNF460_ZNF460.RCADE.bed	0.13109300746775288	3862	29460	1807576	167;147;140;158;197;165;183;162;169;177;180;168;180;178;177;193;153;190;189;186;176;206;184;194;187;191;177;191;187;209;194;189;210;204;207;214;193;214;204;217;225;224;234;222;209;247;276;264;239;278;267;276;282;255;261;281;291;249;251;226;250;243;264;264;293;285;276;257;232;212;218;245;296;285;241;265;280;252;257;216;237;224;261;270;218;261;220;207;189;218;203;186;210;196;186;206;219;173;185;180…
ZNF777_M10317_1.94d.bed	0.13088235294117648	89	680	83891	5;3;5;5;8;3;7;4;5;1;7;5;4;5;4;1;0;3;4;5;2;3;5;3;0;7;6;6;2;12;3;5;6;4;11;4;3;8;2;5;6;9;6;0;3;7;2;8;4;6;6;6;8;7;4;4;2;1;9;6;6;3;2;8;4;7;7;7;5;6;9;5;5;3;6;7;3;4;6;5;8;3;8;1;5;5;4;5;7;0;6;3;10;4;7;6;6;4;3;4;4;4;2;3;3;3;4;3;3;1;4;5;5;7;1;4;4;3;5;4;6;2;4;3;4;5;3;3;6;4;9;4;3;4;1;3;1;8;6;2;5;4;1;2;3;3;7;2;4;3
CLOCK_M08534_1.94d.bed	0.13071895424836602	180	1377	160289	10;12;16;9;13;12;11;8;14;12;5;10;10;10;10;8;17;8;9;10;8;8;7;9;11;9;6;7;8;3;14;11;13;8;9;10;6;10;9;10;13;12;5;4;7;5;9;12;5;11;13;8;6;8;5;7;6;7;11;3;9;10;10;9;9;6;8;12;11;13;13;14;14;16;11;10;14;15;7;9;7;6;14;9;12;12;11;7;7;11;9;9;7;9;16;5;9;15;8;6;12;3;15;10;4;11;7;8;8;4;8;5;7;4;12;9;10;10;2;8;10;10;12;7;14;8;4;9;10;6;13;8;4;5;14;7;9;7;6;8;6;6;13;19;10;14;6;6;5;7
TCF3_M06175_1.94d.bed	0.13024443633710325	357	2741	285871	18;13;12;14;13;22;13;18;10;13;23;18;25;27;26;16;21;17;17;19;25;17;12;20;18;17;12;19;18;18;16;19;25;20;20;21;24;15;14;16;10;15;15;17;23;14;18;23;21;23;25;24;19;16;19;19;20;15;17;18;22;20;14;23;21;21;18;29;32;29;18;19;24;25;20;22;35;17;18;22;21;21;20;23;25;17;20;14;20;18;17;19;22;15;16;20;22;29;15;14;19;18;14;16;23;18;16;25;15;16;23;25;14;23;20;12;17;13;11;15;16;17;17;23;13;18;21;17;11;16;13;20;12;…
ZNF320_ZNF320.RCADE.bed	0.13021170879239577	2411	18516	1287163	98;103;86;134;105;111;126;102;119;110;114;101;110;138;100;122;98;109;118;109;99;108;118;95;131;104;101;119;109;99;121;131;119;112;139;126;114;111;116;125;109;137;134;132;150;145;133;164;151;150;179;149;155;197;164;143;165;171;157;152;155;172;154;158;139;183;188;173;159;156;164;131;149;172;132;160;162;138;138;154;145;155;131;170;155;158;142;139;140;146;173;147;144;135;140;144;150;135;138;129;122;1…
ZNF594_M10414_1.94d.bed	0.13021032504780114	681	5230	331236	50;54;48;39;38;36;35;35;42;45;34;38;33;26;27;27;34;29;47;39;44;43;24;33;34;34;34;36;32;32;32;35;36;39;34;25;37;23;32;40;34;40;31;43;47;42;38;31;37;36;53;38;40;44;54;49;33;36;52;51;32;40;36;35;39;30;39;61;45;43;37;54;36;45;39;47;46;40;41;40;45;35;42;33;40;33;45;35;33;40;54;46;35;48;35;39;30;31;24;25;47;29;34;30;35;32;30;31;26;22;27;33;29;21;29;18;33;27;33;32;30;37;22;38;27;26;42;26;27;25;31;16;24;…
MYF5_M09836_1.94d.bed	0.13006029285099052	151	1161	132424	17;3;11;7;12;8;3;13;5;5;10;7;8;6;8;12;5;10;7;11;8;3;11;10;5;10;7;2;3;9;8;5;12;5;4;7;14;4;6;7;7;8;10;10;3;11;6;9;6;14;9;8;8;9;4;10;6;5;12;13;8;12;10;12;11;9;7;8;10;10;9;9;2;16;6;7;10;15;10;4;21;7;7;9;6;7;6;9;15;10;9;5;9;5;7;10;6;6;5;14;9;5;6;7;6;6;13;12;7;5;4;6;6;4;4;5;7;9;3;8;9;10;5;7;3;11;6;7;7;6;6;4;11;7;9;6;1;3;4;6;8;5;6;7;9;8;3;4;7;9
KLF1_M08884_1.94d.bed	0.1299385425812116	1776	13668	1067512	78;72;78;72;83;97;92;84;96;72;89;93;86;64;78;101;99;72;84;99;86;98;70;91;101;84;92;88;84;91;78;94;88;106;89;95;99;81;81;90;100;84;82;82;99;94;95;109;103;92;102;97;98;106;115;78;105;93;98;92;118;116;113;121;127;121;106;98;110;100;113;124;139;104;107;103;137;124;114;119;111;107;129;111;122;114;115;110;100;106;96;85;122;92;100;94;100;88;83;83;96;90;79;63;88;79;74;62;78;68;86;82;82;93;75;88;70;58;80;…
MYF5_M09843_1.94d.bed	0.12981298129812982	118	909	120906	15;1;12;6;10;9;5;8;7;7;7;6;11;5;6;6;2;9;8;3;8;5;7;4;6;7;5;9;5;9;4;5;8;3;7;3;4;4;2;8;6;5;4;4;4;7;5;8;4;10;9;4;5;5;1;7;3;7;11;10;5;8;7;7;5;2;5;10;6;12;6;6;1;9;9;7;7;8;6;5;14;6;5;3;4;10;4;7;12;5;8;6;9;3;3;10;8;5;2;14;10;2;5;6;7;5;15;3;7;1;5;3;5;5;2;3;5;5;4;7;2;7;6;6;7;9;8;4;5;4;3;9;8;4;2;4;2;2;4;5;6;4;9;4;11;7;3;0;7;7
ZBTB4_M06842_1.94d.bed	0.1297148114075437	282	2174	219071	18;14;15;15;13;15;14;12;9;13;7;15;22;12;13;13;16;17;16;12;16;17;18;14;11;11;9;14;10;12;15;12;15;11;14;14;14;15;14;19;17;17;19;21;10;16;8;19;15;13;17;16;15;23;18;17;20;19;16;19;5;11;11;24;24;15;13;18;15;12;21;19;17;14;13;19;22;17;17;18;29;22;8;23;15;13;24;17;11;22;27;9;23;8;11;16;12;18;7;10;11;13;13;9;10;4;16;9;13;9;11;12;14;19;9;11;14;14;14;16;10;14;19;12;6;19;12;4;6;17;19;10;10;18;12;11;14;19;8;…
RUNX3_M06067_1.94d.bed	0.1297071129707113	31	239	39793	3;2;0;3;1;1;2;1;0;1;3;1;0;0;1;1;0;3;0;2;1;3;2;1;2;2;2;2;0;0;2;1;1;2;3;1;2;1;1;0;0;2;2;0;3;2;1;2;0;2;2;1;1;1;1;2;3;3;3;4;2;3;2;4;1;2;5;2;2;3;4;2;1;0;1;5;1;1;1;2;3;1;1;2;4;1;3;6;3;1;1;3;5;1;1;2;0;1;0;0;0;2;1;1;2;2;2;3;1;4;2;1;0;0;0;1;3;0;5;1;0;1;2;2;1;0;2;0;1;0;2;0;2;0;1;1;2;0;1;2;0;0;1;2;1;3;1;1;2;4
ZNF547_M10390_1.94d.bed	0.1296426068675543	185	1427	162658	5;6;8;10;9;10;11;5;9;12;5;6;7;6;15;6;13;11;8;10;7;7;6;7;7;14;11;6;11;9;11;5;6;6;8;12;2;13;16;8;3;12;10;12;10;17;8;9;15;9;11;11;12;11;12;10;9;10;8;14;13;12;18;7;14;13;5;7;12;15;15;9;15;5;11;12;11;10;11;16;12;18;11;6;11;5;10;11;11;11;11;15;13;7;12;14;6;8;11;14;5;14;13;10;10;11;7;9;8;12;12;8;8;8;10;10;7;4;8;5;8;8;9;8;6;7;9;9;8;12;10;3;8;10;12;9;8;8;13;8;8;4;7;4;6;6;9;7;6;12
OVOL2_M09039_1.94d.bed	0.12962962962962962	7	54	26916	1;0;0;0;3;0;1;0;0;0;0;0;0;0;0;0;0;1;0;0;1;1;2;1;0;1;1;1;0;2;0;1;2;0;0;1;1;0;0;0;0;0;0;0;1;0;1;1;1;0;1;0;0;0;0;0;0;0;0;0;0;0;0;0;1;0;0;0;0;0;0;1;1;0;0;2;0;0;1;0;0;0;0;0;0;0;0;0;0;0;0;0;0;0;1;0;2;0;0;0;0;0;0;0;0;0;0;0;0;0;0;0;0;0;1;0;1;0;1;0;0;0;0;0;0;3;0;0;1;0;0;0;0;0;1;2;0;0;0;0;1;1;0;1;0;1;2;0;1;1
KLF15_M08876_1.94d.bed	0.12940469031870114	2152	16630	907632	89;74;79;86;95;99;94;89;88;89;87;115;108;74;87;108;106;89;89;93;71;112;108;96;106;74;94;98;101;94;106;111;80;105;129;124;116;98;111;92;128;103;88;96;112;127;121;140;131;126;147;150;130;123;156;148;181;145;172;136;184;172;179;197;194;179;171;153;162;140;160;132;124;111;94;132;128;167;136;154;135;140;167;155;171;181;153;143;150;152;149;139;130;129;140;138;137;116;101;116;111;136;116;97;118;107;93;9…
ZNF793_ZNF793.RCADE.bed	0.12934362934362933	335	2590	274587	21;16;15;25;14;14;17;25;20;20;24;13;13;15;16;19;18;10;15;16;16;14;16;11;20;20;14;12;13;21;13;23;17;11;27;17;19;19;14;10;17;21;15;17;20;11;18;19;22;12;19;14;16;9;15;19;13;27;23;19;19;21;21;18;18;20;25;17;27;23;22;22;28;20;25;19;14;28;15;20;22;16;26;16;22;22;15;21;17;17;13;21;18;25;11;25;18;18;19;19;21;18;15;17;13;21;15;17;9;20;19;21;15;8;15;13;11;16;16;12;11;16;15;13;19;14;17;20;12;9;14;17;19;13;1…
PBX3_M06715_1.94d.bed	0.12929936305732484	203	1570	164010	11;6;10;9;13;9;7;12;6;11;10;14;14;12;9;7;3;9;7;8;12;11;10;5;7;6;5;7;12;15;8;8;8;14;7;9;10;10;8;11;5;9;13;14;15;9;7;17;9;11;17;7;12;11;11;12;16;20;14;17;17;15;15;9;19;14;19;17;15;20;12;11;7;13;13;13;8;12;18;15;12;15;7;20;15;14;18;11;12;16;8;12;14;10;7;6;11;17;9;5;8;9;10;11;8;11;8;7;8;8;8;13;13;5;9;10;14;9;10;7;9;10;7;12;8;5;9;4;10;13;10;4;6;10;5;5;10;13;5;6;7;6;9;9;18;8;2;5;9;12
SP8_M06131_1.94d.bed	0.12927584384202975	1712	13243	781110	74;62;70;71;68;73;80;58;67;79;69;88;78;62;74;85;84;75;69;85;65;83;83;77;84;65;83;71;88;81;82;88;68;87;109;94;100;74;88;84;105;73;79;67;95;99;101;121;111;99;116;116;103;86;134;117;124;121;112;107;136;130;132;138;136;141;136;108;118;101;130;107;99;104;84;119;109;134;102;120;95;116;130;121;135;123;118;116;107;102;118;105;98;91;110;107;99;94;78;102;82;112;75;84;94;87;71;69;69;65;76;81;56;83;52;83;77;…
KLF1_M08881_1.94d.bed	0.1291268234801424	1850	14327	1105895	83;78;76;76;80;96;95;89;103;76;95;101;87;70;83;102;103;76;89;104;93;104;70;97;108;91;92;92;91;89;87;103;86;110;97;99;97;86;90;98;103;88;85;85;109;101;99;112;106;99;107;106;103;107;124;85;108;99;112;99;120;119;119;135;133;128;114;104;114;108;112;127;136;113;107;113;143;133;123;126;112;113;134;122;125;126;124;124;111;111;100;90;127;102;101;97;105;93;91;84;100;90;82;68;92;82;69;65;81;65;90;79;84;93;…
SP2_M10360_1.94d.bed	0.1291049897068915	1317	10201	606452	57;51;54;55;55;63;71;58;66;53;58;60;63;50;53;77;69;56;55;62;46;57;60;50;64;60;63;66;63;57;58;63;61;64;63;77;68;67;72;81;91;56;64;54;87;74;73;90;70;85;90;90;73;86;77;76;104;63;90;84;108;119;119;104;95;102;108;96;96;86;88;77;84;68;59;69;65;94;75;94;107;98;123;90;113;115;103;88;85;95;93;73;92;81;86;86;78;74;57;73;70;69;58;59;64;55;58;43;67;41;47;40;62;61;41;53;58;33;40;46;62;45;62;49;53;36;48;46;43;…
ZNF90_ZNF90.RCADE.bed	0.1288805268109125	685	5315	567995	37;47;45;44;31;44;40;33;30;34;36;32;37;31;48;39;27;37;38;31;43;42;45;48;35;27;30;40;49;42;49;42;34;36;34;38;47;49;32;41;35;38;38;49;34;32;39;42;45;37;37;36;39;25;43;29;24;20;23;25;22;26;28;23;31;29;46;61;51;35;44;28;38;57;61;43;36;27;46;47;54;45;22;33;14;23;17;22;30;39;31;27;30;32;26;22;34;32;20;32;37;27;36;38;39;34;37;28;30;35;37;40;40;24;31;31;34;35;25;29;41;48;33;32;40;21;29;28;40;35;30;27;33;…
ZNF264_ZNF264.RCADE.bed	0.12885356454720617	535	4152	378242	36;21;27;34;25;34;26;23;28;26;27;32;36;22;27;32;26;38;25;26;28;29;26;27;19;29;22;23;15;22;21;21;38;36;31;28;18;35;29;33;26;27;26;26;32;33;34;28;31;41;33;27;35;33;30;27;29;27;25;33;34;36;32;37;29;42;30;39;39;33;30;25;33;37;31;39;35;36;25;33;34;28;24;27;29;46;30;27;28;32;28;18;33;33;27;28;30;28;23;25;19;25;26;26;26;27;26;26;31;23;18;23;19;33;26;18;23;20;27;17;21;24;23;23;22;22;29;19;24;23;28;20;28;…
E2F1_M05625_1.94d.bed	0.12844036697247707	42	327	44234	3;1;5;2;3;3;1;5;2;3;3;0;3;1;1;6;3;2;0;4;2;1;2;2;4;3;1;1;1;0;5;4;1;3;0;2;4;3;5;4;1;3;5;1;3;1;1;0;0;2;5;1;2;5;1;1;0;1;0;2;3;3;5;0;7;4;4;1;6;5;3;2;0;3;2;0;2;2;2;2;4;5;3;3;2;3;3;6;4;1;1;2;1;3;0;3;4;4;0;1;0;0;2;1;4;0;0;2;2;2;2;0;3;2;2;1;1;2;0;0;0;0;3;7;2;1;0;3;1;0;0;2;1;7;1;2;1;4;3;0;4;4;0;2;0;4;2;0;1;2
HIC2_M05787_1.94d.bed	0.12842001478925313	521	4057	438711	37;29;36;32;30;30;26;28;25;40;25;27;24;30;24;27;33;28;19;24;25;32;35;24;29;27;16;24;19;25;34;25;32;16;24;24;17;27;27;20;28;19;24;30;36;27;22;22;20;21;28;31;28;20;23;17;26;33;38;19;23;30;26;24;27;28;27;26;29;32;31;41;40;37;42;41;38;34;26;32;26;31;32;26;29;29;29;24;26;20;35;24;18;33;26;24;24;26;26;22;23;25;20;26;27;22;29;23;20;22;24;30;35;24;16;34;28;23;32;32;22;26;25;24;27;21;31;23;21;25;30;32;30;…
ZNF248_ZNF248.RCADE.bed	0.12827492344334807	377	2939	199884	15;14;13;15;16;17;18;23;25;18;26;11;20;28;24;23;15;20;19;25;28;28;27;21;40;25;21;30;22;33;18;24;28;26;15;22;21;19;24;26;17;26;19;14;20;18;29;24;20;21;23;15;19;17;18;24;20;20;22;20;25;28;24;28;24;21;22;21;21;24;34;28;29;29;30;36;22;22;18;20;23;5;14;20;17;18;24;13;32;22;26;13;19;20;10;25;8;17;10;17;18;16;14;16;17;17;18;18;16;21;17;20;6;14;14;11;15;19;9;15;22;27;22;20;17;19;20;20;18;10;15;24;12;12;1…
T_M09203_1.94d.bed	0.12797992471769135	102	797	108322	8;12;8;11;1;6;8;4;8;10;6;3;8;6;6;3;9;7;7;5;2;4;5;6;13;3;5;7;5;8;4;3;7;5;2;13;12;7;0;2;2;3;2;6;6;2;0;2;5;4;10;5;4;0;0;1;5;7;3;8;10;2;4;4;8;2;6;7;5;9;5;2;4;7;8;8;8;8;3;6;12;3;6;6;6;5;3;4;2;5;5;4;8;4;7;0;5;3;3;0;3;1;11;6;8;9;4;5;6;5;4;7;8;4;2;6;3;5;10;3;2;2;5;4;7;5;4;3;4;5;10;6;6;11;13;5;3;3;6;3;4;7;6;3;5;4;4;5;4;6
ZNF154_ZNF154.RCADE.bed	0.1278493557978196	258	2018	159041	22;14;16;15;16;23;10;20;15;11;12;13;12;13;17;17;13;17;14;10;16;18;24;14;16;11;12;20;16;15;25;19;14;12;10;18;9;10;13;9;14;14;14;12;14;7;6;10;11;10;7;7;14;12;14;19;21;17;13;18;15;8;18;18;24;18;18;12;12;9;13;9;22;28;33;19;19;11;12;11;17;20;15;19;17;15;15;9;13;12;11;11;17;10;8;10;12;7;12;9;4;5;5;9;12;9;11;8;11;7;8;6;10;11;14;14;14;19;23;16;24;20;18;13;10;21;13;12;9;11;10;16;9;9;10;8;11;3;6;7;18;17;5;…
NFKB2_M05944_1.94d.bed	0.1276595744680851	384	3008	278141	18;13;21;15;25;25;28;29;15;19;16;12;19;21;16;18;27;23;18;19;13;18;23;22;33;22;25;10;16;9;8;19;10;13;24;17;15;20;19;30;32;24;35;15;28;35;22;17;14;17;16;28;37;16;16;8;25;13;35;6;24;13;14;26;21;29;20;23;15;32;20;19;22;23;26;19;22;31;24;21;29;35;24;22;19;22;23;24;40;14;16;14;21;20;30;23;39;24;22;22;8;18;14;18;14;20;23;26;22;25;13;22;24;22;30;14;27;24;15;15;10;12;16;12;20;17;9;26;30;21;11;19;14;19;21;…
ZSCAN31_M09357_1.94d.bed	0.1274457958751983	241	1891	142754	21;20;11;16;16;11;6;19;14;8;11;18;13;8;12;7;11;9;15;17;11;17;8;12;16;4;9;15;8;11;15;14;11;10;13;14;7;7;14;13;12;12;14;15;12;16;24;19;23;16;8;22;12;18;13;14;19;20;15;12;14;11;7;6;8;12;18;8;20;14;21;16;15;11;20;15;20;9;8;19;14;17;14;12;10;15;11;14;14;16;14;18;17;12;9;8;9;10;13;15;18;18;14;18;14;13;13;13;11;11;9;10;11;13;14;6;12;11;9;12;12;8;15;12;12;15;8;10;10;6;14;12;6;5;2;7;4;11;4;11;8;10;11;8;9;…
ZNF619_ZNF619.MEME.bed	0.1273113708820404	1198	9410	550205	48;45;59;54;64;58;57;57;55;59;58;66;64;42;40;51;64;50;42;44;62;53;62;49;64;48;42;54;78;66;71;76;71;78;80;73;69;79;81;81;85;80;60;73;99;85;88;78;63;84;77;79;62;71;70;75;71;78;87;73;80;79;73;86;78;64;72;60;83;85;69;69;78;66;66;73;71;77;74;90;86;97;53;85;79;67;70;68;67;58;77;66;66;75;79;59;62;62;56;67;68;60;61;71;70;72;65;70;79;67;60;64;62;57;63;55;53;59;51;56;39;35;49;41;45;47;54;44;51;46;45;34;40;…
REST_M02696_1.94d.bed	0.1272876263316034	466	3661	370688	27;35;23;24;34;19;17;18;26;21;26;30;28;23;29;29;27;26;20;26;17;31;25;23;22;27;33;24;24;20;28;22;26;36;23;23;32;30;22;23;20;31;22;17;18;22;23;26;30;29;20;17;26;23;20;21;31;24;27;19;30;14;29;21;25;27;21;34;21;22;33;40;25;36;42;26;35;30;22;30;29;21;23;28;25;26;20;28;25;26;26;25;30;26;23;27;33;28;19;17;22;23;17;18;27;20;20;24;19;19;24;26;18;26;20;24;16;27;23;20;29;17;22;26;19;19;23;22;28;24;16;21;18;…
ZNF121_M10357_1.94d.bed	0.12719705362757133	4248	33397	3048564	255;251;257;251;271;231;239;241;259;272;220;234;232;256;230;234;246;238;244;249;258;209;255;242;234;212;225;230;215;217;213;237;226;212;214;245;202;208;205;231;209;231;215;197;217;229;224;204;214;233;241;258;234;193;242;241;227;228;215;207;204;210;203;218;216;261;243;248;251;265;315;289;282;241;239;218;326;286;327;250;213;245;238;228;211;223;178;190;204;201;170;181;209;215;228;182;209;205;181;204…
BORCS8-MEF2B_M06400_1.94d.bed	0.127017630990812	1023	8054	1012831	65;77;67;58;59;70;57;69;70;58;51;62;58;72;59;47;64;64;65;74;77;77;51;43;66;69;69;58;54;47;60;49;56;50;70;61;58;58;48;55;68;48;53;51;51;66;46;39;46;51;47;42;50;36;45;39;38;32;31;24;24;27;30;22;20;16;24;23;35;55;123;115;79;71;61;75;81;120;80;45;29;25;17;24;26;33;44;33;41;33;32;27;42;52;33;35;51;44;51;51;48;57;51;59;52;46;50;61;49;43;54;40;67;47;46;59;54;53;52;54;67;61;54;52;61;62;62;60;54;50;64;62;…
BCL11A_M05292_1.94d.bed	0.1268389662027833	638	5030	499705	30;33;24;36;34;39;35;35;33;34;36;42;31;37;33;27;34;53;51;37;40;41;29;27;38;47;37;51;41;44;39;38;30;26;30;35;39;35;30;28;38;36;38;22;30;46;36;29;27;27;36;30;36;24;21;15;28;33;27;32;37;39;26;46;32;41;26;32;39;35;31;34;40;43;47;40;41;49;48;37;46;41;55;32;43;37;32;42;30;35;36;33;38;32;31;37;37;33;33;32;40;31;34;39;27;24;24;30;28;29;23;38;15;31;26;29;33;31;28;46;39;27;28;24;29;34;48;28;27;27;30;34;35;…
NFYB_M03040_1.94d.bed	0.1266560678325384	239	1887	183257	7;9;9;10;13;10;8;11;14;15;12;16;14;7;15;13;6;9;8;9;11;9;10;9;7;9;15;8;9;13;13;11;8;12;6;8;15;11;8;15;12;9;12;15;16;15;14;24;11;9;22;19;16;14;17;17;15;24;21;14;31;14;17;21;21;25;15;30;10;15;19;15;12;11;10;11;17;17;15;20;18;17;14;18;12;12;18;17;16;16;14;12;14;21;7;9;12;19;10;5;8;11;13;10;16;10;12;9;11;11;8;11;15;7;10;8;8;8;6;6;10;9;10;8;7;15;8;6;10;18;6;11;10;8;10;10;9;17;8;12;10;18;11;15;17;16;6;8…
SP1_M09185_1.94d.bed	0.12660183586294646	1393	11003	710832	64;51;56;56;57;66;72;43;62;60;53;80;67;52;59;65;68;64;56;62;58;74;77;66;84;52;71;61;65;68;74;75;55;81;91;79;85;73;81;84;87;74;64;55;78;80;91;95;99;95;106;92;97;85;111;89;96;82;88;83;103;118;113;120;116;106;94;81;89;87;90;81;98;82;65;86;86;113;86;96;89;95;116;102;101;120;92;87;79;80;81;86;94;75;89;100;97;71;72;70;71;84;39;62;80;58;64;49;49;55;65;72;49;72;52;74;60;50;41;52;58;52;68;74;58;41;50;48;4…
SIX1_M09127_1.94d.bed	0.12658227848101267	10	79	28408	1;0;0;0;0;0;0;1;0;0;2;0;0;0;0;1;2;1;0;2;0;0;1;0;0;0;0;3;0;2;0;0;0;0;1;2;0;1;0;0;2;2;0;0;0;0;0;0;1;1;0;0;0;2;0;2;0;1;1;0;1;0;0;1;0;0;0;0;1;0;0;0;1;0;2;0;2;1;0;0;2;0;0;0;1;1;0;0;0;0;0;0;0;1;0;0;1;0;2;0;0;1;3;2;0;0;1;0;1;0;2;1;0;0;0;0;1;0;0;0;1;0;1;0;1;0;0;0;0;2;1;0;1;0;2;1;1;0;1;0;1;0;0;0;1;1;1;0;0;1
ZNF320_M10320_1.94d.bed	0.1265143896949672	2642	20883	1416467	115;120;99;120;125;120;133;130;113;133;125;131;96;169;120;151;121;111;129;127;121;136;156;121;145;111;119;133;128;105;137;129;138;145;146;152;125;114;141;155;114;144;164;163;150;188;151;199;189;158;176;158;167;201;184;161;201;185;174;171;182;202;175;201;185;182;202;192;190;161;168;154;170;143;134;163;163;165;164;172;160;177;160;169;172;203;172;167;164;162;193;168;169;154;155;158;176;165;151;142;1…
ZNF620_ZNF620.RCADE.bed	0.1263418662262593	459	3633	310378	32;38;24;20;38;28;37;31;36;27;18;37;36;36;29;27;26;16;33;28;21;23;21;21;19;16;19;18;15;21;22;23;36;34;25;31;34;37;41;24;35;31;30;31;26;37;25;14;26;22;24;14;27;22;30;29;27;31;27;20;25;20;36;34;36;34;28;34;36;32;22;32;21;21;14;16;28;31;29;23;43;34;31;25;34;22;24;28;20;15;16;18;17;29;17;20;24;27;21;25;20;26;18;25;14;16;24;25;22;23;19;25;24;25;24;23;20;22;14;30;12;13;17;18;13;10;13;17;14;21;15;17;13;…
AR_M05563_1.94d.bed	0.1262135922330097	130	1030	100931	13;9;9;5;9;11;14;11;16;7;8;6;10;12;7;4;4;5;6;7;5;16;10;10;6;6;13;2;4;5;3;7;7;6;5;5;12;8;3;3;4;8;8;9;2;2;4;7;7;6;7;6;9;10;11;5;2;9;10;7;6;4;8;8;13;3;6;4;8;6;11;9;1;5;9;3;11;11;6;15;12;7;11;3;16;5;7;10;6;5;5;9;3;8;7;9;11;11;15;4;4;7;3;3;3;9;8;10;1;5;3;1;3;3;7;7;5;3;8;6;3;2;5;4;1;4;2;5;5;9;8;3;7;4;2;8;10;5;8;4;5;9;7;7;10;8;6;11;6;9
HELT_M08761_1.94d.bed	0.12550200803212852	250	1992	203759	17;14;20;18;13;18;14;13;11;21;14;16;10;11;13;8;14;11;10;11;7;9;10;16;15;18;8;8;16;9;19;14;12;13;11;9;9;11;17;14;8;15;16;9;9;13;20;17;14;12;23;15;14;22;13;15;8;5;9;11;10;5;17;4;15;18;13;20;15;18;15;15;22;19;17;17;18;18;15;9;18;10;14;20;15;12;9;9;10;14;14;20;11;17;15;12;13;20;7;21;11;12;15;13;6;15;11;14;12;5;11;12;8;13;12;15;13;15;11;4;14;10;16;3;20;13;7;7;23;11;16;17;13;6;13;12;13;16;8;20;7;1;19;1…
ZNF180_ZNF180.RCADE.bed	0.12545744581026555	12033	95913	4613008	495;489;449;524;507;545;653;569;491;597;585;599;582;540;620;634;554;539;610;586;558;576;641;555;597;547;570;591;590;569;706;611;602;739;673;714;665;675;678;710;582;670;688;668;758;788;874;847;838;881;912;894;846;872;826;861;1065;904;940;826;962;1121;1056;993;946;859;918;869;847;761;760;706;672;636;556;615;720;744;724;782;911;922;902;906;947;874;880;741;785;851;842;668;827;804;732;772;759;732;638;…
NR2F6_M05957_1.94d.bed	0.12524023062139655	391	3122	208326	20;12;15;11;10;18;15;19;13;12;20;30;15;13;11;24;15;14;17;12;19;20;13;13;15;10;15;15;20;22;22;18;24;14;12;11;15;14;17;13;20;27;36;31;36;41;35;24;29;28;29;37;41;45;46;33;53;47;38;33;27;27;19;34;35;27;25;20;22;30;21;26;21;20;32;27;27;26;28;22;24;29;19;26;24;20;14;19;33;38;43;25;24;30;28;34;41;32;28;22;33;24;26;11;16;16;23;15;11;12;16;16;10;13;10;13;14;22;12;13;13;16;13;19;11;11;5;15;14;10;13;9;10;17…
ZNF799_ZNF799.RCADE.bed	0.1251121076233184	279	2230	236187	16;13;10;13;16;10;21;16;12;15;7;19;18;13;21;22;20;13;15;16;15;20;20;13;13;13;12;12;19;14;11;14;12;21;12;18;15;15;15;14;14;13;14;12;18;17;10;20;13;13;16;17;25;20;14;18;18;23;14;17;13;13;17;17;19;15;15;19;21;16;22;11;15;20;16;19;24;14;19;13;17;10;20;11;14;19;13;23;18;17;15;16;12;14;13;10;20;12;11;10;15;17;17;11;15;17;11;11;9;16;17;8;21;13;16;8;20;13;19;15;13;13;10;15;9;8;8;12;10;12;10;14;8;23;15;9;…
ZNF143_M06241_1.94d.bed	0.125	187	1496	181973	14;14;9;11;12;8;9;11;15;10;7;7;9;6;16;15;17;11;19;18;12;15;9;17;12;16;8;5;10;7;7;6;7;6;11;9;8;10;5;13;15;7;10;16;7;8;8;13;14;7;7;7;6;4;7;9;11;9;9;16;10;12;4;12;7;6;7;13;7;14;9;6;20;12;20;15;13;10;12;9;8;14;7;7;9;11;11;11;11;8;12;4;14;12;7;8;8;3;4;7;8;11;5;7;12;9;11;7;11;7;15;12;4;7;7;9;8;11;8;9;6;7;8;12;13;12;16;9;16;7;7;13;10;13;11;6;10;9;19;8;2;10;11;12;10;9;6;12;3;15
OVOL2_M09037_1.94d.bed	0.125	10	80	29242	1;0;0;1;0;1;3;2;0;0;0;1;0;0;0;0;1;0;0;0;1;0;0;0;4;1;0;0;2;0;0;0;1;0;2;1;0;0;1;1;0;0;0;0;0;2;1;1;0;1;0;0;1;1;0;0;0;1;0;0;2;0;0;0;2;0;1;0;0;2;1;0;1;1;1;0;0;1;0;0;1;0;0;0;0;1;0;0;0;0;0;0;1;0;0;0;1;1;2;1;0;0;0;0;0;0;0;0;0;1;0;0;1;0;0;1;0;0;0;2;0;0;2;0;1;0;4;0;0;0;1;1;0;0;1;1;0;0;0;0;1;0;1;2;1;1;1;2;0;2
ZNF114_ZNF114.MEME.bed	0.12486772486772486	118	945	101549	10;4;6;4;7;0;7;11;4;7;9;1;8;7;6;6;7;6;12;13;11;9;2;5;7;3;4;6;3;6;6;7;6;3;5;5;9;6;8;6;9;2;6;4;2;6;9;6;10;5;9;10;7;5;10;9;6;11;5;7;7;6;6;9;13;6;5;5;8;5;5;4;5;10;6;3;8;6;12;8;13;8;9;9;15;8;8;6;11;6;7;9;7;10;6;11;6;4;7;8;4;4;2;4;7;5;3;3;6;11;5;3;4;3;4;7;8;10;5;5;6;2;2;3;5;3;7;9;6;4;4;3;5;6;5;4;8;6;6;8;5;3;1;4;2;6;9;7;3;4
ZNF519_ZNF519.RCADE.bed	0.12480017761989343	5621	45040	3264457	259;278;250;283;288;332;281;283;260;319;275;276;264;298;294;303;319;313;304;276;291;314;295;319;330;299;312;313;328;328;326;305;328;351;332;324;358;352;351;348;321;328;351;371;357;376;365;396;387;416;380;394;365;389;338;362;372;335;340;299;334;351;341;339;353;355;372;389;304;347;323;315;361;457;508;417;316;327;302;301;376;374;312;330;292;307;294;263;270;318;315;296;264;275;270;275;290;277;270;282…
ZNF429_ZNF429.RCADE.bed	0.12473662031184155	592	4746	445122	35;35;36;32;33;32;25;31;33;31;24;35;26;28;39;27;30;27;30;34;23;21;31;40;41;24;18;33;37;30;30;26;26;35;29;32;29;27;39;36;29;35;25;22;23;33;29;35;28;25;27;32;30;25;48;32;33;41;35;26;45;39;31;42;35;46;42;36;34;32;31;37;35;40;27;36;38;38;35;53;36;36;49;29;44;37;26;37;44;36;38;39;51;31;39;38;38;32;27;25;43;34;22;23;19;27;30;25;38;31;30;24;30;24;21;41;28;33;32;27;28;25;23;32;30;26;31;31;26;27;36;25;25;…
XBP1_M06228_1.94d.bed	0.12460063897763578	39	313	52264	2;3;2;2;3;3;2;2;3;1;2;2;0;6;3;2;2;1;2;4;2;0;2;2;1;2;3;2;2;2;1;2;1;1;1;1;5;3;4;2;1;3;3;3;2;3;1;3;0;6;2;4;2;3;2;2;0;3;6;1;3;6;4;6;2;5;2;5;3;0;1;7;2;2;1;1;2;1;2;2;2;2;4;4;3;4;2;0;1;0;1;1;3;4;2;1;3;0;3;4;3;0;2;1;0;0;0;1;1;2;1;0;0;1;1;1;1;2;2;2;0;4;1;5;1;0;1;4;2;2;0;1;2;1;3;1;2;2;3;2;1;1;4;2;0;1;1;2;0;5
ARNT_M08469_1.94d.bed	0.12449799196787148	155	1245	139179	9;18;16;10;13;7;11;5;9;15;2;4;8;6;8;5;10;6;8;7;8;5;9;8;12;8;5;5;8;7;14;14;10;9;9;7;6;9;14;10;7;12;9;2;11;4;10;10;6;9;11;9;4;8;10;7;4;5;7;9;9;3;15;5;5;14;6;12;10;13;11;9;19;9;11;12;10;7;11;7;7;7;6;14;13;7;12;6;7;9;10;10;6;17;17;8;1;12;8;7;7;5;4;9;4;8;6;3;9;5;8;7;5;5;5;9;13;10;5;1;9;5;7;6;10;9;4;4;13;7;10;8;5;4;9;9;9;12;3;7;4;2;8;9;20;2;16;4;4;7
RFX5_M06055_1.94d.bed	0.12448132780082988	120	964	133726	4;10;8;5;12;3;6;7;3;11;7;4;9;5;9;9;15;9;11;5;3;5;3;6;8;3;8;3;3;6;7;6;7;7;15;6;3;5;7;1;3;5;6;4;7;3;12;13;3;8;3;7;2;5;5;7;5;10;17;14;5;6;8;5;6;15;5;8;5;3;8;14;3;11;13;2;16;8;6;9;5;8;4;8;19;3;9;14;9;8;19;6;4;6;4;5;6;2;7;7;9;10;10;5;3;7;3;4;2;6;1;5;9;5;4;3;2;5;4;8;3;11;4;6;3;3;2;5;7;4;6;4;7;2;5;8;12;5;3;5;4;4;2;4;1;6;5;4;6;5
VENTX_M10022_1.94d.bed	0.12447078746824725	147	1181	64011	13;16;13;7;9;6;2;11;8;7;11;9;8;9;9;7;6;9;9;5;9;9;8;10;7;4;6;7;3;10;7;8;11;6;4;6;4;6;7;10;9;7;11;9;14;11;15;21;13;10;7;16;10;10;12;6;18;13;9;3;7;10;4;5;4;11;9;7;9;20;11;9;6;6;16;10;15;8;2;12;4;10;6;8;5;7;2;8;14;10;7;12;11;10;10;9;3;4;8;3;9;13;9;11;10;17;9;9;7;9;5;3;7;4;6;3;6;6;5;6;6;5;9;7;6;10;4;5;6;3;7;3;5;2;1;2;3;3;2;4;5;5;5;2;4;6;7;8;10;9
SPIC_M06140_1.94d.bed	0.12444663059517953	506	4066	282044	27;29;31;44;32;42;26;41;21;36;32;25;36;28;37;36;23;25;20;22;17;19;28;27;22;28;21;21;19;25;29;30;21;26;16;25;24;19;20;21;40;34;20;31;43;41;29;30;33;39;31;29;31;26;41;31;32;30;36;39;30;28;32;30;26;14;33;25;31;35;27;39;43;36;39;35;33;33;31;32;25;26;30;28;23;33;30;30;25;43;28;34;24;27;34;22;37;23;24;26;25;21;37;29;31;22;32;34;13;23;34;21;22;23;24;17;19;19;30;22;21;28;16;27;20;19;18;19;26;16;20;20;19;…
ZNF554_M10386_1.94d.bed	0.12424105120072497	1371	11035	986759	76;75;71;61;73;79;71;64;76;80;72;90;93;74;77;72;83;75;75;92;80;81;87;73;93;78;86;73;88;65;74;79;74;72;62;66;70;72;80;72;71;70;92;79;70;69;70;75;73;66;70;76;75;79;65;67;56;72;86;85;66;74;72;76;84;78;81;84;80;69;92;61;87;111;100;77;83;94;76;81;99;94;97;69;69;74;70;80;67;66;83;74;69;82;61;59;71;69;75;84;69;75;72;75;72;64;82;67;71;45;77;70;68;60;56;81;73;56;78;71;66;65;64;76;58;65;62;67;68;72;61;71;6…
ZNF708_M10341_1.94d.bed	0.12419409569053275	366	2947	305558	16;17;22;21;20;21;22;23;20;14;23;20;17;19;14;17;21;15;20;20;15;21;20;19;26;21;18;17;22;25;22;20;28;11;17;17;19;26;24;14;21;16;22;27;24;18;22;15;33;22;14;22;13;18;18;23;14;17;25;28;19;23;24;15;23;26;19;14;31;24;27;27;23;33;21;19;18;26;22;17;22;20;22;24;34;21;18;19;16;24;17;20;12;19;21;16;15;14;14;19;15;27;18;20;21;19;17;13;19;21;16;16;15;14;18;18;28;21;25;15;16;14;17;22;21;18;13;16;30;20;20;17;22;…
ZNF41_M10352_1.94d.bed	0.1241894443076418	1513	12183	723084	74;62;71;93;78;68;77;92;81;79;94;100;98;90;115;105;101;95;95;106;97;83;103;111;93;115;93;78;73;73;63;71;87;76;53;73;82;82;77;80;77;81;89;76;76;85;92;96;70;82;87;75;81;100;83;82;94;85;75;81;99;105;97;83;98;75;98;78;84;81;88;93;88;108;109;91;82;79;95;100;86;96;99;96;90;90;106;83;89;96;73;79;82;96;85;83;97;78;82;69;91;80;82;79;93;74;60;78;71;67;88;74;78;64;61;49;56;71;76;65;88;81;93;65;70;73;74;86;7…
ZNF283_ZNF283.RCADE.bed	0.12418836565096952	5604	45125	2516054	269;253;225;248;240;302;258;266;256;278;266;290;259;280;278;276;265;275;290;305;274;290;345;299;281;312;317;293;301;321;344;306;309;347;361;317;295;316;330;374;339;397;393;375;379;425;414;396;417;370;403;452;405;397;377;361;426;395;393;367;389;408;397;381;369;391;430;357;387;373;335;318;345;353;342;330;347;306;340;363;359;356;370;342;330;323;346;320;338;353;308;329;309;341;311;356;300;299;297;296…
ZNF527_ZNF527.RCADE.bed	0.12418467834761479	1942	15638	1486549	131;112;94;94;113;127;104;109;98;120;95;112;97;111;124;111;115;117;107;103;107;103;119;94;106;87;109;88;95;112;123;111;92;131;115;105;122;109;102;103;110;82;99;124;98;117;88;109;105;125;101;123;105;120;91;119;131;97;106;77;106;93;96;105;74;101;104;111;113;85;104;124;116;183;236;147;114;118;97;96;104;103;101;112;121;101;103;99;81;122;97;88;98;106;107;98;112;105;109;108;101;109;81;94;102;94;114;90;…
ZNF605_ZNF605.RCADE.bed	0.12416331994645248	742	5976	533770	44;29;34;32;33;46;49;45;44;37;31;34;34;44;41;45;50;35;39;37;48;44;41;37;43;37;44;40;41;33;39;50;28;45;33;37;34;44;42;40;34;55;34;41;43;54;27;54;46;41;53;41;42;39;42;49;42;45;43;43;52;43;30;46;49;40;46;40;47;49;45;46;39;53;51;50;40;40;54;55;48;53;34;41;51;42;44;37;50;29;49;46;46;48;40;54;45;40;33;37;34;34;40;35;42;50;34;44;34;33;39;26;31;22;37;25;30;31;35;38;27;31;21;46;42;40;27;36;41;31;37;36;47;…
ZNF615_ZNF615.MEME.bed	0.12414965986394558	219	1764	234452	11;13;14;18;14;9;11;6;15;16;19;14;13;16;13;10;11;18;9;14;10;2;7;5;8;14;12;14;10;8;9;14;7;13;12;13;11;12;11;9;7;9;12;11;16;12;15;16;13;9;10;15;13;10;15;15;11;7;10;5;9;10;9;7;10;18;14;11;9;16;16;19;10;18;16;13;11;21;20;12;9;10;14;13;12;15;14;9;7;11;10;12;10;12;13;16;11;11;8;11;12;11;12;10;12;10;9;13;6;11;20;5;12;8;12;8;16;24;8;11;14;10;8;6;17;9;12;10;10;9;11;9;12;9;9;15;16;8;12;11;11;14;12;13;14;11…
MAF_M00424_1.94d.bed	0.12403100775193798	112	903	119117	4;5;8;8;9;7;6;4;8;3;5;7;6;8;9;3;4;4;8;9;9;6;3;7;5;8;9;8;4;6;0;6;6;7;7;4;6;5;5;3;2;4;5;7;7;7;4;3;6;3;8;8;5;5;6;3;3;7;5;2;6;10;7;5;7;4;4;7;9;4;12;4;9;9;11;5;7;5;7;4;6;7;9;6;7;5;7;3;5;6;4;3;6;6;9;4;6;6;5;6;6;9;3;4;10;4;7;5;7;2;4;8;6;10;7;7;4;7;7;6;7;6;2;5;6;6;5;14;2;6;8;7;8;4;6;7;5;8;3;6;8;10;3;8;9;5;5;6;6;7
ZNF789_ZNF789.RCADE.bed	0.12382075471698113	630	5088	588259	37;41;38;33;45;37;40;48;30;48;31;39;34;37;32;33;28;29;38;31;37;23;35;34;34;31;33;41;32;39;48;20;31;44;39;39;31;40;37;31;32;46;30;31;26;25;34;25;33;32;39;39;29;55;35;35;33;33;23;35;29;41;24;36;26;24;21;37;33;45;42;45;60;45;51;50;57;39;38;32;29;18;22;30;38;22;31;31;28;39;30;21;37;27;36;34;32;30;37;34;27;36;26;29;35;25;24;38;29;24;26;30;34;19;38;28;25;36;30;37;31;29;29;34;53;32;30;31;36;34;36;39;24;…
PRDM4_M09085_1.94d.bed	0.12378821774794929	166	1341	163989	14;10;9;8;10;10;12;5;6;9;7;9;14;3;10;14;9;7;10;12;9;9;15;8;10;14;10;10;9;13;4;8;18;8;8;9;11;6;10;14;6;7;11;6;10;7;11;8;6;7;4;8;9;10;12;9;12;9;11;10;6;8;9;8;5;8;10;9;8;12;12;4;8;12;9;12;15;10;9;10;12;10;14;7;4;9;11;15;17;14;9;8;10;5;9;14;8;8;11;13;10;6;9;8;8;8;4;8;6;10;5;12;12;7;7;7;7;6;3;4;8;13;8;8;13;11;7;4;6;8;3;10;7;5;5;7;9;7;13;13;5;5;13;3;8;4;8;11;10;5
NKX2-1_M01445_1.94d.bed	0.12359824475865432	507	4102	149048	13;18;21;15;18;29;32;32;29;27;32;21;20;21;27;32;34;21;24;19;26;28;18;26;22;29;16;24;30;22;37;16;28;14;28;23;29;23;25;27;17;30;28;33;32;47;36;37;24;45;33;46;45;56;57;44;45;54;55;48;44;40;28;50;36;41;34;30;31;33;28;28;41;35;31;51;37;36;21;28;35;30;19;28;34;39;38;22;53;46;45;42;38;46;38;40;28;32;27;36;28;22;24;25;19;29;23;18;22;19;13;20;15;21;14;12;12;12;28;20;16;16;13;10;17;18;22;17;13;22;20;26;21;…
GATA1_M08713_1.94d.bed	0.12359550561797752	22	178	42890	1;1;1;3;3;1;1;1;2;2;1;2;2;1;0;1;2;3;2;0;1;1;1;2;1;1;0;0;3;2;3;2;2;0;1;1;1;3;0;0;1;2;2;0;0;1;0;1;1;0;1;1;1;1;1;0;1;1;0;0;0;1;0;3;1;3;1;0;2;0;2;1;2;2;4;1;2;1;1;1;1;1;0;0;2;0;4;3;3;1;0;1;2;3;2;1;0;0;2;2;0;1;0;1;0;1;2;1;0;1;0;2;3;1;2;0;0;1;0;2;2;1;1;1;3;0;0;2;2;2;0;0;2;1;1;0;2;1;0;0;0;0;4;2;2;0;2;0;1;1
RELB_M06749_1.94d.bed	0.12358490566037736	262	2120	221614	10;8;14;8;14;23;14;15;7;15;8;10;17;14;14;11;16;17;14;8;12;10;12;13;14;20;12;5;15;15;15;14;14;9;20;16;13;9;15;12;18;15;14;15;14;19;16;23;15;13;13;16;13;15;11;19;25;11;20;10;14;15;25;15;16;14;13;26;21;18;10;13;16;19;19;15;16;15;17;14;20;18;10;18;17;13;21;15;16;10;9;12;10;11;13;16;14;17;16;7;18;17;17;17;16;14;20;17;12;23;14;12;12;12;15;10;11;16;16;12;12;11;8;8;13;16;11;10;14;10;12;16;16;10;17;15;4;8…
TFAP4_M10006_1.94d.bed	0.12346477052359406	191	1547	147415	20;8;20;22;8;10;14;12;14;6;22;20;10;16;14;6;10;20;12;6;18;12;18;14;8;2;6;8;10;12;16;18;8;4;18;4;8;10;14;22;2;0;10;10;10;12;12;2;2;12;16;8;6;0;10;10;4;10;8;8;2;10;4;8;2;6;10;16;4;6;16;8;0;14;34;2;8;16;18;14;10;18;10;8;12;12;10;4;10;2;12;14;12;10;2;8;8;10;10;6;10;4;12;6;6;12;8;8;18;6;6;10;4;14;2;10;14;14;16;12;6;8;2;14;6;8;22;14;20;8;10;10;10;24;14;10;10;14;10;18;4;4;6;14;10;4;2;14;12;8
ZNF85_ZNF85.RCADE.bed	0.12335412335412335	1424	11544	1220992	98;84;79;83;88;76;98;82;86;95;77;73;78;72;78;84;85;80;74;66;77;77;67;64;71;86;76;89;63;74;76;88;66;71;59;67;67;67;52;55;86;67;83;69;72;71;72;76;85;88;87;90;84;72;67;72;84;83;95;77;73;67;85;84;87;98;133;102;85;71;79;73;98;93;103;113;80;63;80;61;91;111;148;81;91;65;73;68;71;75;67;70;82;74;72;75;65;66;72;60;73;59;70;82;62;61;78;70;79;55;60;73;80;69;65;52;63;78;74;68;72;82;59;76;85;68;60;86;77;64;84;…
NR2F1_M05951_1.94d.bed	0.12330873308733087	401	3252	215512	18;13;15;15;12;15;18;15;18;13;19;30;22;10;15;18;20;18;13;17;14;22;15;13;21;11;16;11;22;23;18;18;23;20;14;12;16;16;15;16;17;26;39;39;31;43;35;26;27;27;30;34;46;47;50;36;47;47;42;31;28;27;19;35;38;30;27;22;22;32;21;27;21;24;31;30;29;26;28;21;24;28;20;26;25;21;18;17;34;40;47;27;23;32;29;39;39;36;28;24;34;28;26;13;18;19;23;15;10;12;16;21;9;15;9;12;15;24;10;13;11;17;13;17;15;12;6;17;18;13;11;15;10;21;…
ZNF616_ZNF616.RCADE.bed	0.12324561403508771	281	2280	232011	19;15;14;17;16;19;15;11;12;11;20;13;14;12;14;9;16;13;13;22;11;18;14;12;13;20;14;15;9;12;14;16;12;16;24;14;18;18;16;19;13;14;14;18;22;10;22;14;25;17;17;18;11;18;12;21;20;21;16;19;12;15;22;15;21;17;15;19;22;11;20;16;16;20;13;14;22;24;16;15;16;26;14;16;16;13;14;14;11;15;14;23;14;11;19;9;24;15;13;14;10;14;13;13;14;12;18;19;17;11;12;17;20;15;12;12;15;12;20;18;9;15;16;14;15;12;13;14;17;10;15;12;12;11;1…
ZNF30_ZNF30.RCADE.bed	0.12316862141895789	3203	26005	1235362	131;117;100;140;150;147;146;124;123;137;142;128;138;139;155;138;153;154;161;141;146;167;166;189;152;175;162;166;162;184;203;185;188;238;211;185;217;217;204;222;194;236;204;226;260;276;247;271;241;315;265;282;251;235;257;255;285;220;250;222;263;272;259;268;252;262;245;211;207;226;211;208;235;207;189;180;195;212;211;162;220;194;205;238;204;222;192;190;183;219;214;193;178;198;178;203;202;177;178;174…
ZNF35_M10404_1.94d.bed	0.1231549815498155	534	4336	467228	36;38;41;33;31;33;35;24;35;29;30;36;25;37;33;29;34;26;35;32;25;31;30;28;21;28;33;23;23;29;31;35;30;23;31;19;26;28;26;34;25;36;29;30;29;36;23;36;34;28;39;36;32;21;33;42;31;35;39;33;38;33;22;35;33;40;33;31;30;29;38;32;42;37;31;28;22;38;30;32;27;42;35;37;22;25;30;30;27;22;26;26;24;24;31;21;32;24;26;26;25;33;33;25;26;28;21;27;27;26;29;26;24;27;19;21;13;25;23;31;24;29;26;31;15;22;24;33;30;26;17;28;29;…
IRF9_M05855_1.94d.bed	0.12314709236031927	108	877	127367	5;5;5;9;4;8;6;10;12;4;3;13;6;3;6;2;10;12;3;6;7;4;4;9;4;11;3;5;3;5;5;5;12;5;7;9;8;3;11;6;6;6;6;3;8;7;6;6;11;2;4;5;3;1;5;3;8;7;11;9;8;1;8;9;7;8;7;6;6;7;7;7;4;6;4;8;10;5;5;11;5;11;7;3;7;5;10;2;6;8;7;10;5;8;5;2;4;5;3;8;10;5;8;5;5;3;6;6;7;10;3;5;6;3;6;3;3;2;3;2;6;5;5;5;5;6;6;7;7;3;6;5;2;6;4;2;7;2;5;3;9;5;6;4;7;2;4;5;3;3
ZBTB7B_M06236_1.94d.bed	0.12314225053078556	116	942	85744	8;4;7;6;7;6;3;8;8;4;6;3;3;8;10;6;3;4;7;7;6;9;6;6;1;9;7;9;9;6;6;4;5;4;6;9;7;8;7;14;8;5;5;8;8;5;6;8;7;8;6;7;9;9;6;11;4;13;7;8;15;7;7;5;4;6;7;8;12;12;6;7;3;8;5;7;5;7;7;8;7;7;9;9;12;6;3;6;8;5;11;7;3;10;5;5;4;4;8;5;8;5;8;5;6;6;8;7;7;8;3;6;8;3;0;5;7;9;3;2;2;7;2;3;7;10;4;3;3;6;6;4;5;4;3;3;4;6;3;5;3;9;10;3;5;6;6;2;4;5
ZNF682_ZNF682.RCADE.bed	0.1230798863581644	2556	20767	1118082	98;111;93;127;114;114;151;136;149;130;115;115;120;148;119;116;143;120;139;131;110;139;158;134;154;134;144;157;143;117;131;142;158;167;163;142;152;164;145;171;174;170;138;152;141;161;172;186;142;169;178;201;163;187;154;179;206;178;155;214;203;184;188;195;189;168;157;157;181;178;163;135;174;166;124;146;169;138;151;178;172;168;175;186;183;158;190;153;166;146;158;150;195;169;151;153;166;158;118;158;1…
ZNF101_ZNF101.RCADE.bed	0.12305330116253564	561	4559	423437	28;45;20;25;33;31;33;27;24;29;32;26;31;29;28;30;31;27;37;33;37;36;37;27;31;38;32;37;39;32;30;35;28;29;28;39;42;28;38;30;28;30;23;33;28;24;28;27;33;27;26;26;42;39;30;31;25;27;30;27;37;29;32;37;34;40;35;34;36;35;37;43;38;31;34;29;50;42;40;22;31;33;36;46;27;42;34;27;31;36;28;32;25;33;28;32;29;27;31;25;28;31;26;24;25;26;29;28;35;30;21;22;30;24;34;25;36;30;28;25;33;30;28;19;16;26;32;19;24;30;16;20;27;…
MAZ_M10356_1.94d.bed	0.12297297297297298	2457	19980	1146731	113;111;107;118;125;113;125;135;126;119;126;130;115;122;119;126;107;126;122;133;118;120;118;132;134;119;118;131;127;126;114;121;110;137;149;129;139;131;130;141;143;123;136;119;136;152;123;165;145;156;185;168;153;159;172;182;199;173;184;172;191;192;198;207;189;207;205;194;163;150;163;152;139;145;112;122;160;177;171;181;179;168;199;181;194;202;167;161;180;176;160;150;161;152;155;157;137;130;135;145…
STAT1_M06794_1.94d.bed	0.12290794979079497	235	1912	227039	11;11;10;11;16;11;8;14;14;12;13;13;13;15;10;15;9;14;9;15;12;10;10;4;13;3;15;11;12;9;17;11;13;14;8;12;10;4;10;9;17;4;17;10;11;20;14;9;15;13;16;14;15;8;12;15;18;9;10;19;16;22;13;25;16;14;17;17;21;17;11;22;19;5;12;13;11;16;13;11;18;12;22;13;24;14;16;14;17;16;16;17;10;15;12;11;15;13;17;10;10;11;9;16;19;12;12;15;10;9;10;13;9;6;12;9;11;14;13;7;8;13;14;19;14;10;15;15;15;10;20;10;7;14;11;11;11;7;13;11;14…
PLAGL1_M06723_1.94d.bed	0.12281976744186046	507	4128	353614	33;27;26;22;24;27;18;24;45;25;21;34;29;30;31;20;24;33;25;26;32;24;21;28;32;24;27;34;19;29;16;27;29;23;35;36;23;23;29;35;28;23;19;30;33;26;25;32;33;26;29;38;29;33;27;33;30;37;24;30;35;37;39;38;40;36;32;20;33;41;39;33;38;32;32;28;25;37;41;33;26;31;32;33;28;36;36;26;40;25;18;34;31;30;17;30;35;32;24;27;30;28;22;34;28;27;24;29;32;30;26;22;34;22;28;20;23;31;15;22;30;16;36;22;25;27;16;24;21;24;25;20;17;…
ZNF860_ZNF860.RCADE.bed	0.12275567507711778	1552	12643	847720	74;59;61;85;72;66;71;87;69;64;85;75;70;85;76;71;113;77;72;72;100;76;85;93;80;61;81;87;85;95;98;85;94;96;90;80;77;100;108;79;100;98;117;92;107;116;104;99;96;105;100;98;112;118;91;106;83;123;100;102;106;105;108;104;122;115;108;90;106;93;116;101;93;90;116;114;96;101;108;86;96;88;89;122;95;96;107;117;103;96;99;85;96;92;82;96;93;82;102;97;97;92;90;67;94;82;85;83;73;88;52;81;61;66;75;63;75;76;67;76;64;…
ZNF302_ZNF302.RCADE.bed	0.12253233492171545	180	1469	184958	12;7;10;7;10;11;13;7;12;12;18;14;22;7;9;7;11;8;11;7;8;10;5;11;5;11;10;9;7;9;11;8;11;10;7;11;11;11;7;13;12;7;6;7;6;6;10;6;6;5;16;8;7;13;9;5;14;15;11;11;7;10;11;14;18;11;9;12;9;9;15;5;8;15;8;12;9;23;10;12;11;16;11;8;18;14;18;13;7;15;13;3;13;9;12;7;8;10;4;7;9;13;5;8;8;13;10;7;10;6;13;9;7;10;11;9;6;9;4;10;7;7;5;19;12;7;6;4;7;11;11;7;5;12;8;9;7;9;8;12;7;8;9;9;9;9;8;12;14;9
ZNF730_ZNF730.RCADE.bed	0.12251082251082251	566	4620	296572	49;51;48;34;38;51;57;61;47;60;52;43;54;56;39;37;23;23;33;38;39;34;30;36;37;30;32;40;34;29;31;22;33;29;27;24;31;25;30;29;21;21;14;22;19;27;18;30;14;24;20;17;28;22;19;26;30;28;30;30;27;25;29;38;22;31;31;28;38;30;27;55;39;40;39;47;43;37;30;31;31;37;29;29;20;27;30;24;26;23;17;23;23;23;16;19;14;20;21;25;13;23;24;25;25;26;23;23;26;29;31;25;31;26;26;32;25;22;37;30;23;35;25;27;26;30;33;23;30;24;20;36;35;…
PATZ1_M04345_1.94d.bed	0.12250944374490778	1654	13501	769331	86;60;59;80;86;82;86;93;82;82;88;74;84;71;83;88;86;83;79;84;68;79;85;82;70;98;79;92;88;84;84;85;70;79;103;102;87;90;80;99;90;90;84;101;100;97;94;110;122;104;116;118;106;103;122;145;157;113;124;126;123;119;141;136;108;147;129;128;120;107;117;125;101;86;77;93;117;107;108;122;105;97;109;129;119;123;116;113;113;116;102;96;98;114;102;97;100;88;93;101;98;106;103;94;96;85;95;69;103;71;70;62;58;67;71;71;…
ZNF749_ZNF749.RCADE.bed	0.12243254128070882	304	2483	234515	17;21;22;20;23;17;21;18;19;13;14;18;18;16;23;24;14;16;10;13;18;19;10;19;15;18;10;19;14;20;20;21;16;15;26;23;21;16;26;19;18;17;19;11;15;15;20;23;18;18;12;15;12;12;12;21;12;16;16;10;22;19;17;18;17;21;27;21;29;18;19;15;23;22;16;18;28;13;15;17;9;27;21;12;19;14;22;17;15;17;16;25;11;21;15;11;10;10;17;18;13;10;18;17;14;18;14;16;15;8;15;15;10;19;9;14;16;15;17;12;24;13;13;11;25;22;15;16;12;16;13;19;9;18;1…
MYF5_M09828_1.94d.bed	0.12243150684931507	143	1168	146026	18;7;10;9;10;13;9;5;10;3;5;15;9;5;6;11;6;9;10;7;10;7;5;8;6;9;8;4;5;13;7;9;11;9;6;8;5;2;7;8;9;9;6;9;4;15;4;12;6;11;9;11;9;6;4;9;7;7;13;14;8;5;8;5;10;4;7;18;7;8;7;5;7;11;8;5;13;12;8;7;16;5;5;5;9;7;4;12;13;7;13;2;14;5;7;7;9;7;7;13;11;10;8;8;8;7;9;6;6;10;5;8;8;3;2;2;10;7;3;3;9;7;5;7;3;6;8;11;7;8;9;9;9;11;9;4;1;9;5;4;5;7;6;5;11;8;2;7;8;5
KLF10_M08865_1.94d.bed	0.12239985629603017	3407	27835	1618161	176;135;144;154;176;170;206;181;164;166;181;167;179;185;180;176;157;178;160;188;159;177;188;145;165;138;155;163;182;165;168;180;169;191;205;199;184;155;229;200;207;164;166;196;216;215;233;259;221;233;257;249;220;249;212;280;304;252;250;219;254;297;285;280;276;241;253;230;229;225;214;216;168;180;174;183;175;220;191;218;251;269;272;291;266;259;224;231;196;241;213;198;232;220;204;229;223;204;188;193…
MAFA_M09011_1.94d.bed	0.12237762237762238	70	572	92256	10;0;3;4;8;9;2;3;4;3;4;8;3;0;5;5;4;1;2;5;6;4;3;5;3;4;6;7;2;7;5;5;3;8;3;1;5;5;3;6;6;4;1;5;4;3;1;1;3;1;2;3;3;1;2;5;2;5;5;3;6;4;5;4;4;5;2;1;5;3;3;2;6;13;3;8;3;1;5;2;3;6;5;6;2;2;2;5;9;7;4;1;4;5;4;0;2;3;1;4;5;4;2;0;2;5;4;3;3;2;4;2;2;4;4;5;6;3;3;2;5;4;4;7;3;2;0;5;1;2;5;5;7;2;4;4;6;3;1;2;4;7;2;5;4;1;7;0;5;5
ZNF701_ZNF701.RCADE.bed	0.12235378543236455	341	2787	293098	20;21;15;19;12;12;23;22;15;12;15;19;16;24;20;14;19;25;15;15;26;27;18;17;19;19;15;18;14;21;17;18;18;11;13;13;17;22;17;11;23;17;19;21;26;18;24;23;22;23;22;16;19;26;18;22;22;20;22;16;22;22;21;22;17;23;16;22;29;22;15;21;29;23;22;27;20;21;20;20;21;11;27;18;21;21;21;23;22;26;19;21;14;14;22;9;23;12;19;13;18;18;20;24;18;19;13;20;17;11;20;20;19;13;13;12;17;17;15;18;13;19;20;29;17;9;16;13;23;19;7;14;13;16;…
ZNF667_M10377_1.94d.bed	0.12234042553191489	253	2068	220933	9;11;12;15;17;11;14;21;14;14;8;12;9;17;15;14;9;10;7;8;15;14;14;9;16;21;12;19;16;17;18;12;16;10;19;10;11;7;17;15;17;8;11;14;8;15;14;10;24;18;12;16;12;12;9;22;14;15;14;22;13;18;9;24;18;20;20;14;15;18;20;16;13;13;15;19;15;21;16;14;15;14;15;9;17;21;16;13;16;14;17;13;23;15;9;9;13;9;14;10;14;9;17;11;16;15;11;19;14;9;13;18;21;8;13;10;13;18;8;11;7;17;15;14;14;12;20;13;13;8;7;9;16;10;10;13;13;9;11;20;10;1…
HIC1_M08769_1.94d.bed	0.1222888786340563	265	2167	250684	15;18;23;14;20;12;15;12;12;21;9;6;20;15;11;13;13;11;6;8;11;11;11;11;18;17;12;18;20;10;18;16;15;11;15;16;16;16;13;14;18;11;15;15;12;16;14;15;13;11;12;23;17;8;11;6;10;14;19;15;10;16;13;13;22;13;14;15;18;12;9;16;25;15;23;19;23;16;17;23;12;12;16;13;13;16;10;22;10;14;12;14;13;22;23;18;17;23;15;12;15;12;16;12;15;16;16;16;16;13;14;20;10;11;14;14;11;12;15;14;8;17;13;16;12;18;12;15;8;14;17;20;13;11;12;12;…
HIVEP1_M06845_1.94d.bed	0.12223472065991751	326	2667	287594	19;21;18;15;21;27;25;23;23;18;20;18;12;14;23;11;17;30;20;16;14;17;19;21;19;17;6;18;17;11;22;18;22;17;21;23;13;16;21;13;20;16;14;15;21;25;13;13;15;22;18;17;22;16;20;20;14;21;29;14;18;16;16;22;17;15;15;13;21;23;22;27;16;19;22;19;16;29;26;15;21;15;30;17;22;21;15;15;14;18;12;15;11;17;25;18;21;10;20;20;20;16;19;9;15;13;26;15;13;23;13;12;20;16;15;14;21;16;16;20;7;10;15;18;24;16;18;18;15;17;15;11;11;21;…
ZNF197_ZNF197.RCADE.bed	0.12221358216692586	943	7716	691663	51;56;50;39;62;44;55;61;75;63;42;49;55;40;51;63;56;55;41;54;43;67;48;56;61;64;55;54;45;47;43;57;46;48;52;44;45;56;55;52;56;51;56;64;46;41;50;49;33;60;48;50;61;62;52;77;67;69;65;81;65;48;65;68;61;69;44;73;67;63;60;60;60;53;59;57;58;65;54;61;60;61;51;54;58;56;54;64;56;71;58;49;61;53;48;56;52;45;61;49;39;47;46;47;29;37;35;44;50;47;42;55;33;44;40;40;46;43;63;65;49;39;41;52;41;42;48;47;37;47;36;45;42;…
KLF1_M08886_1.94d.bed	0.12218703117186197	1466	11998	927319	68;59;70;68;73;84;88;62;84;61;74;86;67;57;70;86;90;69;67;93;70;74;72;71;91;77;82;76;75;82;68;78;67;86;85;87;78;70;82;79;97;70;71;67;85;92;78;92;76;89;90;89;78;101;95;67;99;75;93;90;96;106;107;95;102;93;97;86;98;89;96;89;114;85;75;87;97;110;84;108;84;102;122;105;113;102;98;95;100;88;95;75;113;79;87;90;92;89;72;83;88;84;70;62;74;61;60;57;73;62;78;70;76;77;65;75;74;54;58;59;73;74;77;67;83;67;73;76;6…
ATF6_M09435_1.94d.bed	0.12200435729847495	56	459	65055	3;3;3;2;1;6;4;3;3;2;0;4;1;5;2;4;2;1;2;3;2;3;4;2;6;2;5;2;4;3;2;3;3;4;0;1;2;4;2;5;3;1;7;1;2;2;0;7;0;4;9;6;1;4;2;4;3;4;11;0;5;3;2;6;6;4;7;7;5;3;1;3;8;4;3;2;2;4;5;2;1;1;4;6;3;3;5;3;3;4;2;3;1;6;2;1;3;2;5;5;3;1;4;1;1;0;3;1;1;3;6;0;2;3;2;1;3;2;4;0;1;8;3;3;2;4;2;1;5;3;0;1;3;2;3;1;5;2;3;2;6;2;3;4;2;2;3;3;4;5
ZNF394_M10376_1.94d.bed	0.12190681122237855	1473	12083	1010974	88;66;78;74;84;71;70;86;78;87;87;75;71;73;95;78;76;94;76;79;78;71;69;83;73;66;73;94;69;73;69;89;67;63;57;85;68;94;94;91;77;82;74;82;78;91;97;102;64;86;86;101;103;104;79;96;97;92;103;99;85;90;85;95;81;76;88;107;102;87;78;101;101;77;70;96;91;86;91;104;93;97;111;107;104;103;97;105;107;105;106;104;87;84;82;86;67;70;89;70;91;90;92;59;72;66;73;65;69;64;68;86;85;71;77;58;50;59;64;57;68;68;52;71;71;79;90…
ZSCAN16_M09411_1.94d.bed	0.12165660051768766	141	1159	152066	7;10;11;13;9;9;9;10;8;9;8;6;2;7;7;7;7;8;6;6;12;12;9;10;8;9;8;10;4;11;7;8;7;9;9;7;9;9;8;9;6;9;9;11;9;5;4;7;10;11;7;6;4;6;9;7;11;8;10;7;11;6;6;4;7;6;9;12;8;8;8;13;5;9;11;6;9;12;10;9;6;7;9;8;4;5;8;11;10;7;9;11;10;6;10;11;8;13;3;4;6;4;4;1;11;9;7;8;5;4;7;10;8;12;11;9;9;3;7;6;8;8;6;4;6;3;8;9;10;4;4;9;7;8;7;3;8;4;6;12;8;5;3;9;9;3;7;6;8;6
ZFP14_M10309_1.94d.bed	0.12134270809707416	535	4409	411013	38;20;26;31;31;33;28;41;32;31;39;23;27;25;34;30;42;41;42;33;21;23;32;42;28;30;39;29;24;32;29;23;24;28;26;23;28;32;37;37;36;36;37;26;26;24;28;30;22;26;26;35;30;31;24;32;31;37;40;32;26;29;32;33;24;40;30;38;28;24;23;42;43;34;33;44;29;37;30;26;33;31;49;34;42;30;31;29;40;32;36;30;40;34;31;30;27;24;29;25;29;26;28;25;30;19;32;33;26;23;29;33;25;21;22;29;24;20;25;27;33;21;20;25;19;24;21;22;25;30;30;31;30;…
ZNF550_ZNF550.RCADE.bed	0.12133891213389121	522	4302	306813	51;39;43;34;26;25;35;39;36;37;24;32;37;32;21;31;29;36;33;35;37;25;31;21;23;26;32;33;18;36;35;25;26;25;32;23;20;19;21;21;29;43;37;21;50;34;42;26;45;32;29;33;50;28;37;32;51;36;28;41;37;17;23;24;17;35;28;25;33;35;43;36;46;39;31;30;33;30;34;28;25;25;31;28;26;40;26;20;28;30;28;27;37;31;29;34;22;34;25;29;25;28;38;30;38;28;30;23;23;33;23;20;16;23;17;25;27;19;20;19;19;23;34;22;22;19;24;23;28;25;20;25;17;…
ZNF135_ZNF135.RCADE.bed	0.12126751980499695	796	6564	711352	46;60;52;47;66;56;55;67;43;62;51;45;49;61;37;58;59;38;47;49;49;46;41;55;47;28;48;47;51;60;41;59;45;40;36;45;36;39;38;50;40;42;40;37;48;48;33;44;52;40;37;41;36;31;28;35;36;35;44;22;29;21;28;28;40;52;57;70;46;59;35;42;34;78;67;51;39;34;35;35;66;90;50;34;34;30;27;30;34;29;28;28;43;39;32;35;32;31;33;37;38;26;41;46;35;48;47;47;42;27;53;45;52;39;44;34;43;49;36;34;50;45;29;54;37;52;45;58;42;47;42;42;57;…
FOXK1_M01020_1.94d.bed	0.12121212121212122	64	528	92884	2;2;4;2;5;3;4;6;3;5;4;5;2;2;5;3;2;6;4;5;2;6;2;3;3;2;2;2;1;6;4;6;5;3;7;6;0;2;4;2;7;1;4;2;4;5;5;2;0;5;2;2;3;6;5;4;4;5;7;4;1;3;8;4;5;6;6;7;5;9;4;4;0;2;5;2;3;6;2;3;4;3;7;10;4;4;4;4;6;3;3;2;9;2;1;5;3;8;2;1;2;1;5;0;3;4;2;3;1;3;0;3;3;3;2;0;5;3;5;1;2;5;3;1;5;5;7;2;2;2;5;4;2;3;3;5;3;3;2;2;4;1;3;3;1;1;1;1;5;3
IRF5_M08831_1.94d.bed	0.12121212121212122	56	462	68288	2;4;2;5;2;2;2;5;6;2;3;10;1;2;3;1;4;4;4;5;2;4;4;4;2;7;2;4;2;4;3;3;6;2;2;6;7;4;2;3;4;3;1;3;5;2;5;6;2;4;2;2;4;2;2;0;4;6;1;4;1;2;5;4;2;3;3;0;0;5;5;6;1;3;5;2;5;2;5;5;2;5;3;4;1;3;3;0;2;5;2;5;2;3;3;2;0;2;1;6;2;1;7;3;5;2;3;1;9;3;2;5;1;1;6;1;2;5;5;1;3;1;5;2;2;2;0;3;5;4;2;1;3;4;3;2;2;2;3;1;2;4;4;3;2;3;1;1;2;2
ZNF341_M10427_1.94d.bed	0.12113280477226729	7960	65713	3480650	342;357;319;375;385;395;426;391;351;440;411;437;396;411;412;485;399;442;402;426;407;418;421;396;385;370;387;395;419;376;433;428;407;498;453;486;484;513;478;488;403;466;433;465;501;542;545;591;566;595;612;662;570;599;570;643;704;640;595;551;604;646;614;608;597;547;583;544;558;499;523;458;437;453;418;432;475;487;518;517;540;567;586;570;648;599;595;575;525;577;567;485;551;510;528;544;531;510;483;522…
TBX4_M06172_1.94d.bed	0.12093316519546028	959	7930	883037	66;62;47;59;57;57;64;53;84;46;60;67;61;55;60;69;53;71;70;51;59;71;47;63;53;47;55;71;41;50;57;53;47;41;51;65;57;51;53;45;54;56;53;44;64;44;54;58;34;36;41;48;27;29;48;25;32;37;44;45;30;35;38;34;50;92;89;69;72;42;45;53;60;62;56;92;81;45;45;46;56;64;77;77;45;43;33;46;37;36;37;44;42;38;39;41;28;48;66;33;43;48;38;34;63;56;47;66;64;47;41;82;61;63;66;62;51;40;39;55;52;60;55;42;50;53;46;44;59;61;41;66;67;…
RARA_M10181_1.94d.bed	0.12090717933313307	805	6658	756790	68;56;50;49;57;54;49;43;65;55;66;56;40;48;65;47;46;48;48;58;44;54;59;51;47;49;44;35;35;47;42;38;40;41;39;26;41;43;63;53;40;51;46;39;50;41;34;44;47;32;34;41;39;47;49;28;41;22;35;23;37;29;33;26;36;30;26;47;62;58;41;48;64;67;53;57;39;50;41;54;66;38;30;25;34;29;31;33;39;35;35;45;34;37;39;45;37;36;33;45;33;52;36;39;42;48;42;37;48;38;45;53;39;39;50;43;44;35;48;46;41;45;52;46;45;39;54;43;46;56;41;44;37;…
ZSCAN31_M10415_1.94d.bed	0.12083024462564863	163	1349	174065	11;17;12;8;2;17;8;10;13;11;9;6;9;10;6;5;6;8;6;6;12;6;15;5;12;7;8;7;6;10;5;10;6;10;15;12;10;6;11;8;9;9;11;10;6;12;8;13;9;10;7;10;7;8;10;14;6;11;7;12;10;10;9;11;12;9;9;13;7;12;7;13;5;7;10;11;13;11;12;15;8;5;14;7;11;12;9;7;6;6;10;11;13;10;5;8;10;9;9;4;6;9;11;11;5;13;12;10;5;11;10;13;10;9;9;5;8;3;8;7;12;4;8;9;11;13;5;8;11;6;10;9;4;4;4;10;8;12;9;9;10;9;6;11;6;7;8;8;6;6
NKX1-1_M01370_1.94d.bed	0.12079062957540264	165	1366	87808	14;17;15;7;14;5;3;12;9;7;12;12;11;11;8;10;8;8;10;6;9;12;9;12;6;7;9;8;3;10;7;10;13;6;8;11;5;3;8;14;9;9;10;10;14;11;18;19;17;13;9;20;14;12;14;6;22;11;9;4;10;12;5;6;2;12;11;9;10;18;12;11;5;9;20;10;15;10;10;12;5;10;5;11;6;8;2;14;14;14;7;13;12;10;5;12;5;7;10;3;11;13;11;11;11;18;10;9;10;10;6;1;9;5;10;3;8;9;5;5;9;7;9;7;9;13;6;8;7;2;10;3;3;3;5;2;5;2;6;4;5;4;5;4;6;6;10;7;11;10
ZBTB4_M06841_1.94d.bed	0.12073027090694935	205	1698	151903	11;6;11;4;8;13;16;16;11;11;9;16;8;9;11;15;9;13;7;13;10;11;8;12;8;14;8;12;7;10;10;7;18;11;4;14;9;10;16;19;13;14;16;8;15;8;6;11;13;15;18;14;9;17;15;12;17;17;17;17;19;15;19;13;26;12;8;13;17;7;6;19;15;10;10;14;18;10;13;13;16;13;12;5;11;15;11;9;9;16;13;11;12;11;13;14;10;12;16;6;5;12;10;11;12;14;14;6;16;10;9;15;5;12;7;16;9;6;8;9;10;7;5;9;8;7;9;12;6;12;12;10;8;9;10;12;11;11;8;9;9;12;10;8;6;8;6;12;10;6
BARHL2_M05570_1.94d.bed	0.12067696835908756	164	1359	90882	16;15;12;11;11;6;1;14;11;8;10;15;8;8;11;11;7;11;10;7;9;11;10;10;9;7;8;8;4;8;7;8;14;4;7;5;2;4;9;14;9;11;10;10;15;14;18;20;13;13;10;19;11;11;13;10;19;17;9;7;7;10;4;5;4;14;12;9;12;17;13;10;5;7;16;11;17;8;9;15;6;10;4;9;6;9;6;8;15;13;6;11;14;9;5;13;7;6;12;5;10;15;10;12;13;18;9;9;9;11;5;4;8;8;9;2;6;8;6;7;5;7;10;7;9;13;5;8;6;3;7;5;6;4;2;3;4;2;5;3;4;6;5;5;2;7;7;10;11;9
STAT2_M05474_1.94d.bed	0.12067395264116576	265	2196	308968	13;22;21;21;15;18;25;12;16;15;17;21;17;17;20;10;17;24;24;19;21;14;16;14;8;10;8;16;13;12;16;10;15;12;12;9;14;8;12;17;10;10;12;12;10;16;11;14;18;15;11;11;21;11;18;14;18;22;19;16;9;21;18;20;19;21;15;14;14;18;19;17;11;12;15;18;21;19;10;26;19;20;20;22;17;16;18;13;19;11;14;12;11;16;15;20;14;13;11;9;13;14;18;16;11;9;13;12;11;11;10;12;8;14;7;17;19;11;13;17;14;16;12;13;14;14;10;13;16;15;7;14;18;6;15;14;14…
SPI1_M06138_1.94d.bed	0.12060546875	494	4096	268057	25;33;36;38;34;39;25;36;29;33;39;21;34;30;35;39;24;22;20;22;18;20;26;30;22;27;28;32;21;29;24;22;22;20;18;22;31;21;21;21;38;36;22;29;37;49;36;35;39;45;28;26;29;33;38;36;35;33;36;33;25;33;31;36;21;21;29;21;25;30;23;40;43;39;37;35;35;40;25;37;28;20;30;20;20;29;28;28;25;47;32;32;34;26;32;26;39;24;24;26;33;22;39;30;33;27;31;36;13;23;34;21;19;26;24;14;19;20;25;15;27;22;13;24;16;25;16;15;27;21;17;16;22;…
ZNF778_M10417_1.94d.bed	0.12052505966587113	101	838	94918	6;5;5;5;6;6;12;7;8;8;8;7;10;3;7;4;2;6;9;4;3;4;6;9;5;11;3;5;4;4;7;1;7;3;6;12;6;7;1;3;3;8;1;5;6;2;6;7;2;7;9;5;10;3;7;4;8;10;8;6;5;8;3;6;5;4;7;9;6;6;2;10;6;8;8;5;4;8;9;7;6;4;6;6;5;7;4;4;6;6;8;4;3;4;5;3;9;4;5;5;8;4;3;3;7;4;6;7;3;11;3;4;6;8;7;4;6;4;4;5;4;8;12;1;7;4;7;4;2;4;9;9;7;2;4;4;1;9;5;1;3;5;7;3;8;1;4;8;3;2
HES7_M05781_1.94d.bed	0.1204250295159386	612	5082	597457	41;36;50;44;29;48;45;38;53;46;41;51;32;38;44;29;35;23;34;27;36;21;35;41;36;38;28;30;30;52;40;37;31;38;42;25;35;43;37;35;18;55;40;36;26;23;22;55;32;30;42;21;32;41;39;28;28;26;28;23;18;10;32;23;21;31;22;31;33;35;36;44;45;55;49;61;64;38;23;29;25;33;21;24;16;24;26;35;36;33;28;38;32;27;34;29;33;29;33;31;33;41;41;27;30;33;22;34;32;28;37;36;21;24;38;31;20;23;28;21;30;31;30;34;40;34;30;40;32;44;45;37;30;…
ZNF708_ZNF708.RCADE.bed	0.12037037037037036	247	2052	220542	16;12;14;11;14;10;14;15;15;17;9;13;16;16;17;11;18;12;11;13;13;12;13;20;13;13;16;12;12;11;16;18;19;10;13;13;18;16;14;15;11;10;12;16;10;14;16;16;17;12;9;11;12;13;11;14;11;15;13;17;21;8;19;11;17;24;6;15;23;18;17;19;13;16;13;15;18;18;18;11;14;8;18;10;24;11;16;10;7;16;13;16;15;13;9;12;16;14;9;15;17;18;13;25;11;9;15;13;11;18;19;8;10;11;12;13;16;16;15;12;12;8;10;8;12;10;14;12;14;16;16;11;14;12;9;16;12;1…
LCOR_M02074_1.94d.bed	0.12035112035112035	521	4329	221292	39;40;37;29;34;40;51;31;30;38;46;35;23;34;36;35;39;28;36;30;24;31;17;21;22;21;33;29;32;35;32;33;35;31;32;28;37;38;35;26;30;34;34;24;22;23;26;38;33;20;30;28;25;31;34;25;24;36;32;29;28;36;52;37;25;32;41;35;23;22;34;31;42;39;42;35;32;32;30;42;33;31;39;41;35;28;32;30;33;28;25;25;26;28;22;19;21;21;25;26;23;29;18;31;18;18;26;27;31;30;33;28;21;27;27;29;25;23;30;30;36;28;32;29;21;23;20;16;21;19;26;17;14;…
ZNF281_M10446_1.94d.bed	0.12034286104565789	3524	29283	1705448	164;142;137;171;175;184;175;158;172;204;193;188;198;207;178;188;179;180;165;178;176;201;167;182;160;170;157;170;158;162;171;199;164;175;207;183;176;169;188;187;179;187;176;167;202;224;224;208;229;239;266;293;259;238;272;294;298;284;276;257;326;291;279;281;283;287;274;243;262;219;244;230;208;195;177;180;220;233;233;263;230;253;274;284;301;281;266;253;256;302;260;225;244;233;232;245;224;211;192;236…
MEIS1_M09078_1.94d.bed	0.12022542266750157	192	1597	188516	10;16;7;10;15;25;12;14;4;26;14;13;14;9;12;19;6;11;5;16;7;5;10;9;11;6;7;7;12;14;14;14;8;7;15;9;16;10;4;8;8;12;13;12;7;5;6;10;6;8;5;13;10;7;5;11;10;13;12;21;12;4;8;11;8;8;6;19;8;13;12;9;9;12;15;16;18;11;9;9;12;11;13;10;9;12;9;3;15;9;14;9;13;5;4;16;7;19;20;6;10;6;12;13;11;18;12;19;12;7;14;10;4;10;8;10;7;9;10;7;7;12;4;9;14;7;9;9;12;4;8;10;8;16;10;11;9;5;11;11;3;11;12;9;22;9;12;15;16;14
ZSCAN29_M09415_1.94d.bed	0.12014134275618374	34	283	42684	3;4;1;3;4;1;6;3;1;2;2;0;0;4;2;1;0;2;0;3;1;2;3;0;1;2;3;4;0;6;2;3;1;5;3;2;2;3;1;2;0;1;1;1;2;2;3;5;0;2;2;4;4;2;2;1;2;1;0;0;1;1;3;1;0;2;3;3;2;1;1;1;0;0;3;2;9;1;0;2;3;4;2;1;2;4;2;8;0;4;1;2;2;1;3;2;1;1;1;0;1;0;0;0;2;2;0;0;0;0;2;1;6;2;1;2;2;1;3;4;1;2;2;2;0;4;1;3;1;0;3;2;0;0;4;1;3;3;1;1;2;3;0;5;2;1;0;1;1;1
ZNF543_M10366_1.94d.bed	0.1200117156037197	1639	13657	834755	65;90;87;76;69;91;72;78;75;81;85;89;93;86;98;84;88;102;81;91;100;91;107;88;99;103;91;86;106;90;99;91;100;114;96;95;91;95;80;107;85;121;110;106;92;108;115;134;116;100;124;111;113;92;99;108;100;118;110;101;101;103;99;129;128;129;111;130;119;111;108;110;108;105;113;105;95;92;114;95;106;97;92;104;107;120;108;107;95;97;93;80;84;94;96;122;108;109;98;106;97;96;84;96;109;92;105;93;85;90;75;94;81;54;78;78…
HOXA10_M09609_1.94d.bed	0.12	9	75	30686	2;0;0;1;2;2;0;1;0;1;0;1;1;0;0;0;2;1;2;0;0;1;1;0;1;1;0;0;0;0;1;0;1;1;0;0;0;0;1;0;0;0;0;1;2;0;1;0;0;0;1;0;0;0;0;0;1;1;0;1;0;0;0;1;1;0;0;0;0;0;0;0;0;1;2;1;1;0;0;0;0;0;3;0;0;0;2;0;0;0;0;0;0;1;0;0;0;1;0;0;1;2;0;0;1;0;0;1;0;1;0;0;1;0;0;0;1;0;1;0;1;1;1;0;0;0;1;0;1;2;0;0;0;1;1;1;0;0;0;0;1;1;1;1;1;0;0;0;2;2
ZNF266_ZNF266.RCADE.bed	0.11998410806515693	302	2517	294100	22;23;16;15;24;12;17;14;24;20;19;16;11;19;28;21;13;16;23;16;16;22;15;19;12;14;19;13;15;26;17;12;15;15;23;14;18;10;16;16;11;21;14;13;15;24;9;23;18;22;19;11;17;16;20;17;22;18;14;15;17;11;21;17;14;8;20;22;14;15;25;18;23;17;20;24;16;18;19;16;25;19;18;18;17;19;31;13;18;14;16;22;22;15;15;8;20;18;15;21;19;19;18;9;19;10;19;25;11;20;9;14;12;18;7;20;15;18;12;16;14;9;14;16;15;15;14;15;24;15;15;15;18;14;16;8…
ZNF81_ZNF81.RCADE.bed	0.11996572407883462	140	1167	159353	7;14;4;6;13;9;7;16;12;9;3;5;10;9;10;8;12;8;10;8;14;3;5;4;8;7;10;5;7;8;14;6;6;7;6;7;5;9;8;4;10;7;6;5;5;6;4;4;11;9;5;6;10;6;8;7;6;11;10;7;13;4;7;11;9;7;6;10;10;7;14;9;10;5;2;11;5;7;10;15;7;4;19;11;5;7;6;7;10;3;4;8;9;14;10;10;3;5;8;5;7;12;10;4;6;8;9;3;3;10;3;10;12;10;8;13;7;9;7;5;8;11;5;7;9;6;3;9;10;8;7;7;10;7;9;6;5;8;3;5;5;8;6;7;5;7;7;9;13;7
NFKB1_M05943_1.94d.bed	0.11981053218166621	430	3589	373624	17;21;26;29;26;26;26;25;19;19;23;32;23;25;26;33;25;26;33;25;30;30;34;27;34;27;25;13;30;20;6;31;10;12;23;28;22;31;28;32;30;28;24;24;37;38;22;19;12;15;19;27;28;16;14;15;20;16;29;18;19;12;16;25;22;18;28;36;21;23;22;26;20;30;48;16;23;31;22;19;27;49;23;24;25;19;15;29;25;29;17;17;30;12;30;29;46;25;24;22;17;24;24;26;12;21;34;31;30;24;20;20;25;32;21;17;28;32;19;22;14;18;17;21;28;23;30;28;31;24;25;23;18;1…
ZNF69_ZNF69.MEME.bed	0.11968880909634949	200	1671	186067	14;18;18;10;8;11;7;12;14;7;3;5;7;10;7;11;10;11;14;11;13;15;13;10;15;14;5;9;14;8;9;11;14;14;8;7;9;12;10;9;20;13;12;9;8;11;12;19;12;14;10;14;6;10;11;12;9;12;8;11;8;7;11;9;16;13;13;12;10;7;15;9;20;9;15;17;18;13;16;15;4;9;14;12;14;13;16;16;11;16;17;9;13;10;13;11;10;16;13;12;14;10;13;12;13;10;4;6;10;13;9;11;15;11;14;11;6;15;10;10;8;9;6;9;8;7;13;11;8;6;14;6;10;10;7;10;10;6;9;9;15;9;6;14;11;11;10;16;10;…
HES5_M05779_1.94d.bed	0.11964873765093303	218	1822	201549	11;14;18;19;13;15;14;9;15;21;12;13;10;10;14;11;13;8;9;8;8;10;6;11;18;18;5;10;15;6;14;8;14;12;11;9;11;16;14;9;12;14;8;10;10;6;15;17;9;15;20;13;15;18;12;5;7;4;13;4;5;8;15;13;12;14;19;14;8;16;19;13;16;19;14;12;19;13;12;4;14;21;10;13;11;8;9;8;6;17;12;22;18;11;21;12;15;19;9;17;10;14;17;8;5;13;9;16;11;0;13;10;9;9;15;9;12;13;4;6;11;14;15;5;18;8;4;12;8;14;14;16;10;8;14;16;13;12;12;18;12;13;20;14;12;18;11…
KLF10_M08863_1.94d.bed	0.1195945573734369	2171	18153	1214333	124;104;104;109;114;111;134;118;128;108;112;101;123;121;111;111;110;130;101;133;108;138;116;96;106;99;113;105;129;103;109;118;110;139;135;145;120;100;121;124;136;98;107;119;134;129;141;161;134;151;154;153;136;142;127;158;191;153;146;149;152;193;191;158;159;141;167;153;151;139;144;128;113;112;110;129;102;141;113;130;178;161;172;192;176;165;160;147;119;170;137;110;158;149;130;151;141;140;121;129;14…
HSFY1_M09728_1.94d.bed	0.11956521739130435	11	92	30534	2;2;0;0;2;0;0;0;2;0;4;0;0;0;2;0;0;2;0;2;2;0;2;0;0;0;0;6;2;2;0;0;4;0;0;0;0;0;0;0;0;0;0;0;0;0;0;0;0;0;0;0;0;2;0;2;0;0;1;4;2;0;0;0;0;0;0;0;2;0;2;0;0;0;0;0;2;0;2;2;0;0;0;2;0;0;0;0;0;0;0;0;0;0;2;2;0;0;0;0;0;2;0;0;0;0;0;0;0;0;0;0;0;0;0;0;0;2;2;0;0;2;0;0;0;2;0;0;0;0;0;0;0;2;0;0;2;4;4;0;0;2;0;0;0;2;0;0;0;2
TFEC_M06207_1.94d.bed	0.11946050096339114	62	519	71388	4;16;2;2;5;0;4;2;6;3;1;3;1;3;3;2;2;5;4;4;1;3;4;5;2;2;3;3;3;3;3;5;3;1;6;2;2;7;7;5;3;4;1;1;6;3;3;2;3;5;2;0;2;3;8;1;4;1;3;7;1;2;10;5;6;5;4;7;3;6;8;5;5;0;4;4;4;1;3;1;4;4;5;5;6;1;11;3;7;4;4;3;3;10;4;3;3;3;9;2;2;1;0;0;4;4;4;4;2;3;1;5;3;1;6;2;4;0;2;2;0;6;2;3;1;2;3;2;3;5;4;0;3;1;1;6;5;1;3;2;4;2;2;3;5;3;7;2;1;4
KLF11_M08878_1.94d.bed	0.11944758520432887	1479	12382	835547	71;52;56;63;75;81;78;65;78;61;68;88;72;54;72;88;80;63;73;83;59;73;78;64;84;75;75;75;85;65;74;83;73;102;94;92;84;77;100;76;96;73;80;70;98;85;83;99;91;89;100;100;90;99;103;88;125;77;91;110;130;126;116;124;121;102;107;88;109;89;109;96;96;80;74;79;98;110;83;111;93;104;117;125;126;114;104;105;99;113;94;91;125;93;101;103;95;96;72;94;79;98;62;77;89;66;65;54;68;58;67;72;74;88;66;78;75;55;54;58;67;71;84;7…
NR0B1_M06682_1.94d.bed	0.11944604731679169	414	3466	274902	24;26;13;22;21;23;24;26;15;33;26;28;23;20;29;21;13;25;21;19;24;20;30;22;17;36;20;14;29;22;22;21;28;20;20;22;26;26;18;15;23;18;16;24;25;35;32;33;18;17;27;30;30;29;35;33;31;38;25;32;32;31;29;29;33;20;36;18;28;23;26;33;29;30;23;21;25;30;22;28;32;26;33;34;34;22;21;38;27;26;24;33;26;18;28;36;22;33;29;20;27;32;32;18;33;23;21;17;22;18;19;21;16;12;18;21;17;20;10;13;9;18;18;8;12;21;18;14;22;20;18;10;19;21…
ZNF534_ZNF534.RCADE.bed	0.11929061402041158	713	5977	503529	43;44;31;42;39;44;50;50;37;44;45;37;49;36;36;27;47;49;42;36;38;45;41;42;41;43;30;47;42;37;37;37;34;46;39;33;31;32;35;45;41;36;39;35;45;50;36;35;41;59;54;41;46;49;59;45;52;47;46;37;43;62;53;52;54;52;45;50;50;52;45;43;41;46;44;50;45;46;44;47;36;44;42;34;53;46;47;53;36;40;49;46;53;42;45;44;26;44;50;44;27;38;46;31;34;31;39;34;47;36;34;32;39;31;36;38;34;36;29;42;36;27;25;33;31;25;26;36;30;30;35;32;40;…
BCL11A_M08508_1.94d.bed	0.11928512053200332	287	2406	111913	12;15;12;14;15;18;15;6;12;11;7;8;11;14;7;10;13;8;13;9;21;12;22;14;14;10;10;9;11;13;14;19;19;10;13;16;12;19;19;30;22;30;22;22;24;26;27;21;30;29;24;24;33;33;38;26;23;26;15;25;14;31;17;30;20;25;27;17;15;23;15;17;19;25;20;23;19;15;16;21;19;12;17;17;26;10;11;22;15;17;18;29;21;21;24;20;28;17;21;22;17;19;19;18;25;18;21;23;18;25;15;8;7;18;9;7;9;7;11;13;8;10;9;11;10;9;15;8;7;9;3;8;4;10;4;9;5;10;10;11;7;12…
ZNF419_ZNF419.RCADE.bed	0.11927004127742777	549	4603	441133	30;28;42;30;36;43;35;28;30;33;27;24;28;30;22;29;31;32;39;30;32;26;26;34;26;27;26;22;23;38;27;30;31;33;25;26;30;40;30;34;26;18;22;22;36;50;25;34;25;39;32;35;32;37;39;41;34;35;33;33;30;28;31;34;30;35;35;37;31;33;23;36;41;42;46;31;36;23;34;36;42;32;29;32;31;37;21;36;37;26;33;35;34;26;32;24;38;28;25;40;24;31;27;34;31;24;35;35;27;35;29;23;22;33;33;35;26;34;21;29;36;26;25;31;37;31;24;36;28;28;25;24;35;…
ARGFX_M09429_1.94d.bed	0.11901140684410647	313	2630	144683	16;18;7;10;19;15;19;14;19;7;14;16;7;11;14;20;13;10;9;13;18;8;13;20;16;17;16;14;12;21;14;16;17;11;18;19;26;24;29;36;31;29;30;32;28;18;31;25;33;15;36;35;41;30;29;31;23;30;28;29;17;17;23;26;18;15;22;9;18;25;20;22;26;18;18;25;21;22;21;16;23;22;13;11;16;11;11;16;18;12;22;28;18;27;22;26;24;23;23;24;17;21;17;28;29;22;26;27;19;17;18;13;18;5;11;10;11;5;8;15;14;11;11;13;12;7;12;7;5;6;7;8;6;11;5;8;6;9;9;8;1…
SREBF2_M06141_1.94d.bed	0.11891891891891893	44	370	61634	4;11;2;3;0;0;2;3;5;4;2;2;2;1;1;4;2;1;4;1;1;2;3;3;3;0;2;1;2;1;1;5;3;0;4;1;1;0;4;2;3;2;0;1;5;4;1;1;2;3;1;0;0;4;3;1;3;2;1;4;3;1;9;3;1;3;5;6;4;4;9;3;3;2;5;1;4;1;1;0;1;2;0;2;3;1;7;1;4;4;5;0;2;10;5;4;4;4;3;3;4;0;0;1;1;4;1;4;1;2;2;1;1;1;4;0;0;2;0;3;2;0;4;2;2;1;1;2;1;2;5;1;2;1;2;3;5;1;3;1;2;3;1;2;0;4;6;4;3;4
ZNF436_M10428_1.94d.bed	0.11889927310488058	687	5778	489846	25;43;48;43;37;39;28;36;38;41;40;40;38;33;37;40;28;30;50;33;32;34;43;27;24;29;42;41;34;42;36;35;33;39;30;29;49;28;39;43;41;33;39;44;43;47;53;49;39;58;58;50;59;71;44;56;55;57;43;54;53;57;49;74;42;49;41;50;55;48;35;38;37;44;37;46;48;41;50;37;37;44;57;58;39;57;40;44;47;40;50;50;40;33;31;55;39;54;40;56;26;35;38;46;29;28;32;28;30;43;30;28;28;33;23;24;27;33;25;27;23;28;26;30;33;24;30;26;31;30;31;36;24;…
ZNF778_ZNF778.RCADE.bed	0.11883085769046478	248	2087	235701	11;18;7;22;13;12;23;13;15;14;10;14;5;14;10;11;13;9;15;15;14;9;17;15;14;9;14;6;8;10;12;9;18;17;15;14;12;16;6;24;12;14;17;10;7;13;17;11;13;15;9;16;18;17;17;14;13;17;13;13;14;17;17;18;24;15;20;21;14;12;16;14;19;17;22;15;16;14;15;17;16;10;16;16;16;14;7;19;13;19;16;15;15;13;20;15;13;6;19;22;18;15;18;10;14;12;13;8;19;19;17;17;10;17;17;12;14;10;16;16;11;14;6;12;12;14;16;14;15;8;16;15;15;6;10;10;10;19;17…
ZIM2_ZIM2.MEME.bed	0.11871563236449333	2418	20368	1297935	117;114;111;110;120;140;133;117;116;139;129;148;139;122;137;145;139;146;132;142;122;133;138;141;119;144;120;139;146;124;163;138;123;170;139;166;149;164;166;142;146;162;151;147;164;161;181;158;164;190;202;174;169;163;187;168;170;172;160;178;160;161;207;154;179;169;176;141;168;134;150;142;138;136;138;109;147;166;132;170;168;177;154;161;189;195;165;142;155;167;168;125;167;164;145;148;132;138;159;145…
MLXIPL_M05908_1.94d.bed	0.11868686868686869	47	396	58741	5;7;3;0;3;1;3;0;7;3;1;3;1;0;2;4;2;2;5;0;3;1;4;2;2;1;2;1;3;1;1;5;3;2;6;2;2;6;3;1;2;3;0;0;2;3;1;0;1;2;1;0;2;0;8;1;5;1;1;3;0;6;6;1;6;8;0;9;0;6;6;1;0;2;2;2;4;2;3;0;3;5;4;4;4;1;8;4;4;1;5;4;5;9;3;0;3;2;4;1;3;1;1;3;4;1;5;0;1;0;0;2;3;4;4;3;4;0;2;0;1;1;0;3;0;2;3;1;2;5;3;4;1;1;3;8;1;5;3;2;4;1;4;0;2;5;4;3;2;3
GLI4_M10337_1.94d.bed	0.11851851851851852	240	2025	231715	9;15;9;13;9;13;15;17;23;18;15;20;13;8;30;13;18;21;19;17;18;14;17;15;15;15;16;16;15;13;11;9;17;16;11;14;11;15;15;17;14;13;14;13;16;15;8;15;9;7;14;11;11;8;13;12;12;12;19;19;26;8;6;16;12;23;12;14;14;14;13;9;17;13;10;16;21;11;22;18;14;18;14;12;17;10;8;12;11;10;15;15;15;6;13;18;8;10;11;13;12;7;14;9;12;16;13;9;20;14;11;13;8;10;15;16;10;13;11;12;16;9;11;8;7;18;10;8;7;12;15;14;12;15;13;14;18;13;13;12;13;…
CIC_M02158_1.94d.bed	0.11834862385321102	129	1090	162775	13;3;7;9;7;12;8;6;7;10;4;7;8;6;9;8;8;9;6;4;13;7;5;7;3;8;4;6;6;5;7;5;5;4;10;12;5;10;8;4;7;6;7;6;11;6;9;8;5;4;8;2;6;5;6;6;9;11;5;9;12;11;11;4;7;6;6;3;10;10;9;2;8;11;16;6;8;10;8;3;8;8;15;14;10;7;7;3;8;2;3;4;7;7;10;6;6;10;7;8;5;6;9;11;9;6;9;4;1;6;8;5;4;6;1;6;4;10;10;9;3;10;6;5;4;9;7;7;8;7;11;5;9;8;10;9;12;6;4;6;4;9;7;5;8;8;12;5;14;10
ZNF189_ZNF189.RCADE.bed	0.11828841802098333	575	4861	489946	33;27;34;33;34;47;41;25;28;33;31;43;29;28;30;26;29;31;28;36;18;34;29;33;27;29;30;30;22;31;34;33;27;33;32;28;36;35;33;40;25;32;28;32;41;35;31;25;46;34;35;35;42;38;44;35;30;40;31;37;48;40;38;28;42;39;32;38;37;43;37;41;27;32;32;42;28;39;32;31;47;43;44;40;39;46;39;40;27;41;40;32;43;42;44;27;42;46;43;33;37;27;25;35;31;34;33;32;21;33;28;23;33;17;20;20;31;30;21;24;21;20;28;34;17;37;35;31;18;22;19;33;36;…
MAF_M10114_1.94d.bed	0.11827007943512798	134	1133	164972	8;10;9;7;11;8;6;14;14;7;10;7;9;12;7;9;9;6;7;8;3;8;6;7;9;14;12;8;5;8;3;6;6;4;4;9;4;7;1;10;7;2;5;2;5;9;7;7;6;10;6;6;4;6;1;5;8;6;7;6;10;7;10;5;9;9;13;10;7;11;4;16;10;12;9;6;6;4;7;6;13;10;7;12;5;11;8;7;8;8;11;8;8;8;5;5;6;9;13;7;8;7;8;10;4;5;5;8;7;8;10;9;5;17;9;12;8;9;9;10;2;7;10;7;7;8;5;2;5;7;4;4;5;8;4;7;7;8;8;7;8;5;7;4;6;9;8;12;4;12
HNF1B_M05798_1.94d.bed	0.11826086956521739	68	575	86712	2;7;5;2;7;2;6;7;8;5;6;5;4;4;2;2;3;2;3;7;3;7;2;5;2;6;0;2;3;8;3;3;2;7;3;3;3;3;0;6;7;4;4;1;4;1;3;2;5;3;4;1;5;5;7;1;3;5;8;5;2;1;6;3;9;4;6;6;6;3;5;2;2;4;4;2;8;2;2;6;5;4;5;11;4;3;7;3;8;10;1;7;4;1;6;5;3;4;7;5;1;0;6;0;3;1;1;2;6;0;3;6;2;5;2;1;4;0;3;2;4;2;5;0;6;0;2;0;3;1;3;3;5;3;1;4;4;0;3;5;5;4;8;6;0;3;4;6;6;6
ATOH1_M09441_1.94d.bed	0.11801566579634465	226	1915	239779	24;10;16;8;18;14;14;17;10;16;19;11;15;15;9;14;13;16;21;14;11;10;13;16;18;14;12;9;9;17;11;9;16;11;16;11;6;9;8;11;18;10;10;22;11;13;12;15;17;11;16;15;9;6;10;17;11;10;12;24;14;9;10;7;16;13;13;18;9;15;17;18;11;14;13;10;15;17;15;16;19;11;11;10;12;18;11;15;13;11;17;8;16;14;10;15;17;9;10;19;7;15;13;13;11;12;17;15;21;7;9;12;11;12;13;7;15;10;12;12;12;19;8;12;7;14;15;15;10;14;10;10;15;20;6;11;7;8;7;13;9;16…
STAT2_M06795_1.94d.bed	0.11801457827143352	340	2881	373862	19;27;18;21;17;20;29;15;23;22;29;30;23;22;20;15;20;24;22;18;17;15;20;17;16;11;17;13;20;21;10;20;20;19;16;13;21;14;17;18;17;13;17;16;18;19;15;20;23;19;22;17;20;15;25;21;20;22;21;24;16;26;20;31;30;26;29;16;18;21;20;25;16;15;21;17;29;21;19;25;31;30;23;28;24;26;29;15;17;14;19;24;20;21;18;25;17;23;16;17;12;15;24;16;22;18;15;23;15;16;13;14;11;17;12;13;18;19;16;19;23;13;18;27;22;18;14;17;17;19;11;16;18;…
ZNF396_M09367_1.94d.bed	0.11764705882352941	16	136	34194	1;0;3;3;2;0;2;2;0;3;1;1;2;1;0;0;1;2;0;0;1;0;0;0;3;1;3;2;0;1;0;0;1;0;1;2;0;1;2;0;0;2;0;1;0;2;1;1;1;0;1;2;0;0;2;1;1;0;0;0;1;1;0;0;2;1;1;1;4;1;3;0;0;1;1;1;2;0;0;0;0;1;0;0;0;2;1;0;2;1;4;0;0;1;1;0;3;0;1;2;0;0;1;0;0;2;0;2;1;1;0;2;2;0;2;0;2;1;0;0;0;1;0;0;2;0;0;1;1;0;1;0;0;1;0;2;1;1;0;1;0;2;1;1;1;0;3;0;1;2
ZNF260_M10375_1.94d.bed	0.11760801351677529	1949	16572	1379471	106;114;104;113;132;123;110;123;99;131;113;122;106;126;141;128;102;96;116;107;113;115;94;107;103;103;116;96;111;106;101;97;89;102;96;117;124;111;109;117;109;113;98;103;123;120;109;130;114;105;121;132;121;100;114;115;118;130;132;92;111;112;118;101;126;112;116;125;105;136;128;109;114;146;122;114;110;111;127;113;158;131;135;141;148;143;126;114;129;125;125;129;119;98;107;120;108;124;130;127;110;124;1…
ZNF331_ZNF331.RCADE.bed	0.11758917589175892	478	4065	416009	37;30;24;30;30;35;27;29;23;31;25;29;23;27;25;20;24;32;22;35;37;30;23;27;26;25;23;33;38;19;21;30;27;28;36;30;26;20;21;28;28;21;29;23;26;28;23;25;26;37;23;34;33;29;26;26;25;37;32;33;29;27;33;30;34;35;31;32;32;25;39;23;29;38;28;32;35;26;32;33;27;30;28;35;23;24;36;35;26;27;26;20;25;40;19;29;25;23;27;33;27;26;26;18;22;21;27;23;22;23;26;27;20;20;20;31;30;20;21;27;28;24;26;29;25;16;35;20;24;25;19;27;25;…
TCF12_M09213_1.94d.bed	0.11754827875734676	280	2382	268526	20;23;20;15;16;22;20;17;13;13;22;19;10;28;20;14;12;15;12;17;17;16;14;17;16;12;9;15;13;11;16;9;22;17;17;17;20;19;19;13;15;18;17;13;17;9;17;15;13;12;17;15;25;16;21;17;24;12;12;17;18;14;14;16;14;15;13;16;24;26;17;17;23;21;20;18;24;21;13;22;8;11;12;17;21;21;17;23;17;11;16;14;12;16;15;20;17;22;13;18;13;22;10;18;17;23;11;16;14;18;20;14;18;19;16;10;7;12;14;15;13;9;13;15;14;15;19;17;8;12;13;13;8;11;20;16…
ZFP90_ZFP90.RCADE.bed	0.11740166865315853	394	3356	232009	21;20;21;20;13;22;25;23;16;20;21;16;16;21;24;17;25;18;23;17;13;15;21;30;21;20;18;20;25;15;26;35;25;23;18;17;28;45;32;18;44;40;33;23;30;38;37;39;16;24;22;43;37;33;35;33;31;45;32;31;26;34;28;25;24;26;19;24;23;22;23;32;24;22;36;31;24;21;28;25;20;23;23;26;15;25;17;16;22;28;39;25;23;30;31;28;22;25;26;22;33;18;27;26;42;21;31;26;30;26;15;26;16;16;8;14;14;17;12;15;18;14;12;21;13;18;9;18;14;7;10;6;16;10;1…
ZNF791_ZNF791.MEME.bed	0.11737677527151211	281	2394	228357	20;19;8;17;20;12;17;14;11;19;14;12;17;15;12;18;19;10;16;17;15;9;16;27;10;11;18;14;22;11;13;14;14;13;17;15;17;21;16;27;14;14;22;22;18;15;15;13;19;19;17;18;20;25;12;11;13;22;16;24;23;23;25;16;18;20;16;14;31;15;13;12;22;8;22;24;14;19;21;19;13;16;17;19;20;10;20;14;26;20;17;17;20;10;12;28;6;15;19;8;14;16;14;19;16;18;19;26;15;16;12;12;28;24;17;6;18;20;13;16;13;14;14;10;10;15;13;15;12;11;7;17;15;18;9;8;…
ATOH7_M09989_1.94d.bed	0.11735849056603774	311	2650	280165	28;12;18;21;18;10;19;25;16;17;21;15;18;18;19;17;12;23;22;21;16;16;20;25;22;19;16;16;7;13;20;14;20;14;26;14;10;19;17;7;27;7;24;20;11;21;16;17;22;24;18;22;17;20;24;12;26;21;17;23;17;22;23;15;13;21;13;24;22;23;14;18;13;16;24;17;18;30;21;14;23;27;9;15;23;21;13;24;13;13;29;18;17;9;13;21;13;10;23;23;11;31;18;17;10;8;19;11;26;13;19;28;16;18;15;8;14;23;15;23;20;17;13;16;15;17;14;18;14;11;8;12;26;24;17;15…
MNT_M05909_1.94d.bed	0.11734028683181226	180	1534	175913	12;14;14;13;14;11;12;10;16;14;5;9;6;7;11;12;16;12;7;8;10;9;9;13;19;13;4;7;11;6;16;7;11;10;6;6;12;13;10;9;9;22;4;5;6;9;11;15;8;14;18;11;8;8;8;9;5;4;9;3;12;7;16;10;9;10;12;14;11;18;11;15;15;18;12;5;10;9;9;6;11;9;15;11;12;11;12;7;8;15;9;9;7;10;18;6;7;15;11;6;14;6;10;15;3;16;7;14;15;3;8;7;7;11;10;12;14;10;5;6;10;12;6;9;15;11;4;9;10;8;11;11;7;11;10;15;7;10;7;7;8;4;13;15;17;11;16;5;6;7
IRF1_M06920_1.94d.bed	0.1172886519421173	308	2626	357677	15;32;15;16;17;27;21;16;25;16;21;24;20;17;20;14;26;26;17;23;23;17;15;14;24;20;15;23;15;16;14;18;24;14;21;15;24;11;15;18;17;11;7;18;17;19;17;16;19;18;11;15;24;7;24;15;15;19;25;24;9;15;14;16;22;20;19;16;17;20;19;14;17;12;17;16;29;24;12;29;27;24;23;19;25;20;17;20;19;19;15;25;19;22;17;12;7;16;14;15;16;22;17;16;16;14;13;12;22;18;12;18;13;23;11;17;21;17;12;16;17;17;17;11;17;16;13;24;18;15;12;13;13;14;2…
SP1_M09179_1.94d.bed	0.11728331443883334	1138	9703	636339	63;58;39;63;65;56;65;59;60;70;73;61;69;62;61;48;62;54;62;52;49;58;73;61;60;59;59;60;60;61;63;55;48;69;71;70;55;44;76;69;74;61;50;70;63;81;79;75;78;61;87;84;84;81;95;69;82;79;91;82;103;99;114;110;109;85;95;87;75;76;92;60;73;60;38;59;55;75;70;85;77;84;104;100;90;101;80;68;69;89;80;78;88;79;74;83;75;62;58;79;57;77;67;59;54;55;53;39;55;42;52;46;48;48;55;54;63;50;45;45;56;43;57;65;50;40;41;33;52;43;60…
HNF1B_M05797_1.94d.bed	0.1170018281535649	64	547	83584	2;6;5;2;6;3;5;4;7;5;7;3;4;4;3;1;3;2;2;6;4;7;2;7;2;6;0;3;5;7;3;2;2;6;3;3;4;5;0;5;7;4;4;1;4;1;2;0;5;3;3;0;6;4;6;1;4;6;7;5;2;1;5;3;10;4;6;5;7;3;2;2;3;4;4;2;7;3;2;6;5;4;3;11;4;3;4;3;7;10;1;7;3;0;6;3;3;3;7;6;0;0;6;0;1;2;3;2;6;0;1;6;2;3;2;1;4;0;4;2;4;2;5;0;6;0;2;0;3;1;2;3;5;3;1;6;3;0;2;6;3;6;10;4;0;3;4;5;3;6
MESP1_M05902_1.94d.bed	0.11693548387096774	319	2728	279026	16;17;12;14;14;18;19;21;9;16;18;15;17;25;21;16;23;16;19;21;14;14;14;19;19;19;7;16;14;16;11;26;27;17;17;21;22;19;9;12;10;19;18;19;23;18;21;29;14;22;20;20;20;16;13;19;16;18;18;17;22;18;12;20;19;17;18;28;23;24;15;19;22;19;15;21;27;17;13;24;25;21;22;24;20;22;24;15;20;13;16;21;26;20;18;21;28;29;14;12;22;21;20;21;19;20;15;26;10;17;27;22;16;27;17;13;14;14;12;18;14;13;17;23;18;19;28;18;16;13;26;18;13;10;…
ZNF140_M10354_1.94d.bed	0.11691147280666932	589	5038	467113	37;30;27;39;34;37;32;47;30;30;40;40;39;38;33;33;35;30;37;36;48;35;25;30;42;30;30;37;34;25;33;21;23;38;29;38;33;33;36;37;31;28;23;33;37;33;32;32;33;40;40;31;38;40;35;50;38;55;32;38;54;42;41;37;38;46;38;31;48;33;40;27;31;37;38;34;31;42;38;41;42;36;38;40;37;38;50;35;35;40;38;30;40;27;33;30;43;33;45;32;40;33;29;33;39;37;29;30;23;29;31;38;19;20;18;36;29;22;28;28;27;27;26;35;33;24;35;31;30;32;44;21;33;…
ZNF34_M10393_1.94d.bed	0.11687548942834769	597	5108	585053	38;41;39;40;48;25;37;32;31;36;28;38;30;42;25;34;43;30;39;38;45;50;34;33;30;34;36;31;41;36;41;38;30;34;37;25;29;29;31;37;36;39;30;35;25;32;33;21;31;29;27;31;30;31;28;36;25;22;32;37;41;30;33;47;38;33;39;43;22;36;38;35;28;41;51;56;38;39;37;40;33;34;38;32;38;33;27;41;38;34;33;38;24;38;38;33;33;35;34;34;32;39;32;29;28;30;33;34;31;31;35;25;31;36;31;33;31;19;34;33;32;33;41;37;25;27;27;30;41;27;33;28;32;…
HKR1_HKR1.RCADE.bed	0.11680768679191166	3258	27892	2069755	186;175;170;167;194;166;194;218;179;189;207;175;198;189;193;203;194;183;191;184;199;199;180;181;194;175;169;155;158;190;194;208;181;178;191;198;180;196;211;197;186;220;187;173;208;235;206;203;195;254;220;240;229;231;199;230;222;222;207;191;238;202;204;234;221;189;196;201;189;194;195;214;182;203;197;207;191;200;202;218;224;221;237;223;216;216;199;233;168;241;219;194;210;220;206;197;202;186;207;203…
PRDM1_M06024_1.94d.bed	0.116751269035533	230	1970	266786	11;16;10;20;17;15;26;14;16;17;12;11;23;9;11;6;15;12;13;20;12;10;10;15;18;7;15;20;9;18;11;11;11;11;21;15;19;13;5;13;8;13;8;15;23;17;12;18;5;14;14;11;17;13;19;17;14;9;13;11;11;11;6;15;20;11;14;14;17;8;17;13;12;13;15;8;15;15;10;21;23;15;20;19;18;23;14;15;20;20;20;16;15;16;12;11;9;17;15;7;12;9;10;9;16;12;9;14;13;9;8;10;12;12;10;5;17;11;9;9;10;8;9;13;10;18;15;13;11;16;7;7;7;12;14;6;10;12;11;13;13;12;9…
ZNF787_M10060_1.94d.bed	0.11662165479990179	1425	12219	1359623	97;87;98;103;99;104;79;88;104;106;95;91;80;97;81;88;88;109;93;94;89;113;101;80;88;93;70;102;80;84;106;68;97;101;94;63;95;84;92;100;77;74;85;74;68;83;63;86;77;67;70;73;76;70;64;78;65;54;63;60;54;59;48;59;47;41;76;86;75;61;64;72;79;159;232;125;88;63;70;59;85;74;60;65;54;64;56;48;68;61;50;64;73;63;68;55;79;74;65;62;83;63;76;81;89;60;103;79;93;75;67;67;73;87;72;85;85;86;76;83;67;87;80;93;101;76;85;70…
ZNF621_ZNF621.MEME.bed	0.11661989398191457	374	3207	372136	20;22;26;28;17;26;29;34;17;21;22;29;18;14;18;21;29;26;19;13;20;17;25;16;19;26;9;14;26;31;20;34;16;18;19;23;20;29;16;21;14;22;20;19;22;21;19;19;20;16;8;18;21;13;16;19;16;25;17;20;22;27;12;32;19;17;19;23;34;22;30;17;20;23;21;27;26;27;27;26;17;21;17;32;20;21;22;35;19;27;32;13;31;14;20;16;22;22;27;22;19;23;33;23;29;19;17;14;20;30;21;19;22;15;19;13;23;27;18;30;24;9;15;21;23;21;17;23;11;19;17;26;17;18;…
ZBTB6_M06843_1.94d.bed	0.1164043082021541	281	2414	282004	13;18;17;16;15;21;16;11;13;19;20;18;18;17;13;14;13;19;8;18;10;18;15;21;17;10;19;15;8;19;18;18;20;12;12;19;19;16;16;13;22;16;13;12;14;16;17;12;13;10;9;10;17;13;18;18;16;10;16;23;17;5;17;17;22;11;14;11;15;26;37;12;13;16;9;17;20;28;23;23;11;10;13;14;18;15;11;21;20;11;14;19;15;8;15;20;10;12;13;10;19;21;13;22;21;15;16;18;20;19;19;20;12;16;19;24;15;22;16;18;18;19;19;13;15;27;18;20;12;28;10;14;9;14;10;1…
NR2C1_M09872_1.94d.bed	0.11623779946761313	131	1127	111953	10;10;7;7;1;10;7;3;12;8;8;10;4;7;8;8;3;8;9;10;7;9;12;7;7;9;11;4;7;2;6;5;7;6;2;7;10;9;6;7;5;5;14;4;6;9;10;7;8;6;8;4;8;7;7;7;12;12;12;12;7;9;13;7;10;12;6;7;6;11;7;12;8;9;8;6;8;12;8;8;8;5;9;11;13;13;8;11;7;9;13;7;11;5;10;8;12;8;7;6;8;6;4;10;7;11;6;7;9;3;5;2;8;13;13;5;3;6;3;9;5;4;7;4;5;8;7;13;8;6;4;4;7;12;2;7;7;5;5;5;5;4;7;5;8;8;7;4;3;4
NFKB1_M10276_1.94d.bed	0.11622615088394889	664	5713	396922	31;32;27;27;34;38;46;36;25;39;28;30;39;43;28;37;36;52;27;36;37;37;43;24;51;38;43;31;44;34;29;39;46;38;49;52;46;41;41;55;66;39;58;43;48;67;49;50;43;34;54;64;60;53;39;31;48;33;42;28;31;36;38;40;32;48;31;39;36;62;62;49;40;40;28;40;48;46;40;48;34;33;36;39;39;36;48;38;51;37;36;34;39;34;55;40;48;47;37;48;33;45;40;46;37;39;40;45;34;46;30;35;37;38;48;30;40;36;31;27;29;33;38;31;26;33;32;32;38;27;27;31;24;…
ZNF418_M10408_1.94d.bed	0.11610650371017023	532	4582	367491	35;42;29;25;28;34;28;39;26;21;24;28;31;35;36;37;27;34;42;31;33;34;35;34;35;41;42;27;33;35;36;40;26;25;32;31;23;26;33;33;29;34;30;39;31;43;33;42;44;35;26;26;29;29;45;31;35;37;34;38;46;41;32;35;37;31;36;38;28;28;43;42;41;37;46;28;42;29;29;32;25;27;30;27;22;39;38;39;27;30;36;43;35;23;25;22;23;29;37;19;24;30;31;33;24;17;20;31;30;15;26;30;30;35;22;23;25;24;24;30;38;20;34;32;22;26;34;31;31;31;17;28;26;…
CREBL2_M07230_1.94d.bed	0.11607142857142858	13	112	31687	1;2;0;0;0;2;0;0;2;5;1;2;0;0;0;0;0;1;3;2;0;1;1;1;0;1;0;1;0;1;0;0;0;0;1;0;1;1;1;1;0;1;0;0;0;2;0;0;0;0;1;1;0;2;3;1;1;2;0;1;0;2;1;1;0;3;3;3;0;0;0;1;0;3;0;1;0;1;2;0;0;2;0;0;2;2;4;0;0;0;1;3;0;1;0;2;1;0;0;0;0;0;0;0;3;1;1;1;0;0;0;0;1;0;0;0;1;0;0;0;0;0;0;1;1;0;1;0;0;0;0;0;0;1;0;0;3;0;2;1;0;3;0;0;0;0;0;0;3;1
RFX3_M06050_1.94d.bed	0.1159274193548387	115	992	134751	8;12;8;3;14;2;8;4;3;10;11;3;7;9;12;9;13;7;14;7;2;4;5;4;5;2;11;6;3;10;4;8;11;11;9;7;4;5;4;2;4;6;6;4;7;5;10;12;7;7;2;6;3;7;4;7;6;7;18;14;4;7;10;5;8;15;3;7;6;0;7;11;2;12;11;6;12;6;4;11;6;10;5;8;20;4;9;11;6;10;15;9;6;5;5;6;5;5;6;9;10;10;4;4;3;12;5;4;0;7;1;6;8;3;6;3;2;6;7;6;3;9;0;13;3;2;8;7;6;8;5;9;4;0;5;6;7;6;4;4;4;5;2;5;1;2;6;7;7;6
NR4A1_M06696_1.94d.bed	0.11592670894996476	329	2838	331042	27;36;21;17;20;23;14;26;27;26;24;17;25;18;19;24;23;25;17;15;18;15;25;23;20;21;20;18;20;17;15;19;24;25;21;18;16;22;20;21;21;15;15;17;14;17;15;14;23;12;20;22;15;16;19;19;24;19;13;21;14;17;14;21;16;15;17;28;24;23;17;18;22;26;23;21;22;14;21;18;21;27;12;18;22;24;11;14;17;9;16;17;8;18;15;13;17;13;11;13;21;15;9;17;19;11;19;14;17;13;25;16;17;19;24;22;14;22;20;16;11;18;22;17;15;12;28;18;16;21;20;21;19;28;…
ZFP14_ZFP14.RCADE.bed	0.11583383503913305	962	8305	759241	62;46;47;50;67;54;63;72;63;67;62;46;57;49;65;44;72;53;66;55;67;55;62;60;54;70;65;47;41;48;52;48;50;62;55;54;57;60;57;60;65;67;57;55;47;50;60;51;60;55;59;71;59;58;45;55;56;84;74;53;51;58;70;61;62;70;58;67;57;54;48;66;82;60;68;70;52;67;59;56;58;55;66;62;70;69;51;59;67;53;64;70;69;51;51;59;57;52;62;54;59;62;47;41;58;40;55;62;46;35;58;51;49;44;37;49;47;39;57;52;58;42;40;52;49;45;38;34;41;55;50;63;49;…
ZSCAN22_M10335_1.94d.bed	0.11568770280113899	1747	15101	1014482	109;93;97;74;89;92;113;85;98;111;106;87;87;103;124;96;104;99;110;105;94;80;101;115;101;100;92;106;91;89;113;104;87;103;103;104;96;99;114;105;102;102;84;98;117;113;121;129;135;154;129;130;137;120;120;143;138;127;139;102;143;136;140;120;135;128;135;118;124;105;107;120;96;99;103;102;106;114;94;112;132;111;130;111;115;123;145;111;116;113;114;112;120;108;125;111;102;109;118;102;102;104;95;95;72;104;95…
RFX1_M09096_1.94d.bed	0.11566617862371889	79	683	105505	4;8;4;4;10;0;4;2;2;6;9;0;4;6;8;6;10;8;7;4;2;3;6;2;2;0;6;2;6;8;4;8;6;6;4;5;2;6;2;2;4;6;4;4;4;6;8;8;4;2;2;4;4;2;6;2;7;6;12;6;4;2;8;6;6;10;2;2;2;0;6;8;2;10;7;4;8;8;2;8;2;9;2;6;13;2;6;8;4;2;14;5;2;3;6;8;3;2;6;2;6;6;4;6;2;10;2;6;0;6;0;0;7;4;2;2;2;6;2;0;2;6;0;4;4;2;0;2;8;6;0;8;4;0;2;4;8;6;2;2;2;2;4;6;2;4;2;8;4;6
NFIA_M05936_1.94d.bed	0.1156015037593985	123	1064	141001	5;7;4;11;7;2;14;6;4;9;6;4;13;10;5;8;2;4;7;7;7;8;5;9;13;6;9;5;7;8;4;6;6;8;8;11;6;7;7;7;6;8;4;8;5;6;7;7;4;4;3;10;3;2;7;11;6;9;4;8;8;6;7;6;10;10;5;5;6;11;9;8;8;6;11;11;8;7;7;7;9;5;6;12;12;11;6;12;10;9;5;5;9;8;8;6;8;14;0;7;4;6;4;3;9;8;8;9;6;5;7;12;9;5;5;9;8;6;9;4;12;11;1;12;1;8;7;10;9;5;8;3;2;10;6;7;7;6;8;5;7;9;6;7;4;7;9;8;3;7
ZFP30_M10310_1.94d.bed	0.11540342298288508	236	2045	242713	16;18;18;15;12;10;13;9;13;16;16;15;17;13;18;18;19;15;7;10;9;16;11;15;16;7;19;11;13;12;16;16;8;16;14;9;10;12;21;6;7;19;12;14;11;15;15;13;13;17;11;22;7;13;11;19;10;14;17;19;17;17;16;11;14;15;10;20;9;13;18;11;16;10;18;18;21;12;13;12;21;11;15;7;11;13;11;11;12;12;16;7;18;18;18;13;15;13;15;6;17;16;13;13;12;14;15;13;12;14;13;12;9;18;18;7;12;15;10;10;14;14;21;13;10;10;14;10;13;18;14;13;20;13;8;11;17;14;1…
ZNF317_M10421_1.94d.bed	0.11521739130434783	159	1380	192972	11;10;7;14;8;11;7;8;6;13;9;10;12;13;10;12;13;10;7;8;12;10;10;5;16;6;11;8;8;6;4;8;6;10;8;8;7;7;7;10;5;13;9;6;12;4;9;8;8;5;7;12;8;9;11;7;11;6;9;13;13;12;6;12;8;7;10;14;8;11;10;7;8;11;9;10;12;14;9;11;8;12;9;9;15;14;9;9;19;14;16;11;11;8;4;14;5;18;5;6;9;9;18;10;10;9;10;3;7;8;6;13;4;7;4;12;8;6;7;6;5;3;12;8;9;6;9;10;10;6;6;8;7;12;6;10;8;7;11;5;10;12;10;6;13;7;15;9;6;11
ZNF529_ZNF529.MEME.bed	0.11510007008799937	5912	51364	2997520	279;274;262;303;302;312;371;340;283;310;336;334;272;334;339;347;312;314;315;315;317;336;325;332;342;288;292;313;334;302;344;398;325;398;371;386;341;381;391;366;336;365;372;368;413;442;412;445;427;446;469;499;456;460;444;460;509;500;471;404;474;509;462;505;455;348;412;402;400;384;398;324;327;289;299;275;359;346;354;380;456;397;430;503;479;466;411;403;413;455;382;406;437;386;393;390;371;405;426;414…
SIX1_M09119_1.94d.bed	0.11504424778761062	13	113	33922	3;2;1;0;0;0;0;1;1;0;1;0;0;1;1;2;3;1;0;1;0;0;1;0;1;1;0;4;0;2;0;0;0;0;1;1;0;1;0;0;2;2;0;0;1;1;0;0;1;1;0;1;0;1;0;2;2;3;2;0;2;0;0;1;0;0;0;0;1;0;0;0;1;2;2;0;1;1;1;0;1;2;0;1;2;1;0;2;0;1;1;0;0;1;0;2;1;1;2;0;0;0;1;2;0;0;2;1;1;0;3;2;0;0;1;0;1;1;0;0;1;0;0;0;2;0;0;1;1;1;1;0;0;0;1;0;1;0;2;0;1;1;1;0;0;1;1;0;0;2
TP53_M06704_1.94d.bed	0.11487702459508098	383	3334	375060	31;41;19;20;32;22;29;20;23;23;33;31;20;31;16;22;28;11;20;22;20;31;15;34;20;27;10;28;30;20;26;22;22;28;12;20;18;18;22;22;25;32;26;28;30;24;15;24;20;12;20;21;18;20;20;19;26;18;32;20;17;25;30;14;21;30;14;22;27;29;31;21;16;23;29;24;29;26;26;27;23;21;13;15;18;26;26;26;24;27;30;17;15;12;18;16;19;21;20;11;23;25;17;21;21;20;24;28;20;19;22;19;28;26;19;18;25;21;24;17;23;21;20;11;15;22;19;23;11;21;19;33;20;…
ZNF675_ZNF675.RCADE.bed	0.11478037832638666	716	6238	561525	41;39;39;47;41;52;43;44;32;45;44;43;43;32;47;46;47;40;59;34;37;43;50;34;45;43;35;43;33;42;34;64;24;40;35;39;38;41;40;31;38;39;37;31;43;35;43;47;36;57;43;52;46;50;49;47;55;55;54;47;47;37;56;49;49;55;39;37;45;30;47;50;50;56;40;36;57;36;41;43;44;50;52;50;51;50;59;39;45;52;45;45;38;42;44;40;49;53;44;45;52;31;34;45;33;27;34;43;41;31;32;44;37;35;35;35;26;30;32;33;39;40;35;35;39;45;46;43;38;42;30;38;39;…
NR2F1_M02008_1.94d.bed	0.11476868327402136	129	1124	121010	8;7;8;6;7;9;7;4;11;9;6;7;2;7;8;5;7;9;13;8;8;9;12;6;9;8;9;4;8;4;11;7;7;4;4;5;8;10;4;8;8;3;14;2;4;10;9;9;5;8;9;5;2;6;8;7;10;11;14;11;4;8;8;5;8;14;6;8;5;6;7;14;12;8;8;11;7;13;7;9;3;3;9;9;9;13;5;13;6;11;13;9;10;2;10;5;10;6;9;9;6;8;3;5;11;12;9;5;9;6;5;5;7;18;9;7;3;5;7;13;7;5;8;4;6;8;11;11;3;4;2;5;11;14;3;9;4;4;5;5;6;4;4;7;11;8;5;5;8;3
NR2C1_M08997_1.94d.bed	0.11476868327402136	129	1124	121010	8;7;8;6;7;9;7;4;11;9;6;7;2;7;8;5;7;9;13;8;8;9;12;6;9;8;9;4;8;4;11;7;7;4;4;5;8;10;4;8;8;3;14;2;4;10;9;9;5;8;9;5;2;6;8;7;10;11;14;11;4;8;8;5;8;14;6;8;5;6;7;14;12;8;8;11;7;13;7;9;3;3;9;9;9;13;5;13;6;11;13;9;10;2;10;5;10;6;9;9;6;8;3;5;11;12;9;5;9;6;5;5;7;18;9;7;3;5;7;13;7;5;8;4;6;8;11;11;3;4;2;5;11;14;3;9;4;4;5;5;6;4;4;7;11;8;5;5;8;3
RORA_M06062_1.94d.bed	0.11471321695760599	138	1203	168763	6;5;9;7;7;7;14;8;14;5;10;8;9;9;12;7;10;10;8;8;14;10;8;9;9;10;10;11;11;8;7;11;7;8;3;7;6;10;4;10;8;7;9;6;9;6;4;5;13;7;7;9;5;6;10;9;8;6;11;1;0;7;8;6;9;8;2;11;11;9;6;8;14;6;9;15;9;7;6;6;9;8;5;5;11;7;8;8;8;7;12;11;9;7;6;7;8;10;9;8;6;8;6;7;11;9;6;11;12;8;9;9;5;7;3;7;11;8;6;4;4;17;4;9;13;4;8;9;14;5;6;6;6;8;6;6;6;12;5;6;7;10;12;8;8;10;6;9;9;4
ZNF736_ZNF736.RCADE.bed	0.11470379985839037	486	4237	314981	17;19;22;34;29;22;34;39;19;26;27;21;28;20;32;17;29;23;19;28;25;20;21;25;29;19;27;20;30;28;43;35;38;29;50;38;27;35;39;37;38;30;33;33;55;53;32;43;35;38;27;44;40;34;39;23;37;33;32;24;32;25;38;28;40;35;22;40;30;33;17;40;32;29;32;39;30;37;32;26;21;30;32;29;30;17;30;30;25;24;34;35;33;28;23;29;38;47;34;32;41;43;38;31;26;33;25;28;23;29;36;26;22;27;27;28;34;24;24;15;28;14;11;19;16;23;15;18;15;16;15;8;12;2…
CEBPZ_M06474_1.94d.bed	0.11454545454545455	189	1650	171330	14;17;14;10;13;8;12;13;11;8;17;11;16;12;14;18;9;4;7;16;13;10;12;8;6;12;11;7;10;15;8;7;11;10;9;10;11;7;9;10;15;16;9;11;11;14;6;13;10;15;16;11;13;12;8;9;10;13;9;8;17;10;5;14;4;14;15;14;15;17;15;7;5;11;11;7;10;17;11;23;8;17;8;13;10;15;12;15;12;9;14;5;17;14;5;9;11;10;12;15;5;9;16;12;11;8;13;12;8;10;7;15;10;8;8;5;10;11;6;8;12;3;12;9;10;5;17;13;11;8;7;8;11;24;7;12;11;13;11;11;13;12;12;8;14;7;5;8;14;7
TBX2_M09209_1.94d.bed	0.11448598130841121	392	3424	229945	19;15;19;15;13;17;25;12;18;16;13;20;13;15;15;15;12;27;12;14;14;17;29;20;17;15;15;25;11;14;16;16;16;27;25;17;23;19;22;42;41;42;36;35;34;34;36;25;36;42;51;54;38;36;38;47;27;35;29;21;26;25;30;30;27;24;23;36;24;24;22;22;30;30;22;18;22;20;36;20;26;32;25;21;29;25;26;32;24;33;22;25;31;39;32;30;38;34;34;32;27;27;30;29;24;17;28;16;22;21;15;14;15;14;9;19;16;8;22;19;19;15;17;15;14;20;9;8;18;13;17;18;18;15;1…
ZNF296_M09353_1.94d.bed	0.11430793157076205	147	1286	174957	9;6;12;10;11;4;7;9;12;12;7;12;7;7;8;12;5;13;8;9;13;10;11;7;11;9;12;3;9;12;11;7;9;11;11;5;11;6;8;8;6;8;7;11;3;4;11;7;14;11;12;9;9;9;7;8;5;6;4;3;4;12;5;6;10;10;5;13;10;8;4;13;7;7;12;12;10;9;6;14;12;6;9;8;4;12;10;8;13;4;7;9;6;8;5;7;8;8;4;12;2;7;14;6;9;9;8;10;4;6;8;13;7;4;6;11;10;9;8;13;8;9;11;6;16;5;11;7;6;4;11;7;4;10;7;4;10;9;15;10;6;9;6;10;12;5;12;18;8;10
TLX1_M06826_1.94d.bed	0.11428571428571428	156	1365	149512	10;12;7;11;9;5;11;8;13;2;6;4;11;5;10;5;12;7;8;9;16;11;11;9;4;3;12;12;7;9;13;5;6;8;6;6;9;11;10;9;10;9;10;6;8;9;7;10;12;8;8;12;14;14;10;11;9;9;9;9;10;13;7;15;13;8;10;11;9;13;9;13;9;10;8;10;7;13;10;7;11;12;7;10;15;9;11;7;8;8;6;14;14;15;9;7;13;15;12;6;5;11;10;9;6;9;5;10;5;9;5;7;5;9;6;13;9;7;10;5;17;12;7;12;8;12;7;12;8;11;5;7;5;9;5;8;8;4;9;6;11;9;8;6;5;9;10;8;8;13
PROX1_M09088_1.94d.bed	0.11397058823529412	31	272	45337	4;2;2;1;1;2;2;1;0;1;2;2;6;1;3;3;2;2;1;0;1;1;1;0;4;1;1;1;1;2;1;0;0;2;2;2;3;1;0;4;3;3;2;1;2;2;3;2;0;3;1;3;1;5;2;1;1;2;2;0;2;2;3;3;2;0;0;3;3;2;0;1;2;4;0;1;5;1;2;0;3;1;3;1;4;1;3;7;1;2;3;1;2;5;0;1;3;2;3;2;0;2;4;6;2;0;3;5;3;4;5;1;1;1;0;2;1;0;4;1;0;2;0;1;3;2;0;0;0;0;3;1;1;1;1;0;4;2;0;2;0;1;1;1;2;3;1;3;0;2
ZNF573_ZNF573.RCADE.bed	0.11394557823129252	670	5880	403533	34;27;31;26;33;34;30;24;39;29;30;30;33;30;34;27;36;33;35;37;36;35;33;42;50;28;38;27;48;41;64;49;55;49;42;46;57;53;58;58;40;60;67;67;64;56;46;61;55;39;56;56;54;42;54;54;43;42;37;36;54;39;44;45;33;38;43;48;50;38;34;35;50;47;40;39;46;43;31;49;47;36;41;42;38;38;28;27;37;31;46;51;45;44;35;42;49;55;47;41;42;45;51;51;37;44;35;47;40;43;44;44;48;34;44;42;39;29;33;35;24;22;34;34;38;34;21;27;21;26;32;24;17;…
ZNF148_M09349_1.94d.bed	0.11388192583628663	2635	23138	1431273	138;137;136;134;154;142;142;139;128;165;165;152;153;180;119;143;158;160;148;161;129;160;125;142;140;143;148;133;145;139;135;165;130;143;167;157;136;150;146;143;170;168;139;135;161;165;191;190;182;168;198;215;188;180;211;237;214;222;226;203;232;215;227;206;194;204;187;208;200;159;170;162;145;149;105;140;173;175;180;185;191;193;212;202;213;218;203;209;197;214;204;159;182;190;185;161;169;153;170;184…
MTF1_M05917_1.94d.bed	0.1138763197586727	151	1326	104970	7;6;13;9;12;8;4;7;6;10;8;13;14;13;6;11;10;10;8;10;5;4;6;5;8;9;1;3;10;5;14;8;14;8;10;8;10;12;6;11;5;5;8;11;12;7;12;9;12;12;8;11;10;8;9;12;19;12;10;8;14;9;10;6;11;8;6;3;6;5;13;15;13;12;6;11;11;9;11;12;9;11;5;7;13;9;11;6;13;12;8;11;12;12;7;16;6;10;10;14;6;9;7;10;15;13;11;4;12;13;9;5;10;11;7;9;7;6;6;8;8;4;5;7;8;6;12;4;5;8;8;8;9;5;9;5;11;11;11;6;6;5;8;6;10;3;9;5;4;6
ZNF181_ZNF181.RCADE.bed	0.1138554596433747	3614	31742	3660045	263;236;253;264;244;279;250;268;274;246;261;242;242;255;233;258;255;257;251;256;242;255;245;240;263;260;229;228;234;264;229;211;221;202;222;221;232;240;219;214;206;205;246;207;201;203;187;215;193;231;177;166;182;172;140;160;179;139;158;156;126;111;118;127;157;146;216;229;198;173;159;178;222;353;378;347;198;160;166;193;199;243;208;160;149;133;136;138;158;141;161;160;171;177;170;147;189;184;185;178…
ZNF770_M10379_1.94d.bed	0.11380919460767369	3951	34716	3804637	265;258;277;233;287;298;278;266;283;279;243;254;258;288;260;284;271;266;274;246;261;281;266;276;267;271;236;269;270;258;270;258;240;239;222;256;269;240;249;242;226;227;224;246;209;228;222;212;215;236;183;198;184;181;180;194;189;195;195;161;155;148;144;180;162;201;254;274;205;202;186;228;248;394;463;348;222;198;188;191;234;266;224;177;176;160;175;153;183;179;188;192;179;191;171;199;197;235;199;203…
ZNF134_M10355_1.94d.bed	0.11374407582938388	432	3798	252987	22;22;27;23;16;20;18;21;29;29;23;16;22;26;19;15;11;19;18;16;20;16;25;21;19;15;31;28;23;12;24;27;28;27;26;25;21;24;21;33;46;26;43;48;30;34;31;34;31;45;44;50;43;45;37;51;41;24;28;34;36;41;27;35;24;25;39;27;22;27;30;31;29;36;22;27;31;27;21;22;30;26;36;30;21;28;18;29;34;19;33;40;44;43;31;33;31;45;32;28;36;33;38;33;26;21;19;25;26;19;23;17;14;15;6;23;21;24;15;13;17;14;17;15;14;17;20;18;14;9;9;14;17;26;…
RORA_M06061_1.94d.bed	0.11365079365079366	179	1575	197304	12;12;11;6;17;13;10;3;7;10;12;8;11;17;18;14;11;9;12;16;10;14;17;8;8;12;8;5;10;8;12;9;11;16;9;4;3;14;5;8;10;11;17;12;11;6;14;11;11;6;7;12;6;10;15;21;15;13;11;9;8;12;13;12;12;10;10;6;13;12;18;10;12;12;12;10;9;12;13;5;11;18;5;17;10;7;8;5;14;7;9;16;17;12;16;7;12;11;15;13;9;13;9;15;8;12;12;11;7;4;7;15;9;7;7;9;6;17;5;16;6;4;14;9;10;10;14;10;7;11;12;8;11;13;9;13;7;7;7;7;8;9;9;10;3;9;11;11;12;6
GCM1_M05761_1.94d.bed	0.11335254562920269	118	1041	84197	7;5;8;8;11;4;11;11;4;9;11;6;8;8;1;10;9;8;8;5;4;6;9;5;7;6;7;6;11;10;6;2;10;7;7;6;7;7;6;5;6;7;4;5;7;7;9;11;11;5;7;5;7;9;4;5;5;7;11;6;5;3;8;8;10;6;5;12;6;10;6;9;5;3;9;8;7;6;11;9;7;6;11;13;10;8;11;15;6;13;9;8;9;11;11;5;11;10;9;7;7;7;3;4;7;6;4;4;2;5;4;0;3;6;2;5;2;9;5;10;10;10;6;8;3;8;3;6;6;3;9;5;3;8;5;6;8;4;7;6;4;6;8;6;2;8;7;6;6;8
EBF1_M05639_1.94d.bed	0.11321416053277251	323	2853	306865	27;19;28;27;9;17;18;32;14;25;16;21;16;22;24;18;21;32;20;25;19;16;22;21;20;26;34;11;22;21;15;12;10;14;22;20;13;14;16;23;16;21;20;13;16;10;28;15;12;11;9;22;22;26;24;10;24;26;19;13;36;19;33;21;26;22;21;19;16;20;35;27;33;24;11;28;20;17;12;7;23;16;20;15;29;22;16;29;20;22;18;20;23;24;8;36;22;27;22;25;13;27;11;24;21;17;4;17;18;14;16;10;20;4;16;19;22;18;19;11;16;11;11;8;20;15;17;21;21;22;14;14;12;14;22;9…
HNF4A_M05803_1.94d.bed	0.11317254174397032	122	1078	150134	10;11;5;4;9;3;5;9;6;8;6;6;7;9;7;10;15;5;10;14;7;5;9;6;15;9;8;7;8;10;4;7;9;4;6;9;9;13;6;5;5;5;7;4;8;3;5;8;4;4;4;4;7;6;11;7;9;10;6;12;7;7;2;8;8;8;13;6;6;4;6;7;7;12;11;5;8;12;8;8;11;7;3;10;5;11;6;12;6;6;4;11;6;7;9;6;13;6;7;9;7;7;10;3;7;6;5;6;9;7;6;6;7;8;6;8;4;8;5;12;9;3;9;7;3;8;9;9;4;1;5;6;5;9;3;9;7;5;5;6;3;6;11;7;7;8;7;3;4;10
PRDM14_M06945_1.94d.bed	0.11305007587253414	149	1318	146582	17;8;4;12;6;7;7;13;13;15;8;15;9;12;8;16;15;6;9;12;5;7;7;8;11;9;9;11;7;6;8;5;10;11;15;10;6;5;6;13;11;7;6;15;8;9;10;15;10;7;2;7;13;7;9;4;11;10;11;11;3;5;7;6;8;10;9;7;5;13;6;10;6;10;16;14;8;8;9;5;12;13;8;10;2;4;5;8;7;8;9;3;5;4;4;5;3;8;17;12;5;13;5;13;7;10;9;7;9;10;12;8;10;9;14;5;5;5;7;8;7;8;10;7;9;12;9;10;13;13;10;12;9;9;9;9;10;10;9;6;2;7;9;10;4;5;6;10;20;6
HLF_M05791_1.94d.bed	0.11304347826086956	26	230	44960	1;1;1;2;0;1;0;0;1;3;1;7;1;0;0;0;1;0;3;2;1;2;1;1;1;1;0;3;2;0;0;1;2;3;2;2;3;2;2;2;2;1;0;3;1;1;2;1;2;2;1;2;0;3;1;3;0;1;2;5;3;1;2;1;3;1;1;2;0;5;3;5;2;0;0;0;2;2;0;1;1;2;1;0;0;2;2;1;4;1;5;1;2;3;1;1;1;0;2;1;1;1;1;2;2;3;0;0;2;0;3;5;0;1;1;2;2;0;0;2;1;1;4;0;1;0;1;2;1;1;3;2;1;2;2;1;0;2;1;2;0;1;0;1;2;1;1;6;2;5
ZNF816_ZNF816.RCADE.bed	0.1128821531225503	1296	11481	811195	73;69;58;66;76;69;86;75;68;77;82;84;73;66;68;83;79;71;66;71;73;76;84;71;81;68;83;70;81;77;66;76;76;69;79;87;60;81;77;70;62;68;78;68;74;78;76;103;81;91;93;108;95;72;91;101;103;98;97;111;88;109;110;84;80;87;99;76;78;79;90;64;60;80;64;86;75;84;90;93;102;85;95;106;89;106;109;107;106;80;92;84;105;96;88;94;77;85;95;79;92;76;81;81;77;69;57;61;72;54;63;54;55;60;37;78;60;66;64;51;67;60;57;66;52;57;77;67;6…
HOXA2_M08798_1.94d.bed	0.11277072442120986	151	1339	92127	15;18;14;9;11;6;8;14;11;8;12;10;8;9;9;7;9;8;8;8;9;10;10;12;8;4;7;9;6;8;10;10;14;7;3;6;3;6;11;15;13;9;13;9;14;11;17;22;15;11;8;16;10;9;13;9;18;14;8;4;6;8;7;7;4;11;10;6;10;17;11;10;4;8;19;11;14;8;6;12;6;8;4;8;5;9;4;8;13;13;8;12;12;11;8;10;6;9;12;4;10;14;10;13;11;16;9;9;9;10;8;3;8;7;6;6;6;7;6;7;9;8;11;7;7;10;4;6;4;2;11;4;6;3;3;4;6;2;5;4;5;8;5;4;3;9;8;12;13;8
HNF1A_M05796_1.94d.bed	0.11267605633802817	64	568	92988	2;8;5;2;7;2;5;7;8;5;6;4;4;3;3;2;3;2;3;7;3;7;1;5;1;6;0;3;2;8;4;2;1;6;3;3;5;3;0;6;6;3;4;1;4;1;3;2;5;3;5;0;6;5;7;1;3;5;7;6;2;2;4;4;9;4;5;5;7;3;3;1;4;4;4;2;8;2;2;4;5;4;5;10;3;3;9;3;9;10;1;7;4;1;6;5;4;4;7;6;1;1;6;0;3;1;1;2;6;0;3;4;1;2;3;1;4;0;3;2;4;3;5;1;6;1;3;0;3;1;3;3;4;4;1;5;4;0;3;5;5;5;6;5;0;3;4;5;5;7
RXRA_M09959_1.94d.bed	0.11257530120481928	299	2656	185874	13;12;9;7;12;11;17;12;11;9;17;17;19;10;8;20;19;10;12;13;12;12;7;11;14;9;12;8;18;14;14;14;15;13;13;8;15;15;12;16;10;27;32;28;24;41;28;22;22;28;28;28;39;41;41;34;38;43;36;28;22;24;17;28;31;25;20;17;22;20;11;17;22;20;23;20;22;19;22;13;19;22;14;20;19;19;14;17;28;38;41;25;22;27;30;35;29;30;26;20;33;25;21;11;16;15;19;16;7;10;11;15;11;11;6;13;7;16;9;12;10;11;12;12;7;7;7;17;15;10;8;15;11;17;13;13;6;12;7;…
ZNF350_M10429_1.94d.bed	0.11242192921582235	162	1441	186527	13;10;8;8;12;11;9;14;9;7;11;21;13;6;9;13;8;8;9;8;8;11;8;3;11;7;12;8;9;15;13;10;14;7;8;9;7;12;13;7;8;9;11;11;16;3;8;8;6;7;10;6;11;12;6;9;11;8;8;21;11;13;10;7;6;10;8;5;11;14;13;8;6;13;10;11;6;13;10;3;17;10;11;6;8;11;10;8;6;9;8;9;10;7;7;8;8;17;10;11;8;8;8;6;6;14;10;15;7;7;5;9;7;9;9;5;13;8;12;9;10;6;10;11;8;7;8;7;10;9;6;11;9;5;9;9;17;8;7;10;11;12;10;7;16;12;18;12;14;9
RXRA_M06070_1.94d.bed	0.11241407197735544	278	2473	173893	14;10;11;7;8;13;12;15;13;10;14;19;8;8;7;20;16;9;11;9;11;9;9;10;12;8;10;6;17;16;16;12;19;11;9;10;14;13;11;13;18;21;31;23;30;35;24;21;24;29;26;27;38;41;44;27;42;41;31;26;20;21;15;28;31;24;18;14;22;21;11;16;19;16;25;22;16;20;17;14;19;16;12;21;17;14;13;15;27;37;41;21;23;27;25;33;30;27;23;20;30;23;21;11;17;12;17;12;8;9;11;12;6;9;8;11;6;14;9;12;10;8;9;13;7;8;4;11;10;5;8;13;7;19;11;10;7;12;8;10;8;13;9;1…
ZNF184_M10424_1.94d.bed	0.11234306212294147	689	6133	355582	33;30;26;37;33;39;46;41;40;37;27;36;39;26;31;36;35;29;25;40;45;26;38;44;44;44;30;46;40;67;60;62;63;49;56;47;59;66;67;61;66;53;58;54;70;51;49;43;51;36;47;40;41;48;65;50;51;61;66;43;47;48;33;43;44;42;35;54;50;49;41;41;42;47;39;44;57;44;54;41;40;31;34;40;42;37;28;39;36;42;39;44;51;35;50;56;43;33;42;44;28;42;40;41;54;44;45;47;49;60;36;49;56;43;42;49;38;37;29;37;45;26;32;38;39;31;32;26;31;26;24;19;22;…
ZNF18_ZNF18.MEME.bed	0.11225422953818015	491	4374	481326	21;26;34;34;38;27;27;43;23;23;29;36;37;34;26;31;32;47;29;26;47;42;31;35;35;39;29;27;36;35;28;28;21;28;35;29;30;32;34;31;36;34;28;33;26;33;17;23;34;25;32;35;24;23;30;25;24;34;27;24;28;29;33;28;26;43;41;44;44;21;26;20;32;39;19;23;38;28;40;27;29;36;32;30;31;25;23;33;22;18;22;16;32;29;28;19;19;31;25;21;36;25;26;24;18;27;21;23;27;19;16;22;38;21;26;35;29;29;19;28;24;30;24;36;44;31;26;24;42;30;28;32;30;…
ZFP69_ZFP69.RCADE.bed	0.11212266411116435	234	2087	279314	20;16;15;15;20;12;21;16;19;15;12;11;17;12;16;15;16;16;16;10;11;12;17;24;16;16;21;8;8;10;15;13;10;10;9;18;13;6;14;9;13;16;11;17;12;13;6;18;12;8;16;21;13;8;10;12;11;16;12;13;18;14;10;16;14;23;14;21;16;16;14;18;15;17;11;11;13;10;11;11;18;19;14;14;14;17;15;10;10;13;18;14;11;15;7;12;16;13;15;13;14;13;13;14;14;15;16;13;6;11;9;10;9;12;15;14;11;16;15;14;18;13;22;14;10;19;9;21;23;8;11;13;8;19;18;11;17;10;…
GLI1_M08727_1.94d.bed	0.11209103840682788	394	3515	318524	23;24;24;20;26;23;28;25;25;20;21;18;32;18;14;23;19;33;29;25;30;22;27;29;27;29;24;24;21;25;29;29;19;23;27;23;19;18;20;30;23;25;30;28;24;23;26;18;24;19;25;39;28;36;22;32;19;23;33;27;24;27;26;32;24;26;29;23;29;32;21;27;20;24;21;22;25;20;29;23;28;24;29;27;24;29;30;27;25;19;20;26;18;26;23;29;22;20;26;19;13;27;20;28;20;15;20;23;28;21;27;34;27;19;16;24;22;26;23;20;33;25;19;19;23;23;16;21;20;16;16;20;24;…
SNAI1_M09139_1.94d.bed	0.11208952485782425	611	5451	589382	53;39;41;39;48;38;34;46;38;37;53;36;47;41;40;35;38;47;28;35;48;31;32;31;30;31;30;41;31;36;33;36;43;39;35;43;46;37;36;28;27;43;36;26;48;35;31;40;31;34;35;39;44;37;29;33;41;24;35;38;29;38;30;31;34;36;20;47;42;36;35;32;49;51;49;44;35;30;32;40;39;39;32;41;39;32;33;35;30;30;28;37;36;42;31;39;37;42;30;36;38;46;36;30;36;45;32;32;37;51;47;38;35;36;41;26;29;23;33;41;28;24;37;38;33;33;45;46;23;33;38;34;22;…
ZFP3_M10419_1.94d.bed	0.11204188481675392	214	1910	199972	13;10;8;9;14;9;18;15;14;13;15;10;11;12;14;11;16;13;14;11;21;12;11;9;17;12;16;11;10;12;6;10;10;10;8;15;15;22;9;9;21;10;12;21;19;14;11;10;15;18;17;23;7;17;14;12;18;25;13;8;16;16;14;15;10;14;12;18;10;12;11;15;16;14;10;15;8;15;16;14;14;11;22;12;15;15;12;17;13;13;15;14;13;14;17;6;15;15;12;14;14;16;17;11;11;13;9;19;13;8;6;9;14;8;5;14;14;12;11;17;13;23;12;15;14;7;8;9;11;8;17;9;10;10;4;9;12;8;7;5;15;7;13…
POU6F2_M06021_1.94d.bed	0.1120162932790224	55	491	101524	5;6;4;1;2;2;4;8;4;5;5;6;1;1;3;2;2;4;7;6;1;3;3;4;4;4;3;6;2;4;6;3;4;4;7;2;2;1;3;2;3;5;2;6;4;1;3;6;3;3;1;0;1;3;1;5;1;3;2;4;5;0;3;5;3;3;1;2;4;3;8;1;7;6;2;4;4;3;3;2;3;0;1;4;2;2;2;1;2;5;1;5;10;4;2;4;1;1;2;4;3;1;5;2;0;4;0;4;3;2;3;5;3;4;0;3;4;2;5;3;4;3;2;3;1;5;4;5;1;3;5;7;5;4;4;4;5;6;5;2;1;2;1;1;3;2;2;5;3;8
NR2C2_M05948_1.94d.bed	0.11182108626198083	315	2817	202826	23;12;11;10;9;17;13;19;11;13;18;23;15;13;10;23;14;11;11;12;15;11;10;13;13;7;13;10;20;21;16;14;19;13;12;9;17;15;15;16;22;24;34;29;30;40;29;24;27;33;28;31;41;45;48;33;42;44;31;28;22;22;18;27;34;25;21;17;23;23;12;17;19;18;27;24;22;21;20;16;25;19;14;21;19;16;13;20;32;41;42;21;22;26;30;35;32;28;26;22;33;22;24;12;18;17;20;15;10;12;10;16;10;11;8;10;9;18;11;13;13;12;12;16;12;6;6;19;14;11;12;15;8;16;14;13…
BHLHE40_M05580_1.94d.bed	0.11176470588235295	133	1190	141344	12;17;15;8;13;6;9;7;10;15;3;5;5;5;11;5;10;12;8;8;5;7;8;12;8;8;6;1;4;5;11;10;12;6;11;6;10;13;13;7;5;11;8;2;7;6;7;8;5;10;11;5;4;7;10;5;2;2;5;9;4;2;23;3;6;12;7;15;3;13;12;8;14;13;10;4;9;5;12;6;3;5;7;16;7;6;11;7;7;10;13;7;7;14;13;7;3;14;8;2;10;5;4;7;2;9;8;11;15;5;3;8;3;5;7;11;15;13;4;2;10;6;7;6;7;6;7;3;11;5;7;9;2;6;11;11;7;10;2;6;5;4;6;11;17;4;21;3;4;4
ZNF74_ZNF74.MEME.bed	0.11169652265542676	212	1898	252361	20;18;10;16;13;13;19;16;16;8;19;18;27;11;22;18;17;13;22;14;14;13;16;18;13;18;20;6;18;9;12;11;11;7;8;19;12;12;10;15;11;18;12;9;12;10;10;7;22;10;6;7;12;7;9;5;13;4;13;7;9;10;8;12;12;19;13;11;15;14;9;15;8;15;13;13;11;17;18;13;14;10;15;14;12;16;14;8;5;12;15;15;12;2;6;8;9;10;11;15;13;12;11;13;12;16;9;10;10;18;12;11;9;7;7;12;8;9;11;15;19;14;17;12;17;10;12;14;10;14;14;17;11;17;13;19;9;10;12;8;11;14;12;16…
ZBTB49_M06234_1.94d.bed	0.11163670766319773	118	1057	124624	7;8;9;8;6;8;4;15;10;11;11;8;7;5;7;5;4;8;4;9;4;4;7;4;10;6;7;7;15;7;8;9;8;10;6;9;3;3;5;7;6;10;6;4;7;7;11;6;7;9;5;13;5;7;5;8;4;9;5;9;6;12;5;9;14;10;12;11;10;5;6;6;8;7;6;9;7;6;7;5;9;10;7;15;11;9;10;1;2;4;5;5;3;8;5;5;2;4;3;5;4;9;12;7;7;12;7;5;8;5;11;4;2;11;9;13;4;9;7;3;6;5;8;8;4;5;6;8;9;13;9;6;4;5;2;4;9;3;6;5;6;4;5;5;3;12;6;6;6;9
ZNF565_ZNF565.RCADE.bed	0.11161583387410773	172	1541	195389	16;11;9;15;13;8;4;14;21;7;13;6;13;8;19;16;11;9;14;10;13;14;10;7;9;8;9;6;8;11;12;13;13;7;18;18;14;10;11;12;10;7;9;12;5;12;7;12;10;12;7;18;10;13;8;12;6;12;8;10;16;9;10;5;9;6;9;12;14;7;13;7;7;10;11;18;13;9;8;7;14;10;14;13;7;9;11;10;9;18;11;13;16;13;9;6;9;12;10;9;11;9;10;11;6;9;11;10;10;10;14;9;9;10;8;7;9;11;10;10;9;12;10;8;10;10;11;7;6;5;11;12;7;11;10;7;8;9;6;12;9;9;6;7;6;9;16;4;6;10
ZNF821_M09405_1.94d.bed	0.1116111611161116	248	2222	183714	16;16;18;19;12;10;9;8;15;8;9;10;11;14;15;11;8;19;10;14;14;12;8;23;9;12;14;15;9;8;22;18;14;22;9;14;12;13;17;16;19;22;38;15;10;13;19;18;24;18;26;21;17;19;17;28;12;11;15;17;14;29;19;21;19;21;16;13;13;22;16;20;18;16;12;13;18;13;7;16;19;16;20;17;18;14;14;19;17;10;15;25;21;24;20;21;26;17;14;20;17;17;13;11;15;20;17;11;13;12;15;6;13;11;15;14;10;9;10;13;7;15;17;14;7;18;15;10;16;5;9;7;17;16;10;6;17;12;12;7…
PPARA_M09921_1.94d.bed	0.11156716417910448	299	2680	190512	20;12;9;10;11;14;17;17;9;8;16;19;14;11;8;23;12;14;12;10;16;8;9;11;15;7;14;7;17;19;15;14;17;11;11;10;14;15;16;18;19;26;32;24;29;36;27;22;27;29;28;26;38;43;44;33;41;41;30;30;21;19;17;28;39;23;17;13;23;23;13;18;18;19;22;22;20;23;18;14;24;16;15;23;17;17;15;17;31;36;43;19;23;29;28;38;29;28;27;19;31;25;21;12;19;14;19;16;7;11;15;12;9;14;4;10;7;19;10;11;13;10;9;14;8;6;7;20;15;6;11;14;11;18;12;16;7;11;8;1…
NKX1-1_M01433_1.94d.bed	0.11146496815286625	35	314	65470	4;3;1;1;2;1;0;3;1;1;3;3;2;2;3;4;3;2;0;3;2;2;5;2;2;3;1;2;2;2;2;3;1;1;2;2;1;3;2;3;0;3;1;2;3;1;2;2;2;3;3;3;2;1;1;1;3;1;2;3;1;3;0;1;2;1;5;2;2;5;2;3;1;0;0;1;0;1;8;4;2;3;1;2;2;1;2;4;4;3;1;2;2;5;0;5;2;2;3;0;3;2;2;1;4;3;2;0;3;1;2;2;4;2;5;3;1;0;6;2;4;0;1;0;2;3;1;3;4;1;2;0;1;2;2;0;2;1;4;2;1;1;2;1;2;2;3;1;2;3
RXRG_M06075_1.94d.bed	0.11134542387178406	264	2371	166032	13;10;9;6;6;10;12;12;9;7;12;16;9;5;8;18;16;8;11;8;11;8;9;9;10;7;10;8;17;13;13;12;16;11;8;11;12;12;12;13;16;26;29;24;28;33;28;20;24;28;26;28;36;41;44;27;40;41;32;22;21;18;16;27;33;20;16;15;21;20;9;18;17;15;24;19;17;21;17;9;18;15;14;20;15;16;11;15;26;36;39;22;21;28;25;35;29;27;26;20;28;24;21;9;16;11;16;13;5;8;7;12;7;8;8;9;7;15;9;10;9;9;8;12;9;8;7;10;10;5;6;12;7;15;8;11;6;10;9;12;6;13;9;12;10;12;6;9…
AC138696.1_M09315_1.94d.bed	0.11131059245960502	124	1114	132245	7;6;9;10;9;8;7;9;8;5;9;8;9;10;8;7;10;4;9;6;7;10;14;12;7;9;8;6;5;6;9;6;9;4;6;8;11;9;11;12;8;4;5;6;6;4;9;3;5;7;8;0;7;10;11;11;3;9;9;5;7;5;3;7;10;13;9;7;12;11;8;7;5;8;8;6;3;11;7;5;9;9;11;10;12;9;14;8;4;4;17;11;5;5;2;12;5;7;3;7;4;9;4;5;7;6;8;4;11;6;10;6;4;6;10;8;9;12;12;5;3;9;6;8;8;12;4;4;7;6;4;2;5;4;7;6;8;4;4;8;11;3;5;8;9;11;6;13;5;4
FOXA1_M08669_1.94d.bed	0.11124260355029586	94	845	141257	11;7;7;9;6;7;11;3;7;7;5;9;5;5;2;6;10;4;5;6;4;6;4;6;5;5;7;0;4;5;2;4;4;5;5;1;7;7;3;3;3;7;4;8;8;4;3;6;8;6;6;7;5;3;9;5;4;6;5;5;6;5;3;10;10;7;5;2;6;7;7;6;6;3;3;6;5;14;6;8;1;8;5;7;3;3;7;4;11;6;9;1;3;12;4;4;10;5;9;6;8;1;8;4;1;9;7;2;8;4;9;6;6;10;7;4;6;3;9;3;4;3;5;8;5;6;5;4;1;5;10;6;8;5;4;8;3;10;3;3;3;9;1;2;8;6;5;2;4;9
ZNF680_M10401_1.94d.bed	0.11121628017037388	235	2113	269440	15;10;16;18;12;19;20;16;17;14;13;18;18;13;17;18;31;11;18;13;18;14;9;11;18;13;14;20;19;17;12;15;20;13;12;11;12;10;11;14;14;11;12;13;13;10;21;16;17;12;20;13;17;9;18;13;19;8;13;19;12;16;18;16;9;10;10;14;15;17;13;10;23;17;15;13;14;15;15;24;11;5;13;13;7;18;6;14;12;19;16;15;13;14;11;20;14;19;18;12;10;15;13;14;12;12;17;17;6;21;11;12;14;12;12;12;12;16;17;14;15;16;10;11;13;8;14;14;13;16;15;14;16;10;14;11;…
SIX1_M09123_1.94d.bed	0.1111111111111111	10	90	30708	2;0;0;0;0;0;0;1;0;0;1;0;0;1;0;1;3;1;0;1;0;0;1;0;1;0;0;3;0;2;0;0;0;0;1;2;0;1;0;0;2;2;0;0;0;1;0;0;1;1;0;0;0;1;0;3;1;2;1;0;1;0;0;1;0;0;0;0;0;0;0;0;1;1;2;0;1;1;0;0;1;2;0;0;1;1;0;1;0;1;0;0;0;1;0;0;1;1;2;0;0;0;3;2;0;0;1;1;1;0;3;2;0;0;0;0;1;1;0;0;1;0;1;0;1;0;0;0;0;1;1;0;1;1;2;0;1;0;2;0;1;0;0;0;1;1;1;0;0;1
ZNF468_ZNF468.RCADE.bed	0.11104757548032937	1942	17488	1274372	127;100;97;108;136;125;103;119;118;136;117;119;124;117;120;110;109;100;123;116;110;99;105;114;114;119;115;117;91;107;104;117;101;115;119;117;105;129;132;111;126;106;112;85;109;120;121;124;126;116;150;150;157;132;159;142;167;133;147;129;150;135;147;143;146;134;145;145;135;131;122;132;113;101;88;118;116;129;134;141;144;121;145;159;167;149;126;147;139;152;146;136;121;124;128;139;126;118;127;129;115;…
ZNF816_M10368_1.94d.bed	0.11104417670682731	553	4980	424978	35;30;19;28;35;26;34;32;37;38;37;38;34;30;36;40;38;35;33;33;32;45;43;35;28;35;37;37;39;20;25;38;41;30;36;37;33;38;23;36;31;41;37;34;33;49;50;44;31;36;43;55;35;29;43;42;32;34;42;39;32;32;44;36;19;44;39;36;36;38;36;22;18;37;38;36;32;31;39;41;37;41;42;47;26;33;39;29;44;36;41;32;39;40;34;39;35;30;36;38;33;32;43;40;27;33;30;29;35;21;30;27;34;24;17;35;31;28;25;30;29;30;20;26;25;24;34;27;31;28;27;26;34;…
PBX1_M09055_1.94d.bed	0.11092436974789915	66	595	102085	5;6;10;4;4;7;4;7;8;3;2;3;2;7;1;1;2;2;3;6;4;3;6;6;6;7;2;3;5;9;8;5;4;6;5;4;5;5;2;3;3;5;4;9;6;4;1;7;4;2;6;5;4;5;5;3;0;2;2;4;2;2;4;2;4;5;0;4;6;4;3;2;4;5;5;5;1;6;6;4;3;5;3;4;3;1;1;4;5;3;3;2;7;3;3;3;5;5;6;4;6;3;4;4;2;7;2;6;4;3;4;6;7;2;1;1;4;1;7;4;4;4;2;2;2;6;3;4;3;2;7;3;5;7;4;5;3;4;3;3;1;3;2;2;4;2;3;3;0;7
NR1I3_M07568_1.94d.bed	0.11088504577822991	109	983	119799	10;15;8;6;7;4;7;5;2;5;6;9;7;5;3;9;4;6;8;6;8;4;7;5;8;8;5;11;8;12;7;4;4;4;6;6;3;8;11;3;7;12;8;5;8;5;10;4;11;7;7;7;3;4;9;5;12;8;3;10;5;11;9;13;9;7;9;9;3;7;1;3;9;5;8;6;7;7;7;9;14;6;6;8;8;7;7;4;12;9;7;10;5;6;11;5;0;8;6;6;8;1;5;6;7;6;4;4;11;5;6;6;5;4;7;6;5;9;6;4;5;6;13;1;11;2;7;6;8;7;4;2;5;6;9;5;5;5;7;4;4;2;4;5;8;5;4;5;12;2
ZNF684_M09385_1.94d.bed	0.11068556108770586	289	2611	263600	18;17;14;12;23;17;15;16;21;18;27;15;17;20;17;10;17;15;11;20;22;13;20;15;8;16;23;17;19;14;16;19;24;22;15;16;21;9;16;12;20;15;19;12;16;28;18;20;25;23;27;22;23;18;29;13;22;18;19;22;17;22;18;18;26;17;12;21;18;13;23;25;19;17;12;20;17;18;17;22;14;14;19;19;25;26;20;21;18;15;18;17;11;16;25;31;14;22;19;22;22;17;19;17;16;15;17;17;25;14;13;15;18;16;22;13;13;17;10;20;19;11;13;20;14;14;18;11;20;17;12;16;14;11…
ZNF75A_M06254_1.94d.bed	0.11067193675889328	224	2024	269672	10;14;8;18;13;8;21;19;15;10;13;17;17;11;15;17;22;12;10;12;5;10;15;13;16;16;17;12;13;13;13;15;11;17;14;11;15;19;8;11;18;16;13;9;13;24;17;12;16;11;22;11;14;9;7;20;15;15;15;12;14;14;13;12;13;13;18;13;13;12;18;14;16;24;11;12;15;15;13;16;11;10;19;14;16;14;18;12;10;9;10;15;16;15;14;10;9;9;12;14;13;15;18;14;10;12;7;17;13;14;16;13;13;14;12;13;13;8;6;10;11;8;13;13;12;12;18;10;13;21;14;12;13;22;13;18;9;11;…
ZNF184_ZNF184.RCADE.bed	0.11051606621226874	227	2054	260373	21;11;15;16;18;14;10;12;9;14;18;11;18;29;14;14;15;15;17;15;14;11;24;17;9;8;13;21;9;19;14;15;14;13;10;11;10;21;15;12;19;13;7;15;19;14;11;14;15;8;11;11;15;22;19;14;15;14;20;7;14;11;13;13;17;11;7;20;8;16;11;15;10;20;12;16;15;7;16;13;13;19;13;12;13;14;11;14;11;8;11;15;17;16;14;11;16;13;15;17;13;13;15;15;12;14;27;14;10;16;14;16;15;4;13;12;12;16;12;12;6;14;8;13;13;15;13;11;17;11;12;13;10;23;12;19;12;6;…
ZNF768_M10431_1.94d.bed	0.11050762481721328	529	4787	548218	27;46;40;26;24;24;33;28;27;39;35;32;38;27;41;32;39;31;29;26;30;33;38;27;29;38;38;27;26;29;39;31;31;32;31;36;40;41;35;37;40;38;24;35;20;29;40;27;41;41;23;31;21;31;39;42;28;33;34;35;31;44;31;29;28;42;23;31;41;36;29;25;41;29;25;33;37;37;31;33;36;36;34;45;34;34;36;35;31;29;29;23;33;30;21;36;27;32;32;29;26;34;31;36;30;35;34;37;15;31;37;27;30;29;34;28;22;26;34;27;28;24;38;29;30;40;39;24;33;32;31;29;33;…
BATF_M08500_1.94d.bed	0.11046511627906977	38	344	54887	5;6;3;3;3;1;2;2;6;3;1;5;6;1;5;3;0;4;2;5;1;3;4;3;0;2;5;6;5;2;2;3;1;1;1;1;2;2;2;2;0;1;1;3;1;6;0;0;3;1;1;2;3;1;1;1;1;3;2;5;4;3;2;1;1;2;0;3;2;2;7;1;0;0;3;5;4;2;2;1;3;1;2;3;1;0;1;3;1;6;5;0;3;2;2;1;3;2;3;2;1;2;1;4;1;2;1;1;0;2;4;1;3;3;3;3;0;1;5;2;2;0;1;3;2;3;5;5;2;3;3;1;4;1;3;2;0;3;0;3;2;0;6;2;0;3;1;0;2;2
SOX1_M09157_1.94d.bed	0.1104199066874028	71	643	104697	10;5;4;4;6;1;7;1;4;2;2;3;10;6;7;3;6;4;3;2;3;1;4;6;8;1;2;6;6;10;6;8;0;6;9;10;4;6;5;5;4;3;5;6;2;3;6;2;6;1;6;2;4;2;6;1;4;4;7;2;6;5;2;3;2;3;6;2;10;6;5;2;7;5;3;3;5;4;5;3;5;2;3;3;6;6;3;5;4;2;3;9;1;2;2;1;5;3;5;2;6;1;9;7;4;5;5;4;3;2;2;6;5;2;1;2;3;6;1;4;5;3;2;5;4;5;3;5;4;2;6;6;5;3;4;7;2;4;2;2;2;5;4;7;5;4;4;7;5;11
HSF4_M05842_1.94d.bed	0.1103202846975089	124	1124	155607	7;6;9;5;12;7;9;9;8;12;11;9;12;8;5;11;14;8;5;8;8;6;3;7;5;6;7;5;10;6;7;5;9;7;6;10;7;6;14;7;4;8;7;12;8;10;6;8;4;4;9;9;12;13;4;12;5;4;8;6;9;11;9;13;9;4;7;4;8;10;6;8;5;2;12;8;13;8;9;9;12;8;4;6;7;11;6;3;11;5;9;9;6;6;9;4;11;14;8;7;9;4;8;8;6;3;3;3;5;4;6;10;8;6;6;6;6;10;3;4;10;3;4;8;7;6;5;10;10;7;7;8;5;8;12;6;9;9;6;8;8;8;11;5;7;5;9;7;4;4
ZNF324B_ZNF324B.RCADE.bed	0.11029247599910694	494	4479	331232	31;27;24;35;40;53;46;47;37;36;31;45;24;34;34;43;41;37;27;28;22;32;33;36;28;31;29;31;30;28;39;30;41;38;32;34;31;40;41;36;45;25;25;22;28;32;23;13;24;28;33;19;24;20;31;26;38;35;28;34;39;25;35;29;38;27;32;36;32;38;31;29;40;42;17;41;30;20;27;22;31;34;25;30;27;32;30;32;29;46;32;27;32;29;32;17;23;26;33;26;27;28;23;18;38;21;23;25;27;32;32;27;26;38;33;30;25;24;22;18;35;27;23;33;18;23;18;16;25;34;34;27;34;…
FIGLA_M08661_1.94d.bed	0.1100891060649612	383	3479	364313	27;34;19;22;39;17;24;22;30;32;20;21;31;21;21;31;29;23;18;26;25;21;18;21;24;20;16;29;25;26;28;24;26;26;29;23;26;24;19;21;24;22;30;30;22;28;16;21;20;17;28;28;35;23;34;28;23;24;23;21;22;16;27;29;21;26;31;31;21;17;30;31;22;20;22;28;21;23;26;23;31;27;28;22;31;21;22;21;16;16;19;17;22;29;26;21;25;25;26;17;28;13;28;18;20;21;26;22;17;17;22;19;21;17;24;15;20;29;27;16;11;22;24;29;18;22;21;19;17;17;23;22;21;…
ZNF174_M09335_1.94d.bed	0.11007957559681697	83	754	92031	3;6;3;3;7;7;2;5;3;5;4;4;7;7;12;0;2;4;4;6;5;3;8;9;6;4;10;6;2;2;11;9;6;6;4;3;7;8;4;4;6;3;3;7;4;12;8;4;2;5;3;4;6;2;5;6;7;3;5;6;6;4;1;6;4;6;6;1;7;5;8;2;4;5;5;7;2;5;5;8;8;8;1;6;6;6;7;4;8;7;7;5;3;5;2;6;5;4;6;7;3;2;4;5;6;11;6;3;3;7;3;5;7;9;7;6;5;3;0;4;2;7;3;8;2;5;3;2;3;12;6;2;1;2;6;4;3;4;4;6;1;4;8;2;7;6;2;7;5;7
FEZF1_M10319_1.94d.bed	0.11002921129503408	452	4108	396457	44;39;35;20;37;31;34;36;37;40;30;37;33;37;39;32;26;27;33;29;14;29;29;30;18;21;21;22;25;18;13;16;27;19;27;28;29;31;35;32;26;14;20;23;38;30;33;24;18;28;18;33;22;23;24;23;37;34;28;24;27;27;33;19;34;37;29;32;32;23;31;27;29;30;24;23;26;20;35;25;37;26;42;23;29;24;33;15;32;30;31;33;33;25;30;20;28;25;21;19;31;29;18;39;24;33;27;28;38;22;22;25;21;26;25;26;25;21;19;23;23;19;19;22;24;13;22;30;27;25;31;22;23;…
ARGFX_M09430_1.94d.bed	0.10981496379726469	273	2486	164421	11;18;8;9;19;18;17;14;22;12;11;16;10;9;9;19;12;11;11;12;12;8;12;22;23;14;16;10;19;17;18;16;13;16;15;16;23;24;28;29;31;30;26;27;25;20;30;23;32;16;33;33;37;26;26;26;20;28;33;22;19;19;21;21;16;10;16;10;18;16;20;19;23;17;16;24;20;11;19;11;20;18;16;7;19;12;11;13;19;12;16;23;27;19;23;29;21;23;24;24;9;25;23;33;24;19;21;20;19;22;17;10;19;6;4;5;14;5;15;14;15;9;9;12;18;12;14;6;5;6;9;7;12;7;4;11;5;10;7;7;11…
ZNF808_ZNF808.RCADE.bed	0.10963646855164455	190	1733	226156	22;16;14;14;6;11;11;10;14;15;8;13;18;6;10;10;13;16;8;14;6;13;4;9;8;5;11;9;9;10;7;13;14;8;15;9;10;3;9;21;16;17;10;12;9;6;9;11;15;15;8;15;14;18;13;13;11;15;14;14;11;10;10;12;13;14;16;17;14;14;12;11;12;14;16;10;6;3;6;10;13;13;20;12;16;8;19;7;14;9;11;14;7;7;7;11;15;16;17;15;6;17;7;7;13;9;7;14;8;11;7;14;8;3;8;8;11;12;14;16;13;8;13;13;7;12;12;17;16;12;7;11;15;14;15;12;9;10;13;10;16;14;9;15;11;9;8;14;12…
ZNF449_M10044_1.94d.bed	0.10951008645533142	114	1041	95733	8;7;3;4;3;6;9;8;8;9;7;7;11;7;5;7;7;7;6;6;8;7;11;4;7;10;6;8;5;10;13;9;6;8;9;7;8;14;6;7;10;11;5;4;5;2;12;7;6;7;6;7;7;5;8;6;9;6;10;4;7;8;9;8;10;6;6;4;10;9;7;6;6;7;5;8;6;8;7;7;6;11;9;9;4;6;5;11;8;6;7;3;16;8;2;8;8;5;11;2;3;6;6;7;6;9;9;6;9;10;6;7;4;8;6;9;7;11;7;4;5;10;4;4;4;3;9;5;7;5;7;5;2;6;7;8;6;6;4;8;7;4;7;7;3;5;7;11;5;5
ZFP2_M07132_1.94d.bed	0.10933940774487472	240	2195	317311	7;25;22;18;15;19;23;11;14;14;14;19;16;17;18;9;22;17;22;18;18;13;12;20;13;11;8;19;15;14;10;10;17;15;14;14;15;9;14;14;9;14;9;7;15;14;16;13;16;17;15;16;19;11;16;14;12;15;14;21;10;19;26;29;18;21;19;15;17;15;18;13;13;13;13;18;21;14;10;18;15;17;15;9;22;25;23;11;23;10;14;10;13;15;15;16;13;16;19;24;15;15;21;14;16;10;9;14;13;14;12;6;8;11;10;13;12;10;7;14;11;12;15;18;13;17;13;10;14;14;10;11;19;7;8;12;16;8;…
ZNF284_ZNF284.RCADE.bed	0.10909090909090909	114	1045	138523	7;9;7;8;10;13;11;11;10;9;8;12;8;6;10;11;13;8;8;5;4;5;11;4;7;7;10;7;8;7;7;10;8;4;8;8;6;7;3;4;11;6;5;5;4;6;7;5;4;6;5;10;3;4;2;6;2;3;6;2;5;4;6;3;2;7;3;6;6;5;6;9;13;13;7;8;10;9;5;5;6;2;9;9;5;3;4;5;5;2;5;6;3;3;3;7;9;5;11;6;10;9;6;12;8;8;1;12;12;5;8;11;4;8;8;7;6;8;6;11;12;9;7;10;4;8;6;10;5;9;7;7;5;7;6;5;4;4;3;11;14;8;5;7;11;12;8;8;6;5
ZNF655_M00582_1.94d.bed	0.10909090909090909	120	1100	118440	7;6;8;7;7;5;3;6;6;7;9;3;3;5;9;9;12;9;12;9;5;14;8;6;7;12;10;13;8;11;7;9;7;9;10;8;6;8;9;4;4;6;9;6;8;9;9;6;7;6;6;6;7;6;6;7;7;2;7;10;5;10;11;10;7;5;4;10;6;9;7;5;7;6;2;11;9;6;8;7;11;10;12;5;3;12;7;5;6;8;9;6;6;8;6;6;8;9;14;12;8;10;10;13;8;4;3;6;7;4;9;7;7;4;9;9;7;6;6;5;9;8;4;12;9;3;13;8;4;6;7;7;13;6;7;5;3;2;6;8;2;5;4;5;5;8;7;9;10;7
ZNF18_M10343_1.94d.bed	0.10908239700374532	233	2136	243250	20;9;15;25;16;14;9;13;18;15;16;19;15;15;13;14;15;20;16;14;17;20;14;24;17;17;13;8;17;12;16;11;7;19;11;8;20;21;16;12;13;21;12;16;10;20;3;15;19;10;16;19;13;14;11;19;13;12;13;11;22;14;19;12;10;18;16;19;15;7;9;9;17;25;14;18;20;14;19;12;13;17;8;19;12;7;16;16;11;14;12;10;8;12;13;10;12;15;14;11;23;14;12;14;10;16;9;14;13;9;8;13;14;10;6;12;22;14;9;16;9;15;15;19;17;12;12;12;17;6;13;14;22;16;14;13;16;17;15;9…
ZNF443_ZNF443.RCADE.bed	0.1088929219600726	3540	32509	3667229	277;247;260;271;252;265;263;275;248;250;268;257;247;255;255;258;247;260;250;265;260;260;268;233;270;241;240;217;239;230;237;238;209;211;228;203;229;267;221;187;222;214;214;232;194;216;220;237;205;261;191;173;183;198;160;156;206;145;157;168;165;123;143;140;152;172;221;244;209;181;154;175;221;333;340;353;201;166;154;185;159;256;226;146;157;158;154;156;147;163;167;178;178;192;184;164;189;191;189;181…
SPI1_M09193_1.94d.bed	0.10880296174413821	529	4862	201326	33;35;30;48;49;58;40;60;52;55;48;33;60;52;69;50;55;34;41;44;48;47;36;42;31;38;26;36;32;34;34;37;25;32;26;18;29;32;26;19;40;29;19;27;32;47;33;29;39;42;25;27;26;37;35;37;36;26;30;32;30;31;35;29;25;26;31;22;43;31;27;39;39;44;47;40;34;39;27;30;28;24;33;30;21;28;23;24;25;36;28;28;30;26;30;30;32;24;19;29;27;21;41;24;33;29;28;31;21;19;31;23;21;24;25;27;28;25;44;26;30;23;21;29;36;28;31;33;43;28;28;37;35;…
ZSCAN5C_M10321_1.94d.bed	0.1086048454469507	130	1197	180352	12;12;17;12;13;6;8;8;8;9;7;11;7;13;8;6;6;3;11;5;11;8;5;9;11;10;3;8;4;10;6;9;7;10;7;7;8;13;7;3;7;10;10;9;5;9;5;8;9;15;3;6;5;9;8;6;10;6;6;7;8;8;9;9;10;10;5;11;8;8;6;7;5;12;11;9;8;3;9;5;8;11;11;8;11;5;7;5;5;10;6;11;10;9;7;5;5;8;6;9;7;9;5;16;4;7;6;7;6;6;5;9;5;11;6;7;8;4;10;6;13;7;11;3;6;10;8;6;7;12;9;8;6;13;9;7;6;7;7;10;5;9;7;5;8;9;6;13;10;6
SIX1_M09129_1.94d.bed	0.10843373493975904	9	83	31152	3;1;0;1;0;0;0;0;0;1;0;0;0;1;2;1;1;1;0;0;0;0;0;0;0;0;2;1;0;1;0;0;0;1;1;0;0;1;0;1;0;1;0;0;0;0;0;0;0;1;1;0;0;1;0;2;2;3;2;1;1;0;0;1;0;0;0;0;1;0;0;0;1;2;1;0;0;1;0;0;1;1;0;1;1;0;0;1;0;1;1;0;0;0;0;2;0;1;3;0;0;0;0;1;1;0;0;2;1;2;2;2;1;0;0;1;1;0;1;0;1;0;0;0;0;2;1;0;0;0;1;0;0;0;0;1;0;1;1;0;1;0;0;0;0;0;1;1;0;1
NR1D1_M08989_1.94d.bed	0.10810810810810811	148	1369	176148	8;15;4;11;9;13;9;9;10;14;11;4;11;11;13;12;10;9;12;13;10;10;14;10;9;10;8;7;11;8;10;13;8;12;5;11;13;8;16;10;7;8;6;7;11;3;5;4;11;10;10;8;8;5;15;7;10;7;11;7;6;12;8;9;16;11;7;13;11;6;5;11;8;9;9;10;9;11;9;13;10;11;3;7;11;7;12;8;10;11;11;9;7;8;7;4;12;8;14;9;7;10;11;9;10;5;9;11;5;5;10;5;10;10;7;8;3;7;10;14;9;12;4;6;14;6;11;14;10;4;8;5;4;10;9;5;6;16;8;8;8;8;12;6;6;10;9;9;9;13
KLF15_M08874_1.94d.bed	0.10808827679629734	1915	17717	1096985	111;83;81;98;108;110;110;98;99;110;84;125;115;88;100;113;116;89;103;115;93;110;120;106;127;88;106;113;119;109;116;131;96;149;130;148;140;124;128;125;153;117;116;103;133;138;138;162;157;153;150;156;139;142;170;135;168;145;142;131;183;183;168;177;165;147;139;122;143;129;139;116;122;95;95;123;111;144;113;132;124;123;156;147;164;164;138;145;143;167;148;143;145;129;135;157;156;130;112;124;128;130;106;…
ZNF19_ZNF19.RCADE.bed	0.10805084745762712	510	4720	468737	28;21;25;32;38;42;36;35;39;26;35;24;41;29;27;26;31;43;28;32;38;24;20;37;33;35;27;36;45;34;29;41;37;26;29;39;33;23;46;37;34;20;32;33;25;28;30;34;33;34;34;28;37;30;40;30;31;49;33;33;26;32;38;31;36;26;32;40;32;46;24;24;29;33;39;36;36;26;28;36;35;21;31;33;33;30;31;29;29;23;51;30;31;33;24;32;37;23;38;26;36;32;34;39;23;24;26;41;37;32;20;33;29;30;34;29;34;35;20;30;23;20;31;19;24;36;23;35;30;36;28;33;31;…
CLOCK_M05596_1.94d.bed	0.10803324099722991	39	361	59870	1;1;3;4;5;2;1;4;2;6;1;5;0;2;4;2;2;8;3;2;4;3;4;3;6;1;4;2;1;2;2;1;0;4;6;2;0;1;2;1;7;4;2;1;0;2;2;5;8;3;1;8;0;4;1;6;2;1;1;2;5;2;1;3;2;0;5;3;2;5;1;3;4;1;3;3;4;3;1;0;3;0;3;0;0;2;2;1;2;1;3;3;2;2;1;3;5;1;1;3;2;1;4;1;0;0;2;1;2;2;1;0;3;4;4;1;1;0;3;1;1;3;4;1;2;6;2;4;1;4;3;1;3;1;1;1;4;2;4;0;3;3;2;0;3;2;2;3;4;1
ZNF528_M10374_1.94d.bed	0.10796915167095116	168	1556	222778	13;12;12;18;11;20;8;12;12;5;13;11;16;15;14;11;7;12;15;8;11;4;15;10;7;14;11;11;15;16;9;11;11;7;9;8;9;7;3;9;12;14;14;10;15;9;11;10;17;6;17;9;10;13;11;6;11;13;11;7;6;8;9;8;9;12;8;13;11;11;10;14;10;11;16;16;5;19;9;6;9;7;3;18;8;11;17;10;15;6;12;12;12;11;5;10;13;10;9;12;10;7;12;8;13;6;7;5;5;7;10;10;9;6;10;12;4;7;11;7;4;13;4;8;12;9;12;6;15;6;12;9;14;7;6;12;9;11;13;15;10;8;13;13;14;11;6;8;8;12
STAT5A_M06792_1.94d.bed	0.10765895953757225	149	1384	222240	10;3;5;11;11;6;13;10;18;5;18;10;12;9;10;11;13;4;17;12;11;11;7;6;11;11;10;8;10;9;11;7;11;10;5;6;5;4;10;2;14;4;10;4;8;8;14;5;10;8;18;6;7;6;9;12;5;11;7;10;11;11;5;16;13;9;8;12;9;6;8;10;14;5;9;9;10;9;9;7;11;10;11;9;15;13;11;10;8;12;11;11;6;10;12;7;12;15;8;10;7;10;6;12;8;8;16;6;8;5;11;5;8;11;8;9;11;13;9;7;6;6;9;12;12;9;10;8;7;10;8;12;8;7;5;9;11;8;9;3;14;6;10;6;6;10;4;8;6;15
RBAK_M09331_1.94d.bed	0.10755441741357234	84	781	109027	6;9;9;4;6;7;5;6;7;4;6;6;6;5;3;7;1;3;4;6;6;4;5;6;3;11;4;8;3;6;4;5;3;8;4;7;5;4;2;5;1;6;8;6;8;2;2;3;5;5;4;4;9;4;4;7;5;4;3;4;5;6;6;5;3;4;9;13;9;1;1;7;5;4;4;5;7;6;2;7;5;2;5;8;7;5;8;11;3;1;1;6;8;5;5;2;7;8;6;5;5;5;5;3;9;6;9;7;9;8;5;7;5;8;1;6;4;9;1;6;8;2;3;5;4;4;5;4;5;3;10;8;2;8;3;2;6;3;4;4;3;3;0;6;6;4;4;8;1;10
ZNF282_M09351_1.94d.bed	0.10754877014419	634	5895	445255	44;42;25;40;40;38;53;33;34;45;51;49;63;43;42;50;44;41;40;42;41;46;35;34;37;42;42;36;38;39;43;46;37;37;34;41;28;29;51;48;37;41;40;38;31;44;40;38;46;50;38;38;53;40;41;35;50;40;40;34;48;47;47;46;37;33;45;40;44;34;37;37;45;41;29;27;31;44;49;49;35;48;59;51;58;41;46;32;46;47;44;33;60;46;54;47;25;37;31;36;30;41;39;41;43;46;39;30;35;30;34;33;39;37;34;39;39;35;30;29;32;28;40;44;37;22;43;43;25;23;39;27;28;…
NR1H2_M06684_1.94d.bed	0.10736842105263159	153	1425	152462	9;7;10;10;10;5;7;10;12;4;10;11;7;6;4;15;12;10;10;10;9;10;6;5;9;11;5;3;9;10;13;6;9;8;3;7;11;10;11;12;5;8;22;12;14;20;13;14;12;12;10;8;14;18;19;9;16;17;18;14;8;14;9;14;7;10;11;8;14;10;11;7;8;12;11;12;11;6;14;5;9;9;7;9;12;15;9;5;13;12;16;17;7;12;11;17;13;12;7;13;10;11;15;7;8;11;17;8;6;1;9;8;9;6;4;9;11;6;7;10;9;4;5;4;8;6;6;8;3;9;9;3;8;8;8;8;4;9;7;9;10;7;6;7;6;5;6;4;9;8
ZSCAN5A_M09419_1.94d.bed	0.10727857351651564	367	3421	400656	24;30;25;29;39;22;23;31;19;29;25;31;32;18;21;18;22;24;22;21;24;22;22;27;28;22;27;24;23;19;33;24;26;24;12;25;22;29;26;14;29;20;21;21;22;20;17;26;24;27;23;27;21;22;22;19;19;21;19;22;20;31;24;28;28;26;29;19;21;25;21;22;23;19;13;25;30;26;27;27;28;19;25;19;23;23;20;26;23;27;16;12;25;21;19;29;19;18;22;28;18;16;22;18;34;27;26;19;20;25;29;27;19;23;21;18;19;21;20;22;23;19;18;20;20;20;14;26;18;26;21;24;18;…
ZNF263_ZNF263.RCADE.bed	0.10716703743108617	1108	10339	750719	66;48;47;55;67;71;66;71;61;55;60;72;53;65;64;58;57;56;68;57;63;46;52;60;61;47;66;60;63;79;87;84;71;91;74;73;80;95;93;88;102;96;74;73;88;87;89;71;70;68;76;78;83;80;72;80;81;67;96;84;93;59;66;76;82;85;62;73;73;74;76;79;62;57;68;55;77;94;53;77;86;65;85;94;103;86;87;103;71;93;82;77;72;79;67;64;63;71;71;69;67;72;76;80;65;58;86;74;84;72;82;69;84;65;62;81;55;64;61;58;68;51;52;62;67;60;62;56;47;61;41;59;…
MYBL2_M05924_1.94d.bed	0.10714285714285714	6	56	27946	2;1;0;0;1;0;0;1;0;1;0;1;0;0;0;0;2;0;0;0;0;0;0;0;1;1;0;1;0;0;1;0;0;0;0;0;0;0;0;0;1;1;0;1;0;0;0;0;2;0;0;0;0;1;0;0;2;0;0;0;0;0;0;1;0;0;1;1;0;0;0;0;1;0;0;1;0;0;1;0;0;0;2;0;0;0;0;0;0;0;0;0;0;0;2;0;0;1;1;0;1;0;1;1;0;0;0;0;1;0;2;2;0;2;0;0;0;0;1;1;0;0;1;0;1;0;1;0;0;1;1;0;1;0;0;0;0;0;0;0;1;0;0;0;1;0;0;0;1;1
GLI2_M05763_1.94d.bed	0.10710839498230942	333	3109	305350	21;23;17;20;23;18;22;24;25;20;25;21;23;18;16;21;16;27;23;25;23;23;26;29;23;26;19;23;17;26;29;23;15;22;24;23;16;16;16;26;24;20;24;27;22;21;24;14;25;14;24;33;27;29;19;24;17;17;25;24;22;22;15;32;19;26;22;16;25;24;20;22;20;23;19;19;19;22;22;22;20;25;17;17;8;24;24;28;17;14;21;20;19;20;22;23;18;18;22;14;16;23;17;25;22;13;23;17;23;19;22;29;25;20;14;25;20;21;19;14;28;25;14;22;31;22;13;17;16;20;11;24;18;2…
ZNF496_ZNF496.MEME.bed	0.10704281712685074	2140	19992	2193021	156;145;146;166;131;160;153;145;146;174;166;139;160;148;192;183;155;162;173;156;157;139;155;146;128;164;160;156;166;157;160;173;168;158;126;129;158;150;153;123;128;134;157;128;129;137;130;114;121;113;102;116;112;125;99;108;107;91;86;106;125;94;110;151;132;94;89;116;98;124;132;202;130;102;98;120;134;201;144;140;127;122;119;146;120;104;89;114;85;96;88;104;106;134;97;120;108;114;119;120;125;127;115;…
ATOH7_M09817_1.94d.bed	0.10702479338842975	259	2420	253446	31;15;14;19;18;10;21;24;11;10;21;23;14;17;21;16;7;22;15;19;17;13;15;20;14;21;12;16;9;14;13;17;21;11;25;12;8;20;20;8;21;12;18;22;11;20;12;14;19;28;14;22;13;13;28;17;15;22;20;23;16;26;21;13;11;18;8;27;12;21;18;11;8;10;21;13;14;24;14;11;28;21;9;12;20;19;12;21;16;17;22;12;15;9;16;22;10;12;15;31;12;19;12;14;7;10;21;11;20;14;9;20;11;20;14;7;21;15;13;20;18;23;12;13;8;21;16;19;12;13;6;12;30;22;14;20;9;8;…
ZNF254_ZNF254.RCADE.bed	0.10697399527186761	362	3384	340375	23;20;30;26;26;19;24;17;21;21;18;25;27;32;21;19;22;25;22;18;26;29;31;25;17;34;18;16;24;18;32;23;15;17;24;18;21;18;21;21;12;23;24;20;22;24;29;23;22;26;21;25;16;30;22;30;32;16;31;30;26;22;28;28;21;26;31;25;28;20;20;23;20;22;30;25;20;23;17;21;28;19;29;22;25;22;35;19;19;23;17;21;25;18;19;19;19;18;27;16;29;19;22;18;21;29;19;20;16;30;19;24;24;19;29;26;14;14;22;19;35;24;23;31;30;29;19;16;13;20;18;22;16;…
ZNF764_ZNF764.MEME.bed	0.10694698354661791	234	2188	311778	11;16;17;10;20;13;16;13;14;7;23;21;12;12;17;19;18;18;11;19;14;17;17;13;12;16;19;13;9;17;17;10;12;14;15;21;20;12;14;18;18;11;15;16;21;10;16;15;11;11;10;13;16;16;13;18;18;13;9;22;16;10;11;18;12;13;12;20;18;14;15;17;14;11;15;11;12;9;10;21;16;14;17;13;17;12;13;13;16;16;12;19;15;14;13;15;18;19;7;12;13;19;10;16;15;10;20;14;15;12;22;11;11;19;13;8;14;13;12;14;13;8;14;15;17;14;20;16;16;13;12;24;13;14;15;1…
RFX2_M06048_1.94d.bed	0.10693301997649823	91	851	122627	6;11;6;4;13;1;6;4;4;7;10;4;4;8;10;7;14;6;12;6;2;4;4;4;4;0;6;3;2;10;2;8;10;9;8;7;4;4;2;2;5;6;5;4;4;5;10;12;5;6;2;4;4;4;4;5;6;8;16;11;4;7;8;6;6;13;4;4;3;0;4;8;0;10;12;2;14;7;2;8;4;10;4;10;17;4;6;10;6;9;14;8;5;4;6;6;5;3;6;7;6;7;7;4;2;13;4;5;0;6;0;3;8;3;5;4;2;4;6;3;3;5;1;10;4;2;3;3;5;6;5;8;4;0;4;5;10;5;2;6;3;4;3;6;3;2;2;4;4;6
ZNF524_M09377_1.94d.bed	0.10686675761709868	235	2199	241216	15;12;17;13;11;20;17;21;17;17;18;23;18;6;18;18;18;15;18;16;13;22;17;18;18;17;8;11;19;19;16;12;18;17;20;16;14;18;16;17;13;12;26;13;19;18;12;16;9;16;17;21;10;11;10;18;11;14;8;14;14;11;8;11;9;6;7;7;12;13;10;16;11;35;28;21;16;15;8;11;8;14;16;10;6;12;9;12;10;18;18;14;11;16;9;12;17;14;12;15;12;20;16;18;11;16;12;18;19;16;14;19;14;6;14;18;13;16;15;17;11;18;9;18;7;16;12;24;16;21;15;20;12;13;19;15;19;10;12…
ARID5A_M00146_1.94d.bed	0.10670731707317073	35	328	55657	5;2;2;1;1;4;0;3;2;2;2;0;0;2;1;3;1;1;6;1;4;5;0;3;6;2;4;1;4;1;1;2;2;2;1;1;3;0;3;2;3;1;2;2;3;3;0;0;3;1;2;4;1;2;4;1;1;0;3;1;2;2;3;4;3;4;1;3;3;2;4;4;1;4;4;0;4;3;1;0;1;0;2;0;3;2;1;2;1;1;1;4;1;3;3;7;3;0;4;3;3;3;3;1;1;3;0;1;1;3;3;1;0;4;2;6;5;1;3;1;0;2;0;1;1;1;0;1;2;3;3;1;2;4;5;0;6;4;5;2;1;4;2;1;2;1;6;2;1;2
ZNF410_M09369_1.94d.bed	0.10657596371882086	47	441	87826	4;4;4;2;5;1;4;3;6;6;5;3;3;4;5;5;3;5;2;3;5;4;4;2;2;6;5;3;7;2;4;3;4;3;4;4;5;2;3;5;3;3;1;1;2;2;3;1;2;3;3;4;3;1;1;3;1;4;4;4;2;2;1;2;0;5;1;3;6;4;2;4;1;3;2;3;2;4;2;2;4;2;4;3;2;1;3;5;0;1;1;3;2;3;1;3;2;1;4;1;3;3;3;3;1;1;3;3;7;1;3;3;3;2;2;3;4;3;2;2;2;3;10;3;3;4;2;1;7;0;5;4;1;2;2;5;0;2;0;1;2;3;3;5;1;5;2;2;1;4
ZNF442_ZNF442.RCADE.bed	0.10655737704918032	247	2318	320635	18;23;18;21;23;17;13;17;23;13;19;16;19;14;23;18;18;15;17;21;16;16;15;19;13;16;13;10;12;21;16;11;14;14;9;17;18;16;19;16;15;17;17;13;14;20;15;10;20;16;16;20;12;14;17;15;12;15;15;10;7;14;11;14;19;22;15;16;12;16;17;14;24;4;13;11;21;12;18;15;23;15;14;10;13;19;14;19;11;16;12;20;18;11;20;20;10;13;14;16;13;17;16;10;13;14;15;18;23;13;10;14;14;14;12;16;9;13;18;16;17;16;16;12;10;15;16;18;14;18;18;22;14;15;1…
ZNF484_ZNF484.RCADE.bed	0.10642314615621021	2424	22777	1846160	166;137;141;173;153;152;151;153;145;159;169;170;150;173;172;176;142;147;150;141;144;164;143;139;133;141;142;134;144;109;136;145;126;149;150;156;169;164;147;166;137;160;134;138;172;188;174;160;163;181;192;189;164;179;156;188;221;178;175;163;180;166;198;174;188;163;163;150;150;148;173;149;147;126;145;133;141;147;157;166;174;181;149;177;219;186;210;195;160;177;186;166;196;173;167;181;178;185;184;178…
ZNF8_M10347_1.94d.bed	0.10632911392405063	42	395	69561	3;1;2;2;3;2;2;7;7;4;1;4;5;4;2;4;5;3;2;4;4;4;5;3;3;0;2;8;2;3;2;2;1;1;2;1;3;0;1;3;2;0;2;1;2;2;1;4;3;1;3;0;1;3;5;2;4;4;3;3;5;1;1;2;4;0;3;0;4;2;3;2;7;1;2;0;2;5;4;2;3;2;2;5;6;5;0;3;2;0;4;4;1;2;1;2;3;1;4;1;2;1;4;5;1;4;2;2;1;2;0;0;3;3;1;4;1;1;2;1;4;2;1;4;4;2;4;3;2;1;3;4;1;2;5;4;1;6;4;1;4;5;2;5;1;1;6;1;4;3
ZNF257_ZNF257.RCADE.bed	0.10632746249184605	163	1533	193569	18;10;11;11;11;7;9;17;7;13;13;9;17;11;11;17;9;13;15;11;10;17;5;8;8;7;13;9;13;9;10;13;11;10;10;4;10;10;12;16;13;7;3;9;8;8;4;6;8;8;16;11;12;11;10;13;7;9;14;13;10;9;7;7;11;16;9;10;12;13;11;13;10;13;7;8;6;11;7;14;11;9;11;10;15;12;10;11;12;7;15;12;11;12;5;11;13;7;7;11;12;9;12;17;5;10;6;13;12;5;8;11;7;9;13;7;5;9;13;7;9;8;2;5;8;8;7;8;11;11;6;7;16;10;10;11;12;12;15;7;6;20;13;10;11;6;17;9;6;10
PRDM9_PRDM9.RCADE.bed	0.10600216486515329	6953	65593	4536779	394;415;343;435;438;499;516;433;393;473;503;464;444;475;486;500;484;451;398;458;399;443;471;420;414;377;407;422;387;409;424;451;388;495;415;472;424;461;475;453;387;486;449;421;493;513;490;526;499;558;571;562;552;522;475;518;583;520;503;426;525;609;522;551;499;437;501;467;444;425;431;398;419;373;389;367;395;387;398;473;521;538;507;547;599;525;494;517;479;518;487;480;547;483;533;510;461;464;483;530…
ZNF596_M10405_1.94d.bed	0.10590172458618598	2444	23078	2138506	131;162;150;176;164;205;183;160;166;156;154;151;161;148;195;151;176;131;153;148;125;132;148;183;147;145;131;122;124;157;112;108;103;123;136;164;143;195;174;179;148;171;157;148;200;195;189;162;189;168;168;164;141;170;133;197;209;180;177;143;144;176;151;136;122;129;132;127;158;146;148;138;194;209;170;153;144;139;150;145;142;188;142;159;177;199;174;176;191;171;149;174;183;191;171;210;213;196;182;207…
RFX5_M09102_1.94d.bed	0.10588235294117647	18	170	37887	2;0;0;0;0;2;0;0;0;4;1;0;1;2;4;1;1;5;0;0;1;0;1;0;2;2;2;0;0;1;5;2;2;0;0;0;2;0;0;0;1;1;1;2;1;1;2;2;0;0;1;1;0;2;4;2;0;2;3;1;2;3;1;2;1;1;1;0;2;1;2;1;1;1;0;2;2;1;1;1;0;1;1;0;4;0;0;6;1;0;5;0;1;3;0;0;1;1;0;1;3;1;0;1;0;1;1;1;0;0;3;0;2;1;1;1;0;1;1;1;1;0;2;3;1;0;0;0;2;2;1;0;1;0;1;0;1;1;1;0;1;2;1;1;1;1;0;0;1;4
ZNF677_M10389_1.94d.bed	0.10585585585585586	282	2664	314166	17;17;20;19;17;18;21;16;14;22;15;19;20;16;25;19;22;19;22;25;15;17;31;17;15;21;27;17;22;18;21;21;13;21;8;20;11;14;17;17;22;14;15;16;16;23;9;19;25;22;16;15;20;27;20;22;17;14;16;15;22;12;14;10;19;24;15;19;24;22;15;19;11;14;9;18;19;19;21;22;19;16;15;20;18;13;20;18;20;19;23;18;13;19;15;26;32;16;20;16;21;20;12;22;26;18;14;17;15;18;14;8;18;18;23;15;16;16;14;10;26;23;20;25;15;12;11;19;17;18;14;20;13;12;1…
PLAG1_M02715_1.94d.bed	0.10579064587973273	950	8980	856153	72;72;55;63;71;77;71;68;71;69;52;60;73;62;72;70;53;61;52;55;65;81;64;64;56;53;51;60;68;50;46;61;62;53;50;61;59;47;70;55;56;64;63;69;51;76;50;57;55;70;69;46;67;61;55;58;57;69;68;43;68;58;70;68;57;57;58;81;63;59;54;59;61;52;76;62;50;60;52;44;55;92;61;75;71;50;55;59;77;58;59;62;70;48;57;55;73;61;52;62;42;71;53;68;57;55;73;52;53;66;59;55;67;47;53;70;62;58;52;49;53;51;57;56;69;51;56;54;56;57;74;49;54;…
ZNF562_ZNF562.MEME.bed	0.10570342205323194	139	1315	187698	7;5;11;8;8;11;7;13;12;7;12;14;14;5;7;9;10;15;11;11;9;5;8;10;10;9;3;9;14;8;6;7;6;10;12;4;6;4;7;7;8;9;14;8;9;14;12;7;11;10;6;6;6;12;4;11;8;13;9;15;8;9;7;11;12;7;14;6;9;12;13;8;3;9;8;9;1;5;17;11;13;8;8;3;13;8;12;8;13;9;5;8;9;9;8;10;11;8;6;7;12;4;13;14;12;7;8;7;8;8;10;11;5;11;8;4;6;5;11;13;9;7;6;7;5;13;10;8;4;10;11;9;11;10;5;5;7;10;7;2;13;5;16;8;5;5;6;15;7;3
ZNF75D_ZNF75D.RCADE.bed	0.10569105691056911	195	1845	250718	13;20;7;13;10;11;18;12;9;15;13;15;11;9;19;8;17;15;15;9;7;17;7;11;8;12;12;10;10;14;14;8;11;12;15;9;18;11;8;7;8;13;6;14;9;17;11;12;11;9;15;19;16;12;9;14;3;9;10;9;15;14;10;14;12;14;10;16;13;8;14;10;21;7;13;8;10;12;10;21;8;14;15;10;15;13;8;13;11;13;15;9;11;11;9;8;12;16;13;13;16;13;11;9;11;10;14;15;14;13;17;13;12;16;12;12;16;12;10;9;10;8;19;15;10;10;19;18;12;15;14;9;11;16;17;16;12;8;15;16;17;15;12;11;…
ATOH1_M09091_1.94d.bed	0.10566615620214395	138	1306	167641	15;8;9;6;11;9;5;6;10;5;11;11;15;8;9;8;8;6;8;8;7;8;8;11;12;8;7;8;7;8;7;6;11;7;7;6;13;7;9;7;8;10;10;6;9;9;14;8;6;8;9;9;5;12;8;10;10;10;11;11;10;10;10;9;7;12;12;9;8;13;12;10;8;9;8;4;5;11;6;6;11;10;9;9;10;8;9;10;18;12;11;7;14;8;8;10;15;10;7;8;6;9;14;5;9;10;10;9;7;6;9;7;4;13;5;7;7;8;6;7;10;11;10;8;8;10;9;14;11;4;9;4;5;9;4;7;8;8;6;8;5;5;8;4;15;10;6;9;7;9
ZKSCAN3_ZKSCAN3.RCADE.bed	0.1056547619047619	142	1344	138089	8;9;14;8;11;7;6;13;5;14;4;4;10;12;8;7;5;8;9;7;8;3;5;9;8;8;7;15;7;10;6;5;9;6;11;8;10;8;4;6;13;14;18;11;9;10;4;10;8;9;9;16;6;11;11;9;13;9;11;9;11;4;12;20;16;9;10;11;8;7;4;6;8;10;14;8;7;10;10;14;8;14;9;10;13;7;7;11;10;14;8;16;12;11;9;13;6;8;11;11;10;11;6;4;10;7;13;6;14;7;9;7;13;7;13;8;8;9;14;10;6;11;7;7;4;7;7;7;4;5;12;9;8;3;9;6;5;6;6;7;4;10;8;12;9;5;11;11;7;5
ZNF273_ZNF273.RCADE.bed	0.10552092609082814	237	2246	214523	21;15;13;12;15;15;14;13;17;8;17;14;10;8;11;12;11;17;20;10;14;15;15;22;22;10;17;14;15;14;21;18;23;15;15;20;17;23;16;16;22;18;12;12;18;22;17;15;14;15;16;25;15;14;13;17;18;19;18;20;23;12;10;22;16;20;8;20;19;10;19;18;21;18;18;18;15;10;13;12;11;8;19;18;16;11;21;11;16;11;22;15;14;12;24;11;9;10;19;12;11;19;12;17;19;12;19;17;19;12;13;17;17;20;18;17;17;14;15;11;13;14;9;18;6;12;10;10;7;15;12;12;13;7;9;11;9…
E2F4_M05636_1.94d.bed	0.10550458715596331	46	436	70950	2;3;5;6;8;6;2;3;4;4;0;3;3;3;1;4;3;3;0;3;3;0;1;4;4;3;4;3;5;5;7;5;1;4;3;0;4;1;5;0;3;3;0;1;2;4;4;3;2;9;0;2;2;3;3;2;1;4;1;1;4;7;1;3;3;7;4;5;1;1;4;4;1;2;4;4;1;5;0;2;5;5;1;1;7;2;3;6;2;3;9;2;1;2;2;4;0;2;2;3;2;2;0;3;1;4;0;3;0;3;3;5;1;3;2;7;2;2;2;1;2;3;3;6;2;4;4;4;4;1;3;5;1;7;2;1;2;1;7;2;3;6;0;0;1;1;4;2;3;2
ZHX1_M01278_1.94d.bed	0.10548523206751055	25	237	37368	2;1;1;0;0;2;0;0;1;1;1;3;0;2;2;3;1;3;2;1;2;4;2;1;2;0;2;0;2;0;3;1;2;1;2;0;2;1;0;1;2;3;1;2;4;1;3;3;1;1;0;2;2;1;4;3;2;3;2;2;0;1;2;5;5;2;2;2;2;3;1;1;0;0;1;3;1;2;0;3;3;0;4;2;1;2;1;2;3;2;1;3;1;3;1;1;2;2;1;0;1;1;2;0;2;3;1;1;0;1;0;4;1;2;1;1;2;0;3;1;1;0;3;0;0;3;2;0;3;3;2;1;1;1;2;0;1;0;3;2;0;3;2;1;2;1;1;2;1;1
MLXIP_M00258_1.94d.bed	0.10546875	81	768	91121	13;7;4;4;5;11;2;6;9;6;5;7;9;8;5;8;7;3;7;7;6;6;3;6;8;7;5;7;4;1;9;4;4;4;3;5;4;6;2;5;7;10;2;0;2;4;7;8;7;0;7;7;4;4;2;3;5;5;3;7;5;6;3;4;3;4;6;4;9;5;3;7;6;4;3;7;6;3;4;7;4;6;7;5;6;3;4;5;8;5;6;2;3;4;7;2;2;3;7;8;5;11;4;4;5;7;5;7;3;6;5;3;4;3;6;6;0;3;7;2;8;9;4;5;5;9;3;5;6;3;4;3;6;1;2;4;3;4;8;1;7;6;5;6;6;5;4;5;7;5
ZNF467_M10385_1.94d.bed	0.10536868487006991	3994	37905	2385185	236;254;248;222;243;285;274;240;220;254;262;270;235;261;258;235;242;231;244;286;253;211;233;235;188;215;230;205;228;229;244;259;242;260;245;223;271;277;276;264;252;280;242;244;304;310;323;328;287;339;351;325;326;308;319;346;345;337;349;300;302;305;283;294;284;289;270;270;288;249;279;273;216;215;177;193;266;266;248;284;303;293;306;321;357;339;309;321;325;336;303;295;315;333;306;305;316;298;322;334…
TERF2_M01857_1.94d.bed	0.10536044362292052	57	541	89491	5;2;9;8;0;8;4;4;6;5;3;4;5;4;3;4;6;5;6;2;4;5;1;3;3;3;2;0;6;2;4;4;1;2;1;3;5;2;5;3;1;5;3;4;5;7;4;7;1;4;3;6;4;6;4;3;4;8;3;2;5;2;5;3;1;1;3;3;3;4;3;5;1;6;7;3;4;2;1;4;2;5;5;3;4;2;2;8;5;3;4;2;4;5;2;3;3;4;3;0;2;6;3;3;9;1;4;0;2;4;7;4;3;6;3;5;4;7;6;2;5;2;0;2;2;2;1;6;6;4;1;2;1;2;1;2;5;8;5;3;6;2;3;2;3;2;1;4;1;4
NKX2-1_M08977_1.94d.bed	0.10533333333333333	79	750	114602	3;4;7;7;4;2;3;8;7;4;10;3;9;2;7;4;4;3;7;5;3;9;3;6;6;3;4;3;2;6;5;6;8;2;5;3;4;5;2;6;4;4;6;8;4;3;6;5;4;5;3;6;4;7;2;8;7;6;5;5;5;5;11;6;2;5;3;10;3;3;5;6;6;4;9;3;10;3;3;4;3;7;5;7;8;8;2;5;8;5;3;2;2;9;4;5;4;6;5;4;3;0;6;5;4;8;2;7;7;2;8;4;6;8;3;5;5;5;5;6;5;3;4;5;4;3;6;1;6;5;3;5;6;6;5;5;4;5;4;8;3;11;5;3;7;4;4;6;6;4
RUNX1_M09108_1.94d.bed	0.10532994923857868	166	1576	134852	16;10;15;10;13;16;20;13;9;15;8;17;15;10;7;13;17;9;11;14;11;8;10;9;9;11;12;10;7;14;17;14;16;10;17;8;12;8;13;8;7;7;4;9;9;14;4;7;10;6;13;10;11;10;14;10;13;11;13;20;12;12;16;9;11;10;14;13;18;7;12;9;13;9;11;11;10;12;6;6;9;13;6;13;14;15;6;17;13;16;8;11;14;10;11;9;7;10;10;6;9;9;6;9;7;11;16;14;10;9;5;2;8;7;12;12;10;7;16;10;13;9;15;11;9;4;13;3;3;9;13;1;6;5;12;8;7;10;8;13;10;8;10;8;7;9;10;9;14;6
GLIS2_M05766_1.94d.bed	0.10532319391634981	277	2630	196260	15;9;17;16;14;13;18;21;20;10;28;15;15;15;14;17;6;18;21;26;18;25;22;18;28;13;16;11;22;15;15;19;20;16;15;18;14;18;19;24;21;24;26;21;24;16;24;20;22;16;19;33;18;31;19;19;18;28;27;25;18;23;10;19;29;15;16;25;20;17;18;19;19;19;16;22;16;14;14;17;18;18;14;25;17;13;22;19;16;22;11;16;14;17;22;21;18;29;20;15;21;13;25;22;24;28;16;11;16;11;19;18;19;15;12;12;19;9;17;14;9;11;23;19;19;8;10;22;11;14;18;15;18;11;12…
ZNF440_ZNF440.RCADE.bed	0.10523321956769056	185	1758	220043	14;14;9;8;8;10;15;12;5;15;14;11;11;15;13;6;10;4;12;13;15;11;18;13;8;12;13;10;5;12;16;16;14;16;10;6;13;14;15;16;8;13;9;16;16;19;15;13;14;6;14;10;11;11;17;11;8;5;9;17;11;13;11;11;10;10;6;16;8;8;14;16;8;9;14;8;6;7;13;15;18;11;16;11;9;7;8;14;9;9;9;11;7;7;9;12;12;12;9;12;13;12;20;15;16;11;15;16;18;11;18;11;9;8;17;16;16;10;9;15;9;11;15;11;6;9;10;12;12;10;17;15;12;7;11;12;15;10;11;11;15;10;11;8;22;6;10;…
ZNF480_ZNF480.RCADE.bed	0.10509554140127389	363	3454	407219	27;24;30;27;33;24;28;25;15;26;29;23;28;25;29;30;25;20;21;31;30;18;25;29;24;16;17;29;19;23;21;23;24;26;23;18;30;23;21;23;20;26;20;24;23;21;26;18;15;24;28;27;26;34;24;27;31;19;26;29;20;27;24;22;25;27;20;22;18;28;20;24;20;21;23;21;22;26;29;24;24;25;28;19;29;15;28;34;26;15;26;30;27;21;32;23;24;23;22;24;24;19;19;24;19;26;24;17;23;20;20;23;22;17;18;19;26;20;20;26;10;21;19;20;33;19;16;17;25;16;14;22;19;…
ZIK1_ZIK1.RCADE.bed	0.10487923488409791	647	6169	414572	48;34;33;43;40;34;26;28;31;40;35;26;28;36;31;29;26;32;32;38;35;45;42;43;44;54;58;44;53;44;58;53;44;61;65;70;65;76;75;65;53;61;55;58;62;55;47;53;59;68;67;39;57;41;49;51;55;55;39;50;44;41;38;31;39;37;34;35;31;33;52;44;36;37;42;42;44;47;46;42;43;43;32;32;28;20;36;32;38;38;35;41;48;39;49;37;54;49;36;37;36;54;48;41;53;47;46;34;63;50;46;42;38;40;53;40;49;38;39;44;50;34;31;30;37;37;20;23;27;21;28;32;20;…
GTF3A_M10410_1.94d.bed	0.10460992907801418	354	3384	361477	20;22;22;28;23;21;23;20;35;30;25;35;19;20;24;27;16;33;22;21;26;21;19;24;24;20;28;38;21;26;25;24;20;19;23;17;21;24;19;19;14;37;16;25;25;19;27;19;25;24;25;18;20;18;16;22;24;13;15;36;30;22;24;14;27;24;21;26;18;21;27;21;20;27;21;25;31;25;22;23;21;17;21;25;21;16;27;25;18;30;26;23;22;24;21;19;27;28;31;32;17;19;18;28;25;24;29;25;17;18;22;14;24;16;25;19;21;18;22;21;23;20;23;25;14;27;18;23;16;18;29;28;28;…
RFX4_M06052_1.94d.bed	0.10454545454545454	92	880	123229	6;12;7;2;7;1;6;4;5;8;8;6;6;6;9;9;12;5;14;5;4;3;5;4;6;1;10;4;2;8;3;8;9;10;11;6;1;5;3;4;4;6;5;5;4;5;8;13;4;2;4;7;4;4;5;8;8;6;17;13;3;5;9;5;7;11;7;5;4;2;3;8;3;10;8;5;10;5;3;10;5;10;3;10;20;5;5;9;6;9;11;10;3;7;6;5;6;5;7;8;9;9;3;6;2;9;4;4;0;9;2;2;7;2;3;4;2;7;5;3;2;4;3;5;0;5;2;4;6;8;4;6;6;1;6;5;9;6;7;3;1;6;2;7;0;2;8;5;8;6
ZNF84_ZNF84.RCADE.bed	0.1045401966454598	1446	13832	973134	79;69;71;100;78;79;76;74;74;99;67;80;90;67;95;102;79;84;72;100;88;85;104;81;95;75;84;95;75;98;106;95;107;83;106;93;107;118;104;123;104;118;105;113;129;130;140;129;132;131;123;107;128;139;107;131;123;120;103;126;132;125;104;111;108;111;107;115;88;94;83;68;94;109;80;88;88;87;88;87;94;98;95;115;116;91;116;105;100;117;103;106;111;105;94;99;91;107;104;112;113;108;99;99;111;104;105;83;107;83;107;85;93;…
HOXA10_M09699_1.94d.bed	0.10429447852760736	17	163	42783	3;1;1;0;0;1;3;0;2;1;1;0;1;2;0;2;1;2;0;2;0;3;1;1;1;1;0;0;1;1;0;1;2;1;1;2;1;1;1;0;0;2;0;1;1;6;1;3;1;2;4;1;3;2;2;1;2;2;0;3;0;1;1;1;0;0;1;0;0;1;1;0;0;1;4;3;2;0;1;0;1;0;2;0;0;0;3;0;0;1;0;0;1;1;2;0;1;1;0;0;2;1;0;1;3;1;0;1;2;0;0;0;2;2;2;0;2;2;1;4;1;1;1;0;2;1;1;1;1;3;0;1;0;1;1;1;0;0;0;0;2;0;1;2;1;0;0;0;2;3
RBPJ_M00862_1.94d.bed	0.10426229508196722	159	1525	182822	19;15;11;15;15;6;8;11;13;13;14;10;13;11;6;10;11;5;8;10;6;11;8;13;16;10;13;14;9;14;14;13;7;12;13;10;6;9;10;21;14;8;14;6;12;15;11;14;6;10;13;8;9;9;9;11;7;10;10;13;8;7;14;10;8;14;14;16;10;10;12;6;10;13;11;12;5;13;12;8;6;11;10;15;13;12;12;8;7;8;13;7;9;13;11;6;5;11;6;4;7;6;6;6;6;14;10;2;8;12;10;9;7;11;11;7;13;14;8;10;6;9;13;10;7;4;9;4;12;10;5;11;8;5;13;12;15;5;12;10;9;15;9;7;7;11;13;10;8;16
ZIM3_M10420_1.94d.bed	0.10421205519244735	287	2754	391531	19;22;15;16;16;17;19;29;23;19;33;25;20;13;24;16;17;25;25;15;20;32;21;18;23;21;27;23;17;23;16;24;27;15;17;17;21;10;18;13;12;15;18;11;22;11;18;18;15;14;16;18;16;15;15;15;20;22;24;20;19;20;21;6;16;15;18;13;17;22;24;19;13;12;22;16;19;13;19;20;26;18;16;26;24;23;27;16;16;19;20;14;10;17;15;17;19;11;15;16;13;19;23;9;21;21;24;18;20;14;23;22;24;22;17;14;18;12;14;8;21;17;16;16;21;18;18;17;21;18;18;19;15;11;…
HMX1_M08775_1.94d.bed	0.10412147505422993	48	461	80443	2;3;4;4;2;2;3;4;3;4;4;3;2;5;4;1;1;6;0;5;5;9;2;4;2;4;2;5;0;2;4;4;5;5;3;3;1;1;2;3;3;2;6;1;3;3;5;2;4;2;2;4;4;7;2;4;7;1;1;3;0;7;7;1;4;3;3;2;3;2;1;5;3;5;4;1;6;2;2;2;3;4;3;2;4;3;0;5;5;1;0;1;7;4;4;3;2;1;3;0;0;5;2;2;5;0;0;4;3;6;4;4;3;1;3;6;4;4;4;4;3;4;3;0;1;2;3;1;2;3;4;4;4;1;5;3;1;1;8;5;3;0;2;0;3;2;3;5;5;3
GLIS1_M05765_1.94d.bed	0.10406811731315042	110	1057	99572	12;7;6;5;9;10;6;11;5;9;6;9;4;7;6;7;7;10;3;11;11;12;7;4;7;11;3;5;5;13;10;6;8;2;14;8;4;10;11;5;12;7;9;5;14;4;12;10;12;6;11;11;10;11;8;9;11;7;9;10;6;11;3;9;4;3;6;13;9;7;8;4;3;7;5;7;11;5;9;7;2;10;7;8;7;10;8;7;8;8;7;5;10;6;10;11;4;11;7;10;3;5;9;6;6;6;8;4;7;7;7;8;8;7;6;7;6;6;2;3;7;3;4;3;6;7;2;12;6;4;4;2;8;5;5;5;5;3;8;4;2;2;5;4;5;5;5;4;8;5
ATOH7_M00242_1.94d.bed	0.10401310401310401	127	1221	178920	10;12;4;10;8;14;10;6;14;6;10;10;12;12;4;8;8;12;12;4;14;2;10;18;10;12;14;6;8;14;4;6;6;10;8;10;6;8;2;8;10;2;12;10;10;6;2;2;2;2;6;8;4;4;16;6;8;2;6;4;6;8;10;6;12;8;6;6;4;8;2;10;8;4;10;4;10;12;8;14;12;14;6;6;6;6;8;2;0;8;6;4;8;10;4;8;8;8;6;12;12;6;10;8;0;8;6;14;8;4;6;18;8;6;4;2;12;16;12;10;6;8;12;10;10;6;12;12;10;6;16;8;18;18;10;8;4;6;6;12;8;6;4;2;14;6;10;6;2;12
E2F1_M09494_1.94d.bed	0.10398613518197573	60	577	80081	4;5;4;10;7;3;2;6;9;2;5;3;7;1;5;2;6;1;7;7;4;2;3;4;2;6;3;3;4;3;7;9;6;6;5;1;6;3;3;6;2;2;9;1;2;3;4;3;1;3;4;4;4;0;2;7;2;2;4;8;1;3;4;4;6;5;7;3;6;5;3;5;4;5;1;2;7;5;3;4;1;4;2;4;6;1;5;7;1;6;3;0;5;2;2;0;0;5;4;4;5;3;4;1;7;3;1;5;9;3;2;4;4;4;2;5;4;3;3;4;1;3;2;5;1;1;3;1;3;6;0;2;2;9;7;3;4;4;4;5;8;5;5;5;3;2;2;2;3;5
SPZ1_M04770_1.94d.bed	0.10387739062090647	793	7634	504896	51;41;46;51;45;50;61;48;49;51;52;62;53;62;35;57;55;58;37;58;59;50;39;62;58;44;56;43;50;55;54;61;52;44;57;55;49;60;61;44;44;49;63;56;61;68;62;58;60;48;65;55;63;62;61;64;60;65;61;55;72;56;74;68;58;67;45;52;55;49;53;48;52;30;38;44;54;52;52;55;56;59;65;61;74;75;58;51;58;65;70;62;69;67;71;62;60;50;52;51;61;63;48;38;41;51;57;34;54;42;42;41;48;43;35;43;37;34;45;37;38;43;44;44;49;30;47;38;29;31;50;29;40;…
TOPORS_M04321_1.94d.bed	0.10377700012067093	860	8287	1033502	88;67;63;77;60;59;72;83;64;72;85;68;53;80;66;56;61;64;57;83;74;66;73;65;59;65;57;48;71;74;55;51;60;68;57;56;77;63;62;50;57;61;53;57;45;50;53;53;50;61;44;54;47;40;44;40;43;38;43;40;25;38;31;32;30;34;28;47;44;34;39;42;76;100;94;104;58;49;35;42;33;33;38;24;33;34;36;38;40;44;36;50;36;49;50;42;61;65;53;52;46;66;41;54;39;67;55;58;46;48;63;45;58;43;66;61;58;57;50;50;61;54;64;73;47;58;60;56;60;64;61;59;5…
PURA_M06743_1.94d.bed	0.1037009405558072	3892	37531	2193745	255;213;202;196;271;214;297;229;229;267;256;261;260;253;266;267;258;251;249;237;235;272;250;240;242;247;261;247;259;253;270;283;244;297;236;269;231;266;271;229;234;244;230;244;259;274;314;314;316;317;326;394;342;322;298;308;363;322;323;274;301;335;315;314;291;280;294;255;275;231;254;251;224;242;204;206;213;235;239;266;294;264;315;281;323;285;300;269;247;302;282;257;326;330;309;319;275;268;293;296…
ZNF681_ZNF681.RCADE.bed	0.103328173374613	267	2584	213262	18;22;18;21;26;14;16;16;15;24;26;19;25;12;17;22;21;16;22;21;12;14;20;19;14;18;12;21;13;14;7;17;19;20;13;17;21;16;21;18;19;12;18;6;22;17;17;14;24;15;15;9;14;22;19;28;21;23;21;7;17;24;22;19;15;24;21;22;18;17;21;15;14;17;11;17;11;17;6;11;23;30;25;25;18;19;10;17;18;14;32;27;27;28;16;19;16;23;16;23;15;17;17;18;9;10;19;15;19;15;13;18;12;16;9;12;14;11;12;12;15;12;9;11;12;14;15;8;10;16;17;14;16;18;22;13;…
IRF3_M08827_1.94d.bed	0.10332681017612524	264	2555	345251	20;19;16;13;18;21;19;23;23;19;20;25;20;22;21;19;18;23;26;21;17;17;19;22;24;19;12;12;18;14;17;15;14;16;15;12;19;23;18;15;18;20;18;18;15;16;13;18;19;20;17;20;19;13;15;16;22;22;19;12;13;9;22;24;16;21;19;21;10;14;17;21;22;14;14;13;16;10;13;23;21;17;18;23;13;13;17;9;15;24;15;23;22;23;16;22;20;11;11;17;19;15;19;22;16;18;18;16;18;17;13;19;13;12;12;18;10;16;16;19;13;23;12;13;12;15;14;9;17;17;12;18;16;8;2…
NKX2-1_M01425_1.94d.bed	0.10308848080133556	247	2396	130041	10;16;19;15;17;21;26;25;25;24;31;14;15;16;21;28;27;19;19;14;14;23;12;18;17;23;14;18;18;16;27;14;23;14;24;18;20;16;22;21;15;16;11;11;12;12;7;14;6;17;9;15;14;15;20;13;22;21;15;23;22;19;14;26;19;23;16;11;22;20;12;13;15;14;17;16;20;17;13;13;20;13;13;16;18;20;20;14;28;10;16;25;17;18;13;16;14;10;12;12;15;14;9;10;11;15;15;16;20;17;12;19;13;19;12;10;12;12;21;15;10;10;8;6;10;15;17;10;9;18;18;22;21;13;7;15…
GLIS3_M05767_1.94d.bed	0.10282776349614396	200	1945	165643	14;13;8;15;12;11;8;15;14;9;12;7;13;13;8;13;5;17;10;20;15;20;18;11;11;9;9;15;12;20;10;15;14;15;19;11;9;14;15;13;19;13;23;17;19;10;19;16;14;22;18;27;22;19;14;21;21;13;16;20;12;19;10;16;19;12;18;13;12;7;16;17;12;10;15;15;14;14;14;13;9;12;11;15;12;11;13;16;19;16;10;13;20;12;15;21;12;16;19;12;18;7;11;18;10;13;7;13;10;7;10;11;10;8;7;9;11;9;9;11;7;11;17;9;9;7;8;16;8;11;10;10;16;6;15;10;8;6;9;8;10;8;6;9;…
BCL6_M09453_1.94d.bed	0.10281517747858017	84	817	119729	5;9;6;5;12;8;8;3;4;3;2;8;6;3;7;5;2;9;9;8;5;8;4;3;5;6;4;7;6;2;4;4;4;15;7;8;5;7;8;3;5;4;10;4;4;0;9;7;9;6;3;6;7;4;8;5;3;7;7;6;4;2;5;6;12;7;6;7;3;5;1;8;3;6;7;5;6;3;5;6;5;9;5;10;5;4;6;4;3;8;6;3;6;7;4;7;1;7;6;5;8;2;5;7;8;1;6;3;3;5;5;4;6;3;4;6;5;6;2;1;2;3;5;8;7;6;3;4;2;4;7;4;5;5;3;3;9;8;10;1;7;6;4;8;10;3;5;6;2;7
TBX20_M06158_1.94d.bed	0.10281014393420151	150	1459	192422	12;15;12;9;12;13;9;13;16;11;11;10;15;8;15;10;5;12;17;4;14;9;7;7;12;8;8;4;8;12;12;2;9;10;8;9;14;15;17;14;9;5;5;4;10;13;8;6;7;6;6;8;6;16;8;16;11;11;5;8;11;4;9;6;10;10;8;11;7;6;3;7;10;16;9;11;8;15;9;9;7;17;7;11;7;5;4;10;5;11;7;7;5;18;7;6;12;7;2;8;9;10;9;9;7;4;10;10;6;6;8;6;15;10;11;15;6;14;9;11;11;9;8;17;9;9;8;10;14;11;15;15;10;16;6;9;10;9;14;9;7;10;10;16;15;14;11;9;10;14
SIX1_M09125_1.94d.bed	0.10273972602739725	15	146	34016	3;1;1;1;0;0;0;2;1;1;3;0;1;1;2;2;2;0;1;2;0;1;2;1;0;0;1;2;0;1;0;0;1;3;2;2;0;3;0;0;6;1;0;0;0;1;0;0;0;1;1;0;0;1;1;3;1;1;1;0;2;0;0;2;0;1;1;0;2;0;1;2;1;1;2;1;1;1;0;0;1;1;0;0;1;2;1;0;2;2;1;0;0;3;1;2;1;0;2;0;1;0;3;3;1;1;1;0;1;0;3;1;0;0;0;2;1;2;1;0;1;0;1;0;3;1;1;1;2;0;1;1;0;1;0;1;1;0;2;0;0;0;0;1;0;2;2;1;0;2
FOXI1_M08679_1.94d.bed	0.1026936026936027	61	594	97510	6;1;8;8;6;4;6;8;3;3;6;7;5;5;8;6;5;6;2;4;4;7;3;6;6;3;6;2;2;5;3;2;2;7;5;5;6;2;4;1;5;5;5;2;5;3;5;2;1;2;7;6;2;2;7;4;5;3;7;4;3;3;3;2;6;4;5;3;4;6;3;5;1;3;5;2;2;5;0;5;6;4;7;3;5;3;4;5;5;3;0;3;5;4;1;3;6;5;2;1;3;3;7;2;3;7;0;1;2;2;4;4;3;1;3;2;7;5;6;1;3;7;5;3;3;4;1;2;2;2;2;3;3;4;2;5;3;4;5;3;2;4;5;5;3;5;1;4;13;4
ZBTB7A_M09309_1.94d.bed	0.10264900662251655	62	604	60363	3;2;3;3;4;6;1;3;8;4;6;1;2;6;3;4;5;3;1;4;2;5;4;6;2;7;2;1;10;2;3;5;3;5;5;7;5;6;6;9;7;1;6;5;6;3;5;4;8;6;4;2;8;4;6;6;2;6;5;7;11;4;7;4;4;4;6;4;8;5;5;2;1;5;2;4;3;3;2;4;8;1;5;7;5;7;0;8;2;3;9;8;3;2;7;2;4;3;8;4;7;5;3;3;5;3;5;4;9;5;1;5;4;1;4;4;4;5;2;4;2;4;1;1;4;4;2;2;3;2;1;1;1;2;2;1;3;3;1;2;2;2;2;2;4;2;5;1;3;3
MESP1_M08932_1.94d.bed	0.10263157894736842	78	760	129303	6;6;3;9;5;13;7;9;10;4;5;7;8;7;5;4;6;3;10;2;13;4;9;6;3;6;5;3;5;6;7;10;2;2;4;4;7;6;3;2;7;3;4;4;7;3;5;3;3;5;4;9;5;5;4;4;8;7;3;2;4;4;4;3;5;6;5;4;5;8;6;4;4;4;3;10;4;2;4;0;5;9;5;2;2;3;3;5;5;2;1;2;2;6;0;4;7;8;11;7;7;2;1;7;2;6;15;4;5;4;7;5;5;1;3;6;5;5;2;4;5;7;11;6;6;5;6;8;8;5;4;5;7;8;3;2;1;1;2;1;5;10;0;10;3;7;3;3;4;8
ZFP28_M10402_1.94d.bed	0.10261569416498995	51	497	48548	11;3;3;4;1;8;8;5;1;5;9;8;3;1;4;2;2;3;5;2;1;1;4;1;6;0;7;4;2;2;1;1;2;2;2;5;5;3;6;3;4;5;3;1;4;5;9;4;4;3;3;4;3;5;1;3;5;3;2;4;4;2;3;5;1;3;2;6;6;2;2;4;0;2;2;3;1;3;4;3;4;3;3;2;2;2;3;3;1;3;5;5;2;3;4;3;4;4;2;1;4;2;3;3;4;4;1;5;3;2;3;2;7;4;4;1;0;4;3;3;5;1;1;4;2;0;1;2;2;5;1;3;5;4;3;3;4;4;2;0;3;6;3;3;5;4;3;2;7;8
ZNF705G_ZNF705G.MEME.bed	0.10260115606936417	142	1384	223227	14;12;8;8;10;12;10;13;12;13;7;13;17;16;11;11;13;5;12;8;6;16;12;12;8;6;8;14;7;6;8;14;6;8;8;8;10;9;12;11;7;11;7;6;5;7;7;11;6;9;13;7;5;13;9;9;8;8;14;15;10;7;5;12;9;7;7;6;6;12;12;10;8;9;5;9;6;13;9;9;13;7;11;12;10;11;8;7;13;11;7;9;10;6;9;7;8;8;8;8;6;7;3;11;5;9;4;8;7;3;9;9;9;11;10;8;10;8;10;9;9;8;8;6;9;8;8;10;8;11;9;16;9;9;7;11;7;17;11;6;11;7;13;7;13;6;10;8;10;10
SOX3_M09163_1.94d.bed	0.10245901639344263	75	732	119314	9;6;6;4;9;3;8;2;5;5;5;8;8;8;8;5;7;6;2;5;3;4;6;9;12;4;6;7;2;9;7;7;2;6;7;8;6;9;5;3;5;2;5;5;5;2;5;5;4;3;3;4;4;3;6;0;2;6;4;6;5;4;1;2;6;7;3;4;9;6;9;2;5;4;2;5;6;4;5;4;4;5;3;4;8;2;5;5;5;3;9;9;2;6;3;2;4;3;4;6;0;6;5;8;8;4;3;3;4;3;3;4;8;2;2;1;5;3;3;2;4;4;2;4;5;9;4;8;2;4;5;3;7;2;5;7;5;4;4;2;4;4;7;9;4;3;7;5;9;7
RBAK_RBAK.RCADE.bed	0.10243139142994703	1702	16616	1098791	131;89;110;106;111;114;149;97;99;112;120;118;97;98;105;104;94;108;123;109;95;109;111;110;96;95;106;119;112;108;117;119;94;117;137;135;137;149;134;122;108;134;113;106;117;132;117;127;117;133;140;162;135;147;138;164;147;136;136;139;127;126;127;113;128;96;98;120;106;119;107;116;85;98;89;108;97;100;99;125;141;116;118;114;165;165;138;135;114;140;127;133;154;127;115;157;146;127;126;119;128;124;104;84;9…
BACH1_M09446_1.94d.bed	0.10231023102310231	31	303	57127	2;2;2;1;2;3;2;1;5;7;4;2;4;2;3;3;1;0;6;0;4;2;0;0;1;1;3;1;5;3;0;4;3;2;0;2;1;1;5;1;1;6;0;3;5;1;6;0;0;2;3;3;2;4;2;0;1;5;4;1;2;1;2;0;2;1;2;0;3;1;2;1;3;1;1;0;4;3;2;0;3;2;2;4;1;1;0;1;0;1;4;3;2;0;1;6;0;0;3;3;1;2;6;2;2;2;1;1;1;1;0;2;2;1;4;1;1;1;0;2;2;2;5;1;3;3;1;1;3;0;2;2;3;2;1;2;0;2;1;0;3;1;4;3;3;4;2;1;2;2
ZNF140_M09333_1.94d.bed	0.10212765957446808	72	705	105615	4;6;5;4;5;6;4;7;3;8;8;8;4;3;7;6;6;5;3;7;5;3;7;5;3;4;2;6;12;4;2;4;4;4;8;5;4;9;4;6;8;0;3;5;4;3;6;5;2;2;3;6;6;3;5;7;6;11;2;5;6;3;7;1;3;3;8;3;1;5;3;5;6;4;8;3;5;2;3;7;6;8;3;3;2;3;3;7;2;3;2;2;1;8;5;3;10;4;6;7;6;7;4;4;3;5;6;5;2;2;4;6;1;1;3;2;2;8;3;8;8;1;1;6;4;8;4;4;5;5;12;3;6;5;2;7;4;5;4;6;3;8;7;4;5;2;2;5;5;5
HES6_M08756_1.94d.bed	0.10202286719437115	116	1137	136424	15;14;14;6;15;12;10;7;9;10;6;8;9;6;9;11;12;7;11;9;8;9;5;10;8;10;5;4;6;4;15;9;10;8;8;7;9;7;7;5;9;11;3;1;6;8;9;7;5;4;11;7;8;8;6;10;7;4;7;9;10;4;9;3;4;7;2;7;5;10;6;7;16;15;6;6;6;9;9;5;3;1;8;14;8;7;9;8;4;7;9;10;4;13;15;5;4;9;6;5;7;10;6;7;3;8;5;5;10;6;5;6;3;6;3;9;11;10;8;0;12;7;9;5;7;10;1;5;11;4;10;8;0;3;10;10;8;12;4;7;2;1;7;13;19;1;18;3;5;7
ZNF276_M09347_1.94d.bed	0.10189982728842832	59	579	93110	9;4;6;1;6;0;8;3;2;1;4;11;6;5;3;8;8;8;4;3;5;4;4;4;6;6;5;4;0;8;7;1;3;10;1;6;5;5;1;3;5;1;2;5;2;6;1;5;5;3;1;2;4;5;4;0;4;3;3;4;0;4;3;6;0;4;0;5;4;4;4;6;2;6;2;4;3;3;1;2;3;5;2;5;5;5;3;4;4;2;3;3;3;2;8;1;2;6;1;4;4;4;3;2;2;2;6;6;2;3;3;3;1;5;6;7;6;1;3;3;5;1;7;2;6;3;3;7;2;3;2;8;2;2;5;6;1;3;2;7;5;8;1;5;5;3;4;5;3;3
BHLHE40_M08516_1.94d.bed	0.10186915887850467	109	1070	131425	9;24;17;10;14;6;7;5;8;12;0;6;6;6;8;2;10;8;12;6;7;4;10;10;6;6;7;1;4;4;13;10;10;6;10;6;4;11;16;10;6;10;2;2;12;2;8;6;4;6;7;4;4;11;8;4;4;0;5;12;5;3;15;9;2;12;2;11;4;10;10;10;13;8;6;4;10;4;8;2;0;2;8;11;8;4;14;6;7;10;12;8;6;16;13;8;4;12;8;2;9;2;4;6;3;6;8;6;10;5;4;8;2;2;6;8;12;6;4;1;8;9;5;4;7;8;6;5;10;6;6;8;0;2;11;9;9;10;2;7;7;0;5;8;19;2;19;1;4;5
ZNF671_ZNF671.RCADE.bed	0.10186092066601371	208	2042	268859	12;14;11;11;18;10;12;15;10;16;13;15;19;12;22;23;12;16;11;17;15;15;11;13;12;15;12;14;19;17;13;10;13;17;15;13;5;12;11;15;10;12;12;20;14;11;15;13;10;13;11;6;11;12;7;4;18;12;16;12;13;15;12;10;10;18;21;17;15;14;20;11;14;9;15;13;9;15;15;6;14;13;11;13;8;17;11;11;15;14;15;15;17;16;18;13;18;14;16;14;20;14;20;17;19;13;11;12;13;11;22;9;9;10;18;13;10;9;16;16;6;11;21;19;13;14;13;14;16;19;13;19;13;18;14;14;18;…
NANOG_M08942_1.94d.bed	0.10179640718562874	153	1503	190457	16;13;13;13;13;11;9;8;11;11;16;18;12;11;18;12;13;7;10;9;15;15;12;10;12;6;13;11;16;9;17;10;9;13;6;13;7;7;12;6;9;6;5;3;8;9;8;13;10;11;13;9;7;11;4;8;8;10;11;12;8;5;8;6;10;9;9;11;10;13;14;12;8;4;12;11;10;10;15;9;8;5;14;8;10;14;9;9;6;7;13;11;6;7;8;3;9;14;12;17;3;8;8;13;14;13;8;8;8;10;12;15;8;10;4;14;8;9;11;3;8;9;7;11;11;6;11;5;15;10;9;9;4;7;12;10;9;15;14;11;7;7;8;10;12;10;10;18;6;12
TLX1_M09259_1.94d.bed	0.10173697270471464	41	403	86086	8;1;3;0;6;1;3;6;3;4;1;4;5;5;0;6;12;6;4;1;3;2;4;4;5;2;2;2;2;3;0;4;0;2;4;4;2;6;4;2;8;4;0;2;2;0;2;1;2;3;4;2;0;2;7;6;6;0;2;1;1;0;0;0;2;0;3;0;4;2;2;4;1;1;4;5;1;4;4;2;0;2;2;2;0;2;2;6;0;2;0;0;2;4;4;5;2;0;3;2;1;6;6;0;1;0;2;9;2;0;1;0;0;0;0;0;2;4;8;3;0;4;0;7;3;2;0;0;4;4;0;4;8;2;2;5;0;2;6;0;3;4;2;1;2;6;4;1;3;8
ZNF273_M10371_1.94d.bed	0.10168539325842697	181	1780	191915	17;16;7;8;8;19;20;20;14;10;18;12;10;11;3;9;14;14;17;13;7;9;19;14;8;12;10;7;11;18;16;15;19;8;17;14;19;22;13;8;18;14;9;8;15;11;8;15;11;10;22;16;12;17;12;17;11;13;9;15;16;10;10;14;9;12;9;10;12;9;13;13;18;10;10;13;10;10;13;10;18;7;9;12;14;13;5;12;13;8;11;12;14;15;11;6;8;12;8;17;4;8;13;20;15;12;10;13;15;14;14;12;14;10;11;13;17;11;14;7;9;6;9;13;6;10;11;8;7;9;15;8;8;8;8;8;11;10;9;7;13;17;11;9;12;11;9;9;…
ZNF460_M09373_1.94d.bed	0.10158355795148248	603	5936	331627	29;21;19;29;44;35;36;23;38;43;44;47;37;35;56;43;33;31;37;39;26;48;49;34;47;29;40;34;37;34;36;41;31;49;35;47;37;45;38;38;42;36;34;27;47;48;45;48;53;57;70;61;52;47;47;51;62;55;43;50;72;58;48;69;54;42;46;39;55;30;58;51;41;30;21;22;22;51;31;39;40;45;41;50;53;54;42;40;43;72;57;49;54;65;62;64;50;35;34;49;45;51;43;32;50;28;37;26;33;32;40;40;30;36;27;53;30;25;21;22;19;20;36;49;42;22;32;20;20;21;41;30;45;…
FEZF1_M07239_1.94d.bed	0.1015625	91	896	154726	9;11;7;3;4;8;4;4;9;6;10;11;11;8;3;6;12;2;7;9;3;4;5;6;4;3;3;5;6;7;8;4;5;7;12;4;5;5;6;9;4;5;5;4;5;7;8;3;1;7;6;9;6;7;5;10;2;11;7;5;7;5;4;7;4;5;8;10;4;3;7;6;4;3;9;3;6;5;8;4;5;7;10;5;9;5;8;8;4;5;3;2;10;11;3;4;5;7;4;4;2;11;8;7;7;4;8;3;3;7;6;9;7;7;10;6;5;5;6;6;5;3;7;3;4;5;3;6;7;7;5;3;4;3;4;3;7;4;6;10;8;5;4;7;11;5;2;9;10;5
HSF2_M08819_1.94d.bed	0.10141987829614604	100	986	135084	13;8;10;3;9;8;10;8;9;10;10;10;11;7;7;4;11;7;11;7;8;4;6;4;6;5;6;4;8;7;7;5;7;7;7;8;6;4;11;6;3;5;9;8;8;5;7;7;2;3;9;5;5;10;5;5;5;4;6;5;10;10;7;10;9;4;6;2;8;8;5;2;5;2;7;5;9;10;5;11;9;7;6;3;6;9;9;2;7;6;8;9;2;4;5;10;10;6;12;6;3;3;6;3;5;4;3;5;5;3;6;5;8;9;7;6;7;3;9;4;4;8;3;8;6;4;3;7;9;8;9;5;6;7;4;6;10;9;5;11;5;7;12;5;6;5;7;4;8;4
ZBTB45_M09307_1.94d.bed	0.10130718954248366	31	306	61759	3;2;1;0;2;3;2;0;3;6;4;3;4;3;0;3;3;4;6;0;6;2;6;1;0;3;2;4;1;1;2;4;1;3;2;0;1;2;0;1;2;1;2;1;1;3;3;2;3;2;0;2;0;1;1;2;0;2;3;1;4;1;0;2;1;3;5;1;3;1;1;3;5;0;3;2;2;4;2;1;0;1;3;1;1;2;0;3;2;2;2;2;1;3;4;3;2;1;2;0;1;0;3;2;0;2;4;2;1;4;0;1;0;2;1;3;0;5;0;3;0;5;2;2;1;2;3;1;2;1;1;0;0;2;4;0;2;3;2;3;1;4;3;5;0;3;6;3;3;2
FOS_M10098_1.94d.bed	0.10121457489878542	25	247	41663	2;2;1;2;4;3;1;0;0;0;4;0;3;2;2;1;1;1;2;1;2;2;1;1;0;1;1;4;3;1;2;2;0;1;0;4;1;5;2;1;1;1;1;3;2;2;2;0;0;2;2;5;0;1;3;3;2;1;0;2;4;1;1;1;0;1;3;3;4;0;2;1;0;1;2;1;2;3;2;2;2;0;0;2;2;3;0;2;2;3;0;1;2;0;2;2;2;0;1;2;0;1;1;1;2;1;3;2;1;3;2;2;1;4;5;2;1;2;1;2;4;3;0;0;2;2;1;1;1;4;1;1;3;3;0;2;1;1;0;0;3;1;0;5;0;1;0;1;1;6
ZNF324_ZNF324A.RCADE.bed	0.10103626943005181	468	4632	358520	29;22;24;38;36;47;44;35;39;39;31;38;34;34;46;48;42;40;32;33;21;35;35;32;31;32;35;36;30;30;44;39;39;35;38;32;41;36;36;34;43;29;23;24;29;38;19;17;19;21;26;18;28;38;32;30;30;31;32;41;35;32;35;39;26;26;32;46;26;42;26;22;35;23;28;24;30;27;26;24;23;42;37;29;22;26;39;35;25;41;35;39;27;41;37;26;25;31;22;26;34;34;24;20;32;26;28;35;28;39;14;26;30;24;24;35;26;27;17;30;29;31;20;34;31;22;24;21;25;32;36;39;28;…
RFX1_M02098_1.94d.bed	0.10099337748344371	183	1812	207569	14;13;15;12;14;11;13;9;21;11;11;7;19;11;19;9;16;12;16;15;13;6;7;10;12;12;13;7;9;11;15;15;9;11;7;11;9;10;17;15;7;23;15;8;15;17;15;13;13;12;13;8;16;13;10;18;16;17;21;11;16;13;15;10;14;10;13;14;10;17;11;15;12;12;9;11;9;11;12;14;10;9;12;14;14;10;19;11;11;16;17;18;12;13;13;14;12;12;4;11;9;12;14;10;11;12;14;13;14;15;13;9;11;5;8;10;9;13;9;11;10;12;8;7;10;6;9;9;14;11;6;17;11;8;12;16;7;11;10;10;9;10;15;11…
SCRT1_M09116_1.94d.bed	0.10094637223974763	64	634	111157	9;0;3;3;4;5;3;2;7;7;6;4;7;6;5;4;4;6;10;4;5;7;6;4;4;4;6;4;3;3;5;4;2;3;7;4;3;5;3;7;3;4;0;3;6;3;3;5;3;4;1;5;5;3;0;6;5;1;4;11;3;4;7;3;4;2;6;3;3;2;4;5;3;2;4;8;3;7;5;2;6;5;3;4;1;4;7;2;2;3;7;3;9;3;7;4;3;1;3;4;5;3;5;7;3;1;3;2;5;4;6;7;3;3;5;9;3;3;5;1;5;8;2;4;1;5;5;7;5;1;3;4;2;1;2;3;5;7;5;4;4;5;4;3;5;5;6;6;5;4
RHOXF1_M06060_1.94d.bed	0.10094451003541913	171	1694	155937	10;18;12;9;14;14;12;8;15;14;20;19;8;10;17;14;7;11;8;10;14;17;11;10;10;9;17;15;14;13;10;12;19;11;19;6;8;9;18;19;14;11;12;7;14;8;13;11;8;14;11;20;13;6;14;15;8;13;14;15;11;15;14;10;18;11;6;9;20;6;8;8;7;15;15;13;13;10;11;6;11;16;4;10;16;7;12;15;10;10;11;9;11;16;11;13;6;21;13;14;10;8;6;14;10;6;12;10;17;5;12;15;10;7;6;10;13;5;9;8;9;10;12;8;11;9;12;12;7;10;6;12;10;12;11;10;4;11;7;12;12;8;6;11;7;10;8;10;…
FOXI1_M08681_1.94d.bed	0.10089686098654709	90	892	152523	6;3;5;4;10;7;7;8;6;8;8;5;9;8;6;5;5;11;7;9;7;6;4;6;5;4;6;7;4;7;3;9;5;6;8;7;6;3;11;3;8;7;5;4;2;7;6;5;4;3;6;4;7;5;3;5;6;6;9;8;3;4;9;7;8;7;6;7;10;9;4;7;2;0;4;4;7;4;5;7;6;4;14;6;9;5;4;6;8;5;5;8;13;4;4;6;2;8;2;6;6;4;8;6;8;7;12;5;4;3;4;9;2;8;5;4;5;4;11;7;2;7;6;2;8;4;7;2;7;4;6;8;3;8;3;7;4;4;4;9;6;2;7;2;9;7;4;6;11;7
ESR1_M08629_1.94d.bed	0.10083036773428232	170	1686	187196	14;14;12;9;13;8;19;22;17;5;14;6;10;11;18;12;15;12;2;4;11;10;10;9;15;11;25;7;6;12;14;16;9;9;11;9;3;7;9;11;13;15;17;11;10;20;8;18;10;13;8;8;10;2;6;10;3;12;7;3;7;12;15;8;15;14;11;11;14;7;19;8;13;6;10;4;25;9;9;7;5;14;15;11;10;7;13;14;16;17;16;11;25;8;14;11;11;8;5;16;11;7;18;11;10;14;6;11;15;10;12;12;13;4;16;14;9;6;13;6;9;12;9;19;4;11;18;17;15;14;5;6;17;9;14;11;11;11;3;6;7;20;15;15;10;6;15;9;17;6
ZNF444_M09371_1.94d.bed	0.10059214501510574	4162	41375	2333707	284;212;228;262;266;282;294;262;279;270;302;305;305;294;266;314;267;240;230;290;268;270;242;255;248;236;251;227;235;249;259;267;215;275;271;308;262;315;310;251;278;275;269;234;342;314;346;377;358;354;390;392;354;366;365;402;418;374;357;284;390;359;359;345;328;297;268;264;326;247;306;280;223;196;169;180;248;269;273;299;319;310;351;378;422;366;348;317;351;405;380;313;385;371;348;388;358;314;320;379…
HOXA9_M05806_1.94d.bed	0.1005586592178771	18	179	45451	3;2;1;0;0;2;3;0;2;1;1;1;0;3;0;2;1;2;1;2;1;3;2;0;1;1;0;0;1;1;0;1;2;1;1;2;1;1;1;0;0;2;1;1;1;6;2;3;3;2;5;0;3;3;1;1;2;2;1;3;0;1;1;1;0;0;1;0;0;1;1;1;0;0;4;3;2;1;1;0;1;0;2;0;0;1;2;0;0;1;0;0;1;1;2;0;1;1;0;0;2;1;1;1;2;2;0;1;2;1;0;0;2;3;2;0;2;2;4;3;0;1;1;0;1;0;2;1;1;4;0;1;0;0;1;1;0;0;0;0;2;0;2;2;1;0;0;0;3;3
CDX1_M09470_1.94d.bed	0.1005586592178771	36	358	71648	4;7;2;3;2;3;3;2;1;3;5;4;3;3;6;4;3;1;3;1;2;3;1;2;1;3;2;1;0;2;1;1;5;0;1;0;3;0;5;2;1;0;1;3;2;3;4;2;2;3;2;3;2;0;2;4;3;2;2;2;3;1;3;3;1;4;2;2;1;0;1;1;2;3;2;3;0;6;4;3;0;5;2;6;2;5;4;2;1;3;2;3;1;0;0;0;2;5;1;2;2;2;1;3;0;1;2;4;4;5;1;1;3;1;0;0;6;4;2;2;2;4;2;6;3;1;3;2;3;4;5;3;2;1;2;3;4;1;2;3;4;5;3;1;3;3;2;0;2;2
CCDC169-SOHLH2_M09149_1.94d.bed	0.10050251256281408	200	1990	160186	26;22;23;23;26;14;19;20;16;17;16;14;11;9;16;12;17;16;15;14;8;9;8;14;10;14;9;5;12;8;14;14;13;18;10;13;18;19;10;6;11;21;14;3;7;7;16;14;13;14;20;15;13;18;11;15;3;6;11;9;15;7;28;14;16;17;9;19;8;21;12;12;21;27;17;6;14;8;14;8;7;3;9;19;14;17;10;13;14;14;10;13;6;13;18;11;17;21;14;7;14;10;19;10;9;15;11;17;16;9;15;11;7;14;9;13;14;16;12;10;13;12;13;4;12;7;5;3;21;6;6;13;11;10;13;14;12;15;10;12;12;11;12;22;21…
NR6A1_M09009_1.94d.bed	0.10041103934233706	171	1703	227096	17;16;14;7;15;12;7;19;14;9;22;10;9;10;14;12;11;12;20;8;12;11;13;12;11;15;15;15;22;11;8;13;12;10;10;11;11;12;11;16;12;7;11;13;10;14;11;9;7;13;12;8;4;8;15;16;7;5;7;11;10;8;11;11;7;14;5;6;14;10;7;14;7;6;11;6;8;10;12;9;16;16;18;6;7;6;6;15;14;12;10;14;7;9;12;10;13;9;15;10;9;26;7;17;11;18;8;9;14;9;7;11;11;13;10;9;12;13;15;12;10;3;10;12;8;13;10;20;14;11;10;4;9;12;12;7;18;15;14;12;10;10;16;10;9;10;12;11;…
FIGLA_M05705_1.94d.bed	0.10027472527472528	146	1456	200463	14;15;11;7;8;8;11;13;9;9;7;6;11;13;7;9;12;10;9;16;10;6;7;10;17;11;13;16;14;13;10;7;8;9;12;7;8;8;5;12;9;11;7;13;4;12;4;10;6;5;17;10;15;8;12;12;8;11;10;14;7;7;13;14;5;9;3;20;6;5;12;12;7;4;9;5;11;14;7;8;17;9;12;9;11;13;4;7;10;7;8;7;7;9;10;10;15;11;9;12;8;5;7;12;7;16;17;5;7;8;10;11;5;10;10;8;8;12;24;5;9;8;13;11;7;8;8;12;7;10;10;4;17;4;12;11;9;11;10;7;9;6;4;7;8;6;14;10;14;13
ZNF585A_ZNF585A.RCADE.bed	0.10025488530161428	118	1177	183954	10;6;10;6;10;4;10;5;10;13;10;8;12;5;8;14;11;6;14;12;12;8;7;6;8;13;13;6;3;7;9;6;10;9;12;8;9;4;12;4;8;6;5;11;5;6;7;5;8;9;7;11;8;7;8;6;5;4;7;6;6;10;9;7;7;4;5;0;11;8;5;5;6;10;11;10;8;10;10;3;9;7;7;4;7;20;7;4;7;3;10;8;10;10;5;7;6;7;7;10;7;2;7;2;10;8;9;5;12;6;11;8;7;3;4;14;5;12;9;7;14;6;6;8;9;4;11;5;11;7;5;6;12;8;5;7;7;9;9;6;8;12;7;7;8;9;9;11;7;6
STAT6_M06798_1.94d.bed	0.10015649452269171	128	1278	231504	4;6;10;13;7;10;13;8;4;7;3;8;7;17;12;7;12;7;10;7;7;7;8;8;7;10;5;11;7;12;10;12;6;9;10;8;7;5;14;10;8;8;12;12;13;9;8;9;5;7;8;8;9;7;12;6;13;9;16;10;9;7;6;9;10;13;7;9;14;9;8;10;12;5;8;3;11;4;7;7;8;5;9;10;9;8;6;9;17;2;4;9;6;6;10;8;7;13;6;7;5;5;4;8;11;14;11;2;8;5;8;9;7;2;9;10;12;11;6;7;4;4;8;8;8;6;10;8;6;8;10;9;7;10;10;7;9;6;4;12;17;8;8;17;8;13;9;12;7;9
CUX2_M05611_1.94d.bed	0.1	4	40	26263	1;0;1;0;0;1;1;0;0;0;0;0;0;0;1;0;0;0;0;1;0;0;0;0;1;0;0;1;1;0;0;0;0;0;0;0;0;0;1;0;1;0;0;0;1;2;0;0;0;1;0;0;0;0;0;0;0;1;0;0;1;0;0;0;0;0;1;0;0;0;0;1;0;0;0;0;1;0;0;0;0;0;0;0;0;0;0;0;0;0;0;0;0;0;0;0;0;0;0;0;1;0;1;0;0;0;2;2;2;0;0;0;0;0;0;0;0;1;2;0;0;0;0;0;2;0;0;0;0;0;2;0;0;0;0;1;0;0;1;1;0;0;0;0;0;0;0;0;0;1
CUX1_M05609_1.94d.bed	0.1	4	40	26263	1;0;1;0;0;1;1;0;0;0;0;0;0;0;1;0;0;0;0;1;0;0;0;0;1;0;0;1;1;0;0;0;0;0;0;0;0;0;1;0;1;0;0;0;1;2;0;0;0;1;0;0;0;0;0;0;0;1;0;0;1;0;0;0;0;0;1;0;0;0;0;1;0;0;0;0;1;0;0;0;0;0;0;0;0;0;0;0;0;0;0;0;0;0;0;0;0;0;0;0;1;0;1;0;0;0;2;2;2;0;0;0;0;0;0;0;0;1;2;0;0;0;0;0;2;0;0;0;0;0;2;0;0;0;0;1;0;0;1;1;0;0;0;0;0;0;0;0;0;1
ZNF345_M09361_1.94d.bed	0.09986859395532194	76	761	108200	5;10;6;7;6;3;9;4;7;7;6;8;6;5;8;2;7;1;5;2;7;5;4;6;3;3;9;5;7;4;4;7;11;7;4;4;6;8;6;1;9;8;3;3;6;6;8;3;4;3;1;6;5;6;6;2;2;2;6;6;7;7;7;3;3;5;5;2;8;0;6;9;5;10;3;2;1;2;7;5;5;5;7;4;6;5;7;5;5;4;5;4;2;7;3;6;3;4;4;4;5;3;5;4;4;3;4;6;6;5;5;5;5;2;4;5;4;4;10;3;2;4;6;8;7;4;8;5;2;4;7;9;3;7;3;4;2;6;2;6;4;7;6;4;4;7;10;5;6;4
THRA_M06211_1.94d.bed	0.09985632183908046	139	1392	178781	14;11;10;8;21;11;13;11;5;13;7;20;9;12;8;9;8;12;20;10;13;6;10;9;6;7;4;12;20;8;5;12;15;8;10;12;15;9;16;2;14;17;11;12;6;7;5;9;16;11;10;10;4;11;5;14;7;8;6;12;12;9;6;15;11;2;10;4;12;18;5;4;4;14;11;17;7;6;1;6;15;6;10;8;11;9;6;14;10;14;10;4;10;7;10;12;14;11;3;6;14;7;6;8;6;6;13;12;10;6;8;2;8;8;1;9;17;13;4;5;4;10;10;5;8;13;8;5;14;6;6;10;9;5;2;13;9;3;7;6;10;6;7;6;8;6;20;5;8;9
TBX6_M09211_1.94d.bed	0.09983633387888707	122	1222	177148	11;3;6;11;8;7;13;5;14;11;8;8;6;13;4;11;11;14;12;10;11;11;10;8;9;4;7;11;5;11;7;11;4;8;10;10;11;9;8;9;8;6;6;8;10;7;4;8;3;7;13;8;3;9;7;8;5;5;11;11;8;8;12;10;10;6;4;13;9;5;3;9;10;9;7;5;7;7;7;3;11;12;8;5;8;4;7;13;9;5;13;4;7;7;3;12;10;7;6;3;11;6;11;4;6;9;7;10;5;6;3;12;9;10;6;5;7;3;13;9;11;4;10;4;9;9;6;7;9;3;3;10;13;6;3;9;10;13;13;11;9;8;9;8;10;12;4;9;11;13
ZKSCAN3_M06246_1.94d.bed	0.09973404255319149	75	752	100531	8;5;4;5;5;3;4;6;9;8;6;4;7;5;5;8;8;6;5;2;6;5;2;3;3;12;5;7;1;7;6;4;7;4;11;9;5;2;3;8;3;9;6;13;3;4;7;9;2;5;8;8;3;5;3;6;7;3;2;2;0;9;4;8;8;8;7;4;10;4;6;0;5;6;1;2;5;8;4;6;5;7;1;4;4;3;5;6;4;6;4;4;8;9;7;6;5;3;6;10;4;3;5;4;3;4;3;2;8;4;3;1;2;5;6;7;7;9;5;2;4;5;4;2;5;6;2;6;0;3;4;8;5;3;6;5;4;2;3;4;2;1;7;4;2;2;5;8;3;6
BHLHE41_M05584_1.94d.bed	0.09943714821763602	106	1066	131541	11;24;17;8;14;6;7;5;8;12;0;6;4;6;8;2;10;8;10;6;7;4;9;10;6;6;7;1;4;4;13;12;12;6;10;6;4;11;15;10;8;10;2;2;10;4;8;6;4;6;7;4;2;9;8;4;6;0;5;12;5;2;15;7;2;12;2;10;4;10;12;8;13;8;6;4;10;4;8;2;0;2;6;11;8;4;13;8;7;10;12;7;6;18;15;7;4;12;8;2;9;2;4;6;5;6;8;6;10;5;3;7;2;2;8;8;12;6;4;1;8;9;5;4;7;6;6;5;12;6;6;8;0;2;10;9;9;10;2;7;7;0;5;10;19;2;17;1;4;5
HHEX_M01568_1.94d.bed	0.09935205183585313	46	463	75446	4;8;6;4;5;4;2;3;0;1;1;6;3;4;6;6;4;6;6;2;4;4;2;3;4;2;3;2;4;3;1;1;4;2;2;3;2;3;8;3;4;2;8;2;3;1;3;5;3;2;2;2;2;4;2;4;1;1;1;0;3;4;1;3;3;2;4;4;2;1;2;5;4;6;1;3;3;4;3;1;3;1;5;7;2;0;2;4;2;8;3;3;3;2;2;1;4;1;2;1;1;2;4;6;2;5;6;4;5;0;2;1;5;4;1;5;0;7;4;2;2;3;3;4;4;3;4;2;3;0;2;2;2;1;5;8;2;6;4;4;2;2;3;2;4;3;2;0;4;2
ZNF214_M10443_1.94d.bed	0.09933774834437085	105	1057	199796	6;7;8;12;9;13;12;10;6;12;3;5;8;4;6;8;3;11;5;10;8;11;9;5;6;7;8;8;8;8;11;10;6;11;7;7;9;7;4;6;7;4;7;6;9;4;7;9;7;6;2;9;5;5;7;9;5;9;4;3;5;9;5;6;6;6;8;6;8;5;5;4;4;7;4;9;9;7;8;4;9;8;8;8;9;7;6;6;7;9;6;5;7;10;9;8;2;8;6;5;7;7;4;7;6;10;9;8;11;6;7;3;4;6;4;7;10;11;7;8;7;8;5;9;4;6;11;7;11;6;6;9;5;5;15;11;5;8;7;8;7;3;4;2;9;3;6;9;6;6
XPA_M09278_1.94d.bed	0.09930861093651791	790	7955	727474	57;42;51;57;47;61;58;51;64;49;60;49;41;43;42;51;51;47;59;52;67;53;50;65;53;52;38;52;39;43;61;48;50;54;53;48;43;53;60;76;57;66;57;69;66;62;66;57;65;86;74;78;77;64;73;65;53;70;54;39;72;41;49;59;53;58;58;52;49;55;48;51;71;46;44;58;67;53;45;35;46;43;56;69;69;39;58;57;48;57;41;47;61;78;60;55;65;57;66;58;58;59;63;59;63;50;57;42;48;44;45;39;44;43;38;46;39;40;37;38;54;47;40;54;58;48;45;45;45;54;54;43;44;…
ZNF16_M10342_1.94d.bed	0.09924550203134068	342	3446	273189	16;22;19;17;26;19;22;21;17;26;22;28;23;19;14;15;21;18;15;19;18;20;21;26;25;36;37;41;45;30;30;33;31;39;44;36;41;29;44;32;23;29;28;29;22;24;27;25;21;26;18;26;17;26;28;16;26;14;13;22;21;20;24;20;33;15;18;18;18;27;31;17;25;25;17;25;23;12;20;24;17;24;27;22;20;15;17;22;20;18;18;15;20;28;24;19;31;15;19;28;20;23;24;22;21;15;20;34;37;28;17;31;35;30;20;39;28;15;28;30;26;25;18;21;25;21;20;19;17;12;15;21;18;…
ZNF416_M07145_1.94d.bed	0.09918543363679923	207	2087	282428	22;17;12;10;15;13;19;12;22;14;16;9;14;12;12;20;16;18;18;17;20;12;17;17;13;12;18;17;18;14;13;15;16;12;14;9;14;13;12;16;6;13;12;11;10;14;10;15;9;13;12;15;10;12;12;17;7;10;9;14;12;17;13;15;8;19;9;14;23;8;7;16;14;16;10;11;11;10;7;12;20;12;18;9;11;18;13;13;19;7;7;12;13;14;20;12;19;20;9;14;15;21;10;4;15;14;8;7;15;15;18;15;13;9;19;11;13;13;18;8;14;16;11;18;12;18;15;17;25;23;11;14;15;19;12;16;18;14;15;17…
ARNT_M00226_1.94d.bed	0.09888220120378331	115	1163	81850	19;13;11;15;14;8;9;13;12;5;17;7;9;3;10;14;6;10;10;7;3;4;5;9;7;5;8;2;6;4;6;4;5;6;7;7;12;13;12;2;7;11;6;2;3;7;10;7;7;12;6;8;7;9;15;6;4;7;8;8;9;11;9;10;10;7;7;8;8;11;7;6;9;11;12;6;8;4;3;6;4;4;12;12;16;11;8;8;8;7;11;4;7;10;6;8;7;8;5;10;5;12;6;6;6;9;10;6;6;7;5;9;9;8;6;5;6;6;5;3;6;6;2;2;4;7;6;3;7;5;3;7;5;6;9;10;6;12;6;7;11;10;6;7;8;8;19;7;8;7
NR1D1_M08991_1.94d.bed	0.09887640449438202	132	1335	169462	8;9;9;9;8;9;14;9;9;16;12;9;11;10;10;6;11;11;12;7;16;9;12;11;9;13;12;8;14;5;9;11;7;9;6;7;10;12;9;8;6;8;5;9;5;7;9;6;10;8;9;7;16;6;11;11;6;6;7;6;10;13;8;7;10;6;7;6;6;5;5;11;9;9;14;13;8;12;6;6;11;7;4;9;7;5;7;5;11;9;11;9;9;12;11;5;9;5;13;10;9;8;14;3;10;4;9;10;6;6;8;8;7;12;6;7;7;9;10;10;7;11;3;7;14;5;9;14;12;6;14;8;4;8;8;10;4;19;10;9;10;9;13;5;9;11;8;7;11;12
ZNF419_M10413_1.94d.bed	0.09881914232442511	636	6436	756864	47;51;56;44;42;51;60;52;44;46;41;50;62;49;46;45;48;40;44;59;37;47;44;48;36;52;43;46;43;45;34;47;43;40;29;40;36;49;52;36;46;38;38;33;38;31;37;34;43;34;53;38;42;48;50;49;41;44;44;38;38;44;39;40;32;39;49;43;46;28;36;47;43;42;66;34;31;31;41;34;45;38;34;40;50;38;39;46;35;40;40;43;37;43;42;55;47;41;45;51;37;56;42;47;43;41;49;47;53;49;32;35;30;43;49;50;39;36;38;42;43;37;33;46;34;42;51;50;30;41;54;39;40;…
SCRT1_M09114_1.94d.bed	0.09878419452887538	65	658	113916	9;0;3;4;4;5;3;2;7;7;6;5;7;6;5;5;5;6;10;4;5;7;6;4;4;4;6;4;3;3;5;4;2;3;7;5;3;5;3;8;3;4;0;3;6;3;3;5;3;4;1;5;5;3;0;7;5;1;5;11;3;4;6;3;4;2;6;3;3;2;4;5;3;2;4;8;4;7;5;2;6;5;3;4;2;4;7;2;2;3;7;3;9;3;8;4;3;1;3;4;5;3;5;8;4;1;3;2;5;4;6;7;4;4;5;9;4;3;5;1;5;8;2;5;1;5;6;7;5;1;3;4;3;1;3;5;5;7;5;4;4;6;5;3;6;5;6;6;5;4
ZNF680_ZNF680.RCADE.bed	0.0987468671679198	394	3990	369546	40;30;40;40;35;29;36;37;40;28;40;30;19;38;36;26;30;24;25;23;26;30;34;12;30;20;32;32;30;28;22;21;26;23;17;26;26;24;25;26;23;30;22;21;32;30;29;24;25;30;32;30;22;30;24;30;30;28;22;34;25;30;26;28;18;21;24;23;28;34;22;18;28;21;21;17;20;25;21;33;29;25;27;19;29;23;24;34;38;30;29;20;42;25;29;34;27;25;19;22;19;35;37;27;34;21;20;22;17;33;19;20;23;18;22;26;18;22;23;22;31;26;16;27;22;17;36;16;24;34;17;30;27;…
ZNF740_M09391_1.94d.bed	0.09871390439213783	2034	20605	1142598	143;115;106;119;124;144;161;121;150;125;133;159;155;113;134;167;146;111;116;144;118;156;142;127;160;118;129;129;132;132;133;150;104;160;126;149;137;152;150;115;155;128;136;135;146;146;148;164;151;175;177;191;163;157;159;172;217;162;155;155;183;205;194;233;171;165;156;133;185;117;160;130;113;100;81;101;105;135;129;150;140;164;165;197;204;171;163;153;164;187;170;173;186;173;175;191;163;117;142;160;…
ZNF682_M10316_1.94d.bed	0.09862584797356062	567	5749	355280	27;32;30;38;31;31;40;33;24;26;36;29;37;48;32;29;36;30;31;41;42;38;47;32;37;34;37;49;47;40;44;49;60;41;50;46;36;47;56;49;57;32;52;45;33;50;41;62;50;51;57;59;54;78;54;46;72;45;42;52;48;39;44;42;45;45;36;32;48;35;48;35;29;38;24;37;36;27;35;43;31;46;39;41;52;39;57;36;38;38;51;40;52;45;51;41;36;47;31;48;40;46;40;44;39;46;34;34;37;41;29;41;35;24;27;44;31;26;35;42;26;33;37;32;28;38;36;25;25;31;30;33;30;…
KLF17_M08880_1.94d.bed	0.09859154929577464	679	6887	568296	48;39;37;44;40;50;56;43;55;48;39;50;68;50;64;48;52;49;42;48;41;50;41;49;43;37;54;47;42;44;54;53;39;41;53;57;48;46;48;36;36;36;58;41;49;48;52;55;53;56;44;43;41;49;54;53;61;51;52;41;57;54;60;49;55;51;52;40;51;33;62;48;42;34;37;43;43;39;43;41;41;54;42;55;45;46;51;49;48;44;57;61;57;56;65;49;43;42;49;48;63;50;39;49;41;44;54;57;41;30;44;55;44;43;48;34;47;43;46;33;31;49;42;40;33;42;42;51;40;32;34;48;40;…
MEIS1_M06401_1.94d.bed	0.09838369641602249	140	1423	181660	14;7;10;10;19;14;11;13;9;17;9;11;13;10;14;13;8;12;8;14;10;7;8;8;14;10;9;5;14;17;15;8;10;5;13;7;12;6;5;8;10;10;7;14;7;8;5;19;5;8;6;9;8;4;5;8;6;9;15;12;9;5;7;7;10;7;11;19;8;6;9;7;5;10;10;5;10;5;12;8;13;6;12;4;6;7;7;9;7;9;13;8;12;8;8;15;4;13;14;12;10;7;11;9;10;10;11;12;11;6;12;7;7;6;8;12;12;8;10;6;6;13;9;9;10;10;8;4;10;11;9;6;9;11;6;8;7;2;10;11;8;10;8;6;20;14;9;10;7;17
ELK1_M09537_1.94d.bed	0.09836065573770492	12	122	29692	2;2;0;1;0;2;0;2;0;1;0;0;0;0;0;2;0;0;2;0;2;0;0;2;0;0;0;0;1;0;2;0;0;2;0;1;1;0;4;2;0;0;4;0;2;0;0;0;0;2;4;1;0;0;0;0;2;0;2;0;0;0;2;0;0;2;4;0;0;0;0;2;0;0;1;2;0;0;2;0;2;1;0;1;0;0;0;2;0;1;2;6;0;0;2;0;0;0;0;0;2;0;2;4;2;0;0;2;1;0;2;2;0;0;0;0;2;0;0;0;2;1;0;0;0;1;0;0;2;0;0;4;0;0;0;0;0;2;1;0;0;0;2;0;2;0;2;1;0;2
IKZF1_M06606_1.94d.bed	0.0981840739905256	1741	17732	2040953	152;147;142;143;163;163;148;148;134;171;139;131;136;136;143;133;144;148;134;136;145;144;156;152;156;131;140;133;120;158;138;150;109;111;136;111;149;132;123;105;120;124;119;114;98;110;105;117;113;120;99;106;102;103;76;86;89;85;78;84;66;62;63;78;87;102;131;149;92;102;86;81;94;167;164;139;82;87;81;90;111;171;139;74;74;64;62;78;96;79;87;75;87;107;87;96;99;106;76;97;103;101;107;136;106;102;114;109;135…
ZNF774_M10380_1.94d.bed	0.09810839213331332	5228	53288	4974473	389;370;345;347;402;416;386;382;405;414;381;405;379;411;453;416;383;385;414;380;336;361;369;383;355;340;336;314;360;342;350;356;322;344;358;379;381;392;373;366;335;358;344;325;390;421;406;403;365;366;417;421;372;358;347;386;415;402;353;342;320;328;332;347;291;289;358;337;335;269;295;293;324;398;470;348;289;268;284;318;359;336;359;360;358;353;351;338;369;374;361;377;384;345;381;440;416;390;394;404…
ZNF784_M10400_1.94d.bed	0.0981067125645439	57	581	84258	6;1;4;2;9;5;2;4;2;3;4;4;3;2;7;4;3;5;2;2;7;1;4;4;3;5;4;4;5;6;2;4;1;6;9;3;3;1;9;7;2;4;4;10;4;1;2;6;4;0;5;3;4;4;3;3;4;1;4;7;7;8;4;4;1;5;4;2;3;1;4;2;2;4;6;2;6;4;5;4;1;7;4;2;6;3;6;8;1;5;2;2;4;4;4;4;0;5;4;3;2;4;2;5;6;4;3;5;5;5;5;3;5;1;6;7;2;5;2;3;6;6;3;2;2;4;5;4;3;3;4;2;2;4;7;3;2;3;3;4;0;2;3;7;5;6;2;3;4;6
PROX1_M06028_1.94d.bed	0.09803921568627451	30	306	53876	6;3;3;1;3;3;1;1;2;3;1;3;3;2;3;1;1;0;2;0;0;1;1;2;3;3;4;4;1;3;2;1;3;3;3;3;4;2;0;3;1;2;4;1;1;3;3;2;2;2;5;3;0;3;3;1;2;6;2;1;4;3;2;4;5;1;0;0;4;2;1;0;2;1;1;1;1;4;2;3;2;3;2;2;4;2;2;3;2;1;2;3;2;2;1;2;5;0;1;2;2;1;0;5;4;2;5;1;1;1;3;1;2;3;1;4;0;2;4;2;1;2;3;1;3;1;1;1;1;2;2;4;0;1;0;0;1;1;0;2;1;1;1;2;4;3;0;0;2;1
MAF_M10120_1.94d.bed	0.09800918836140889	64	653	116014	11;0;6;4;6;13;0;3;7;5;6;7;5;2;4;5;3;1;3;5;7;5;3;7;4;3;5;7;1;6;3;6;5;8;1;5;4;6;2;8;7;5;2;5;7;4;1;3;5;3;2;2;4;3;2;6;1;4;6;6;2;7;11;5;6;6;2;0;3;3;4;4;2;11;3;8;3;1;6;0;4;5;6;8;1;3;3;5;6;7;3;3;3;5;2;3;1;8;3;5;5;4;2;5;3;4;5;3;3;1;3;1;2;7;3;3;5;5;4;3;7;5;8;6;3;5;3;5;8;3;4;2;10;3;7;5;7;1;1;4;5;5;4;3;1;5;9;3;4;4
HMX1_M08978_1.94d.bed	0.09788359788359788	74	756	116694	4;4;8;6;4;3;3;6;6;5;9;3;9;3;9;5;2;5;7;7;2;10;3;9;4;4;1;3;2;6;6;5;9;3;6;2;3;5;1;6;3;4;9;6;5;3;4;2;8;3;5;4;4;7;4;8;8;3;4;7;4;9;12;6;5;2;6;11;2;2;3;5;7;5;7;3;9;4;4;3;1;8;7;7;10;6;3;7;6;3;2;3;4;6;5;3;8;2;7;3;1;1;7;5;6;7;1;9;6;7;5;6;3;6;5;4;6;4;8;5;4;5;5;3;4;4;4;3;5;5;1;5;8;5;6;4;3;6;8;5;2;12;3;6;4;6;5;4;4;5
ZNF324_M10329_1.94d.bed	0.09776876267748479	241	2465	235900	13;8;13;17;22;27;15;24;26;19;12;19;11;24;28;24;20;20;15;16;12;8;21;17;16;12;15;18;17;18;20;30;24;24;22;17;18;24;23;12;23;18;13;10;20;17;12;8;16;11;10;9;16;22;14;13;17;19;23;23;16;18;17;16;16;13;11;24;16;16;20;13;21;16;17;14;14;8;16;9;9;14;19;19;13;11;20;16;13;17;28;16;16;23;18;16;16;12;16;13;19;8;13;10;20;18;18;25;15;26;11;14;23;10;18;17;21;13;8;10;12;20;18;14;17;8;14;13;17;15;12;15;14;18;23;11;2…
BCL6B_M09457_1.94d.bed	0.09774436090225563	78	798	122716	6;9;8;7;11;6;11;3;6;3;3;8;5;5;5;4;3;10;9;3;6;7;3;3;4;4;5;7;2;3;6;4;4;14;5;5;3;5;4;3;7;4;10;2;4;1;8;7;9;4;2;6;5;4;7;8;3;7;11;6;4;3;3;6;12;6;6;7;6;7;2;6;4;5;1;4;4;4;5;6;5;8;4;6;10;4;6;3;4;6;5;3;10;3;6;5;2;8;3;1;6;4;3;7;7;1;6;3;4;2;7;5;7;2;3;4;6;7;7;0;4;7;6;6;6;5;6;5;2;4;8;2;7;6;7;3;8;7;5;3;8;5;4;10;9;3;7;7;1;5
ZBTB12_M10447_1.94d.bed	0.09772296015180265	103	1054	146835	8;9;15;8;14;9;9;4;6;17;11;5;10;7;5;4;9;7;7;2;8;7;11;8;9;12;9;9;6;7;6;5;6;7;8;7;8;10;7;4;9;10;7;5;1;8;8;6;5;4;4;10;4;3;9;8;8;6;9;5;5;6;5;10;6;9;6;6;7;7;3;11;9;6;7;11;9;3;3;7;5;4;8;10;6;8;4;10;5;7;10;3;7;4;9;6;7;7;4;8;3;13;6;4;6;3;8;5;11;3;6;8;5;5;6;3;9;6;3;6;5;9;8;7;15;12;5;6;8;5;6;5;9;8;4;6;4;3;7;8;10;8;8;5;6;5;9;5;10;11
ATOH7_M08749_1.94d.bed	0.09769539078156313	195	1996	240337	9;12;12;12;15;12;23;17;8;14;12;7;16;22;13;18;20;10;17;16;18;11;8;10;19;16;9;8;10;14;5;10;17;14;8;16;22;15;6;14;6;9;13;18;12;12;13;18;15;17;20;13;15;8;16;11;11;11;7;17;11;15;10;13;13;17;12;21;15;16;10;6;10;9;4;18;20;8;11;12;18;15;13;12;11;9;12;7;11;5;6;10;13;13;15;11;14;15;12;14;18;15;16;12;9;15;16;10;9;15;20;18;18;17;15;10;18;9;10;18;13;12;13;14;13;14;30;17;16;8;21;18;10;8;22;12;9;14;9;15;16;15;1…
OSR1_M09025_1.94d.bed	0.09764309764309764	58	594	98518	3;2;3;5;4;3;3;4;6;2;9;3;4;6;9;8;4;6;12;5;6;2;5;2;3;3;4;4;6;4;4;5;3;3;2;2;2;2;2;6;6;3;5;6;4;5;1;4;3;2;3;5;5;1;3;4;3;1;5;3;2;3;4;1;2;1;2;6;5;2;3;2;5;5;4;5;3;3;3;4;4;2;3;7;4;3;1;2;4;3;6;7;6;3;2;7;1;6;2;7;4;3;4;3;5;3;3;5;8;4;10;1;4;2;3;5;6;2;2;3;4;4;3;7;3;9;0;4;3;1;2;2;4;8;5;1;2;7;11;2;3;4;4;3;5;6;4;4;4;6
BHLHA15_M06569_1.94d.bed	0.09758897818599312	170	1742	210913	10;9;10;16;12;9;14;22;14;11;10;17;8;10;10;9;14;14;13;10;7;10;14;9;9;9;11;16;13;13;9;11;13;14;11;11;15;18;13;10;18;9;7;8;6;7;17;10;17;16;13;8;15;11;11;9;11;11;15;9;10;13;13;13;8;18;18;17;10;9;12;10;12;7;5;9;12;10;11;13;18;10;12;14;18;10;7;12;10;16;12;15;11;20;11;9;7;12;7;9;8;10;7;6;13;17;14;16;9;11;19;11;11;10;13;5;8;7;14;15;12;13;17;11;16;10;5;5;7;13;6;7;14;14;7;12;18;13;12;9;20;13;16;6;8;9;19;11…
SOX12_M09155_1.94d.bed	0.0975609756097561	16	164	33066	2;0;2;0;1;0;3;1;1;1;2;1;1;2;1;2;1;1;1;0;2;2;2;2;2;0;2;3;3;1;1;2;0;3;1;1;2;0;0;0;0;1;0;2;1;1;2;1;0;0;0;0;1;2;0;0;0;0;3;0;1;1;3;1;1;1;2;0;1;2;2;0;3;0;1;0;1;1;0;1;0;1;2;2;2;1;2;3;0;0;1;1;2;1;3;1;7;1;1;0;0;1;1;1;2;1;1;1;1;2;2;1;0;2;1;3;1;3;0;1;1;0;0;0;0;0;0;0;0;1;1;1;1;2;0;0;2;2;0;2;0;0;2;0;1;1;0;1;0;1
ZBTB26_M09298_1.94d.bed	0.09742765273311897	303	3110	252915	23;24;25;27;28;27;26;38;28;23;17;22;33;29;23;21;21;27;22;19;14;21;17;23;21;22;13;30;19;20;16;23;20;13;26;21;20;21;21;35;21;24;21;28;24;17;21;27;22;24;27;23;30;31;22;16;25;24;19;23;25;29;20;14;22;20;15;17;17;18;24;17;24;20;30;17;19;21;29;18;16;17;7;17;28;20;27;24;21;19;15;23;19;24;33;17;20;25;27;18;29;17;21;21;15;26;21;28;25;19;20;22;19;27;19;18;19;17;17;10;19;17;24;12;13;18;18;18;15;13;15;12;7;14…
NR5A1_M10142_1.94d.bed	0.09732728189611699	193	1983	260578	14;18;18;15;17;12;15;20;13;14;14;7;14;18;11;17;18;25;9;17;11;16;11;20;18;12;17;16;13;12;18;17;13;23;12;12;9;11;11;19;9;12;13;12;12;15;12;10;14;16;15;15;13;17;20;8;10;11;14;18;13;20;12;12;13;12;8;17;9;7;6;18;10;16;12;17;10;13;7;15;10;18;13;9;14;9;7;13;14;8;14;15;16;10;7;9;7;12;14;14;9;19;8;13;14;7;15;7;12;12;17;8;7;13;16;8;9;13;21;14;10;13;12;12;13;12;18;18;20;20;11;10;12;18;11;9;19;11;14;17;15;6;…
TCF7L1_M06178_1.94d.bed	0.09728506787330317	172	1768	201306	22;10;14;11;9;10;6;21;9;14;13;9;7;9;6;12;11;12;8;9;7;18;14;10;10;14;20;12;17;14;15;19;10;8;11;19;25;16;19;21;12;23;13;10;10;11;6;9;21;12;18;11;11;10;15;13;14;15;9;13;8;6;8;13;7;7;7;15;16;14;8;6;14;7;8;9;9;13;10;13;14;11;10;9;13;9;7;15;8;13;13;14;13;11;11;15;15;10;6;16;11;13;14;11;15;7;18;15;15;22;22;11;15;18;5;13;9;7;12;9;9;7;17;11;14;9;6;13;6;8;15;10;6;9;11;6;7;12;9;8;8;16;7;11;8;14;9;12;11;8
ZNF79_ZNF79.RCADE.bed	0.09717784877529287	365	3756	376323	31;28;33;29;21;21;31;24;20;30;24;28;30;19;29;21;12;18;22;26;17;20;22;18;23;18;13;33;24;30;18;27;35;35;31;25;33;30;30;27;30;40;40;36;39;43;39;35;33;37;38;36;23;26;34;37;29;29;30;23;33;30;26;23;17;26;20;25;24;31;20;22;24;21;21;18;27;22;32;26;18;27;11;25;14;22;21;17;16;25;22;22;23;31;29;26;28;33;28;34;32;38;34;33;37;29;33;31;36;17;22;23;23;27;20;22;22;22;14;22;18;30;23;25;11;18;16;15;18;27;12;20;10;…
ZNF300_ZNF300.MEME.bed	0.09709941327163045	1175	12101	918803	86;84;76;79;77;98;105;117;93;82;83;71;98;99;70;92;96;75;61;80;78;92;87;76;89;69;77;79;74;92;83;70;70;96;79;82;80;82;80;79;82;82;72;59;79;94;77;99;106;84;91;108;91;91;88;74;89;101;104;82;96;113;96;91;89;71;82;66;87;56;84;61;57;56;55;58;56;74;82;67;85;92;117;101;94;92;77;68;110;106;85;79;97;115;107;74;94;91;88;107;97;70;89;88;80;85;84;68;63;65;59;73;88;76;56;85;73;73;47;65;75;77;77;109;80;76;77;65;…
GSC2_M05776_1.94d.bed	0.09698275862068965	45	464	74392	4;6;1;3;3;2;6;3;1;1;2;5;5;0;4;0;4;3;7;8;4;4;3;3;7;1;3;0;1;3;2;5;3;3;4;3;3;3;3;4;4;3;6;2;1;5;4;1;8;1;6;6;7;7;6;5;1;4;1;1;5;1;2;3;4;3;1;0;3;7;1;2;1;4;5;2;3;2;1;5;2;4;3;1;5;2;4;1;1;1;5;3;3;0;4;7;2;2;3;3;3;4;5;5;3;2;6;2;3;7;3;1;5;1;2;2;4;3;4;4;2;3;0;3;1;2;3;2;3;1;2;5;2;3;1;1;5;1;2;3;2;3;5;3;3;2;1;3;0;7
E2F7_M08594_1.94d.bed	0.09697732997481108	77	794	133017	8;8;3;5;6;8;3;4;6;5;6;8;10;6;6;5;7;10;6;5;5;11;7;14;2;5;7;6;6;6;0;3;6;5;9;13;8;7;11;9;7;3;8;3;4;7;6;4;5;6;9;4;4;2;5;2;3;6;3;1;5;4;4;6;8;9;9;4;6;8;6;6;5;4;3;7;5;6;1;3;2;5;7;1;2;4;8;6;5;0;3;4;2;3;3;9;3;2;4;4;0;8;6;4;10;4;6;7;8;6;2;4;6;5;4;9;2;3;4;9;4;4;4;8;3;6;5;3;5;3;9;3;3;2;8;5;2;6;5;4;5;7;3;1;5;9;7;4;6;4
ZKSCAN7_M10313_1.94d.bed	0.09688995215311005	81	836	125969	6;6;6;9;7;11;5;5;9;4;4;4;10;9;5;9;6;7;11;7;6;2;10;4;3;7;1;6;5;6;2;8;2;7;7;7;5;5;7;3;11;6;9;5;4;7;2;4;6;6;8;5;4;7;6;7;3;5;4;3;5;3;4;5;8;10;10;3;7;9;7;1;4;5;5;9;3;4;8;3;4;5;3;6;3;5;8;8;6;3;3;7;5;4;6;6;3;5;6;4;9;2;4;4;2;2;1;3;6;4;8;3;3;7;6;5;7;5;4;5;4;3;8;4;2;6;8;2;5;6;7;7;4;9;2;6;6;6;6;14;6;4;12;3;9;8;3;3;5;9
ATF6_M10064_1.94d.bed	0.0967741935483871	63	651	82401	7;2;6;4;7;7;5;4;4;5;3;3;5;2;3;4;5;3;5;4;5;6;2;4;5;3;5;7;6;5;1;4;4;6;2;6;4;6;9;8;5;5;6;1;2;4;3;6;2;7;8;5;4;4;2;3;6;2;13;5;6;6;4;9;5;6;5;8;4;3;4;6;3;5;3;3;3;3;7;4;2;1;5;7;7;7;5;2;4;2;4;5;5;7;3;4;3;4;3;8;5;1;3;4;4;3;3;5;3;11;3;2;3;3;3;3;2;4;3;2;3;4;5;2;4;4;3;4;5;3;2;5;1;7;3;2;4;5;0;6;5;3;8;1;3;2;4;7;6;5
DPF1_M08582_1.94d.bed	0.0967741935483871	30	310	65781	2;2;3;1;1;3;2;0;4;6;4;2;4;3;0;3;3;4;7;0;6;3;6;0;0;3;2;4;1;1;2;4;1;3;2;0;1;1;1;2;2;1;4;1;1;4;3;2;3;2;1;2;0;1;1;2;0;3;2;1;3;1;1;1;1;4;5;0;3;0;1;3;5;0;2;2;2;5;2;1;0;1;3;1;1;2;1;2;1;2;2;2;1;3;4;3;3;2;2;1;0;1;2;2;0;1;3;2;2;3;0;0;0;3;1;2;0;5;0;3;0;5;3;2;0;2;2;2;2;1;1;1;1;1;4;0;3;3;2;4;2;4;3;5;0;2;5;2;3;2
GSX1_M01466_1.94d.bed	0.09624413145539906	41	426	78411	5;3;5;1;4;3;3;0;3;3;3;4;0;2;4;1;2;4;6;5;3;4;2;4;2;1;5;2;0;3;0;4;5;5;2;1;3;5;1;2;0;0;3;2;6;1;0;4;4;3;3;2;2;4;2;1;2;2;4;3;4;3;3;5;1;2;5;5;3;2;2;1;3;5;2;4;3;3;1;1;3;2;2;2;2;1;2;4;4;2;5;4;1;3;4;3;5;4;3;5;5;1;2;3;3;5;3;3;4;3;2;6;1;1;4;1;3;2;2;3;3;0;0;3;3;5;3;4;3;4;5;2;3;0;4;0;2;3;1;2;2;4;4;6;4;6;3;2;2;3
TP63_M06215_1.94d.bed	0.096	60	625	106379	7;6;0;0;6;3;9;8;5;0;3;3;1;10;3;4;3;8;5;2;3;3;0;6;6;4;4;6;7;8;0;7;5;6;5;6;4;4;6;4;5;7;1;3;6;4;1;5;5;1;3;2;5;2;11;6;5;3;3;2;8;1;1;5;1;5;4;7;6;3;4;1;2;6;6;2;7;2;3;2;3;5;1;7;2;2;2;3;4;6;3;5;2;2;7;7;3;3;6;1;5;3;2;1;5;4;3;5;2;4;6;6;4;11;4;5;4;2;5;3;1;4;4;4;1;5;0;4;5;6;3;8;3;2;4;1;5;10;3;5;5;6;2;11;12;0;3;1;7;5
HSF1_M08821_1.94d.bed	0.0959079283887468	75	782	119366	9;7;9;5;7;6;5;7;8;10;8;6;8;6;4;5;9;4;5;6;6;3;4;4;5;6;5;2;6;8;4;3;7;4;4;6;5;4;9;3;2;3;5;8;6;3;3;4;1;3;6;3;4;10;1;5;7;3;6;6;6;8;4;6;10;5;4;5;3;7;2;4;5;2;5;4;4;6;5;8;7;5;4;2;4;8;6;2;6;4;6;7;3;4;4;9;7;7;8;6;6;2;6;3;3;4;2;2;4;3;8;6;5;8;5;1;6;2;5;2;3;7;3;6;4;3;5;7;5;5;5;4;5;3;4;4;10;9;5;8;4;6;8;6;8;5;9;3;8;3
NR5A1_M09007_1.94d.bed	0.09585179218687072	238	2483	295931	18;19;15;21;18;12;17;21;18;18;20;9;20;15;17;23;19;30;13;18;12;19;11;21;23;14;21;21;20;16;20;21;16;27;19;12;17;14;19;21;13;12;16;11;8;16;18;12;16;22;20;18;17;18;21;12;19;15;14;17;18;25;20;19;14;18;14;18;14;15;11;23;11;18;16;17;13;15;11;16;13;19;17;12;15;14;6;16;19;12;18;17;24;14;14;15;6;16;18;20;11;25;16;16;18;11;14;10;14;16;19;14;12;18;19;8;15;13;21;20;10;14;17;17;19;14;21;22;23;21;15;17;18;24;14…
E2F7_M05637_1.94d.bed	0.09556313993174062	56	586	103329	7;6;3;3;4;5;3;2;4;5;5;4;8;5;7;4;8;6;4;5;1;8;4;10;2;1;2;5;3;2;2;3;6;2;4;8;7;5;5;2;6;2;6;3;5;8;6;5;2;5;9;5;2;1;3;3;5;3;5;0;5;4;6;4;7;7;2;5;7;5;3;6;4;1;1;4;4;6;1;0;2;3;6;1;2;1;6;3;4;1;3;4;2;3;5;5;2;1;3;6;1;7;4;5;7;4;7;1;4;3;1;4;5;5;4;7;1;3;3;3;4;4;4;5;4;3;3;4;3;4;3;2;3;2;2;4;2;4;4;1;3;5;2;1;1;5;4;5;4;2
HOXC11_M05822_1.94d.bed	0.09554140127388536	15	157	42865	3;2;1;0;0;2;2;0;2;1;1;0;0;2;0;2;1;2;0;2;0;3;1;1;1;1;0;0;1;1;0;1;2;1;1;2;1;1;1;0;0;2;0;1;1;6;1;3;1;2;4;1;3;2;2;1;1;2;0;3;0;1;1;1;0;0;1;0;0;1;1;0;0;0;4;3;2;0;1;0;1;0;2;0;0;1;1;0;0;1;0;0;1;1;2;0;1;1;0;0;2;0;0;1;3;1;0;1;2;0;0;0;2;3;2;0;2;2;1;3;0;1;1;0;2;0;2;1;1;3;0;1;0;0;1;1;0;0;0;0;2;0;1;2;0;0;0;0;3;3
FOXA1_M01044_1.94d.bed	0.09552599758162031	79	827	151270	10;4;4;8;7;6;9;8;6;6;9;9;8;6;6;10;8;10;7;5;7;10;3;3;6;8;6;1;2;7;2;3;5;6;7;6;5;5;6;3;8;6;4;6;10;5;6;5;5;2;7;4;2;4;6;8;9;5;7;3;3;5;12;5;7;7;5;1;6;8;8;2;3;1;5;8;5;7;4;5;9;4;3;5;2;6;10;10;5;8;4;3;4;3;5;8;9;8;5;4;4;7;6;6;5;8;5;2;2;2;5;1;9;4;4;2;8;6;6;1;4;6;4;4;6;8;5;1;4;1;5;6;8;3;5;6;6;1;4;7;7;2;5;4;9;11;4;5;9;2
TBX1_M09197_1.94d.bed	0.09546061415220294	143	1498	196854	11;6;8;11;7;8;13;10;13;11;11;11;9;16;10;10;14;15;12;8;14;9;14;17;4;8;9;13;8;7;6;12;16;8;12;14;11;11;9;9;11;11;4;10;7;7;6;13;11;7;11;11;6;18;11;9;11;7;9;9;13;14;16;12;11;7;10;17;5;8;7;10;9;9;8;11;7;16;8;7;8;11;7;8;10;6;7;14;10;6;13;12;5;14;8;11;10;17;5;9;11;9;9;4;10;13;7;11;9;8;8;11;8;7;8;8;7;7;8;10;9;8;10;7;13;10;9;12;8;9;8;10;15;4;7;11;14;15;10;10;9;13;7;9;17;14;11;7;15;13
SRF_M06142_1.94d.bed	0.09533898305084745	45	472	104029	11;1;6;5;3;3;6;6;1;3;5;2;2;3;6;4;5;3;10;5;7;3;4;4;2;5;1;5;5;3;1;4;3;3;1;0;5;2;4;3;3;2;7;7;0;7;1;0;2;2;4;0;4;3;1;3;3;6;7;1;0;1;0;4;5;1;0;0;6;3;2;4;2;5;4;2;4;2;1;3;1;5;0;3;3;5;0;1;3;1;7;0;4;1;1;1;2;1;7;1;3;2;1;3;6;3;1;0;2;1;3;3;0;9;6;4;5;4;3;4;4;2;2;0;0;7;5;2;7;2;6;1;2;6;4;3;4;1;3;2;3;2;5;1;2;0;2;7;3;6
ZNF224_ZNF224.RCADE.bed	0.09524399306415655	769	8074	1198815	55;61;64;65;71;89;63;67;76;67;75;70;63;63;55;53;66;63;62;48;59;53;83;58;47;58;57;67;64;50;60;41;41;58;53;54;48;75;56;53;57;63;60;64;55;56;49;52;51;54;60;47;43;35;46;58;40;36;47;44;38;26;37;44;39;36;36;43;47;48;45;37;65;45;49;53;56;40;30;57;40;46;39;40;39;47;38;48;47;30;38;35;45;42;46;67;50;55;53;52;58;68;49;52;46;64;66;51;66;52;39;65;66;54;54;57;57;63;53;67;55;45;51;52;61;52;66;57;61;57;49;57;54;…
ZNF124_ZNF124.RCADE.bed	0.0949027498323273	566	5964	722929	45;35;49;57;49;50;50;44;40;43;39;43;50;53;40;44;40;43;49;35;43;46;34;42;49;41;52;46;35;41;30;37;35;41;47;47;37;37;42;39;31;33;43;41;41;36;46;43;52;49;45;43;33;30;40;52;38;34;39;47;56;46;46;45;30;38;28;43;44;26;36;36;32;23;40;38;35;31;36;34;41;49;39;29;32;38;33;31;51;31;35;41;32;42;37;49;46;44;24;49;43;41;44;37;41;53;44;55;40;36;39;39;43;36;29;30;44;50;27;35;39;41;35;42;36;37;41;39;37;40;33;40;33;…
ZNF771_M09399_1.94d.bed	0.09462365591397849	44	465	75779	3;2;2;2;3;3;4;4;2;5;5;7;2;2;5;4;1;4;4;1;3;2;6;5;3;4;2;5;3;1;6;4;4;3;3;2;1;3;6;3;2;1;3;4;7;4;5;3;4;4;2;3;2;3;2;2;6;9;2;5;4;1;4;2;4;0;9;3;3;1;1;2;4;2;5;0;4;4;6;1;4;2;1;4;3;0;2;3;4;2;4;1;4;2;6;2;7;3;2;4;5;1;2;3;3;1;3;3;5;1;2;1;2;2;1;0;3;3;2;1;5;4;1;4;2;3;4;3;4;4;4;3;3;1;2;1;3;4;5;5;2;6;5;2;3;2;0;5;2;1
LEF1_M02162_1.94d.bed	0.09445100354191263	80	847	138411	4;2;6;9;3;6;8;7;5;7;8;4;6;9;4;7;9;1;5;8;2;3;12;4;8;10;9;10;3;3;5;8;2;2;6;5;12;6;8;7;7;7;7;4;4;4;2;5;9;4;11;4;3;8;7;4;4;4;3;10;1;8;8;4;6;7;3;4;6;5;5;3;3;5;3;5;7;6;4;5;9;5;5;4;6;4;4;8;6;7;5;5;4;7;6;5;6;7;8;7;3;4;6;5;3;7;5;7;9;5;5;6;7;3;5;5;7;4;5;4;5;4;8;9;5;6;5;10;6;3;2;8;10;2;1;5;6;5;9;5;4;10;6;6;5;3;8;2;5;8
FOXA1_M08671_1.94d.bed	0.0942684766214178	125	1326	236617	12;4;9;12;17;16;13;11;12;8;13;17;5;7;9;8;19;5;9;13;5;8;5;12;7;8;10;6;6;9;5;5;5;15;12;5;5;8;11;8;12;12;13;13;12;4;7;6;14;9;9;7;4;3;11;8;11;7;6;4;12;6;11;13;6;6;6;12;5;15;6;8;9;4;5;6;9;14;3;9;6;10;3;7;4;3;10;9;8;12;11;6;4;14;7;8;6;9;14;9;11;3;14;10;4;11;12;4;6;6;12;9;13;14;8;8;8;12;12;8;4;9;6;13;14;9;15;6;3;9;24;9;11;10;7;5;6;14;9;10;6;13;7;6;9;5;6;6;9;9
DBP_M05613_1.94d.bed	0.09420289855072464	13	138	35753	4;1;0;0;0;1;2;0;2;6;0;0;0;0;0;0;2;2;0;1;4;1;0;1;2;2;0;0;0;1;0;2;2;0;0;2;1;1;4;2;0;0;3;1;1;0;0;2;2;2;0;0;2;0;2;0;2;1;0;0;1;0;0;4;0;0;2;0;3;0;3;1;0;0;0;1;2;0;0;0;0;0;0;0;0;2;0;4;0;2;2;3;2;0;0;0;0;1;0;0;0;0;1;1;0;2;0;0;2;2;1;5;1;0;0;2;0;0;0;0;0;2;1;0;1;1;0;0;0;0;2;2;0;1;2;1;0;0;0;1;0;0;0;0;0;2;0;4;0;3
SNAI1_M09141_1.94d.bed	0.09408381265406737	229	2434	311966	13;25;19;22;12;27;16;19;16;14;23;15;18;22;22;11;8;21;16;13;19;17;19;16;16;21;18;21;16;15;13;11;16;20;18;12;17;14;15;21;23;20;10;14;19;10;20;14;7;19;18;22;13;23;14;19;18;17;11;13;19;17;13;14;10;17;11;12;12;18;14;15;15;16;13;16;16;14;16;17;17;11;11;18;13;14;14;19;15;13;13;17;11;7;14;17;16;19;21;16;21;20;14;19;12;19;18;15;25;28;23;14;22;15;13;17;14;16;20;27;15;16;13;11;16;15;15;23;14;10;9;14;11;10;2…
HSF1_M08813_1.94d.bed	0.09394313967861558	76	809	114816	8;4;10;5;7;5;6;7;7;9;7;7;8;5;5;5;11;5;5;6;5;4;4;4;6;6;3;3;6;8;5;4;8;1;5;7;6;4;10;3;2;2;6;8;5;3;4;3;1;4;6;4;3;14;1;5;5;4;8;8;8;12;5;7;8;6;3;5;5;7;3;3;5;3;6;4;7;6;4;6;6;4;4;4;4;5;7;1;4;7;10;7;3;4;3;8;7;8;8;3;5;1;6;5;6;4;3;3;3;4;5;5;4;9;5;1;4;3;7;3;6;3;5;10;4;4;3;5;5;6;6;4;6;5;5;6;10;9;5;7;2;8;8;7;8;4;6;5;6;4
GFI1_M08723_1.94d.bed	0.0938337801608579	140	1492	193771	13;13;10;8;14;10;9;8;11;15;11;7;11;7;12;14;10;11;5;14;5;7;10;16;8;10;9;12;7;13;15;12;11;8;14;11;9;14;13;14;16;9;6;10;8;9;12;13;9;10;12;11;6;10;12;8;10;8;6;12;12;14;15;12;12;14;9;8;6;11;7;12;12;11;9;9;9;10;6;6;4;7;13;10;9;14;6;9;5;6;5;12;7;9;7;10;8;5;14;8;9;10;8;14;14;9;17;9;10;17;5;9;20;4;7;7;6;13;9;16;12;5;11;4;4;15;10;10;10;13;3;6;14;10;6;18;12;9;9;9;8;10;10;11;12;10;7;4;4;12
ZNF704_M09387_1.94d.bed	0.09378084896347483	570	6078	172079	28;29;21;20;14;22;22;21;26;30;40;41;26;22;26;16;21;39;35;38;44;34;36;36;34;30;42;48;38;40;40;38;50;58;62;62;56;68;60;58;58;66;71;84;56;76;90;66;73;94;80;91;84;90;76;80;69;52;70;76;58;68;45;68;47;50;50;56;28;40;37;42;24;44;22;29;41;30;44;44;42;24;36;49;26;50;36;37;54;58;48;48;53;35;66;56;56;54;52;58;46;54;40;44;46;32;46;34;48;34;30;26;38;36;30;32;21;28;23;23;16;30;32;20;20;22;24;16;20;12;12;30;26;…
ZNF580_M10051_1.94d.bed	0.09377951693428688	695	7411	611866	50;56;48;59;56;42;70;53;49;47;60;55;51;51;52;54;50;64;39;70;49;47;43;44;38;47;47;49;34;56;49;53;40;58;50;49;61;44;47;31;58;61;52;43;50;35;70;67;39;42;60;59;51;46;51;45;81;36;64;53;56;68;47;46;45;41;52;53;47;52;38;45;41;40;29;35;35;32;40;53;53;48;64;63;64;49;59;45;44;49;66;43;66;66;59;69;53;58;46;70;70;73;58;45;51;66;61;38;40;42;43;38;47;32;42;41;44;48;48;36;43;31;59;48;50;31;46;44;44;38;39;34;50;…
DMBX1_M05620_1.94d.bed	0.09364548494983277	28	299	55530	2;2;1;1;1;1;5;1;1;1;3;3;2;0;2;1;3;0;2;5;2;1;3;1;3;1;2;0;1;2;2;2;2;0;4;1;0;2;2;4;4;0;3;3;1;4;0;1;6;2;3;3;2;6;6;3;2;3;1;2;3;1;3;5;2;2;0;0;2;3;0;1;1;2;6;1;3;3;0;1;1;1;2;1;3;1;3;0;2;1;5;2;2;0;2;3;2;1;3;3;2;2;3;3;1;0;5;2;1;5;1;2;3;0;1;1;3;1;3;3;1;3;0;2;1;1;0;1;2;1;0;4;0;2;1;1;2;2;2;3;2;2;5;3;1;0;1;3;2;4
TBX19_M06157_1.94d.bed	0.0935374149659864	55	588	104189	7;9;5;7;10;8;1;0;9;10;5;8;4;2;4;5;3;1;3;1;4;4;4;4;5;7;12;2;4;11;6;5;1;5;1;4;1;2;4;0;6;1;9;2;3;3;6;5;6;2;5;5;4;3;4;3;4;9;4;6;2;2;9;4;5;4;1;2;3;5;0;4;6;0;5;0;7;7;7;3;3;2;0;2;2;2;2;3;3;2;5;0;4;1;4;3;7;3;6;5;4;8;2;3;5;4;5;3;0;4;7;0;4;4;10;2;6;2;3;2;4;2;4;2;2;6;3;4;5;0;2;0;4;5;2;2;2;0;8;1;2;1;2;7;0;1;6;8;5;6
ESRRA_M08639_1.94d.bed	0.09353287012292892	175	1871	238486	15;14;17;15;17;11;15;18;11;14;12;9;11;15;11;18;19;25;12;14;4;14;7;17;14;12;17;14;11;11;16;16;12;23;16;11;7;9;15;15;15;14;13;10;8;12;13;9;8;10;16;17;13;14;14;11;17;13;11;14;11;18;18;13;15;6;6;15;8;8;9;14;11;10;19;13;10;8;9;13;9;15;11;9;11;8;8;15;18;9;17;10;17;8;12;12;9;16;10;17;14;10;11;12;13;10;11;7;10;13;21;13;9;15;11;9;10;9;17;13;7;14;11;11;13;10;15;12;18;16;13;13;11;13;14;8;18;11;11;11;11;6;7;…
TGIF1_M09253_1.94d.bed	0.09352517985611511	104	1112	160850	8;10;2;6;16;21;8;8;4;17;10;10;14;9;14;10;7;8;6;12;4;4;8;6;10;6;2;2;12;10;10;13;6;4;10;5;12;9;3;6;3;8;8;7;6;6;6;13;4;6;6;8;6;2;3;4;6;8;10;12;6;2;3;6;4;4;6;13;4;6;11;7;0;2;9;8;3;7;5;8;8;6;10;3;7;8;2;0;4;7;9;4;7;4;3;10;2;16;13;6;9;2;10;12;6;10;13;14;10;4;8;2;6;8;6;6;12;9;7;8;6;7;4;5;14;6;2;7;8;2;6;10;9;15;6;6;7;3;8;8;3;6;7;8;19;6;10;11;10;13
DDIT3_M06487_1.94d.bed	0.09341199606686332	95	1017	147356	8;7;11;11;15;6;8;10;5;13;7;6;4;6;14;12;7;6;8;13;8;6;8;6;5;5;5;10;12;6;7;7;7;6;16;6;8;7;4;8;5;4;10;5;6;5;11;7;7;7;10;8;5;3;4;6;8;2;6;7;13;8;6;3;6;8;5;4;2;8;10;12;7;4;9;6;4;5;6;4;4;3;6;6;4;4;3;4;6;4;5;11;5;3;4;8;8;10;1;5;6;9;3;12;5;3;5;1;7;11;9;9;6;6;8;7;8;13;4;12;4;4;9;2;10;7;10;3;7;3;7;9;4;9;4;7;7;6;7;7;8;9;1;6;7;7;7;5;4;8
ZNF382_ZNF382.RCADE.bed	0.09340211783871843	344	3683	260412	33;43;28;29;29;43;32;29;24;20;32;28;24;29;24;28;20;19;33;30;23;34;19;21;27;22;19;32;30;16;31;20;29;23;29;32;16;27;21;20;31;31;20;26;30;24;36;45;35;19;29;29;21;29;33;25;29;23;23;20;23;26;21;26;24;31;15;19;22;27;29;23;23;14;21;21;24;14;16;21;22;22;24;25;23;27;19;24;23;32;25;16;35;38;30;32;11;28;24;24;24;22;29;31;19;29;22;30;32;23;18;25;20;21;21;24;23;19;23;21;23;12;12;17;31;23;25;15;18;28;24;28;16;…
MEIS3_M05897_1.94d.bed	0.09339678762641285	157	1681	222838	16;13;8;9;16;21;10;16;9;19;9;12;15;5;26;16;9;10;9;18;11;6;6;12;20;10;10;10;13;16;14;12;11;6;13;12;12;12;6;15;9;12;15;13;9;7;9;15;10;8;7;10;13;6;7;8;11;12;13;17;10;5;10;12;8;5;12;17;8;11;13;4;3;13;10;8;9;14;6;11;11;9;14;11;13;8;9;6;11;8;15;7;13;7;11;12;8;14;12;15;11;11;13;10;8;12;15;19;13;6;11;11;7;8;15;9;15;11;13;11;9;14;9;9;17;9;5;10;14;8;16;12;7;15;10;9;7;10;11;11;6;11;14;11;24;12;12;14;12;16
SNAI2_M09145_1.94d.bed	0.09329582747304266	199	2133	277760	12;22;16;21;10;23;16;20;12;16;16;14;18;25;20;9;10;18;14;11;17;16;17;17;15;18;17;18;14;14;13;12;15;18;16;9;14;9;13;16;21;20;10;12;14;10;16;12;6;17;11;20;15;21;11;13;18;14;8;7;17;11;12;13;9;15;12;12;11;15;12;13;12;17;10;13;13;14;10;12;15;14;9;19;11;13;12;12;14;9;13;16;10;7;11;13;14;19;16;15;17;18;8;15;11;17;15;16;21;26;18;10;17;13;11;12;12;16;16;25;15;14;13;8;10;11;12;22;14;8;10;11;9;9;16;17;10;7;1…
ZNF782_ZNF782.RCADE.bed	0.093279258400927	161	1726	775710	10;15;17;11;11;23;10;14;10;19;10;13;13;11;14;7;13;11;10;16;18;8;12;10;9;12;11;7;6;9;10;10;11;15;9;9;21;13;9;14;15;11;10;12;9;10;10;5;13;11;8;18;12;8;13;9;19;12;10;9;10;13;8;9;14;11;9;7;9;4;10;10;13;13;17;11;7;10;6;10;11;9;11;8;10;12;6;4;10;8;11;11;8;12;14;16;10;8;13;15;8;10;15;15;10;10;16;14;9;10;14;9;11;12;12;15;7;9;12;15;14;13;14;17;11;8;13;19;6;13;16;9;12;12;11;7;9;10;13;17;12;11;15;14;11;22;1…
E2F8_M05638_1.94d.bed	0.09317585301837271	71	762	130387	6;8;6;4;6;7;6;4;6;4;4;3;6;9;7;5;7;8;9;4;5;13;6;9;5;5;3;8;5;2;2;3;6;4;5;12;5;6;4;5;5;2;3;4;4;11;6;4;9;8;5;5;5;5;5;4;10;9;5;3;4;6;8;5;3;5;7;4;3;5;5;6;3;7;4;5;5;5;3;3;8;2;2;0;6;0;6;5;6;5;4;6;2;7;3;6;4;1;5;5;3;4;5;3;3;4;5;5;5;4;4;4;5;6;2;6;2;6;3;4;2;7;4;6;6;6;1;3;6;3;7;4;8;6;7;5;3;6;5;5;6;6;3;3;3;11;8;4;4;7
TBX15_M09201_1.94d.bed	0.0928045789043336	227	2446	313190	20;14;16;18;20;21;19;18;22;15;19;22;11;20;10;15;23;24;20;11;18;18;17;17;19;13;9;23;14;16;13;18;19;20;19;22;28;20;18;17;25;10;12;14;21;17;14;17;14;14;18;21;14;19;17;15;20;15;12;15;10;17;19;16;12;8;12;21;12;12;8;15;14;13;20;17;10;18;12;13;11;24;14;12;14;15;23;20;20;17;18;12;11;17;14;17;18;13;12;12;14;15;14;18;10;16;11;17;13;18;13;22;25;16;9;21;23;18;13;16;16;11;18;15;16;18;18;17;22;12;15;22;15;11;3…
FOXP1_M08697_1.94d.bed	0.0927710843373494	77	830	130056	12;13;5;10;6;3;9;5;6;8;6;4;5;9;7;5;12;7;3;7;7;5;1;5;3;3;7;9;8;6;5;9;3;6;8;8;8;4;2;3;9;6;3;0;7;5;6;5;9;2;8;1;4;5;5;3;8;1;2;3;6;7;10;7;8;5;3;10;4;5;7;3;5;6;2;4;3;3;6;6;5;5;3;6;6;5;5;5;0;6;5;14;6;4;4;5;3;9;2;3;2;4;4;4;7;6;6;7;6;8;4;6;2;8;6;4;5;7;9;7;9;8;5;4;6;9;4;7;5;4;7;7;6;6;8;4;4;6;3;3;2;4;3;2;3;6;9;3;7;8
GSX1_M01465_1.94d.bed	0.09274193548387097	46	496	86357	5;7;6;5;2;6;4;5;3;1;3;6;2;2;3;1;3;5;6;5;3;3;4;4;1;1;8;2;1;2;4;5;4;6;4;1;4;5;4;4;2;0;3;3;5;2;3;5;5;1;2;2;3;3;6;1;2;4;2;3;4;3;2;4;2;2;3;4;4;2;1;2;2;5;5;2;3;6;0;2;3;3;3;2;3;1;3;5;4;2;6;3;2;3;3;4;3;2;6;3;4;2;4;4;3;4;3;2;5;4;4;4;4;7;4;1;4;0;1;5;3;1;1;5;3;8;4;4;4;5;3;3;3;2;5;3;3;2;3;0;2;4;3;5;2;6;2;1;4;3
ZNF280A_M10358_1.94d.bed	0.0926347760060744	122	1317	210527	13;9;14;9;6;8;10;11;9;12;4;12;8;10;13;10;7;7;4;11;8;13;11;11;8;5;16;11;4;12;12;8;8;14;7;16;7;9;10;13;9;6;9;10;6;9;7;9;15;4;10;4;5;4;11;11;10;8;7;8;9;6;6;12;5;7;9;5;3;11;6;4;8;15;8;9;4;3;13;9;6;8;8;9;8;7;6;3;10;7;6;5;9;10;3;5;10;8;7;5;9;13;9;7;3;4;9;9;10;8;9;11;9;13;6;4;7;6;11;11;11;13;7;12;6;15;7;15;6;9;8;10;13;6;13;8;12;7;10;9;11;17;11;8;9;12;7;13;12;7
HMBOX1_M05792_1.94d.bed	0.09259259259259259	20	216	52138	2;2;2;2;2;2;0;0;3;2;1;2;0;2;0;1;1;2;0;3;1;2;0;2;2;1;1;2;2;1;3;1;1;1;1;2;3;3;1;3;4;3;3;1;0;1;1;1;2;2;0;1;2;1;1;0;1;2;1;1;1;1;3;1;2;2;3;1;0;2;2;3;3;0;0;3;3;1;0;0;1;1;0;2;3;0;1;3;0;1;1;0;0;3;1;3;2;1;1;0;1;3;1;3;2;0;0;0;3;1;0;2;4;1;0;0;3;1;0;0;0;0;0;1;1;0;0;1;1;2;2;0;3;1;4;4;1;3;3;1;2;3;3;2;2;1;1;0;1;2
TGIF1_M09245_1.94d.bed	0.0925240562546262	125	1351	188802	11;8;5;7;14;22;7;14;6;21;7;15;17;4;16;18;4;8;10;9;8;6;5;12;15;8;5;3;12;17;13;16;9;4;13;12;13;8;1;12;8;10;10;12;3;4;5;15;7;9;2;5;10;4;4;8;10;8;10;13;8;2;2;9;5;2;8;14;6;8;9;7;2;8;9;5;8;9;6;10;10;5;11;5;8;6;6;3;11;10;12;6;10;6;5;9;6;15;13;12;12;6;11;12;8;10;11;14;10;5;7;9;6;9;5;5;14;9;13;6;8;12;7;7;16;6;6;9;12;4;7;10;7;19;7;10;6;4;8;11;11;8;9;7;20;9;12;14;11;13
HSFY2_M05845_1.94d.bed	0.09243697478991597	11	119	27168	4;0;0;0;0;2;0;0;0;0;1;4;1;1;1;0;0;0;3;1;0;6;0;1;2;0;0;0;5;4;1;1;1;1;1;0;0;0;0;0;0;2;2;0;0;0;4;0;0;0;0;0;0;0;0;0;0;2;0;3;0;3;0;0;0;0;0;0;1;0;1;0;2;0;0;0;0;0;2;0;0;0;4;0;1;2;0;0;2;0;0;2;0;0;0;0;0;0;0;0;3;0;0;0;1;0;0;0;0;0;0;0;0;1;0;0;0;1;4;0;0;4;7;1;4;1;0;2;2;0;0;0;0;0;0;0;0;2;0;0;2;4;0;0;0;0;2;0;1;2
EVX2_M05703_1.94d.bed	0.09217877094972067	33	358	73976	2;2;4;3;1;7;5;3;3;4;4;2;3;3;5;2;3;3;3;1;1;2;1;4;6;1;1;1;3;4;5;0;5;7;3;0;2;4;0;4;6;2;6;3;2;3;1;3;1;3;3;1;0;1;0;1;3;2;3;0;0;1;2;3;0;3;0;2;3;6;0;1;4;2;4;0;2;1;2;0;1;1;5;1;0;1;1;2;1;1;1;4;1;0;9;1;0;3;2;1;3;2;4;2;2;3;1;2;3;2;5;3;2;2;1;2;5;4;1;5;2;3;1;4;0;2;4;3;3;2;2;4;3;0;3;1;0;1;2;0;1;3;3;2;4;4;2;4;3;4
ZNF222_ZNF222.RCADE.bed	0.09216101694915255	174	1888	209339	12;8;12;15;20;13;9;12;22;13;17;9;10;11;11;16;13;19;14;9;16;7;8;15;11;22;11;7;8;14;13;8;19;16;11;13;13;15;14;16;15;13;6;11;9;9;10;11;9;13;14;7;15;20;12;13;15;16;12;18;20;20;16;11;9;12;20;8;8;11;13;10;11;12;6;11;16;10;10;12;19;9;12;13;19;20;19;14;14;20;17;18;17;18;10;14;17;14;12;15;12;8;10;15;11;8;11;9;12;6;8;13;16;22;6;9;10;11;7;8;13;15;11;12;13;10;7;12;19;13;13;9;9;10;9;11;10;13;7;9;9;12;12;13;15…
ZNF525_ZNF525.RCADE.bed	0.09205776173285199	51	554	105881	5;9;7;8;8;4;5;6;2;3;2;7;5;6;3;3;4;4;3;1;3;5;3;7;2;2;3;4;2;2;4;8;3;0;4;0;3;2;3;5;2;5;4;4;4;3;4;4;5;1;6;3;3;7;5;3;2;5;3;1;1;1;2;5;4;4;5;3;3;3;1;5;2;6;1;3;3;4;3;4;6;2;2;4;6;2;4;0;2;5;5;3;2;2;3;2;2;2;3;3;6;2;5;7;4;3;5;2;4;7;2;5;4;4;4;5;6;3;1;6;5;4;3;4;3;1;3;5;4;1;0;6;4;2;5;1;4;5;3;4;3;4;4;2;4;8;4;4;5;6
ZNF132_ZNF132.RCADE.bed	0.09200608655649528	2600	28259	2353161	179;168;178;209;205;220;244;181;194;239;242;217;251;218;223;231;203;199;163;207;166;206;199;177;174;182;179;167;196;189;161;189;199;194;177;198;206;234;214;176;168;186;195;176;195;194;214;218;209;203;233;265;232;226;189;227;210;256;205;171;207;207;188;204;179;157;178;184;173;158;153;166;133;134;146;142;146;156;164;192;183;218;217;211;230;211;238;207;215;222;212;195;219;235;232;223;217;207;207;236…
GATA1_M09589_1.94d.bed	0.09188361408882083	60	653	103351	6;4;3;6;3;5;3;6;3;6;2;2;4;4;3;5;6;2;3;2;7;4;7;5;4;6;2;6;4;4;2;6;8;6;6;6;5;7;3;6;5;9;5;3;6;4;3;8;7;5;6;2;5;5;5;4;7;3;7;3;4;0;3;4;9;8;2;1;0;3;2;6;1;3;5;4;6;6;3;6;6;3;8;5;3;3;3;3;5;3;3;6;5;5;7;3;5;3;2;2;7;3;1;1;4;2;4;4;9;3;4;3;3;3;5;5;6;9;4;3;2;7;3;2;4;1;4;4;9;5;3;4;5;6;5;3;2;4;4;5;5;5;3;2;6;5;5;4;3;6
TEAD3_M06181_1.94d.bed	0.09183673469387756	99	1078	149653	7;7;5;9;8;8;3;10;8;5;13;9;10;10;7;15;8;10;10;13;10;8;8;9;10;5;8;5;12;6;6;8;6;7;12;6;13;10;3;8;9;9;12;9;6;7;4;10;10;11;5;7;8;12;12;6;9;6;4;4;6;7;5;7;7;7;8;7;8;9;8;6;3;7;7;10;6;5;3;9;1;6;6;8;7;6;4;5;7;7;4;7;5;8;7;10;12;8;3;7;6;6;1;3;7;7;4;8;5;7;4;8;4;10;8;7;5;8;7;7;11;3;8;11;3;6;4;6;9;8;5;5;10;5;7;7;5;10;7;8;9;5;6;4;7;4;3;7;7;7
ZIM3_ZIM3.RCADE.bed	0.09182643794147326	182	1982	316484	17;14;14;12;9;16;15;24;15;18;29;20;9;12;18;13;17;22;26;14;10;16;13;12;16;17;14;22;14;16;8;14;11;12;13;15;10;5;13;7;4;15;15;12;17;14;10;11;16;7;12;13;12;7;5;14;10;16;13;10;19;12;10;2;11;7;11;12;8;12;15;9;11;6;11;10;18;11;12;9;16;13;12;13;17;14;19;12;13;9;10;10;9;12;10;9;13;9;12;10;16;15;17;10;16;15;11;13;14;13;17;19;17;15;14;11;13;10;7;9;11;16;13;10;18;12;19;14;19;13;11;20;14;10;10;14;11;19;17;12;…
ZNF224_M10440_1.94d.bed	0.09156810377718429	480	5242	608041	33;47;43;33;49;40;45;46;42;32;33;41;35;31;29;32;41;50;37;40;47;26;45;41;37;35;36;47;28;29;35;37;31;26;29;36;40;34;25;27;42;45;23;26;34;36;38;44;49;31;33;35;18;31;36;27;33;38;37;42;42;23;30;28;30;35;25;30;29;31;31;24;37;26;29;35;35;31;30;28;31;31;25;27;30;30;30;33;36;39;25;29;38;32;36;36;34;35;27;31;35;37;40;39;26;43;42;46;32;37;39;30;38;37;38;30;50;40;33;41;37;42;33;30;35;39;42;34;36;36;25;45;38;…
ZNF439_ZNF439.MEME.bed	0.09135102288839377	451	4937	404884	27;37;32;37;42;37;39;40;44;42;46;58;53;40;36;48;50;54;60;58;40;45;48;45;50;37;41;43;41;33;44;36;38;32;32;31;34;31;33;24;34;28;27;27;25;25;30;18;28;23;25;19;30;31;30;30;21;22;34;30;21;41;31;37;21;31;34;30;25;20;32;37;32;30;29;30;34;28;36;21;27;20;32;24;17;21;34;32;23;30;28;25;20;31;26;23;33;24;29;26;16;19;30;28;35;29;16;18;30;20;30;35;33;29;39;42;33;34;38;42;36;39;41;33;51;36;32;43;51;45;36;35;49;…
PITX3_M05995_1.94d.bed	0.09125	73	800	111135	6;11;12;5;4;4;6;9;7;6;7;6;8;4;7;4;5;3;8;9;5;6;5;7;6;4;7;3;6;5;6;6;10;2;6;7;3;4;7;7;7;4;8;3;5;6;5;6;6;5;3;7;9;6;10;6;4;5;4;4;7;3;5;8;7;3;5;2;4;6;3;3;4;8;6;3;4;4;0;6;5;8;8;8;5;5;3;0;5;5;5;4;5;3;4;11;3;3;4;5;4;6;4;6;7;4;8;4;6;7;3;6;7;2;4;1;6;7;7;4;5;5;3;5;3;4;9;4;4;2;3;8;4;8;6;3;6;5;3;5;4;3;5;5;3;4;8;6;7;10
ZNF274_ZNF274.RCADE.bed	0.09123757904245709	101	1107	187003	15;11;11;4;5;8;12;10;4;14;4;5;6;8;12;11;8;6;6;6;9;16;7;8;4;9;14;6;7;7;7;6;8;3;10;8;4;9;7;6;8;5;5;6;9;4;3;4;5;7;6;6;6;4;5;5;11;9;6;10;10;8;14;7;10;13;7;8;6;11;4;4;6;6;5;3;9;6;9;4;4;6;9;5;6;8;7;7;9;4;7;8;5;6;11;4;9;12;10;8;5;11;5;6;5;8;4;6;6;10;7;6;7;10;12;8;7;9;3;5;9;8;2;6;11;9;8;8;5;8;6;7;5;9;6;7;9;9;14;10;5;8;3;8;9;4;9;9;5;10
E2F6_M03012_1.94d.bed	0.09114263375404892	816	8953	645712	51;56;49;55;63;51;65;48;45;63;47;69;62;62;63;64;79;70;62;67;65;50;59;50;51;62;71;58;70;52;64;73;75;72;74;75;63;94;86;65;87;83;66;73;88;75;82;76;72;88;103;87;74;66;72;93;68;70;68;65;73;70;60;69;60;65;63;57;65;55;61;47;44;40;42;37;52;45;54;53;74;75;46;39;65;77;49;66;43;60;58;52;57;79;60;59;54;80;68;79;75;68;60;59;56;76;48;65;52;60;66;54;45;50;54;46;56;42;51;48;54;50;50;44;29;44;42;55;45;53;42;47;68…
ZNF707_ZNF707.RCADE.bed	0.09108310735364492	571	6269	431883	37;27;43;36;36;44;36;42;31;45;40;43;38;28;41;43;42;48;44;47;36;48;43;52;45;40;38;44;40;52;43;49;41;49;55;63;49;48;57;49;53;53;54;67;51;54;68;55;57;46;68;62;62;61;51;63;47;45;47;40;44;40;52;33;44;41;37;34;39;41;30;37;41;35;38;37;28;21;39;33;45;49;37;35;39;56;34;42;51;56;40;54;49;49;47;47;55;44;48;50;52;50;53;34;48;54;44;52;37;52;37;43;43;38;35;46;40;34;39;28;31;31;33;32;34;39;32;38;34;24;33;35;24;…
ONECUT1_M09903_1.94d.bed	0.09090909090909091	3	33	24750	1;0;0;0;0;1;0;0;0;0;1;1;1;0;1;0;0;0;0;1;0;1;0;0;0;0;0;0;0;1;0;0;0;0;0;1;1;0;0;0;0;0;0;0;0;1;1;0;0;1;0;0;1;1;0;0;0;0;0;0;0;0;0;0;0;0;0;0;0;1;0;0;0;0;0;0;0;0;0;0;0;1;0;0;0;0;0;0;0;0;0;0;1;0;0;0;0;0;0;0;0;0;0;1;0;2;0;0;0;1;0;0;0;0;0;0;0;0;0;0;0;0;0;0;1;1;0;1;0;0;0;0;1;0;0;0;2;0;0;0;0;0;0;0;0;0;1;1;0;1
ESRRA_M08633_1.94d.bed	0.09081196581196581	170	1872	242541	15;15;15;17;19;11;13;20;11;14;11;6;12;17;12;20;15;27;10;13;8;16;8;17;16;11;18;15;12;12;16;17;14;22;16;12;9;11;15;16;14;12;13;9;8;13;12;13;7;15;15;15;13;14;14;10;16;11;11;14;12;16;16;13;14;7;4;14;7;9;11;13;10;14;15;14;9;6;9;12;10;15;9;9;10;8;11;14;17;10;17;13;14;7;11;11;8;15;9;19;12;11;12;15;12;9;11;6;11;10;20;11;11;13;11;11;10;12;16;13;9;11;12;10;13;9;14;16;17;15;14;13;11;10;12;8;20;10;9;11;12;4;…
ZNF285_ZNF285.MEME.bed	0.09080459770114943	79	870	125812	6;7;3;4;10;8;9;8;4;7;10;5;6;4;7;4;7;9;5;10;7;8;4;6;7;5;8;5;6;8;6;4;7;9;4;5;8;6;6;11;4;5;5;4;5;8;5;6;6;4;2;4;5;3;4;9;5;2;2;7;2;6;14;6;4;11;4;3;2;3;6;6;6;3;7;5;5;6;8;1;5;5;8;8;5;8;4;7;8;6;6;2;4;4;3;7;6;2;6;7;1;9;5;7;5;7;8;2;7;5;4;5;5;6;4;7;5;9;8;4;8;7;5;7;7;4;5;7;9;10;2;5;13;5;0;4;1;6;7;7;4;6;3;8;6;4;7;4;11;7
MGA_M05904_1.94d.bed	0.09079445145018916	72	793	119528	9;11;5;0;10;3;11;5;6;4;4;5;5;3;6;5;10;2;4;7;7;11;6;3;4;6;5;5;2;5;4;1;7;4;7;4;8;3;3;15;12;14;1;6;5;2;6;7;7;13;2;2;8;10;4;3;3;0;5;5;6;7;3;4;5;3;1;7;5;2;3;2;9;3;4;5;0;2;6;7;4;7;7;7;4;5;8;7;3;12;7;3;6;8;0;7;6;3;7;6;3;3;1;8;10;5;2;3;4;2;3;3;2;1;3;4;6;7;8;5;4;7;2;10;8;5;6;7;6;3;6;6;6;1;8;4;7;0;4;6;3;7;8;8;5;19;4;0;5;3
AIRE_M06440_1.94d.bed	0.09078590785907859	67	738	121886	5;8;3;8;8;6;8;5;9;9;8;6;6;3;4;3;8;9;4;6;4;5;3;7;4;3;5;8;5;6;5;9;2;7;9;8;3;6;5;7;4;6;7;7;4;8;5;5;5;10;2;1;8;4;7;5;2;2;2;6;6;4;2;4;3;3;1;2;3;4;7;3;3;1;5;4;6;3;6;4;5;6;4;3;0;6;3;0;5;8;5;1;2;5;3;2;13;8;6;7;2;5;4;9;9;3;6;3;4;4;3;2;6;0;8;5;7;5;9;6;5;6;4;3;8;6;4;6;5;3;1;6;6;3;5;3;4;5;1;7;1;3;4;4;1;4;9;7;3;7
EVX1_M05702_1.94d.bed	0.0906801007556675	36	397	79728	2;2;3;3;1;7;5;5;4;5;4;1;3;3;6;2;5;3;4;1;2;2;3;5;8;1;1;1;4;5;5;1;6;10;1;1;0;8;0;2;4;4;9;4;2;3;0;4;1;2;1;3;0;1;0;1;0;4;4;1;1;1;0;6;0;3;0;3;3;7;0;1;1;4;3;0;3;0;2;3;1;1;4;1;0;0;2;0;3;2;3;4;0;0;9;1;0;1;4;0;3;3;2;3;1;4;1;2;3;5;5;4;5;1;3;3;5;2;3;6;2;1;3;4;1;1;1;3;4;2;1;3;2;4;3;2;1;1;0;3;1;3;2;2;1;6;2;2;6;5
ZNF205_ZNF205.RCADE.bed	0.09067357512953368	35	386	67118	2;1;3;6;3;3;4;2;3;3;4;2;2;1;3;3;5;1;1;9;1;2;4;1;1;5;2;2;0;1;3;1;5;3;4;1;2;2;4;4;4;3;3;4;2;4;3;1;3;2;3;2;2;3;3;1;2;0;4;2;2;8;1;3;2;4;3;1;2;3;4;4;4;1;3;5;0;2;1;0;1;3;1;2;2;0;7;3;2;1;3;3;2;2;2;2;3;4;1;2;1;3;5;4;2;1;1;4;2;0;4;2;2;2;2;5;1;9;4;3;2;1;0;3;2;4;3;1;2;3;0;0;2;2;4;3;1;4;1;4;1;2;3;1;5;5;3;2;2;3
ZNF713_M06251_1.94d.bed	0.09060118543607112	107	1181	176914	9;7;10;5;13;8;11;6;9;8;6;10;12;5;14;8;13;7;9;10;12;5;6;10;6;11;8;9;7;11;8;6;8;7;4;9;5;5;4;8;4;8;5;7;8;8;6;12;8;3;10;9;8;9;12;6;9;2;3;4;10;9;5;4;12;2;11;5;10;10;3;8;7;6;6;7;5;6;6;8;5;11;3;5;6;11;10;6;4;5;13;6;8;6;12;11;7;10;3;11;7;5;13;10;6;13;4;7;14;7;6;8;12;13;11;8;11;10;9;8;14;10;5;9;5;11;5;7;5;8;6;7;8;8;10;10;5;6;12;11;7;3;4;13;4;9;11;6;5;11
TFCP2_M09261_1.94d.bed	0.09058134294727355	201	2219	101934	46;27;27;27;22;24;23;24;6;19;20;9;36;21;11;22;23;16;15;18;16;11;25;26;15;7;7;11;15;8;23;9;12;6;14;15;18;9;20;17;19;16;15;16;15;11;10;12;12;3;13;13;20;18;19;6;2;18;10;5;11;16;15;13;4;17;18;6;12;15;10;18;12;9;25;6;15;17;19;8;8;15;5;10;4;10;15;23;11;19;18;20;9;11;16;20;18;22;13;23;10;6;14;10;18;27;12;11;7;7;7;14;12;4;3;5;15;14;8;13;18;7;8;20;7;6;10;12;9;11;17;5;16;16;15;11;16;18;11;16;12;16;20;19;17…
ZNF219_M06854_1.94d.bed	0.09053568372411433	1587	17529	1249453	125;95;110;114;112;122;138;112;112;112;116;126;127;123;130;133;130;110;138;141;121;143;137;130;126;105;127;130;150;139;144;132;107;148;127;135;111;130;125;119;125;119;124;117;160;136;117;140;182;140;147;170;139;147;130;130;141;117;111;97;121;143;112;150;112;95;113;128;112;90;121;84;84;90;104;76;83;98;108;107;121;116;117;127;121;113;120;99;121;147;131;122;137;121;150;145;122;113;110;133;118;140;12…
ZNF711_M06970_1.94d.bed	0.09052092228864218	106	1171	173892	9;5;9;7;8;9;6;11;8;13;11;5;10;7;14;8;12;7;18;7;6;18;6;11;5;7;6;9;9;7;7;8;5;9;11;8;6;6;4;6;12;7;11;10;8;7;6;19;4;2;10;9;8;7;13;4;7;12;1;3;12;5;15;4;8;5;4;8;9;6;3;4;7;10;6;11;8;9;7;3;4;9;7;8;9;7;7;7;6;11;11;7;12;5;8;7;7;7;10;7;11;6;5;5;6;5;11;5;3;6;6;7;5;3;13;8;8;6;6;3;9;6;7;15;8;8;6;3;5;4;13;5;14;7;13;14;9;4;9;6;11;8;5;8;5;5;12;7;10;8
BARX1_M08498_1.94d.bed	0.09051724137931035	42	464	113245	3;6;5;2;6;8;0;4;6;0;3;3;3;3;4;6;5;3;5;5;3;4;3;3;7;1;6;2;3;2;2;4;5;2;3;3;1;2;2;2;1;3;3;3;3;2;4;7;8;2;4;1;3;5;3;2;1;1;2;2;5;4;4;1;1;2;0;3;7;1;3;1;1;1;5;1;1;3;3;3;4;4;1;2;1;2;0;3;1;4;1;4;3;4;2;3;2;3;2;6;6;4;3;4;1;4;3;5;4;2;5;1;0;6;2;4;3;0;2;3;6;0;1;7;3;3;3;2;4;2;4;1;1;5;2;2;7;2;5;2;3;4;3;2;10;5;2;4;2;2
ZNF506_ZNF506.MEME.bed	0.09019607843137255	690	7650	627571	57;41;48;54;43;54;64;60;54;54;40;51;55;45;50;52;44;54;56;50;52;62;51;48;62;58;58;70;62;53;55;65;59;52;66;70;60;60;61;58;61;61;67;49;68;68;55;68;62;68;64;55;62;68;62;55;53;64;43;47;47;64;38;47;50;59;55;45;47;36;43;42;44;38;41;50;62;42;35;38;33;43;61;53;53;52;60;49;45;59;30;47;57;50;65;47;43;55;58;69;62;55;58;60;54;61;62;59;56;52;44;54;42;41;46;60;52;39;40;43;46;42;41;45;41;53;48;50;35;51;29;62;56;…
ZNF675_M10406_1.94d.bed	0.09006342494714588	213	2365	300037	19;17;16;21;9;19;18;17;20;13;19;23;24;15;18;18;18;14;29;7;22;24;20;17;17;17;14;18;10;12;17;18;12;12;14;13;14;20;17;14;11;17;14;11;16;14;15;17;21;18;16;14;12;15;22;12;19;13;21;12;20;19;14;15;15;14;18;12;15;18;12;13;18;6;10;12;15;15;10;11;9;20;18;15;10;15;15;12;16;14;14;15;19;12;16;15;20;11;19;11;11;16;8;20;13;11;13;20;19;8;19;22;19;12;15;21;10;13;18;19;25;20;9;22;13;12;14;16;17;22;22;12;19;19;17;1…
MEIS1_M09076_1.94d.bed	0.08994334277620397	127	1412	195343	11;12;6;6;16;19;8;11;6;20;12;15;19;12;14;18;10;8;6;12;6;4;8;10;12;10;4;2;12;20;12;16;9;4;12;4;13;7;4;10;10;10;10;14;4;4;8;13;6;6;4;11;4;4;4;8;6;6;11;12;8;4;9;9;8;4;6;16;8;7;10;4;2;8;6;8;8;13;4;8;11;4;13;6;10;6;4;5;10;10;10;2;12;10;4;12;3;18;17;9;10;4;12;16;14;12;14;16;15;6;8;8;6;10;9;7;18;10;16;8;8;9;6;7;16;8;4;8;13;4;10;14;6;19;8;8;6;6;10;11;6;6;10;12;20;6;12;14;12;12
GATA1_M08711_1.94d.bed	0.08974358974358974	21	234	45617	4;0;2;2;1;1;3;4;1;0;1;0;0;2;1;3;4;0;0;1;1;0;3;5;2;2;1;2;0;1;0;0;2;1;1;0;4;5;2;3;2;4;1;0;2;0;1;3;1;4;1;1;2;3;0;1;3;2;0;3;1;0;2;1;2;2;3;2;0;0;2;1;1;1;1;0;3;2;2;1;1;4;1;0;2;0;1;0;0;2;2;2;3;2;0;3;0;4;0;0;2;1;0;2;3;0;1;1;3;3;2;0;0;1;1;0;2;6;3;3;3;2;2;2;1;2;1;0;2;5;2;0;2;1;2;2;0;2;0;1;0;0;2;0;2;1;2;3;3;1
MZF1_M06657_1.94d.bed	0.0895024994049036	376	4201	355508	34;26;13;32;27;28;30;25;27;25;27;38;35;26;34;27;39;23;38;26;36;36;25;19;31;32;35;29;37;28;40;34;27;34;34;34;22;29;26;40;33;28;25;30;28;21;34;40;25;30;35;40;38;20;29;41;26;38;25;36;34;49;33;39;30;42;21;28;32;29;21;15;20;19;18;26;24;29;32;27;23;31;19;34;37;26;28;31;23;34;27;31;27;32;28;38;27;26;38;21;30;26;28;22;37;31;22;32;29;25;21;21;29;27;25;19;27;32;19;25;25;23;32;29;22;21;25;21;17;28;20;27;26;…
ZNF398_ZNF398.MEME.bed	0.08939515617735323	2115	23659	2238679	138;156;142;162;172;195;187;180;159;154;179;168;170;175;190;171;147;146;160;156;135;142;136;171;142;134;148;127;140;150;130;146;114;142;160;167;160;182;197;205;183;196;164;159;203;189;226;167;197;179;214;175;135;190;173;188;207;205;168;165;173;167;153;145;147;132;143;129;138;138;134;132;135;125;136;121;112;141;128;130;138;168;156;156;158;175;187;171;193;162;143;179;216;199;186;206;194;200;204;202…
ESRRA_M08637_1.94d.bed	0.08933333333333333	134	1500	203578	11;12;13;14;12;12;11;16;8;11;10;4;11;15;9;16;13;19;8;11;5;14;5;14;14;11;12;11;9;7;15;13;10;20;12;8;6;8;11;13;7;11;11;7;7;8;12;7;6;12;12;11;7;11;14;7;13;8;11;14;9;15;13;9;11;5;3;15;7;7;6;11;10;9;10;11;5;6;6;11;8;12;8;6;10;8;6;12;12;9;13;8;12;7;9;7;7;14;7;16;10;8;10;12;11;8;10;2;6;9;20;10;6;11;10;8;6;7;13;11;7;12;10;10;12;9;14;13;15;12;13;8;10;8;10;8;17;9;9;8;10;3;7;5;5;10;13;5;7;12
SNAI2_M09147_1.94d.bed	0.08931185944363104	183	2049	275286	13;20;17;19;12;22;16;20;10;15;17;14;17;26;19;10;10;17;14;9;14;16;18;14;15;16;16;18;14;13;11;11;13;16;12;10;13;11;14;16;21;17;8;10;16;8;15;12;7;16;12;20;13;21;12;12;18;14;7;8;14;10;13;12;8;14;9;10;9;14;12;13;11;14;8;13;10;13;10;12;15;10;12;16;10;15;11;13;13;9;13;12;9;6;11;12;13;17;16;16;13;16;9;18;11;14;17;12;21;26;18;10;20;11;12;12;12;16;14;26;14;13;12;8;10;11;12;23;12;9;8;11;8;9;16;18;10;8;18;16…
DPRX_M05622_1.94d.bed	0.08913649025069638	32	359	68537	3;3;4;3;0;2;3;6;4;2;2;1;1;2;2;2;2;1;0;4;2;2;2;6;1;1;2;2;2;7;1;0;3;2;4;6;3;2;3;0;3;3;1;3;2;1;1;0;3;4;3;3;2;2;3;1;3;2;4;5;5;2;0;5;1;1;1;5;1;1;1;1;3;3;1;1;1;3;3;3;4;2;1;5;1;3;3;1;1;3;2;2;3;1;3;3;0;5;2;4;0;3;2;1;3;3;2;5;2;0;3;1;2;2;3;3;1;3;1;2;2;2;1;0;1;2;3;7;3;5;4;1;1;1;2;1;5;4;3;1;5;3;3;2;1;3;2;6;3;1
ZNF485_ZNF485.RCADE.bed	0.08907254361799816	194	2178	258296	17;19;16;16;22;17;21;15;20;13;17;23;22;17;11;20;19;14;15;14;12;20;14;18;14;9;16;12;20;22;15;8;18;17;15;13;11;11;12;16;16;14;17;9;10;13;22;17;9;16;15;18;18;10;20;18;18;8;12;10;7;20;13;12;15;14;15;7;11;11;16;11;11;12;10;9;9;8;18;16;11;17;17;14;13;10;15;13;10;18;12;19;14;16;17;24;10;14;14;19;18;14;16;13;17;16;16;11;12;18;16;16;20;9;12;10;15;11;14;9;20;12;18;14;16;10;17;13;17;10;13;18;14;21;19;11;18;…
ZKSCAN5_ZKSCAN5.RCADE.bed	0.08897676717745921	360	4046	357604	25;28;19;22;25;19;24;26;31;28;22;33;28;35;32;32;14;27;19;30;24;20;27;27;30;26;26;29;32;33;37;39;29;40;36;27;33;31;47;31;28;29;29;31;49;28;38;26;54;43;41;37;35;22;42;31;19;28;36;42;44;34;26;21;26;27;25;26;24;21;21;23;22;17;27;21;18;22;31;23;21;30;29;20;30;17;23;24;30;19;22;27;32;28;30;28;27;22;27;31;24;26;28;28;21;33;17;36;24;22;29;26;23;34;25;21;24;28;25;20;24;28;38;18;21;37;22;19;21;26;27;13;22;…
OSR2_M09027_1.94d.bed	0.08882907133243607	66	743	117588	6;3;4;6;4;4;3;7;8;5;11;5;4;7;10;10;5;6;12;5;6;5;4;3;4;5;5;4;7;4;6;6;4;3;4;3;3;8;4;7;7;3;8;6;4;6;2;5;6;2;5;6;5;2;5;5;3;3;4;3;3;4;4;2;3;2;3;6;5;2;4;2;5;8;4;7;3;4;4;5;3;2;3;9;6;3;4;7;4;2;8;7;7;3;4;8;1;6;1;8;5;4;6;4;7;3;3;5;11;3;11;3;6;3;4;5;7;3;2;5;5;4;6;7;3;9;0;5;5;2;3;3;4;9;10;2;3;8;13;2;5;6;4;6;6;5;5;4;7;5
HSF5_M09723_1.94d.bed	0.08873720136518772	26	293	55345	2;4;2;0;1;6;1;1;7;1;4;5;4;3;0;1;1;2;1;0;0;0;4;2;3;1;2;4;2;0;2;4;2;3;1;0;4;2;0;2;9;1;1;3;1;1;3;1;2;0;2;2;3;4;2;1;0;2;1;5;2;3;1;0;1;2;2;0;2;0;3;0;2;1;2;2;1;1;3;3;3;0;0;3;3;1;0;3;2;0;1;6;3;1;8;2;2;2;2;2;3;2;1;5;1;1;0;0;3;3;0;3;0;2;5;0;2;0;2;0;4;3;1;1;0;3;2;1;2;1;1;2;6;1;2;3;2;3;2;0;1;2;2;1;3;2;2;0;1;2
BBX_M08506_1.94d.bed	0.08852005532503458	64	723	120224	10;0;2;4;6;10;7;6;5;4;4;11;7;6;0;4;4;8;6;5;4;2;5;5;2;6;12;8;2;3;4;7;2;3;4;8;6;5;7;7;2;4;2;8;10;2;4;4;0;6;5;11;4;5;5;0;4;3;5;7;1;7;5;5;0;8;5;8;5;4;4;4;4;4;2;6;0;4;1;0;5;4;8;4;4;0;8;3;2;4;2;2;4;4;2;7;4;4;5;2;2;4;3;8;0;2;2;8;2;3;6;6;4;4;8;10;4;4;9;6;6;14;8;6;8;7;7;6;6;0;2;0;8;7;3;5;9;6;12;4;2;2;4;9;0;4;4;2;11;8
FOXF1_M04169_1.94d.bed	0.08840579710144927	122	1380	164336	13;7;15;15;6;11;18;9;14;9;8;12;14;16;8;10;6;10;17;11;11;9;7;7;5;9;11;8;10;9;7;12;8;9;12;8;8;9;4;6;10;7;16;4;7;11;9;11;6;0;5;6;10;9;4;4;7;14;8;7;17;14;15;11;10;11;14;11;6;10;6;5;9;9;5;9;4;4;9;8;11;13;6;8;8;10;9;11;20;13;7;10;5;8;11;8;5;10;18;7;9;8;8;9;9;12;5;12;14;10;12;8;7;2;9;12;8;7;15;6;9;7;9;8;7;8;10;7;8;7;6;7;6;12;5;8;8;7;10;13;8;12;10;9;11;10;11;9;5;12
HMBOX1_M08773_1.94d.bed	0.08837209302325581	19	215	55877	3;2;3;3;0;4;0;0;1;1;3;0;3;1;5;3;2;1;0;0;2;1;1;1;1;0;5;1;2;1;1;1;2;0;1;0;2;1;3;4;2;1;2;1;3;2;1;2;1;1;2;1;0;1;0;4;2;4;0;2;1;2;1;2;0;0;0;2;0;2;3;2;1;1;0;1;1;1;0;3;0;1;2;0;1;0;0;1;3;1;1;1;0;1;2;2;1;1;2;2;1;2;3;1;3;1;1;1;2;1;1;1;0;2;1;3;0;0;1;1;0;1;0;0;1;0;1;0;2;2;3;2;1;2;1;2;6;0;5;1;0;0;2;2;1;2;2;2;2;3
ZBED1_M06233_1.94d.bed	0.08823529411764706	3	34	23652	1;0;0;0;1;0;0;0;0;0;0;0;0;0;0;1;0;0;2;0;0;0;0;0;0;0;0;1;0;0;0;0;1;0;1;0;0;0;0;0;0;0;0;0;0;0;0;1;1;0;0;0;0;0;0;0;0;0;0;0;0;1;0;1;0;0;1;0;0;0;0;0;0;1;0;0;0;0;0;0;0;0;0;0;0;0;0;0;1;1;1;1;0;0;0;2;0;0;0;1;0;0;0;0;0;0;0;2;0;0;0;0;0;1;0;0;0;0;2;0;0;1;0;0;0;0;1;0;1;0;0;0;0;1;0;0;0;0;0;0;0;0;0;0;0;1;1;0;0;1
GLIS1_M08729_1.94d.bed	0.08814233875687698	753	8543	549832	61;35;41;55;49;49;53;55;55;48;54;57;54;52;52;62;46;54;53;65;58;58;69;60;74;55;59;54;72;61;77;70;52;68;71;85;46;69;75;63;76;65;80;52;74;68;77;84;90;68;87;99;78;70;75;79;69;72;81;56;65;70;59;60;77;49;50;52;58;45;65;47;35;39;45;46;47;48;45;47;56;50;41;65;70;54;68;62;63;77;73;53;76;70;74;74;58;75;56;67;66;67;73;54;56;56;52;64;40;46;64;62;51;50;37;54;52;46;46;43;55;46;57;59;54;32;36;51;36;39;52;41;60;…
ZNF133_ZNF133.RCADE.bed	0.08793264733395698	94	1069	156642	8;5;11;8;8;3;4;9;12;12;4;5;5;9;16;9;9;8;5;9;11;6;6;7;3;6;11;11;11;7;9;6;6;7;3;13;6;14;8;5;6;5;8;3;8;11;8;6;7;4;5;10;8;5;6;6;8;6;11;4;6;6;8;5;12;7;8;5;10;2;4;6;3;7;4;12;4;7;3;8;6;3;6;6;5;4;7;10;6;11;8;3;10;7;6;5;11;8;6;11;7;3;12;9;8;10;5;8;4;4;7;1;7;11;6;5;4;7;8;8;7;11;9;5;9;9;7;5;7;13;8;8;9;7;11;4;2;8;6;2;5;5;6;4;12;13;6;5;7;8
FOXH1_M03020_1.94d.bed	0.08789808917197452	69	785	137078	6;3;9;3;5;6;3;3;6;6;6;7;7;5;9;4;3;8;4;8;6;4;3;3;1;7;6;6;3;11;2;5;2;5;6;8;5;7;8;3;5;8;8;8;3;8;5;5;7;3;2;6;3;3;14;5;6;3;7;6;7;5;6;3;3;3;6;1;6;4;2;8;4;4;7;4;1;3;6;3;8;3;8;6;1;9;5;8;6;2;2;4;6;6;5;4;6;6;13;7;5;10;4;7;3;7;3;5;4;8;9;4;6;3;6;5;4;5;4;1;7;7;4;3;7;5;2;8;4;7;6;5;9;5;4;5;8;8;5;4;7;1;7;4;1;5;6;0;3;6
NR4A1_M09892_1.94d.bed	0.08786231884057971	97	1104	140343	13;10;9;6;5;11;9;11;3;13;11;10;15;9;7;9;9;5;6;7;9;7;11;5;6;12;6;6;6;7;9;9;3;5;11;5;6;8;4;9;9;10;6;6;8;6;7;4;11;5;8;7;11;6;6;6;11;10;7;8;3;4;2;5;1;5;6;9;7;5;2;7;7;9;8;6;10;4;8;6;5;4;2;9;12;5;8;4;6;11;5;8;5;8;3;11;9;9;6;7;8;7;4;6;6;6;10;7;12;11;11;8;7;8;3;8;8;7;9;4;2;12;7;5;5;7;8;6;3;9;10;8;6;8;6;13;9;7;6;7;7;7;11;7;8;5;4;13;12;10
ZNF660_M09383_1.94d.bed	0.0876944837340877	124	1414	171047	10;12;6;11;6;10;10;9;8;10;9;5;7;13;15;13;9;11;11;6;13;17;9;2;7;11;15;19;11;6;12;11;15;13;12;6;11;9;7;11;13;10;9;6;10;10;5;7;9;7;10;5;9;8;6;13;8;13;7;15;9;8;13;10;9;8;9;5;5;10;8;17;9;9;8;4;8;3;5;8;8;8;10;14;9;13;7;9;8;6;13;8;6;12;13;7;8;9;5;13;16;10;13;16;12;7;12;8;12;9;14;13;9;9;5;9;5;7;11;5;8;10;10;5;8;7;10;13;16;10;6;10;9;8;11;15;12;10;14;8;1;5;8;14;7;8;6;11;6;6
ZNF558_ZNF558.RCADE.bed	0.08754208754208755	624	7128	661535	78;62;73;51;75;47;53;71;71;47;52;60;56;48;60;50;48;44;42;74;59;42;35;52;57;61;39;61;37;60;50;47;64;69;44;43;42;49;40;42;38;55;43;53;53;48;47;61;60;50;50;50;46;37;50;64;53;52;46;43;46;44;46;38;48;46;56;35;33;44;36;35;44;33;42;41;46;32;41;30;45;31;46;54;37;36;42;43;38;42;48;49;40;51;50;43;35;53;52;51;34;42;45;37;51;36;51;43;37;50;49;47;39;49;44;55;41;45;38;38;42;42;34;57;40;50;50;44;33;55;44;47;50;…
ZNF790_ZNF790.MEME.bed	0.08746258729630861	263	3007	259757	16;20;21;21;16;17;25;34;20;23;25;24;25;27;21;14;17;22;21;19;17;18;15;24;23;24;19;18;19;26;15;19;23;17;16;16;19;23;17;15;11;15;14;20;26;16;20;20;27;21;27;27;25;18;21;25;21;25;19;24;21;23;15;23;17;16;11;11;18;19;23;20;18;10;25;18;16;8;12;8;23;23;16;14;20;28;19;19;19;21;18;20;21;23;17;33;26;28;27;24;26;22;26;20;29;22;24;14;24;22;18;22;15;20;12;17;24;21;19;25;14;27;21;14;19;27;23;25;12;19;13;20;16;23…
BORCS8-MEF2B_M08910_1.94d.bed	0.08726003490401396	50	573	111135	3;5;5;6;5;2;5;3;3;8;6;5;1;7;3;5;4;3;7;8;1;1;8;2;5;7;2;6;4;5;5;6;1;4;3;1;5;8;0;1;6;1;6;0;1;7;2;4;4;0;5;6;6;5;0;2;2;3;2;3;1;2;0;3;1;2;4;1;3;4;1;5;3;5;6;2;7;4;2;1;2;3;0;5;4;6;2;6;5;2;6;2;5;3;2;4;1;1;9;5;4;2;3;3;3;6;1;0;3;2;6;3;0;8;4;5;5;3;5;1;4;4;4;2;1;8;9;2;5;2;4;0;4;4;8;7;6;7;2;7;6;5;1;6;6;2;4;6;4;11
ZBTB48_M10336_1.94d.bed	0.0872093023255814	60	688	87815	7;5;6;4;3;4;2;4;2;3;6;4;4;5;2;6;11;8;4;6;4;5;4;9;4;6;5;4;6;7;2;3;7;4;7;6;4;4;7;6;5;5;3;4;6;3;3;8;2;9;2;3;6;6;3;7;6;7;7;6;5;3;7;10;3;2;5;4;4;5;6;6;6;0;4;4;4;4;3;4;3;2;2;7;2;2;5;6;9;8;4;6;5;3;5;2;4;3;5;8;8;1;6;3;6;2;4;5;3;3;9;2;7;3;7;0;4;3;1;3;7;4;2;3;4;3;5;2;4;5;3;3;2;6;4;4;5;2;5;8;2;2;5;5;8;4;3;6;4;6
ZNF880_ZNF880.RCADE.bed	0.0869713635501612	9172	105460	8025617	700;663;648;725;753;822;813;801;708;770;877;849;824;816;868;793;771;807;645;803;722;734;721;688;616;642;671;640;624;661;711;738;589;705;749;722;698;811;749;701;623;673;638;619;760;777;766;787;780;939;965;948;800;816;818;861;906;868;774;703;789;800;743;751;682;564;587;553;626;545;546;579;502;417;386;409;483;525;595;625;693;768;784;825;938;847;858;849;795;892;804;785;930;903;912;994;836;876;948;963…
ZNF10_ZNF10.RCADE.bed	0.08687399620382538	595	6849	697883	38;56;40;54;54;41;49;42;32;51;50;54;55;49;42;45;48;58;51;50;44;40;54;51;45;54;48;38;44;43;51;48;47;57;49;41;43;62;52;46;41;61;47;44;60;56;50;50;44;54;55;50;42;50;47;68;49;62;50;45;47;51;40;48;50;43;48;43;44;37;43;40;28;38;36;31;36;36;37;39;41;52;38;33;51;37;50;45;49;47;50;50;54;43;47;48;46;54;60;50;49;37;34;52;44;60;42;53;47;37;51;50;40;42;45;35;39;47;47;40;30;52;34;32;37;39;39;57;35;41;33;34;44;…
TBR1_M06148_1.94d.bed	0.08680947012401354	77	887	140756	7;1;5;7;6;5;5;6;9;7;7;8;5;7;6;10;8;7;6;5;8;14;7;3;5;6;6;4;4;4;3;7;4;7;8;8;4;6;7;2;3;5;7;7;9;8;3;5;4;2;9;8;4;5;6;5;2;3;7;6;7;7;4;2;4;6;5;5;8;3;2;5;7;5;5;4;5;6;3;4;8;9;3;2;5;4;5;5;6;2;10;5;4;6;3;8;8;7;2;4;13;7;7;3;8;6;3;8;5;3;3;6;8;5;5;9;7;5;10;8;8;5;4;3;12;4;5;6;7;5;4;2;9;6;2;5;9;13;7;10;7;7;7;5;10;10;2;8;11;9
HSFY1_M09727_1.94d.bed	0.08661417322834646	11	127	47363	2;1;0;1;0;1;1;1;2;1;1;1;0;0;1;2;5;0;1;1;0;0;2;0;0;0;0;0;1;2;0;1;2;0;1;1;1;1;2;1;0;0;0;1;1;0;1;3;1;2;0;0;2;1;2;2;0;1;0;2;1;0;1;0;2;1;0;0;2;0;0;0;0;0;0;0;1;2;1;1;1;2;1;1;1;1;0;0;0;0;2;1;0;1;1;1;1;3;0;2;0;2;1;1;0;1;1;0;0;2;1;1;0;0;1;0;0;3;1;1;2;3;0;0;1;1;2;0;1;0;2;0;0;0;2;1;0;0;2;2;0;1;0;0;2;0;0;0;0;1
ZNF71_M10438_1.94d.bed	0.08661091330628468	2092	24154	2441994	155;145;153;179;199;183;177;189;178;182;206;167;179;188;165;179;179;167;160;175;154;175;191;157;140;144;168;159;125;175;174;175;142;184;152;160;180;167;187;159;158;139;169;146;169;176;166;161;178;205;186;216;199;166;164;174;190;165;169;162;180;152;150;157;163;148;131;144;123;118;126;124;126;111;118;98;117;117;144;142;153;163;162;175;198;180;183;208;171;191;156;180;153;186;229;236;174;218;191;219;…
TBX21_M06165_1.94d.bed	0.08657047724750278	78	901	142809	9;3;5;8;6;5;10;4;11;3;3;9;3;9;5;9;8;10;7;6;8;13;4;4;6;6;4;2;10;5;6;7;4;6;9;6;6;9;6;6;7;5;5;6;9;6;2;6;4;1;6;7;6;4;7;6;4;3;8;5;4;4;6;4;6;5;4;6;7;1;3;7;9;8;4;5;3;5;2;2;4;10;4;3;4;6;7;11;7;3;7;5;6;5;4;8;7;8;7;4;11;4;9;2;4;8;6;8;7;2;3;8;6;8;5;4;5;4;9;7;7;5;5;5;10;5;6;4;7;4;3;6;11;2;1;5;10;11;11;9;5;6;8;4;9;7;1;6;11;14
NFAT5_M05930_1.94d.bed	0.08654602675059009	110	1271	190543	13;12;11;9;10;10;15;11;9;10;9;11;13;9;8;9;10;6;7;9;7;5;5;14;9;10;4;9;11;10;4;8;6;13;10;11;4;11;7;11;6;8;7;14;4;13;8;12;12;4;7;4;16;10;11;10;6;9;8;9;10;9;11;8;7;9;6;7;10;4;5;10;5;9;6;6;7;9;8;3;10;8;4;8;15;7;7;14;7;9;6;5;5;4;6;15;5;9;5;6;14;13;12;6;8;9;4;9;5;6;8;7;8;7;7;9;9;10;5;8;5;8;11;12;10;10;7;9;11;8;9;7;6;9;4;8;9;7;9;9;11;11;8;10;5;5;2;12;8;14
STAT5A_M06793_1.94d.bed	0.08628659476117104	112	1298	246597	9;7;4;13;13;7;9;7;16;8;13;10;8;11;10;15;11;9;10;13;9;8;7;7;8;10;9;9;13;7;8;7;9;7;4;7;4;4;10;8;15;6;8;4;6;6;18;5;8;6;19;8;8;8;9;8;9;4;9;10;9;13;6;12;8;7;8;9;5;5;9;8;11;3;7;11;8;6;5;3;8;7;7;6;16;12;9;8;7;8;8;8;3;12;11;8;4;10;8;5;8;10;6;11;5;10;19;11;15;8;8;9;8;5;10;7;7;11;6;6;6;5;12;8;15;10;17;4;14;11;12;8;10;8;4;7;11;4;8;3;14;9;10;4;8;10;4;4;13;14
SOX1_M02182_1.94d.bed	0.08623853211009175	47	545	94115	6;0;1;4;2;4;7;5;5;4;3;5;1;2;2;1;3;6;3;6;4;3;2;2;5;1;4;2;3;5;2;4;5;5;3;2;4;4;3;1;5;5;8;8;4;1;2;2;5;3;1;4;4;3;4;0;4;1;3;9;4;3;2;2;3;6;2;4;2;2;3;1;5;2;3;3;4;2;4;2;2;5;5;4;3;4;5;3;2;4;4;2;3;4;1;4;1;3;4;5;1;3;5;7;1;4;3;3;4;3;2;3;3;5;3;4;3;5;9;3;3;8;3;4;7;2;3;3;3;4;4;6;7;3;6;4;2;3;8;6;6;6;4;4;3;5;4;3;4;5
TFCP2_M06204_1.94d.bed	0.08620689655172414	60	696	57227	12;11;7;8;6;10;6;8;0;11;5;1;16;7;5;9;8;6;5;8;3;4;10;8;4;1;3;7;1;3;5;4;4;1;3;2;5;4;5;5;6;5;3;4;4;1;2;4;0;0;4;4;4;9;4;3;0;3;3;1;1;6;2;4;2;6;2;1;2;5;0;5;2;3;8;1;7;7;3;1;7;6;1;4;0;2;5;8;2;5;8;3;2;4;4;8;3;7;2;7;5;4;3;4;10;7;4;4;0;0;2;3;5;2;4;2;6;3;5;2;3;5;2;1;5;3;4;3;4;5;6;2;6;6;7;5;5;7;3;8;8;8;7;9;6;6;7;6;9;13
BORCS8-MEF2B_M08914_1.94d.bed	0.08611111111111111	62	720	135599	3;5;4;10;3;6;7;3;3;10;7;4;4;11;2;4;3;4;9;8;5;2;7;5;5;7;3;3;5;7;6;6;2;6;5;1;5;8;2;2;8;1;6;2;2;5;7;4;7;1;6;4;8;6;3;3;4;3;2;3;3;1;0;4;1;2;4;2;4;4;0;6;3;7;5;5;6;7;4;3;2;3;0;5;4;10;5;6;5;2;8;2;6;7;3;6;1;4;9;6;5;4;3;3;4;7;1;3;4;0;10;1;3;9;4;6;6;3;5;3;6;6;5;5;2;10;12;4;6;4;6;0;5;6;10;7;8;8;4;8;6;6;3;6;5;4;5;7;7;12
TBX1_M02208_1.94d.bed	0.08602150537634409	96	1116	159660	8;5;7;6;7;3;8;8;11;8;7;10;10;12;5;8;14;11;10;3;11;17;11;8;5;6;5;7;6;5;4;10;9;10;13;6;4;8;7;6;6;9;5;6;10;6;3;5;5;3;9;12;3;3;7;5;4;5;8;6;9;11;11;7;7;5;4;5;5;13;3;9;4;8;7;5;3;6;1;8;8;9;4;6;5;3;9;11;6;1;10;9;6;9;8;7;11;11;4;12;14;7;7;4;5;5;5;11;7;6;3;7;12;8;6;10;4;6;9;9;6;7;7;6;12;5;7;9;9;6;5;8;11;7;4;11;12;13;8;7;8;12;8;4;13;10;6;6;12;12
HOXC13_M05829_1.94d.bed	0.08585858585858586	17	198	43452	3;1;2;1;0;0;0;1;3;3;1;0;4;3;0;2;0;1;2;1;0;1;3;1;4;2;3;0;2;0;1;2;3;3;0;0;3;1;0;2;2;0;2;2;3;1;0;1;1;0;1;2;1;0;0;1;2;4;3;1;1;0;0;1;1;3;0;2;1;0;0;1;0;1;1;2;3;2;0;1;0;3;0;2;0;1;2;2;3;0;3;0;0;2;0;1;0;3;0;1;0;0;3;1;1;1;0;3;2;2;3;2;0;3;2;1;2;0;1;0;2;0;1;1;1;0;0;2;0;2;2;1;0;1;2;3;0;3;4;0;2;2;1;1;2;2;0;2;2;2
FOXQ1_M08701_1.94d.bed	0.08566978193146417	55	642	125049	6;6;7;4;1;6;6;4;8;4;4;6;4;6;4;4;10;7;10;7;4;3;4;3;2;3;4;2;3;3;5;6;6;2;2;4;2;5;4;5;6;3;4;5;5;4;3;2;3;3;4;2;3;3;5;5;4;4;5;5;2;3;7;3;5;3;4;2;2;6;1;0;5;9;5;2;2;5;2;3;4;3;3;2;3;2;9;7;3;7;5;2;6;4;6;2;6;4;3;5;5;5;7;3;3;6;4;2;4;4;7;6;8;6;5;3;7;4;3;1;3;4;3;4;4;7;2;0;2;0;8;5;3;4;4;6;7;3;4;5;4;1;6;4;6;6;8;4;7;3
HOXC10_M05821_1.94d.bed	0.08558558558558559	19	222	54247	3;1;4;1;0;0;2;0;3;3;2;2;0;1;2;2;1;2;3;1;1;5;1;1;1;1;3;3;0;3;0;0;3;1;2;1;2;0;0;1;1;2;1;1;1;5;2;5;1;2;4;0;3;2;2;1;1;3;1;4;2;0;2;3;0;2;1;1;1;1;1;0;0;0;5;2;2;1;2;1;1;0;0;0;2;1;2;0;0;0;0;1;0;1;0;2;0;1;3;0;3;0;1;2;1;1;1;1;3;0;0;1;2;4;1;3;0;2;5;3;1;1;2;1;1;2;2;3;1;2;0;0;0;2;0;1;0;0;2;3;2;0;4;0;3;0;2;2;2;3
BCL6_M09454_1.94d.bed	0.08536585365853659	28	328	61317	6;1;3;2;3;1;4;1;1;4;1;4;4;4;3;3;1;2;2;3;1;3;1;0;1;1;1;2;1;1;0;0;6;2;3;0;5;2;2;1;1;2;1;0;4;3;2;1;2;1;2;4;1;2;2;0;2;5;1;2;1;0;2;3;3;1;2;2;1;0;2;2;1;2;0;2;2;0;2;2;4;2;3;4;0;5;2;6;2;4;2;5;1;2;4;4;3;4;3;2;3;0;3;4;4;3;1;1;2;2;1;2;2;2;0;5;1;2;5;2;1;2;3;2;3;6;5;3;2;3;2;2;0;3;2;1;2;1;3;3;1;3;2;1;3;0;2;2;0;3
T_M09977_1.94d.bed	0.08527870414483087	179	2099	267003	17;17;12;14;23;17;14;14;17;19;9;18;13;15;27;22;13;26;23;16;13;13;14;16;12;16;14;17;22;15;8;15;14;17;15;17;18;10;15;12;2;12;24;13;17;16;4;15;7;7;17;10;9;11;11;1;6;7;8;18;5;10;13;9;12;19;24;19;19;12;4;6;6;15;8;16;10;9;6;10;9;9;20;22;18;10;5;9;18;14;10;21;9;15;10;10;11;15;22;7;16;7;10;11;15;15;13;20;21;8;19;15;17;17;22;18;16;11;6;16;19;13;12;7;22;16;10;17;7;11;10;24;17;16;10;8;10;17;17;16;11;22;13;1…
PRDM4_M06025_1.94d.bed	0.08527696793002916	117	1372	181404	12;6;8;10;12;10;5;8;16;12;13;10;14;5;7;12;11;8;8;6;11;12;10;11;9;7;8;9;12;12;6;9;13;5;12;8;6;10;10;10;3;11;11;3;8;7;10;14;5;13;11;11;8;7;11;14;10;17;11;10;10;8;9;10;14;7;10;5;6;6;6;7;6;9;5;8;9;7;13;5;8;11;7;7;9;11;8;13;11;10;7;9;14;6;8;10;10;11;11;10;13;12;13;13;5;12;6;12;5;9;7;6;7;5;14;10;9;13;6;9;7;14;10;7;4;15;8;8;2;8;7;12;8;13;9;7;8;5;4;9;5;10;13;4;6;12;13;8;10;10
HOXB2_M05816_1.94d.bed	0.08498583569405099	30	353	75009	5;4;4;3;1;4;4;4;3;3;3;1;1;3;5;3;1;3;3;1;2;3;2;2;6;3;0;2;3;2;4;1;6;4;1;4;3;5;1;3;4;1;7;3;1;2;1;5;4;4;3;0;0;1;1;1;3;3;2;1;1;1;0;0;0;3;0;2;1;4;1;1;3;2;3;2;2;1;2;0;2;2;2;1;0;1;2;2;0;1;4;3;3;2;9;1;0;4;2;1;2;2;3;1;4;3;2;3;2;2;3;3;3;4;1;4;3;3;1;2;4;2;0;3;0;2;2;2;2;2;2;2;3;1;1;1;1;1;1;0;1;4;5;3;4;5;5;3;4;1
IRF6_M08835_1.94d.bed	0.08482142857142858	19	224	50409	3;4;4;5;0;2;1;0;0;3;0;3;3;4;0;0;2;4;3;7;1;0;0;2;0;1;7;0;0;2;4;1;0;0;2;0;0;0;2;3;2;4;1;0;0;0;1;2;0;0;1;4;0;2;2;0;1;2;3;2;0;0;0;2;1;2;2;0;0;0;2;3;0;0;0;0;1;2;0;0;2;4;2;4;0;3;1;1;2;0;3;5;0;0;0;2;3;0;1;3;0;0;4;3;2;0;0;0;1;1;0;0;2;0;0;2;1;3;2;1;4;1;1;2;1;0;1;0;1;2;2;1;1;0;0;4;0;4;1;5;0;1;1;3;4;3;4;2;0;1
ZNF564_ZNF564.RCADE.bed	0.08459483526268922	95	1123	210360	9;12;6;6;9;8;9;11;14;12;6;8;9;7;6;9;8;8;12;14;8;8;5;7;11;10;11;7;5;14;7;5;10;7;6;13;6;8;16;7;14;6;4;12;5;6;3;5;6;5;7;3;3;7;3;5;10;7;2;6;7;7;8;6;11;10;5;4;4;8;6;9;8;4;6;7;6;7;8;2;6;4;7;10;10;3;4;6;4;6;6;4;5;4;11;3;10;5;9;5;7;11;7;10;10;5;6;6;14;12;8;4;6;7;6;7;9;3;8;8;7;10;10;7;6;11;7;9;8;5;5;3;7;6;9;14;6;3;6;9;8;8;9;12;6;9;12;7;8;13
ZNF445_ZNF445.MEME.bed	0.08456973293768547	114	1348	152528	10;14;10;13;9;13;10;16;13;15;6;13;16;4;11;10;7;11;11;9;12;8;11;6;7;11;6;11;9;10;7;14;12;8;11;6;7;10;6;12;11;4;10;10;12;8;4;11;11;11;8;4;5;9;9;12;5;11;8;15;3;12;6;9;7;10;8;6;13;11;2;0;6;6;13;3;6;7;4;8;8;5;14;7;8;13;11;14;15;11;11;8;13;5;11;9;12;10;10;9;8;11;13;12;7;10;14;7;10;7;8;13;10;6;4;8;11;10;5;10;12;9;6;12;9;13;7;12;7;9;4;11;11;7;5;3;5;7;11;4;10;1;5;5;5;13;5;7;11;10
SKOR1_M09133_1.94d.bed	0.08450704225352113	30	355	78489	7;2;3;3;2;4;3;1;4;2;5;4;4;2;2;2;6;2;5;2;3;7;1;4;0;2;3;1;1;1;2;0;7;3;4;1;5;2;2;4;2;2;2;1;2;1;3;3;0;1;1;1;3;3;0;3;1;7;2;0;2;1;2;3;1;1;3;2;3;0;3;0;1;4;1;0;0;1;5;2;2;4;1;5;1;2;2;2;3;4;3;1;3;4;0;2;3;3;3;1;1;1;5;0;2;2;0;2;1;3;5;2;4;1;1;3;3;1;4;5;7;1;1;1;1;3;1;2;2;3;2;2;8;3;1;2;2;1;2;1;3;6;0;1;2;1;1;1;2;5
POU6F1_M10220_1.94d.bed	0.08444444444444445	38	450	88467	6;5;9;6;2;3;1;6;3;4;4;3;2;2;4;3;5;2;8;4;3;6;1;5;3;1;1;2;6;2;6;6;4;3;6;3;1;3;2;4;5;3;3;6;4;1;5;1;5;2;2;4;1;5;4;5;1;2;2;1;1;3;4;1;2;2;2;1;2;3;3;2;6;2;3;2;3;3;1;0;2;0;1;5;3;3;2;3;1;2;4;1;7;2;3;2;0;1;1;1;3;2;4;1;3;2;4;3;2;6;0;7;1;2;1;1;3;4;4;4;3;2;3;2;4;3;7;2;1;4;8;5;2;5;0;2;2;3;3;1;0;4;1;2;4;4;2;5;2;4
ZNF225_ZNF225.MEME.bed	0.08435904247468934	2858	33879	3783463	303;288;271;299;334;304;346;267;290;290;317;310;262;303;297;284;217;243;290;304;234;270;251;250;277;221;221;314;283;283;265;281;219;278;241;198;207;223;235;202;221;200;191;216;214;235;172;217;227;238;188;182;204;237;171;211;171;167;198;169;189;264;225;148;146;171;187;227;273;245;147;169;88;97;99;125;108;140;169;250;289;209;169;184;245;182;270;214;192;214;210;205;244;224;196;169;197;169;162;162;23…
ZSCAN23_M09413_1.94d.bed	0.08431372549019608	43	510	108823	7;5;5;8;5;9;5;4;5;6;6;3;3;3;5;5;2;4;3;2;7;3;2;2;3;4;2;4;2;6;4;4;3;3;4;3;5;3;3;2;3;4;5;7;4;0;4;5;1;7;2;5;1;4;2;1;2;2;5;3;2;5;2;0;1;4;3;2;5;9;1;2;2;1;2;2;2;3;0;4;1;4;2;2;1;4;4;1;4;3;2;1;3;3;4;7;2;3;1;3;3;3;3;3;0;4;6;3;2;4;6;1;3;2;0;6;4;5;3;4;3;2;4;5;3;2;3;4;3;3;1;5;3;4;3;6;3;4;2;6;3;2;5;2;4;4;5;5;4;3
STAT5A_M04818_1.94d.bed	0.08426073131955485	106	1258	213829	11;7;4;13;11;9;6;4;10;8;15;9;11;10;12;14;7;13;11;10;12;10;13;9;10;3;12;6;9;1;5;11;8;2;7;5;3;3;8;3;15;9;9;3;1;7;13;6;8;4;19;7;9;10;8;12;7;5;8;12;13;13;5;18;9;8;9;12;3;4;8;9;13;1;5;8;6;5;6;4;9;6;6;7;14;8;6;10;7;11;7;9;2;6;12;7;2;7;5;7;5;8;4;16;4;11;11;6;9;7;12;6;13;5;14;8;7;10;11;12;6;4;10;10;12;12;16;8;12;7;12;9;10;6;9;9;14;5;6;3;13;8;8;5;4;10;5;7;11;13
ZNF584_ZNF584.RCADE.bed	0.08421913327882256	103	1223	291622	12;11;5;2;16;14;11;13;10;12;5;12;10;8;8;9;11;13;10;6;8;11;11;6;14;9;15;11;14;7;10;9;9;10;4;11;7;7;6;7;9;11;10;3;9;9;7;6;7;6;6;7;6;8;7;4;7;12;9;6;9;7;7;7;4;9;8;4;7;7;12;4;7;4;6;11;1;4;5;9;5;7;10;7;8;11;7;7;9;10;6;5;9;6;13;7;3;6;8;10;8;10;5;9;8;7;7;7;10;4;4;7;10;11;8;11;9;9;6;6;8;12;9;14;9;6;7;5;13;9;11;10;11;5;9;10;4;7;3;5;3;10;10;3;9;3;3;18;12;9
GSX1_M05777_1.94d.bed	0.08414239482200647	26	309	66324	4;2;1;3;2;3;3;3;4;0;2;1;3;1;2;3;3;1;1;1;2;5;2;3;2;3;1;2;3;2;5;0;2;3;1;1;1;5;1;3;4;2;1;0;0;3;2;2;3;0;4;0;0;2;0;2;2;1;3;0;1;4;1;0;0;4;1;1;3;2;0;3;2;1;2;1;2;2;2;0;2;2;1;3;0;3;0;4;2;4;1;1;4;1;4;2;2;2;1;1;3;3;2;2;2;0;4;0;3;0;4;4;4;1;1;1;4;2;0;1;5;1;2;2;4;3;4;2;2;1;1;3;0;3;3;4;3;0;3;1;3;1;3;1;3;5;3;4;1;3
ZNF37A_M10345_1.94d.bed	0.08400028330618316	1186	14119	995962	68;92;86;89;97;106;107;93;78;105;97;105;97;112;94;79;102;99;114;106;103;94;116;102;85;97;104;87;112;102;105;106;96;110;108;113;81;136;123;88;115;125;96;119;134;111;136;108;115;126;141;138;120;118;116;138;105;109;103;95;102;94;101;103;94;97;80;84;85;72;76;75;81;57;59;67;67;71;92;79;78;104;94;83;103;101;100;105;92;118;111;100;97;121;106;123;102;109;125;138;115;101;102;94;79;106;94;91;99;91;91;88;70…
EOMES_M05671_1.94d.bed	0.08393782383419689	81	965	157137	7;5;7;6;6;5;5;4;8;4;5;6;6;9;5;11;7;10;8;3;10;12;6;9;5;7;5;4;7;6;7;9;3;6;9;6;7;9;6;3;6;7;4;8;8;6;2;6;4;1;11;7;5;6;6;7;3;3;8;8;5;7;5;6;6;4;6;10;3;1;2;6;6;8;3;7;3;5;4;4;6;9;7;7;7;5;8;4;6;2;8;7;6;8;3;9;10;6;4;5;13;5;8;7;5;8;4;11;8;4;0;11;6;5;5;9;3;7;7;9;7;7;6;4;12;6;6;7;5;4;8;6;8;6;2;5;12;13;9;9;5;7;7;4;12;7;4;9;14;11
FOXM1_M01025_1.94d.bed	0.08391608391608392	24	286	48591	4;2;4;3;2;0;2;3;1;3;2;2;4;4;0;2;2;5;2;2;3;1;5;2;2;3;1;3;3;3;2;3;4;3;3;2;1;1;1;2;4;1;1;0;3;1;5;1;1;4;1;2;0;2;2;1;2;1;2;2;3;2;3;5;3;2;1;2;2;3;5;2;1;0;1;0;1;1;1;1;2;1;2;1;1;2;1;3;2;1;0;2;3;1;1;0;1;0;4;1;1;2;1;0;1;1;1;2;3;0;1;2;2;1;3;0;3;1;2;0;1;1;1;4;2;0;4;1;1;2;3;2;3;0;1;0;1;0;0;2;5;1;2;5;3;3;2;1;2;4
FOXA1_M09574_1.94d.bed	0.08369768894440974	134	1601	272907	10;6;10;10;17;18;17;8;11;10;19;19;8;8;10;19;15;11;8;15;10;8;7;15;6;15;15;12;8;14;10;7;9;19;10;12;11;9;4;13;16;17;15;16;15;12;9;12;12;17;12;9;11;8;9;14;11;7;11;11;9;9;12;15;7;12;9;9;9;15;9;10;11;6;2;10;5;12;8;8;2;12;5;8;3;6;9;13;10;13;11;10;13;13;12;11;7;11;12;10;8;12;12;17;7;14;10;3;10;4;11;11;10;18;8;10;13;13;15;8;7;5;10;18;12;9;10;5;5;13;22;10;11;12;7;9;8;16;7;12;12;8;9;5;10;6;7;16;11;9
HOXA10_M09614_1.94d.bed	0.08365508365508366	65	777	141374	9;4;9;5;3;10;5;5;5;11;9;7;2;6;5;6;5;10;3;9;8;5;2;6;2;7;2;3;8;7;2;6;6;4;5;4;8;8;4;4;2;6;4;5;8;3;13;11;6;10;5;4;3;8;4;7;3;9;8;7;1;5;6;4;5;6;1;1;9;4;6;4;3;4;6;4;4;1;6;3;2;2;5;3;10;2;4;8;2;2;4;3;5;3;13;0;3;5;8;2;8;1;5;3;5;7;2;6;7;5;9;3;5;8;7;2;3;6;6;4;7;6;5;3;3;3;3;2;8;8;5;5;6;6;4;5;6;6;3;10;5;3;3;4;0;8;5;2;8;8
ZNF567_ZNF567.RCADE.bed	0.08360995850622406	403	4820	648304	37;33;41;28;33;44;48;47;32;39;34;43;36;46;45;38;35;33;41;43;34;38;32;34;36;26;43;37;36;37;37;43;29;37;34;37;28;26;36;34;29;28;35;32;34;14;27;35;32;30;33;41;31;24;29;30;29;21;19;25;37;36;28;24;22;32;23;32;36;27;19;13;20;19;19;21;18;22;29;30;37;29;22;24;32;26;37;30;34;33;22;36;31;30;31;29;22;28;34;23;21;38;36;28;36;30;31;25;29;31;37;30;40;41;34;29;31;34;36;30;29;38;29;36;33;23;41;39;40;41;26;32;33;…
BORCS8-MEF2B_M08916_1.94d.bed	0.08357771260997067	57	682	131183	3;5;6;9;4;5;7;4;3;10;8;4;3;10;3;4;4;4;8;7;5;2;7;4;4;7;3;4;5;8;6;6;2;6;3;1;6;7;2;3;7;1;5;4;2;5;6;4;4;1;6;4;8;4;3;2;3;4;2;3;3;1;0;3;1;2;4;1;3;4;0;7;3;6;5;4;6;6;4;2;2;3;0;5;4;9;4;5;5;3;8;1;5;6;3;4;1;3;11;5;4;2;3;3;4;7;1;3;3;0;8;1;3;8;4;5;7;3;6;2;5;6;5;5;3;11;10;2;7;4;5;0;4;5;9;6;6;8;4;7;7;5;4;6;5;3;5;7;7;11
ZNF382_M10422_1.94d.bed	0.0829971181556196	288	3470	248170	26;27;29;27;28;34;33;30;27;34;32;36;31;29;19;35;31;17;22;27;21;31;21;22;27;22;25;31;24;33;38;29;35;28;27;28;14;26;13;23;34;32;25;21;20;20;18;25;21;18;19;22;17;19;20;21;32;23;19;24;30;27;24;27;29;28;19;21;23;22;18;17;13;12;25;15;16;14;12;16;16;21;25;22;34;23;22;27;29;36;24;24;26;33;23;28;13;23;16;16;20;14;16;17;16;20;29;36;33;18;17;25;24;24;27;28;16;26;28;24;15;17;16;19;20;20;30;12;20;24;23;13;19;…
ZNF433_ZNF433.RCADE.bed	0.08299595141700405	41	494	96692	5;3;3;0;4;8;7;4;6;4;2;1;3;6;5;4;2;4;5;4;2;5;3;2;2;2;4;4;2;4;2;4;2;1;3;2;3;2;0;2;3;2;6;2;5;2;7;1;5;5;2;0;3;4;3;3;0;6;3;5;4;3;5;3;5;4;2;7;2;3;1;3;2;2;1;5;2;2;4;2;3;2;1;0;3;1;1;2;5;2;1;1;3;2;6;3;7;4;1;1;4;4;5;4;4;3;1;5;2;6;5;5;6;3;2;2;3;3;1;5;4;5;2;4;8;4;6;6;6;2;4;4;4;4;4;2;2;4;3;1;1;5;5;2;2;5;1;2;5;4
ATF4_M06454_1.94d.bed	0.08287292817679558	285	3439	440352	20;22;27;26;21;27;28;29;22;24;25;27;27;27;34;30;28;36;26;31;36;21;22;34;26;17;15;35;20;28;28;21;15;23;23;15;24;25;30;30;24;32;16;19;24;33;24;19;16;24;18;33;13;24;27;23;23;16;18;35;23;22;22;29;19;19;18;16;11;16;21;26;12;19;19;16;22;17;24;13;17;27;19;18;19;22;22;22;25;23;10;21;19;26;26;30;24;21;14;40;24;22;28;22;23;30;18;25;29;15;24;19;24;25;26;25;22;17;19;16;22;26;17;23;18;19;34;23;23;14;25;30;29;…
ZNF432_ZNF432.RCADE.bed	0.08274343962076304	9059	109483	9813175	711;669;706;767;863;866;876;947;813;874;894;833;873;761;870;944;782;738;778;775;708;758;748;746;704;737;703;744;636;657;718;785;684;724;790;762;827;777;822;750;670;690;757;726;869;863;896;877;867;865;951;981;867;796;830;836;882;823;787;795;741;773;726;692;637;574;557;589;550;507;586;514;462;483;531;487;514;485;534;535;633;727;714;757;838;837;825;846;780;776;764;793;832;819;918;1015;858;879;999;95…
ZNF334_ZNF334.RCADE.bed	0.08272778088317496	148	1789	334239	19;14;17;17;22;16;15;16;17;23;16;24;6;21;11;14;17;20;13;16;13;14;11;11;11;15;17;14;9;12;10;15;15;14;10;15;9;17;9;20;15;10;8;11;10;7;8;11;13;12;11;11;8;5;3;11;15;10;14;6;7;9;6;12;10;5;12;10;4;9;9;5;10;6;9;8;14;12;8;12;9;9;11;5;7;15;8;11;3;14;10;14;10;18;9;13;7;9;6;8;14;3;11;13;5;14;12;10;13;15;17;8;10;14;14;18;14;20;6;15;7;15;9;15;20;12;17;13;10;9;11;7;10;13;14;8;11;7;12;8;15;16;17;15;16;23;11;9;1…
STAT4_M06797_1.94d.bed	0.08271108558299828	144	1741	248823	17;7;9;22;12;9;11;14;10;9;12;13;6;7;14;18;9;13;19;12;11;9;17;14;13;7;16;16;10;13;9;13;9;7;6;8;5;8;16;8;21;10;11;6;16;17;20;9;16;7;19;12;11;12;13;10;13;10;9;11;17;17;15;16;11;11;8;9;11;6;12;5;16;4;7;9;5;16;8;8;12;7;14;10;12;12;8;17;14;12;10;14;6;13;8;11;14;22;15;15;10;12;9;11;18;15;13;8;23;7;14;11;12;4;15;12;18;15;9;11;11;12;17;11;11;11;13;7;10;10;12;8;10;18;8;13;11;9;7;6;13;11;11;12;14;6;8;12;12;…
HOXA10_M08788_1.94d.bed	0.08270676691729323	33	399	79813	5;7;3;4;0;2;2;3;0;3;5;1;4;2;3;3;2;2;3;5;1;3;7;3;5;1;2;2;5;2;4;2;4;3;1;1;1;7;2;7;2;2;2;2;5;2;6;6;4;2;2;0;5;1;2;7;1;5;0;2;0;1;1;2;4;1;4;1;2;7;3;0;2;1;2;2;1;3;1;3;1;1;2;0;0;5;3;1;2;2;3;4;1;4;4;2;3;5;4;0;1;2;3;3;3;2;1;2;1;3;1;0;4;4;3;3;2;1;1;3;5;4;4;1;3;1;3;3;0;3;4;0;4;3;1;3;2;3;1;2;6;8;2;2;2;7;2;3;3;2
FOXP1_M10259_1.94d.bed	0.0824607329842932	63	764	137852	6;1;3;7;13;5;3;9;4;7;5;5;1;5;9;6;4;8;9;5;8;8;6;7;3;9;4;3;6;6;6;4;7;5;7;10;3;4;4;1;9;7;9;5;6;5;5;11;8;5;3;5;6;3;7;4;8;8;9;7;4;6;7;7;3;4;3;4;3;6;7;3;3;1;4;0;4;6;5;1;2;8;8;2;4;8;5;5;1;2;5;3;10;2;6;6;3;1;3;6;5;3;4;2;5;9;6;3;6;2;5;6;4;6;0;3;3;3;3;8;4;9;5;2;4;7;7;4;7;5;6;6;5;2;4;3;5;3;2;4;8;6;3;6;5;5;5;4;7;7
HOXA1_M05808_1.94d.bed	0.0821917808219178	30	365	79679	4;5;1;5;2;2;4;1;1;2;2;0;3;2;5;4;3;5;3;2;2;1;3;3;5;2;0;2;9;2;4;3;10;4;1;2;2;6;3;4;2;3;6;4;4;0;2;4;4;0;4;0;1;0;1;1;2;6;0;0;0;1;2;3;2;1;1;0;0;7;3;0;4;1;1;1;0;1;6;1;1;1;2;1;0;0;0;1;1;2;2;2;2;4;4;2;2;1;4;1;1;1;5;3;1;3;5;2;0;3;5;0;6;1;4;2;5;2;1;4;2;0;3;2;0;0;0;3;3;0;6;1;6;1;3;0;0;1;4;2;2;3;3;3;4;9;0;7;3;3
ESX1_M05689_1.94d.bed	0.08163265306122448	28	343	74604	2;4;2;3;3;2;4;3;1;3;2;3;1;5;4;5;2;1;4;1;2;3;2;4;2;4;1;1;2;3;1;1;2;0;1;3;0;2;4;4;3;2;4;1;1;2;2;1;4;2;4;3;1;3;1;4;2;0;2;2;1;3;2;0;0;2;2;1;3;2;2;3;0;2;2;2;1;0;6;1;0;2;3;2;3;0;0;4;1;5;0;2;4;0;3;3;5;1;2;0;4;4;3;3;3;3;3;1;2;1;2;1;4;1;5;2;5;1;1;1;5;2;1;2;3;3;4;4;4;1;3;5;0;3;2;1;2;1;4;0;3;1;3;2;3;6;4;0;1;3
PBX1_M09053_1.94d.bed	0.0815347721822542	34	417	79697	5;8;6;1;3;4;4;4;6;4;4;3;1;3;2;0;2;3;4;4;2;4;2;4;4;3;2;6;4;5;4;8;5;4;3;1;5;5;2;3;3;2;4;5;1;4;1;2;0;2;3;1;2;1;2;4;1;3;6;1;1;4;2;2;1;2;3;1;2;1;0;2;2;1;4;2;0;2;3;5;3;3;3;2;2;3;1;1;4;3;2;0;4;5;2;2;4;2;2;4;3;3;1;3;2;6;6;4;2;2;1;2;4;1;0;1;3;2;7;1;3;4;1;3;1;6;2;1;2;3;4;2;4;4;4;5;0;3;3;3;0;0;0;1;2;4;3;2;0;5
ZNF98_M10322_1.94d.bed	0.0814966132673906	1516	18602	2222424	141;120;145;143;135;146;163;159;136;152;172;168;134;150;156;154;118;154;144;159;115;139;126;150;142;106;155;127;159;144;175;128;119;105;137;128;140;112;139;131;100;102;111;122;126;122;109;99;143;108;112;115;116;118;76;112;90;121;108;101;118;136;139;94;100;104;105;122;142;131;96;72;51;52;51;53;56;76;109;152;145;111;106;99;122;111;150;118;97;114;122;123;114;140;112;112;134;121;79;116;120;115;130;10…
GBX2_M05758_1.94d.bed	0.08115942028985507	28	345	73122	2;4;0;3;3;1;4;3;2;3;2;2;2;5;4;5;3;0;5;1;3;3;2;5;1;5;1;1;2;2;1;1;3;2;4;3;0;2;4;3;3;3;3;1;2;2;3;1;3;3;4;5;3;3;1;3;4;0;2;3;1;3;2;0;0;1;2;1;2;2;3;2;1;2;2;2;0;0;7;1;0;2;3;1;3;2;0;4;1;5;1;2;4;0;2;2;4;0;3;0;3;5;3;3;2;3;2;2;2;2;2;1;4;1;4;3;3;1;2;1;4;2;1;2;3;3;4;3;4;1;4;4;0;4;1;1;2;1;4;0;3;0;2;2;3;3;4;0;1;2
HOXD13_M05837_1.94d.bed	0.08108108108108109	21	259	50160	4;1;3;1;0;0;0;1;3;3;1;0;4;4;1;3;1;1;4;1;0;2;2;1;7;2;3;0;2;3;3;2;3;4;0;2;4;1;0;2;1;1;2;2;4;1;0;2;2;1;1;0;1;0;0;1;2;4;4;1;3;0;0;1;2;3;0;2;1;0;0;2;0;1;2;3;2;3;0;2;0;3;0;2;0;1;2;2;3;0;3;2;0;4;1;1;1;3;1;1;0;0;5;1;2;1;0;5;3;6;2;3;0;3;1;1;2;0;2;0;2;0;2;3;1;0;2;2;0;2;2;2;1;1;2;3;1;4;3;0;2;2;2;2;3;3;1;3;2;2
ZNF487_ZNF487.MEME.bed	0.08062305803177705	5942	73701	8226671	579;588;555;529;665;636;620;514;631;541;604;606;536;697;629;655;602;592;680;623;514;626;546;544;587;424;614;654;670;627;582;647;475;607;547;444;494;495;469;474;448;461;381;471;459;493;392;419;497;478;441;408;390;520;369;405;417;405;482;402;450;585;550;285;340;365;408;499;610;558;314;257;206;164;136;179;165;283;363;603;643;444;388;385;456;509;608;521;365;472;418;423;477;490;466;405;411;348;322;432…
ZNF35_M07124_1.94d.bed	0.080608793686584	143	1774	302372	12;15;16;15;17;11;9;12;10;12;16;5;12;10;10;13;17;17;13;12;15;8;13;11;10;12;15;15;14;4;22;14;3;14;3;10;14;10;10;17;12;10;12;14;7;12;12;15;17;16;17;11;20;11;9;12;22;14;19;15;14;12;9;10;8;10;9;11;9;10;13;2;6;10;5;5;8;9;15;14;10;10;6;11;10;18;6;12;17;11;20;13;9;16;8;12;14;9;16;13;11;19;10;14;11;12;15;10;7;12;11;11;9;11;8;14;12;14;15;8;9;15;14;11;16;7;13;14;12;12;12;6;12;9;8;11;12;9;6;10;11;15;7;12;13…
GBX1_M05755_1.94d.bed	0.08055555555555556	29	360	73480	2;4;3;3;3;2;1;3;0;3;2;4;2;5;4;3;3;1;6;2;0;2;4;2;2;4;2;1;1;5;2;1;2;2;1;3;1;3;1;5;1;3;5;3;3;1;3;1;2;6;3;3;2;2;2;2;4;1;2;2;2;5;2;1;1;4;2;2;3;2;4;1;3;0;1;1;1;1;6;2;0;2;1;4;1;1;0;3;1;6;0;1;3;1;5;3;2;3;2;0;3;1;5;3;3;2;2;2;1;3;2;0;2;0;4;2;4;4;3;1;3;5;3;3;2;2;4;7;4;1;3;2;0;1;2;0;2;0;3;3;2;2;3;2;5;5;3;1;0;5
ZBTB3_M00638_1.94d.bed	0.08040112596762843	457	5684	671633	37;46;36;46;62;50;40;38;46;52;54;37;43;45;58;60;41;42;32;46;41;39;48;41;34;43;41;44;30;46;40;34;35;38;36;33;42;41;37;37;30;45;43;47;47;35;39;40;34;36;36;40;27;30;35;34;31;39;29;32;30;30;29;31;36;42;23;28;25;24;24;43;32;26;33;30;25;30;30;25;33;37;35;29;31;34;36;30;38;26;45;39;39;32;41;50;29;36;33;44;31;31;27;35;44;31;35;45;46;34;36;31;43;45;47;39;46;52;49;36;47;24;31;31;43;34;37;50;41;33;45;28;51;…
HMX1_M08779_1.94d.bed	0.08032128514056225	40	498	92823	3;7;4;3;4;2;3;4;5;5;7;1;1;6;4;3;2;7;3;4;3;10;3;3;3;2;2;4;0;1;4;2;8;4;4;3;3;0;1;3;2;2;4;4;1;4;2;1;6;1;3;2;1;7;5;3;6;3;2;6;0;6;7;2;4;5;7;2;2;1;1;5;1;6;3;2;2;2;3;3;4;1;2;3;6;3;1;4;1;2;1;2;2;5;3;6;6;2;3;3;2;7;4;2;7;3;3;6;4;4;3;3;2;2;4;5;2;5;6;3;2;6;3;2;1;2;1;2;4;1;5;4;4;3;4;2;3;2;6;2;2;5;4;0;4;3;0;5;5;3
TFCP2_M09235_1.94d.bed	0.08023072889355008	153	1907	98997	36;24;20;22;18;24;18;20;5;21;21;7;33;19;13;18;22;12;16;16;8;8;22;21;12;8;5;5;14;7;15;12;13;4;14;16;16;8;15;13;16;11;13;12;13;10;6;10;4;3;7;12;14;19;12;5;5;14;14;1;8;11;17;13;6;15;22;3;4;17;8;12;8;8;21;5;13;11;13;6;13;8;2;7;2;7;17;21;7;20;17;18;9;14;13;15;17;21;15;20;7;7;11;9;14;25;11;11;6;6;5;14;11;7;3;5;12;7;10;12;18;8;7;13;7;9;9;10;8;11;16;2;15;14;9;11;15;18;10;14;10;10;16;17;16;14;22;18;23;37
NR2E1_M08999_1.94d.bed	0.08016304347826086	59	736	133758	5;7;4;6;9;11;6;2;5;3;4;4;5;3;6;4;5;7;6;4;7;3;6;9;5;5;5;5;4;4;4;5;4;5;5;3;2;3;6;7;3;6;8;3;4;1;4;4;7;7;8;4;4;5;7;1;6;6;2;0;4;4;2;4;4;5;2;4;4;3;2;2;5;1;4;4;5;3;6;8;2;2;6;1;6;2;8;1;5;4;4;2;4;2;9;4;6;7;3;2;2;3;9;6;9;8;4;10;4;5;4;5;11;3;3;5;3;4;2;6;4;9;5;6;4;6;4;9;7;5;6;10;4;3;3;6;2;8;9;4;8;5;9;9;4;9;4;5;5;8
NR4A2_M05962_1.94d.bed	0.07995735607675906	75	938	151853	7;6;4;6;9;11;7;5;3;9;11;7;4;6;7;6;9;4;11;7;3;8;6;7;11;9;1;6;5;9;4;6;6;2;5;6;3;9;9;10;6;5;9;9;9;7;12;4;9;6;5;5;8;6;6;6;10;6;8;5;6;5;4;7;4;4;4;3;3;6;2;5;7;5;5;8;3;4;6;6;4;6;5;4;5;3;6;3;3;7;8;7;4;9;3;6;7;11;5;10;6;6;3;1;7;6;8;3;6;8;5;5;3;5;6;17;12;3;8;5;5;10;1;10;5;9;4;6;3;9;6;4;5;10;6;5;7;9;3;8;6;8;7;4;6;2;8;10;12;8
LBX2_M05870_1.94d.bed	0.07987220447284345	25	313	66972	3;1;1;4;1;0;3;5;1;3;1;4;3;1;8;3;2;4;0;1;1;3;0;4;1;6;2;0;3;2;0;2;6;4;3;3;0;4;2;3;2;5;3;3;3;1;3;0;4;2;6;3;4;0;1;4;4;1;2;2;1;2;0;0;0;2;2;2;0;3;0;1;3;1;2;1;0;3;6;0;0;2;2;4;1;1;0;3;2;4;1;0;2;0;3;2;3;1;3;0;1;4;3;1;2;2;3;1;3;1;3;2;2;2;2;1;1;3;1;1;3;1;1;2;3;4;4;4;3;1;3;1;0;2;1;1;3;1;3;0;2;0;3;1;5;1;4;0;1;1
NFAT5_M08955_1.94d.bed	0.07982583454281568	55	689	106666	5;4;4;5;4;5;4;2;7;3;6;6;7;2;4;11;5;5;8;5;5;6;1;7;6;5;4;5;6;7;2;2;1;6;4;4;1;5;2;8;6;5;3;5;2;10;8;6;6;2;1;6;4;7;7;3;2;4;5;6;4;6;4;8;3;2;2;6;6;0;4;3;5;2;6;1;7;2;2;1;5;5;2;4;8;6;6;6;5;5;3;2;5;4;1;7;3;7;5;2;8;3;5;5;1;2;7;4;5;2;5;5;3;5;3;6;4;4;2;2;4;10;10;7;7;5;4;8;4;2;4;5;2;6;4;3;6;4;4;3;7;7;3;4;2;9;4;4;8;5
BPTF_M06463_1.94d.bed	0.0797244094488189	162	2032	310051	14;17;12;21;12;12;17;18;10;15;20;16;16;20;13;13;23;19;15;18;15;17;9;13;19;13;10;18;11;11;14;9;10;13;7;12;14;21;20;18;11;16;13;14;16;16;9;3;17;11;19;17;14;14;17;14;14;13;14;17;15;15;11;16;11;12;6;18;12;14;10;2;6;6;11;11;10;11;9;12;10;11;13;17;12;13;9;9;8;11;10;13;12;17;25;17;10;12;14;15;14;15;15;13;16;13;13;14;17;18;9;20;16;8;14;15;9;9;11;17;10;11;9;10;16;17;12;22;13;13;15;7;19;20;9;17;15;7;13;14;…
ZNF879_ZNF879.RCADE.bed	0.07968316831683168	1006	12625	1347968	138;106;102;94;112;97;150;108;134;123;99;90;102;100;113;102;120;123;117;86;89;72;112;113;117;77;78;117;113;85;90;112;95;99;66;61;76;90;88;81;85;83;75;81;79;83;68;74;73;86;81;76;87;90;79;75;76;80;84;65;75;76;86;44;74;64;54;77;106;68;39;53;49;60;43;42;48;38;42;66;85;62;68;84;75;66;97;71;86;85;87;63;91;86;69;72;93;57;88;79;76;85;95;58;96;90;64;96;83;85;80;89;73;81;69;65;81;80;69;78;84;82;70;86;73;99…
YBX1_M09280_1.94d.bed	0.0796812749003984	20	251	59906	2;0;2;5;2;2;0;2;3;0;3;1;1;3;1;2;1;2;2;2;3;3;0;2;0;1;1;0;5;1;2;3;0;1;1;6;3;1;4;1;1;0;2;3;3;2;1;4;2;3;0;2;2;2;3;1;0;1;2;1;0;2;3;2;2;0;1;0;2;3;3;2;2;1;0;1;0;0;1;0;4;0;0;0;1;1;0;3;1;3;1;2;4;6;2;1;3;2;1;1;1;1;0;3;1;2;1;0;1;1;1;1;1;3;1;3;2;0;0;1;2;2;1;3;1;1;0;2;1;4;2;2;1;1;3;2;0;3;3;0;2;2;1;3;3;3;0;6;0;2
WT1_M00579_1.94d.bed	0.07958115183246073	532	6685	376100	44;33;27;30;35;43;44;36;45;45;41;43;45;43;46;54;42;29;45;40;36;49;59;41;47;43;53;39;55;38;55;44;41;65;37;64;50;61;58;38;54;48;56;51;64;62;52;51;66;52;56;73;62;54;49;56;64;64;40;48;82;60;66;64;56;49;40;34;57;33;50;43;34;18;24;23;26;34;33;31;44;28;41;48;55;43;52;49;49;67;46;58;50;49;59;66;64;52;38;68;50;60;52;49;55;44;50;50;36;47;36;46;23;55;32;42;50;34;30;33;31;43;49;47;36;39;30;27;26;30;43;27;53;…
MIXL1_M05906_1.94d.bed	0.07954545454545454	28	352	73381	6;1;4;2;1;2;3;5;1;3;0;4;2;2;5;4;2;6;0;1;1;3;1;3;3;2;1;2;1;2;0;1;2;5;1;4;1;2;4;3;1;2;6;3;1;1;2;1;4;0;6;1;2;2;2;5;4;2;1;1;1;2;1;0;2;2;1;0;2;4;0;5;3;1;2;0;1;1;6;0;0;2;2;4;1;1;2;4;3;3;2;2;2;3;5;1;4;5;2;0;3;3;3;1;2;1;5;0;2;1;4;0;2;3;3;1;2;5;1;2;7;1;2;5;2;4;7;6;4;0;1;3;1;2;3;2;2;0;3;1;2;3;2;1;5;4;5;0;1;3
ESRRB_M05685_1.94d.bed	0.07935523868567886	128	1613	227455	16;13;12;14;17;10;8;17;12;15;13;3;10;14;11;17;11;17;8;12;6;15;6;16;13;12;13;12;13;10;13;13;9;23;12;10;8;5;11;11;9;10;13;11;9;10;12;8;8;13;12;12;9;13;11;6;10;9;10;15;10;14;10;9;11;8;4;11;5;7;4;13;5;9;8;10;6;7;8;8;9;13;10;6;10;7;9;14;16;10;13;12;9;9;11;8;10;12;8;19;9;12;10;14;12;6;13;5;8;8;15;9;5;12;12;7;7;9;15;15;8;10;12;10;13;9;14;16;19;11;13;9;10;10;14;9;17;9;11;8;12;9;10;10;8;12;16;8;5;14
ZNF540_ZNF540.MEME.bed	0.07920792079207921	16	202	55211	3;0;1;4;6;1;1;1;2;0;0;4;0;3;0;1;2;4;0;2;1;0;2;0;2;2;1;0;1;2;2;0;0;1;2;0;1;1;1;0;1;1;1;2;0;3;0;2;2;1;1;0;1;3;2;4;1;1;2;1;0;1;1;0;2;1;2;0;0;0;0;3;1;0;1;0;3;0;4;0;1;2;4;1;1;3;0;1;3;0;0;1;2;3;2;2;3;1;0;0;3;3;2;0;2;4;0;1;2;4;1;0;2;3;1;0;1;0;3;1;1;0;1;0;0;1;1;0;2;1;1;1;0;0;4;4;1;4;3;1;1;3;2;0;0;2;0;1;0;1
ZNF274_M09345_1.94d.bed	0.07918968692449356	86	1086	166073	12;16;10;5;14;4;13;5;5;8;11;2;4;9;7;11;5;8;8;6;5;16;8;7;7;8;13;7;10;9;8;10;12;5;6;7;6;6;6;10;8;8;9;4;7;6;5;4;13;8;9;5;7;4;8;7;8;1;13;8;4;10;5;5;11;8;8;3;4;4;6;7;3;5;2;3;9;4;10;5;7;7;8;6;7;4;3;11;6;8;12;8;12;5;13;7;6;8;8;13;3;5;8;9;11;7;6;5;6;7;3;5;7;9;7;7;8;10;8;7;8;7;5;9;6;9;11;5;4;2;3;5;6;5;8;7;8;11;6;8;6;5;4;5;5;6;9;8;8;12
LHX2_M01233_1.94d.bed	0.07917888563049853	27	341	68668	2;0;5;7;3;4;0;4;1;3;1;5;2;3;1;4;1;5;8;2;2;2;2;3;3;1;3;5;0;5;0;0;1;3;1;2;3;3;2;4;1;1;9;1;2;0;2;1;3;3;3;2;1;1;0;1;0;5;1;1;0;1;4;2;3;3;3;1;1;4;2;0;3;3;2;4;1;2;0;1;3;0;0;1;1;1;2;5;4;3;0;3;1;3;6;4;1;1;3;1;0;2;2;2;2;0;3;1;1;3;2;2;0;3;0;4;0;3;5;0;2;5;4;3;4;3;4;6;3;5;2;2;1;1;2;2;1;3;2;2;1;1;4;3;2;4;2;1;0;3
ZBTB32_M09300_1.94d.bed	0.07904411764705882	43	544	104078	4;4;0;5;12;4;9;0;3;0;1;5;6;2;10;5;7;3;0;2;3;8;5;0;2;7;3;3;3;14;5;4;2;2;6;2;5;2;0;8;2;4;6;4;8;0;0;2;3;3;4;6;4;6;4;2;6;2;6;5;4;1;2;0;2;3;2;3;5;2;4;0;4;6;0;4;6;0;0;2;4;0;2;2;0;6;0;8;2;2;2;2;0;6;0;6;2;10;4;0;5;2;4;0;4;0;6;2;5;0;6;0;5;8;3;2;7;6;6;5;5;4;2;9;2;2;5;2;4;0;5;4;2;3;5;4;5;7;7;2;3;2;5;2;2;4;5;4;2;8
HOXA2_M05813_1.94d.bed	0.07901907356948229	29	367	73205	1;3;6;2;3;5;4;4;3;3;2;4;3;3;3;1;6;5;0;1;1;0;2;5;4;0;1;1;3;2;4;0;5;5;2;0;3;3;2;4;3;2;7;4;1;2;1;3;3;1;3;3;0;2;3;1;5;2;3;0;1;2;0;0;3;3;4;1;2;4;0;2;5;1;2;0;2;0;0;2;3;3;1;2;0;3;3;2;1;1;2;3;4;1;7;1;1;4;2;1;2;1;4;3;3;0;3;2;7;3;3;4;1;4;1;2;3;5;1;1;1;2;2;6;2;1;3;4;2;1;2;2;4;0;1;1;1;4;1;2;3;4;4;2;5;6;0;4;4;2
HMX1_M05793_1.94d.bed	0.079002079002079	38	481	106433	7;3;4;4;6;2;5;6;7;2;3;9;1;5;2;1;4;6;7;4;3;5;1;5;5;6;5;5;5;1;0;3;4;4;4;1;4;3;2;5;5;2;3;2;4;4;3;6;3;1;2;2;1;3;2;2;4;6;4;2;1;2;2;2;2;3;2;2;0;3;4;4;5;4;2;0;4;2;2;3;1;2;0;3;1;4;3;1;5;2;1;2;6;3;1;5;3;0;6;4;3;5;4;1;5;4;3;6;2;4;5;3;3;3;0;5;3;3;2;5;1;3;1;3;2;3;3;3;2;1;4;4;4;2;3;3;1;3;1;1;1;4;6;5;3;2;2;5;6;7
ZNF175_M10448_1.94d.bed	0.07897071872227152	89	1127	214634	9;6;4;11;11;10;10;10;16;11;11;9;14;10;12;13;7;4;7;10;8;9;8;7;8;14;9;8;4;11;4;10;9;11;7;6;6;8;7;4;4;5;7;9;8;5;12;5;4;5;8;6;4;9;4;5;3;8;6;9;6;10;7;2;6;3;5;4;9;6;6;6;7;6;3;0;4;5;7;5;6;7;7;6;5;13;4;6;4;7;7;10;9;5;11;8;8;4;6;8;3;8;4;7;8;14;5;7;13;4;9;6;8;6;6;9;7;8;11;11;6;8;6;7;8;5;11;14;10;9;5;11;9;10;6;10;8;12;6;6;7;3;7;5;8;9;18;6;11;4
KDM2B_M00877_1.94d.bed	0.07894736842105263	9	114	29446	1;0;2;1;0;1;0;1;1;0;0;0;0;2;1;1;0;0;1;1;2;1;2;0;0;1;2;1;0;2;1;0;0;1;0;0;1;0;1;0;1;1;0;4;2;0;0;0;2;1;0;1;0;0;0;2;1;1;0;0;0;1;0;0;3;1;0;2;0;0;0;1;0;1;1;0;0;1;0;0;2;1;0;1;0;2;0;1;2;0;3;2;1;1;0;1;0;1;0;2;2;1;1;0;2;1;1;1;2;0;0;0;2;1;0;1;2;0;2;0;1;2;0;1;0;1;0;0;0;0;1;1;1;0;1;1;0;0;2;1;0;0;1;0;0;1;0;2;1;1
NOTO_M05947_1.94d.bed	0.07880434782608696	29	368	75334	3;3;11;5;6;3;2;3;2;5;5;2;4;1;6;1;2;7;5;1;1;3;0;5;0;0;2;3;2;5;3;1;2;5;1;1;2;3;4;4;0;7;3;2;4;1;0;3;4;2;4;2;0;2;1;3;5;0;2;0;2;1;2;1;3;2;1;3;3;0;1;2;8;1;4;0;3;0;0;0;0;2;1;2;0;2;0;3;0;0;2;1;3;0;6;3;3;2;0;2;5;2;4;1;2;1;4;3;2;1;3;0;1;0;3;2;3;10;2;3;3;6;2;4;4;0;6;6;4;0;2;4;1;1;3;0;1;0;0;3;0;2;0;5;8;8;0;0;0;4
ZKSCAN1_M10311_1.94d.bed	0.07863501483679525	53	674	102253	6;7;8;10;4;5;6;3;3;4;9;5;8;8;2;5;6;6;3;6;2;1;4;3;2;8;5;8;2;8;7;4;3;2;4;5;6;6;2;1;8;7;5;2;4;4;2;1;9;5;8;3;3;4;5;3;3;2;3;4;3;3;3;2;4;3;4;1;7;1;2;4;5;2;1;8;5;4;2;3;4;4;1;6;2;1;4;2;4;2;3;6;12;3;6;8;8;6;1;5;5;6;5;0;4;5;4;3;6;6;4;2;4;4;6;3;3;9;2;4;4;7;6;1;7;1;6;9;8;8;8;4;4;6;5;3;7;2;1;5;2;3;6;5;2;0;4;9;9;9
ZSCAN4_M09417_1.94d.bed	0.07847924659923265	225	2867	358809	25;20;23;18;21;18;22;30;22;15;20;18;21;25;20;30;19;22;19;21;16;17;16;21;24;17;15;18;14;17;22;23;21;18;21;12;25;29;17;12;15;23;18;14;12;23;24;28;21;18;20;15;26;20;17;13;17;14;16;20;23;26;15;25;16;12;18;14;12;15;12;22;10;8;8;17;9;16;18;13;21;20;16;20;19;27;28;15;18;13;19;23;17;23;22;12;17;21;14;24;18;23;18;27;20;17;16;22;18;22;12;17;32;17;28;16;25;18;22;13;23;27;18;19;19;18;14;20;18;20;20;16;25;12;…
TBR1_M06149_1.94d.bed	0.0784729586426299	74	943	157124	10;5;6;7;4;7;4;6;7;5;7;7;7;9;6;8;10;7;5;10;8;12;11;8;7;8;6;3;7;6;6;9;4;8;10;8;4;7;7;3;5;5;7;5;8;6;3;7;6;1;11;8;5;3;4;7;3;2;7;6;4;7;3;4;3;6;7;6;7;3;2;6;4;5;4;5;3;6;5;4;6;8;3;6;7;3;9;5;7;2;8;4;6;5;3;6;8;7;5;3;10;6;7;4;7;9;4;7;8;5;2;8;7;5;5;8;6;6;6;7;8;4;5;3;12;8;7;6;8;4;2;5;10;5;0;6;10;15;12;10;6;7;9;7;10;8;3;7;13;12
BORCS8-MEF2B_M08912_1.94d.bed	0.0782122905027933	42	537	109554	3;4;2;2;8;4;3;5;1;5;3;3;3;4;3;6;6;3;3;3;4;5;5;8;3;2;5;5;5;4;4;2;5;7;5;4;5;2;5;4;7;6;1;1;2;1;4;2;3;2;8;2;3;2;4;4;4;2;4;2;4;2;3;4;2;4;0;2;6;4;1;2;2;1;2;0;3;5;2;3;4;1;3;1;3;2;8;5;3;3;1;4;2;4;2;3;2;5;5;7;6;0;1;3;3;6;3;3;6;4;3;3;1;1;3;3;6;8;3;4;2;5;4;2;3;2;6;4;5;3;3;2;2;9;5;6;7;10;1;2;4;5;2;4;7;4;3;3;1;3
BPTF_M04009_1.94d.bed	0.07814761215629522	108	1382	243549	12;16;11;9;5;6;9;8;11;9;7;10;12;9;11;12;11;13;14;7;8;8;10;13;11;11;10;6;11;5;8;14;4;8;9;11;12;14;13;7;10;3;6;10;15;10;12;9;8;9;11;15;6;6;7;10;12;10;14;8;7;12;10;9;5;7;5;8;5;9;11;5;11;1;8;5;7;3;10;4;7;9;5;8;9;5;6;11;3;7;9;7;10;14;12;9;13;13;16;7;8;12;11;13;13;10;9;6;12;7;6;9;7;9;11;14;12;9;10;10;5;6;9;8;12;9;10;14;9;5;12;5;9;8;6;9;6;9;8;8;12;7;11;10;10;14;18;7;7;12
SOX9_M06121_1.94d.bed	0.0778498609823911	84	1079	162085	5;12;11;13;9;12;15;9;6;6;12;9;8;8;9;7;6;12;10;9;13;5;15;6;8;8;8;9;6;4;8;5;2;5;7;5;7;9;9;9;8;7;4;6;5;6;12;5;8;6;6;10;6;7;9;9;4;8;4;14;6;3;4;9;7;9;10;13;5;8;7;4;4;5;2;7;5;5;3;6;6;2;6;5;10;7;3;10;6;3;8;5;10;7;9;3;5;11;5;7;6;9;7;6;5;4;8;6;6;7;3;5;8;5;5;5;12;5;12;6;6;10;9;10;10;3;6;8;5;9;8;11;3;4;6;10;8;8;7;9;4;4;1;11;6;6;9;12;7;8
ZFHX2_M01262_1.94d.bed	0.07780979827089338	27	347	74955	6;4;12;4;4;4;0;4;2;2;4;2;4;2;4;0;2;6;4;2;0;2;0;6;0;0;2;6;2;6;4;0;2;4;2;2;0;4;4;4;0;6;4;2;4;0;0;4;4;2;4;0;0;2;2;2;4;0;0;0;2;0;0;0;2;2;0;2;2;0;2;2;10;2;2;0;2;0;0;0;0;2;0;2;0;2;0;4;0;0;2;0;2;0;4;4;4;2;0;2;4;0;4;2;2;2;8;2;2;2;4;0;2;0;2;2;4;8;0;2;2;4;0;4;4;0;4;2;4;0;2;4;2;2;4;0;0;0;0;4;0;2;0;8;10;8;0;0;0;2
ZNF136_ZNF136.RCADE.bed	0.07778112752487187	258	3317	263660	54;50;54;44;43;47;53;43;38;27;32;38;31;36;31;32;31;36;29;22;32;15;22;23;25;22;27;20;10;17;18;32;23;15;24;29;22;25;28;18;23;18;23;27;24;19;26;20;17;10;10;20;13;14;26;8;16;19;18;17;21;6;6;15;6;15;14;11;20;22;15;6;14;11;14;16;12;11;19;27;12;21;22;11;12;17;10;12;16;13;13;17;15;19;16;20;10;11;24;11;19;18;22;22;18;19;15;9;14;14;26;22;24;21;15;11;21;14;21;22;16;19;21;19;22;20;16;24;27;29;27;26;24;23;23;…
ZNF317_ZNF317.RCADE.bed	0.07762413576367065	247	3182	222381	47;40;33;39;48;54;36;47;37;39;59;42;48;36;31;26;23;29;26;26;25;20;28;17;27;25;15;14;26;22;29;31;24;14;20;20;19;24;25;19;18;23;18;19;14;15;16;9;22;7;20;8;11;10;9;13;4;7;7;11;11;14;11;14;19;19;14;13;11;15;22;12;5;23;25;12;13;17;25;12;15;14;12;18;11;20;21;14;14;12;14;13;13;11;9;9;11;14;13;8;18;13;15;19;16;16;19;20;27;14;17;18;8;16;14;20;25;28;25;14;12;14;14;24;21;19;18;38;23;22;19;19;20;26;28;27;28;…
ZFP1_M10308_1.94d.bed	0.0774986638161411	145	1871	275914	23;15;12;15;14;21;11;18;20;12;12;11;13;14;17;12;15;13;15;23;19;14;13;11;21;14;16;20;12;16;11;16;14;17;10;11;16;9;14;13;13;9;11;15;11;17;17;12;8;14;10;9;14;13;20;5;9;14;8;11;5;5;5;6;6;12;3;6;6;6;7;14;18;7;12;11;12;11;5;8;10;8;7;6;7;9;10;9;9;4;11;7;12;11;10;11;9;12;10;13;8;9;14;11;10;11;7;10;12;12;15;15;17;13;10;15;13;13;9;12;17;17;9;15;13;13;21;21;10;12;13;17;14;15;13;9;19;18;20;17;13;18;14;15;12;…
MESP1_M08924_1.94d.bed	0.07739938080495357	50	646	118258	6;5;5;9;2;4;3;4;9;1;8;1;2;1;1;3;6;6;5;8;3;2;5;12;2;1;5;8;3;7;3;6;1;5;2;5;6;5;4;6;3;3;5;2;8;6;2;6;2;5;4;3;3;5;4;2;3;5;4;3;6;6;0;2;2;2;3;4;3;5;2;6;3;2;4;4;1;1;4;2;4;3;2;3;5;1;2;2;2;2;2;1;5;8;3;6;6;10;7;1;9;8;3;2;9;4;6;3;4;2;2;7;3;4;3;2;8;15;4;9;6;4;6;4;5;4;5;3;11;8;2;6;3;11;3;4;11;2;4;2;4;9;5;1;0;7;2;4;5;2
SOX10_M10292_1.94d.bed	0.07731434384537131	76	983	160504	2;5;6;6;12;9;10;9;10;7;9;10;7;10;10;4;7;8;10;6;6;5;11;8;5;3;5;7;7;6;7;2;5;7;8;5;6;6;8;5;4;6;1;5;9;6;13;8;11;7;5;4;5;8;7;6;7;9;7;9;2;3;4;10;7;5;9;5;5;7;6;5;3;3;4;2;6;7;7;3;5;3;7;6;9;6;9;5;5;8;6;8;10;9;14;4;6;10;6;6;2;13;5;6;7;1;6;7;6;3;1;6;5;6;5;8;5;6;10;12;4;10;6;9;6;8;6;5;6;6;8;5;7;5;11;7;6;6;10;9;4;5;4;5;6;6;6;9;9;7
ZNF823_ZNF823.RCADE.bed	0.07725801941437303	1934	25033	2525327	209;217;164;173;203;268;240;250;230;222;204;197;205;175;208;174;170;149;183;159;165;162;161;196;179;140;162;168;146;181;151;149;163;153;154;182;198;174;173;192;173;183;180;172;224;193;153;169;177;181;151;172;163;171;145;179;192;175;152;152;152;148;167;123;102;110;112;112;125;138;137;129;156;96;108;110;124;119;92;121;141;147;121;131;169;171;179;186;191;161;153;191;185;170;198;209;195;183;194;211;1…
IRX2_M05856_1.94d.bed	0.07692307692307693	28	364	83090	4;1;2;2;1;1;4;5;2;2;3;2;2;3;1;5;4;3;2;0;3;0;4;3;5;1;5;5;3;3;4;2;1;3;2;5;1;3;1;1;2;3;3;2;6;5;0;0;2;5;5;6;1;2;4;0;2;3;4;5;3;0;3;1;1;3;0;0;1;1;4;1;3;0;0;2;1;2;5;1;0;4;3;1;2;2;3;1;1;0;2;2;6;1;1;3;4;2;4;0;3;0;2;2;3;1;4;5;4;3;3;5;3;2;2;2;2;3;1;1;3;4;5;3;3;2;1;3;3;4;0;3;3;3;2;3;1;2;1;1;0;2;1;3;1;4;3;2;2;6
ZNF415_M10315_1.94d.bed	0.07692307692307693	22	286	55781	4;2;5;1;3;6;2;1;5;2;0;1;2;0;4;3;2;1;1;0;0;2;2;3;1;3;0;1;3;2;1;1;2;0;5;0;0;4;4;1;1;3;3;1;1;2;3;2;3;2;5;2;1;0;1;1;2;2;6;1;2;3;2;2;0;1;0;0;3;2;2;3;2;1;1;0;1;1;1;0;2;0;4;2;2;3;2;2;2;1;1;2;3;1;1;1;5;1;4;3;3;1;0;1;4;1;2;0;2;2;2;0;0;2;0;4;1;3;6;2;2;1;1;4;0;4;2;2;2;2;3;0;1;1;5;2;2;0;2;1;6;3;1;1;1;3;0;0;3;3
[truncated: 177 more rows]
