# Supplementary material for: The MUC5B-associated variant rs35705950 resides within an enhancer subject to lineage- and disease-dependent epigenetic remodeling
Source: JCI Insight. 2021 Jan 25;6(2):e144294. doi: 10.1172/jci.insight.144294 (PMC7934873; doi:10.1172/jci.insight.144294)
Supplement: Supplemental Data Set 1 [file jciinsight-6-144294-s076.zip › noTSS/best_curated_Human_TFs_p1e-5_grch38/B2B30PROseq_noTSS.tfit_merged_md_scores.txt]

ELK1_M00977_1.94d.bed	0.27176220806794055	128	471	44595	4;3;2;2;3;3;2;1;0;0;1;3;2;1;1;1;1;1;2;3;3;3;1;1;0;1;3;2;2;3;2;4;1;3;2;2;3;3;3;3;3;2;2;0;0;4;3;1;3;1;6;1;4;3;5;1;3;5;4;4;4;5;5;5;1;10;9;5;7;9;10;8;4;8;13;10;7;5;8;11;7;13;3;5;3;4;5;7;5;7;2;4;4;1;3;3;3;6;5;3;2;2;1;2;5;2;0;2;2;2;2;1;2;0;5;2;2;2;1;2;2;0;3;2;2;4;1;2;3;1;1;3;1;1;0;1;4;2;2;1;3;1;1;4;2;2;1;2;2;4
ELK4_M05660_1.94d.bed	0.25449101796407186	85	334	35939	4;3;2;2;2;1;1;0;1;0;0;3;0;0;1;1;0;0;2;1;3;1;1;1;0;0;1;0;4;3;1;2;3;1;3;0;4;3;1;3;3;1;1;1;0;3;2;2;2;1;2;3;2;0;5;2;4;2;2;4;3;3;4;2;1;4;7;4;3;5;6;5;5;6;9;5;5;5;5;6;3;9;4;4;1;4;3;4;2;5;2;3;5;2;2;3;3;4;6;2;0;2;0;1;5;1;1;0;2;1;0;1;2;0;4;1;1;1;0;1;1;0;1;1;0;1;2;1;1;1;1;2;1;2;1;0;4;2;1;1;2;2;1;4;2;1;1;2;2;3
ELK1_M09521_1.94d.bed	0.24793388429752067	120	484	46222	5;3;3;2;5;1;2;0;2;0;1;4;1;0;2;1;2;1;2;3;4;1;1;1;0;1;3;0;5;5;1;2;2;3;4;1;5;2;2;3;4;2;4;0;2;4;4;2;5;1;3;1;3;2;5;4;3;4;5;7;2;4;7;3;2;11;5;5;5;8;7;9;8;8;12;13;6;9;6;6;5;12;3;5;4;4;4;7;3;9;1;5;4;3;3;3;4;5;5;2;3;2;0;2;5;4;0;1;4;2;1;3;1;0;5;2;1;1;2;3;2;0;2;1;1;1;1;1;3;1;1;4;1;5;1;0;5;2;2;2;4;2;2;3;3;2;3;1;2;5
GRHL1_M08737_1.94d.bed	0.24666666666666667	37	150	23126	2;0;2;0;2;0;0;2;4;0;0;1;0;0;0;0;0;0;0;4;0;0;0;0;2;4;0;0;2;0;2;0;2;4;0;2;0;0;0;0;0;0;0;0;0;0;4;0;2;2;0;1;0;0;0;0;0;2;0;0;2;2;4;0;0;2;0;0;2;11;0;2;2;2;4;0;2;0;2;0;2;2;5;0;0;2;2;2;2;0;0;2;0;0;2;2;0;4;0;0;0;0;2;2;2;2;2;0;0;0;2;2;0;0;0;0;0;0;0;0;2;0;0;0;0;2;0;2;0;0;0;0;4;0;0;0;2;0;2;0;2;2;1;2;0;0;0;0;2;2
BACH1_M09445_1.94d.bed	0.24473684210526317	372	1520	146837	16;2;2;7;5;7;4;3;9;13;6;10;4;2;4;7;14;5;3;11;9;3;4;12;10;8;12;0;12;9;10;9;7;4;9;12;5;1;11;12;14;7;6;9;6;9;9;3;9;7;8;18;7;9;12;10;11;13;25;25;16;18;17;14;23;22;26;31;32;25;20;13;14;14;19;20;18;22;28;33;29;30;27;11;17;13;8;10;20;25;17;14;10;10;10;10;9;5;8;6;10;9;5;2;8;6;9;4;7;4;5;6;9;8;6;14;5;4;7;5;6;5;4;2;5;5;0;8;11;3;9;10;12;6;10;4;6;6;4;7;3;3;5;3;0;8;2;1;5;9
FLI1_M05706_1.94d.bed	0.24271844660194175	75	309	34420	4;4;2;2;2;1;1;0;1;0;0;4;0;0;0;1;0;0;3;1;3;1;1;1;0;1;1;0;4;3;1;2;3;1;3;0;2;3;1;2;3;0;0;1;0;2;2;2;2;1;1;3;3;0;5;2;4;2;2;4;3;2;4;2;1;4;6;3;3;5;5;4;5;6;9;5;4;5;4;4;2;8;2;3;1;4;3;3;2;4;2;3;5;2;2;2;2;3;6;1;0;3;0;1;5;0;1;0;2;1;0;1;1;0;4;1;0;1;0;1;1;0;1;1;1;1;2;1;1;1;1;2;1;2;1;0;4;2;0;1;1;2;1;4;1;1;1;2;4;3
ELK1_M09537_1.94d.bed	0.24060150375939848	32	133	22472	1;0;1;0;2;4;0;0;0;0;0;0;0;0;4;0;0;1;2;0;0;0;0;0;1;3;3;1;2;0;0;1;1;0;2;0;2;0;1;0;0;0;0;0;1;0;1;0;2;0;0;0;0;0;2;0;0;0;0;0;0;0;0;0;0;0;0;0;0;0;2;2;0;4;5;4;1;2;5;6;0;0;0;2;2;1;0;0;1;2;2;1;2;0;0;2;1;2;0;0;0;0;0;0;0;2;0;1;3;0;0;6;0;0;0;0;0;2;0;2;2;4;2;0;4;2;1;4;4;0;0;0;0;0;0;0;0;0;0;0;0;0;2;1;0;0;0;0;0;3
ETV1_M05695_1.94d.bed	0.23961661341853036	75	313	35689	5;3;2;1;2;1;0;0;2;0;0;2;0;0;1;0;0;0;2;1;3;1;1;2;0;0;0;0;4;2;1;0;3;1;3;0;5;1;1;3;2;1;2;0;0;3;3;2;2;1;2;2;2;0;6;2;2;0;2;4;2;2;3;2;2;4;8;4;2;4;5;5;5;5;8;4;4;5;4;5;3;8;4;5;1;6;3;3;2;4;2;2;5;2;2;3;2;4;5;2;0;2;0;1;5;2;2;0;4;1;1;2;2;0;4;1;1;1;0;2;1;0;1;0;0;1;1;1;1;1;1;2;1;1;0;0;2;3;2;1;2;2;1;4;2;1;1;1;2;3
ELK1_M08659_1.94d.bed	0.23949579831932774	114	476	48267	7;4;2;2;3;1;3;0;2;0;3;4;0;1;1;1;1;2;4;3;5;2;3;3;0;4;3;0;4;4;1;4;2;2;4;2;5;4;2;3;3;2;3;1;1;3;3;1;4;1;3;3;2;2;5;2;3;3;4;5;2;3;6;3;3;12;6;4;7;9;6;11;6;8;12;7;6;6;7;5;5;11;4;5;3;5;2;5;4;8;2;5;5;4;3;1;3;5;5;2;0;2;0;2;5;3;1;1;4;3;1;3;2;1;5;1;0;1;2;2;5;1;1;1;2;2;1;3;4;1;1;4;1;1;1;1;5;3;1;3;2;3;1;4;2;1;2;2;2;4
ERG_M08653_1.94d.bed	0.23798076923076922	99	416	41069	4;4;2;3;4;2;0;1;2;0;2;4;0;1;1;2;2;1;4;1;3;2;1;3;1;2;4;0;4;3;1;4;1;1;4;2;5;5;2;3;3;0;0;1;0;4;3;2;2;1;3;4;2;1;5;2;4;5;2;5;2;4;5;3;5;11;5;4;7;7;7;7;5;6;12;7;4;5;5;4;8;8;3;4;4;5;2;6;5;5;1;3;4;4;4;1;3;3;5;1;0;2;0;2;4;2;1;0;3;1;1;1;2;0;5;2;0;2;1;1;4;0;2;2;0;1;1;3;3;1;1;2;1;2;0;0;4;3;0;1;2;2;0;5;1;1;1;2;2;4
ZBTB33_M06968_1.94d.bed	0.234192037470726	100	427	36321	2;0;0;1;0;4;3;2;2;4;1;1;3;2;2;0;2;2;1;1;1;2;1;0;0;3;3;0;0;1;3;2;2;3;0;2;1;4;4;1;4;2;5;6;2;6;4;0;6;2;4;3;6;0;5;7;5;7;4;5;1;5;13;3;9;10;3;7;9;6;5;4;9;11;6;12;8;6;4;6;2;6;2;2;3;5;1;1;2;6;0;2;2;1;3;3;2;5;1;0;0;1;10;2;6;2;2;3;2;3;0;2;3;1;0;2;1;2;4;1;0;3;4;0;0;1;2;2;1;1;1;2;3;1;1;0;3;1;0;4;0;0;4;1;2;0;1;1;3;2
OVOL1_M09035_1.94d.bed	0.23404255319148937	11	47	21509	1;2;1;0;0;0;1;1;0;0;0;0;0;0;0;0;1;1;0;0;0;1;1;0;1;0;0;0;0;0;0;0;0;2;0;0;0;0;0;0;0;0;0;0;0;0;0;1;0;0;0;0;0;0;0;0;0;0;2;0;0;0;0;0;2;1;0;0;0;1;1;1;0;0;2;0;1;2;2;0;0;0;0;0;0;0;0;0;1;0;1;0;0;0;0;0;1;0;0;0;0;0;1;0;0;0;0;1;0;0;0;0;0;1;0;0;0;0;0;0;1;0;0;0;1;1;0;0;0;0;0;1;0;0;1;0;0;0;0;0;0;1;0;0;0;0;0;0;3;2
NFE2_M05934_1.94d.bed	0.22948717948717948	358	1560	137214	13;5;6;2;4;3;1;3;10;7;6;5;4;3;7;6;7;6;5;9;10;5;3;8;9;5;9;3;16;6;6;9;7;6;12;9;9;3;12;18;11;13;6;9;4;8;6;5;12;3;9;23;8;15;12;14;10;6;17;23;15;30;25;24;25;25;36;39;38;25;21;12;17;25;22;17;20;22;21;27;28;26;23;10;17;20;15;13;15;26;14;17;12;10;11;12;13;3;3;5;11;7;5;4;9;10;5;6;7;9;6;9;8;0;7;8;9;1;6;2;9;7;5;3;7;3;1;2;7;1;9;7;8;14;6;2;4;4;10;7;5;0;6;3;0;10;2;3;4;11
ELK1_M05658_1.94d.bed	0.2275	91	400	41963	2;4;4;4;3;1;0;2;1;1;1;2;0;0;2;2;2;2;2;3;3;1;1;1;0;3;1;2;2;1;1;3;2;1;2;3;1;1;2;4;4;2;1;0;3;4;3;2;3;0;4;1;3;3;3;2;3;5;3;6;2;4;2;3;5;5;5;4;3;11;4;5;6;4;7;8;5;7;5;5;7;8;5;4;3;6;3;2;5;3;2;4;3;1;3;3;3;7;4;1;2;1;1;2;4;3;0;1;3;2;1;2;1;0;6;2;1;1;1;3;2;0;2;1;0;1;2;1;2;1;1;3;1;4;1;0;5;2;3;1;3;1;2;3;3;2;3;1;2;4
NFE2_M08957_1.94d.bed	0.22717149220489977	408	1796	146060	14;6;2;10;2;8;5;2;13;10;4;9;5;4;7;4;10;6;6;10;6;4;6;12;14;12;6;6;16;10;10;12;4;4;12;13;8;2;12;15;11;14;10;18;8;5;8;6;8;6;10;22;10;14;14;14;12;6;18;23;20;30;28;28;26;25;38;37;38;20;27;20;20;24;21;18;22;26;32;34;32;30;30;16;22;23;14;16;10;26;17;14;18;6;8;17;14;3;4;6;12;8;6;4;10;12;8;8;9;12;6;12;6;0;9;10;14;3;4;6;13;8;8;4;4;8;0;2;6;2;8;9;16;14;8;8;4;10;8;11;10;2;6;10;2;11;4;4;4;14
ERG_M05674_1.94d.bed	0.22397476340694006	71	317	36770	5;3;2;2;2;1;1;0;1;0;0;3;0;0;0;1;0;0;2;1;4;2;1;1;0;1;1;0;4;2;1;2;1;1;3;0;3;5;1;1;3;0;1;1;0;2;3;3;1;0;2;4;1;0;5;2;3;2;3;5;4;2;4;1;3;4;4;3;3;5;4;4;4;5;8;4;5;6;4;4;2;6;3;4;1;5;3;4;3;5;2;3;4;2;2;5;2;3;5;0;0;2;0;2;3;1;2;0;5;1;0;2;1;0;4;2;0;0;0;2;1;0;0;2;1;0;1;1;1;3;1;2;1;2;1;0;4;3;1;2;1;2;1;4;1;2;0;2;2;3
ETV2_M05696_1.94d.bed	0.22325581395348837	48	215	31368	3;2;1;1;1;1;0;0;0;0;0;2;0;1;0;0;0;0;0;1;2;2;0;0;0;0;2;0;1;1;1;3;1;1;0;0;1;5;0;0;2;0;1;1;0;3;0;2;2;0;1;1;3;0;2;2;3;1;1;1;3;2;2;2;2;3;4;1;4;2;1;4;2;4;4;2;1;4;3;4;2;7;2;3;1;3;3;2;2;4;2;0;2;3;3;3;2;1;1;2;1;1;1;1;1;2;1;0;0;1;3;1;1;1;0;0;1;1;0;0;1;1;0;1;2;2;0;1;1;0;2;0;1;0;1;2;0;2;1;0;1;2;1;3;2;1;0;2;3;3
ERF_M05673_1.94d.bed	0.22132796780684105	110	497	56578	4;4;5;1;2;4;1;1;1;1;1;1;2;0;1;2;2;3;5;3;5;3;2;2;2;1;1;2;7;1;3;2;1;1;4;0;3;5;3;1;3;3;3;2;1;2;2;2;4;2;4;5;3;4;5;3;2;4;5;6;7;3;7;2;6;7;11;7;6;5;4;9;8;8;11;8;8;8;7;5;6;8;3;4;4;5;6;6;4;7;2;4;6;4;3;7;2;6;4;1;1;4;1;3;5;2;2;0;2;1;1;1;3;3;5;4;1;1;2;3;2;1;3;4;2;1;2;2;4;1;2;2;2;3;1;1;3;3;0;2;1;3;2;6;2;0;1;1;4;3
FEV_M05704_1.94d.bed	0.21951219512195122	63	287	35348	5;3;2;1;2;1;0;0;1;0;0;1;0;0;1;0;0;0;2;1;3;2;1;1;0;0;0;0;4;1;1;2;1;1;3;0;4;4;1;1;2;0;1;0;0;2;3;3;1;0;2;3;1;0;6;2;2;1;2;4;4;2;3;1;3;4;5;3;2;3;3;4;4;5;8;3;3;6;4;3;2;6;3;4;1;5;3;4;3;3;1;2;4;2;2;6;2;4;4;0;0;2;0;2;4;2;2;0;4;1;0;2;2;0;4;2;0;0;0;2;1;0;1;1;1;0;1;1;1;2;1;2;1;1;1;0;2;3;1;1;1;2;1;4;1;1;0;1;2;3
ELF1_M09501_1.94d.bed	0.2192622950819672	107	488	54543	4;3;4;2;3;2;3;4;0;3;2;2;3;0;2;2;2;0;1;1;2;1;3;3;0;2;6;2;2;0;3;0;2;4;2;1;2;2;2;2;2;1;1;2;4;5;6;4;2;3;4;2;3;2;6;4;3;3;3;3;3;7;6;6;6;6;8;4;11;4;7;11;10;4;6;7;5;10;9;1;5;11;3;10;9;6;6;7;5;3;1;5;2;4;1;3;2;1;4;1;7;3;0;1;1;5;4;3;1;3;1;3;2;1;3;4;1;2;1;3;5;0;4;4;0;2;2;0;3;2;2;5;1;5;3;2;3;2;0;4;2;0;2;1;4;4;3;2;3;1
ZNF200_M10359_1.94d.bed	0.218612818261633	249	1139	82886	6;5;9;6;6;7;1;5;2;2;5;11;8;3;3;4;6;5;11;6;2;7;10;9;1;7;7;4;2;9;4;4;3;7;9;5;5;10;8;8;8;4;11;4;11;8;6;8;13;8;12;5;6;10;10;5;9;10;11;9;9;8;10;11;13;14;18;16;19;18;16;17;19;20;10;25;19;20;15;11;11;11;9;8;10;14;9;7;6;13;5;8;8;5;4;7;5;7;10;5;14;4;8;6;7;8;3;8;7;0;6;7;4;1;9;5;7;4;6;0;5;3;8;7;4;6;3;2;6;6;6;7;3;7;3;6;3;3;7;3;4;5;4;5;9;3;2;6;9;9
ELK1_M10260_1.94d.bed	0.2165991902834008	107	494	48393	5;5;1;2;3;0;3;1;2;0;3;7;1;2;2;1;2;2;3;3;3;3;2;2;0;4;4;1;5;6;1;2;1;2;4;1;4;6;1;3;2;2;2;1;4;6;4;1;3;1;5;2;4;0;6;4;3;3;2;5;4;5;5;3;5;11;8;3;5;7;5;10;5;4;12;8;5;8;8;5;7;11;4;3;2;5;4;6;2;7;0;8;4;4;5;4;3;5;4;3;4;2;0;3;5;3;0;2;1;2;2;2;2;1;6;4;1;0;3;2;7;1;2;2;3;1;1;3;2;2;2;3;1;2;2;1;5;1;2;3;3;2;1;3;3;3;1;1;2;3
ELF1_M09509_1.94d.bed	0.2149122807017544	98	456	52825	3;2;4;1;3;1;3;3;1;3;2;1;2;0;2;2;2;2;1;1;2;2;3;1;0;2;5;2;2;0;4;0;2;4;2;1;2;2;2;1;2;3;3;2;3;5;5;3;2;2;3;1;3;2;4;3;3;5;3;3;3;7;5;6;4;6;6;4;12;3;7;11;9;3;5;6;3;9;9;2;5;8;2;10;7;6;5;7;3;3;1;5;2;3;2;3;2;1;4;1;4;4;0;2;1;4;4;3;2;2;1;4;1;1;4;4;2;2;1;3;4;0;4;2;0;2;4;0;3;2;0;5;1;5;4;3;3;2;0;3;2;0;3;1;3;4;3;1;2;2
ELK1_M08655_1.94d.bed	0.21308016877637131	101	474	47866	6;3;3;4;3;1;4;2;2;0;5;2;2;1;1;3;1;0;4;4;3;2;3;3;0;4;2;1;3;5;1;2;1;1;3;2;4;3;2;4;2;1;2;1;3;2;3;2;3;0;3;3;3;2;5;1;4;5;3;6;2;2;4;2;4;9;6;5;4;6;8;10;4;4;9;9;4;6;5;5;9;11;3;4;6;5;2;5;3;9;1;5;7;2;5;1;5;4;5;1;3;1;0;2;7;2;1;1;4;3;2;4;1;1;5;2;1;1;1;2;6;1;3;1;1;3;1;3;4;1;1;3;1;4;1;1;5;4;3;2;3;3;1;5;2;1;2;2;2;4
ELK1_M08656_1.94d.bed	0.21130551816958276	157	743	60367	7;4;5;3;4;4;6;4;2;0;6;3;3;4;2;3;4;0;8;4;2;5;3;7;1;4;5;3;5;5;3;4;2;3;6;2;5;5;5;3;3;5;3;1;6;3;2;5;6;2;5;2;4;5;7;5;3;10;4;5;6;4;8;8;8;11;8;10;8;13;7;8;10;13;12;16;8;14;5;12;10;9;4;3;11;10;7;8;10;8;5;8;8;5;6;2;8;6;4;4;5;2;4;2;8;5;1;3;2;3;3;3;4;1;6;5;3;2;5;3;7;2;2;1;6;4;3;4;3;3;1;5;2;9;4;1;5;4;3;2;4;3;5;3;4;3;2;2;3;7
BACH1_M06885_1.94d.bed	0.21002949852507374	356	1695	181601	12;3;6;5;3;8;10;10;6;7;10;8;14;10;9;5;7;11;7;6;12;9;8;4;6;10;6;10;11;8;8;7;6;7;9;6;7;5;11;14;10;7;18;7;12;13;10;6;14;14;10;11;12;19;12;11;11;24;13;14;18;18;23;19;20;25;21;23;21;26;19;21;23;18;12;23;22;24;30;24;25;17;30;17;20;13;24;8;15;17;10;12;11;14;6;16;9;13;7;14;8;9;8;13;8;9;8;7;9;8;11;7;4;9;2;10;9;13;6;7;10;9;8;4;9;7;8;12;8;4;13;6;9;5;6;11;8;12;9;11;3;7;7;6;8;7;4;8;4;9
LIN28A_M08897_1.94d.bed	0.2084507042253521	74	355	28050	3;2;1;2;1;1;3;2;2;2;2;2;0;0;2;2;2;1;0;2;1;1;4;1;2;1;4;3;3;2;7;4;1;1;1;2;1;1;0;3;2;5;1;1;1;3;5;3;5;3;3;3;3;4;4;3;1;5;4;7;2;3;7;4;1;3;4;4;1;3;2;7;4;3;7;5;5;7;4;8;4;6;4;1;8;4;5;5;1;3;5;2;1;3;0;1;4;0;0;3;2;2;2;3;0;0;1;0;2;3;3;1;2;1;3;1;2;2;5;0;1;0;0;0;3;0;2;4;1;0;0;3;1;1;2;2;2;1;0;0;0;4;1;1;1;3;0;0;0;1
CENPB_M05595_1.94d.bed	0.20754716981132076	44	212	283903	2;0;0;0;0;1;0;0;2;0;2;4;1;1;1;1;0;0;0;1;0;0;0;0;3;1;1;1;0;1;0;2;1;1;2;1;0;0;0;0;1;1;0;1;3;2;0;2;0;1;3;1;1;0;1;2;3;4;2;7;3;2;1;1;2;0;5;3;2;4;3;2;6;2;2;0;0;2;6;0;1;3;8;0;0;1;0;4;1;2;2;1;1;1;3;4;2;1;1;1;2;0;1;3;0;0;1;0;2;0;1;2;1;3;3;1;2;1;1;2;0;1;0;2;0;1;0;2;3;1;3;2;0;0;1;2;2;0;1;1;3;2;3;0;1;1;0;1;1;3
ZBTB2_M09292_1.94d.bed	0.2074074074074074	28	135	26670	2;0;3;0;1;0;0;0;0;0;1;0;0;1;0;0;1;0;1;2;1;1;0;1;0;0;1;1;1;0;0;1;0;0;1;1;0;0;0;0;0;0;0;0;2;2;1;2;0;2;1;2;0;0;1;0;2;1;1;3;1;1;1;2;2;2;1;0;1;5;4;1;3;0;1;1;1;3;1;3;1;1;3;0;2;1;1;1;2;1;1;1;3;0;0;0;0;0;0;0;3;1;1;2;3;1;0;2;1;1;0;0;0;0;0;0;1;0;0;0;2;1;3;0;0;3;0;1;1;2;0;1;2;0;1;0;1;0;1;0;1;1;1;0;1;0;1;0;0;1
ETV5_M05699_1.94d.bed	0.2047244094488189	78	381	43505	4;4;2;2;2;1;3;0;1;0;4;2;0;1;1;1;1;0;3;3;3;2;3;2;0;3;2;0;3;4;1;2;1;1;3;1;3;3;2;3;3;1;1;1;2;3;3;0;3;1;3;3;2;0;5;1;3;2;1;4;1;2;5;2;2;7;6;4;4;6;4;5;4;3;8;4;6;4;5;6;4;6;5;4;2;5;4;3;3;7;4;4;5;2;3;2;2;5;5;2;0;1;0;1;7;2;0;0;3;2;2;3;2;1;4;2;1;1;0;1;5;1;2;2;1;3;1;2;1;2;1;3;2;2;0;2;5;2;1;1;2;3;2;4;2;1;2;3;2;3
E2F4_M06494_1.94d.bed	0.20175438596491227	23	114	19983	1;0;2;0;0;0;0;1;0;1;0;0;0;0;0;1;0;0;1;2;0;1;1;1;0;1;0;1;0;0;1;2;0;0;0;0;2;1;0;0;0;1;0;1;0;0;1;1;0;1;1;0;1;0;3;0;1;0;0;3;0;1;1;3;0;0;1;2;3;1;2;2;2;3;0;1;0;1;1;3;0;1;1;0;4;1;2;2;2;1;0;2;3;4;1;1;1;0;0;1;0;1;2;1;0;0;0;0;0;0;2;0;0;1;0;0;1;1;3;1;1;1;0;0;1;1;0;0;0;0;1;0;0;0;0;0;1;0;0;0;1;0;0;1;0;1;0;0;0;3
SIX1_M09123_1.94d.bed	0.19736842105263158	15	76	23548	1;1;0;0;1;0;0;0;3;1;0;0;0;0;1;0;0;0;1;0;0;0;2;2;1;1;1;0;1;0;0;0;0;0;2;1;1;0;0;2;0;1;1;0;1;2;0;2;0;1;0;1;0;0;0;1;0;3;3;1;0;0;1;0;0;0;0;2;0;0;0;0;1;1;3;0;1;0;2;0;2;1;1;0;0;0;0;0;0;0;1;0;0;0;0;1;0;0;0;1;0;1;1;0;0;2;0;0;2;0;0;0;1;0;0;1;0;0;1;0;0;0;0;0;1;0;0;0;0;0;0;0;1;0;0;0;1;0;1;0;0;0;1;0;0;0;1;0;1;1
TEAD3_M06181_1.94d.bed	0.19545454545454546	215	1100	142385	6;8;5;3;2;7;5;9;4;3;7;5;6;5;7;4;2;7;5;8;5;4;6;4;4;6;5;7;8;4;5;7;5;4;2;7;7;6;6;11;8;9;13;11;4;10;7;13;8;5;5;11;4;6;7;4;5;8;3;9;6;11;8;14;15;10;15;16;12;15;16;9;11;6;12;15;9;18;17;12;15;19;14;16;14;9;19;13;12;9;12;10;13;5;10;9;4;7;11;6;5;5;4;5;5;6;5;6;5;7;9;7;6;9;2;2;1;10;7;7;8;6;5;6;6;8;1;5;6;3;3;5;5;4;2;4;5;3;6;5;3;6;4;6;4;6;0;7;6;3
EHF_M05647_1.94d.bed	0.19542619542619544	94	481	63724	3;7;3;3;1;2;2;2;1;3;3;4;2;3;4;2;1;3;2;1;3;2;3;2;2;3;5;1;3;1;3;2;5;0;2;3;1;1;2;2;0;3;0;3;3;5;2;4;4;3;5;3;4;2;5;4;1;4;2;3;5;4;5;5;3;4;6;6;9;3;5;10;5;8;8;4;2;10;7;2;4;10;4;6;8;5;8;5;4;0;3;5;0;4;4;3;0;2;2;6;5;4;2;1;2;6;5;2;0;3;0;4;2;2;7;3;2;1;2;2;5;2;5;4;0;2;3;0;2;3;1;6;2;4;5;2;2;1;0;3;1;0;2;1;1;4;4;1;4;3
HSF5_M09724_1.94d.bed	0.1934673366834171	77	398	44869	4;3;1;0;1;0;4;0;0;4;4;3;1;5;1;2;5;2;1;0;3;1;1;6;2;4;0;2;8;4;4;0;3;2;1;5;4;0;6;1;0;4;2;0;8;3;2;3;0;2;5;4;6;5;3;0;2;1;4;5;4;3;1;3;3;7;2;8;8;5;6;5;4;4;1;4;5;3;4;4;6;3;4;7;4;4;2;1;1;2;3;3;1;0;1;3;3;7;2;1;2;0;1;2;4;0;2;7;1;3;0;1;4;3;2;3;3;7;1;1;3;1;2;3;2;1;1;0;2;2;1;3;1;2;3;1;0;3;1;0;0;2;0;3;1;4;1;1;2;5
HINFP_M05789_1.94d.bed	0.19237861094038106	626	3254	136354	12;14;11;13;11;15;7;22;4;9;15;17;18;21;22;17;13;3;17;11;8;28;26;20;11;15;19;14;17;21;27;25;22;21;24;19;26;28;35;22;28;24;21;22;27;35;27;48;39;19;28;30;36;37;30;37;43;45;38;26;27;31;24;51;47;40;72;49;45;58;50;50;51;32;36;28;27;44;39;33;27;39;24;33;26;21;28;12;32;14;25;32;25;24;19;39;9;35;23;11;17;16;13;13;12;12;13;22;17;13;10;5;12;6;21;8;9;16;13;6;8;9;11;7;14;20;3;4;13;11;17;6;7;7;7;17;21;12;7;9;4…
OVOL2_M09039_1.94d.bed	0.19148936170212766	9	47	19717	1;2;0;0;0;0;2;1;0;0;0;0;0;0;0;0;1;0;0;0;0;1;2;0;1;0;0;1;0;1;0;0;0;0;2;0;1;0;0;0;0;0;0;0;0;0;0;1;1;1;0;0;0;0;0;0;0;0;1;1;0;0;0;0;1;0;0;0;0;0;1;1;0;1;2;0;0;0;1;0;0;0;2;0;0;0;0;0;1;1;0;1;0;1;0;0;0;1;0;0;0;0;0;1;0;0;0;0;0;1;0;0;0;1;0;0;0;0;0;0;0;0;0;0;0;1;1;0;0;0;0;0;1;0;0;0;1;0;0;0;0;0;0;0;0;0;0;0;0;4
SREBF1_M09970_1.94d.bed	0.19130434782608696	66	345	46579	4;2;2;0;0;4;2;3;2;2;2;0;2;0;0;0;2;1;5;0;0;1;4;2;0;3;3;0;2;0;1;5;0;1;0;0;0;7;0;0;4;0;4;1;0;0;4;1;0;2;2;3;4;3;5;5;7;2;8;0;4;10;3;8;4;12;4;5;4;5;6;2;4;5;4;6;8;2;1;4;2;7;2;6;2;2;1;2;2;2;7;4;1;0;3;0;0;4;3;3;0;2;0;0;2;2;0;0;2;0;0;2;0;0;0;2;2;0;0;0;2;6;4;1;1;0;5;4;2;1;2;2;0;0;3;2;3;2;3;0;1;0;5;2;0;2;0;2;2;2
ZNF783_ZNF783.MEME.bed	0.19047619047619047	444	2331	82461	14;8;8;3;8;14;11;9;5;11;11;5;7;9;14;8;12;14;9;9;10;12;17;14;10;16;10;16;12;18;13;17;22;11;24;14;22;21;13;23;10;16;20;23;15;22;27;20;30;23;17;31;20;25;32;20;27;22;36;24;33;32;25;37;25;32;29;25;34;35;39;27;40;33;30;32;26;31;19;17;21;30;24;23;31;18;19;18;14;8;20;15;12;17;12;16;7;21;11;10;9;7;12;10;11;8;14;13;8;7;7;8;14;13;18;8;11;5;6;3;6;9;5;2;5;7;11;5;17;10;6;4;9;5;11;14;4;5;9;10;8;9;7;9;10;6;7;6;4…
NRF1_M05963_1.94d.bed	0.18881685575364668	233	1234	87656	8;5;6;4;3;4;6;8;3;0;5;3;1;3;12;5;1;13;4;10;8;5;10;4;2;15;5;12;8;7;8;9;14;8;11;0;7;7;16;14;7;2;20;6;11;13;13;12;19;13;11;4;18;18;13;7;6;7;10;27;11;15;13;13;17;16;15;16;9;7;19;13;17;8;15;19;17;14;15;23;19;9;20;4;11;16;18;10;9;7;6;5;13;2;9;9;6;5;4;6;7;3;2;3;6;2;14;9;6;2;6;3;1;7;5;3;1;5;2;4;1;7;10;10;3;0;10;4;2;9;6;5;8;20;5;4;1;2;1;2;3;5;6;3;3;12;5;2;1;1
ZNF454_M10047_1.94d.bed	0.1887102067607483	575	3047	223369	23;11;17;19;21;22;22;15;16;19;8;20;15;20;24;10;14;5;21;13;12;18;24;18;23;18;12;17;21;31;30;18;18;28;28;31;19;27;9;28;16;28;9;15;15;22;15;18;32;31;27;25;18;11;21;35;26;12;23;30;27;30;22;44;32;35;28;39;27;23;44;42;57;67;40;26;40;25;40;18;33;26;33;17;43;27;28;13;26;12;27;27;10;18;20;17;21;26;21;17;15;16;9;23;13;13;10;19;10;10;3;9;16;17;21;16;8;15;9;13;14;17;17;20;12;14;24;10;11;16;15;12;16;16;15;15;…
ZNF501_M09375_1.94d.bed	0.18834688346883469	139	738	38278	4;1;1;5;1;3;1;3;3;3;3;6;1;3;4;1;2;1;6;4;6;2;7;3;5;5;4;3;3;5;4;6;9;4;7;5;9;5;3;3;7;9;9;5;7;6;4;12;14;5;4;6;5;10;3;7;12;6;10;6;10;8;10;11;9;10;4;8;9;12;11;9;7;5;10;7;7;5;17;10;10;5;9;11;7;4;7;10;4;11;7;1;9;6;3;4;4;5;1;6;5;0;4;4;3;3;4;0;4;3;1;2;3;2;4;2;5;4;5;2;1;2;1;4;4;4;2;1;2;2;1;3;4;3;5;3;3;2;2;1;2;5;1;0;1;2;3;3;2;4
ZNF610_ZNF610.RCADE.bed	0.188113413304253	345	1834	100426	7;7;10;9;10;5;6;6;5;6;12;6;11;7;5;11;12;5;10;7;8;11;10;11;7;8;8;17;12;11;14;8;6;12;8;14;7;8;14;15;13;15;17;12;12;18;13;10;18;17;21;12;24;23;17;21;20;20;16;19;25;16;15;20;25;27;24;30;20;23;24;29;21;20;24;21;19;28;21;21;20;18;20;20;24;18;18;13;15;17;10;7;20;17;15;12;12;11;8;14;11;16;11;7;9;6;8;8;6;15;6;14;8;12;6;7;2;16;6;6;8;3;5;9;10;7;10;10;4;10;5;2;6;7;7;5;9;4;5;10;3;5;5;5;6;4;7;4;9;3
ZNF610_M10398_1.94d.bed	0.18767249310027598	204	1087	62425	8;3;5;7;7;2;5;4;5;5;6;3;6;2;2;8;5;1;5;4;3;3;7;8;5;6;4;8;6;10;11;9;8;9;6;6;9;6;8;7;7;8;13;6;8;11;6;6;10;10;13;8;10;16;10;13;13;12;9;13;6;11;11;9;14;12;9;15;12;15;13;18;14;5;15;14;9;15;16;12;12;14;12;12;13;10;9;9;10;15;10;2;11;12;7;4;10;6;4;6;4;6;6;5;7;5;6;6;4;6;3;7;5;3;3;7;4;6;3;4;9;3;3;3;9;5;4;6;1;7;3;2;3;4;3;4;1;5;3;3;3;2;5;4;7;3;4;4;2;4
NFIA_M08959_1.94d.bed	0.18676175618453308	838	4487	353821	32;26;23;19;30;18;30;35;21;14;23;42;28;21;28;16;38;14;23;26;36;18;23;27;22;20;22;22;19;26;19;16;32;30;36;12;28;30;21;35;22;24;21;25;32;32;27;23;18;28;32;52;27;22;31;34;37;50;51;34;50;43;47;61;49;52;58;69;49;42;47;52;46;47;68;57;66;49;50;47;58;51;57;41;42;36;54;47;47;45;34;33;32;36;28;22;26;44;18;23;26;35;19;28;13;20;20;21;32;28;28;19;7;24;19;30;23;19;11;15;22;26;22;25;27;17;29;8;7;24;23;20;18;27;…
ETV6_M05701_1.94d.bed	0.18568232662192394	83	447	49020	3;6;2;3;2;3;1;1;0;0;5;1;4;4;2;1;2;0;6;5;1;5;3;5;0;1;4;2;4;1;1;0;5;3;3;1;4;4;0;4;1;3;0;2;2;3;4;3;0;3;2;2;2;2;4;4;3;3;3;3;2;3;3;3;4;7;4;3;3;6;7;4;3;6;5;10;6;9;6;4;4;6;2;2;4;4;4;5;7;0;1;3;1;3;4;3;5;5;5;1;4;1;1;3;1;4;1;3;0;0;1;2;3;2;6;3;4;1;4;2;3;1;5;4;2;1;3;2;1;3;2;3;2;4;6;4;4;2;3;5;3;0;2;4;2;2;2;1;2;4
ARNT_M00267_1.94d.bed	0.18336886993603413	86	469	61313	5;3;2;1;4;3;2;5;4;1;2;4;4;1;1;4;3;3;7;2;2;5;3;4;1;6;4;1;1;0;4;2;2;4;0;4;2;7;2;1;2;3;2;2;1;2;4;4;2;2;2;4;5;3;7;7;7;2;3;4;3;9;8;6;4;9;4;5;5;4;6;6;3;4;4;10;7;4;3;7;4;12;3;3;5;5;5;6;2;2;6;7;2;3;3;1;1;2;3;6;1;2;1;1;3;0;1;1;2;0;2;3;1;0;2;1;0;1;0;2;3;5;4;1;3;2;7;5;3;2;2;1;0;1;1;2;3;1;2;1;1;2;5;0;1;2;0;3;2;3
GMEB1_M02116_1.94d.bed	0.18269230769230768	19	104	16610	2;0;2;1;0;1;3;0;0;0;2;0;0;1;0;0;0;0;0;0;2;0;2;0;0;1;0;1;1;1;0;1;0;0;0;0;0;1;0;0;0;0;0;0;0;0;1;1;3;1;2;1;1;0;0;0;0;1;1;0;2;3;0;2;0;2;1;2;1;0;3;1;1;2;2;0;0;1;2;1;2;0;2;2;1;2;2;3;1;2;1;0;1;1;0;0;1;2;0;0;1;0;0;1;1;0;1;0;1;0;0;1;1;0;0;0;1;1;0;0;1;2;2;1;0;0;0;0;1;0;0;0;0;0;0;1;0;0;0;0;1;0;0;0;0;0;0;0;1;1
FOSL2_M10258_1.94d.bed	0.1821561338289963	49	269	32490	6;2;0;4;0;2;0;4;0;0;2;4;0;0;0;0;4;0;0;0;0;0;2;0;4;2;4;0;2;0;2;2;0;0;4;0;2;2;4;2;2;0;2;4;0;2;2;0;2;0;2;2;2;0;0;6;2;6;0;2;2;6;4;4;8;0;2;4;8;8;0;4;0;2;2;0;2;0;8;4;2;4;0;0;4;0;4;2;2;0;0;4;0;0;0;4;4;2;0;0;2;0;0;0;2;0;2;0;0;0;4;2;0;0;0;0;0;0;0;4;2;2;0;2;0;0;2;4;0;2;4;0;4;0;0;4;4;2;2;0;0;4;2;0;2;2;2;4;0;6
MITF_M00255_1.94d.bed	0.18076923076923077	94	520	65990	5;5;3;1;4;4;1;3;3;2;1;4;2;2;0;7;1;1;4;3;4;1;4;3;3;4;1;2;1;3;3;4;5;3;2;4;2;5;2;1;3;1;3;2;0;5;3;6;4;3;1;3;4;2;5;7;7;1;3;6;5;9;4;4;4;8;3;2;2;7;5;4;10;4;3;9;4;7;5;5;6;11;11;2;9;5;5;4;4;4;3;7;5;4;3;2;2;1;4;9;4;2;1;1;3;1;2;0;1;4;1;4;4;3;0;4;1;1;2;1;4;2;7;3;2;3;4;4;5;2;2;2;5;3;3;2;6;2;1;0;2;2;3;5;3;2;1;3;6;3
YY2_M06231_1.94d.bed	0.18064516129032257	168	930	84876	8;4;4;9;3;3;3;5;4;5;4;6;10;3;6;4;4;3;3;3;7;5;4;3;7;4;4;4;6;4;4;4;5;4;11;7;7;4;5;7;3;6;5;10;12;3;7;10;9;11;7;12;7;11;7;12;10;8;11;8;10;4;8;10;16;9;7;8;6;16;9;16;14;15;9;7;11;12;11;11;7;13;5;12;2;8;6;7;6;7;6;5;6;2;7;10;7;9;9;1;3;2;5;10;4;3;4;3;3;2;1;6;2;6;3;5;6;3;6;6;7;4;2;6;6;4;4;6;5;5;3;6;5;3;3;6;4;7;4;5;3;4;1;2;5;8;1;4;4;6
PAX2_M05978_1.94d.bed	0.18055555555555555	104	576	65492	5;4;2;2;3;5;2;4;5;1;1;4;1;2;4;8;1;4;6;5;1;4;4;1;3;2;3;2;4;4;2;4;3;5;3;6;4;7;5;7;3;3;4;4;6;3;6;1;0;2;5;2;7;3;1;6;3;5;3;7;5;5;10;2;6;4;3;7;5;6;6;7;10;8;4;3;6;12;4;5;7;5;8;7;5;2;6;7;3;4;7;9;4;4;2;3;5;5;1;6;3;2;7;3;2;1;1;4;1;4;2;0;2;9;3;3;6;5;3;2;2;2;1;2;4;1;1;0;2;3;4;1;1;7;0;3;2;7;1;2;4;4;1;1;3;4;5;2;3;4
KDM2B_M00877_1.94d.bed	0.18032786885245902	22	122	22239	2;1;1;1;1;0;0;1;1;1;0;0;1;1;0;1;3;0;0;0;0;0;0;1;1;0;1;0;0;1;3;4;0;0;0;0;0;1;1;1;1;1;0;0;1;0;1;2;0;1;1;0;0;3;1;0;1;1;0;1;0;1;0;3;3;1;1;1;2;2;1;2;2;1;2;0;2;1;0;1;2;1;2;0;1;1;0;1;1;2;1;1;1;0;0;1;1;0;0;0;0;0;1;2;0;2;0;2;1;2;1;1;2;0;1;0;0;0;0;0;2;0;1;0;1;1;0;0;0;1;0;1;1;1;0;2;0;1;0;1;0;2;0;1;0;1;0;0;0;3
MBD2_M06638_1.94d.bed	0.18021978021978022	656	3640	147594	14;11;12;16;13;23;18;16;17;20;14;20;20;19;21;26;18;29;18;11;17;20;22;22;28;19;23;23;26;15;28;29;37;28;30;24;27;28;24;30;26;28;21;25;21;36;29;32;35;38;32;22;28;34;44;32;49;43;42;35;55;32;41;44;48;51;55;63;44;45;37;38;49;51;42;36;33;45;29;49;31;45;43;30;41;27;35;24;25;30;23;25;22;19;14;19;20;20;23;23;16;20;21;26;8;21;11;20;15;18;12;12;15;16;21;15;10;13;13;17;13;12;13;14;13;10;10;9;15;16;18;9;19;14;…
EGR1_M05640_1.94d.bed	0.18	504	2800	145436	17;14;13;11;12;10;12;9;10;17;13;11;11;12;11;12;19;22;20;15;18;13;11;19;18;16;13;16;15;18;24;6;22;8;17;14;17;25;16;22;26;27;18;21;15;21;23;21;25;34;28;27;26;27;21;18;21;28;34;17;32;39;33;41;35;31;38;37;26;42;38;36;31;27;31;38;31;21;25;37;23;34;33;28;27;29;32;24;33;24;26;31;17;21;13;15;23;21;13;17;11;20;21;8;16;8;8;11;15;16;15;10;7;12;15;16;10;13;13;15;11;16;11;12;9;4;8;5;14;11;17;12;8;9;13;12;13;6…
ZNF486_ZNF486.MEME.bed	0.17978620019436345	370	2058	159990	13;13;11;15;10;10;11;11;8;6;10;10;19;8;13;14;14;12;18;21;10;16;10;8;15;9;15;12;12;16;13;11;19;11;23;13;19;8;12;10;8;9;11;15;10;10;12;17;15;15;17;17;12;18;12;17;17;13;20;19;15;20;17;26;17;20;23;25;35;19;21;26;31;26;20;31;22;22;29;20;19;18;16;16;14;21;15;16;9;20;12;18;22;13;9;14;11;19;13;17;13;10;12;9;9;14;12;8;9;7;11;6;16;13;9;12;12;9;9;16;10;7;8;7;12;10;10;8;8;9;12;9;6;13;8;9;10;10;10;12;10;10;11…
PAX1_M05977_1.94d.bed	0.17932489451476794	85	474	61191	8;3;2;3;1;2;1;0;5;0;4;4;0;1;2;1;4;2;4;4;1;1;5;1;1;1;2;3;1;3;4;4;3;2;3;5;3;2;2;5;3;3;6;3;4;1;4;1;1;3;3;2;2;3;2;5;3;5;4;5;3;2;6;1;2;3;0;7;5;2;6;3;9;9;6;4;6;7;4;7;3;0;6;4;5;1;4;5;2;3;4;12;4;2;7;3;3;4;4;1;5;1;5;3;1;1;3;2;3;2;2;0;1;6;4;3;4;1;3;3;5;1;2;2;4;3;3;1;3;2;3;6;3;6;0;3;1;4;1;1;3;4;2;3;3;3;4;4;3;2
MITF_M09241_1.94d.bed	0.17892644135188868	90	503	66053	5;3;4;1;4;3;3;4;4;2;2;4;5;2;1;4;2;3;7;1;2;5;2;4;3;5;4;2;1;1;4;2;3;5;0;3;1;10;2;1;2;2;2;2;1;1;5;4;2;3;2;4;5;4;7;7;7;1;4;4;5;10;7;5;4;9;3;5;5;6;6;5;3;5;3;11;8;4;6;6;3;12;3;6;5;8;4;5;2;2;7;7;2;3;4;2;2;2;3;5;1;2;0;1;2;1;0;3;3;0;2;3;4;0;2;2;0;2;0;2;3;7;4;1;3;1;7;5;3;2;1;1;2;1;1;2;4;2;2;1;2;4;3;1;2;2;0;4;3;2
JUN_M10271_1.94d.bed	0.17865429234338748	77	431	46447	3;0;6;3;1;8;0;4;2;0;2;1;3;0;3;5;4;2;1;2;1;2;4;3;9;2;4;1;1;3;4;3;1;2;3;0;3;3;4;3;2;0;5;3;1;4;4;2;2;2;3;4;3;4;2;4;2;4;1;2;4;3;4;8;4;3;6;7;8;5;1;8;4;3;7;3;7;2;8;4;6;2;2;0;4;3;9;5;4;2;0;4;5;4;2;6;5;2;1;2;2;1;1;6;2;0;4;2;2;1;5;2;0;0;0;0;1;1;0;3;1;2;2;1;3;1;4;1;0;4;1;1;2;0;1;2;3;3;3;1;10;3;0;2;4;1;4;5;1;4
SIX1_M09131_1.94d.bed	0.17857142857142858	10	56	20277	1;0;0;0;0;0;1;0;0;0;0;0;0;1;0;0;0;1;0;0;0;1;1;1;2;0;1;0;0;0;0;1;0;0;0;1;1;0;0;2;0;0;1;2;0;0;1;0;0;1;1;0;0;0;0;0;2;2;0;0;0;0;0;0;0;0;1;1;0;0;0;2;0;2;0;0;1;0;0;2;1;0;0;0;1;0;0;1;0;0;0;0;0;0;0;0;0;0;1;0;0;0;0;1;1;0;0;1;1;0;0;0;0;0;0;1;0;0;1;0;0;0;0;0;0;1;0;0;0;1;0;1;0;0;0;0;0;0;2;0;0;0;2;0;0;0;1;0;2;1
MXD1_M05548_1.94d.bed	0.17841409691629956	81	454	59655	5;3;2;1;3;3;2;4;4;1;2;3;3;1;1;3;3;3;7;2;2;5;2;4;1;6;4;1;1;0;4;2;2;4;0;3;2;7;2;1;2;3;2;2;1;1;4;4;2;2;2;4;4;3;7;7;7;2;3;4;3;9;8;6;4;9;4;5;5;4;6;5;3;4;4;10;6;3;3;7;4;12;3;3;5;5;5;5;2;2;6;7;2;3;3;1;1;2;3;6;1;2;1;1;2;0;1;1;2;0;2;3;1;0;2;1;0;1;0;2;3;5;4;1;3;2;7;5;3;2;2;1;0;1;1;1;3;1;2;1;1;2;5;0;1;2;0;3;2;3
ELF1_M09516_1.94d.bed	0.17735042735042736	83	468	54152	3;4;2;2;3;2;1;2;1;2;2;2;4;4;1;0;4;1;5;4;3;4;5;3;0;0;4;1;3;2;0;1;4;3;1;3;6;3;0;1;1;4;2;2;2;1;4;4;2;6;3;2;3;2;4;0;2;2;1;4;5;5;1;3;5;5;8;4;9;8;5;7;4;6;4;6;4;8;6;1;4;6;4;2;4;4;3;5;8;2;1;3;1;3;5;2;3;5;5;2;6;2;0;3;1;6;2;5;2;2;1;3;2;3;5;2;4;1;5;2;3;2;5;3;5;1;6;0;3;2;2;3;2;5;4;5;1;1;1;6;2;0;3;2;4;5;2;3;2;4
TFE3_M06205_1.94d.bed	0.17676767676767677	105	594	73955	8;7;3;3;6;3;3;5;4;2;3;5;4;4;0;6;3;4;9;2;1;7;4;4;3;7;3;4;1;0;5;5;1;5;3;3;3;7;2;3;3;0;3;2;2;4;5;2;2;4;3;4;10;3;4;7;7;2;5;3;6;9;5;5;5;7;5;6;6;8;8;5;7;6;7;12;8;6;5;4;3;13;3;3;4;7;2;9;2;4;6;5;4;4;5;4;3;3;5;7;2;6;4;0;4;2;1;2;2;2;1;4;2;1;1;4;1;0;1;1;4;4;5;4;3;1;7;6;0;1;2;1;3;4;1;3;5;3;4;3;1;1;7;2;5;3;0;7;4;2
SIX1_M09121_1.94d.bed	0.17647058823529413	12	68	22495	1;3;0;0;0;1;0;0;1;2;0;0;0;0;1;1;0;1;0;1;0;0;0;1;1;1;0;0;1;0;0;0;1;1;0;0;0;0;0;0;1;1;1;0;1;2;0;1;0;0;0;1;1;0;0;0;0;3;0;0;0;0;0;0;0;0;0;3;0;0;0;1;0;1;2;0;0;0;1;0;2;1;1;0;0;0;0;0;1;0;1;0;0;1;0;0;0;0;0;0;0;1;0;1;1;1;0;1;1;0;0;0;0;0;0;1;0;0;1;0;0;0;0;0;0;2;0;1;1;0;1;0;0;0;0;0;0;0;1;0;0;0;1;0;0;0;1;3;1;2
TFEC_M06207_1.94d.bed	0.17633928571428573	79	448	64091	7;3;4;4;3;6;3;5;3;2;2;5;4;0;0;3;4;1;3;4;1;1;7;3;3;3;1;0;1;2;0;7;2;2;1;1;0;5;1;3;5;0;4;1;1;3;4;2;0;5;2;2;6;3;2;4;10;4;5;4;4;6;4;5;8;6;3;8;2;6;7;2;8;3;6;5;10;4;4;3;5;3;9;3;4;7;3;1;5;4;2;8;2;0;3;2;1;2;1;2;1;1;3;2;0;2;2;0;1;1;1;1;5;1;1;1;3;2;0;1;0;3;5;8;1;2;0;5;5;2;0;3;2;1;1;1;1;6;3;5;1;1;0;3;2;1;2;2;2;2
FOS_M08663_1.94d.bed	0.17575757575757575	87	495	62079	11;2;6;3;2;7;4;5;0;2;2;8;4;1;2;2;2;2;0;1;2;4;2;5;4;4;7;3;2;0;4;2;0;1;2;0;5;5;5;3;3;0;4;4;4;2;4;1;0;4;5;3;6;7;3;7;2;0;7;2;6;12;10;6;4;1;9;7;9;3;4;6;1;4;7;6;4;6;9;5;7;8;0;1;1;0;2;3;3;2;0;4;8;2;2;2;7;1;5;0;0;2;3;5;4;4;2;2;0;1;1;0;3;0;3;0;3;0;2;4;5;5;4;0;0;0;3;2;1;4;0;1;2;2;1;2;4;4;0;3;8;6;0;4;4;2;2;8;2;5
JUN_M10269_1.94d.bed	0.1757188498402556	55	313	38327	4;2;3;2;0;1;0;2;0;0;1;2;5;0;1;1;2;1;0;1;1;2;1;3;5;0;4;0;0;2;3;2;0;1;2;0;4;3;2;3;2;0;2;3;3;2;4;2;3;0;2;2;2;3;2;7;2;2;1;2;2;5;3;6;3;3;4;7;7;3;1;3;3;3;3;2;3;0;8;4;2;4;2;1;5;1;5;3;3;2;0;4;4;4;0;5;4;3;0;1;3;0;1;1;4;1;2;0;0;1;3;1;1;0;1;0;0;0;1;1;2;2;3;0;2;1;3;2;0;0;3;0;3;0;0;1;2;3;1;0;3;3;2;2;2;1;3;4;1;4
JUN_M10267_1.94d.bed	0.17535545023696683	37	211	30254	6;2;0;4;0;0;0;2;0;0;0;2;2;0;0;0;2;2;0;0;0;0;2;0;4;2;4;0;2;0;2;2;0;0;2;0;4;2;2;2;0;0;2;2;0;2;2;0;0;0;2;2;0;2;0;6;2;0;2;2;2;4;0;4;4;0;6;4;4;4;0;4;0;2;2;2;2;0;8;0;0;4;0;0;2;0;6;2;2;0;0;4;0;0;0;4;4;2;0;0;2;0;0;0;2;0;2;0;0;0;2;0;0;0;0;0;0;0;0;4;0;0;0;0;0;0;0;4;0;0;2;0;2;0;0;2;2;2;0;0;2;4;2;0;2;0;2;6;2;4
ETS1_M08647_1.94d.bed	0.17530864197530865	142	810	88385	4;2;3;4;8;8;12;0;3;0;4;5;0;6;4;2;7;10;2;9;0;4;6;4;15;2;6;0;6;5;2;7;2;3;2;2;4;8;2;12;0;4;3;2;3;4;0;7;6;4;5;8;8;9;4;6;2;8;8;6;7;9;10;8;12;6;10;4;6;8;5;4;12;6;6;13;0;12;23;2;14;19;9;4;10;7;8;6;6;0;4;9;8;10;5;6;6;8;7;7;4;10;2;4;4;0;6;3;4;10;4;2;8;0;6;10;3;0;2;2;2;6;2;2;4;6;8;6;6;2;0;4;6;4;1;9;4;2;2;6;4;0;2;6;14;5;6;2;3;3
NFIA_M05935_1.94d.bed	0.17504118616144976	425	2428	246832	15;14;18;5;15;20;13;15;14;9;21;16;15;20;17;1;23;8;16;8;20;17;14;11;20;6;11;15;10;13;11;10;20;16;19;6;14;17;17;13;16;12;12;17;13;10;19;8;16;7;10;28;10;12;16;24;23;25;20;15;23;25;22;28;25;30;33;36;25;19;24;29;23;21;35;29;31;25;25;27;33;30;25;19;20;17;24;22;22;26;19;22;21;16;20;20;17;19;10;10;21;23;6;20;9;6;11;14;19;8;15;14;6;20;10;16;15;11;13;7;15;13;12;12;17;9;23;8;5;14;6;10;9;9;9;12;9;9;6;9;12;8;…
NFIX_M05942_1.94d.bed	0.17483296213808464	471	2694	275781	15;17;18;3;13;19;21;16;17;8;16;12;14;19;28;4;24;6;17;7;27;18;15;13;21;10;9;14;12;21;10;10;18;24;25;8;20;17;17;14;15;15;14;16;14;15;18;11;18;13;15;37;15;14;11;31;20;26;22;20;34;29;22;39;30;33;40;41;35;22;26;32;28;20;40;28;34;25;30;28;38;28;26;24;20;22;22;22;23;24;22;22;27;18;18;16;25;23;9;6;13;23;9;25;8;17;22;10;25;12;11;15;7;15;10;15;14;10;10;11;12;12;12;14;18;10;26;6;6;13;15;8;11;14;8;10;14;8;12…
PAX1_M09041_1.94d.bed	0.17433751743375175	125	717	70053	9;6;3;2;3;4;4;3;6;4;5;1;6;2;7;6;2;4;3;5;3;3;8;1;2;6;3;3;5;6;5;5;2;5;3;6;4;5;4;6;4;4;6;7;6;6;7;6;1;3;6;3;5;6;5;4;5;9;7;11;7;8;14;2;4;6;3;12;11;8;5;6;14;10;6;3;11;12;6;5;5;5;9;7;5;2;6;3;2;5;4;11;6;3;8;5;5;5;7;3;4;4;6;1;2;4;3;3;0;3;3;2;3;5;7;6;4;1;4;3;4;2;5;3;3;4;4;3;3;3;6;2;2;10;0;3;2;7;2;3;5;6;3;3;2;6;2;5;4;1
ZFP64_M10434_1.94d.bed	0.17418206475673842	2055	11798	617081	59;63;64;63;55;64;63;69;71;52;75;66;45;67;65;72;48;62;74;79;58;69;69;72;53;81;73;67;67;83;72;74;56;71;80;65;83;83;81;81;89;115;70;95;96;103;87;95;72;98;98;85;113;90;109;123;120;118;106;127;117;110;130;152;135;131;137;138;136;124;107;155;156;152;140;141;156;121;112;107;115;128;105;130;107;93;110;97;99;95;107;83;82;101;63;76;65;79;77;67;63;88;68;61;69;66;51;50;39;60;49;50;57;50;38;65;58;57;51;53;44…
NFIB_M05937_1.94d.bed	0.1732283464566929	418	2413	245514	12;14;18;6;14;20;12;17;15;8;20;15;14;15;17;2;22;9;15;7;23;16;14;12;19;8;9;16;11;15;11;11;20;15;21;6;15;16;14;14;14;12;12;18;13;12;18;10;16;10;9;29;12;13;16;23;20;24;19;14;25;27;20;27;27;30;34;34;26;20;23;28;28;19;34;28;27;25;24;25;32;29;25;20;18;18;24;22;24;25;19;21;21;15;20;19;17;20;11;11;19;23;5;23;9;7;12;15;17;10;14;14;7;19;13;14;15;11;12;8;13;13;12;13;15;9;25;8;4;13;6;11;8;9;9;12;9;9;6;6;10;9…
TET1_M00880_1.94d.bed	0.17289313640312773	199	1151	49980	8;3;4;4;8;1;5;6;10;1;5;6;9;5;7;10;1;6;2;3;6;7;5;1;5;4;4;9;8;6;13;8;8;4;7;10;8;6;13;11;7;8;9;7;9;10;11;10;5;13;18;11;13;14;7;10;10;15;18;10;11;9;12;23;23;17;8;22;12;14;18;19;11;15;12;6;8;18;14;11;12;5;10;11;15;6;8;11;6;7;8;7;7;0;5;6;11;7;4;9;8;4;11;4;8;11;6;4;4;4;3;3;5;6;4;6;2;10;4;3;8;2;6;4;4;7;8;3;6;3;3;3;6;7;2;5;8;4;2;5;4;3;4;3;2;9;3;4;8;4
IRF6_M08837_1.94d.bed	0.1728395061728395	28	162	29020	2;0;2;1;1;0;0;1;1;0;1;2;0;0;1;0;1;0;2;2;1;0;1;0;1;0;1;0;2;4;1;1;0;2;2;4;0;1;0;2;4;2;1;0;2;3;1;1;1;2;2;0;2;2;2;1;3;2;0;1;0;2;0;2;0;0;1;4;0;4;2;2;1;0;2;2;2;3;0;3;2;1;0;0;0;1;0;2;0;2;0;0;0;1;1;4;0;1;0;0;2;0;0;1;1;0;2;2;0;0;1;0;0;1;1;2;0;2;1;1;1;0;1;0;3;0;2;1;2;1;0;2;2;1;1;0;1;0;1;0;2;0;1;0;0;2;0;0;1;2
ELF5_M05654_1.94d.bed	0.17276166456494324	137	793	88501	6;10;4;8;5;3;6;7;2;6;3;4;10;4;5;1;5;3;4;6;9;3;3;5;2;6;6;5;9;3;3;0;7;5;2;4;5;4;3;4;0;6;2;4;6;10;5;7;5;3;7;5;5;7;7;5;3;6;3;5;7;9;6;6;15;10;14;12;13;6;6;15;13;7;7;8;8;8;12;3;3;14;4;12;11;5;8;13;7;1;3;5;0;5;4;5;3;3;5;5;8;5;2;5;4;8;7;3;2;4;1;4;6;6;7;6;2;3;1;5;5;4;7;5;3;5;4;0;5;1;5;8;5;7;6;3;3;1;1;4;2;0;2;2;2;4;4;3;7;3
ZNF792_ZNF792.MEME.bed	0.17258117027259004	5831	33787	1403007	150;160;169;136;155;133;143;140;179;194;155;188;177;172;166;185;221;185;194;200;215;164;202;212;214;230;186;230;212;218;220;261;276;243;264;260;270;259;261;264;257;265;279;247;291;307;309;323;312;358;323;342;314;305;325;338;325;351;340;361;380;420;415;425;428;398;402;444;409;354;382;334;324;340;378;351;345;321;343;326;340;372;360;276;319;289;302;276;259;234;275;246;259;224;212;217;242;180;183;178…
ZNF669_ZNF669.RCADE.bed	0.17226528854435832	200	1161	92836	8;5;2;3;3;5;7;5;9;1;5;7;13;4;10;4;8;9;5;7;14;7;7;8;10;9;7;5;4;8;7;8;7;7;5;7;7;6;11;4;3;8;10;6;8;5;8;8;8;8;8;10;12;7;12;7;16;11;15;13;12;12;6;12;10;13;11;10;16;15;10;14;13;10;14;15;12;12;13;13;11;10;13;9;7;7;16;10;8;7;7;5;9;2;8;8;11;9;11;8;12;12;4;6;3;8;14;3;4;6;6;5;5;4;7;4;8;4;5;6;7;7;5;3;6;5;3;6;3;11;5;5;3;1;5;8;9;5;5;7;5;3;7;9;8;7;3;7;3;3
RFX5_M09102_1.94d.bed	0.17222222222222222	31	180	30643	1;2;1;1;0;1;0;1;1;2;0;1;3;1;1;2;1;1;1;3;1;2;3;1;2;0;3;0;2;1;0;1;2;1;0;1;0;1;0;1;0;1;3;1;2;1;1;2;3;1;2;2;0;1;0;2;1;1;2;2;0;1;1;0;2;3;0;1;0;4;3;0;2;2;2;1;3;1;4;0;4;0;2;1;1;3;2;1;1;0;3;2;1;1;0;3;0;0;0;0;0;0;0;0;2;1;2;0;3;2;1;0;0;2;1;0;0;0;0;0;0;0;0;2;1;1;2;3;0;1;1;0;0;1;0;1;1;2;1;2;1;0;2;0;1;2;2;4;2;3
EGR3_M05644_1.94d.bed	0.17205510261456283	612	3557	185296	23;18;19;15;12;17;15;14;12;18;21;15;13;18;16;14;18;30;23;19;21;16;17;23;32;22;18;26;21;17;32;15;31;21;17;20;21;35;25;24;34;26;24;27;19;26;32;27;36;40;36;36;30;32;30;28;32;35;38;32;39;50;40;44;52;37;45;49;28;53;50;42;36;31;40;37;35;28;31;40;35;46;38;35;38;27;36;30;43;27;28;39;25;24;19;17;27;24;20;21;14;24;25;10;13;16;13;17;17;18;16;12;11;14;20;13;17;17;13;15;11;21;11;18;14;8;13;10;18;18;16;14;10;1…
DNMT1_M00879_1.94d.bed	0.171875	1936	11264	350914	50;46;49;40;23;39;51;58;41;51;45;45;57;50;59;51;71;58;64;64;49;55;64;79;65;61;67;62;86;79;77;87;83;77;70;100;100;78;77;93;112;87;96;87;91;128;118;116;131;144;109;130;115;129;130;127;125;125;137;139;135;124;142;140;153;130;136;141;156;157;156;137;126;118;113;114;107;131;116;108;105;125;111;105;108;107;82;86;99;72;95;65;85;77;72;62;60;68;57;38;38;60;61;41;51;40;48;53;39;42;32;42;39;45;58;45;38;32;3…
EHF_M06390_1.94d.bed	0.17128874388254486	105	613	73177	4;5;6;3;1;4;2;3;2;5;4;4;3;4;3;3;2;8;2;2;4;4;5;3;3;5;6;1;3;3;2;3;5;2;2;5;3;1;2;2;1;5;1;3;5;11;4;3;3;2;7;6;4;8;5;3;0;7;3;2;7;5;5;8;3;6;7;7;10;4;6;10;8;8;10;5;2;9;9;2;4;9;6;7;7;4;8;6;3;1;3;5;2;6;5;2;3;2;4;5;6;5;2;2;4;5;5;4;1;3;1;6;3;2;7;3;4;1;4;3;8;4;5;7;0;3;4;2;2;1;2;7;2;7;7;2;2;2;0;4;1;1;2;2;2;4;7;2;5;4
ZNF669_M10411_1.94d.bed	0.170993733213966	382	2234	177662	13;11;9;10;11;13;8;18;22;13;13;14;10;15;15;15;7;13;15;20;16;10;10;12;17;16;16;13;12;12;19;15;19;13;13;10;14;15;19;17;12;9;18;19;18;13;14;21;21;13;17;22;16;12;18;17;18;22;20;26;22;23;17;23;21;18;26;22;21;27;20;29;18;23;24;27;16;23;25;37;25;21;17;23;17;14;21;15;12;13;28;11;16;8;10;11;20;20;23;15;19;12;5;16;7;13;10;9;10;13;12;14;17;8;7;9;16;14;12;7;10;9;6;8;14;14;8;16;8;8;11;12;7;8;8;10;8;8;9;11;9;6…
THAP12_M02286_1.94d.bed	0.1708029197080292	117	685	66058	3;3;4;3;5;4;5;1;7;4;5;3;0;3;2;4;4;2;2;4;2;5;3;6;5;4;4;11;1;5;2;5;8;5;7;6;5;6;4;3;5;4;4;9;4;5;4;4;0;3;6;2;4;5;8;7;5;4;8;4;3;3;8;4;10;7;4;6;4;8;5;8;7;11;5;8;9;6;8;10;7;7;11;4;6;4;6;6;5;3;4;4;8;3;3;5;4;5;6;6;3;7;6;2;4;4;3;5;3;5;3;3;4;6;5;4;3;3;3;5;2;4;4;4;2;3;6;5;2;4;6;2;4;4;5;3;5;3;4;1;3;3;2;3;4;1;5;3;1;4
FOXN2_M08691_1.94d.bed	0.17078825347758886	221	1294	60518	5;7;0;7;4;9;5;4;2;4;4;13;7;5;9;7;11;9;6;5;9;4;9;9;11;15;11;6;13;4;7;15;9;7;8;9;19;4;2;10;3;12;11;10;6;7;14;18;17;14;14;23;23;8;16;9;18;11;16;15;15;21;15;13;20;20;16;13;14;13;9;7;14;19;25;11;10;13;13;9;24;21;11;9;20;15;14;5;11;17;13;9;10;8;3;9;6;6;5;6;10;9;9;1;2;2;2;3;0;4;3;4;6;2;6;5;2;6;5;6;0;6;4;6;4;11;2;4;4;0;8;8;6;0;1;4;8;6;2;6;0;5;9;0;4;0;6;4;3;4
ELF3_M05650_1.94d.bed	0.17077798861480076	90	527	73251	4;6;4;5;3;1;3;4;2;4;1;2;2;3;4;1;2;2;4;3;3;3;3;2;2;3;5;2;5;3;3;1;6;0;3;3;2;1;2;3;0;4;1;3;3;5;0;5;4;2;5;3;4;1;5;4;1;3;1;5;6;6;8;6;6;6;9;5;10;4;4;11;5;9;7;3;0;9;6;1;5;9;4;7;9;4;9;6;5;0;3;7;1;5;6;3;1;2;1;4;1;4;2;1;1;9;6;3;2;3;0;4;4;4;8;1;3;2;2;4;4;2;5;2;1;3;3;0;2;2;2;7;2;6;6;2;2;0;0;3;2;1;2;2;1;3;4;1;2;4
ZNF32_M09355_1.94d.bed	0.17006802721088435	50	294	49641	3;4;1;1;2;1;4;5;1;2;2;2;3;6;4;1;0;1;3;1;1;0;4;4;1;1;1;2;2;0;1;1;0;1;4;0;1;0;0;4;3;1;1;2;1;1;1;3;1;3;3;3;2;4;3;2;2;2;1;4;5;3;1;2;0;3;5;1;3;8;2;0;1;1;3;4;5;2;3;2;2;3;5;5;1;3;8;1;3;2;2;3;3;1;3;2;1;0;1;2;0;1;4;1;2;2;1;0;0;1;3;4;0;0;1;1;1;1;3;2;1;2;1;3;2;2;0;0;0;0;3;0;0;0;0;1;3;1;4;1;2;2;2;2;0;3;1;1;0;5
RFX5_M06055_1.94d.bed	0.16981132075471697	171	1007	126404	8;9;4;7;6;5;4;7;13;5;3;8;0;5;5;6;9;5;6;4;6;4;2;8;11;2;3;11;5;2;1;4;4;5;9;9;4;5;8;3;4;15;2;7;1;7;11;8;2;5;10;5;16;8;9;9;0;11;6;11;13;8;6;17;11;5;15;13;13;10;15;13;5;7;6;18;13;12;9;9;13;9;4;11;5;3;4;8;18;12;5;8;9;6;2;6;8;4;6;4;3;4;8;2;5;12;7;7;8;5;3;7;4;2;6;1;2;7;7;2;4;7;9;4;9;7;3;7;7;3;2;3;4;9;1;5;6;4;8;5;8;3;12;9;1;5;6;3;6;9
CREB3L4_M10091_1.94d.bed	0.1694915254237288	120	708	72205	4;3;3;5;5;6;1;5;4;5;6;8;2;0;5;6;3;4;1;5;6;4;6;7;2;1;6;5;3;3;10;3;2;2;4;7;0;5;8;7;6;4;4;4;4;4;3;8;5;4;5;10;3;4;3;9;4;6;9;4;6;8;9;2;10;6;7;11;8;16;4;10;7;5;7;4;13;8;9;1;9;9;4;6;9;4;5;10;6;2;5;7;9;6;2;8;8;4;5;12;3;3;1;2;3;4;3;1;3;5;2;1;1;1;5;7;1;6;1;3;4;2;2;4;2;2;3;1;2;6;2;6;4;5;2;2;4;2;5;1;3;6;3;6;4;3;3;0;2;4
ZNF385D_M09365_1.94d.bed	0.16901408450704225	12	71	17488	2;0;0;0;2;0;0;0;0;0;1;0;0;0;1;0;0;0;0;0;0;0;0;0;0;0;2;0;0;0;2;1;0;2;1;1;1;0;1;0;0;0;1;0;1;1;0;4;0;0;0;0;0;1;0;1;0;0;0;0;1;0;1;2;0;0;1;0;0;0;1;0;0;0;0;2;0;0;0;2;1;0;3;2;0;0;0;2;2;1;1;0;1;0;0;0;1;3;0;0;0;2;0;0;0;0;0;0;1;0;0;1;0;1;0;0;0;0;2;0;0;0;0;1;0;0;0;0;0;0;0;2;0;1;0;0;0;2;0;0;0;1;0;0;0;1;0;0;0;2
RFX2_M06048_1.94d.bed	0.16874292185730463	149	883	115347	8;7;7;10;6;6;4;10;12;7;2;6;0;4;4;7;6;4;6;4;4;2;3;6;12;2;2;8;2;2;0;2;6;6;12;5;2;4;8;4;4;8;2;7;0;6;8;6;2;5;6;2;15;4;5;8;0;8;9;8;14;5;6;9;9;6;10;15;10;7;14;6;4;2;4;16;10;12;14;8;12;10;4;10;4;3;9;4;16;15;2;8;8;7;0;6;6;5;2;8;2;4;7;0;4;13;8;6;6;2;2;6;3;8;0;2;3;5;7;2;4;4;9;8;8;4;0;8;5;4;6;2;3;2;2;6;10;3;10;2;6;3;10;5;2;4;8;0;4;5
EGR2_M05643_1.94d.bed	0.1687106397083195	509	3017	160419	17;14;15;18;10;10;14;13;13;18;12;14;10;15;15;11;15;24;21;17;21;10;14;24;19;19;13;20;17;20;25;7;21;15;16;15;14;29;15;20;28;22;22;18;18;20;29;18;26;36;31;31;30;31;23;20;26;29;42;23;37;43;36;40;39;35;36;35;24;44;45;38;26;26;32;27;34;21;31;35;27;37;32;30;31;36;31;20;31;22;21;31;14;25;11;23;20;25;14;18;12;24;22;11;20;11;9;13;15;20;18;9;11;15;17;10;12;11;15;13;13;21;9;17;13;8;6;6;16;13;15;14;7;8;14;9;1…
ZNF311_ZNF311.MEME.bed	0.16869000037353854	4516	26771	1198102	110;124;153;106;110;115;127;130;138;134;119;123;147;151;153;158;119;147;186;140;162;173;159;173;194;171;167;120;196;178;201;173;174;228;192;213;238;194;193;191;227;169;209;227;221;232;251;275;265;297;231;252;283;280;269;258;261;277;296;258;314;281;273;328;283;344;348;296;318;301;280;300;317;283;287;286;303;275;256;263;241;281;266;259;238;222;248;222;200;190;199;165;196;206;179;158;143;122;154;105…
DBP_M08771_1.94d.bed	0.16831683168316833	17	101	23256	2;0;0;0;0;0;0;0;2;0;0;0;0;1;2;0;1;1;0;0;0;2;0;0;0;1;0;0;0;0;0;0;0;0;0;2;2;0;2;1;1;0;0;2;2;0;0;0;2;1;0;4;0;0;2;2;3;0;0;0;1;0;0;3;0;0;2;4;0;0;0;0;4;0;2;0;2;1;1;1;1;0;0;2;2;0;2;0;1;0;0;0;0;2;0;2;4;0;2;0;0;1;0;0;0;0;0;0;1;0;2;0;0;0;0;0;0;0;2;0;0;0;0;0;0;0;0;0;0;0;6;1;0;0;1;2;2;0;0;0;1;0;1;1;0;0;1;0;0;1
HIVEP1_M06846_1.94d.bed	0.16828849456210646	294	1747	177605	12;13;9;13;4;9;12;7;16;5;9;7;11;10;17;11;9;10;8;16;14;10;13;6;9;15;14;10;9;7;14;15;10;9;9;18;7;15;12;9;12;9;9;8;11;14;20;13;7;16;19;11;13;10;18;13;16;10;11;13;15;10;14;12;8;8;17;21;21;16;17;21;23;15;20;19;20;15;15;21;12;20;22;12;19;17;17;18;13;13;11;10;15;12;15;10;8;8;12;15;11;14;6;8;7;10;6;17;7;10;8;11;9;11;7;13;8;10;6;7;5;8;10;6;8;8;11;7;12;10;9;12;16;5;6;11;10;9;5;9;8;10;14;8;13;4;5;13;8;7
TFAP2B_M10001_1.94d.bed	0.1679719703215169	815	4852	341039	38;33;31;32;24;24;28;11;28;30;17;23;26;33;26;22;32;32;39;32;15;29;40;41;31;27;24;28;31;34;23;19;31;20;15;33;46;40;21;26;23;38;42;49;40;58;25;36;33;54;45;38;35;37;48;49;45;45;52;59;52;40;59;70;63;49;39;45;48;40;55;67;61;61;40;57;56;64;49;43;43;44;62;50;43;27;39;24;52;40;34;27;33;30;27;31;36;33;33;28;17;37;24;29;21;26;27;21;31;25;18;31;14;18;28;21;21;28;10;14;35;16;6;19;27;23;19;16;27;25;36;17;14;2…
RFX3_M06050_1.94d.bed	0.16765285996055226	170	1014	127459	10;9;6;10;6;8;5;11;13;5;6;6;2;8;3;8;9;4;7;7;8;2;4;5;11;4;4;10;6;2;0;2;2;12;11;6;3;4;8;4;4;13;2;9;2;6;8;9;2;6;8;3;13;10;6;8;2;8;8;9;12;8;6;10;12;6;13;12;12;11;12;12;6;5;6;13;13;13;13;9;14;13;5;11;4;4;7;9;17;14;4;8;10;6;2;5;5;4;1;7;2;4;8;0;4;9;7;8;6;2;3;6;5;6;3;3;2;4;9;2;4;8;8;8;8;7;1;9;4;4;6;4;5;8;3;6;13;3;10;3;6;5;10;4;2;6;10;3;5;6
ZNF611_ZNF611.RCADE.bed	0.16727254108852593	3267	19531	820859	77;85;69;71;79;73;100;83;111;113;94;127;94;106;108;104;96;90;111;108;106;101;105;115;97;119;111;121;132;123;129;157;140;148;151;143;154;136;152;118;186;142;169;150;163;174;177;167;182;190;218;212;202;168;214;172;209;194;214;196;190;215;236;221;232;223;242;223;244;196;209;236;207;228;212;209;188;216;197;174;186;197;202;181;164;172;173;152;165;145;148;140;146;162;132;122;118;111;110;122;105;106;123…
TFAP2B_M09227_1.94d.bed	0.16696914700544466	736	4408	227250	28;17;22;24;24;23;25;9;27;21;18;14;21;30;25;18;19;25;19;23;16;23;23;30;16;28;23;23;36;25;31;25;30;19;19;34;37;31;16;34;25;31;42;35;33;43;24;46;45;52;42;41;41;44;50;55;40;44;46;63;58;43;62;76;60;49;40;42;38;45;52;60;43;47;28;62;54;75;36;37;35;46;51;59;43;28;39;25;48;41;26;24;38;38;33;35;29;34;15;24;12;32;27;26;19;23;21;14;18;17;12;24;18;12;16;21;24;18;15;17;28;10;10;24;21;14;18;14;21;16;25;8;11;22…
NFIA_M08961_1.94d.bed	0.1668601276842716	575	3446	337774	24;21;22;15;22;25;25;20;20;18;25;21;29;26;35;7;31;12;18;20;27;18;19;29;24;13;23;14;14;26;16;8;27;32;31;12;25;30;16;25;17;18;15;26;23;16;21;8;19;20;20;34;15;24;27;30;28;32;31;18;34;32;27;36;36;31;39;47;31;27;32;43;39;32;42;40;48;33;31;38;37;31;37;30;30;34;35;24;29;29;25;28;30;25;18;26;20;29;10;20;24;33;12;27;17;21;19;14;22;22;17;19;11;20;15;21;20;17;15;11;15;17;16;16;21;21;26;11;9;18;17;17;14;19;1…
OVOL2_M09037_1.94d.bed	0.16666666666666666	8	48	22089	2;1;0;0;0;0;0;1;0;0;0;0;1;0;0;0;1;1;0;0;0;0;1;1;0;0;0;0;0;3;0;0;0;0;0;0;0;2;2;0;0;0;0;1;1;1;0;0;0;0;0;3;0;0;0;1;0;1;0;0;0;0;0;0;0;0;2;1;0;0;0;1;0;0;1;2;0;0;0;0;0;0;0;0;0;0;1;1;0;1;0;1;0;0;0;0;0;0;0;0;0;1;0;0;0;0;0;0;0;0;0;0;0;0;0;0;0;0;1;1;0;0;1;0;0;0;1;0;0;0;0;2;0;0;1;0;0;0;1;0;0;0;0;0;0;0;0;0;0;3
NR1I2_M07567_1.94d.bed	0.1661631419939577	220	1324	131769	6;6;7;11;8;9;8;5;4;6;7;16;4;18;7;9;2;7;4;6;8;7;13;7;8;7;6;7;2;8;10;11;5;13;14;14;6;10;11;9;7;8;9;7;4;6;6;8;7;10;10;15;12;6;6;14;15;11;13;5;9;11;8;11;11;10;12;13;22;13;11;13;9;15;15;9;17;16;16;7;13;14;18;10;10;8;10;9;7;5;10;7;11;9;13;8;9;11;5;12;9;11;5;9;7;14;9;3;5;5;8;6;6;10;8;9;7;12;8;6;3;5;7;6;4;8;10;6;10;7;5;3;16;10;6;5;9;11;10;9;9;6;5;6;8;9;4;5;9;3
ZNF343_M09359_1.94d.bed	0.16598569969356486	325	1958	162697	15;12;9;18;13;12;16;9;13;10;9;6;14;11;15;17;8;9;4;8;7;12;9;8;10;12;10;13;19;14;11;10;15;16;15;13;10;21;12;17;13;11;19;14;11;11;11;16;15;15;13;21;16;16;17;15;21;13;13;15;26;15;20;18;16;17;23;21;17;18;18;26;19;17;22;22;26;25;24;20;16;19;20;15;20;15;13;18;11;12;21;24;13;13;12;14;11;10;7;10;12;17;15;10;6;9;12;12;6;9;13;5;13;7;19;12;9;7;5;15;11;4;12;7;6;5;11;7;15;14;11;7;5;8;9;13;6;7;10;8;7;13;8;7;8;8…
ZNF417_ZNF417.RCADE.bed	0.1658275645059786	527	3178	248655	19;17;18;11;15;16;21;17;15;17;20;21;18;25;16;19;19;19;19;27;11;25;19;19;23;20;19;22;19;23;23;15;20;16;29;23;28;20;23;14;15;25;25;22;21;23;21;17;25;26;18;25;25;26;22;26;19;34;21;28;32;36;22;30;29;41;35;31;41;28;38;30;33;30;36;28;34;42;31;35;30;38;23;29;19;31;21;12;30;14;26;21;23;16;24;16;21;20;12;23;23;20;10;13;11;29;18;23;20;18;15;19;21;19;26;20;12;16;14;18;25;18;11;15;18;17;10;18;13;10;15;14;22;…
ZFX_M06848_1.94d.bed	0.16582319371163992	3080	18574	1120448	98;97;86;110;90;80;84;101;109;105;94;103;89;124;83;119;107;112;103;94;107;99;94;120;128;116;106;95;114;120;124;119;111;110;123;128;112;143;144;129;132;112;122;143;129;141;163;179;134;158;176;168;152;172;155;159;163;186;160;155;190;202;198;229;195;227;211;215;212;222;214;203;206;201;188;209;185;204;154;163;171;172;183;167;160;153;167;152;150;139;147;145;130;115;140;120;111;114;97;118;120;121;93;96…
EGR1_M08604_1.94d.bed	0.1657516339869281	634	3825	216027	22;16;20;19;15;16;20;17;16;22;21;21;16;19;21;19;21;28;22;23;23;22;23;28;28;31;22;22;22;20;33;13;28;19;19;24;22;37;23;28;30;30;33;23;22;29;37;28;34;42;39;36;28;37;28;26;30;36;42;32;42;52;45;44;52;40;39;41;31;55;54;44;33;33;44;38;34;33;35;43;40;43;42;35;37;39;36;30;43;31;31;40;22;26;13;23;21;28;30;22;19;24;26;14;27;17;12;19;19;24;25;15;11;20;20;18;18;14;22;17;16;23;14;23;17;9;8;12;16;18;20;17;7;14;…
TEAD4_M06183_1.94d.bed	0.16549570647931303	212	1281	162674	7;9;7;7;4;6;8;7;3;5;9;8;4;11;8;5;8;10;4;8;9;6;7;5;9;2;5;6;7;5;6;5;8;6;14;12;5;4;14;6;8;11;7;8;15;8;6;3;14;9;12;13;12;9;7;9;9;10;11;12;12;10;12;13;11;12;23;20;17;20;9;12;8;10;11;14;15;17;14;14;13;17;11;18;15;14;15;6;10;5;13;12;8;12;7;4;7;8;4;8;8;11;7;10;9;11;6;9;7;6;5;6;8;3;6;6;1;5;11;4;7;3;9;5;7;7;2;7;5;4;12;9;5;7;5;9;6;10;7;3;6;5;7;4;8;2;4;10;8;5
TFEB_M06206_1.94d.bed	0.16548042704626334	93	562	69881	9;3;3;2;4;3;4;5;3;1;2;6;3;2;0;4;5;4;9;2;0;4;5;4;1;6;2;4;1;1;5;5;0;5;0;3;2;9;2;2;4;1;6;2;2;5;8;1;3;4;5;4;8;3;4;7;8;2;4;2;5;8;6;7;4;9;6;5;5;5;6;7;4;7;5;12;7;5;4;4;4;11;4;5;3;6;2;9;2;4;7;5;5;3;4;3;2;4;4;6;1;6;2;0;3;2;2;0;3;1;1;4;3;1;1;3;3;1;1;1;5;5;7;2;2;1;7;7;0;1;3;1;1;4;1;3;4;3;2;2;1;0;7;3;4;3;0;5;4;2
HAND1_M08969_1.94d.bed	0.16526610644257703	708	4284	361723	17;24;29;31;19;26;26;24;13;25;25;29;31;29;30;17;26;18;36;32;21;23;30;25;22;19;25;34;28;29;26;22;29;40;32;16;21;27;19;31;31;25;25;40;24;34;23;30;46;20;32;45;21;46;42;35;31;42;27;33;30;36;37;40;33;36;35;48;38;33;48;44;66;37;50;50;50;44;49;34;50;39;34;31;41;45;35;25;43;36;35;30;25;26;29;21;23;19;22;19;23;27;17;31;28;29;22;26;26;23;9;20;18;29;26;22;26;24;26;21;20;22;30;19;26;30;24;18;17;21;28;28;27;2…
ZNF587_ZNF587.RCADE.bed	0.16514642342774843	688	4166	322417	28;28;30;21;29;26;24;21;29;28;23;28;25;30;20;25;15;24;20;33;22;24;29;18;32;32;30;20;19;23;32;24;25;22;36;29;26;31;26;18;25;20;22;34;24;33;40;22;33;39;23;30;36;29;33;35;35;35;33;48;43;47;33;48;46;32;42;42;43;36;55;42;40;25;44;37;41;51;44;37;47;46;52;49;31;30;31;22;31;23;30;34;24;29;28;23;21;20;21;25;24;31;15;24;24;30;15;19;28;18;22;25;18;19;28;20;18;24;28;19;43;20;16;19;22;16;18;26;16;19;24;17;17;…
ZNF44_ZNF44.RCADE.bed	0.16461522548613985	3183	19336	1095291	101;96;95;86;86;90;86;112;108;102;88;95;101;99;105;127;120;113;104;102;108;97;121;110;123;136;117;106;141;125;128;144;114;140;147;133;165;153;148;154;172;128;161;163;159;189;181;180;144;184;145;169;170;172;165;184;180;200;180;200;182;191;192;222;207;231;262;230;202;214;202;190;197;198;186;196;165;190;187;194;209;193;171;163;167;156;148;150;155;152;150;124;144;134;147;102;118;101;110;93;118;108;10…
ZNF776_ZNF776.RCADE.bed	0.1646129541864139	1563	9495	728237	57;55;47;53;54;52;52;51;52;65;44;47;55;52;66;55;50;57;52;69;63;62;75;57;59;60;44;75;52;59;66;59;64;51;52;68;71;56;61;57;56;56;76;70;82;62;72;74;68;76;75;83;76;91;78;73;89;80;76;83;87;78;88;99;88;104;93;117;115;88;93;110;101;93;104;104;89;91;89;92;94;99;90;66;97;84;70;73;77;62;74;69;58;56;63;54;43;56;55;54;50;52;60;45;54;58;46;64;41;37;41;51;29;47;52;56;34;44;52;45;42;47;53;63;51;45;52;43;51;49;55…
PAX5_M05982_1.94d.bed	0.16449511400651465	101	614	66821	7;4;2;3;4;4;2;3;5;1;1;6;3;3;3;5;1;5;4;5;0;6;4;0;2;2;5;2;2;5;5;8;4;6;3;5;4;7;4;7;3;2;7;4;4;5;7;3;1;3;4;2;5;4;1;6;3;7;2;8;5;7;11;2;5;6;1;6;6;5;5;7;10;7;4;3;7;11;4;5;8;5;7;5;6;2;6;10;3;5;6;16;4;2;8;3;4;5;3;4;2;2;6;3;1;1;1;4;2;3;2;1;2;9;5;4;5;2;3;3;2;2;2;4;3;2;2;0;2;4;2;5;2;8;0;5;0;6;4;2;6;3;3;2;2;4;5;2;3;3
PAX2_M09043_1.94d.bed	0.16350947158524426	328	2006	150271	14;11;11;10;9;11;9;10;12;12;13;10;15;8;13;12;9;13;10;12;10;11;16;9;14;21;14;13;12;16;9;19;13;14;16;14;19;10;17;16;21;15;18;14;15;16;20;12;12;14;19;13;17;17;13;19;22;23;19;24;21;17;21;18;20;17;15;23;29;21;22;15;27;26;12;17;24;31;19;24;8;15;16;16;12;5;16;14;11;11;12;25;10;14;10;14;11;12;12;11;11;13;9;6;13;13;6;9;7;4;8;6;15;10;9;9;9;8;16;5;13;8;3;5;18;10;11;12;10;9;8;11;17;10;4;14;13;9;5;11;14;7;9;1…
ZNF566_ZNF566.RCADE.bed	0.16345331315391196	2484	15197	777071	86;71;67;63;56;75;72;79;85;72;85;81;80;82;98;93;74;96;102;97;74;92;86;87;108;75;90;92;110;100;88;103;100;114;104;106;104;95;114;118;113;109;109;126;123;149;152;153;120;136;127;122;162;133;139;147;157;142;144;144;159;142;130;161;188;192;176;184;149;158;170;166;151;144;179;164;136;166;158;147;138;138;156;137;133;136;145;111;108;113;122;110;107;109;113;91;88;93;109;66;94;75;116;80;82;78;87;81;70;69;…
ARNTL_M05565_1.94d.bed	0.16330645161290322	81	496	63435	8;3;3;2;2;3;2;3;3;4;3;2;5;2;0;2;0;9;7;2;1;2;6;2;2;4;1;2;3;3;2;6;1;4;0;0;0;5;2;2;5;1;3;6;1;2;3;4;4;3;1;8;10;0;8;6;9;4;8;2;3;11;10;7;5;6;5;11;1;6;7;6;5;6;2;7;7;5;4;2;3;13;3;3;3;3;3;5;2;1;6;11;2;1;7;1;0;3;1;12;0;6;2;2;2;3;2;0;1;1;2;2;1;0;0;1;2;0;0;0;4;1;4;3;2;0;3;7;2;0;3;1;0;3;2;3;2;3;2;1;1;3;1;4;2;4;1;1;0;5
PAX2_M09049_1.94d.bed	0.16324062877871826	135	827	83111	8;8;3;4;6;6;3;4;7;2;6;6;4;2;10;9;2;5;4;6;5;7;7;2;4;5;5;3;4;6;5;5;3;7;5;8;6;6;3;11;4;5;9;6;8;4;8;5;3;3;6;5;4;5;1;7;3;9;6;9;7;9;11;1;9;6;4;12;8;6;7;7;11;12;5;8;7;18;8;7;4;5;9;8;5;0;7;5;3;5;7;11;6;6;2;7;6;7;7;5;2;1;5;4;4;5;4;2;3;5;5;4;7;4;9;7;5;3;9;2;4;5;4;2;9;4;3;4;3;2;7;2;5;5;2;3;6;8;3;3;6;8;7;4;0;7;7;2;7;4
KLF1_M00554_1.94d.bed	0.1631079478054567	825	5058	250686	29;25;19;34;23;21;23;29;27;20;22;16;28;23;19;31;32;27;33;18;29;26;21;31;23;33;40;32;25;30;37;41;39;25;25;31;30;38;43;45;36;45;38;44;38;54;49;52;48;48;48;44;50;38;54;40;40;44;61;53;41;53;74;48;71;57;60;60;60;52;51;50;43;51;59;47;57;47;59;65;51;54;54;54;40;43;45;49;38;48;44;32;39;40;27;32;31;36;37;37;28;34;37;24;24;22;20;21;20;26;23;17;14;18;21;24;16;20;19;19;22;30;15;23;20;27;14;12;18;18;27;19;20;…
ZNF93_ZNF93.RCADE.bed	0.1629845866417562	6979	42820	2555026	199;249;246;195;183;215;231;240;214;227;231;225;205;293;258;274;252;245;279;255;250;263;280;267;277;296;260;252;253;282;319;272;282;316;310;312;370;346;320;290;349;337;286;348;333;331;402;369;374;397;342;376;387;433;400;407;415;413;395;370;425;414;405;427;415;450;485;453;427;436;397;443;445;399;429;450;419;416;398;352;416;362;400;376;362;326;350;334;321;290;290;299;269;326;328;270;269;242;226;232…
ZIC1_M00636_1.94d.bed	0.16295264623955433	585	3590	219468	14;23;10;16;15;14;21;25;17;28;24;17;26;25;21;20;24;15;21;19;19;13;24;25;19;13;24;13;32;21;31;19;25;23;23;25;22;19;20;29;27;36;22;16;29;27;27;36;38;36;19;31;32;23;26;41;34;35;35;44;31;37;37;39;31;40;33;41;36;43;33;50;29;45;32;35;38;40;45;35;28;45;36;29;31;30;18;24;31;31;27;25;23;29;34;29;29;14;29;19;24;20;17;24;20;24;23;23;23;20;11;21;22;12;25;21;19;12;12;12;17;16;13;19;20;12;13;15;18;14;19;10;15;…
TEAD1_M06179_1.94d.bed	0.16281512605042017	155	952	134947	6;8;5;8;5;1;6;5;5;5;8;4;3;5;7;6;6;8;3;5;5;5;7;1;8;4;5;2;6;6;6;4;5;2;6;10;5;4;7;5;6;8;7;7;7;6;4;8;11;6;8;10;9;8;8;9;9;7;10;8;10;11;4;5;10;7;13;10;10;15;10;14;7;5;9;8;15;6;12;11;11;9;7;13;13;6;12;3;7;8;10;10;12;8;8;4;4;4;4;6;7;8;7;9;5;3;8;7;4;2;6;4;3;3;4;5;3;4;6;8;5;1;6;1;7;3;2;4;5;3;6;6;5;3;3;6;4;1;7;3;1;5;5;3;6;2;4;7;4;8
MLXIPL_M05908_1.94d.bed	0.16279069767441862	49	301	51551	3;3;3;1;2;1;1;6;2;0;1;6;3;0;1;5;4;0;3;1;0;2;4;2;4;4;0;1;0;0;1;0;2;1;0;1;3;2;1;2;2;3;3;0;1;3;2;0;2;2;4;2;6;0;1;7;3;0;2;4;2;4;1;2;1;5;4;1;0;4;4;6;0;4;5;4;3;3;2;2;3;7;3;1;4;6;2;3;3;1;5;0;0;4;0;2;1;0;1;1;1;2;1;2;0;0;0;0;1;0;2;1;1;0;1;3;0;0;1;3;0;4;5;1;0;3;3;1;0;1;3;1;1;2;2;6;4;1;2;0;0;0;4;2;2;0;1;1;0;4
TEAD2_M09221_1.94d.bed	0.16259298618490967	153	941	122342	6;6;6;2;5;2;7;3;2;3;8;6;4;5;4;5;5;6;1;7;7;5;5;5;7;4;5;3;6;4;5;6;7;6;7;9;6;3;10;6;6;9;7;7;8;5;2;7;9;6;7;10;9;6;7;10;7;6;10;7;10;4;10;6;13;8;15;13;11;16;8;11;3;10;10;5;11;10;7;12;10;9;12;15;12;8;10;8;6;5;8;10;8;9;9;6;5;1;6;4;5;7;4;5;6;5;6;6;4;6;4;5;5;5;3;3;4;4;4;9;6;3;3;4;5;5;3;3;5;4;3;5;8;6;5;2;9;3;4;3;2;6;3;3;5;6;1;4;7;6
ATF4_M08489_1.94d.bed	0.16256830601092895	119	732	80171	8;6;4;3;2;7;4;3;0;0;5;6;0;2;8;0;12;3;2;2;2;6;4;3;8;8;7;0;2;9;6;4;8;5;4;4;5;5;4;2;7;1;6;4;7;4;2;4;2;4;9;5;4;5;4;9;2;4;3;4;6;7;2;16;10;2;8;8;8;10;6;6;4;9;11;4;11;10;11;2;12;8;1;5;8;5;5;11;4;0;0;8;10;6;12;2;0;6;6;2;8;2;4;5;4;4;0;2;6;5;4;6;2;2;7;4;1;4;4;6;7;4;2;4;4;2;6;6;2;10;3;6;1;3;0;4;3;4;4;8;2;4;2;0;4;10;6;2;3;10
ZNF765_ZNF765.RCADE.bed	0.16233886387466848	2632	16213	1004294	87;82;78;80;90;95;94;82;88;100;70;83;95;94;83;83;97;89;89;86;78;103;96;111;93;99;120;88;91;103;88;108;93;109;116;135;110;115;114;117;147;110;118;115;108;104;139;123;93;144;149;137;131;156;145;152;123;146;150;139;162;146;164;151;173;166;168;198;181;138;181;176;162;199;157;175;174;181;142;156;157;142;139;178;146;128;122;126;117;134;131;129;103;111;108;116;121;102;96;85;89;120;93;95;96;97;89;86;90;9…
ZBTB1_M00608_1.94d.bed	0.16210807204803201	243	1499	97559	9;4;3;8;6;3;5;7;8;9;6;9;12;3;4;11;10;5;8;6;9;13;13;11;9;12;5;9;9;11;19;9;11;12;11;10;6;3;15;13;14;12;11;11;12;15;11;15;15;13;11;9;17;16;13;9;15;16;16;13;7;16;18;19;13;20;12;17;22;22;14;16;18;18;11;19;15;12;17;17;13;6;13;12;11;8;19;13;10;11;12;9;8;11;10;13;8;11;12;10;12;5;8;10;6;5;9;7;11;10;11;6;5;12;7;6;4;10;6;11;6;6;6;7;6;9;12;5;5;7;10;2;6;3;6;3;4;6;8;5;7;6;5;11;12;9;3;2;4;3
ETV6_M05700_1.94d.bed	0.16184112843355605	218	1347	157356	8;5;8;9;3;6;8;9;8;7;6;14;8;8;9;9;11;5;8;11;6;9;6;9;4;5;4;8;10;3;6;6;13;6;10;9;10;3;10;10;9;6;11;7;5;14;10;15;9;9;8;14;11;9;15;16;10;6;10;11;19;8;9;9;9;18;4;15;20;12;12;13;14;11;22;17;15;17;14;11;14;5;10;9;11;13;10;8;13;12;7;7;3;10;13;12;5;16;2;14;13;11;7;6;5;13;6;6;7;9;8;8;7;8;7;8;8;7;6;3;4;10;8;7;13;9;4;5;5;10;6;5;7;7;4;10;8;5;9;6;7;8;4;4;15;7;4;9;8;10
ZBTB7A_M06235_1.94d.bed	0.16145092460881935	227	1406	126895	16;9;3;9;11;6;10;7;9;6;11;7;5;8;6;8;5;13;5;6;8;7;9;9;11;6;11;10;6;6;11;5;4;9;8;12;18;10;9;13;14;7;15;18;9;7;12;4;7;15;15;6;10;12;13;8;12;13;9;15;5;9;11;11;11;10;8;14;13;11;17;12;17;12;17;12;13;24;18;8;11;16;14;8;14;9;9;11;11;11;8;7;8;12;9;11;7;8;8;10;10;7;7;11;6;8;10;9;5;8;6;10;8;16;7;10;8;4;3;8;12;12;7;7;6;8;12;6;6;5;3;8;9;8;5;9;6;6;6;10;2;14;5;8;4;3;6;13;6;14
SIX1_M09119_1.94d.bed	0.16129032258064516	15	93	26752	2;0;3;0;0;0;1;3;2;0;1;1;2;1;1;0;0;0;1;0;0;1;2;1;2;0;1;0;0;0;0;0;0;2;1;1;0;2;1;1;2;2;0;1;1;0;2;0;1;2;1;0;0;0;1;1;3;2;1;0;0;1;0;0;0;0;2;1;0;0;1;1;0;4;0;1;1;2;0;1;0;0;1;0;0;0;0;0;0;0;0;1;0;0;0;1;0;0;1;0;0;1;0;0;2;1;0;1;1;0;0;0;1;0;1;0;0;0;2;1;0;1;0;2;0;0;0;0;0;0;0;0;0;0;0;0;1;0;1;0;0;1;0;0;0;0;1;0;1;1
ZNF441_ZNF441.RCADE.bed	0.16097560975609757	1353	8405	623619	48;43;47;43;45;38;44;52;46;39;58;43;43;58;53;52;63;55;65;55;44;63;58;52;46;54;48;51;54;44;66;50;61;56;52;62;65;49;65;68;55;64;71;42;69;58;75;64;71;62;71;59;69;70;68;64;72;66;79;63;76;57;101;86;91;102;101;106;98;84;98;86;83;94;92;89;95;82;86;83;81;76;66;78;73;70;73;62;55;54;63;63;58;50;45;38;52;43;49;54;43;56;52;51;46;39;35;47;34;44;38;42;37;42;35;40;46;35;40;46;38;37;41;43;34;31;55;41;42;44;34;34…
ZBTB14_M09286_1.94d.bed	0.1609606540623403	315	1957	125024	11;6;6;3;5;11;17;12;9;13;9;7;8;17;11;10;7;25;12;14;19;7;21;12;10;18;5;22;9;11;11;17;14;16;24;4;8;16;20;20;7;11;29;13;5;12;8;17;24;10;15;24;11;25;20;17;14;17;12;25;27;31;14;22;23;22;21;21;20;14;23;21;16;10;11;27;20;19;27;35;18;15;20;16;27;13;17;12;15;10;18;10;24;5;9;14;12;11;6;17;13;7;5;7;14;6;20;12;11;10;5;2;4;15;6;4;12;9;7;15;7;6;10;14;12;12;6;6;6;7;3;8;19;35;3;5;5;3;3;5;4;11;3;9;6;11;7;7;5;8
HSFY1_M09727_1.94d.bed	0.16083916083916083	23	143	40214	2;1;2;2;1;0;0;3;0;0;0;1;0;3;2;1;0;0;1;2;0;0;0;1;1;0;0;3;0;1;0;1;0;0;0;0;0;0;0;3;1;3;0;3;2;0;0;0;2;2;0;2;0;2;0;0;1;1;1;1;0;4;0;0;2;1;5;3;0;3;2;2;0;3;0;0;2;2;3;1;0;1;0;3;2;1;0;1;2;0;3;4;1;1;0;0;1;0;0;2;2;2;0;1;0;0;1;0;0;2;0;0;1;1;2;0;0;1;3;0;2;2;1;1;0;1;1;0;0;0;0;1;0;1;0;1;1;0;1;0;0;0;1;0;0;2;0;0;1;2
HOXA10_M09661_1.94d.bed	0.16071428571428573	9	56	20816	4;2;0;0;2;1;0;0;1;0;0;0;0;0;0;0;0;0;0;0;1;3;0;0;0;0;0;0;0;1;0;1;0;0;0;0;1;0;0;0;0;0;1;1;0;1;1;0;1;0;0;0;1;0;3;1;1;0;0;0;0;0;0;0;0;1;0;0;0;3;0;1;1;1;0;0;1;0;0;0;0;0;1;0;0;0;0;0;1;0;1;0;0;0;0;1;1;0;1;0;1;0;1;0;0;1;0;1;1;0;1;1;1;0;0;0;0;0;0;0;0;0;1;0;0;0;0;0;0;0;1;0;0;0;1;0;0;0;1;0;0;0;0;0;0;0;0;0;0;1
SIX1_M09129_1.94d.bed	0.16049382716049382	13	81	23944	2;2;0;1;2;0;0;0;2;2;0;1;1;1;1;1;1;0;0;0;1;0;1;1;0;1;1;0;0;0;0;1;0;0;1;0;1;0;2;1;2;1;2;0;0;1;0;2;0;1;1;0;1;1;0;2;0;3;2;1;0;0;0;0;0;0;1;1;1;0;0;1;1;1;4;1;0;0;1;0;1;0;0;0;0;0;0;0;0;0;0;0;1;0;1;1;0;0;0;1;0;0;1;0;0;2;0;0;1;0;0;1;1;0;0;0;0;0;1;0;0;1;0;1;1;0;0;0;0;0;0;0;0;0;0;0;2;0;1;0;0;0;0;0;0;0;1;0;0;1
ZNF594_M10414_1.94d.bed	0.16032266196117972	636	3967	324311	21;27;16;21;20;29;22;15;33;28;24;23;22;20;26;19;9;29;23;24;22;18;23;20;18;29;21;26;25;27;32;30;32;31;25;35;25;32;29;22;25;30;36;37;26;30;27;23;34;38;31;35;29;38;33;37;24;26;38;31;33;33;35;37;42;44;32;45;33;42;46;43;44;49;39;45;38;40;43;39;30;39;37;24;40;30;40;30;35;32;26;27;31;20;31;27;24;19;25;24;26;25;26;16;28;22;20;18;16;16;18;25;15;24;24;15;18;25;22;20;21;23;25;18;19;14;16;11;15;15;10;19;14;2…
SP4_M06130_1.94d.bed	0.16014037680088658	867	5414	368842	32;33;44;23;30;18;35;33;25;25;41;33;29;27;30;39;32;36;24;37;26;33;20;43;31;29;28;46;29;24;40;33;40;32;23;38;31;44;35;37;40;50;37;43;36;40;55;46;51;43;41;26;49;47;42;36;52;54;46;60;46;37;66;37;54;74;66;61;62;44;65;45;50;44;52;53;55;60;49;62;51;67;56;58;48;55;55;34;55;48;46;33;41;33;29;39;27;37;27;36;35;34;35;32;28;21;19;23;26;31;34;30;26;29;25;23;22;25;30;20;32;30;20;29;19;23;19;23;14;32;25;24;18;…
ZNF12_ZNF12.RCADE.bed	0.16010598031794096	1269	7926	506041	38;38;39;32;35;48;43;47;46;37;42;46;58;54;44;49;38;35;46;41;47;64;52;52;48;48;43;41;58;47;60;63;51;54;45;56;70;62;59;59;64;57;59;51;70;78;85;91;55;75;58;68;79;89;79;67;70;64;72;71;79;86;69;88;84;107;117;81;80;107;87;71;75;84;75;89;89;77;77;81;88;67;66;69;66;62;46;58;61;52;50;51;47;61;52;50;39;26;41;47;37;42;46;32;35;48;42;38;28;27;31;46;27;31;37;28;32;29;40;41;30;34;36;46;48;32;38;31;40;38;35;38;…
RFX1_M09096_1.94d.bed	0.16	116	725	98226	6;6;10;4;2;10;2;12;6;4;2;4;4;2;4;6;6;6;4;0;4;0;4;6;5;4;2;8;4;4;0;0;7;6;9;2;2;6;4;6;2;8;5;4;0;6;11;6;0;8;4;14;2;0;6;6;0;8;3;6;12;4;10;10;6;4;10;14;4;5;6;4;4;4;4;13;6;12;11;8;8;6;6;8;4;4;4;6;9;10;4;6;6;6;2;6;2;2;4;4;4;2;4;0;4;10;8;0;3;1;4;6;4;8;0;1;2;6;2;0;0;6;8;4;4;4;0;8;4;4;4;2;2;0;2;6;4;0;10;4;4;4;7;4;2;4;8;0;2;4
MYBL2_M05924_1.94d.bed	0.16	8	50	20746	1;0;2;0;0;0;0;0;0;0;0;0;0;1;1;1;0;0;0;0;0;2;0;0;0;1;1;0;0;0;0;0;0;0;0;0;0;0;0;0;1;0;0;4;0;1;0;0;1;0;0;1;0;1;1;1;1;0;0;0;0;1;0;0;0;0;0;0;0;0;0;0;0;0;0;0;1;1;1;3;0;0;1;0;0;0;1;0;0;0;0;0;0;0;0;2;0;0;0;0;3;0;2;0;0;0;0;0;1;0;0;0;0;1;0;0;0;0;0;0;0;0;0;2;1;1;0;0;0;0;0;0;0;0;0;0;0;0;0;0;1;0;1;0;0;0;0;1;0;2
TCFL5_M09217_1.94d.bed	0.1597560975609756	262	1640	94533	8;4;2;4;4;7;7;11;4;8;5;7;12;12;8;8;6;14;5;7;11;13;15;8;4;19;6;11;7;7;9;13;13;15;18;10;13;13;14;13;6;7;27;9;7;10;10;13;21;11;11;17;9;18;13;18;15;16;14;13;22;22;13;18;25;28;17;26;27;15;17;16;13;17;14;12;14;14;23;25;17;13;16;13;24;17;17;12;16;10;17;13;18;1;10;11;15;10;3;8;13;11;5;7;5;9;10;14;8;8;4;4;2;4;10;5;4;7;6;12;10;11;7;9;15;5;15;4;5;2;8;4;14;14;16;2;7;5;5;6;5;7;2;6;5;3;5;9;0;6
PAX1_M09051_1.94d.bed	0.1597222222222222	115	720	71765	8;9;1;4;7;3;4;4;4;5;4;3;5;4;6;3;4;3;2;4;2;3;9;2;2;6;5;5;5;8;5;6;4;4;4;4;4;5;2;7;2;4;6;7;4;6;6;5;1;4;8;4;8;3;1;4;2;6;7;10;7;9;8;4;3;7;5;10;6;7;7;7;10;10;6;5;5;14;4;7;4;6;6;5;4;1;4;4;2;4;7;12;9;3;2;7;8;4;5;6;4;5;8;2;3;2;5;2;1;3;4;2;6;4;6;8;3;2;7;3;4;5;3;3;4;4;4;2;4;5;6;2;5;4;2;3;6;7;1;2;5;6;4;3;2;6;4;4;5;3
HAND1_M08971_1.94d.bed	0.1596795727636849	598	3745	329278	17;22;24;30;16;28;22;19;10;23;23;25;29;24;26;16;23;25;30;28;18;25;22;26;24;19;21;32;26;26;20;19;25;28;32;12;20;28;18;27;30;27;23;35;22;28;16;31;38;17;27;38;20;40;38;34;23;37;23;30;26;23;24;28;34;33;20;48;22;26;38;38;52;32;36;46;49;34;40;29;39;41;31;33;33;39;24;22;43;33;34;25;19;22;23;18;18;19;15;17;22;25;18;26;25;25;17;20;23;22;7;18;16;23;24;19;18;21;23;20;16;15;28;13;24;29;23;19;16;25;24;23;25;2…
MITF_M09237_1.94d.bed	0.15953307392996108	82	514	63982	2;3;1;3;4;1;5;2;1;3;0;1;6;3;3;2;7;2;6;2;3;4;3;2;4;3;4;4;4;2;2;2;4;5;5;4;4;10;4;4;4;6;4;3;2;3;8;5;4;4;5;2;7;5;5;5;4;6;6;6;5;4;4;4;4;5;1;1;7;5;6;4;2;2;8;5;4;7;8;3;9;8;3;5;6;5;6;5;4;3;5;4;3;0;3;6;0;2;3;2;3;4;1;2;0;1;2;4;0;2;3;1;2;1;4;1;2;2;0;4;2;6;2;3;4;2;1;5;3;3;1;1;3;3;2;2;0;4;0;3;3;2;1;0;1;5;2;5;5;1
NR1I2_M08993_1.94d.bed	0.15951417004048582	197	1235	134347	7;6;4;11;11;7;6;6;4;7;3;14;7;14;2;5;9;7;7;7;5;6;8;4;6;7;3;7;5;9;10;9;2;15;16;10;7;10;7;6;8;8;8;6;5;2;7;6;9;8;11;7;9;3;7;14;10;12;10;8;11;11;6;11;13;11;16;10;16;11;9;12;9;15;12;7;14;11;19;7;15;11;19;9;12;8;5;7;3;7;8;12;13;7;13;10;7;11;8;8;9;8;5;8;4;11;7;3;8;4;5;6;10;12;8;12;9;7;8;7;5;5;9;4;5;7;9;6;9;4;5;5;13;10;5;5;9;11;5;9;10;3;5;7;7;8;7;8;6;4
TFAP2B_M10002_1.94d.bed	0.15889628924833493	835	5255	346709	22;38;25;27;28;19;25;30;22;30;26;24;25;29;24;30;29;30;31;32;35;33;28;37;24;25;42;27;32;29;30;26;34;40;39;30;37;42;31;50;46;39;43;44;35;41;44;42;40;48;42;48;41;47;56;57;44;35;49;61;56;47;62;57;52;54;57;43;50;51;47;61;76;59;41;64;51;57;55;49;54;58;42;53;51;37;43;43;51;44;44;37;28;43;36;38;33;30;32;25;28;44;40;29;28;28;23;33;23;26;23;20;27;18;42;20;37;16;22;27;27;20;36;26;17;17;24;21;20;23;32;29;19;…
HOXA10_M09609_1.94d.bed	0.15853658536585366	13	82	23455	2;0;0;1;5;0;0;2;1;0;0;0;0;0;0;0;0;2;0;0;1;0;0;1;0;0;0;0;0;1;0;2;2;3;1;0;2;0;0;1;1;1;0;2;0;0;0;0;1;1;0;1;0;0;0;0;3;1;0;0;0;0;1;0;0;0;1;0;0;0;0;4;1;0;2;2;1;0;1;0;0;1;0;0;1;0;0;1;1;0;1;1;0;0;0;0;0;0;1;0;0;1;0;1;0;2;0;0;0;0;1;0;2;2;1;1;0;0;0;0;1;1;0;0;1;0;0;0;0;0;1;1;0;2;0;0;0;0;0;1;2;1;0;0;0;0;0;0;0;1
ZNF891_ZNF891.RCADE.bed	0.15850453893932154	1327	8372	612886	51;54;45;43;32;48;47;50;36;56;38;41;43;41;51;39;48;47;40;46;54;52;52;49;48;53;42;65;48;56;57;65;66;54;62;56;61;52;62;48;49;51;67;69;77;53;68;66;59;58;62;78;83;60;76;77;59;63;83;70;67;83;78;91;78;82;81;88;101;83;96;76;97;75;86;75;96;67;75;78;77;84;80;75;70;67;79;77;56;61;48;55;55;60;46;53;54;61;51;50;55;47;52;54;48;50;48;49;54;47;43;37;46;48;45;42;46;33;45;42;39;51;42;44;38;51;41;43;37;34;45;38;44…
TFCP2_M09261_1.94d.bed	0.15843270868824533	186	1174	95121	6;1;5;4;7;4;9;2;12;16;17;4;10;6;4;10;7;9;7;8;5;6;8;5;7;17;7;5;7;9;10;1;16;3;8;5;7;13;13;6;7;3;4;10;6;7;7;12;9;3;6;7;14;10;8;6;15;14;12;9;4;9;7;14;10;20;9;7;16;17;9;7;11;14;16;18;7;16;6;6;18;8;11;12;9;14;9;2;21;6;11;8;11;10;4;6;10;3;14;0;3;13;4;11;3;5;1;9;6;4;2;2;1;7;9;0;2;11;7;2;4;0;8;6;5;11;5;8;9;9;4;2;1;6;4;7;8;3;10;9;6;8;2;4;6;6;11;11;6;7
ZNF17_ZNF17.RCADE.bed	0.15832561013283905	1025	6474	573729	41;30;45;26;33;30;43;39;37;48;35;41;37;40;37;34;45;49;46;33;41;45;35;45;37;45;51;48;46;38;40;40;60;52;44;40;36;41;36;60;43;38;40;41;45;49;54;50;50;47;45;40;49;41;54;47;49;48;53;66;53;62;46;71;66;62;53;50;53;69;64;67;60;70;72;63;68;62;76;59;59;49;62;87;42;44;49;36;35;50;42;41;39;54;43;39;34;43;38;40;36;39;44;29;31;30;32;39;39;38;35;22;35;30;48;24;27;34;33;36;33;39;26;39;31;39;42;38;53;30;32;37;32;…
ZNF33A_M10364_1.94d.bed	0.15822784810126583	175	1106	147105	5;12;6;5;14;5;10;8;7;9;7;6;10;7;6;6;8;9;7;16;6;5;11;6;6;12;7;7;3;5;3;7;7;5;6;2;6;8;2;7;5;9;4;5;4;12;6;4;7;9;9;7;6;8;6;8;3;11;9;11;9;9;8;10;13;9;10;10;3;16;13;9;8;13;8;15;13;11;11;9;12;14;16;10;11;6;9;3;5;5;5;4;9;8;12;9;10;3;7;8;5;6;11;11;6;6;9;0;2;2;5;9;8;1;8;7;6;4;1;6;5;5;1;6;9;7;11;7;3;6;7;7;4;9;10;3;5;10;7;6;7;6;8;4;6;7;8;5;6;7
ZNF548_ZNF548.RCADE.bed	0.15810774946921444	4766	30144	1789497	164;142;134;153;145;145;154;174;142;157;159;153;144;172;191;207;171;208;210;165;187;162;190;167;205;188;185;164;186;206;210;217;202;220;215;208;226;233;218;206;214;237;251;255;229;246;275;307;270;267;276;288;305;263;270;270;280;284;270;303;299;304;281;324;322;317;354;340;323;317;305;312;316;293;276;302;310;261;271;299;268;296;307;255;227;237;233;217;211;213;240;225;219;228;187;162;169;189;186;185…
E2F7_M08596_1.94d.bed	0.1579961464354528	82	519	59802	4;0;2;5;5;3;3;3;1;3;5;2;5;2;5;2;4;7;3;0;3;4;1;2;4;1;4;4;7;6;3;4;3;1;0;5;3;4;4;2;1;3;4;3;5;1;3;2;6;3;5;5;2;1;6;4;2;1;4;2;3;5;5;6;11;5;6;5;5;8;2;6;6;5;4;4;7;8;3;2;10;3;6;8;4;1;3;8;4;2;5;2;3;4;4;4;1;1;8;1;1;2;0;1;2;5;4;1;0;2;3;1;2;9;3;1;2;0;8;6;3;4;0;6;2;3;2;2;1;3;2;4;1;4;5;2;0;3;4;1;0;4;3;3;5;3;1;4;7;3
IRF1_M08823_1.94d.bed	0.15773809523809523	106	672	100629	4;7;2;2;2;4;2;7;1;5;9;8;4;1;2;4;6;3;4;3;1;5;8;2;0;5;4;4;4;7;1;3;4;5;5;2;4;8;6;3;2;3;2;7;1;4;6;8;5;7;3;6;5;3;5;2;5;8;4;7;5;5;5;3;10;11;7;8;9;7;8;9;7;6;5;8;4;6;6;8;5;6;5;7;5;3;9;7;6;7;2;5;5;4;7;9;6;1;3;5;3;2;6;1;7;6;3;3;7;1;1;1;1;2;2;1;3;5;2;5;4;5;5;5;3;5;1;5;5;5;7;6;5;3;5;3;1;4;3;3;4;1;2;2;2;7;3;2;2;3
ZNF2_ZNF2.MEME.bed	0.15765765765765766	455	2886	136883	13;8;23;12;23;12;10;13;14;13;8;12;12;10;14;15;12;11;19;14;22;18;13;15;21;19;25;18;22;24;18;17;19;14;19;22;24;19;24;26;21;24;21;27;17;33;26;28;24;35;16;32;29;29;32;30;31;33;50;39;25;30;33;34;39;33;43;29;31;35;35;28;27;22;24;25;30;32;42;36;25;30;24;40;22;30;23;27;32;27;22;29;16;13;15;18;13;18;14;19;15;11;11;18;14;8;14;16;11;12;11;10;12;13;7;10;12;14;10;9;9;13;9;6;17;13;16;2;9;10;12;14;14;12;9;11;10…
RFX4_M06052_1.94d.bed	0.1574973031283711	146	927	115971	9;8;9;7;4;10;6;9;11;4;2;6;1;8;5;9;12;5;6;3;5;3;2;6;8;4;1;10;1;5;0;1;6;5;11;6;4;8;5;7;2;8;6;6;2;6;8;6;3;5;7;5;13;2;7;6;1;13;6;5;10;5;8;13;8;3;10;18;2;9;8;7;7;9;4;17;9;11;13;9;8;10;6;6;7;7;3;15;8;11;2;13;3;6;5;4;7;5;3;7;4;2;10;7;3;8;8;8;4;3;9;3;6;4;2;0;5;6;5;4;5;6;5;12;3;4;5;8;4;3;6;0;7;3;4;9;6;9;1;5;4;8;6;3;7;8;6;3;3;7
IRF7_M08839_1.94d.bed	0.1574074074074074	102	648	91673	5;5;3;1;3;3;3;5;6;3;6;7;4;0;1;4;5;7;5;4;6;2;3;4;1;3;4;2;6;7;1;6;7;2;4;1;5;4;6;2;1;2;2;6;0;5;5;8;10;3;1;8;5;6;4;3;8;7;6;8;6;5;10;1;5;6;5;6;3;8;4;10;5;5;6;7;9;4;4;9;4;7;8;9;6;7;7;5;6;8;3;3;8;4;8;6;7;1;1;4;6;1;2;3;5;5;3;3;5;0;1;1;3;3;0;4;5;2;5;5;3;4;3;7;8;4;5;3;4;3;5;2;4;2;2;1;4;3;3;1;3;3;4;2;3;4;2;1;3;5
ZNF76_M10350_1.94d.bed	0.15715172199813837	1013	6446	516835	30;30;34;42;36;23;39;36;34;30;36;46;28;38;43;29;34;49;41;30;37;40;38;44;30;44;41;40;33;39;50;51;42;40;34;40;43;42;39;33;32;47;45;46;49;47;44;51;54;51;55;50;50;42;60;66;48;53;49;67;49;64;52;75;79;57;66;61;62;71;67;60;75;60;70;57;57;68;69;59;56;63;61;60;61;49;52;56;56;48;45;55;50;54;58;31;44;37;38;43;47;42;45;31;32;33;24;28;43;30;33;37;32;34;30;23;27;32;33;30;29;40;21;34;24;29;41;26;34;41;34;22;30;…
PAX9_M05986_1.94d.bed	0.15707620528771385	101	643	81147	7;6;4;3;6;2;3;3;5;1;7;4;2;4;6;2;5;2;4;4;2;3;8;3;4;4;3;4;3;4;5;5;4;5;4;4;5;4;2;5;2;4;5;5;5;2;5;3;2;3;3;7;7;3;2;7;3;5;6;3;4;5;8;6;4;6;0;9;4;3;7;3;12;8;5;5;6;15;5;8;3;1;6;6;6;2;5;7;2;8;6;11;7;2;4;5;3;5;10;2;4;2;4;4;0;1;5;2;1;2;4;0;6;3;6;5;2;1;3;5;3;3;4;1;6;5;6;1;3;1;10;3;7;5;2;1;6;5;1;3;4;4;4;5;3;8;3;2;3;3
IRF4_M08843_1.94d.bed	0.15586690017513136	89	571	84567	6;4;5;2;2;3;1;4;1;4;5;5;5;0;0;1;4;3;1;3;2;4;8;5;2;3;3;2;3;6;4;1;10;0;4;1;1;3;5;2;5;2;2;5;1;3;3;4;7;3;2;6;2;4;3;0;6;4;6;5;8;4;5;0;7;7;3;4;10;2;7;5;6;5;6;6;9;8;2;6;5;4;3;14;6;4;7;7;8;7;2;2;5;6;6;3;3;3;2;3;2;2;2;0;8;5;1;0;6;2;1;3;2;4;0;3;3;3;2;4;4;2;3;8;3;5;0;4;4;5;3;5;6;3;4;3;3;3;4;7;3;0;5;4;2;3;3;2;2;3
IRF4_M08829_1.94d.bed	0.1554054054054054	69	444	66557	5;4;4;1;1;3;3;2;4;2;4;4;1;0;1;3;3;4;2;2;2;4;4;2;1;2;0;1;3;4;3;1;7;3;0;3;0;2;3;1;3;3;1;6;1;3;4;6;5;3;1;4;3;2;1;2;1;3;4;7;5;4;3;0;4;5;1;5;6;2;6;5;7;3;3;5;6;5;2;3;3;4;4;9;5;2;3;4;4;8;0;3;3;6;3;2;2;2;3;1;1;1;2;1;2;4;1;0;4;2;1;4;1;3;1;5;2;2;3;3;3;3;3;8;1;3;0;3;2;4;3;5;5;4;3;3;2;1;2;7;2;0;4;4;1;2;3;2;1;3
SOX12_M09155_1.94d.bed	0.1553398058252427	16	103	25929	1;0;1;0;0;0;0;0;1;1;0;0;0;0;0;2;2;0;0;1;0;0;0;0;1;0;1;0;1;2;0;0;1;1;0;1;1;0;0;0;1;0;0;2;0;1;0;0;0;1;0;2;0;1;1;0;0;2;0;0;0;1;1;0;0;0;3;0;1;2;2;0;1;1;1;0;0;2;0;1;1;1;1;1;0;1;0;1;1;3;4;1;1;1;1;2;1;0;1;0;2;0;1;0;1;1;0;0;0;1;1;0;1;1;0;0;0;1;1;1;0;1;1;0;0;2;0;1;2;0;0;2;1;1;2;0;0;0;0;0;1;1;1;0;1;2;0;2;0;2
ZBTB7C_M06237_1.94d.bed	0.15527950310559005	225	1449	135891	11;16;6;15;10;9;6;9;10;8;13;7;8;8;7;8;11;12;4;5;13;9;7;6;10;8;9;9;5;6;7;9;6;8;7;11;12;15;14;11;13;7;18;19;16;9;13;6;8;15;9;6;12;8;8;13;14;10;11;13;10;10;16;8;7;8;13;8;16;13;16;15;20;9;12;11;14;19;15;5;13;22;17;12;14;6;11;8;11;11;10;8;11;13;11;10;11;4;10;14;7;13;6;6;7;5;10;12;4;8;9;11;6;14;6;14;6;4;3;8;8;12;9;8;9;8;8;4;10;4;2;5;8;8;8;5;8;7;7;7;6;13;5;7;8;5;6;10;6;13
MYBL1_M05920_1.94d.bed	0.15517241379310345	9	58	20828	2;0;1;1;0;0;1;0;0;0;0;0;0;2;1;1;1;1;0;0;0;2;0;0;0;1;1;0;1;0;0;0;0;0;1;0;0;0;1;0;2;0;4;1;1;0;0;1;0;0;1;0;1;1;0;0;0;0;0;1;0;0;0;0;0;0;0;0;0;0;0;0;0;0;0;2;2;2;1;0;1;0;0;0;1;0;0;0;0;0;0;0;1;1;0;0;0;2;1;2;0;0;0;0;0;1;1;0;0;0;1;0;0;0;0;0;0;0;0;0;2;1;1;0;0;0;0;0;0;0;0;0;0;0;0;0;0;0;1;0;0;0;0;0;0;1;0;0;0;1
ZNF674_ZNF674.RCADE.bed	0.15511658031088082	479	3088	249069	22;10;19;11;14;18;17;17;20;19;14;14;20;15;15;18;13;16;29;18;18;23;14;21;14;17;21;25;24;23;23;17;17;14;17;14;23;29;18;16;16;26;18;22;28;26;14;27;18;26;17;13;30;18;31;19;28;30;26;27;39;27;21;37;28;33;28;35;39;27;27;38;29;39;34;28;35;29;30;20;31;27;27;33;28;23;23;26;37;21;21;25;16;26;17;13;21;11;29;14;19;18;19;17;9;12;19;12;17;21;16;11;24;10;20;12;15;16;22;18;15;18;15;11;12;20;24;14;16;14;14;13;13;2…
KLF1_M00600_1.94d.bed	0.1547904990659194	1160	7494	500812	46;38;45;36;44;31;44;52;41;43;39;32;44;37;33;53;53;50;50;39;42;46;34;57;36;53;50;48;52;33;60;51;60;56;35;65;44;54;53;51;43;63;53;44;55;64;61;62;65;63;71;56;67;62;75;56;62;59;68;63;62;66;85;66;85;78;95;96;89;68;72;75;66;77;72;52;85;62;78;85;77;75;68;68;57;72;68;61;64;58;61;44;53;53;46;45;44;49;54;50;38;45;44;39;44;39;33;39;41;42;45;30;25;30;37;42;24;35;34;28;40;43;25;45;32;44;26;26;30;40;37;34;37;…
IRF9_M08845_1.94d.bed	0.1545827633378933	113	731	110367	4;3;3;4;2;7;1;5;4;5;6;7;7;2;1;4;5;5;4;3;3;4;10;6;3;4;3;4;2;8;3;3;7;2;7;4;2;6;4;4;6;4;1;9;1;6;4;5;10;6;2;7;2;5;3;3;8;4;7;8;9;6;6;2;9;10;7;7;11;2;10;7;8;7;7;7;8;8;5;9;6;7;4;11;8;5;12;11;7;8;2;4;6;7;8;6;5;0;2;4;2;2;7;3;6;8;2;3;6;1;1;2;2;4;3;3;4;5;1;5;5;3;3;7;5;3;2;6;4;8;5;4;8;4;5;2;4;4;2;3;4;0;3;5;3;7;3;2;3;3
SPDEF_M06135_1.94d.bed	0.15447154471544716	38	246	35926	4;2;2;0;1;1;4;1;0;0;2;1;3;1;1;3;4;6;4;4;2;3;1;1;0;3;0;2;3;1;0;5;1;0;3;2;1;2;3;1;0;0;1;0;2;2;0;0;2;0;1;1;0;1;2;0;0;0;1;1;2;1;1;2;0;1;2;3;1;2;1;5;4;5;2;2;0;3;1;2;1;3;4;2;3;1;1;2;1;1;2;4;2;3;0;3;2;0;2;0;0;2;0;0;5;0;0;3;2;3;2;4;0;1;3;1;1;1;1;3;2;1;3;2;3;1;0;0;2;2;3;2;0;0;1;2;2;0;1;0;2;3;1;2;4;0;3;0;1;1
ZNF329_M10387_1.94d.bed	0.15434673786083764	925	5993	502083	43;38;32;33;33;40;37;24;30;39;32;32;28;42;36;35;26;36;45;35;28;31;35;31;41;38;45;40;33;44;43;35;42;42;31;44;36;46;39;50;45;34;35;48;51;45;53;39;43;36;39;48;41;29;58;54;53;34;51;53;53;43;45;59;71;54;50;66;53;53;46;66;67;63;51;56;67;67;58;56;51;59;52;41;47;46;47;48;51;54;58;48;42;34;38;58;41;36;28;31;27;41;41;25;48;29;41;36;27;33;33;27;37;27;30;27;33;35;36;34;36;33;38;31;35;36;23;37;36;31;27;35;34;…
SIX1_M09127_1.94d.bed	0.15384615384615385	10	65	21237	1;0;0;0;0;0;1;1;0;0;0;0;1;0;0;0;0;2;0;0;0;1;4;0;1;0;1;0;0;0;0;0;0;0;0;1;1;0;1;1;0;0;1;2;1;0;1;0;0;2;2;0;0;0;1;0;3;3;0;0;0;0;0;0;0;0;1;1;0;0;0;1;0;2;0;0;1;0;0;2;1;0;0;0;1;0;0;0;1;1;0;0;0;0;0;1;0;0;1;0;0;0;0;0;1;1;0;1;1;0;0;0;1;0;0;0;1;0;1;0;0;0;0;1;0;0;0;0;0;1;0;1;0;0;0;0;1;0;1;0;0;0;2;0;0;0;1;0;1;1
ZNF543_ZNF543.RCADE.bed	0.15384004447621316	1937	12591	662063	68;53;63;59;44;66;63;67;58;71;60;54;62;81;51;77;73;74;65;69;55;62;66;78;66;85;58;71;71;91;84;86;81;76;87;83;68;89;94;100;99;94;88;106;97;113;106;133;114;125;105;127;121;113;116;119;143;137;137;137;125;138;138;143;136;155;157;143;133;132;133;124;118;114;126;130;128;110;119;112;131;138;111;125;128;99;114;84;112;93;89;84;88;85;94;78;80;74;75;80;81;74;72;50;73;74;73;86;52;64;56;64;47;58;61;54;56;48;6…
ZNF619_ZNF619.MEME.bed	0.15345609821190287	1150	7494	543260	44;37;43;50;42;35;31;40;43;50;43;31;36;45;35;45;45;54;40;39;32;46;45;44;51;38;45;50;53;40;50;59;47;46;64;49;44;67;49;47;49;53;68;67;59;66;63;59;53;53;62;56;55;52;63;54;52;54;70;56;64;55;64;76;73;73;93;75;77;75;77;72;66;66;68;70;76;71;62;69;72;80;73;66;78;60;59;63;67;53;47;57;56;72;52;47;56;48;50;53;50;48;37;51;40;39;36;41;25;54;35;49;39;48;36;43;42;46;40;45;43;31;43;39;36;28;49;24;33;41;30;36;35;…
ETV6_M09550_1.94d.bed	0.15341701534170155	110	717	84867	8;4;0;2;4;6;2;4;0;4;5;2;7;2;4;4;8;6;4;2;2;4;2;6;2;0;2;7;4;4;6;4;6;2;4;2;8;2;8;4;4;0;4;2;7;8;2;4;6;3;8;4;6;6;6;9;8;5;6;10;8;6;10;8;8;9;3;11;7;6;15;5;6;13;10;10;0;6;6;6;6;0;2;6;2;7;7;6;4;4;5;6;7;8;0;9;4;4;0;7;13;4;8;3;6;5;4;2;2;2;4;3;6;0;4;2;4;0;2;5;6;6;4;7;2;3;0;6;6;6;4;6;3;4;6;3;3;4;0;6;2;3;2;3;2;2;5;6;6;9
ZNF333_ZNF333.RCADE.bed	0.1534110993283846	434	2829	278384	13;22;24;12;12;20;12;19;18;14;17;10;19;26;13;14;13;20;10;16;11;14;9;15;20;18;20;21;13;24;23;17;20;17;19;21;16;19;24;21;19;11;23;20;12;12;28;13;13;21;29;23;26;28;23;24;24;22;24;22;27;21;24;31;32;26;28;31;23;31;17;26;24;30;31;22;32;22;34;31;30;36;22;20;23;20;30;23;28;29;21;20;23;20;17;18;25;26;19;13;8;19;16;13;20;10;14;15;14;16;17;13;16;9;16;12;15;13;14;17;12;17;12;16;17;9;15;19;17;13;12;17;7;20;11…
PRDM4_M09085_1.94d.bed	0.1532192339038305	188	1227	156781	8;16;8;6;9;6;3;12;6;7;6;4;8;3;9;9;7;5;12;11;8;14;7;8;4;11;4;12;9;3;8;8;11;10;9;8;15;3;5;3;9;8;8;8;3;7;6;8;7;6;5;8;11;8;13;12;7;8;6;7;10;5;13;10;6;9;10;12;15;11;10;18;14;9;10;11;14;8;10;14;8;15;9;11;12;13;16;11;11;7;7;12;8;7;8;9;8;7;7;8;8;4;10;2;8;6;7;8;10;6;6;5;8;11;14;5;5;7;11;4;5;10;12;5;8;5;8;2;4;8;4;5;3;7;5;10;5;4;3;8;9;15;6;4;6;6;8;8;7;8
KMT2A_M00878_1.94d.bed	0.1532073310423826	535	3492	160215	13;16;20;21;13;18;20;20;20;20;13;11;24;15;16;15;22;26;19;18;19;20;19;19;20;28;18;18;18;25;21;30;38;23;23;31;29;30;32;37;22;35;23;32;28;25;30;35;27;33;32;35;43;33;33;30;43;26;39;48;39;40;43;29;55;25;35;42;38;38;26;36;25;28;40;33;40;34;37;36;37;27;39;32;25;24;28;30;29;35;32;22;30;33;20;19;22;19;27;19;20;18;22;19;8;12;11;13;9;25;12;26;9;14;19;15;10;9;23;8;10;17;10;17;9;13;10;6;20;21;17;16;10;19;18;1…
ZNF582_ZNF582.RCADE.bed	0.15298126064735945	449	2935	288823	14;25;20;23;19;24;14;22;21;21;23;23;19;15;15;23;16;16;8;18;14;17;18;15;18;16;13;14;26;15;11;16;23;21;18;15;26;15;15;19;19;27;22;22;20;18;21;20;23;22;14;19;20;22;12;17;28;24;18;18;33;16;23;22;22;30;31;34;26;27;29;32;31;22;24;20;25;37;22;27;35;25;23;30;27;33;23;25;19;24;17;13;19;20;24;11;18;17;16;13;21;19;22;11;14;18;24;16;17;11;18;14;17;15;18;15;20;22;20;23;16;13;14;16;13;17;18;12;16;11;12;17;21;1…
ZNF331_M10437_1.94d.bed	0.15291013047940186	1043	6821	606708	45;36;46;39;42;37;45;58;44;47;36;42;43;37;42;46;38;46;54;28;39;52;30;29;36;46;39;50;41;49;34;43;60;48;50;51;44;44;35;39;52;43;45;45;46;41;38;35;41;59;53;41;53;52;46;62;46;60;64;50;68;57;68;53;61;63;68;57;60;49;60;87;80;69;62;65;63;70;58;75;63;46;67;53;63;63;50;47;60;54;51;55;54;40;43;40;47;38;31;40;38;60;41;40;37;40;46;39;39;38;44;47;46;34;42;34;41;42;37;48;43;35;36;30;37;35;32;32;36;30;37;31;31;…
ZSCAN10_M00592_1.94d.bed	0.15261813537675606	239	1566	187800	7;8;10;2;12;10;17;8;13;7;10;15;8;9;13;8;16;9;7;12;9;10;7;9;7;7;6;11;9;14;10;9;15;7;18;11;8;7;7;9;12;7;12;8;11;10;14;8;6;12;11;14;14;16;12;13;12;8;11;12;14;12;20;19;26;13;11;17;15;19;17;10;17;19;14;19;17;20;20;17;8;8;14;14;11;14;14;15;9;9;10;8;9;4;6;14;15;13;11;9;13;13;2;2;5;13;7;12;6;5;8;7;10;13;11;3;10;10;8;10;4;6;6;6;4;10;12;13;6;5;5;7;7;13;1;6;13;9;5;5;10;10;7;5;14;9;9;10;9;6
SP1_M09177_1.94d.bed	0.15256217659823068	914	5991	481819	41;33;48;32;40;34;37;39;27;33;45;31;32;38;34;46;31;40;32;34;35;40;27;50;33;36;39;47;25;30;47;42;48;33;27;47;47;40;39;35;46;52;47;41;39;41;57;56;61;49;37;40;49;48;54;30;50;62;53;61;41;45;62;43;63;68;65;65;76;50;60;63;58;51;56;56;63;61;53;60;53;53;52;58;47;55;61;39;55;46;48;41;46;38;31;42;32;39;24;39;38;40;36;40;35;23;28;27;26;36;36;37;28;32;23;27;23;28;37;25;24;33;25;32;23;30;31;30;26;39;29;25;25;…
ATF3_M09744_1.94d.bed	0.15254237288135594	81	531	63685	9;3;4;5;3;7;2;7;0;1;2;5;1;2;2;4;2;2;2;1;1;2;3;2;5;5;5;2;6;1;3;4;1;2;2;0;6;4;5;3;4;0;5;8;7;3;3;2;3;1;1;6;4;4;1;6;3;6;1;2;5;8;6;8;9;5;10;5;7;3;6;6;3;8;4;2;4;4;11;6;4;6;1;2;8;1;9;3;4;2;4;8;6;4;2;3;6;2;3;0;3;1;1;6;3;4;0;1;1;1;7;0;3;0;1;1;3;0;2;7;3;6;3;2;2;2;7;0;0;4;2;2;4;1;2;3;3;1;4;1;5;7;1;4;3;1;6;6;1;5
ZNF322_M10383_1.94d.bed	0.15246721388810267	1616	10599	803695	56;72;56;58;51;49;58;63;68;64;65;61;82;53;58;74;68;73;65;65;65;70;66;69;74;81;68;62;60;67;63;58;65;61;86;69;82;69;81;69;62;78;80;83;86;91;76;77;74;69;89;79;81;98;70;83;94;76;99;76;109;88;106;117;108;82;89;103;111;117;103;121;87;98;108;120;102;91;105;79;89;101;87;112;93;84;84;73;81;81;68;69;54;65;53;76;74;65;58;63;63;64;67;61;57;72;61;52;65;49;58;45;60;52;50;58;62;57;48;59;52;47;58;64;70;51;47;58;…
BORCS8-MEF2B_M08910_1.94d.bed	0.1523545706371191	110	722	103772	8;10;7;8;1;3;0;3;9;2;1;3;4;6;4;1;2;6;4;5;4;4;3;4;6;7;1;2;9;8;2;3;1;8;3;5;5;6;5;5;3;4;3;5;1;1;5;7;4;4;7;6;0;4;3;2;8;14;7;8;10;7;5;8;6;8;3;14;8;4;4;3;7;8;8;2;3;9;10;10;7;12;12;4;7;14;2;4;6;6;7;1;6;3;6;1;4;6;5;9;8;2;2;2;4;3;3;2;1;11;4;4;2;1;0;0;7;3;4;5;9;4;4;1;6;2;0;2;2;4;4;1;5;6;2;7;1;3;2;7;5;1;7;3;1;10;3;9;3;6
ETS1_M05692_1.94d.bed	0.1518987341772152	120	790	85783	4;4;3;5;12;8;11;0;4;0;4;2;0;2;4;4;5;6;1;5;2;4;3;4;8;0;5;0;6;5;5;8;6;4;2;2;2;5;6;11;1;2;5;3;2;1;1;8;10;4;6;8;11;7;2;6;7;12;7;6;11;8;12;7;16;6;10;3;5;11;4;6;9;7;2;11;1;14;20;4;6;12;9;11;11;5;9;9;1;6;1;10;4;13;9;7;7;8;4;6;2;8;2;3;4;0;3;6;9;6;4;5;6;1;1;10;3;0;1;3;1;3;0;2;4;4;4;6;6;3;0;6;4;3;0;8;6;0;3;6;5;7;3;2;13;3;6;2;2;4
KLF14_M05867_1.94d.bed	0.15167095115681234	590	3890	297638	22;23;35;15;19;13;16;27;13;25;25;20;27;15;18;29;27;26;25;17;23;25;15;35;29;28;21;25;27;23;29;18;27;21;24;29;21;29;23;30;24;38;27;33;30;28;38;33;24;26;32;30;23;30;31;28;25;44;34;38;35;30;44;24;39;47;41;46;49;28;39;33;35;30;38;26;44;37;31;45;38;42;41;39;26;38;31;37;34;39;36;28;30;21;16;19;18;21;25;27;28;24;27;17;21;19;17;18;17;26;20;24;20;16;25;18;13;17;26;14;24;20;14;23;15;8;14;21;14;20;26;19;17;2…
IKZF3_M10442_1.94d.bed	0.15161957270847692	440	2902	283982	14;27;16;15;24;14;22;14;20;10;16;14;23;11;17;8;13;13;15;15;15;19;23;15;11;17;19;13;16;23;21;20;22;26;18;15;23;22;16;24;19;10;12;17;24;20;30;16;21;22;30;28;17;26;30;32;26;26;25;25;31;33;31;30;23;24;27;28;29;30;28;29;29;40;22;29;26;27;29;29;27;27;23;25;20;22;21;23;19;30;24;10;20;20;18;16;20;12;19;23;15;23;17;21;12;17;16;16;21;8;16;17;9;15;17;19;16;11;11;7;10;15;15;12;14;20;21;13;18;11;11;17;28;14;1…
TFAP2C_M06195_1.94d.bed	0.15152133959567082	742	4897	360258	20;36;21;18;30;18;26;39;27;23;29;30;27;26;22;32;28;33;19;18;27;28;25;38;17;29;34;31;31;25;26;26;37;30;35;28;44;39;26;54;41;32;50;33;32;40;40;45;41;37;42;36;22;28;48;36;48;41;37;61;52;40;63;47;36;48;47;42;48;52;35;45;60;52;47;55;42;57;51;56;45;45;24;53;59;45;47;46;38;48;39;27;26;42;48;34;44;21;32;19;25;45;42;28;19;34;31;30;16;28;34;22;35;21;27;23;31;17;13;19;20;23;30;25;33;17;27;16;26;19;24;17;26;…
FOXP1_M01031_1.94d.bed	0.15151515151515152	65	429	77977	3;3;2;1;3;3;3;2;2;5;2;0;3;2;3;3;3;2;2;0;0;4;2;2;3;1;2;9;4;3;4;1;1;1;0;1;2;3;4;1;1;1;3;1;1;4;6;1;4;0;1;1;2;5;4;4;5;5;3;1;7;8;6;3;2;9;5;4;5;10;5;1;1;0;0;2;6;6;6;6;7;3;3;3;5;5;6;1;1;5;1;2;9;8;2;3;2;2;3;1;1;2;2;3;1;2;2;5;2;1;5;1;0;2;4;4;6;4;1;0;4;0;3;3;4;1;2;3;4;1;2;2;1;3;3;2;1;2;3;4;4;1;3;1;3;3;2;1;1;1
HOXA9_M05806_1.94d.bed	0.1513157894736842	23	152	38285	2;0;1;1;4;0;1;2;1;2;0;1;1;2;1;0;1;1;0;0;0;0;4;0;1;1;1;0;0;1;1;1;4;2;2;0;2;0;2;1;1;0;0;0;0;1;2;2;2;1;1;0;0;1;1;1;3;2;2;3;1;0;0;0;0;0;1;1;1;1;0;4;1;1;2;2;1;3;1;0;0;2;2;1;1;0;0;1;1;1;2;1;1;1;0;3;1;1;2;0;0;3;1;0;0;0;0;0;2;1;1;0;1;2;1;2;2;0;0;1;0;0;1;0;2;1;1;0;0;0;4;3;1;0;2;0;1;0;1;0;0;3;0;0;1;1;1;0;0;3
KLF1_M08883_1.94d.bed	0.151058034778965	721	4773	412544	32;22;35;22;34;27;27;34;33;28;31;22;35;26;27;27;37;26;35;30;30;31;15;41;29;40;29;31;28;21;31;37;32;27;23;41;29;36;25;24;30;43;32;31;27;35;49;40;35;37;43;25;24;45;34;27;38;39;39;37;38;40;40;38;42;53;48;48;55;43;44;57;52;35;41;36;57;47;52;59;41;40;41;41;39;38;36;42;39;36;29;23;36;25;33;22;23;31;24;30;29;29;30;23;22;28;23;26;28;24;27;23;24;18;30;25;23;27;31;28;37;34;18;24;25;28;17;20;33;32;22;20;26;…
USF1_M06218_1.94d.bed	0.1509433962264151	80	530	69601	7;3;5;1;2;3;4;5;2;0;3;7;3;0;0;3;3;2;7;1;0;4;8;4;0;4;3;5;0;2;8;3;2;2;0;1;2;9;1;1;4;2;7;1;0;5;9;3;3;3;3;6;9;3;5;7;6;4;2;3;2;8;8;4;2;15;5;8;6;3;8;7;2;7;4;9;8;4;2;3;5;7;1;6;4;5;2;5;3;4;6;7;3;6;2;1;0;2;4;3;0;4;2;0;4;0;4;4;4;3;1;2;5;0;0;4;2;2;0;0;3;5;6;1;4;0;7;6;0;1;3;2;4;4;1;7;4;2;2;1;0;0;7;4;5;3;2;5;2;1
PPARA_M09922_1.94d.bed	0.1507032819825854	225	1493	200992	6;14;9;7;10;13;5;10;12;9;15;4;7;6;8;9;7;11;13;10;19;10;12;7;13;16;4;8;4;8;11;11;12;18;11;7;4;6;14;9;2;4;17;13;10;5;6;5;9;10;9;7;11;4;9;7;10;7;9;11;7;6;14;9;7;13;10;16;11;14;14;9;29;15;18;12;11;19;12;18;10;14;6;9;14;13;12;8;11;12;11;10;8;11;5;3;10;11;13;15;8;5;4;7;10;9;8;7;10;11;15;12;6;6;13;8;6;9;12;13;5;5;11;11;8;6;9;12;7;12;8;13;7;11;10;13;3;6;15;12;12;7;12;10;14;10;10;9;11;10
ZBTB45_M09307_1.94d.bed	0.1506849315068493	33	219	54665	2;2;1;1;0;2;1;0;1;1;3;2;1;3;1;1;2;2;4;3;1;0;0;0;5;3;1;2;0;1;2;0;0;1;2;2;0;1;0;3;1;3;1;3;2;2;2;1;0;0;1;1;4;0;1;2;0;1;0;1;5;1;0;1;2;3;2;3;1;2;4;1;2;0;2;3;2;2;7;2;1;2;1;4;2;0;2;0;1;1;1;2;2;2;0;0;1;1;0;2;1;1;1;1;2;3;0;1;1;0;2;0;0;0;1;0;0;0;1;1;1;1;2;3;1;5;1;1;2;1;3;1;2;2;1;2;1;0;0;3;1;2;0;3;1;3;1;1;1;3
ZSCAN30_M10388_1.94d.bed	0.15068110373733845	2157	14315	988524	71;81;74;78;65;78;84;86;81;85;85;80;92;89;93;98;85;83;83;87;93;77;88;87;93;76;75;95;92;89;89;90;81;101;102;90;107;88;102;110;93;95;108;90;110;87;111;113;102;112;121;120;105;105;122;149;123;135;121;124;138;128;140;157;126;159;144;148;121;145;154;139;145;135;160;132;147;126;118;136;134;130;140;104;107;111;141;107;110;97;110;104;110;95;102;83;96;77;97;79;97;98;101;90;66;101;79;101;72;91;77;84;79;69;…
ZBTB34_M09303_1.94d.bed	0.1506524317912218	127	843	79033	6;5;5;3;2;4;2;3;6;3;4;7;4;1;2;4;1;6;4;5;5;5;4;10;7;5;3;9;4;4;4;8;5;9;6;4;8;3;8;10;5;5;9;15;8;7;3;5;4;6;9;7;5;9;6;6;4;4;7;8;0;8;6;4;7;10;9;10;5;12;7;6;6;5;8;14;6;8;13;5;5;11;6;12;8;9;12;6;8;3;5;5;2;10;6;6;7;6;7;5;1;4;8;5;4;8;4;4;3;2;1;4;6;6;5;6;5;6;3;4;5;3;5;5;3;6;4;4;4;4;4;3;3;2;6;3;5;3;6;5;4;4;13;3;5;4;5;9;4;1
NFYC_M06674_1.94d.bed	0.15063829787234043	177	1175	146162	8;6;1;5;10;11;5;6;5;7;4;9;10;7;11;7;6;5;4;9;8;6;6;8;12;10;7;6;5;6;5;8;7;8;8;12;6;10;7;9;10;5;6;10;7;8;13;1;3;6;2;8;11;5;6;9;8;10;12;14;12;11;6;12;8;10;10;10;11;20;12;10;11;8;17;5;15;8;5;16;11;5;15;14;7;8;7;9;8;11;8;9;9;5;9;7;7;9;7;7;7;10;3;5;11;6;7;2;7;4;5;8;10;13;3;11;8;9;6;8;2;10;4;9;6;9;7;5;9;4;8;7;5;0;9;3;9;12;10;11;9;8;4;5;9;3;7;4;9;1
ZNF157_ZNF157.RCADE.bed	0.15059055118110237	459	3048	309862	20;18;23;20;12;16;31;22;25;15;24;16;17;21;18;14;18;22;17;12;20;17;23;21;21;21;26;21;17;17;34;15;23;24;13;9;19;13;19;18;15;25;15;11;26;17;27;25;25;27;29;24;19;17;19;26;23;13;27;33;28;21;28;29;27;29;32;34;27;19;35;29;29;35;38;25;30;24;23;29;29;26;25;22;21;18;23;37;24;19;20;29;21;22;13;17;21;15;14;21;24;25;11;15;19;14;8;12;22;17;11;17;16;24;21;12;15;11;19;14;18;21;21;12;23;21;14;22;14;18;16;13;17;20…
ZNF304_ZNF304.RCADE.bed	0.15045089953323967	6640	44134	2310239	236;239;201;227;195;218;227;228;229;224;230;187;233;233;229;237;273;276;251;263;262;246;280;260;266;302;307;273;283;292;337;310;323;298;320;303;313;348;324;325;360;334;367;339;361;393;401;426;400;395;420;395;436;433;397;408;416;428;465;428;444;491;481;461;491;484;521;515;519;449;423;385;351;395;377;374;366;382;404;420;419;453;385;385;373;351;345;353;369;294;365;333;355;305;274;282;262;296;285;312…
ZNF267_ZNF267.RCADE.bed	0.15008714942164475	4736	31555	1534380	169;170;147;175;137;166;143;181;152;161;157;132;176;181;192;162;205;181;221;159;173;194;191;175;225;203;206;178;215;205;217;229;234;243;245;216;224;264;243;253;256;240;261;282;246;314;327;327;282;311;295;266;302;291;304;308;317;306;307;287;298;323;333;342;329;307;371;356;357;313;330;274;288;284;280;284;269;282;296;279;295;306;266;289;276;221;243;244;252;233;261;212;242;238;238;201;178;212;187;200…
ATF6_M09435_1.94d.bed	0.14987714987714987	61	407	57886	3;4;1;1;4;4;2;4;1;3;3;6;3;1;3;4;1;2;0;1;7;1;5;1;4;1;4;2;3;3;7;3;1;1;1;2;3;1;4;5;5;3;2;3;3;3;2;2;3;2;2;5;3;3;3;3;5;2;2;1;4;2;4;2;4;1;3;4;5;6;2;6;6;3;3;3;3;6;1;5;5;2;1;4;0;2;3;6;6;3;2;3;5;1;3;5;5;0;5;4;6;3;2;2;1;3;3;1;1;1;3;2;0;1;1;2;3;1;1;3;2;2;1;0;5;2;1;1;2;4;2;3;3;4;0;3;2;1;3;3;1;3;2;2;1;1;3;1;2;1
ZNF543_M10366_1.94d.bed	0.14967228075997677	1804	12053	825922	64;63;75;79;49;76;83;62;70;66;73;60;70;72;81;76;81;76;60;61;75;78;82;79;68;90;86;62;92;86;104;87;88;75;71;92;78;77;76;87;92;78;78;80;75;86;99;75;85;81;97;98;82;94;111;113;86;96;97;96;77;109;108;124;99;113;122;110;109;104;126;107;110;128;125;102;137;128;103;112;100;121;124;95;100;105;103;104;86;100;91;105;82;82;88;80;102;79;71;74;93;75;76;85;69;76;70;93;72;77;55;59;71;67;66;61;66;58;65;57;51;65;67…
ZIC1_M09327_1.94d.bed	0.14933804060017652	846	5665	338350	33;33;26;31;28;30;17;39;30;28;26;38;28;35;29;36;45;32;31;34;34;22;27;27;42;39;36;45;32;36;43;41;34;39;41;37;38;40;38;40;41;37;47;51;43;51;51;65;68;49;44;45;34;47;61;67;59;46;54;67;46;63;60;54;62;59;51;67;57;61;59;51;54;54;39;50;51;44;60;55;42;64;58;40;54;37;40;37;46;51;64;38;45;34;37;41;29;46;28;33;31;31;43;24;32;25;33;18;27;33;25;30;35;19;29;30;14;31;19;31;33;30;21;40;27;23;21;20;20;17;24;23;24;…
ZBTB7A_M09309_1.94d.bed	0.1492063492063492	94	630	53164	5;4;2;4;6;2;2;7;5;5;2;3;1;5;3;6;3;5;1;2;5;1;3;3;4;5;7;4;4;2;4;1;6;1;3;4;6;7;9;10;4;2;7;9;6;2;7;4;4;6;6;3;3;3;5;5;7;4;6;8;6;5;10;3;4;6;2;4;10;9;7;7;5;5;7;1;8;7;4;2;3;9;6;3;9;5;4;4;7;6;4;4;6;4;5;7;4;7;3;8;5;4;5;2;4;5;6;5;1;3;0;5;4;2;4;5;5;1;2;4;2;2;1;5;4;3;2;2;3;0;2;3;4;1;2;1;3;2;2;2;2;4;0;1;2;2;1;3;6;7
BATF3_M08502_1.94d.bed	0.14918032786885246	91	610	69944	11;3;6;4;3;7;3;6;2;1;3;6;1;4;2;3;2;3;2;1;1;4;2;4;4;3;8;1;5;6;5;4;1;3;2;0;3;2;6;4;5;0;7;8;8;3;3;5;6;4;2;4;7;7;0;10;3;6;2;5;7;9;6;10;10;8;7;7;7;5;6;6;4;9;4;2;2;5;13;7;4;7;3;4;8;1;6;5;4;2;2;8;8;4;3;2;6;2;3;1;2;2;2;5;3;2;3;1;1;1;6;2;3;0;4;1;3;0;2;5;7;10;2;1;5;1;4;2;1;9;2;1;10;1;2;2;4;1;4;1;4;6;1;2;4;1;6;4;4;6
ZNF100_ZNF100.RCADE.bed	0.14914372425753306	2064	13839	811576	69;63;71;67;53;64;64;79;75;87;63;65;80;84;92;95;89;90;88;82;97;95;76;78;85;106;73;96;82;93;91;87;97;92;95;99;83;114;92;109;114;86;123;97;109;149;125;111;133;146;110;107;151;166;122;119;123;141;144;124;139;165;118;140;129;135;199;146;151;157;132;138;167;133;115;135;131;121;117;111;116;118;124;118;111;96;131;92;106;84;94;76;98;97;96;87;89;84;75;59;73;74;89;75;77;66;82;66;58;60;57;73;69;62;67;81;59;…
CREB3_M10072_1.94d.bed	0.14885496183206107	78	524	57830	1;4;1;4;3;3;1;5;3;6;6;6;1;1;4;5;3;3;1;2;5;5;6;5;1;2;6;1;2;2;4;3;1;2;2;8;0;2;9;8;2;4;1;4;2;4;4;5;3;3;5;4;1;2;3;9;1;3;8;4;6;2;3;2;7;7;6;7;6;11;5;10;2;1;3;5;7;3;3;5;4;5;5;4;6;1;4;9;5;1;6;7;6;9;3;8;3;4;4;7;3;3;2;1;2;4;1;1;2;1;3;0;0;2;3;3;2;3;1;3;4;1;2;4;2;1;2;1;4;3;3;5;1;2;1;1;3;4;3;1;1;5;5;4;0;3;1;0;3;2
SPZ1_M06787_1.94d.bed	0.1487946799667498	179	1203	117503	6;4;5;9;1;10;8;8;2;2;13;7;7;8;6;12;6;7;6;8;8;3;7;10;5;5;6;7;5;6;7;6;5;10;12;11;9;4;10;12;7;9;10;6;11;16;9;13;11;14;8;8;1;12;11;8;12;12;7;15;14;7;8;12;12;11;12;5;9;7;16;12;11;17;12;15;13;12;9;7;13;10;10;11;4;11;9;9;6;12;15;7;13;8;5;7;8;10;7;4;6;11;0;8;5;4;7;12;3;10;9;4;13;7;10;9;10;7;7;7;7;3;4;4;4;6;10;5;11;7;8;4;9;8;8;8;5;8;4;3;3;7;3;9;5;3;3;1;4;6
ZNF563_M10403_1.94d.bed	0.14838337182448036	1028	6928	550545	46;42;32;34;44;35;38;38;33;37;36;32;40;43;53;55;46;51;42;38;36;45;45;47;42;34;37;37;40;36;43;39;48;52;50;60;42;45;43;47;49;60;35;49;70;50;53;45;38;51;50;66;71;59;61;67;78;46;41;57;60;56;56;76;62;68;62;63;69;73;65;65;57;75;59;71;62;61;75;69;56;65;56;62;68;63;60;59;48;48;64;57;56;54;57;39;49;41;41;39;43;49;46;36;44;43;39;45;37;35;36;37;35;31;48;31;30;28;34;38;27;38;33;39;33;40;37;29;32;38;30;33;37;…
IRX1_M01343_1.94d.bed	0.14814814814814814	40	270	34601	4;4;2;1;0;0;1;1;2;1;0;1;2;1;5;1;1;1;0;4;1;3;3;1;2;2;0;4;3;4;0;1;2;0;2;1;2;1;2;3;1;2;2;1;3;1;1;3;1;3;3;0;4;2;2;4;3;0;0;1;1;0;3;3;2;11;3;1;3;1;0;6;2;4;4;5;0;3;2;1;2;3;2;1;2;4;1;2;3;1;4;2;2;3;1;2;4;1;0;0;0;1;2;1;2;2;0;1;2;2;1;0;1;0;1;2;0;2;1;3;1;0;2;1;2;2;2;0;1;1;3;3;0;1;0;1;1;1;1;2;0;5;2;2;2;1;2;2;1;2
FOXN2_M01021_1.94d.bed	0.148	37	250	33368	1;2;1;2;2;2;1;1;1;2;0;0;0;0;1;1;1;3;0;0;0;3;1;0;3;1;3;1;1;1;0;1;3;1;4;2;0;3;2;2;2;2;2;1;0;1;1;1;3;0;1;4;5;5;1;2;4;2;1;3;3;1;2;0;2;2;2;4;0;3;2;2;4;2;0;1;2;5;1;0;3;4;4;5;4;1;4;0;4;1;5;2;1;0;2;0;0;1;1;2;2;1;4;1;1;3;2;0;2;2;1;3;2;0;3;1;3;0;1;0;2;3;1;0;3;3;2;0;1;1;0;0;4;0;2;2;1;1;0;3;0;1;1;2;2;1;2;0;0;3
ZNF23_M09339_1.94d.bed	0.14789434338400198	1187	8026	576629	56;50;39;52;50;35;44;39;42;60;39;45;29;53;41;39;45;56;45;45;42;40;60;49;50;61;57;51;37;47;61;49;67;61;48;51;58;62;55;63;57;66;59;46;53;66;70;72;54;78;68;62;69;69;68;65;86;55;60;86;74;89;102;72;79;74;74;68;99;80;81;73;58;54;59;75;60;62;86;86;74;98;83;65;61;58;53;53;71;49;62;63;68;70;48;66;64;46;59;51;43;61;51;36;40;32;51;52;35;37;41;28;42;35;49;35;49;31;31;37;46;36;38;50;47;38;31;37;39;50;30;18;41…
ATF7_M05568_1.94d.bed	0.14785992217898833	38	257	31451	6;2;2;3;0;0;0;2;0;0;2;2;3;0;0;4;2;2;0;0;2;0;2;0;4;2;2;2;2;0;2;2;0;0;2;0;4;2;4;4;1;0;2;3;0;2;2;0;0;0;0;2;2;2;0;7;2;4;1;2;2;4;2;5;6;0;6;4;4;2;0;5;0;2;2;2;2;0;5;2;1;6;0;0;3;0;5;2;3;0;0;4;2;2;0;4;4;2;0;0;3;0;0;0;2;1;2;0;0;0;2;3;3;0;0;0;0;0;0;4;0;2;0;0;0;1;0;4;0;0;2;0;6;0;0;2;2;1;2;0;2;4;2;1;2;0;0;6;2;4
GATA1_M08711_1.94d.bed	0.1477832512315271	30	203	38428	2;3;0;0;1;5;5;4;1;1;1;0;1;3;3;4;2;1;4;1;1;1;0;0;1;0;0;2;3;1;0;1;0;2;2;0;3;3;2;1;3;2;1;4;0;2;0;1;0;1;0;1;1;1;1;2;4;2;0;1;1;0;1;1;2;0;1;2;2;1;1;3;2;2;2;1;1;3;4;2;1;2;1;2;2;0;2;1;2;1;2;1;0;1;2;0;1;1;2;0;1;1;0;0;0;2;2;1;0;2;0;3;1;1;2;1;1;1;2;1;0;1;2;0;2;1;2;2;3;1;1;0;0;2;1;1;1;0;0;1;2;1;1;1;1;1;0;1;1;2
ASCL1_M08474_1.94d.bed	0.14777070063694267	696	4710	500850	22;27;18;24;37;31;23;24;28;31;29;28;28;38;22;19;37;38;33;20;32;22;24;30;37;21;34;33;23;35;35;31;28;38;23;35;27;37;31;24;32;35;27;42;48;33;28;46;39;27;41;44;35;39;47;37;20;32;41;43;54;35;30;44;30;44;21;32;39;51;55;43;58;40;41;54;53;42;33;40;51;47;42;39;35;43;38;31;36;22;33;21;35;38;27;25;31;28;33;22;22;18;19;31;12;25;18;38;21;28;19;21;26;15;32;29;26;28;45;19;17;24;32;27;24;20;27;33;29;18;28;24;38;…
SP2_M10360_1.94d.bed	0.1477503040129712	1458	9868	599176	49;62;41;63;47;45;50;60;55;46;44;46;57;52;37;63;59;58;58;50;61;63;46;55;51;57;61;60;59;61;68;75;74;56;54;71;55;79;77;86;79;80;73;78;64;98;92;91;81;75;83;79;89;81;96;71;88;83;92;99;86;87;125;97;112;109;108;119;118;100;87;95;77;100;89;76;88;86;96;97;93;95;90;100;83;80;97;90;87;73;71;65;77;69;65;73;56;63;70;76;66;70;65;55;53;52;57;53;40;55;64;59;35;46;41;48;38;50;55;37;45;60;35;53;57;55;38;37;30;46;…
ZNF283_ZNF283.RCADE.bed	0.14757272270956331	6174	41837	2503039	243;238;243;228;237;241;234;242;240;215;240;221;221;250;192;236;282;229;253;244;262;289;269;236;275;264;285;237;324;287;275;275;281;312;308;302;314;353;328;324;311;334;322;355;352;337;366;367;335;378;370;345;360;328;357;378;335;365;386;395;344;402;432;391;411;387;424;440;437;409;406;376;385;402;356;388;364;322;355;377;403;383;352;367;330;316;312;298;297;284;305;314;284;315;268;255;302;270;246;252…
ZNF343_ZNF343.RCADE.bed	0.14754926730672058	292	1979	155195	5;7;12;14;8;9;16;11;13;9;12;11;17;14;12;18;11;9;9;19;11;9;13;15;7;13;13;11;14;14;22;11;12;10;15;10;7;12;12;18;14;7;16;19;9;14;12;14;21;11;11;18;12;11;13;16;14;17;14;21;22;22;19;27;20;22;20;16;21;17;19;17;13;19;17;25;19;21;19;26;19;16;17;14;19;26;17;22;16;10;18;17;11;15;12;15;14;14;12;8;10;11;14;9;6;17;9;13;15;12;10;10;11;12;6;9;9;10;8;14;9;5;8;7;11;14;11;5;6;12;14;10;6;5;9;8;13;9;10;9;9;9;12;9;8;…
ZNF264_ZNF264.RCADE.bed	0.1475451539048588	580	3931	370570	30;20;24;29;24;22;21;25;36;20;29;27;20;27;20;29;26;21;38;23;36;18;24;22;26;14;27;23;24;28;30;21;36;27;35;30;23;22;22;24;25;25;30;20;25;35;23;31;26;31;29;29;34;26;18;27;33;28;35;35;25;45;43;35;29;30;36;42;33;38;32;40;40;38;37;34;35;37;32;28;28;43;27;32;32;33;40;35;34;29;28;27;31;38;26;27;21;29;21;22;27;26;24;25;16;21;23;24;23;19;22;23;21;18;24;19;11;24;28;20;23;20;20;22;19;20;21;15;26;22;20;12;20;…
ZNF682_ZNF682.RCADE.bed	0.14743350567666968	2766	18761	1109033	101;102;102;101;98;101;103;124;114;116;91;92;105;142;93;116;119;111;116;106;96;129;123;125;115;135;131;108;131;126;123;138;129;137;143;137;148;161;144;142;147;136;138;145;137;128;150;151;139;170;147;139;172;168;171;152;162;152;172;191;152;157;196;200;189;198;197;196;211;180;162;171;173;175;149;138;169;189;159;193;170;195;156;174;157;165;162;128;137;170;133;140;127;123;119;136;136;125;101;109;113;…
KLF1_M00616_1.94d.bed	0.1473997660321174	1386	9403	614677	53;47;61;41;55;40;58;58;54;50;47;40;51;48;49;67;61;64;66;57;48;60;42;72;50;67;64;61;67;44;71;72;78;70;45;78;62;69;74;58;58;81;72;55;64;81;77;84;83;96;84;67;87;77;92;70;74;68;79;85;80;87;104;82;96;88;112;104;106;84;91;84;82;86;85;72;100;77;91;101;93;89;82;83;73;87;80;81;75;80;66;57;69;66;59;62;56;70;71;70;51;59;59;49;58;53;50;54;48;54;63;40;32;38;52;51;38;38;50;39;51;57;36;56;41;55;35;38;36;43;45;…
PROX1_M09088_1.94d.bed	0.1471698113207547	39	265	38191	2;3;0;0;3;1;2;0;1;1;1;3;1;0;2;2;1;2;3;6;3;2;4;3;3;1;3;1;1;3;1;3;1;2;2;1;0;0;1;2;2;1;2;4;0;0;3;3;4;1;3;0;2;0;1;5;2;4;0;3;3;5;2;2;4;1;2;0;0;1;3;3;3;2;1;3;2;5;3;5;1;2;1;3;1;1;3;3;1;3;1;2;4;2;3;1;2;4;1;0;0;3;2;0;2;3;0;1;0;2;4;1;0;0;2;1;1;1;0;1;2;1;6;1;0;2;2;1;1;2;0;0;1;0;0;0;2;1;1;3;2;1;0;1;2;1;1;2;1;3
ZNF384_M09363_1.94d.bed	0.1471529110684581	230	1563	274556	10;9;9;8;16;4;17;7;5;9;5;5;12;0;9;13;11;15;6;11;11;11;8;10;0;13;3;10;5;15;10;7;8;7;13;7;10;13;16;9;16;11;8;12;18;7;11;15;17;8;3;7;4;11;25;15;23;15;8;5;10;21;11;7;9;11;15;9;22;25;18;14;14;14;12;15;16;14;12;7;13;15;9;12;5;20;16;10;6;22;6;21;9;5;6;17;3;14;15;13;12;8;6;7;7;14;11;6;14;4;6;5;9;11;10;11;6;8;5;7;17;7;9;3;20;8;7;8;10;9;21;14;16;3;2;3;8;2;11;10;8;5;8;10;14;10;9;11;6;7
CTCF_M05451_1.94d.bed	0.1468648709064491	1314	8947	616980	51;37;51;40;43;47;44;40;53;45;46;39;40;52;61;46;55;52;57;56;46;54;51;48;63;61;63;45;63;60;59;58;55;71;61;59;55;63;53;80;47;59;80;63;65;71;59;60;91;91;74;81;88;67;84;81;77;78;90;78;77;94;82;88;95;101;123;93;76;76;85;77;80;92;77;106;83;91;76;83;93;79;80;92;75;73;68;72;87;69;62;58;56;60;53;57;57;41;45;49;62;67;78;54;48;47;51;56;49;53;33;43;38;38;53;42;60;46;46;36;44;29;44;44;48;32;46;44;44;42;51;45;…
ZNF430_ZNF430.RCADE.bed	0.14684287812041116	600	4086	398479	21;18;22;23;31;23;20;23;28;29;18;30;24;25;14;23;32;22;22;20;28;21;21;39;27;24;29;24;16;22;22;24;33;29;19;19;26;27;29;29;27;30;37;34;25;35;22;35;35;34;24;15;33;26;27;39;32;27;32;40;42;29;30;41;31;25;39;42;31;43;27;31;38;45;40;34;41;39;37;35;43;46;34;25;40;33;27;29;39;20;37;24;37;36;29;25;27;16;18;29;31;23;26;29;23;23;23;22;34;27;25;16;28;23;27;24;26;24;19;22;22;22;18;21;19;20;22;30;24;21;21;24;25;…
BCL6_M09454_1.94d.bed	0.14671814671814673	38	259	54185	4;0;1;1;0;1;3;4;1;3;2;1;1;0;1;1;0;1;2;1;1;1;0;2;0;2;1;3;2;3;1;1;2;2;0;3;0;3;0;2;0;1;1;2;0;0;3;1;2;1;0;2;3;2;0;5;2;1;0;2;1;2;3;2;2;3;0;4;0;0;1;4;4;3;4;0;1;5;3;2;1;4;1;1;2;1;1;3;2;2;1;2;0;3;1;2;1;1;1;2;3;1;1;1;2;3;2;4;4;1;2;0;2;1;2;1;2;0;1;2;1;3;0;2;1;0;4;1;4;2;1;5;0;1;1;0;4;2;1;2;1;2;3;3;1;1;4;5;2;5
USF1_M09267_1.94d.bed	0.14662447257383968	139	948	103472	10;7;7;5;8;3;7;2;7;3;5;4;6;8;4;6;8;4;9;4;6;6;8;5;7;9;4;5;5;5;6;6;9;8;8;5;10;9;5;6;6;6;3;5;5;8;5;7;3;4;9;4;6;6;13;12;5;6;9;10;8;10;8;10;11;9;8;3;8;10;5;10;6;8;12;18;11;7;10;7;11;10;4;9;12;11;7;8;6;3;10;13;8;4;8;8;3;4;9;5;3;6;2;6;6;4;5;8;7;4;7;3;3;3;7;2;3;2;3;6;7;8;3;7;3;9;8;8;6;4;3;0;6;2;6;4;1;5;4;4;3;6;2;2;3;6;7;8;8;1
PBX3_M06715_1.94d.bed	0.14638447971781304	166	1134	156904	8;5;3;10;6;14;7;6;4;5;7;7;7;12;5;3;6;5;5;7;5;6;9;9;7;6;4;3;8;7;5;4;4;3;8;6;4;8;6;4;3;7;6;5;8;10;9;8;5;5;5;11;15;11;6;7;7;9;7;11;13;7;7;11;13;16;11;9;15;14;11;12;11;10;12;11;13;5;11;9;8;10;9;10;8;10;11;10;7;8;10;12;10;5;9;13;11;7;11;7;11;7;6;6;10;5;6;3;5;4;4;2;9;7;5;12;5;5;7;3;7;6;6;8;7;8;9;3;6;8;4;5;10;2;5;8;13;6;3;6;7;9;2;3;9;7;9;7;9;9
MAF_M00424_1.94d.bed	0.146163215590743	120	821	111894	4;4;6;1;7;9;6;8;3;5;2;6;4;3;8;6;4;6;8;7;4;9;2;6;5;3;6;5;1;5;7;5;4;3;5;6;8;5;8;4;8;6;7;5;4;2;5;3;7;3;4;4;6;4;2;6;6;6;7;5;7;6;2;4;6;8;3;6;5;4;10;5;9;9;4;9;6;12;12;4;5;13;9;6;8;6;5;3;1;8;4;5;3;2;8;6;7;3;3;3;6;6;3;7;2;7;8;3;9;4;5;5;9;7;1;5;1;4;7;6;8;10;6;3;4;8;3;6;4;6;6;8;5;5;4;7;2;4;6;4;8;5;4;6;6;5;7;6;6;6
ASCL1_M08476_1.94d.bed	0.14609519884607458	709	4853	507544	18;26;23;26;37;31;22;22;27;32;28;39;32;38;24;24;41;44;26;20;30;21;28;32;38;22;34;36;26;33;27;26;32;38;26;29;33;30;26;26;28;34;31;41;48;28;28;48;32;33;35;44;30;38;49;38;24;42;40;42;52;42;39;48;33;45;26;34;36;50;62;48;58;37;44;55;53;42;31;43;52;47;40;41;35;51;48;33;32;26;31;24;44;40;30;26;38;26;33;22;24;26;22;28;16;27;26;38;22;34;20;18;27;14;37;25;36;26;41;18;18;23;30;26;20;20;25;44;27;22;28;24;31;…
ATF7_M08490_1.94d.bed	0.14590747330960854	41	281	35304	6;2;2;4;0;0;0;4;0;0;2;4;4;0;0;4;2;2;0;0;0;0;2;0;4;2;4;0;2;0;2;2;0;0;2;0;4;2;4;4;2;0;2;6;2;2;2;0;2;0;0;4;2;2;0;6;2;4;2;0;2;6;4;8;6;2;6;4;4;2;0;4;2;2;2;2;2;0;8;4;0;4;0;0;4;0;8;2;4;0;0;4;2;2;0;4;4;2;0;0;4;0;0;0;2;0;2;0;0;0;4;2;0;0;0;0;0;0;0;4;0;2;0;0;0;0;2;4;0;0;2;0;6;0;0;2;2;0;2;0;2;4;2;0;2;0;2;4;0;4
ZNF555_ZNF555.MEME.bed	0.1454921291143266	915	6289	498360	31;29;34;40;41;32;25;26;48;39;36;38;39;47;33;44;40;38;41;42;32;45;35;35;31;45;36;38;51;43;49;37;47;35;43;37;42;42;42;42;43;39;48;42;40;42;50;54;45;61;44;52;55;62;48;65;54;57;51;57;60;69;58;52;59;73;54;53;50;52;62;55;52;55;70;48;72;56;66;62;45;46;48;49;52;51;54;58;40;55;47;49;45;37;34;41;43;35;39;34;39;42;46;32;37;33;42;24;28;47;26;37;34;27;38;31;32;36;28;48;32;23;32;32;28;38;28;35;23;40;38;32;33;…
SRF_M06142_1.94d.bed	0.1454272863568216	97	667	96664	7;5;0;11;2;4;1;3;9;3;1;3;4;5;2;1;1;6;4;3;2;3;1;2;5;6;3;5;6;6;2;2;0;9;0;1;7;2;4;7;6;3;1;4;1;1;3;6;10;4;5;6;2;2;3;3;4;5;5;13;7;6;5;11;11;2;7;13;7;6;3;8;2;10;6;3;3;2;8;4;6;8;11;12;9;5;9;4;4;2;6;2;2;2;4;9;0;5;6;8;8;2;3;8;6;1;4;2;2;2;12;5;4;0;0;3;2;6;2;4;8;9;2;2;2;6;4;2;5;1;3;4;2;2;2;5;4;2;6;4;6;4;3;4;5;1;6;3;0;10
ZNF737_ZNF737.MEME.bed	0.14527845036319612	120	826	102077	7;2;7;6;5;6;7;4;2;4;4;6;3;8;5;7;11;6;3;7;5;1;6;7;7;6;3;3;7;6;5;6;6;2;4;4;6;4;4;4;8;10;5;4;6;7;6;1;6;8;6;7;5;9;6;8;6;4;10;7;8;5;6;5;5;10;3;7;6;4;7;5;9;7;8;9;10;9;7;9;9;8;5;2;6;7;10;4;3;3;2;9;4;10;2;5;7;3;5;4;6;7;3;3;9;8;3;7;3;4;0;2;3;10;5;7;2;5;3;6;6;4;5;6;5;6;3;2;4;6;4;7;4;2;5;8;5;2;3;7;4;9;5;3;4;5;4;2;9;8
SP1_M09181_1.94d.bed	0.1452449567723343	1260	8675	653299	47;41;52;45;47;39;54;61;44;50;50;53;56;48;48;57;49;52;63;46;57;39;32;59;45;66;61;60;52;45;64;54;57;61;46;68;52;59;69;57;62;67;63;49;55;56;74;81;62;70;73;66;68;71;85;68;72;74;79;83;86;72;91;73;91;87;98;89;97;75;83;77;69;71;72;61;89;82;80;89;91;88;75;83;62;87;73;63;69;67;68;65;71;51;52;57;53;58;56;57;56;58;47;53;52;50;35;51;55;49;58;44;39;34;56;46;41;41;57;33;41;53;36;64;42;46;26;39;41;50;53;37;37;…
IRF9_M05855_1.94d.bed	0.1451831750339213	107	737	120194	7;4;7;5;5;2;1;8;5;10;7;6;8;4;0;3;6;3;3;1;3;3;5;4;1;2;2;5;3;10;4;4;7;3;4;7;2;5;4;4;3;6;1;9;2;2;5;8;5;5;4;8;4;5;5;3;7;7;5;9;9;7;3;5;8;6;5;7;10;4;10;5;12;6;5;8;6;8;4;8;6;5;3;13;8;4;7;7;9;4;3;5;1;7;7;7;7;3;5;3;6;3;1;5;13;6;2;3;2;4;3;5;4;2;1;2;4;5;3;5;4;3;4;10;3;3;1;4;5;6;4;5;6;1;5;5;7;4;2;4;3;2;6;6;4;6;1;3;6;4
ZIC4_M06240_1.94d.bed	0.14507772020725387	532	3667	268952	22;14;23;17;18;22;22;18;19;18;23;26;23;17;21;33;26;18;25;23;25;21;17;19;25;27;17;21;26;23;33;24;28;12;19;17;20;20;21;24;26;22;35;31;23;28;28;21;37;42;24;28;28;31;38;37;36;40;37;33;31;34;34;31;34;38;40;35;30;45;32;40;29;40;29;32;35;23;42;28;40;27;38;31;35;34;23;24;26;27;34;26;28;22;23;22;24;19;25;15;17;21;26;20;27;14;29;19;12;21;20;20;20;22;26;22;18;15;19;20;37;15;16;22;18;18;16;14;14;11;27;16;15;…
HOXC11_M05822_1.94d.bed	0.1450381679389313	19	131	35689	1;1;2;3;1;1;1;1;2;0;0;1;1;1;0;0;1;0;0;0;0;4;0;2;0;2;0;0;1;0;0;2;4;2;0;1;0;2;1;0;0;0;0;0;0;1;5;2;0;2;1;0;0;0;0;2;2;4;2;2;0;0;0;0;0;0;2;0;0;1;3;1;2;1;2;0;1;4;0;0;0;1;2;0;1;0;0;1;0;1;2;1;0;1;1;1;1;1;1;0;0;2;1;0;0;0;1;0;2;1;1;1;2;0;0;2;2;0;1;0;0;0;0;0;1;1;1;0;0;0;5;1;0;0;2;0;1;0;1;0;0;2;0;0;0;1;1;0;1;3
CTCF_M10351_1.94d.bed	0.1449767608151591	1622	11188	804126	61;54;70;52;48;57;55;59;60;64;59;53;53;63;73;70;77;69;73;75;66;75;68;60;77;71;74;68;73;78;76;80;82;83;84;82;68;88;77;98;64;62;90;92;83;90;77;87;114;100;98;110;102;95;109;94;87;98;105;110;93;120;97;101;114;109;147;107;83;108;90;93;114;112;98;123;112;107;93;105;105;106;97;103;92;83;88;80;95;81;74;85;70;71;63;76;65;52;45;67;69;66;79;63;60;65;68;72;66;62;46;61;55;40;67;52;74;56;60;46;40;45;54;60;69;3…
ZNF778_M10417_1.94d.bed	0.14492753623188406	110	759	87706	3;3;7;4;7;6;7;4;3;4;7;5;5;4;2;8;3;6;1;6;3;8;5;3;6;7;7;7;4;5;3;2;7;4;11;5;2;6;3;4;4;2;6;5;4;5;5;5;4;5;7;7;1;6;4;2;10;2;2;6;3;5;7;6;14;3;4;9;9;5;5;7;5;4;7;8;4;5;7;10;9;6;11;6;7;5;3;5;7;8;10;6;7;3;4;1;6;4;3;4;4;2;1;4;7;5;6;6;4;5;8;2;4;4;6;6;7;2;5;3;8;6;7;3;4;4;5;4;4;7;5;6;8;2;3;3;2;1;0;3;4;3;5;9;3;10;4;3;4;6
ZNF534_ZNF534.RCADE.bed	0.1448798156075074	880	6074	495939	31;24;35;35;31;30;35;42;35;25;41;30;41;33;29;31;30;36;37;37;37;39;35;46;37;36;32;44;43;29;42;47;46;36;48;39;36;34;50;35;39;41;55;48;51;45;45;43;46;46;51;44;41;46;44;56;43;38;61;64;54;66;52;52;70;60;59;64;46;67;64;56;63;54;58;50;46;58;55;62;51;56;55;47;54;44;52;49;38;38;46;44;44;43;45;42;38;45;38;46;58;31;57;31;38;41;42;32;37;38;33;35;31;35;30;26;32;41;33;31;26;30;28;26;30;31;41;24;23;31;20;18;43;…
VDR_M06221_1.94d.bed	0.14480587618048268	138	953	132016	7;5;2;11;7;4;3;4;7;5;8;9;6;9;1;5;6;8;5;10;5;1;9;4;5;9;4;3;11;5;6;6;4;13;8;10;3;3;2;7;4;8;3;5;5;2;7;3;6;5;11;5;7;2;4;9;9;9;12;8;8;8;3;10;5;8;9;11;8;4;7;7;7;9;11;8;6;8;12;8;11;8;12;9;5;5;4;2;1;4;6;7;6;6;7;8;3;8;5;4;2;10;3;3;6;9;7;5;7;3;7;6;9;11;14;6;4;6;10;10;2;4;3;7;8;5;7;6;6;6;5;9;5;8;5;7;10;4;6;4;6;4;8;7;5;9;1;8;2;5
ARNT_M00226_1.94d.bed	0.14446529080675422	77	533	75281	2;2;7;1;5;2;3;4;1;0;3;9;6;3;1;2;5;3;9;3;3;1;4;1;3;1;3;2;4;1;2;2;4;4;3;6;6;5;4;3;2;3;4;1;1;4;1;5;4;6;6;3;5;4;4;5;4;3;5;5;4;1;1;3;4;3;5;2;4;9;9;7;2;5;6;5;5;6;5;2;3;4;2;6;5;5;3;3;3;5;4;5;1;5;3;2;1;1;3;5;4;8;4;3;5;2;1;3;2;2;1;2;2;4;6;0;3;3;4;2;5;4;5;1;2;1;5;2;5;4;7;0;2;5;2;4;2;4;7;6;1;6;5;1;3;4;1;3;6;3
STAT3_M05480_1.94d.bed	0.14434389140271492	319	2210	255822	14;8;11;10;9;8;6;13;15;20;10;7;13;15;17;16;17;16;16;19;9;7;10;14;15;7;20;12;11;9;14;14;18;22;16;7;15;12;13;12;12;14;13;9;10;25;12;14;10;15;10;17;21;18;17;18;19;16;18;22;14;24;16;19;18;26;21;18;20;24;18;17;23;19;16;20;19;21;23;21;25;18;25;20;22;19;24;23;10;23;17;17;18;19;18;15;21;18;15;8;16;13;16;14;16;11;12;11;17;13;19;11;12;11;5;15;11;12;11;16;21;13;14;12;9;8;11;7;12;13;9;22;13;13;6;7;12;10;11;1…
FOXA1_M09573_1.94d.bed	0.14434330299089726	111	769	147555	4;10;3;2;2;4;6;3;5;8;4;7;3;4;4;8;3;6;5;5;3;4;6;6;4;6;6;7;5;3;3;8;3;6;2;3;4;2;9;5;1;4;8;4;4;6;9;6;6;2;1;4;4;8;4;3;13;5;4;4;6;9;9;8;14;15;9;7;12;10;4;5;4;5;7;6;8;8;9;7;7;8;4;5;7;7;5;4;6;10;6;6;5;8;2;9;5;5;5;5;3;1;2;4;1;1;3;3;3;4;5;6;4;3;4;6;6;3;2;1;4;3;5;4;3;5;6;6;3;7;6;3;3;2;3;2;6;2;5;7;7;5;1;3;2;2;2;7;7;10
CIC_M02158_1.94d.bed	0.14432989690721648	140	970	155562	6;11;1;5;3;8;4;7;8;8;7;5;7;9;6;8;5;9;3;6;10;6;7;5;1;8;3;3;7;9;6;5;5;8;7;2;6;6;9;6;9;8;10;8;5;3;5;6;11;8;2;5;5;3;3;6;7;5;11;6;10;11;5;6;5;6;7;9;6;6;10;5;16;14;7;13;12;13;3;7;2;10;12;4;11;12;6;7;6;11;8;6;8;3;7;12;4;4;6;4;10;5;9;6;1;2;5;4;4;6;3;9;9;10;5;7;6;4;5;3;6;10;5;7;7;5;2;8;9;6;7;6;8;3;6;0;7;5;9;7;3;3;10;4;9;5;4;2;2;6
NFYB_M06673_1.94d.bed	0.14416896235078053	157	1089	151707	7;5;4;8;12;9;5;10;1;5;5;6;7;6;4;9;3;4;7;7;9;4;9;8;10;13;8;8;6;4;2;4;5;6;10;7;4;3;10;8;5;7;8;7;3;6;8;4;3;4;2;10;7;10;6;3;8;8;10;16;9;5;13;10;8;15;5;8;11;21;10;8;12;10;7;5;14;7;10;11;7;8;12;19;4;8;7;9;7;13;7;11;9;3;9;5;7;7;6;3;8;12;4;5;10;9;6;2;5;7;3;5;9;8;4;10;6;8;3;6;6;10;10;6;7;7;10;5;7;7;7;11;6;2;7;6;9;6;9;6;8;5;1;7;8;4;6;4;8;6
ATF2_M08481_1.94d.bed	0.14395886889460155	56	389	40578	6;2;4;4;0;5;1;4;3;1;3;4;1;2;0;3;2;1;0;2;0;2;3;0;5;3;5;0;0;7;3;4;1;1;2;1;3;4;3;5;4;0;1;6;7;4;2;5;4;0;3;3;6;1;0;1;4;3;2;4;3;7;6;11;7;2;6;5;4;3;6;5;0;4;6;0;4;2;3;7;3;2;4;0;0;2;6;6;1;3;1;6;6;1;2;3;1;5;0;1;0;2;2;0;0;1;1;0;0;1;4;3;2;0;0;2;0;0;0;0;4;2;2;2;3;3;4;2;1;0;4;1;5;2;0;2;2;1;0;4;0;4;4;0;0;1;1;6;4;2
HOXA10_M09699_1.94d.bed	0.14393939393939395	19	132	35615	2;0;1;1;3;0;1;1;1;2;0;1;0;1;1;0;1;1;0;0;0;0;4;0;0;1;1;0;0;1;0;1;3;3;1;0;2;0;2;1;1;0;0;0;0;1;2;3;2;1;0;1;0;0;0;0;3;3;2;3;1;0;0;0;0;0;1;1;0;1;0;4;1;1;2;1;0;2;3;0;0;1;1;1;1;0;1;1;1;0;2;2;0;1;0;2;0;1;2;0;0;1;1;1;0;0;0;0;1;1;2;0;1;2;1;1;2;1;0;1;1;0;0;0;1;0;1;0;1;0;3;3;0;0;1;1;0;1;1;0;0;2;0;0;0;0;2;0;1;2
ZBTB4_M06842_1.94d.bed	0.14382566585956416	297	2065	211702	11;16;13;13;13;16;9;15;12;16;11;8;12;14;13;7;14;18;17;8;18;9;13;9;11;21;14;13;11;18;17;5;9;12;11;12;11;11;20;5;10;22;18;16;10;14;23;17;18;14;13;13;21;15;12;17;9;17;26;13;10;27;24;22;16;11;14;19;24;18;19;21;14;21;19;22;17;21;21;16;16;14;19;19;23;18;14;16;3;12;14;14;9;29;11;7;17;16;18;3;14;14;15;14;10;18;6;11;15;15;8;14;9;7;8;11;10;5;8;22;8;10;10;10;8;10;9;7;11;14;18;11;23;11;14;12;14;13;12;11;12;7…
ZNF730_ZNF730.RCADE.bed	0.1436961628817541	367	2554	290054	13;14;16;13;12;17;17;19;20;17;17;17;28;20;20;20;20;16;8;19;19;14;10;25;18;13;19;18;17;20;19;17;14;13;9;15;24;15;12;10;22;13;21;15;22;18;14;14;15;21;15;16;10;24;12;18;15;20;14;26;24;15;17;16;23;20;26;30;17;25;26;19;19;26;34;36;25;23;14;22;18;23;23;18;24;16;25;14;18;23;22;13;12;12;17;10;21;20;12;15;16;14;12;23;14;14;11;11;14;11;18;24;15;11;10;17;16;16;11;15;13;14;17;16;16;19;12;15;15;12;11;14;14;13…
FOXF1_M04073_1.94d.bed	0.14366729678638943	76	529	97490	4;3;2;4;1;4;3;5;5;2;6;4;4;2;3;3;4;4;1;6;3;1;1;6;1;2;3;9;8;2;3;6;3;2;1;1;5;3;2;0;2;3;5;2;0;5;7;1;4;2;1;2;2;3;4;3;5;1;5;5;2;11;8;6;4;8;5;2;5;6;7;5;2;2;3;3;8;5;9;6;6;4;2;3;9;6;4;4;3;5;4;1;7;6;5;7;3;6;3;5;2;0;3;6;1;2;1;4;2;2;5;1;2;2;6;3;0;2;5;0;7;5;3;5;4;0;6;3;4;2;1;2;1;2;4;0;1;4;1;5;6;1;3;1;3;4;1;1;3;2
ZNF213_M10324_1.94d.bed	0.14357814131569788	825	5746	481015	37;39;34;23;24;33;34;35;37;35;40;45;35;39;46;43;40;43;46;50;41;43;40;31;33;49;33;41;28;48;33;45;36;42;43;47;35;43;33;43;49;44;39;36;52;40;41;34;46;29;38;47;47;47;44;45;42;38;47;42;44;52;43;37;51;50;64;56;40;43;43;59;59;62;57;58;53;51;61;38;51;51;53;62;35;35;42;28;38;45;38;30;32;33;36;39;42;33;32;40;31;31;43;33;30;39;34;30;33;36;25;35;28;33;23;23;30;32;22;37;35;28;38;38;36;36;32;34;34;33;24;26;31;…
BORCS8-MEF2B_M08914_1.94d.bed	0.14354644149577805	119	829	128217	9;11;8;11;1;4;0;4;10;3;2;5;6;7;4;1;2;7;4;6;5;5;3;4;6;8;2;2;9;9;2;3;2;10;3;7;7;6;5;7;3;6;3;6;1;1;8;8;6;5;9;7;0;2;3;3;8;14;8;13;11;8;4;7;6;9;5;15;8;4;5;3;7;9;10;2;3;8;12;10;10;12;12;6;11;16;2;3;6;8;7;2;5;3;7;1;4;7;8;9;11;2;2;2;5;3;3;2;2;12;4;8;3;3;0;1;6;4;4;5;10;6;5;1;7;3;0;2;2;4;4;2;6;6;2;9;3;5;0;8;5;0;8;2;3;11;4;9;2;8
AR_M07575_1.94d.bed	0.1435114503816794	94	655	92550	5;4;6;4;8;6;2;5;5;1;9;1;4;4;2;3;1;3;4;6;0;8;2;4;1;0;0;7;4;6;6;6;3;9;6;3;5;6;0;5;5;2;6;2;4;1;9;4;5;1;4;2;4;6;6;1;7;6;9;6;5;0;2;11;5;6;14;4;4;2;9;4;8;2;6;3;6;7;6;7;10;9;3;6;3;0;6;6;6;5;3;6;7;4;6;8;2;1;8;2;4;4;1;4;6;7;5;4;9;3;1;2;9;0;1;4;3;0;5;6;1;5;2;0;6;5;4;3;1;3;4;2;4;4;4;1;10;0;1;5;3;6;0;5;6;2;7;4;6;6
ZNF582_M10418_1.94d.bed	0.14346085409252668	645	4496	388273	34;38;22;31;25;28;27;20;25;20;26;23;30;25;27;29;28;33;28;32;23;31;29;36;17;33;33;26;27;23;25;29;32;35;31;28;29;34;29;21;32;40;28;37;34;31;45;28;27;39;34;32;38;35;37;37;28;42;42;38;24;42;30;48;31;36;42;43;38;37;40;37;39;47;45;43;30;37;38;40;35;47;37;43;44;29;44;36;46;29;28;37;31;30;41;27;29;29;36;28;39;36;29;31;30;32;25;22;25;24;23;37;29;20;26;19;20;24;22;16;15;22;26;27;20;21;33;20;24;18;28;28;20;…
ZNF180_ZNF180.RCADE.bed	0.1431386717466991	13074	91338	4598308	498;422;464;490;440;455;451;546;477;486;445;465;466;493;474;490;600;571;601;512;546;519;510;567;594;605;698;595;636;626;648;676;661;713;743;652;638;710;690;696;747;708;740;718;718;778;861;875;916;884;899;832;830;906;891;838;905;844;898;920;859;994;916;955;1032;997;997;1037;997;933;805;821;691;718;708;752;685;739;818;855;830;952;818;794;813;756;844;707;724;694;712;668;761;678;651;610;558;650;601;5…
ZBTB7B_M06236_1.94d.bed	0.1430167597765363	128	895	78517	6;7;0;7;8;5;2;8;6;5;6;13;6;5;6;6;5;6;2;3;9;5;6;3;4;5;9;8;3;5;5;3;7;3;3;4;5;10;9;10;8;4;11;14;9;6;11;5;5;9;7;5;5;6;8;8;7;7;11;13;7;6;10;4;4;4;9;2;13;11;7;8;7;6;6;2;12;12;7;2;5;17;10;7;8;4;5;7;6;9;7;4;11;8;5;6;4;5;9;8;9;5;4;3;9;4;8;6;1;5;2;5;4;7;5;9;1;4;3;5;4;4;5;6;5;3;4;3;4;0;2;3;5;3;6;4;6;7;3;4;6;5;0;2;3;3;4;6;4;10
ZIC1_M09321_1.94d.bed	0.14289764672526226	504	3527	290249	19;20;18;15;20;20;19;21;14;16;14;25;11;20;19;27;31;18;22;16;23;16;22;16;29;24;21;31;22;21;23;27;21;13;17;16;16;15;22;20;23;28;30;28;22;28;30;26;33;36;29;29;21;29;40;35;31;31;36;37;26;32;42;36;37;29;29;32;39;41;25;33;32;38;26;27;32;28;38;31;31;30;33;32;34;28;31;24;28;29;36;27;24;21;27;20;21;25;26;22;13;21;22;20;25;14;26;16;19;21;24;14;24;15;19;15;15;19;16;22;31;24;15;17;16;17;14;17;16;13;24;18;21;…
TFDP1_M06816_1.94d.bed	0.14285714285714285	70	490	49396	4;1;5;3;2;2;6;4;2;4;0;2;0;0;3;3;2;4;0;1;2;4;0;5;1;2;3;3;3;3;1;2;4;1;3;0;4;3;9;2;2;2;6;8;7;2;3;3;3;3;4;3;4;9;6;2;4;3;4;1;4;6;4;6;5;9;4;6;4;2;2;7;7;8;2;4;4;3;3;8;2;1;6;7;3;6;7;5;2;3;10;0;3;1;9;3;3;4;2;4;4;5;1;0;3;2;4;3;1;1;2;2;6;4;5;4;3;7;3;3;4;2;2;3;2;2;3;4;2;2;9;1;3;1;0;2;1;5;2;0;3;0;1;1;0;1;1;3;2;3
ZNF30_ZNF30.RCADE.bed	0.14252990582845507	3360	23574	1227159	129;106;108;112;94;120;109;144;133;146;117;123;150;141;123;148;129;162;149;114;163;140;146;144;164;159;137;140;165;159;166;169;176;153;180;170;172;202;182;178;207;193;211;201;182;225;256;210;213;267;211;202;202;221;235;222;199;246;250;253;199;243;227;231;232;238;283;252;241;236;228;203;228;216;198;215;181;207;210;178;215;223;208;183;211;168;190;176;182;159;175;152;210;173;158;161;140;143;158;140;…
ZNF692_M07147_1.94d.bed	0.1424079896430553	770	5407	455978	34;32;29;29;29;42;37;30;25;34;31;25;32;36;38;44;28;33;42;37;41;37;37;30;38;32;36;36;32;38;26;36;37;26;24;37;27;35;33;40;27;38;26;34;42;29;56;43;35;52;38;41;29;36;50;54;48;45;46;47;47;48;47;49;58;43;56;50;54;44;44;54;48;44;47;53;64;52;50;43;46;41;56;49;59;54;48;45;37;30;37;44;41;37;21;45;33;29;37;30;35;26;31;39;38;38;38;32;26;35;30;21;29;36;24;33;19;20;22;27;26;29;31;27;31;30;32;23;19;25;38;33;32;…
XBP1_M06228_1.94d.bed	0.1423611111111111	41	288	45031	1;5;1;0;0;6;0;4;3;3;2;4;1;0;2;2;0;2;1;3;3;3;3;0;0;0;2;3;2;3;3;2;2;1;2;3;4;0;3;3;3;2;0;1;1;0;5;1;2;1;0;3;2;3;0;1;2;1;1;2;2;4;2;2;4;1;3;4;4;6;2;5;3;4;1;2;1;2;2;1;2;1;2;3;1;1;1;2;4;3;1;2;3;0;1;8;3;3;3;1;3;3;2;5;0;1;3;2;0;1;1;1;0;0;0;1;2;1;2;1;1;4;0;3;2;2;2;3;0;5;3;1;3;1;2;0;1;2;0;3;0;0;2;2;0;0;1;0;0;2
ATF3_M08483_1.94d.bed	0.14232209737827714	76	534	63276	10;2;5;5;3;6;2;7;0;1;2;5;3;3;2;5;2;2;4;1;1;3;3;3;5;5;6;1;5;1;3;4;0;2;2;0;6;3;6;5;6;0;5;10;6;3;3;1;2;2;1;5;5;3;1;7;3;6;2;2;7;10;6;9;8;5;7;5;6;3;5;5;2;6;4;2;3;4;13;6;4;6;1;2;9;1;6;4;6;4;3;8;5;4;2;3;6;4;3;0;3;1;1;6;2;4;0;1;1;1;7;0;4;0;1;0;3;0;2;5;3;5;2;2;1;1;6;0;1;3;2;2;5;1;2;3;4;1;4;2;4;8;1;3;3;1;6;5;0;6
ZNF692_M10425_1.94d.bed	0.14207938180540922	809	5694	470322	36;31;29;30;30;43;38;33;25;35;32;28;36;39;39;47;29;35;43;40;43;39;41;32;45;34;39;38;30;42;26;36;39;30;26;42;28;38;34;42;27;40;25;39;45;31;61;47;35;53;37;42;27;39;51;54;52;45;47;50;49;50;50;55;62;45;59;58;54;46;46;59;51;47;45;59;64;54;54;45;51;43;57;55;59;54;48;48;43;36;40;49;43;43;26;46;34;30;40;32;40;27;30;41;43;40;37;31;27;36;31;23;32;34;24;33;21;22;23;29;28;29;32;28;34;35;33;27;22;28;37;35;33;…
SP1_M09183_1.94d.bed	0.1420274551214361	1076	7576	540188	35;33;46;46;40;39;50;51;41;45;44;34;47;37;39;52;43;52;47;42;46;43;30;56;46;67;53;55;47;42;50;50;63;51;40;62;38;57;57;56;43;57;57;46;59;53;71;70;59;61;64;64;59;62;75;53;60;70;68;75;67;65;84;56;81;66;81;81;74;67;66;66;53;75;60;51;81;67;67;80;76;77;60;70;44;67;67;53;60;70;59;51;63;49;45;48;50;52;63;47;38;51;41;35;44;40;34;53;37;53;46;44;29;33;47;45;35;34;47;35;39;42;32;50;32;43;25;27;42;44;47;37;34;…
STAT1_M06794_1.94d.bed	0.1419316843345112	241	1698	219862	13;5;5;7;6;8;9;10;11;9;10;7;10;10;14;15;13;15;16;14;6;8;8;9;8;5;14;9;11;9;10;12;15;15;13;7;7;10;13;18;11;10;7;12;12;17;13;8;10;7;7;14;10;13;14;10;13;13;9;20;9;18;11;12;12;18;12;15;13;18;14;16;16;14;15;14;18;17;16;15;20;13;14;14;16;16;18;18;6;19;13;17;16;13;14;12;13;13;12;8;11;9;13;7;14;10;9;13;9;10;13;14;10;6;4;8;9;11;7;12;14;10;13;9;6;9;7;6;10;12;8;20;8;6;6;7;7;9;9;6;9;5;7;11;11;7;15;12;6;11
FOXD1_M09582_1.94d.bed	0.1417910447761194	95	670	127736	8;3;6;1;1;1;8;5;6;6;3;5;4;3;3;3;7;4;4;3;3;4;8;5;3;4;2;4;9;2;4;8;2;5;1;6;4;0;6;6;0;6;8;4;5;5;7;4;1;3;2;7;5;8;5;2;8;3;4;6;3;11;6;10;5;8;7;7;8;10;7;4;4;5;1;3;6;5;9;7;8;9;3;3;11;6;5;4;3;7;2;3;4;9;5;5;6;7;1;4;6;1;2;5;2;1;2;6;4;2;4;8;5;1;5;3;5;0;2;3;3;0;6;5;6;3;4;2;2;6;6;3;3;1;2;0;2;4;5;9;6;2;3;2;3;1;3;6;4;6
SP1_M09185_1.94d.bed	0.14167507568113016	1404	9910	703285	48;54;62;63;56;53;60;63;52;56;51;52;59;51;48;65;62;70;59;56;52;51;44;60;60;85;70;70;59;54;66;68;69;73;59;80;55;78;86;80;67;78;66;71;72;69;85;100;81;77;87;79;85;82;96;73;78;86;79;94;83;76;99;81;96;94;100;91;115;88;86;76;62;87;84;62;96;83;81;99;110;126;87;86;60;90;89;68;82;83;72;82;93;64;64;73;65;69;78;65;55;61;53;51;54;51;43;62;50;63;64;63;38;48;50;66;54;46;56;45;53;46;47;59;43;52;35;47;48;50;52;4…
BORCS8-MEF2B_M08916_1.94d.bed	0.1416256157635468	115	812	123798	9;11;7;11;1;3;0;6;9;3;1;6;6;6;4;2;2;7;4;6;5;5;3;4;7;9;3;3;8;10;3;3;2;9;3;6;8;5;6;5;3;5;3;6;1;1;6;8;4;5;9;6;0;2;4;3;9;13;8;11;11;7;4;7;7;8;4;16;8;4;5;3;7;8;10;2;3;9;10;10;9;11;13;6;11;16;2;3;6;7;7;2;6;3;7;1;5;7;7;8;8;2;2;2;5;3;3;2;2;11;4;7;2;3;0;2;7;3;4;5;9;6;4;2;7;3;1;3;2;4;4;2;6;6;2;8;4;4;0;8;4;1;8;3;2;10;4;9;2;8
ATF3_M08485_1.94d.bed	0.14146341463414633	58	410	47950	8;2;2;4;1;4;2;7;0;2;4;4;6;0;0;5;3;2;0;0;0;2;2;2;4;6;6;0;3;0;4;3;0;0;3;0;5;2;5;4;3;0;2;6;4;2;4;1;2;2;2;3;4;2;0;8;2;5;2;3;5;9;5;6;8;0;9;4;6;5;2;6;0;4;4;0;2;3;8;7;1;5;0;1;5;0;5;4;5;0;0;4;4;3;0;4;6;3;3;0;2;0;0;4;2;1;2;2;0;0;4;2;0;0;1;0;2;0;0;5;3;4;1;1;1;0;2;4;0;3;2;0;6;2;1;3;4;4;2;0;2;4;2;1;4;0;4;7;0;5
ZNF793_ZNF793.RCADE.bed	0.14143349942506708	369	2609	267054	13;17;20;14;9;17;17;15;21;18;17;13;28;20;12;22;18;8;22;10;11;21;20;17;14;17;13;19;12;15;12;18;12;17;8;12;12;16;19;22;11;13;16;16;14;13;14;24;26;24;16;18;21;25;17;15;24;21;29;18;19;24;15;20;17;24;22;29;28;20;21;19;24;23;37;28;29;18;24;20;21;16;25;22;27;20;22;26;22;24;21;16;21;22;22;13;12;16;20;18;22;20;15;13;10;13;15;14;20;16;15;16;17;12;15;12;14;17;20;15;18;17;14;12;20;13;11;19;16;12;7;14;10;18;1…
ZKSCAN3_ZKSCAN3.RCADE.bed	0.14137033824804857	163	1153	130831	10;9;6;3;6;8;9;10;6;6;15;5;5;10;3;4;5;3;10;4;9;5;15;2;7;6;4;7;9;11;7;12;6;6;9;4;6;9;5;9;8;8;9;8;7;12;8;7;9;8;7;5;9;9;7;7;6;12;12;12;15;8;12;13;11;10;10;10;13;7;10;12;11;13;6;10;14;4;11;7;8;22;9;13;14;14;11;2;4;14;8;11;5;11;7;12;2;4;5;8;7;9;5;9;8;8;6;6;8;3;2;4;1;1;6;11;5;4;2;3;7;3;5;6;7;8;10;5;4;10;14;8;4;4;8;3;5;3;8;6;6;6;4;6;1;9;7;7;12;12
KLF11_M08872_1.94d.bed	0.14136072409234213	1390	9833	727441	52;42;62;55;52;48;60;70;55;57;57;60;60;53;54;61;60;60;69;48;54;50;37;73;53;81;69;70;60;51;75;69;65;63;48;78;50;71;80;68;73;76;68;63;69;66;90;94;75;85;90;82;93;87;98;78;82;90;88;99;84;81;98;82;104;94;95;96;112;83;93;90;82;75;82;58;96;86;104;93;94;90;90;92;74;95;78;79;82;84;80;68;84;66;60;64;57;59;66;67;54;72;49;55;56;49;42;55;49;57;60;52;45;47;61;47;47;49;59;46;52;53;41;58;44;45;30;45;54;54;58;40;…
MAFF_M09793_1.94d.bed	0.14124293785310735	225	1593	177561	8;8;17;2;10;12;12;11;10;4;12;11;10;8;10;11;7;7;21;6;6;9;8;6;11;5;6;13;5;13;4;4;13;16;16;8;6;11;10;9;14;4;10;16;10;10;9;9;17;8;16;4;13;4;13;12;18;19;7;8;4;16;12;22;11;14;24;17;12;14;19;10;16;11;15;8;5;14;19;16;18;15;21;24;18;23;13;17;8;14;8;8;9;8;10;23;11;8;6;3;3;12;7;5;11;12;9;6;15;5;10;6;8;14;5;12;17;6;4;10;11;15;2;8;15;7;18;4;13;4;10;9;4;6;9;2;8;10;6;19;2;2;14;8;7;13;8;13;10;17
NR2C1_M09871_1.94d.bed	0.1412280701754386	161	1140	109850	10;8;4;5;7;10;4;3;7;9;6;8;6;5;7;3;4;11;3;4;9;11;5;2;11;8;8;4;7;4;8;5;12;18;5;2;10;5;7;7;7;3;9;5;9;3;18;11;9;5;5;5;11;7;11;9;1;12;7;11;9;7;4;9;9;7;16;15;9;11;6;18;11;12;10;8;6;13;7;9;10;9;8;10;6;9;6;7;20;13;11;10;11;11;4;7;14;9;5;8;8;7;6;2;3;11;12;9;8;4;6;3;8;0;18;6;3;5;5;10;4;3;7;2;11;1;13;8;3;3;6;8;2;8;10;13;2;3;6;5;7;2;9;6;9;9;11;6;8;6
THRA_M10017_1.94d.bed	0.14107883817427386	374	2651	341668	21;17;13;14;18;12;20;39;21;23;19;8;22;21;18;22;13;24;22;18;18;14;11;22;16;17;10;16;16;23;20;20;17;24;24;16;13;14;22;21;17;17;23;14;17;19;8;13;17;13;9;20;16;13;11;15;17;11;14;11;25;25;20;17;20;21;11;27;27;26;34;6;24;20;26;20;18;44;19;9;30;24;19;14;28;20;20;24;19;14;15;16;23;24;10;6;14;11;22;12;17;8;11;14;17;14;27;10;24;14;13;15;16;26;15;9;20;16;19;21;17;8;17;21;20;24;12;15;22;15;16;15;12;11;10;13;…
FOXA1_M09569_1.94d.bed	0.14104193138500634	111	787	152951	3;8;3;3;1;3;6;5;5;9;3;7;3;3;5;8;2;5;8;3;3;6;5;4;4;5;8;6;7;3;5;6;5;3;3;5;5;2;6;4;3;6;6;6;3;8;7;7;5;2;2;4;6;7;5;2;15;8;2;4;6;11;6;9;15;16;6;6;12;9;6;4;6;4;6;8;8;8;6;9;9;5;5;5;9;6;6;8;3;10;8;7;9;7;7;3;4;7;5;3;1;1;3;6;0;1;5;3;2;4;6;4;5;2;8;5;3;3;4;3;4;2;5;6;2;6;4;5;5;10;3;2;3;3;4;4;2;3;5;9;3;5;4;3;4;2;4;7;4;11
ZNF483_ZNF483.RCADE.bed	0.14093428345209819	534	3789	407384	21;22;16;29;25;24;26;17;23;25;24;19;27;26;25;30;14;28;26;13;32;24;15;31;23;38;24;22;26;34;21;18;20;28;37;17;27;18;32;20;14;21;35;22;29;33;23;21;29;26;27;23;22;35;27;29;29;36;32;30;25;28;23;32;35;41;27;24;43;35;47;25;27;34;34;40;37;31;33;28;30;35;41;23;35;20;32;32;34;31;25;22;25;20;26;29;19;26;30;19;19;23;18;19;22;19;29;29;27;24;22;26;16;14;18;22;28;20;27;29;21;16;24;24;14;27;29;13;15;28;20;18;24;…
NFYA_M06672_1.94d.bed	0.1407849829351536	165	1172	157787	9;7;3;6;11;7;5;8;2;2;6;7;8;6;4;9;6;7;5;7;9;5;9;4;13;12;8;7;6;4;2;5;6;6;9;8;7;6;10;8;4;10;7;7;5;7;9;7;5;6;3;9;10;11;6;3;10;12;10;17;8;4;12;9;8;13;8;10;14;20;12;10;12;11;5;3;14;7;9;11;10;9;11;19;8;11;12;9;11;15;8;12;10;6;9;8;10;8;5;4;11;12;6;3;13;9;7;4;4;7;2;4;10;6;5;12;5;10;3;5;5;7;10;6;10;4;10;6;8;8;8;13;8;2;9;5;9;6;6;8;7;4;1;8;9;6;7;6;7;8
HES1_M00238_1.94d.bed	0.1406443618339529	227	1614	152543	9;9;10;17;8;13;14;4;8;11;10;8;17;7;10;14;6;12;15;14;6;15;4;12;11;7;8;16;13;16;16;9;14;14;12;8;10;7;8;12;4;7;13;6;18;11;7;9;10;9;15;8;11;16;21;12;25;12;7;11;14;8;8;16;18;13;11;16;8;8;18;20;32;12;13;15;16;9;19;16;12;5;12;17;10;11;10;7;12;10;18;16;16;5;14;9;10;8;8;8;9;12;5;9;14;8;11;12;14;5;8;13;4;8;13;4;9;8;7;10;7;8;8;8;8;15;11;10;10;3;13;5;10;9;5;9;10;7;5;7;14;11;4;10;2;9;4;11;2;21
ZNF714_ZNF714.RCADE.bed	0.14063215758131012	307	2183	262545	11;12;12;13;14;12;19;5;19;16;18;18;16;22;8;18;15;19;13;12;13;11;16;10;10;12;13;17;15;13;15;11;10;11;17;5;12;11;13;15;12;14;14;14;15;14;10;21;20;14;18;21;13;11;23;13;13;16;16;13;17;14;20;20;15;12;17;16;19;14;17;14;21;24;22;17;23;17;19;25;20;20;26;20;25;14;13;15;19;15;14;14;23;20;30;10;12;14;19;15;12;9;15;12;10;21;8;9;18;12;9;16;10;12;10;15;10;15;12;16;20;7;23;14;10;13;12;10;11;23;19;8;11;8;12;8;13…
GMEB1_M08733_1.94d.bed	0.140625	9	64	19813	2;2;0;0;0;0;0;0;0;0;0;0;0;0;0;4;0;0;0;0;0;0;0;0;0;0;0;0;0;0;0;0;0;2;0;2;0;0;0;2;0;0;2;0;3;0;2;0;0;0;2;2;0;2;0;0;2;0;4;0;2;0;0;0;0;0;0;1;0;0;0;0;0;2;0;0;0;2;2;0;0;0;0;0;2;0;0;0;0;0;0;0;0;0;0;0;2;0;0;4;0;0;0;2;0;0;0;0;0;0;2;1;2;0;0;0;0;0;0;0;0;0;0;1;0;0;0;0;0;0;0;0;0;0;2;0;0;0;0;0;0;0;0;0;0;2;0;0;0;1
ZNF383_ZNF383.RCADE.bed	0.1404240452431382	6431	45797	2945302	287;255;242;269;244;270;250;265;290;274;220;232;242;261;239;242;305;303;273;274;307;254;266;283;297;301;311;304;321;303;292;332;327;339;329;328;304;330;364;363;378;362;356;344;351;340;435;395;364;407;421;382;425;418;384;386;368;377;397;404;420;459;470;441;467;411;486;482;475;404;401;357;357;360;349;389;349;403;379;410;415;430;386;384;370;382;409;358;375;387;371;342;363;314;321;309;277;279;337;367…
YY1_M10305_1.94d.bed	0.14038128249566725	81	577	78656	8;4;2;4;4;3;3;4;4;3;2;4;6;5;7;2;1;6;3;2;7;2;3;3;5;1;2;7;3;8;0;5;4;3;2;8;4;0;3;3;5;3;5;8;4;1;3;6;6;5;4;5;6;5;7;6;8;5;8;4;4;3;4;5;8;7;1;7;3;5;5;8;4;6;3;5;7;4;6;5;4;6;6;4;6;5;2;4;1;3;6;1;3;0;3;7;5;5;2;0;1;0;5;4;2;1;2;4;2;1;3;2;2;1;2;3;3;2;8;2;5;4;3;6;3;1;7;3;1;5;4;2;2;4;3;4;1;3;3;2;2;3;0;2;4;6;3;3;5;5
AR_M05563_1.94d.bed	0.14029850746268657	94	670	93984	9;6;3;2;6;6;7;3;7;4;6;6;6;6;2;6;1;3;4;5;0;3;2;5;1;1;2;7;4;3;3;8;1;9;7;3;6;2;0;2;4;1;7;6;2;3;7;5;5;3;3;9;4;3;6;4;4;4;9;7;7;1;4;8;2;7;7;6;5;7;5;6;4;5;6;6;7;1;7;5;6;11;6;6;9;3;4;6;4;10;3;7;4;5;5;9;3;0;6;1;4;8;1;5;1;2;2;2;6;5;1;5;9;0;2;0;4;1;6;6;4;1;2;1;7;1;3;5;1;5;6;1;5;2;7;4;7;0;1;9;3;7;1;8;2;3;4;9;8;5
HES1_M08751_1.94d.bed	0.1401330376940133	316	2255	197039	15;13;13;15;13;13;14;7;11;14;11;14;26;8;18;14;6;12;15;23;13;25;11;15;17;13;13;18;17;17;27;13;25;15;20;10;12;16;12;17;9;15;13;16;18;16;13;14;13;15;17;17;15;18;26;23;28;20;13;12;24;14;13;22;23;23;19;28;13;12;20;21;40;21;17;21;20;16;24;31;15;9;16;20;18;12;15;13;17;15;17;27;18;8;18;18;13;12;12;10;14;13;8;16;18;9;10;14;20;10;9;15;7;10;17;7;11;10;13;12;13;8;13;12;17;18;16;13;16;6;15;6;21;13;6;11;10;8;6…
ZNF141_ZNF141.RCADE.bed	0.14005533854166666	1721	12288	641889	64;61;63;62;73;65;52;63;76;53;58;60;58;90;52;67;96;96;73;68;73;84;74;74;81;78;67;98;87;80;90;107;90;110;97;78;102;89;87;96;87;101;86;99;115;106;108;103;102;81;119;92;113;99;110;108;91;99;107;107;113;102;124;96;114;114;115;103;125;122;110;110;117;86;99;103;113;96;90;104;92;129;115;105;118;92;105;92;79;80;88;93;85;77;72;107;72;90;88;77;107;74;81;74;93;80;93;69;93;89;77;83;80;80;67;63;60;69;61;60;74…
ZNF460_M09373_1.94d.bed	0.1400238000793336	706	5042	324503	18;24;35;27;26;27;27;26;32;33;24;27;19;24;22;43;27;26;31;27;20;29;23;32;36;42;33;34;29;26;44;47;38;32;44;43;31;37;45;43;43;45;53;42;35;39;43;53;45;51;40;39;40;54;47;38;46;36;40;53;38;42;45;45;53;42;48;51;62;50;38;33;38;44;44;24;44;38;39;34;50;84;57;40;38;31;33;27;44;52;39;47;52;38;35;39;34;35;33;28;27;35;29;24;28;30;18;26;18;27;27;45;33;23;24;27;35;25;23;26;26;20;24;28;26;24;14;26;19;27;19;25;25;…
ZNF574_M10384_1.94d.bed	0.13998660415271266	209	1493	154664	13;7;9;16;11;7;8;9;12;7;17;7;14;10;12;9;9;5;13;9;7;6;8;12;10;6;12;8;11;8;7;9;5;13;9;11;10;9;8;8;11;14;5;8;11;8;5;10;10;9;10;6;14;13;9;15;10;14;12;14;23;14;12;8;12;15;8;16;12;16;5;14;17;14;10;17;12;6;13;14;16;16;15;11;11;16;12;5;5;9;13;17;6;7;11;7;4;15;10;7;10;15;10;13;7;7;6;3;11;8;12;5;11;13;9;6;8;8;10;11;12;3;6;10;10;2;6;12;13;9;7;10;9;9;12;11;10;10;1;13;10;11;5;8;8;9;7;3;4;9
E2F1_M05625_1.94d.bed	0.13993174061433447	41	293	37060	1;1;2;0;0;1;0;2;3;3;3;2;1;2;1;3;3;1;7;2;1;0;3;0;1;1;4;0;0;0;2;2;1;0;1;9;2;4;2;2;4;0;1;2;2;2;2;3;1;2;4;0;1;8;2;2;2;4;3;4;3;2;3;2;1;3;2;3;0;4;0;4;5;1;0;3;5;3;2;3;1;5;1;0;3;5;1;2;1;7;4;4;2;0;1;1;1;0;0;2;1;1;0;1;1;2;2;1;0;2;0;2;2;4;9;2;0;1;1;0;0;3;0;0;2;1;0;1;2;2;1;2;2;1;0;3;1;3;1;0;1;4;1;0;3;11;1;0;1;1
NR0B1_M06682_1.94d.bed	0.13989792854998498	466	3331	267529	19;19;18;22;15;30;29;24;21;20;16;26;18;24;14;24;27;17;24;19;19;19;16;16;21;22;13;19;14;15;24;24;20;18;25;25;17;26;19;33;26;24;20;29;32;22;35;30;29;24;17;23;30;24;27;13;21;24;36;29;44;24;29;39;36;32;27;20;31;27;31;27;32;28;25;33;29;32;29;33;38;30;29;35;35;30;34;31;30;23;23;19;19;26;19;20;20;22;25;29;24;23;26;18;22;19;19;25;17;23;11;17;19;20;14;10;27;11;21;13;20;15;12;22;14;16;15;12;16;19;16;17;13;…
ZNF626_ZNF626.RCADE.bed	0.13975749840459475	438	3134	311555	21;21;17;19;21;24;27;22;19;17;18;22;16;24;26;13;20;21;22;35;13;18;14;21;22;23;18;13;21;12;18;26;14;27;16;23;23;20;17;21;20;26;23;14;17;20;26;21;19;19;21;21;16;32;25;28;24;21;31;34;30;23;20;34;22;27;31;31;29;22;28;23;22;26;24;32;25;30;27;26;29;27;30;20;23;15;32;22;31;21;21;23;21;21;21;23;20;26;18;26;17;22;21;20;26;20;19;14;12;23;23;17;14;20;18;16;18;16;16;21;13;17;12;11;26;9;17;17;18;14;20;16;16;1…
NR3C2_M05959_1.94d.bed	0.13944723618090452	111	796	117566	10;4;5;4;9;6;9;6;5;6;3;8;2;10;2;3;2;2;7;5;8;1;7;4;1;2;0;6;9;8;5;9;4;7;6;3;3;4;1;0;4;10;3;10;1;6;1;7;7;6;2;7;8;2;6;6;3;3;8;4;9;6;0;9;8;5;6;9;2;6;4;10;8;7;3;2;14;9;6;5;10;13;4;5;6;6;2;12;7;5;6;10;7;3;9;9;7;0;9;3;4;8;1;3;7;7;5;7;8;6;1;2;9;2;7;0;4;0;8;6;0;9;2;0;6;3;6;4;4;5;4;4;4;2;4;5;10;2;2;4;4;10;1;7;5;5;9;5;8;5
ATF6_M09436_1.94d.bed	0.13942307692307693	58	416	45918	9;2;6;4;0;8;1;4;0;1;2;3;2;2;0;2;2;2;0;0;2;2;2;2;4;3;5;1;0;6;4;2;0;2;4;0;2;4;4;2;2;0;2;4;4;3;3;1;4;0;5;3;2;5;0;9;2;6;1;4;2;7;5;6;12;2;4;5;4;6;3;4;0;4;4;0;2;2;6;6;6;4;2;2;6;0;6;4;2;0;0;6;5;0;2;4;5;2;0;0;2;2;4;0;2;0;2;0;0;0;4;4;2;0;2;0;0;0;0;4;6;4;4;2;2;2;2;4;0;2;4;0;8;0;0;4;4;2;4;0;1;6;2;0;2;2;4;7;0;8
ATF1_M10066_1.94d.bed	0.13941018766756033	52	373	41869	5;2;6;4;0;4;0;4;2;0;2;4;0;2;0;4;3;0;0;2;0;2;3;2;4;4;4;0;4;2;6;2;2;0;2;0;2;4;4;2;4;0;3;4;8;2;5;1;4;0;4;2;6;2;1;3;2;7;0;3;4;6;4;8;11;2;2;4;4;2;2;4;1;5;5;0;2;0;6;8;4;4;2;0;5;0;8;3;4;0;1;6;4;1;2;4;2;3;0;0;2;0;0;0;0;2;0;0;0;2;5;4;0;0;2;0;0;0;0;2;2;4;2;2;2;2;4;2;2;0;5;0;6;0;0;2;0;2;2;2;0;6;2;0;2;2;2;6;2;3
ZNF69_ZNF69.MEME.bed	0.13933333333333334	209	1500	178778	9;7;6;7;9;10;12;9;10;11;5;8;8;10;10;14;11;14;16;2;15;8;3;9;10;15;9;17;11;11;8;15;16;13;14;13;6;14;7;8;10;11;10;15;10;5;10;14;11;12;10;11;10;16;7;13;6;12;14;12;8;10;17;9;17;11;7;7;8;15;23;11;17;11;13;18;12;17;17;8;7;17;11;15;15;8;11;10;10;7;9;6;11;10;10;14;8;6;5;6;7;9;7;14;8;7;13;7;7;12;11;6;10;6;8;12;9;5;10;6;12;6;12;5;10;8;7;13;10;7;4;8;8;8;8;12;6;7;12;5;12;10;7;7;8;7;8;4;4;9
ZNF320_ZNF320.RCADE.bed	0.13926741524037936	2555	18346	1278303	99;94;94;106;122;121;112;116;128;102;103;122;94;99;95;113;102;115;136;109;96;114;105;97;101;130;125;108;129;111;124;135;140;137;152;130;124;138;117;138;119;149;108;130;131;122;149;140;145;120;151;157;144;152;158;125;149;142;147;153;150;193;166;193;186;171;169;188;159;162;166;156;130;167;165;132;160;134;165;165;195;155;172;141;167;148;140;145;161;143;116;151;142;147;138;115;132;126;133;134;103;102…
E2F4_M05636_1.94d.bed	0.13915857605177995	43	309	63801	6;2;0;2;3;3;0;1;2;0;2;0;1;1;1;0;5;2;0;4;3;3;0;2;0;2;2;2;0;2;7;2;4;0;2;2;0;0;2;2;0;3;5;2;1;5;0;6;3;4;3;2;2;3;0;2;3;2;2;0;0;3;5;2;3;0;4;3;1;4;4;2;2;0;0;4;6;4;1;3;2;5;2;5;5;0;2;0;2;6;6;2;1;2;1;1;0;0;2;0;2;0;0;0;2;1;5;1;2;1;0;2;5;8;4;1;3;1;2;2;4;0;3;2;4;1;2;0;1;0;1;0;1;2;3;3;2;2;0;0;3;1;0;2;8;1;0;2;0;3
REL_M02665_1.94d.bed	0.1391509433962264	177	1272	162353	10;6;5;9;4;8;8;8;7;8;9;9;7;10;8;8;13;6;10;8;7;8;6;7;10;12;10;3;9;9;8;6;10;6;10;5;8;3;7;12;9;8;8;2;12;7;3;11;11;12;9;10;8;5;11;6;11;11;13;9;9;5;12;8;8;10;7;13;15;11;15;16;11;8;10;6;10;14;9;7;10;14;14;13;10;20;16;15;11;12;4;10;13;10;11;9;7;13;4;10;15;9;6;5;4;7;9;8;9;7;12;4;8;1;9;9;9;9;4;7;4;2;5;6;4;12;8;5;8;9;7;7;7;12;7;5;8;5;8;9;6;4;5;5;5;7;7;6;7;7
ZNF250_M09341_1.94d.bed	0.13913639479095272	203	1459	169251	7;9;9;9;8;10;5;7;9;9;16;12;12;8;8;9;9;5;8;8;11;8;15;12;12;6;12;5;7;11;15;8;13;7;10;11;9;7;12;11;11;14;8;8;7;13;12;7;11;9;7;7;14;11;5;9;12;13;11;9;11;12;13;8;21;10;13;17;10;7;19;15;15;17;15;17;9;14;5;16;13;8;16;15;9;10;11;9;10;6;11;14;8;8;7;9;4;15;6;9;7;9;4;6;10;4;10;11;7;8;6;7;11;8;10;7;9;12;8;11;5;10;9;7;7;7;5;6;11;8;13;6;7;10;6;10;7;11;10;9;7;13;5;11;10;10;11;7;8;8
SP1_M06128_1.94d.bed	0.13912708353405917	1444	10379	834778	62;55;71;62;67;49;68;73;63;56;64;54;57;67;54;67;58;55;68;57;53;69;54;74;60;81;65;72;68;51;79;73;79;57;45;72;60;78;76;60;70;85;66;67;71;75;95;94;72;76;86;88;86;78;93;76;99;80;93;87;94;76;100;86;102;113;127;106;114;94;87;92;81;91;91;71;102;93;88;95;92;98;90;96;96;90;89;91;87;77;80;76;72;65;59;83;66;70;63;73;69;68;66;61;51;59;51;53;57;69;71;52;48;48;52;49;42;51;67;42;61;64;49;71;55;50;46;45;49;56;55…
ZIM2_ZIM2.MEME.bed	0.13879347359381708	2586	18632	1289536	111;107;104;109;93;118;122;105;99;93;106;71;92;115;110;107;124;114;108;132;114;105;113;161;110;127;138;115;109;135;138;123;132;145;147;133;140;143;131;140;135;136;150;158;122;156;140;128;180;169;145;132;164;142;179;160;136;148;157;161;152;182;171;181;195;178;210;171;189;146;145;159;169;155;180;146;139;150;158;153;162;155;147;147;127;157;153;139;112;150;155;123;151;120;115;129;112;132;133;122;123;…
ZBTB7B_M09311_1.94d.bed	0.13869731800766283	181	1305	112482	15;11;5;5;10;1;9;5;11;5;9;8;5;8;8;13;11;14;5;7;11;9;8;8;9;9;6;5;6;8;11;4;10;9;7;14;16;11;7;10;9;6;10;17;13;12;9;5;7;15;11;8;10;7;9;12;11;12;7;15;10;12;10;11;10;14;10;10;15;12;13;9;14;8;10;9;13;17;12;2;11;16;11;12;10;6;15;7;12;12;7;4;6;9;8;11;4;8;7;9;5;10;5;7;8;11;13;9;7;10;4;9;7;12;7;8;12;2;3;7;9;14;6;7;5;6;8;5;5;7;1;9;8;9;5;7;4;2;6;6;2;8;6;7;4;6;4;10;5;13
AR_M09001_1.94d.bed	0.138671875	71	512	96555	6;4;2;2;3;4;4;1;9;4;2;2;1;5;2;3;1;4;4;2;3;4;4;0;0;1;0;3;2;7;5;5;4;6;4;2;3;7;6;0;4;2;2;5;1;2;1;2;1;4;2;6;5;0;4;3;2;3;7;3;8;5;0;7;9;5;2;7;2;6;1;4;8;3;3;0;7;8;1;0;5;13;4;0;4;1;3;5;6;3;1;8;2;5;6;6;5;0;6;4;0;5;3;6;6;1;4;4;4;0;2;0;5;8;0;2;2;0;0;1;2;1;3;2;4;3;2;7;1;2;2;2;2;2;0;2;5;5;0;6;5;3;7;3;3;2;6;0;3;10
ZNF667_M10377_1.94d.bed	0.13829787234042554	247	1786	213610	7;9;10;13;15;18;16;12;12;10;6;12;11;12;7;17;8;12;14;11;9;14;14;11;6;10;9;10;20;12;6;14;13;12;15;7;7;12;10;12;13;13;6;13;9;13;15;13;14;15;10;14;15;14;15;10;15;12;12;18;19;12;12;16;14;15;12;21;12;9;15;9;15;20;14;13;17;23;18;16;14;22;13;15;17;17;14;16;7;10;23;7;10;19;6;7;14;11;12;10;15;12;11;13;8;15;12;11;11;9;14;15;9;4;8;6;17;8;8;9;14;6;9;10;14;14;14;12;8;6;8;11;10;8;6;13;7;9;12;11;5;8;11;10;10;7;1…
ZNF320_M10320_1.94d.bed	0.1382697029512301	2872	20771	1407344	109;102;101;110;131;130;121;148;138;109;109;125;124;126;115;111;121;146;127;116;115;126;129;124;129;138;145;131;146;136;134;174;161;127;165;138;137;170;149;149;148;139;137;155;148;146;172;158;175;157;174;189;180;168;191;179;162;172;162;176;188;201;194;203;232;204;206;195;188;194;163;181;157;186;173;152;167;147;189;179;219;201;168;188;179;164;145;159;190;171;157;178;138;173;153;134;145;144;137;150…
SREBF2_M06141_1.94d.bed	0.1382636655948553	43	311	54356	2;0;5;3;2;4;2;4;1;1;2;1;1;1;1;0;3;1;4;1;1;1;7;3;2;6;2;1;1;1;2;2;2;2;1;1;2;3;0;3;4;2;3;1;1;0;4;0;2;1;3;3;6;2;1;6;5;1;5;0;2;5;1;6;1;4;4;3;2;6;2;2;2;4;3;3;3;1;1;3;3;6;2;2;0;2;2;0;1;0;5;2;1;2;0;0;2;2;1;2;1;1;0;1;2;1;0;2;1;1;0;4;0;2;0;4;0;1;1;2;1;5;5;1;1;2;1;2;1;2;2;2;0;2;0;3;5;3;4;1;2;0;5;1;3;2;0;1;1;3
MAFF_M09798_1.94d.bed	0.13804713804713806	123	891	124848	7;4;9;3;8;10;6;6;7;7;9;4;3;8;13;7;4;5;4;4;4;5;8;5;5;6;9;4;6;8;4;4;5;10;1;10;1;2;6;5;6;9;4;2;6;6;8;7;5;7;8;3;10;3;7;3;2;10;3;3;10;6;6;8;9;7;4;12;9;4;11;7;9;7;6;6;8;12;11;5;5;8;7;17;8;9;7;9;9;10;8;5;7;2;5;12;3;8;5;6;6;4;4;4;0;6;6;5;6;3;5;8;1;8;2;6;4;7;5;4;7;4;1;7;2;1;7;4;5;3;6;6;3;4;4;3;6;6;5;9;1;2;6;6;6;5;2;4;9;7
ATOH1_M09091_1.94d.bed	0.13804437140509448	168	1217	160399	9;10;12;14;8;10;9;9;6;8;8;5;7;7;14;12;5;15;8;12;9;7;10;7;10;3;6;9;4;12;8;6;4;7;5;9;8;9;6;8;14;8;6;11;10;5;11;3;10;7;12;6;8;8;8;7;1;12;11;7;12;9;8;15;10;11;10;10;16;13;11;7;9;7;15;11;5;7;15;7;13;16;14;8;9;13;6;6;10;9;5;8;7;9;6;7;7;6;5;9;8;9;9;3;7;6;11;6;5;9;5;4;6;6;2;12;2;4;7;7;5;4;7;8;4;4;8;8;7;5;7;9;9;3;6;5;9;8;12;3;10;7;7;6;5;7;8;12;5;9
TFCP2_M09235_1.94d.bed	0.13804347826086957	127	920	92239	6;0;3;5;2;4;6;6;7;10;10;4;10;3;4;11;5;7;4;4;5;8;8;2;5;9;9;1;3;1;4;0;8;6;7;3;5;9;18;2;9;1;2;7;6;8;7;8;7;4;0;6;8;11;5;5;10;12;9;6;7;8;6;13;6;17;5;6;16;11;8;12;8;10;9;10;3;14;4;4;5;3;8;11;8;12;7;0;13;6;6;4;8;4;2;7;5;3;11;1;2;16;5;8;4;5;0;4;5;3;1;5;1;2;5;0;4;10;5;2;5;0;6;6;4;9;4;11;6;10;4;3;0;6;3;11;5;5;6;7;7;4;3;2;5;9;8;13;5;9
ETV6_M09549_1.94d.bed	0.13793103448275862	160	1160	136235	8;4;6;8;4;6;13;5;10;6;4;6;9;6;4;6;8;16;8;5;0;6;13;6;12;2;11;2;7;13;4;18;2;14;8;10;2;8;5;15;4;8;4;11;2;1;1;9;8;8;6;10;14;26;8;6;12;10;18;12;6;6;10;12;4;18;10;7;2;8;12;4;11;4;15;8;14;10;15;10;10;20;12;8;8;11;12;14;8;12;4;4;16;12;10;2;6;6;8;10;10;6;18;9;8;8;4;4;4;8;6;14;2;8;2;6;14;12;2;4;4;2;5;4;4;4;2;1;2;12;2;10;6;4;8;4;6;8;4;2;6;4;10;2;8;9;8;6;2;4
ZNF431_ZNF431.MEME.bed	0.13780834914611007	581	4216	398504	34;27;27;23;22;35;20;22;16;31;22;20;20;27;34;31;28;35;21;26;36;20;25;32;19;31;27;21;21;30;35;34;32;28;32;24;29;33;30;26;25;22;44;19;31;28;38;34;30;26;30;34;32;33;40;43;26;31;32;29;41;41;26;31;36;29;27;40;34;41;33;44;50;29;34;49;31;34;33;29;33;37;44;24;28;37;29;40;22;39;18;28;24;34;28;30;25;27;21;35;30;28;28;27;16;32;24;23;24;32;14;31;33;28;18;24;21;23;23;21;19;27;20;25;23;26;23;32;20;25;23;34;23;…
NFYB_M03040_1.94d.bed	0.1377672209026128	174	1263	176081	7;4;7;9;8;10;4;10;3;3;8;7;5;5;7;8;4;8;5;8;10;8;11;4;12;11;6;4;4;6;1;6;4;5;8;6;4;10;7;4;6;9;9;10;11;11;10;5;8;6;7;10;14;8;9;6;11;15;13;19;8;9;8;11;8;15;11;13;13;17;11;13;10;9;8;10;12;8;8;11;11;9;13;17;15;9;13;8;11;10;12;10;14;8;10;14;16;8;8;7;7;13;4;9;9;9;5;5;3;7;2;7;12;7;7;14;4;6;8;4;6;6;9;8;5;8;5;5;8;7;10;7;15;6;10;7;11;9;8;9;9;6;1;9;6;7;6;7;8;8
ZNF589_M06860_1.94d.bed	0.13768115942028986	190	1380	126230	6;12;10;9;4;11;6;6;7;8;5;6;7;9;5;10;9;10;11;8;9;8;10;12;8;10;8;7;8;6;10;12;11;12;9;11;10;8;10;12;14;9;12;6;6;8;4;11;13;14;16;12;7;9;10;9;12;6;10;17;8;13;14;11;7;16;9;3;6;8;14;10;14;8;17;22;14;16;9;7;12;13;19;8;6;8;9;13;6;11;12;13;14;11;2;12;11;6;10;9;9;12;2;7;4;9;12;11;7;13;5;7;9;15;13;7;5;11;5;4;8;7;8;9;5;11;6;7;10;5;9;16;7;8;13;7;7;7;8;4;4;12;4;9;8;9;4;4;5;5
ZFX_M02702_1.94d.bed	0.13763577261555537	1736	12613	1275664	95;72;88;74;91;101;78;86;79;98;89;86;79;79;76;81;81;95;81;79;71;94;78;84;89;72;67;91;79;71;87;71;93;75;85;92;58;98;90;79;83;75;85;77;85;81;103;92;84;84;75;104;72;102;78;81;72;85;83;79;89;81;97;112;78;118;111;113;117;109;95;121;108;122;137;120;101;111;91;95;108;116;99;94;75;98;77;90;93;81;71;84;81;66;86;79;77;87;55;92;75;79;72;79;72;95;67;88;62;83;81;81;71;84;76;63;78;80;78;72;64;85;75;76;77;78;81…
EN1_M05665_1.94d.bed	0.13761467889908258	45	327	71439	4;3;3;0;3;1;4;1;3;3;5;2;1;1;1;3;2;2;3;2;2;4;2;1;8;1;1;2;0;1;3;1;3;3;4;1;1;1;2;3;4;0;3;0;4;2;1;2;3;0;1;1;1;2;2;2;2;1;2;4;2;0;4;0;1;2;0;2;3;6;2;0;4;1;2;2;4;6;2;4;4;1;1;4;2;2;3;1;4;1;1;2;0;0;2;0;3;6;0;3;2;1;1;1;4;0;1;1;2;6;0;1;4;1;1;2;1;2;3;2;3;1;6;2;6;4;1;2;2;1;1;0;3;2;3;3;6;1;4;3;1;3;2;1;1;2;2;2;5;2
ZNF28_ZNF28.RCADE.bed	0.13738170347003154	1742	12680	831243	67;70;74;76;75;52;65;82;71;74;67;86;76;70;77;73;82;65;75;73;82;71;65;84;100;99;78;88;80;84;68;99;88;96;91;89;86;97;86;98;82;81;93;95;104;102;115;89;98;118;116;106;105;97;106;103;125;109;114;126;94;118;109;122;112;101;130;145;130;93;105;127;105;102;101;99;97;99;109;108;114;132;101;133;102;100;107;103;86;97;92;102;81;95;91;76;82;88;88;87;92;75;70;73;82;66;79;60;95;73;69;70;70;80;71;60;76;66;57;58;7…
ZNF394_M10376_1.94d.bed	0.1373549067886036	1562	11372	1002671	73;75;99;90;69;84;69;60;64;86;56;67;51;70;70;63;74;77;69;62;92;56;75;82;80;76;61;73;68;74;85;80;72;61;86;86;60;80;68;73;84;83;66;85;81;77;96;99;82;90;81;81;91;93;92;85;92;103;81;91;118;86;86;103;100;107;104;107;89;82;91;113;123;91;114;113;74;91;86;95;97;99;108;90;97;103;109;96;98;88;83;90;77;94;85;64;66;97;99;68;74;57;63;49;51;64;61;68;62;65;77;77;58;47;70;54;67;55;52;54;38;51;63;59;70;62;44;51;6…
ZNF266_ZNF266.RCADE.bed	0.13729777000437254	314	2287	286817	19;18;14;20;17;20;15;13;9;23;15;11;15;17;16;17;20;16;14;9;12;8;8;17;14;16;15;9;17;11;16;22;17;15;13;19;12;11;12;16;12;18;10;14;11;16;8;15;18;16;19;12;16;10;14;12;16;8;22;15;18;16;17;21;24;19;16;16;13;11;31;22;20;17;24;15;23;27;21;27;14;27;11;17;16;21;15;12;15;20;23;17;22;16;19;12;22;11;14;12;15;14;17;17;15;20;15;16;15;11;7;18;7;14;17;12;16;15;15;16;15;11;11;15;13;8;3;10;15;20;14;13;18;16;7;10;17;…
ZIC1_M09329_1.94d.bed	0.13714285714285715	504	3675	251523	26;19;22;18;20;18;21;24;22;17;22;21;15;17;20;28;30;19;23;22;21;19;21;17;26;24;25;23;31;26;29;27;26;17;23;21;20;25;29;24;30;26;35;32;27;35;33;24;34;37;28;23;29;28;34;35;36;35;40;37;30;43;37;39;42;42;40;38;33;46;29;30;26;35;23;24;37;23;43;31;27;33;36;23;30;32;25;27;25;29;33;30;25;20;20;25;20;22;23;15;20;19;26;22;28;18;18;17;18;19;17;19;25;19;23;19;17;17;19;22;29;17;15;20;18;21;10;16;15;14;20;15;17;…
AR_M05564_1.94d.bed	0.13707865168539327	122	890	122579	8;8;3;7;9;4;14;8;6;8;4;8;4;4;9;4;7;2;7;3;5;2;8;3;7;3;3;2;9;9;3;8;5;8;12;3;5;5;3;0;8;12;8;9;4;5;2;7;6;9;3;4;8;3;6;6;4;8;5;7;12;8;0;3;14;7;5;10;7;10;3;12;4;6;5;7;8;4;8;7;9;6;18;4;10;6;0;12;8;9;5;6;6;3;12;12;3;3;3;6;5;7;3;5;3;1;4;5;8;3;4;4;4;11;2;5;3;3;3;3;8;2;5;4;4;5;3;9;5;5;3;8;5;3;5;9;3;9;1;2;7;3;13;3;8;3;8;4;6;15
USF1_M09265_1.94d.bed	0.136986301369863	130	949	102331	10;8;6;5;8;3;7;1;6;4;5;3;7;9;4;6;8;4;9;5;6;7;10;5;8;8;4;6;5;5;7;6;9;7;9;5;10;9;6;6;7;7;4;6;8;8;5;7;1;3;9;4;6;7;12;12;5;6;9;11;7;8;7;9;10;9;8;2;9;8;5;10;7;6;11;16;8;7;11;7;10;9;6;7;11;11;7;8;6;2;9;13;8;7;8;11;3;5;8;4;4;6;3;6;6;2;6;7;5;5;5;3;2;5;7;3;3;3;3;6;5;8;3;8;3;10;7;7;6;4;1;0;7;2;5;3;1;6;6;5;3;10;2;3;3;5;6;9;8;1
ZNF341_M10427_1.94d.bed	0.13695984267177047	7800	56951	3469576	311;283;290;327;294;304;321;331;287;276;289;280;298;318;321;294;379;370;399;330;354;343;345;367;407;365;394;376;414;368;422;436;395;398;457;401;382;439;391;439;458;443;437;420;446;449;515;532;576;524;527;477;501;527;497;510;512;473;521;513;536;581;525;559;591;583;574;588;548;504;508;446;434;434;489;431;402;464;462;483;520;612;514;479;484;506;545;422;442;401;409;470;490;434;429;407;352;430;364;452…
TLX1_M06827_1.94d.bed	0.13695163104611924	487	3556	458118	22;27;23;22;30;25;18;24;22;25;20;25;23;27;17;19;24;20;32;22;28;20;26;25;25;19;24;22;16;19;25;22;22;20;25;25;25;24;20;28;20;21;20;27;24;25;17;15;15;22;24;24;28;25;18;19;26;23;25;22;17;18;22;29;25;30;27;34;25;23;27;41;30;32;32;33;40;35;36;28;29;25;22;21;23;17;17;31;33;24;23;25;24;17;19;18;20;21;24;21;16;35;21;23;29;21;22;27;24;24;31;24;26;19;23;23;26;25;20;21;17;22;25;24;30;23;27;15;22;31;24;18;16;…
STAT2_M05474_1.94d.bed	0.13680045223289994	242	1769	301814	11;14;16;15;17;15;5;14;11;9;8;10;11;10;10;9;10;12;15;10;7;6;14;12;14;11;12;9;10;12;11;11;13;10;12;7;17;16;7;13;6;10;8;17;4;13;9;12;13;12;8;8;16;12;6;15;14;13;16;12;21;29;14;21;17;21;11;17;20;19;12;15;19;8;12;16;18;16;12;19;13;20;10;13;22;15;17;14;18;9;11;13;12;13;15;13;14;10;7;4;13;8;9;7;11;10;12;13;10;9;6;13;6;9;3;6;9;11;9;12;8;10;11;15;13;9;9;11;13;15;13;8;8;9;9;6;12;9;9;11;9;11;8;17;8;13;8;8;7…
DBP_M05613_1.94d.bed	0.13675213675213677	16	117	28531	2;0;0;0;2;0;0;1;0;1;2;0;1;2;1;0;0;1;1;0;0;0;1;0;0;0;0;0;0;2;0;2;0;2;0;0;2;1;2;0;0;0;0;0;2;4;2;1;3;0;6;2;2;1;0;0;0;1;2;0;0;1;2;0;0;0;0;2;2;1;2;0;0;0;2;0;3;0;0;2;2;0;0;2;1;1;0;0;0;1;2;1;4;3;0;2;0;1;0;0;0;0;0;0;0;0;0;0;0;0;0;1;3;0;1;0;2;0;0;2;0;1;0;0;0;0;0;0;2;3;2;0;0;0;2;0;1;1;0;0;0;0;1;0;0;1;1;0;1;2
PATZ1_M10432_1.94d.bed	0.1365382973272991	1599	11711	787877	67;56;60;66;56;62;62;73;69;62;51;58;68;70;53;95;82;77;70;76;71;74;64;83;77;75;72;86;82;69;87;91;85;90;60;81;66;73;86;86;87;103;78;83;86;94;100;104;117;107;93;91;104;92;112;87;102;90;109;104;93;111;130;116;133;115;128;120;128;105;108;88;89;84;109;79;102;95;108;115;122;121;89;109;91;106;95;91;96;76;98;104;83;93;87;85;80;78;85;91;77;78;69;58;57;70;61;74;60;75;72;51;59;54;53;68;45;62;72;48;53;60;59;5…
ZNF436_M10428_1.94d.bed	0.13639921722113502	697	5110	482280	44;25;24;37;39;42;31;32;28;29;27;25;26;28;27;27;34;27;33;32;30;34;32;27;37;45;22;33;46;27;29;31;28;26;39;42;28;38;26;33;33;27;41;35;39;47;33;38;39;38;34;34;43;38;48;46;36;49;47;42;44;37;37;52;29;35;47;49;30;46;36;53;41;41;46;63;47;41;38;38;54;38;46;40;42;53;36;39;47;38;43;37;44;40;38;34;21;34;33;40;31;23;37;27;23;38;32;32;40;36;29;27;30;38;27;21;28;31;40;23;34;26;31;27;31;32;33;22;31;27;34;29;23;…
MAFA_M09011_1.94d.bed	0.13620071684587814	76	558	85071	2;3;4;1;6;3;3;3;4;4;3;2;3;3;3;3;7;4;1;4;3;2;3;6;1;6;4;3;2;6;0;3;1;2;4;3;5;1;5;2;1;3;3;3;7;2;2;2;7;4;3;6;4;4;1;3;3;4;2;3;4;8;4;4;4;2;2;4;3;3;6;8;2;5;4;6;8;7;2;3;6;5;5;4;6;6;8;0;1;7;2;2;2;5;5;5;2;2;4;0;10;2;1;4;5;2;2;3;3;3;4;2;6;6;3;4;2;1;4;3;5;3;7;5;2;3;2;6;6;3;5;4;4;3;4;7;4;2;6;1;3;5;7;7;6;3;3;0;6;4
KLF10_M08868_1.94d.bed	0.13600451467268623	1446	10632	879825	68;58;69;64;52;53;59;70;54;80;60;57;68;64;67;71;68;66;73;56;70;60;40;77;53;84;74;74;67;61;73;68;75;66;51;79;63;78;88;69;69;78;74;67;75;79;95;99;83;75;85;79;88;82;105;75;90;95;92;91;94;86;108;79;102;83;102;105;115;94;91;91;90;87;84;62;103;89;92;93;93;99;94;98;80;85;85;72;83;86;79;71;85;67;64;72;65;72;83;84;59;74;61;70;58;53;58;58;56;68;67;60;49;54;63;56;52;56;73;52;58;58;43;64;55;58;40;49;61;63;56…
ZNF675_ZNF675.RCADE.bed	0.13562013657297126	854	6297	554043	44;37;36;32;39;40;46;40;39;38;31;31;45;38;34;24;42;48;56;38;32;41;36;35;48;30;36;47;47;38;34;37;27;38;45;38;40;41;45;42;56;44;40;49;52;53;47;52;46;48;37;42;58;41;53;56;42;55;54;41;47;56;43;46;63;59;54;62;59;57;55;54;48;52;57;48;62;47;50;53;49;36;53;57;41;51;45;42;59;49;47;37;40;45;50;41;28;53;34;40;46;38;45;44;51;32;36;42;51;46;43;39;37;29;38;37;45;36;26;34;39;27;34;34;38;31;29;39;31;40;34;30;30;…
ZNF621_M07151_1.94d.bed	0.1355217311571612	739	5453	572055	37;33;40;28;36;36;41;29;41;19;40;27;36;35;30;38;44;26;31;32;43;37;31;28;39;43;37;25;36;35;38;40;47;24;31;30;27;38;32;37;31;33;28;36;29;47;35;30;32;41;46;33;38;33;46;40;45;39;47;40;37;40;50;34;47;42;41;53;28;60;54;51;52;50;34;45;44;51;50;41;33;54;50;41;48;38;40;50;41;52;46;33;41;35;33;35;47;33;32;32;40;38;34;44;34;34;39;32;39;45;26;30;30;42;24;33;43;39;32;19;43;30;36;29;29;27;32;45;23;35;29;26;30;…
STAT5A_M06792_1.94d.bed	0.13550600343053174	158	1166	215014	7;4;6;12;3;8;6;7;9;10;9;12;6;8;9;8;10;8;7;8;4;9;12;6;3;5;11;8;5;11;10;3;9;7;8;7;7;5;6;7;5;8;7;7;4;8;8;2;10;7;8;12;7;11;9;5;8;11;6;12;8;15;6;10;6;6;9;7;8;9;8;7;10;12;15;9;8;12;10;11;15;6;13;8;12;11;8;9;6;10;12;6;8;14;7;9;6;8;10;5;13;7;6;5;7;8;3;13;4;8;5;6;7;6;8;9;6;9;5;6;9;7;5;6;3;6;7;7;5;13;6;11;7;5;3;5;8;4;4;3;8;7;4;8;10;5;10;11;3;10
SP1_M07528_1.94d.bed	0.13548387096774195	546	4030	394362	24;28;27;21;23;20;24;29;23;29;35;23;30;17;25;22;21;27;24;30;27;25;26;33;21;34;34;27;32;15;35;38;32;31;27;41;28;28;30;26;28;28;34;23;26;28;24;22;25;29;34;22;20;27;47;19;31;23;25;24;28;34;34;42;26;33;42;31;40;28;45;35;44;29;31;38;38;36;28;39;31;36;32;27;25;34;34;24;25;29;24;18;26;17;19;21;31;28;25;25;18;23;21;22;25;30;19;25;22;29;21;18;19;23;20;29;25;25;19;18;30;25;23;31;25;29;17;22;24;22;23;23;27;…
SMAD1_M06764_1.94d.bed	0.13544511196067724	744	5493	513570	34;29;33;27;28;27;35;30;32;34;35;31;38;32;26;36;39;24;20;36;31;40;35;33;36;29;42;29;45;42;29;34;37;36;38;29;27;48;31;38;39;33;35;34;34;29;35;40;40;41;40;37;48;41;64;36;56;51;52;48;59;43;71;59;49;44;41;40;39;40;47;65;41;39;43;67;48;63;53;52;46;39;50;51;35;42;54;51;54;36;43;42;44;36;36;32;31;39;48;40;43;37;31;28;33;25;29;30;29;35;26;31;28;33;28;35;26;29;29;30;30;25;21;29;31;26;30;28;33;22;24;26;35;…
PAX6_M09045_1.94d.bed	0.13530135301353013	220	1626	164714	8;15;10;4;13;12;7;11;7;10;6;8;11;6;9;14;17;13;9;8;9;8;13;10;13;14;12;11;10;9;5;14;10;17;9;9;15;10;17;13;11;15;9;12;15;13;9;14;9;12;15;12;16;9;12;24;9;18;12;18;16;11;11;11;9;16;8;8;15;13;12;12;20;17;13;12;19;17;17;16;9;8;11;15;9;8;9;12;6;15;10;15;11;12;9;9;12;14;4;7;8;6;15;9;7;9;10;8;12;9;5;9;9;11;11;6;9;5;9;6;13;8;5;10;8;12;7;13;11;8;8;12;10;5;10;9;9;8;8;4;14;7;8;17;12;11;7;8;10;12
ZNF101_ZNF101.RCADE.bed	0.1352773514580136	617	4561	415840	22;26;31;18;26;26;30;33;32;25;25;23;17;27;22;27;25;27;27;22;28;24;42;30;36;34;26;24;37;32;27;27;20;29;41;28;34;33;31;39;36;23;25;33;38;32;26;40;37;31;38;38;23;42;30;35;32;40;39;35;40;38;38;51;48;49;40;51;41;42;43;37;47;45;33;40;29;33;44;31;43;24;45;48;35;24;33;30;34;40;22;36;35;33;35;38;36;38;24;37;29;24;30;26;24;20;25;31;29;21;23;26;32;16;26;16;25;22;19;34;27;21;25;27;19;22;26;25;23;30;23;31;20;…
FOXC1_M01039_1.94d.bed	0.13522012578616352	86	636	129785	2;7;2;1;0;5;8;5;3;7;4;10;5;2;3;5;4;3;4;1;5;2;6;7;5;3;3;5;3;1;1;6;4;9;2;5;5;4;5;4;3;5;7;1;2;9;8;4;3;2;3;3;6;10;1;2;8;7;4;3;6;8;7;4;6;8;5;3;8;9;5;2;4;0;2;3;12;6;7;8;6;8;3;2;8;4;7;8;6;6;6;3;6;7;3;5;8;5;3;7;1;2;4;6;1;2;2;3;2;4;4;4;4;2;4;3;0;0;2;3;8;5;3;6;5;6;1;1;4;8;3;5;2;4;3;0;6;0;6;2;4;1;4;0;3;1;4;1;2;3
TBX2_M09205_1.94d.bed	0.1350379544546544	338	2503	251140	21;13;10;19;14;13;20;13;14;20;18;15;22;20;17;24;16;19;13;17;13;14;13;13;19;18;14;16;20;15;12;16;13;14;15;13;14;16;12;17;21;13;17;12;12;15;20;20;15;16;21;12;17;22;19;22;26;18;12;20;20;26;15;13;27;18;25;20;17;24;24;23;26;20;22;15;21;20;25;23;24;20;23;23;20;28;25;19;15;16;17;20;15;23;11;19;27;18;15;22;16;18;17;12;9;21;15;10;15;13;13;20;13;17;14;12;16;10;16;12;12;14;11;15;22;18;8;22;19;16;16;14;11;15…
TLX1_M06826_1.94d.bed	0.13494191242180517	151	1119	142522	6;9;5;5;4;5;8;3;7;8;5;16;6;6;4;6;8;5;7;4;9;7;6;3;8;8;8;7;7;7;5;4;8;9;8;8;1;7;9;8;6;7;10;6;4;7;7;8;10;9;10;5;8;7;9;10;9;5;9;10;8;9;8;13;9;9;12;8;2;12;3;8;8;17;14;17;12;6;7;16;6;6;12;10;10;7;8;4;7;2;13;8;7;9;5;9;11;11;6;9;11;9;7;11;5;7;10;7;8;5;6;4;5;3;9;6;9;11;5;5;6;6;4;7;13;8;7;1;5;10;9;8;8;4;6;7;5;7;6;6;9;6;6;8;8;4;7;7;5;4
ATF2_M08540_1.94d.bed	0.1347517730496454	57	423	46446	7;2;6;4;3;7;1;6;2;1;3;4;1;2;0;4;2;2;0;2;0;2;4;2;4;3;5;0;5;2;3;3;2;0;2;0;3;4;5;2;3;0;3;5;6;2;4;2;4;1;2;3;3;3;0;7;2;6;1;3;4;8;6;8;8;4;8;4;6;3;3;4;2;3;5;1;2;2;7;5;2;5;2;1;5;0;8;3;5;0;1;6;5;3;0;4;5;0;2;0;2;0;2;2;2;0;2;1;0;2;5;5;1;0;3;0;0;0;0;5;0;5;4;0;3;2;2;2;0;1;4;0;7;1;1;2;2;1;4;0;1;6;1;1;4;0;5;8;0;3
ZNF573_ZNF573.RCADE.bed	0.13467282106978007	496	3683	396062	24;31;28;29;13;17;33;21;22;19;33;26;26;22;27;25;29;22;20;23;20;15;31;21;19;31;25;27;20;28;24;24;26;25;27;23;14;22;30;35;22;27;36;30;28;18;17;26;29;25;28;22;20;23;37;39;27;23;23;30;30;31;26;27;23;23;29;27;32;33;37;21;46;28;25;33;31;29;30;25;42;29;32;36;25;26;23;24;22;25;35;26;28;23;31;17;24;24;31;17;21;19;34;26;28;27;27;20;23;24;28;38;23;23;15;21;20;19;26;30;26;19;17;22;17;25;17;19;19;12;8;17;20;2…
ZNF586_M10439_1.94d.bed	0.13458870168483647	679	5045	529466	42;44;42;33;29;38;30;40;24;27;35;31;38;36;31;35;35;30;25;31;31;34;34;26;42;32;43;31;31;42;37;33;35;42;34;33;34;37;23;37;37;29;36;32;32;26;30;34;32;29;29;40;29;32;32;26;37;41;33;29;43;26;36;38;38;48;35;43;35;49;61;48;40;50;46;44;48;38;38;49;35;37;34;34;38;34;37;30;39;32;45;40;31;32;31;36;33;30;32;30;38;25;31;34;23;38;36;33;37;26;28;36;29;41;36;30;32;17;26;34;30;29;25;41;29;28;24;42;35;23;25;28;26;…
KLF11_M08878_1.94d.bed	0.13443229901269393	1525	11344	828112	59;66;73;65;72;66;58;73;71;70;55;62;71;61;48;74;70;68;80;63;56;68;48;78;68;104;75;69;80;62;75;85;89;81;68;94;55;90;81;88;80;89;79;69;71;91;104;105;102;107;108;88;96;105;109;84;103;97;92;99;84;93;110;83;111;107;109;109;122;103;90;89;75;92;88;66;103;83;104;104;109;121;113;101;86;106;89;89;99;104;71;85;108;79;67;86;68;68;87;79;65;78;66;69;63;62;55;64;53;61;67;74;48;62;55;61;53;66;63;55;49;72;48;72;6…
ZNF860_ZNF860.RCADE.bed	0.13438360064534496	1416	10537	840015	61;66;58;68;57;63;70;64;56;63;75;64;69;54;66;55;75;47;88;59;64;74;73;63;73;66;78;54;62;70;74;74;71;92;85;62;65;76;79;77;70;67;70;60;67;79;74;82;71;75;78;82;81;89;90;93;96;81;83;68;74;101;96;84;90;83;81;103;89;74;96;88;109;76;90;80;97;94;87;74;96;96;101;83;74;76;89;77;71;71;79;75;76;77;72;69;75;61;81;76;72;54;75;67;58;70;57;80;74;78;62;62;75;56;58;69;73;67;80;64;67;57;49;57;54;43;58;52;58;61;53;56…
ONECUT1_M09023_1.94d.bed	0.13432835820895522	9	67	20343	2;0;0;0;0;1;1;1;0;0;1;0;0;1;0;0;1;1;0;1;1;0;2;0;0;0;1;0;1;0;1;0;0;1;0;2;0;0;0;1;0;0;1;0;0;1;0;0;0;1;0;0;1;0;0;0;1;0;0;1;0;0;1;0;0;0;0;1;1;0;0;0;1;0;1;1;1;0;2;0;0;0;1;1;2;0;1;2;0;3;0;1;0;1;0;0;1;0;0;0;1;0;0;0;2;0;0;0;0;0;0;0;1;0;0;0;0;0;0;0;0;0;0;0;0;0;0;1;0;0;1;1;0;1;1;1;1;0;2;0;0;1;1;1;0;0;1;0;0;1
ZNF429_ZNF429.RCADE.bed	0.13407682775712515	541	4035	437962	18;29;25;20;32;23;24;29;29;21;21;26;21;36;29;27;25;28;24;22;26;25;19;23;26;23;29;28;35;29;28;31;19;26;27;26;28;24;28;27;36;33;20;30;31;40;38;26;37;26;29;24;27;34;35;28;36;25;16;18;31;29;28;36;28;45;35;30;24;29;25;26;32;47;15;39;48;39;37;45;46;23;39;27;23;22;26;22;31;30;26;30;28;26;32;30;22;27;23;24;30;17;22;22;20;26;31;29;22;15;20;20;22;21;25;22;39;22;25;31;19;20;30;25;29;27;20;25;16;24;23;21;25;…
MAFK_M05885_1.94d.bed	0.13388734995383195	145	1083	140156	5;6;12;0;7;6;8;4;9;4;8;8;7;4;9;8;3;6;12;1;2;7;10;8;7;5;6;2;4;12;1;4;8;11;13;5;4;3;5;3;14;4;5;11;6;8;6;9;12;4;10;5;7;5;10;7;10;9;8;4;5;10;12;6;8;14;9;9;8;10;12;5;8;5;8;7;3;7;13;11;8;12;20;23;12;14;8;12;7;7;7;7;2;10;8;12;12;3;6;6;2;9;0;4;8;7;4;8;5;4;3;3;5;11;6;9;4;3;3;10;8;9;2;14;9;2;10;9;3;5;8;7;3;4;8;4;7;11;5;10;4;4;10;10;1;5;7;11;6;11
FOXM1_M01025_1.94d.bed	0.13380281690140844	38	284	41358	1;0;0;1;3;2;3;0;1;2;2;2;0;3;1;0;5;0;1;0;2;1;0;1;0;1;2;3;2;1;2;1;3;2;3;2;3;1;4;1;2;2;1;3;1;1;2;0;2;4;3;3;0;1;1;2;2;7;4;4;3;4;3;0;1;2;3;4;4;0;2;2;2;3;3;1;0;2;2;3;3;2;6;1;2;4;3;3;1;1;1;2;2;2;1;2;2;0;2;2;2;4;1;4;2;2;0;1;0;0;0;3;0;2;1;2;4;3;2;4;1;0;2;0;1;1;2;1;1;4;2;1;3;7;1;1;1;1;0;1;2;2;0;2;2;4;1;2;1;6
MECP2_M01775_1.94d.bed	0.13376987839101964	143	1069	101160	7;11;6;4;8;7;5;4;7;7;12;5;6;6;7;8;9;13;6;6;1;7;12;4;10;3;6;5;9;7;7;11;5;8;4;8;5;9;3;6;12;4;5;7;5;2;3;7;7;8;6;12;7;7;6;16;7;9;8;11;5;14;12;6;11;9;11;9;6;12;7;13;8;7;5;12;11;14;7;8;7;7;14;7;9;13;10;14;8;9;8;10;9;8;10;8;8;4;3;5;6;4;7;8;5;5;5;3;5;6;10;2;6;6;6;1;10;7;9;7;3;6;10;1;5;2;7;8;3;3;8;7;7;4;10;5;10;6;7;4;6;3;4;3;5;5;9;8;6;4
ZNF662_ZNF662.RCADE.bed	0.13374088374088375	1247	9324	862778	58;51;41;60;56;56;59;63;49;65;47;47;47;67;57;52;53;56;72;70;57;57;54;42;51;78;84;63;52;77;59;82;86;73;66;64;58;59;57;57;66;59;86;70;73;61;55;64;64;75;75;67;65;64;79;54;72;65;62;81;84;74;84;68;89;85;90;72;87;82;78;59;74;88;97;84;77;83;89;82;70;71;64;80;58;58;70;68;69;71;75;72;62;65;59;64;62;66;49;63;59;73;56;56;54;47;54;60;49;48;56;43;42;58;52;48;47;50;66;52;69;65;56;58;55;48;54;53;53;52;46;45;50;…
GLI4_M10337_1.94d.bed	0.1336405529953917	261	1953	224472	11;17;14;16;11;17;10;15;14;11;10;20;13;13;12;16;11;11;15;12;13;16;14;10;14;12;6;14;16;17;16;7;9;11;11;15;13;14;10;11;17;13;11;14;8;8;18;12;17;16;14;15;16;15;14;16;19;15;12;14;16;15;17;18;20;16;11;11;21;12;13;10;23;20;19;19;13;18;12;21;20;12;17;17;16;13;11;13;13;7;12;6;9;6;13;8;14;17;13;12;8;12;11;13;6;16;12;10;12;8;19;8;9;16;7;10;14;13;12;7;7;13;9;14;13;14;13;11;15;13;11;10;8;19;11;12;12;15;11;8;…
ZNF780A_ZNF780A.RCADE.bed	0.13359447479641273	2592	19402	2030059	130;138;140;128;102;143;159;155;142;118;141;122;145;137;138;102;126;154;134;131;126;138;124;117;144;121;135;134;108;152;133;121;143;125;133;135;129;116;118;119;131;123;125;134;135;117;130;123;112;137;126;131;144;136;128;118;120;143;138;125;134;147;130;130;149;142;143;159;163;138;151;162;169;164;196;176;179;169;138;156;153;163;150;158;132;143;121;146;120;122;109;120;127;118;130;130;115;151;100;123…
ZNF317_M10421_1.94d.bed	0.13357400722021662	148	1108	185776	13;9;7;6;11;10;11;13;7;4;10;7;12;13;11;8;7;5;10;4;3;8;8;6;3;7;4;10;4;9;7;9;5;8;12;11;5;8;8;4;8;2;6;10;10;10;7;3;7;6;5;8;11;5;3;5;8;8;11;5;5;8;3;4;5;9;7;6;11;9;9;13;6;13;8;8;15;16;7;8;6;9;5;5;11;10;4;6;7;12;5;5;0;13;9;8;8;7;8;10;5;10;10;4;11;6;6;4;7;8;7;6;6;8;6;10;6;5;3;3;12;5;3;9;5;9;10;5;4;10;8;6;8;5;5;3;8;8;5;6;6;8;5;5;6;7;7;8;6;11
TFCP2_M06204_1.94d.bed	0.13354037267080746	43	322	50441	4;2;1;0;1;0;2;0;2;2;7;1;1;0;3;5;2;2;2;2;3;1;5;2;3;1;3;1;1;1;2;1;6;2;2;2;3;7;6;3;3;1;1;1;3;3;2;1;3;0;1;4;2;8;2;4;2;1;2;0;0;4;2;6;2;4;0;2;4;6;2;2;2;3;3;3;0;2;4;1;3;3;4;2;3;4;3;0;3;0;1;3;4;0;0;2;2;0;1;0;1;3;1;4;3;1;1;2;1;3;0;0;0;0;0;0;4;3;3;3;2;0;4;1;0;2;1;2;3;1;1;2;0;3;4;1;0;1;3;2;3;3;2;2;1;1;2;6;1;6
IRF1_M06920_1.94d.bed	0.13346135381661065	278	2083	350421	13;16;17;12;18;16;6;18;16;11;10;17;16;14;15;23;14;13;14;14;18;12;11;14;10;15;11;15;11;14;9;9;11;14;20;14;12;21;9;11;10;14;15;19;8;17;17;18;16;13;7;15;13;8;8;7;18;20;16;17;16;19;15;10;22;20;16;19;25;13;16;19;21;20;15;16;17;16;17;22;14;14;20;23;16;17;16;20;22;20;13;11;9;17;15;19;12;11;12;13;16;10;16;13;14;13;7;11;11;9;9;9;5;9;11;11;12;11;11;11;15;5;9;13;19;8;5;21;14;19;20;11;12;10;14;16;10;9;11;10;…
KLF16_M05868_1.94d.bed	0.13340573807584397	1474	11049	806022	52;67;66;77;53;64;67;71;69;65;55;62;69;49;54;78;57;59;67;57;68;65;46;70;72;77;80;78;56;63;75;74;81;73;53;79;61;79;92;82;76;104;74;87;80;82;95;102;94;80;85;91;98;90;111;69;94;99;87;103;95;80;110;76;116;110;100;105;112;92;93;74;71;83;90;63;91;96;86;97;118;127;126;92;101;94;93;81;99;105;82;103;97;75;76;97;75;88;87;85;77;85;62;78;49;60;59;58;52;66;61;80;56;59;64;50;54;48;79;49;52;55;48;76;57;51;49;58…
ZNF257_ZNF257.RCADE.bed	0.13338301043219075	179	1342	186428	10;7;10;4;8;11;6;9;7;12;11;10;10;10;10;11;6;11;5;11;6;8;10;12;6;10;7;10;6;11;7;8;6;8;5;3;12;9;8;11;10;8;10;10;19;10;10;8;9;12;7;5;13;6;8;10;12;7;11;13;13;7;13;11;11;10;12;15;15;8;14;12;10;13;7;12;14;6;9;11;12;18;12;13;11;11;7;10;6;13;6;10;9;13;5;10;9;6;10;5;9;9;8;11;9;10;9;8;6;2;9;6;1;11;8;8;3;5;10;7;8;6;11;5;9;9;7;9;8;10;9;8;7;5;5;10;10;6;6;10;3;8;9;11;7;10;8;5;6;8
ZNF529_ZNF529.MEME.bed	0.13335408237369023	6427	48195	2986625	264;242;257;259;275;298;267;268;280;265;243;223;232;250;307;271;330;328;308;273;329;284;284;307;327;330;333;296;329;350;337;344;347;355;419;356;296;379;306;389;363;412;359;413;360;387;424;456;440;436;430;382;434;492;442;393;428;398;406;433;457;457;448;496;536;484;479;470;463;477;374;354;358;323;373;328;327;372;385;392;449;495;399;439;368;394;430;362;389;346;333;389;403;344;323;358;317;375;346;385…
ZNF479_ZNF479.RCADE.bed	0.13329778725673153	500	3751	357309	23;20;23;25;20;25;27;17;21;23;20;26;19;35;28;20;27;26;27;26;21;26;19;23;27;18;23;28;25;22;34;29;33;22;35;19;24;27;18;20;28;34;25;22;18;24;25;28;28;23;23;23;28;23;29;27;41;26;35;27;23;21;38;30;34;32;32;30;34;31;27;27;32;36;39;31;36;25;39;22;36;24;36;36;27;30;26;28;28;23;32;27;28;32;27;27;23;13;36;32;24;21;23;19;17;21;21;25;33;21;23;13;24;18;25;19;16;26;14;23;24;14;24;20;10;20;22;18;21;21;31;31;18;…
KLF1_M08867_1.94d.bed	0.13314306985978408	1073	8059	816350	62;52;61;45;52;53;54;61;58;62;46;46;47;45;58;58;55;60;57;57;54;53;47;57;52;58;60;56;53;45;54;48;59;51;41;68;52;54;60;42;51;61;55;51;52;53;58;80;57;66;54;46;44;51;69;55;43;61;59;54;66;51;63;49;60;71;74;76;75;70;74;78;73;70;63;55;92;67;60;64;65;65;64;60;57;77;67;50;57;55;45;32;50;41;49;48;44;50;59;64;54;38;48;48;47;45;47;54;56;46;47;39;43;36;51;48;39;41;55;38;53;60;42;47;43;59;30;36;50;44;46;46;36;…
ZBTB22_M09296_1.94d.bed	0.13288288288288289	59	444	111658	5;5;0;3;2;1;7;5;1;4;4;7;4;4;2;4;3;0;5;5;5;0;5;2;2;3;0;4;0;0;1;6;3;5;4;0;0;4;0;8;0;2;6;1;10;2;2;4;0;2;2;0;6;2;7;2;1;8;4;0;1;2;2;0;4;3;1;2;4;3;3;4;5;2;5;4;5;4;4;3;3;4;5;4;3;3;3;2;6;3;0;2;5;6;0;7;2;2;2;3;4;3;4;2;8;0;2;2;1;0;3;6;1;6;0;4;0;2;1;2;10;2;2;2;2;2;2;2;1;0;6;3;2;4;0;0;1;4;0;0;0;3;2;2;4;4;6;3;8;5
ZNF396_M09367_1.94d.bed	0.1326530612244898	13	98	27037	2;1;0;1;1;2;0;1;0;2;1;0;1;2;0;2;1;0;2;1;1;1;0;0;0;0;2;0;1;1;1;1;1;1;1;1;0;1;0;3;0;1;0;0;1;0;0;1;1;1;0;1;0;1;1;0;0;0;1;3;1;0;1;0;0;1;3;2;0;2;0;1;2;0;0;0;0;0;0;1;0;0;0;0;0;0;1;1;0;0;1;0;2;0;1;1;1;0;2;1;2;0;1;0;1;0;0;0;0;0;0;0;0;0;1;0;0;0;0;0;1;0;1;0;0;0;2;0;2;0;0;1;1;0;2;0;0;0;1;0;0;1;0;1;2;1;1;0;1;1
SP1_M09179_1.94d.bed	0.13259803921568628	1082	8160	628872	42;51;64;49;41;54;50;48;42;64;36;52;46;58;39;59;50;37;44;55;56;47;45;45;49;54;52;67;42;45;53;57;60;53;40;65;54;64;69;58;54;61;67;56;72;51;70;74;78;63;59;58;73;65;75;58;87;72;75;76;62;62;87;57;80;73;89;62;78;64;77;64;59;72;66;54;66;52;55;82;69;102;76;76;66;70;80;56;69;72;53;64;81;60;41;67;56;56;50;57;51;54;59;52;34;41;48;34;40;51;45;47;41;50;47;42;42;34;48;43;37;36;38;38;49;44;43;36;38;58;34;37;39…
RBPJL_M07039_1.94d.bed	0.1325685149776928	208	1569	206526	13;8;3;13;3;21;11;4;13;10;10;15;12;9;13;11;10;7;13;11;5;12;9;15;9;13;9;6;10;14;11;10;12;14;13;7;12;9;12;8;9;13;11;14;12;11;10;8;12;9;16;5;16;10;11;10;6;12;10;12;14;8;11;9;10;13;10;25;12;5;20;13;8;8;11;13;13;11;16;15;13;15;19;12;14;14;6;8;17;12;11;13;6;10;14;8;11;7;6;11;10;15;10;12;13;12;9;12;6;15;12;7;6;5;13;10;5;7;4;6;3;16;6;10;13;10;11;5;8;3;11;9;11;14;9;9;7;5;8;10;13;8;8;12;8;7;9;9;7;11
ZNF808_ZNF808.RCADE.bed	0.13245901639344262	202	1525	218986	11;6;10;9;12;9;9;10;11;9;3;11;13;7;14;6;11;8;9;10;12;7;11;11;14;13;13;6;11;8;7;11;11;5;10;7;6;11;9;9;15;10;6;6;17;7;11;7;10;7;9;12;11;12;11;14;12;11;7;12;11;14;5;9;11;11;7;10;13;15;12;10;12;17;15;14;16;15;6;12;12;8;15;8;11;12;11;11;7;9;8;12;4;7;7;7;13;8;10;7;8;12;9;9;8;9;14;8;7;10;15;11;10;10;8;12;6;12;6;7;14;11;15;7;12;17;6;10;9;7;7;7;10;10;11;10;19;9;7;18;13;12;11;7;11;14;13;9;9;9
KLF1_M08888_1.94d.bed	0.1324320395406309	911	6879	649060	51;34;51;35;48;35;38;44;40;51;46;35;43;39;52;51;47;50;46;43;45;41;38;55;49;52;49;47;48;36;48;44;52;46;32;61;42;50;58;34;51;51;52;39;39;50;51;55;55;50;50;44;54;48;68;39;52;50;48;48;52;51;57;49;52;59;67;64;61;60;54;67;59;53;55;42;71;58;56;55;66;64;53;57;43;63;58;41;48;45;42;29;44;42;41;39;46;46;59;59;40;39;39;43;38;44;38;38;42;44;43;33;32;35;47;42;35;37;42;34;42;49;34;48;37;51;25;24;38;39;36;39;32;…
YY1_M09317_1.94d.bed	0.1323529411764706	126	952	155702	6;8;5;6;6;5;5;8;5;6;6;3;8;4;9;3;6;8;5;5;8;4;3;9;10;6;8;9;5;6;9;6;6;7;2;10;5;6;7;3;9;7;3;6;7;7;8;5;8;5;10;7;5;7;10;7;12;9;4;4;5;12;4;6;10;5;7;10;3;13;8;8;6;11;5;14;7;6;8;12;8;5;4;9;8;7;6;6;9;7;7;3;12;9;7;5;4;2;3;5;6;4;11;9;5;4;9;3;5;3;7;4;7;5;8;7;4;3;7;7;5;10;4;7;7;6;5;4;4;8;7;3;3;8;4;8;4;8;7;1;4;4;2;3;7;7;2;4;6;9
SP3_M06129_1.94d.bed	0.1322684246112238	1565	11832	917226	60;63;74;70;61;68;77;86;65;76;65;66;73;60;65;88;68;71;81;70;74;68;45;75;67;88;86;79;73;58;87;75;81;77;62;85;62;98;94;84;90;90;78;84;85;87;103;103;91;87;97;86;96;84;118;77;111;99;106;107;110;99;118;92;115;106;124;117;110;106;113;87;84;92;92;74;103;103;102;108;109;111;110;104;99;113;104;91;99;91;81;88;94;72;72;93;81;87;87;92;78;87;69;83;64;73;63;63;63;64;69;75;52;58;68;71;63;57;72;53;60;65;49;83;61…
TP63_M06417_1.94d.bed	0.13226205191594562	428	3236	357483	14;21;22;20;22;18;23;18;28;19;24;17;24;16;18;24;18;25;21;22;16;15;21;24;13;26;17;22;15;29;24;16;27;26;24;15;27;19;30;26;17;20;22;18;17;11;28;24;23;22;24;18;23;25;20;18;37;27;20;21;29;32;27;27;28;27;36;35;41;26;17;26;26;26;30;20;30;29;16;26;19;37;26;18;26;24;22;18;23;20;21;25;24;32;18;25;22;19;25;20;16;22;13;11;21;26;19;14;23;19;14;30;19;25;17;23;17;26;21;18;22;16;20;19;18;19;22;19;26;16;24;27;14;…
ZNF778_ZNF778.RCADE.bed	0.1322140608604407	252	1906	228380	19;18;15;9;13;20;8;11;12;11;15;18;14;13;9;9;15;13;13;11;15;17;15;14;10;14;9;10;4;14;8;9;14;10;6;13;10;11;11;13;7;16;13;7;20;11;14;8;18;15;15;14;14;16;15;13;14;15;9;10;17;15;17;21;12;23;9;25;14;14;20;12;19;15;18;20;20;9;11;17;16;16;13;14;14;15;9;14;7;12;18;12;20;12;16;13;16;7;11;19;16;7;8;10;6;12;20;12;8;13;6;10;12;12;13;12;13;6;12;6;10;13;14;13;6;9;13;14;12;11;9;12;10;8;10;8;7;12;10;16;8;11;10;18…
ZNF250_M10340_1.94d.bed	0.13221329437545654	362	2738	313664	15;19;16;16;19;13;23;16;14;22;19;17;18;11;15;21;11;13;16;17;10;11;14;17;25;18;14;14;17;17;17;19;18;17;17;17;20;12;19;19;17;16;20;24;16;18;25;20;23;21;23;15;20;14;13;19;19;16;33;23;22;20;10;24;27;18;30;32;30;21;11;33;29;25;17;28;21;26;22;23;23;19;20;25;24;26;16;20;21;20;26;18;21;22;12;23;28;17;16;11;17;26;13;17;20;17;18;15;17;17;19;17;9;14;24;16;16;17;17;16;20;17;16;14;14;17;25;24;20;10;15;13;7;17…
ZNF704_M09387_1.94d.bed	0.13210286188303608	637	4822	164520	24;20;18;13;22;22;24;30;20;22;18;20;28;32;26;28;20;37;28;20;14;32;32;36;32;24;34;30;33;38;25;51;46;49;48;54;38;30;40;30;61;58;48;44;34;53;46;64;50;52;40;46;58;52;70;54;32;63;52;46;54;42;50;40;42;46;51;61;44;44;49;30;46;44;43;34;50;31;25;41;44;40;34;42;52;30;44;30;32;34;26;34;44;46;34;20;52;28;32;22;32;38;48;35;26;30;24;30;26;16;26;18;30;22;20;30;28;20;22;18;8;26;24;18;14;20;14;12;20;26;14;22;8;16…
FOS_M08665_1.94d.bed	0.1319910514541387	59	447	53596	12;2;4;4;2;4;3;5;0;2;4;6;6;1;2;3;2;2;0;0;2;4;0;4;4;4;9;1;1;2;4;2;0;1;2;0;6;4;5;4;4;0;3;5;4;2;4;1;0;2;3;2;6;5;0;8;2;4;6;1;5;9;5;9;6;0;8;5;6;2;2;6;0;4;4;1;2;5;4;6;6;5;0;1;2;0;4;4;2;0;0;4;4;2;2;2;6;2;4;0;2;2;2;5;2;4;2;2;0;1;6;0;2;0;1;0;3;0;2;4;4;5;3;0;0;0;4;2;0;4;0;0;5;2;1;2;4;2;2;0;7;7;0;1;5;2;4;8;2;6
ZNF85_M10363_1.94d.bed	0.1319838056680162	163	1235	177955	9;9;6;3;10;11;11;4;8;14;10;8;11;7;13;9;8;5;6;5;9;5;8;7;9;8;8;8;2;2;11;7;12;10;7;8;6;6;7;3;4;11;6;6;17;9;12;6;6;6;8;9;8;6;7;12;4;8;9;10;12;12;12;10;11;15;10;7;8;11;11;16;11;7;5;6;12;9;7;14;15;13;12;5;13;15;3;9;10;3;12;11;8;7;10;7;7;8;16;9;5;7;6;6;7;8;7;9;8;7;4;10;12;7;6;9;4;10;4;10;8;8;9;10;7;6;3;9;7;7;7;4;3;6;6;6;6;7;16;7;3;8;6;5;9;7;7;8;10;10
KLF15_M08876_1.94d.bed	0.13178057002758198	1720	13052	899969	60;70;83;72;63;71;76;73;73;74;70;71;62;76;60;89;84;72;80;77;73;80;61;88;86;103;90;100;70;79;85;84;87;95;92;99;70;109;102;95;90;116;95;97;96;93;114;124;114;113;115;88;114;115;136;103;121;111;109;122;104;98;118;97;114;113;129;125;148;111;104;95;81;99;99;74;96;108;103;118;124;148;136;108;114;111;115;99;118;116;101;119;107;78;84;107;86;103;103;104;86;97;85;83;71;69;68;73;73;84;87;93;72;77;71;77;70;69…
ATF1_M06452_1.94d.bed	0.13176470588235295	56	425	50291	6;2;5;3;4;4;2;1;0;3;3;6;2;3;2;4;4;1;0;0;0;2;5;1;0;4;2;0;4;2;5;3;1;4;2;0;1;3;4;2;3;0;1;6;5;0;1;4;0;2;3;3;3;0;5;8;3;5;4;2;6;2;4;15;7;6;2;5;4;7;4;0;4;5;1;2;1;4;4;5;2;7;0;4;6;6;6;2;5;2;4;4;3;1;3;0;5;2;1;0;3;0;3;1;0;1;0;0;0;3;5;2;0;0;3;0;1;1;0;6;5;3;4;3;4;4;3;1;1;5;1;4;3;0;4;3;2;3;7;2;2;2;0;1;2;3;3;4;0;7
IRF4_M05848_1.94d.bed	0.13169642857142858	59	448	72116	3;4;3;1;2;2;2;3;5;3;4;5;4;1;1;0;3;5;3;1;5;5;4;3;1;1;2;1;2;5;1;1;7;2;1;4;3;5;3;1;3;2;1;3;2;1;5;5;5;4;1;4;3;4;2;3;2;5;6;8;6;5;2;1;4;5;0;4;6;2;5;2;4;3;3;5;3;5;1;4;4;3;5;7;4;4;2;4;4;5;1;6;2;6;2;3;3;0;1;0;2;1;1;1;4;5;1;0;4;2;2;3;1;2;0;2;5;2;3;4;3;2;3;7;2;4;2;3;5;7;1;5;2;2;4;6;1;1;2;4;1;0;4;3;3;1;1;2;1;3
GRHL2_M06916_1.94d.bed	0.13166485310119697	121	919	147517	5;8;3;8;12;5;7;4;2;4;2;9;8;10;4;4;5;7;8;4;4;5;3;9;8;4;3;11;2;6;6;8;1;4;10;3;2;14;3;4;11;20;14;5;3;7;7;1;11;7;1;3;2;4;7;3;9;5;7;7;6;2;5;13;2;7;4;6;15;11;4;7;7;6;8;7;8;5;12;7;6;4;9;5;2;9;7;2;16;9;3;6;16;2;5;4;9;1;5;16;5;10;4;2;6;2;4;6;5;5;9;14;4;7;9;0;5;6;12;5;3;3;3;4;5;5;6;5;5;5;2;4;11;8;12;10;2;5;4;7;2;7;1;5;3;12;6;4;1;7
ZIC1_M09323_1.94d.bed	0.1314809510169006	459	3491	290829	22;21;30;21;19;25;25;21;24;24;20;20;16;22;17;21;26;22;32;26;23;26;22;21;31;22;18;26;25;17;29;30;26;28;22;17;19;25;26;25;26;17;22;28;17;26;25;25;27;33;25;29;29;24;32;22;31;31;32;30;16;30;36;25;35;40;27;29;31;35;27;31;27;36;27;23;25;28;39;21;35;28;27;23;36;30;19;25;28;36;41;27;24;21;21;21;20;24;17;25;14;15;26;18;20;22;27;15;21;23;20;20;15;25;15;16;20;13;20;27;32;19;13;22;13;20;23;14;17;13;20;16;18;…
STAT2_M06795_1.94d.bed	0.13139329805996472	298	2268	366680	19;13;15;13;17;15;4;16;19;11;15;11;15;11;12;16;12;15;13;13;16;12;19;15;18;11;14;14;15;18;15;15;11;14;18;12;18;17;17;9;13;13;15;19;10;13;14;20;14;16;13;9;27;14;17;20;16;20;17;22;28;19;16;22;21;27;15;17;22;21;16;17;19;16;20;17;19;17;15;26;20;22;20;22;25;23;18;22;15;10;14;15;18;13;17;10;14;13;10;7;23;8;15;16;11;13;11;14;14;10;14;15;8;20;7;7;12;11;14;13;8;15;13;11;22;12;12;16;20;15;16;10;8;17;12;10;1…
ZNF691_M00623_1.94d.bed	0.13132022471910113	187	1424	194503	8;10;8;13;7;11;11;12;4;12;10;8;12;8;12;10;8;7;7;9;11;10;6;6;12;10;11;7;11;12;8;5;10;12;8;7;7;9;6;12;13;6;8;10;14;7;4;14;10;9;12;8;9;10;11;12;8;13;7;5;5;10;9;12;6;8;12;15;17;9;9;13;14;17;13;9;13;20;8;9;10;6;9;10;7;9;8;8;13;10;10;9;8;10;8;9;6;9;13;13;8;12;6;5;11;10;7;8;8;11;9;11;8;8;6;7;10;9;11;7;11;6;9;9;10;14;9;6;8;11;10;12;12;10;12;9;11;14;12;9;8;5;7;13;7;11;8;8;6;4
CLOCK_M05596_1.94d.bed	0.13125	42	320	52686	1;2;3;2;3;6;0;3;4;2;4;3;2;5;4;4;1;0;2;1;1;3;5;0;0;3;4;2;5;6;1;2;3;4;1;0;0;2;3;6;1;0;1;0;0;4;0;0;0;2;2;1;1;3;2;1;3;1;4;2;0;4;1;3;2;0;3;0;3;3;1;1;2;1;6;3;5;0;2;3;1;4;1;7;1;1;0;3;3;0;1;6;1;1;3;6;2;2;1;5;0;3;3;2;2;0;4;0;2;6;1;1;1;1;2;4;3;1;2;4;1;0;0;3;0;4;3;4;0;0;0;4;1;0;1;1;6;2;1;1;3;2;3;3;1;1;4;2;0;3
ARNT_M08469_1.94d.bed	0.1311806256306761	130	991	131938	11;9;6;8;7;10;13;9;5;4;12;4;10;2;4;6;7;14;12;8;3;12;1;11;6;8;5;10;3;4;9;5;8;5;8;5;3;10;7;3;4;5;7;2;11;0;6;6;4;4;12;4;7;7;11;8;9;5;4;3;7;10;5;10;8;8;6;7;4;9;8;14;14;3;7;18;9;4;8;8;4;11;8;6;7;8;5;3;7;6;10;12;9;6;5;5;5;5;8;8;4;9;2;8;10;3;7;5;11;1;6;9;3;5;9;3;4;1;2;7;6;9;6;5;4;9;6;10;5;2;9;0;7;5;4;9;7;5;4;3;7;4;5;6;4;3;4;6;4;12
ATOH1_M09557_1.94d.bed	0.13110788582486696	271	2067	247494	13;17;17;14;9;17;18;12;8;11;15;7;12;22;23;14;15;15;13;14;15;16;9;20;15;10;9;18;10;23;14;17;22;13;4;8;16;20;12;12;7;16;10;19;18;15;11;13;14;18;15;18;27;15;12;14;22;20;17;13;14;9;17;14;12;15;18;19;14;16;7;17;30;24;6;15;20;18;16;15;26;18;11;14;17;18;21;6;20;12;14;9;14;15;10;14;10;14;7;17;13;14;8;9;13;10;9;12;18;13;12;11;14;12;22;12;9;17;8;7;14;5;17;15;13;9;13;15;11;16;19;19;9;10;3;7;9;12;15;4;7;12;9…
ZFP69B_ZFP69B.RCADE.bed	0.1309444813094448	592	4521	556969	28;35;33;34;24;27;38;29;31;40;20;30;28;32;35;32;39;39;24;33;35;39;37;34;39;29;28;27;17;40;31;31;24;27;34;38;33;28;24;25;25;27;30;27;28;18;39;19;31;29;23;38;27;38;32;34;25;28;32;40;40;41;40;30;41;30;26;52;39;35;31;38;40;38;38;49;39;32;44;38;34;40;28;25;25;37;35;40;37;23;29;37;27;29;36;31;25;28;24;42;29;24;30;31;34;24;15;25;25;26;31;28;38;23;28;23;21;20;19;18;23;26;16;29;31;32;38;28;24;27;14;23;29;…
MAF_M10114_1.94d.bed	0.1309278350515464	127	970	157852	8;7;9;6;8;11;6;7;6;5;15;3;5;8;13;3;5;5;5;4;3;3;10;5;5;6;4;9;7;8;2;4;6;7;5;4;1;2;6;7;10;8;2;5;10;8;7;8;7;8;3;4;13;5;12;4;6;6;7;5;6;6;4;10;11;10;6;9;7;9;8;11;12;4;6;7;5;13;12;5;4;6;11;16;12;5;9;6;5;8;5;3;7;4;6;10;7;5;6;5;5;4;3;4;4;5;6;5;9;4;7;4;5;11;5;6;6;8;6;4;5;7;2;7;4;1;6;4;3;5;10;4;2;4;8;6;8;12;6;13;3;2;9;10;9;3;4;2;12;5
DPF1_M08582_1.94d.bed	0.1308016877637131	31	237	58661	2;2;2;1;0;2;2;0;1;2;4;2;1;4;2;2;1;3;4;2;1;0;1;0;4;3;1;3;0;1;2;0;0;1;2;2;0;2;0;3;1;3;1;3;2;2;2;1;0;0;1;1;3;0;2;2;0;1;1;1;5;1;0;1;2;3;2;3;1;2;3;1;2;0;2;3;2;2;7;2;0;2;1;3;3;0;2;0;1;2;1;3;3;2;1;0;1;1;0;2;1;2;1;1;2;3;1;1;1;0;2;1;0;2;1;0;0;0;1;1;2;1;2;3;1;5;2;1;1;0;3;2;3;3;1;1;1;0;0;1;2;2;0;4;1;3;0;1;2;3
ZSCAN22_M10335_1.94d.bed	0.13071193238791004	1825	13962	1006995	86;84;83;90;70;69;76;91;78;71;64;54;72;85;85;88;101;97;79;106;83;96;88;99;97;99;82;80;87;100;92;99;104;103;97;91;79;117;99;104;120;100;114;101;101;122;118;120;107;127;113;123;115;118;121;112;115;115;127;139;118;130;112;126;142;151;141;126;127;127;128;112;117;85;117;120;107;107;111;93;125;143;107;108;120;99;97;103;105;95;111;105;135;95;94;79;82;87;99;93;94;80;94;77;86;69;87;89;64;80;73;83;65;70;74…
ZNF552_ZNF552.MEME.bed	0.13069139966273188	155	1186	110707	9;5;4;10;11;4;7;9;13;9;6;11;7;8;7;6;8;7;7;3;10;7;4;8;7;10;5;9;7;8;8;13;10;7;5;9;5;13;12;9;7;11;13;10;4;10;5;17;12;7;5;10;5;10;6;5;9;8;7;15;12;6;12;12;13;17;10;7;13;9;15;5;15;9;8;8;17;5;6;10;17;7;7;10;8;10;6;5;9;12;6;7;6;12;14;7;4;13;8;5;6;4;7;6;7;9;11;4;3;8;7;9;4;6;2;5;4;10;6;5;7;8;4;1;4;9;4;6;5;5;7;4;6;11;6;5;5;6;11;9;4;4;11;5;6;10;9;8;3;4
ATOH7_M09989_1.94d.bed	0.13066202090592335	300	2296	273025	11;15;24;20;20;18;12;10;16;11;14;14;12;16;17;15;22;25;14;17;14;14;18;20;19;10;17;8;14;17;12;14;24;6;12;16;16;27;10;20;17;19;12;24;12;10;12;9;19;14;12;15;11;12;17;23;20;24;16;22;16;19;22;23;24;12;17;19;14;18;26;18;19;23;18;24;18;18;20;19;17;24;13;21;28;19;21;21;15;7;13;15;20;19;18;13;13;15;13;14;13;11;15;12;13;15;10;12;18;13;12;5;12;10;19;7;13;11;10;5;6;17;17;14;6;9;11;22;11;10;12;23;8;14;10;11;12…
NR2C1_M09872_1.94d.bed	0.1306532663316583	130	995	104749	3;4;3;6;7;6;5;7;6;10;4;7;4;7;9;7;4;6;8;8;8;2;9;8;3;5;3;5;9;8;7;5;5;4;1;8;7;7;6;9;2;6;2;7;6;3;8;7;4;13;7;6;7;5;9;5;6;12;9;11;11;8;7;8;6;8;5;5;4;10;11;14;12;8;11;3;11;10;8;4;2;11;8;3;10;5;9;7;4;7;6;9;9;7;5;13;6;8;5;4;8;10;3;8;7;7;12;4;7;5;5;6;6;3;4;10;4;6;4;7;12;5;5;8;4;1;4;4;5;3;9;9;5;7;3;7;12;10;11;4;7;7;8;7;5;6;5;6;7;5
ZNF140_M10354_1.94d.bed	0.13058201058201058	617	4725	459315	30;27;27;30;33;23;23;40;25;31;26;19;38;27;28;20;30;31;37;22;28;27;23;31;31;38;28;38;51;28;39;24;40;27;35;37;39;28;31;34;32;36;33;31;34;26;21;39;47;32;33;32;27;33;34;39;36;28;35;37;41;47;49;39;43;41;39;48;46;38;37;44;39;49;34;28;26;36;38;46;42;33;30;37;27;34;29;37;35;38;42;35;36;27;39;30;35;30;33;38;34;33;35;28;28;34;22;34;18;29;32;26;38;24;21;25;29;30;25;22;30;21;20;30;23;33;31;33;29;28;17;13;21;…
GLIS1_M05765_1.94d.bed	0.1304812834224599	122	935	92425	9;10;4;6;8;7;5;9;8;8;7;6;8;5;5;4;13;3;6;6;7;2;9;6;5;7;3;5;7;5;11;6;9;9;6;7;6;6;5;7;9;7;4;5;6;8;3;6;5;6;2;10;8;7;7;7;5;8;6;5;4;8;8;10;7;2;6;9;9;5;13;3;6;9;8;8;4;9;11;3;8;14;4;6;3;5;3;8;6;4;4;4;7;6;7;4;4;2;3;8;2;6;6;8;12;5;9;6;7;7;3;9;6;6;8;8;5;4;5;10;7;9;3;6;7;5;3;4;8;5;2;1;5;5;2;6;4;5;7;7;9;2;5;9;4;2;6;8;4;11
ZNF549_ZNF549.RCADE.bed	0.13041154462854088	244	1871	228249	16;13;13;16;16;16;6;15;12;11;13;8;7;7;13;19;13;12;13;16;12;12;15;14;13;17;18;8;9;11;11;10;9;10;11;17;18;7;18;5;7;5;14;12;15;14;9;12;12;13;9;12;12;9;18;11;10;20;17;19;8;15;12;13;14;8;11;16;6;21;15;11;12;14;17;15;23;19;14;15;18;16;19;13;13;15;20;12;12;17;6;13;21;12;12;16;14;16;15;13;18;6;7;12;17;12;11;11;14;9;9;12;5;10;18;11;15;10;9;15;4;7;13;10;11;17;8;13;11;11;7;15;10;13;11;16;10;14;4;8;11;12;7;1…
MAZ_M10356_1.94d.bed	0.1302854287677222	2086	16011	1139503	92;94;89;89;85;91;105;91;94;101;67;81;97;106;89;113;111;95;115;99;99;108;84;100;100;109;101;116;106;100;106;108;122;126;92;118;90;106;109;123;116;119;110;121;115;130;133;129;147;143;128;133;128;134;158;113;144;120;133;144;143;153;150;151;160;140;154;149;165;137;144;124;112;122;138;111;126;125;131;142;154;151;127;133;125;145;143;134;131;118;110;123;126;135;109;108;106;100;120;131;114;127;97;89;103…
ZFP2_M07132_1.94d.bed	0.13017098731384447	236	1813	309984	12;18;8;17;15;11;7;19;13;5;10;9;11;7;9;15;17;15;16;9;11;7;16;10;12;12;12;10;16;13;10;11;10;14;13;13;12;12;13;9;8;10;9;12;5;11;10;10;7;13;8;10;10;11;9;12;15;12;12;15;24;22;12;18;18;17;11;18;19;14;14;15;19;12;7;17;14;12;12;21;14;14;19;13;12;15;15;23;11;8;16;11;10;15;22;16;13;6;9;11;17;11;12;6;14;14;13;10;12;8;8;12;8;9;11;11;8;8;14;13;16;13;8;8;14;8;9;14;11;15;9;10;11;10;12;6;9;11;15;18;7;11;7;13;4;…
MESP1_M08932_1.94d.bed	0.13	78	600	122049	4;3;8;4;4;4;3;4;5;5;2;4;7;2;11;2;3;5;5;1;6;4;6;1;6;2;5;7;7;2;2;2;4;4;3;6;3;10;4;3;5;4;7;4;2;6;5;3;4;3;0;5;4;3;0;3;2;4;3;7;1;5;1;5;10;9;5;7;5;5;4;5;5;2;8;5;8;1;7;7;1;3;5;7;2;6;7;5;4;7;4;1;2;6;1;5;0;0;6;6;4;3;6;1;1;1;8;7;2;3;3;4;6;6;1;2;1;3;8;1;2;2;3;0;3;1;3;3;2;2;3;6;5;6;3;6;2;2;2;3;5;3;5;4;2;3;1;9;2;5
FOS_M10098_1.94d.bed	0.12994350282485875	23	177	34500	2;1;1;1;0;0;2;0;2;0;2;2;1;0;1;1;1;2;1;0;1;2;2;1;0;1;1;0;3;2;1;1;0;0;3;0;0;0;1;1;2;0;2;1;0;0;3;0;1;1;0;0;1;2;2;1;2;1;3;2;1;1;3;0;2;0;0;1;0;3;3;2;4;0;3;0;1;1;0;2;1;1;1;1;0;1;0;4;1;0;2;1;0;2;0;2;1;2;0;0;1;2;1;2;1;3;1;0;1;1;3;0;2;0;1;2;0;1;0;4;1;0;2;2;0;1;1;0;1;0;2;1;1;2;0;0;2;4;0;2;1;0;3;1;2;2;0;4;3;1
ZNF8_M10347_1.94d.bed	0.1299093655589124	43	331	62361	3;2;5;4;0;3;2;2;0;2;4;3;1;0;1;1;2;3;1;4;2;3;7;0;5;4;4;2;0;4;2;0;2;2;3;2;3;1;5;3;0;2;3;1;1;1;3;3;3;3;1;2;2;0;3;1;1;1;4;1;3;1;1;2;2;0;2;1;5;2;1;5;4;1;1;2;3;1;2;3;1;5;2;5;3;2;6;2;4;1;1;1;1;0;1;1;3;2;2;2;3;2;4;1;3;0;3;2;5;4;0;4;1;4;0;0;3;4;0;2;4;2;2;2;4;7;3;1;3;1;2;1;2;0;0;3;0;1;2;2;4;2;2;0;3;3;2;3;1;3
ZNF273_M10371_1.94d.bed	0.1298804780876494	163	1255	184838	7;6;8;5;4;4;7;10;4;14;6;10;10;13;5;8;4;4;8;11;11;14;7;2;5;15;6;2;15;7;10;5;8;7;8;7;10;9;12;10;7;3;2;10;11;13;14;10;11;5;5;4;12;11;14;4;9;9;8;7;10;15;10;15;9;18;10;14;5;16;11;14;16;11;11;9;5;7;6;10;9;13;9;11;13;9;10;5;9;9;11;10;8;10;11;8;12;6;8;8;18;8;6;5;7;5;15;8;9;8;9;8;13;6;12;9;8;5;10;5;5;6;5;8;5;4;3;8;8;4;6;5;7;7;7;7;11;4;6;7;1;6;8;5;6;5;5;8;6;9
KLF1_M08881_1.94d.bed	0.12987859529047502	1594	12273	1098390	87;69;81;66;73;85;79;85;79;82;69;78;67;72;75;79;86;80;94;76;84;76;71;83;79;91;82;94;85;66;86;76;84;85;71;99;66;91;99;76;85;86;85;69;62;91;92;99;106;111;102;82;100;99;111;87;106;89;99;90;91;86;107;99;99;99;116;107;121;106;111;104;97;100;102;76;116;94;105;104;102;97;100;98;92;108;104;88;95;91;76;64;93;74;70;76;80;80;94;93;72;80;74;75;74;61;75;76;76;77;78;63;59;66;72;72;58;66;78;58;72;83;54;74;68;83…
MTF1_M08937_1.94d.bed	0.12978723404255318	61	470	69295	6;4;2;8;1;2;2;5;2;2;2;5;6;1;3;0;6;4;3;4;2;0;4;2;6;4;4;1;2;1;3;6;3;4;2;2;5;2;5;2;2;5;3;2;2;4;1;5;1;1;1;2;4;5;3;5;3;3;4;6;7;9;3;8;4;0;5;4;4;3;4;4;3;4;4;1;3;5;9;5;2;2;3;3;3;5;1;2;0;5;0;4;5;4;2;3;1;1;1;4;0;1;4;4;6;0;2;4;4;1;1;2;2;4;1;3;2;3;3;8;2;2;1;0;2;4;6;3;5;6;4;3;0;3;3;1;3;6;2;1;6;3;3;1;3;1;1;3;4;2
NR3C1_M05958_1.94d.bed	0.1297016861219196	100	771	113664	9;4;5;3;7;4;10;6;5;9;3;7;1;10;0;2;2;3;6;5;6;2;8;3;1;1;0;3;6;8;6;9;5;8;6;2;3;4;0;0;4;8;6;11;4;6;1;7;5;7;3;7;8;2;7;8;3;3;8;3;10;6;0;8;9;5;6;8;1;6;4;8;7;7;6;2;13;7;5;4;7;11;4;6;5;3;2;13;6;4;4;10;3;4;10;8;6;2;7;3;4;7;0;3;7;6;3;4;8;4;1;4;8;3;2;0;4;0;5;5;0;10;3;0;6;3;5;9;6;5;5;4;4;2;7;6;9;3;2;5;2;10;2;11;4;7;7;8;9;5
ATF2_M08542_1.94d.bed	0.1296928327645051	38	293	36584	6;2;2;4;0;0;1;5;0;1;3;4;5;0;0;4;2;2;0;0;0;0;2;1;4;4;5;0;2;0;3;2;0;0;2;0;4;2;4;4;2;0;2;4;2;2;3;0;0;1;0;2;2;2;0;7;2;3;3;0;3;7;2;6;6;0;8;4;4;1;1;5;0;3;3;2;2;1;4;3;0;4;0;0;0;0;6;3;4;0;0;4;3;2;0;4;5;2;1;0;4;0;0;2;2;0;2;1;0;0;4;3;0;0;0;0;1;0;0;4;1;3;0;0;0;0;2;4;0;1;2;0;5;1;0;2;3;1;1;0;3;4;2;0;2;0;3;5;0;4
HKR1_HKR1.RCADE.bed	0.12961147920178775	3306	25507	2061067	154;163;163;175;170;168;148;165;154;140;154;153;129;136;178;154;189;158;184;150;167;158;154;150;160;166;209;162;196;161;182;213;198;181;174;160;141;172;163;195;160;204;166;181;187;183;190;205;216;192;200;185;203;200;199;180;196;198;214;186;221;202;214;229;245;223;205;207;223;210;225;194;189;196;200;231;202;214;212;186;220;216;202;207;192;192;217;163;212;182;180;187;187;184;174;182;147;183;151;177…
PBX1_M01230_1.94d.bed	0.12956810631229235	39	301	36981	2;2;0;0;0;3;1;1;1;1;1;0;2;2;2;0;1;2;3;2;1;1;2;1;2;2;0;4;4;0;6;1;2;4;0;1;1;4;5;2;4;7;4;5;3;1;0;4;1;1;2;3;3;1;4;6;2;0;2;1;4;2;3;2;1;4;1;3;1;2;2;7;1;5;3;0;2;0;1;3;4;4;1;1;3;1;0;5;0;1;1;2;3;2;0;5;2;2;5;1;3;1;1;4;2;4;4;3;3;0;2;0;4;0;4;2;0;1;5;2;4;2;1;1;1;2;2;1;2;1;3;1;1;0;3;2;3;1;1;1;2;0;0;0;0;2;1;1;2;1
ESR1_M08629_1.94d.bed	0.12942008486562942	183	1414	179854	9;12;4;11;13;9;7;8;12;10;17;7;16;12;11;13;11;7;3;10;16;8;8;12;10;6;7;5;17;6;11;14;4;13;6;13;7;4;7;8;9;6;5;2;6;5;9;9;5;6;4;6;17;4;10;4;7;8;22;11;9;8;14;5;8;10;7;5;15;12;14;9;12;4;24;6;12;8;13;7;14;20;7;12;1;14;17;9;11;12;12;18;3;3;7;3;6;16;6;17;9;5;8;12;3;17;6;11;18;19;7;10;14;10;11;9;9;12;7;7;5;10;12;9;8;7;2;11;0;11;8;8;8;11;9;6;7;9;6;13;20;17;11;5;11;1;11;5;9;10
LHX2_M01233_1.94d.bed	0.12927756653992395	34	263	61456	2;4;2;1;0;1;2;4;3;1;1;6;0;0;0;3;1;1;0;0;1;0;3;3;4;0;1;1;2;8;1;2;0;1;0;2;3;2;3;2;1;0;5;2;2;2;3;1;4;2;4;0;2;1;3;1;4;1;2;4;2;1;0;0;0;3;0;2;2;4;4;1;1;2;1;0;2;1;3;1;6;3;0;2;1;2;1;1;1;1;1;1;0;0;0;2;2;2;3;1;0;3;3;0;1;1;2;2;0;0;1;1;4;1;4;2;0;1;0;5;4;4;3;5;0;2;2;2;5;2;0;1;1;0;2;2;0;1;2;1;1;3;1;1;2;2;1;2;2;2
HELT_M08767_1.94d.bed	0.1292604501607717	201	1555	196316	10;8;9;9;11;12;14;5;10;8;15;7;18;11;9;11;12;14;18;15;9;14;7;9;10;7;5;14;8;13;18;9;12;15;10;9;11;9;8;9;7;8;5;4;10;3;7;7;6;14;11;8;11;11;15;19;10;10;11;6;17;8;8;13;8;11;6;16;9;6;9;17;26;10;12;12;13;9;19;20;12;7;9;11;5;10;7;8;12;8;15;12;13;5;14;12;8;13;3;6;9;16;4;10;11;7;14;16;15;6;8;15;9;10;15;8;9;6;10;12;8;5;12;14;14;11;11;10;18;3;12;4;11;10;6;10;6;10;5;8;12;13;5;11;6;9;4;16;11;15
CEBPZ_M06474_1.94d.bed	0.12923076923076923	126	975	164430	8;2;6;4;10;9;5;6;3;4;7;4;10;5;9;6;5;3;6;5;7;6;6;7;11;8;6;9;6;4;6;7;8;5;10;2;4;8;5;5;6;1;6;4;7;4;7;2;4;4;5;5;10;9;8;3;6;10;7;10;8;9;2;10;4;10;5;9;10;11;6;4;6;7;7;7;15;5;8;13;5;5;11;11;6;6;9;8;2;6;6;8;8;3;5;4;7;5;5;5;6;11;4;6;11;8;8;8;8;7;6;4;10;5;3;8;6;8;7;7;8;5;6;9;3;4;8;4;5;8;6;7;3;6;5;3;7;9;6;8;6;10;5;6;13;9;3;5;6;4
ZNF460_ZNF460.RCADE.bed	0.1292297904489244	3250	25149	1799475	143;131;158;118;130;145;142;155;143;155;144;136;158;159;178;160;174;167;169;145;175;155;154;171;170;186;149;187;145;173;166;185;190;164;185;167;166;178;192;208;198;183;214;198;196;227;188;233;234;237;207;207;215;210;234;186;213;215;227;211;197;232;202;218;225;223;268;209;221;239;216;204;208;212;214;246;195;204;216;172;173;220;206;222;194;159;202;158;205;162;158;157;155;152;165;156;162;167;155;159…
ZNF174_M09335_1.94d.bed	0.129080118694362	87	674	84963	7;2;4;3;6;4;4;2;0;6;7;4;4;5;9;5;2;6;4;7;5;3;3;1;6;7;8;4;3;3;5;4;6;6;7;7;3;7;5;6;5;6;1;1;1;8;2;1;6;1;7;5;4;6;1;7;7;5;9;2;8;4;4;5;2;7;8;7;5;2;7;6;4;6;7;8;6;1;6;3;6;6;8;7;3;4;2;5;6;7;4;5;4;10;3;7;2;1;4;7;3;3;4;7;5;9;3;5;2;1;6;4;5;2;1;1;4;2;5;5;4;4;1;5;6;5;7;2;5;2;2;2;7;8;2;5;5;5;4;2;3;0;4;2;1;1;5;4;5;6
ATF6_M10064_1.94d.bed	0.12903225806451613	72	558	75166	6;5;2;2;3;3;2;7;3;5;8;4;2;1;4;8;1;5;3;1;7;5;7;1;0;3;3;2;6;3;6;4;1;1;3;9;3;1;6;8;7;5;0;5;2;3;4;3;2;4;6;8;3;5;2;7;4;1;4;1;7;5;5;4;5;3;2;7;6;7;5;7;3;2;7;3;8;3;5;2;6;2;4;2;6;4;2;6;4;2;2;9;2;5;4;8;3;6;5;5;3;3;4;2;2;2;1;2;5;3;4;0;3;3;4;2;2;4;3;3;2;2;4;2;3;2;2;1;4;2;5;3;4;5;2;2;4;2;4;4;2;4;3;3;3;5;3;3;1;3
ZBED1_M09284_1.94d.bed	0.12903225806451613	4	31	16964	1;0;0;0;0;0;0;0;0;0;0;0;0;0;2;0;0;0;0;0;0;0;0;2;0;0;2;0;0;0;1;0;0;0;0;0;0;0;0;0;0;0;0;0;0;0;0;0;0;0;0;0;2;2;0;0;0;3;0;0;0;0;0;0;0;0;0;0;0;0;0;0;0;0;0;0;0;0;0;1;2;0;1;0;0;0;0;0;0;0;0;1;0;0;1;0;0;0;0;0;0;0;0;0;0;0;0;0;0;0;0;0;0;0;0;2;0;0;0;0;0;0;0;0;0;0;0;0;0;0;0;0;0;0;0;0;1;0;0;0;0;0;0;2;1;0;0;0;1;2
ZNF682_M10316_1.94d.bed	0.1289983164983165	613	4752	347678	35;32;22;31;30;22;34;36;27;37;24;20;42;39;21;30;36;23;34;29;30;35;32;28;34;40;39;32;32;26;30;25;43;41;36;37;44;30;35;39;24;35;35;44;34;28;38;38;43;30;39;40;26;37;34;28;41;27;33;43;33;40;34;36;50;41;35;38;43;37;38;47;29;34;40;32;55;49;29;49;38;43;30;43;34;38;33;34;40;42;28;34;33;44;45;29;39;25;27;34;38;32;33;28;32;27;33;35;26;34;36;33;26;36;30;29;20;31;27;26;30;22;25;29;19;28;31;20;27;26;16;21;20;…
DMBX1_M05620_1.94d.bed	0.12890625	33	256	48384	3;4;4;2;0;4;1;1;2;1;0;2;2;0;0;0;0;4;4;2;1;1;2;3;0;1;3;2;2;1;3;2;3;2;0;1;3;4;2;1;3;1;1;1;4;1;1;3;1;2;2;1;0;0;3;3;2;0;3;3;1;5;1;5;4;2;3;1;1;2;3;0;4;2;1;4;2;1;3;2;2;1;4;2;0;0;0;3;2;1;1;0;0;0;0;1;2;2;0;1;2;1;3;3;1;1;0;1;1;1;1;2;1;1;3;1;1;4;3;3;1;1;1;1;1;1;1;2;2;0;0;2;3;1;1;3;0;3;2;1;1;0;1;2;2;2;1;1;1;6
RUNX1_M09108_1.94d.bed	0.1288546255506608	117	908	127910	10;4;5;8;3;4;9;7;6;5;5;5;10;7;7;7;3;4;3;4;2;6;3;5;5;5;5;4;4;9;10;3;0;7;6;7;7;5;4;11;13;2;9;8;7;5;10;5;11;5;6;6;4;4;5;5;7;6;6;13;8;10;8;7;6;6;12;8;4;5;11;7;8;8;12;8;11;3;8;4;7;6;7;3;10;7;6;5;4;5;6;7;4;6;8;8;5;6;6;9;3;5;7;3;8;6;7;15;5;5;8;7;5;7;5;3;5;5;5;9;6;6;5;2;4;3;2;7;5;6;4;6;6;4;5;4;2;6;8;3;4;2;6;5;4;5;10;7;4;3
CREBL2_M07230_1.94d.bed	0.12878787878787878	17	132	24503	2;1;0;2;0;0;0;2;0;0;0;1;3;0;0;3;1;2;0;0;0;0;0;1;5;0;0;1;0;0;1;1;0;0;1;0;4;2;0;2;0;0;2;1;1;2;0;2;0;0;0;2;0;3;0;2;1;1;2;0;1;1;1;2;3;0;3;4;2;2;0;1;0;0;1;3;1;0;1;1;0;2;0;0;0;0;2;0;1;0;0;1;1;0;1;1;0;1;2;0;2;0;1;0;0;3;2;0;0;0;0;1;0;1;1;0;0;1;0;0;0;1;0;0;0;0;1;2;0;0;1;0;3;0;0;0;0;2;1;0;0;4;2;1;0;0;0;4;2;2
ZNF263_M09343_1.94d.bed	0.12869745718733783	248	1927	195641	12;9;18;15;8;10;12;6;6;16;10;10;12;12;7;15;8;12;11;12;13;10;8;8;15;9;11;7;10;13;10;16;16;10;20;14;11;12;17;13;8;14;14;9;14;16;17;13;14;21;14;16;19;11;18;22;11;18;19;23;12;16;13;20;14;9;19;15;17;14;21;17;15;14;19;15;12;13;15;19;12;19;17;19;21;14;15;9;9;10;9;20;11;21;17;14;8;16;19;10;12;9;10;13;13;17;12;12;13;17;13;7;14;28;8;16;18;12;9;9;7;10;5;9;14;14;7;11;8;10;10;10;12;12;14;8;13;6;9;7;10;12;15;4…
REST_M02696_1.94d.bed	0.12869198312236288	427	3318	363198	13;19;27;27;21;21;18;18;31;18;22;20;17;17;25;13;13;14;27;19;19;25;25;24;21;29;21;21;17;30;28;21;18;22;17;18;22;26;15;19;18;30;38;16;23;26;19;15;10;28;26;26;24;26;30;27;23;25;31;23;28;30;30;22;27;30;22;23;24;35;18;33;30;33;23;27;23;32;20;27;24;24;31;23;27;21;26;25;33;25;26;26;22;16;25;26;23;21;21;14;18;23;24;27;20;18;18;13;20;18;21;17;25;19;16;26;23;19;15;21;17;20;19;15;21;22;29;21;14;17;19;16;19;…
ZNF143_M09397_1.94d.bed	0.1286398820493918	349	2713	293888	17;20;18;18;18;22;14;20;10;16;20;19;9;17;19;15;24;22;13;14;16;15;18;21;17;15;17;25;13;19;16;10;20;26;11;8;13;18;16;17;17;18;22;9;24;18;24;25;21;20;21;11;23;16;26;14;20;23;31;23;16;22;23;26;25;26;15;23;20;16;23;27;21;17;12;27;22;27;22;23;29;21;21;24;21;16;23;18;32;26;11;20;21;13;21;9;21;15;10;13;18;16;14;16;14;20;17;21;23;22;19;18;15;15;17;8;15;16;16;15;19;21;14;12;19;13;17;13;14;20;15;14;16;16;17…
KLF10_M08865_1.94d.bed	0.12849745092529405	3201	24911	1608871	149;145;136;164;134;137;134;170;142;129;131;132;127;138;113;146;162;177;162;138;156;166;141;140;160;157;192;163;150;192;150;168;173;137;196;190;145;162;191;198;177;169;186;189;183;184;230;224;235;211;224;206;217;232;261;248;246;199;223;246;213;258;268;229;240;241;257;244;230;222;195;175;174;169;162;158;171;196;205;237;229;262;176;210;213;199;212;211;213;204;188;212;233;183;172;186;174;197;188;183…
CLOCK_M08987_1.94d.bed	0.12836767036450078	81	631	81252	3;4;4;5;3;2;4;5;7;5;2;5;2;6;3;4;3;2;0;4;3;7;6;1;8;3;3;4;5;5;2;7;7;4;5;2;3;6;4;5;4;3;1;2;8;5;1;4;3;3;1;0;4;7;4;8;2;3;8;4;8;1;4;7;3;0;2;4;3;5;3;4;3;4;4;10;5;4;4;7;6;7;8;4;7;3;6;6;2;3;3;7;6;2;7;13;2;4;7;0;4;8;2;4;7;5;1;5;5;1;4;3;3;4;7;6;5;4;4;3;3;2;3;5;2;4;4;6;4;7;5;0;4;1;9;4;3;3;6;3;3;3;5;1;5;6;1;7;5;5
RELA_M05337_1.94d.bed	0.12824139556812825	272	2121	241396	13;8;6;15;11;17;11;13;13;13;11;11;16;11;16;14;19;15;18;11;14;12;6;11;16;20;11;14;11;13;15;12;9;16;21;15;9;5;18;19;14;15;15;9;13;8;13;23;15;17;14;21;18;13;21;12;23;15;23;16;17;19;16;15;16;18;14;14;24;20;15;21;19;15;14;13;20;18;23;17;15;13;19;19;15;27;18;23;18;19;10;16;18;13;22;18;15;19;7;12;14;11;13;11;9;14;15;19;18;7;12;11;10;3;11;16;13;9;11;11;8;6;8;11;18;17;17;12;12;12;16;6;10;17;12;14;15;13;15…
GATA1_M09589_1.94d.bed	0.12815533980582525	66	515	96213	7;2;4;2;1;4;7;3;4;4;2;2;3;7;6;6;4;2;5;4;5;4;2;1;0;2;3;2;7;4;4;3;1;3;10;3;1;4;3;4;6;5;0;4;1;1;2;3;2;5;2;3;3;3;2;4;4;6;3;5;4;3;4;3;2;5;1;5;2;5;2;4;3;5;5;6;3;8;3;7;4;3;3;7;3;2;2;3;3;1;2;2;4;3;4;2;3;2;2;4;2;2;2;2;5;7;3;0;2;2;3;7;4;1;2;4;3;5;3;2;6;4;4;4;3;7;3;6;3;6;3;5;4;4;6;1;1;1;4;3;2;1;3;2;2;3;2;5;3;4
KLF1_M08884_1.94d.bed	0.1281212329946616	1488	11614	1060170	83;64;76;62;68;81;74;79;73;78;68;73;67;68;74;73;83;78;90;73;79;71;69;79;78;91;82;88;84;65;80;68;84;78;69;100;70;88;96;73;82;81;83;66;63;89;83;95;95;91;95;74;90;93;109;83;102;85;93;87;85;83;102;92;91;92;113;101;106;98;103;97;90;97;94;69;111;92;98;96;96;93;92;91;78;101;97;77;89;79;73;59;86;68;64;70;78;72;92;86;70;74;67;76;70;58;71;72;72;71;76;61;55;60;73;69;56;67;73;54;65;80;52;77;66;82;44;45;62;69…
ATF2_M08479_1.94d.bed	0.12807881773399016	52	406	43732	7;2;6;4;0;5;1;6;2;1;3;4;2;2;0;3;2;2;0;0;0;2;4;2;4;3;5;0;4;2;4;3;2;0;2;0;2;4;4;3;2;0;4;4;6;2;4;4;4;1;2;3;6;4;0;6;2;6;1;2;4;8;4;8;8;2;6;4;6;2;3;4;2;4;5;0;2;1;7;5;0;4;2;1;5;0;7;3;5;0;0;6;5;3;2;4;5;0;1;0;2;1;2;2;2;0;2;1;0;2;4;4;0;0;2;0;0;0;0;4;1;5;5;0;3;2;2;2;0;1;4;0;6;1;1;2;2;1;4;0;1;6;2;0;5;0;5;8;0;5
ZNF684_ZNF684.RCADE.bed	0.1280373831775701	274	2140	275859	14;7;14;15;11;17;11;10;13;16;12;8;12;15;16;15;15;14;11;11;19;12;15;12;21;11;17;12;21;20;13;13;21;14;10;12;12;10;11;15;6;18;13;14;8;14;14;10;9;13;12;9;20;15;13;16;17;8;22;13;17;17;14;17;20;19;15;23;16;21;15;25;17;27;18;8;23;12;15;14;19;19;12;20;9;16;8;17;11;16;15;18;11;14;18;17;14;7;10;19;17;18;14;13;13;16;16;8;9;11;9;14;15;9;17;8;20;12;16;10;13;12;12;11;13;8;15;13;16;14;15;20;19;18;16;12;20;16;13…
SIX1_M09125_1.94d.bed	0.128	16	125	26837	1;0;1;1;0;2;0;1;2;2;0;1;0;0;1;1;0;1;0;0;1;1;5;2;2;1;1;0;2;0;0;0;0;0;2;1;2;1;0;3;0;1;2;0;3;0;1;2;1;1;1;2;0;0;0;1;0;2;4;3;0;1;2;1;0;0;0;2;0;0;1;0;1;1;5;0;1;0;1;3;1;1;0;0;0;3;0;1;1;0;0;1;0;0;0;1;0;1;1;1;1;0;0;1;1;2;0;0;2;0;0;0;1;0;1;2;1;1;1;2;1;0;0;1;1;0;0;0;0;0;1;1;0;1;0;0;1;0;2;0;0;0;1;0;1;1;1;0;1;1
BHLHE40_M05580_1.94d.bed	0.1277258566978193	123	963	134176	7;6;6;8;8;11;11;9;3;4;14;6;14;2;6;6;2;13;18;8;3;8;3;10;4;6;3;10;6;4;7;3;6;6;9;6;2;8;6;3;4;5;5;0;9;0;8;4;6;6;13;4;7;11;6;7;9;4;8;2;5;6;1;9;4;8;8;5;7;10;10;9;15;3;7;17;5;5;7;8;2;10;7;10;4;9;1;3;13;6;11;10;6;8;4;3;5;2;5;8;3;12;1;7;9;2;7;6;13;4;6;9;4;7;9;7;3;3;0;9;5;9;7;3;4;7;4;9;7;1;11;0;8;5;2;9;9;8;8;2;7;2;5;6;8;2;3;8;3;10
HES5_M08757_1.94d.bed	0.12769704975781593	290	2271	226442	11;10;17;18;14;14;14;8;10;13;14;11;26;14;11;16;11;13;22;21;14;23;16;13;18;14;12;21;15;21;26;16;21;18;22;9;16;17;12;16;11;11;11;12;21;13;11;14;9;11;20;12;15;15;28;24;27;19;17;11;21;11;10;21;16;20;18;21;14;9;18;21;36;17;15;19;18;15;26;25;16;13;14;17;13;16;17;15;18;14;20;26;18;9;24;16;17;12;8;8;14;22;10;12;23;7;19;21;18;7;11;17;8;12;19;9;12;12;14;13;14;8;13;14;16;21;13;11;15;5;14;6;14;12;10;13;11;11…
PLAGL1_M06723_1.94d.bed	0.12759022118742724	548	4295	346094	32;30;20;22;34;22;24;28;22;22;23;36;29;33;22;28;25;40;29;30;35;24;25;30;26;44;31;28;28;28;23;27;26;31;21;25;25;35;15;24;30;32;23;25;29;37;22;34;23;33;26;27;34;31;30;31;32;37;32;34;32;41;42;38;33;36;43;34;36;35;36;42;36;37;41;34;27;32;35;24;47;35;37;39;29;42;29;30;30;29;32;30;34;37;35;27;34;29;28;27;24;33;30;30;24;30;26;25;27;23;33;25;23;22;25;35;16;22;29;23;27;18;30;29;23;24;31;18;16;23;33;19;24;…
ZNF285_ZNF285.MEME.bed	0.12755102040816327	75	588	118727	5;7;5;1;5;3;2;7;6;4;1;3;3;0;2;5;1;5;10;4;3;8;1;4;7;1;0;2;2;2;3;7;4;7;2;4;5;7;6;4;4;4;3;3;2;4;3;8;5;4;3;2;3;4;3;3;3;3;3;3;1;2;1;4;5;2;3;5;5;5;5;4;4;4;5;8;6;3;3;5;5;4;3;4;3;10;2;4;4;4;4;5;5;6;3;2;5;7;4;4;3;1;2;4;6;2;2;3;1;4;2;5;3;7;5;7;6;3;4;3;1;5;6;8;5;5;5;3;5;4;6;3;3;4;3;5;1;3;4;1;0;5;2;4;4;2;8;3;6;4
KLF1_M08886_1.94d.bed	0.12754901960784315	1301	10200	920015	66;65;71;55;58;57;58;61;59;70;58;58;70;61;64;71;73;67;74;62;60;65;54;71;65;73;64;66;70;59;69;70;75;74;58;86;66;78;78;65;77;72;78;54;53;76;80;81;80;76;83;75;82;72;95;65;77;70;79;76;82;74;86;79;78;85;96;96;100;87;86;82;77;85;80;60;95;71;85;93;86;83;82;87;73;98;90;71;84;71;68;52;76;70;59;69;68;70;88;85;67;68;61;63;54;57;61;65;59;66;66;55;54;53;59;59;52;59;68;53;54;72;52;66;55;68;40;41;55;51;51;54;60…
ATOH1_M09558_1.94d.bed	0.1273996509598604	146	1146	154251	7;14;8;8;6;7;10;3;8;8;3;3;11;9;12;18;6;11;4;12;8;10;10;9;10;6;8;10;6;8;8;11;10;7;0;3;7;9;4;7;11;6;12;9;9;5;10;6;13;10;8;9;18;2;7;11;14;5;7;2;2;8;6;5;11;8;9;10;6;6;5;9;9;11;3;11;15;19;14;2;12;7;13;5;9;10;10;3;6;5;8;6;4;4;8;8;8;5;2;9;3;12;3;7;4;5;6;5;4;4;11;10;5;5;10;8;6;8;2;11;5;5;6;16;8;5;9;4;4;12;11;9;3;9;4;4;8;9;6;3;6;7;10;7;7;9;3;6;6;11
ZNF331_ZNF331.RCADE.bed	0.12731733914940022	467	3668	408561	29;25;26;24;24;25;22;22;25;32;23;26;25;15;19;32;27;26;32;24;25;31;25;24;29;29;19;18;21;20;15;16;35;25;25;24;22;19;13;21;29;15;34;21;31;23;25;15;18;21;28;25;31;34;25;34;29;27;31;25;27;37;29;18;24;23;31;37;23;28;29;36;32;17;25;30;31;41;28;35;27;25;34;29;27;28;30;29;25;22;26;26;25;16;34;25;26;19;25;19;23;19;23;22;27;24;20;21;21;11;22;19;29;25;19;17;20;20;21;24;24;26;22;21;29;24;25;20;28;23;14;20;17;…
GLIS2_M05766_1.94d.bed	0.1272423863162286	305	2397	189079	18;14;13;20;11;18;14;17;21;13;17;11;20;11;13;12;16;13;16;16;16;12;17;14;14;19;19;15;16;13;14;15;23;15;12;16;20;18;13;22;14;19;19;18;14;15;15;14;26;20;17;27;22;28;18;20;16;19;15;19;18;23;16;29;15;17;24;25;19;23;29;22;12;21;15;13;22;14;32;16;19;19;16;22;14;19;16;21;13;19;17;16;15;11;16;15;17;20;14;16;13;16;19;11;19;8;19;18;23;14;16;15;17;12;10;18;8;16;21;18;11;12;9;9;15;12;13;11;15;10;14;10;14;9;5;…
NFIA_M05936_1.94d.bed	0.12713675213675213	119	936	133790	7;6;3;6;5;5;9;3;3;12;2;6;6;8;8;3;4;5;4;6;4;5;6;12;1;5;4;4;6;12;6;3;8;4;1;7;5;8;7;4;9;4;10;9;2;7;4;7;5;5;6;7;5;10;6;9;7;5;7;10;3;8;4;5;9;9;12;8;8;8;9;3;9;6;8;12;8;6;6;15;5;6;8;7;5;6;9;6;5;10;10;7;4;8;8;6;7;4;1;8;9;7;5;5;6;8;8;5;8;10;8;5;4;8;7;5;2;7;5;8;4;5;6;4;7;4;6;6;3;2;8;3;8;9;7;5;4;4;5;5;7;6;2;10;5;7;6;2;5;7
BHLHE40_M08516_1.94d.bed	0.12698412698412698	112	882	124139	8;8;7;9;8;12;14;10;4;6;11;10;8;0;4;6;2;14;12;6;5;8;5;11;4;6;4;10;4;4;7;5;5;2;9;2;2;4;6;3;5;8;6;1;10;0;5;4;4;4;12;3;9;8;4;9;10;4;8;2;6;6;3;11;4;8;8;5;3;10;8;10;15;7;6;16;6;2;4;6;4;8;8;6;4;8;2;2;9;4;10;8;6;8;2;2;6;2;6;6;0;10;2;6;10;2;6;3;10;2;6;11;2;5;4;4;2;1;0;8;4;10;8;2;3;7;4;8;5;0;8;0;6;6;2;8;8;7;7;3;6;2;4;7;4;3;4;5;0;10
ZNF114_ZNF114.MEME.bed	0.12694877505567928	114	898	94371	6;9;9;7;8;8;7;8;2;8;3;4;11;5;6;6;4;7;6;3;8;6;6;7;7;7;4;2;5;4;4;8;6;8;2;9;7;5;6;7;10;3;6;4;3;4;7;10;8;4;7;5;9;8;7;6;11;9;3;7;10;12;6;9;8;3;5;6;6;4;8;6;8;4;9;18;4;9;10;2;5;2;8;7;6;9;3;3;8;7;6;8;7;5;7;8;6;4;8;1;8;5;5;4;8;9;6;3;2;3;4;4;5;7;2;4;4;6;10;4;8;6;3;2;5;5;3;7;2;6;4;4;1;5;10;7;4;9;3;6;4;5;9;6;4;7;5;6;3;4
TFAP2B_M06446_1.94d.bed	0.12691442059614647	2312	18217	1835593	125;125;129;107;117;139;143;122;125;102;116;116;139;120;128;131;128;140;133;121;113;148;96;120;138;139;125;125;128;128;131;123;127;105;135;130;132;134;131;119;114;117;131;109;131;144;146;166;113;154;138;131;130;134;143;142;142;137;137;133;154;137;129;130;144;147;148;169;170;120;131;127;143;182;230;174;122;138;132;124;118;153;134;102;122;105;112;103;107;101;97;113;122;110;98;111;101;117;91;99;103;…
ATF1_M08544_1.94d.bed	0.12686567164179105	51	402	46013	8;2;6;4;0;8;0;4;2;0;2;4;0;2;0;4;4;1;0;2;0;2;2;2;4;3;4;0;4;3;7;2;2;0;2;0;3;4;4;2;4;0;3;3;7;2;6;1;4;0;4;2;6;2;1;4;2;6;1;4;5;6;3;8;8;4;5;4;2;2;2;4;3;4;4;2;4;0;8;3;2;4;2;0;3;0;10;3;3;2;1;7;4;3;1;3;4;0;0;0;2;2;2;0;2;1;1;0;0;2;5;4;0;0;2;1;0;0;0;3;2;4;5;0;6;2;5;2;2;0;4;0;6;0;0;2;1;0;4;0;2;6;1;0;3;3;4;6;1;5
ARNT_M08470_1.94d.bed	0.12685827552031714	128	1009	132466	10;9;6;9;7;10;13;9;5;4;13;4;10;3;4;6;7;14;13;8;3;12;0;11;6;7;5;11;4;4;9;5;9;5;9;6;3;12;8;3;4;5;7;2;11;0;8;6;6;4;12;4;6;10;11;8;8;5;5;3;8;10;5;9;8;7;5;6;4;7;9;12;14;3;8;18;9;6;8;7;3;11;7;6;6;7;5;3;7;6;10;12;10;6;6;6;5;5;8;7;4;10;1;8;10;3;8;6;11;2;6;9;4;5;9;3;4;2;2;7;7;8;6;5;4;8;7;10;8;2;8;0;7;5;4;9;6;6;5;4;8;4;4;6;4;3;4;6;4;12
ZSCAN31_M10415_1.94d.bed	0.12657091561938957	141	1114	166908	12;4;4;6;8;10;9;4;8;11;7;7;6;5;8;9;9;6;3;5;8;11;4;6;8;8;6;7;5;8;5;8;6;5;4;10;6;7;5;5;9;5;7;7;8;7;10;2;5;8;9;7;7;9;3;7;5;5;12;6;6;9;9;4;6;5;7;10;11;12;13;6;3;11;7;9;18;8;12;8;5;5;6;7;9;17;9;8;7;4;7;11;11;8;10;13;11;7;12;4;8;9;8;12;5;9;11;5;5;9;5;9;13;6;6;10;5;9;6;8;5;4;7;5;6;4;3;8;7;9;6;17;9;7;6;8;4;5;8;2;9;3;4;4;12;9;3;8;10;7
MBNL2_M08908_1.94d.bed	0.12641815235008103	156	1234	132052	9;2;7;5;5;7;7;9;10;10;10;8;5;7;9;7;6;6;9;7;10;11;8;2;10;12;6;4;7;3;10;6;8;10;6;7;9;11;6;11;8;9;10;8;12;11;13;7;6;9;10;8;11;17;14;10;10;7;10;7;9;9;10;14;14;13;9;15;8;11;7;11;12;13;8;13;13;9;8;15;6;6;6;11;8;4;8;7;7;14;8;4;9;12;13;6;8;10;7;7;8;9;9;6;4;9;10;5;12;8;5;3;6;8;6;4;7;7;7;5;5;9;10;4;4;8;11;10;7;5;5;7;2;6;10;9;7;7;8;4;7;7;5;8;6;8;10;8;6;11
MYC_M06652_1.94d.bed	0.12640901771336555	157	1242	126427	10;5;9;10;5;6;7;4;9;8;11;7;3;7;10;6;10;6;11;11;2;11;14;4;10;6;2;7;7;5;16;11;12;8;10;5;5;13;8;9;6;7;10;8;10;12;14;5;4;3;10;13;10;7;9;7;7;8;17;12;21;6;9;13;7;9;5;5;8;8;10;13;10;13;14;10;8;10;8;13;12;9;8;9;12;7;6;10;3;9;6;11;9;7;13;15;5;11;8;5;11;7;5;7;10;9;11;13;5;9;5;7;7;9;6;9;6;8;9;6;10;3;5;9;8;9;7;9;5;9;5;3;10;4;7;9;6;4;5;8;2;3;11;8;5;8;7;9;13;7
BCL11A_M05292_1.94d.bed	0.12639198218262807	454	3592	492779	14;23;19;20;23;22;22;30;28;15;29;34;13;23;13;21;16;23;26;26;23;18;31;27;15;26;16;20;18;33;23;20;25;31;26;25;17;26;24;23;28;29;29;31;23;29;19;30;36;27;23;24;18;28;17;25;26;24;27;23;29;26;29;25;34;34;47;42;30;37;21;33;29;27;31;39;23;23;22;28;32;26;23;30;29;25;25;34;27;31;26;21;20;32;11;26;22;28;19;16;28;27;18;31;29;16;22;22;24;19;25;18;22;22;22;20;26;16;23;22;22;23;16;26;19;18;20;22;16;18;27;14;26;…
ZNF263_ZNF263.RCADE.bed	0.12627901172947342	1012	8014	743406	65;54;54;52;53;67;40;41;38;52;44;47;37;47;53;46;52;48;51;36;61;37;52;68;52;42;47;50;53;68;62;52;60;44;59;60;49;68;45;54;54;74;56;54;69;61;53;62;68;40;47;54;66;65;75;64;70;71;66;54;85;59;56;62;45;80;72;67;56;64;84;75;70;48;74;66;68;67;62;60;67;77;51;79;81;69;72;45;71;70;54;61;58;63;59;38;47;61;60;60;54;56;54;42;46;49;39;50;50;57;47;58;50;37;40;38;45;43;36;45;41;34;38;39;44;46;31;38;39;44;47;44;37;…
ZNF468_ZNF468.RCADE.bed	0.12619326230214942	2049	16237	1266290	96;107;96;103;97;125;112;87;85;105;82;97;95;120;97;115;120;99;109;101;116;95;93;115;96;111;93;125;104;120;121;105;93;114;107;102;103;96;112;126;111;132;89;141;119;117;111;154;144;129;118;132;127;125;146;113;147;136;152;134;137;140;131;141;130;139;151;138;130;140;142;115;122;115;133;125;119;126;133;139;142;177;113;143;136;133;143;131;124;116;106;117;123;120;109;106;115;122;135;139;109;102;98;78;89…
ZKSCAN3_M06246_1.94d.bed	0.1261682242990654	81	642	93246	8;7;2;5;7;4;4;6;5;3;6;5;3;5;1;5;2;3;5;3;1;6;6;8;2;3;2;7;3;2;3;8;2;5;8;5;3;5;2;2;7;3;4;2;8;6;6;9;2;6;7;7;4;5;4;2;7;8;2;7;10;3;4;7;4;0;4;5;3;3;4;5;7;1;3;7;5;6;3;6;7;8;9;2;9;2;9;3;4;5;4;4;5;1;3;5;5;3;5;4;6;2;7;2;3;0;4;2;3;4;3;4;3;3;1;4;6;11;3;3;1;3;7;1;4;0;5;8;2;5;5;5;2;3;4;3;2;3;4;7;4;2;1;2;1;5;2;3;1;7
ZNF784_M10400_1.94d.bed	0.12606837606837606	59	468	77158	2;2;2;1;2;5;4;3;5;1;5;7;1;5;3;3;4;2;2;3;4;5;1;3;3;2;1;2;5;4;5;6;3;5;5;2;3;3;4;3;2;4;6;2;6;1;5;5;5;2;4;3;6;5;2;2;6;2;1;4;2;2;2;2;2;2;2;3;3;7;5;4;4;2;2;5;2;4;3;2;4;5;2;5;7;3;1;0;1;3;3;2;3;4;1;3;2;2;2;4;2;3;6;1;4;3;1;2;5;3;2;2;0;3;8;1;1;5;5;4;1;5;6;3;2;2;0;2;3;2;2;3;1;0;1;4;2;4;2;3;2;3;4;3;5;5;1;5;4;5
FOXD3_M08675_1.94d.bed	0.12605042016806722	120	952	186094	6;5;6;9;3;2;7;9;5;7;6;8;4;5;8;13;9;6;7;7;5;5;7;8;5;5;2;6;7;8;4;10;2;3;5;6;6;4;5;7;1;12;5;2;10;10;5;5;6;6;5;9;4;6;2;8;8;5;8;7;6;14;8;5;8;11;6;3;9;11;8;10;5;9;2;5;7;5;9;8;12;10;9;7;11;11;6;15;4;9;5;4;4;4;6;7;8;5;5;6;4;3;3;4;4;2;2;4;6;4;8;7;7;3;6;10;9;9;4;4;1;6;8;8;8;7;6;9;2;13;8;7;8;5;3;6;1;4;6;10;10;3;4;5;7;3;10;3;5;9
NR1I3_M07568_1.94d.bed	0.1259259259259259	119	945	112500	5;5;5;4;3;4;9;5;8;10;6;4;5;7;5;4;7;0;6;6;5;10;3;7;7;7;7;8;6;6;4;5;8;5;6;4;9;6;5;11;5;6;4;10;5;7;6;8;9;8;10;5;4;3;4;11;6;6;8;3;6;7;3;15;7;7;8;7;13;8;6;6;5;4;4;6;13;13;10;9;6;6;4;8;10;6;13;6;6;13;6;10;8;7;5;8;11;7;3;10;9;10;5;6;4;8;6;5;12;7;5;2;4;9;6;5;5;6;2;6;11;9;4;5;5;7;3;5;2;4;5;5;4;9;6;0;8;4;4;3;1;7;3;7;5;9;4;1;3;4
MLX_M08929_1.94d.bed	0.12590799031476999	156	1239	152397	6;9;4;10;14;14;12;9;6;4;14;7;13;9;5;9;7;8;16;9;8;10;6;7;10;8;6;12;9;4;8;8;7;8;14;10;7;7;9;6;5;10;7;3;8;5;9;5;6;7;12;8;10;12;16;9;6;9;5;9;4;4;5;13;8;7;2;4;10;11;11;10;18;5;13;15;9;8;9;11;7;13;6;11;14;11;6;6;11;7;11;11;8;5;8;11;6;8;5;11;6;10;2;13;10;3;8;10;11;4;10;10;5;8;12;2;5;2;3;12;7;8;5;8;10;10;6;11;10;6;7;1;8;7;4;11;7;10;8;4;8;6;4;7;5;8;5;12;14;12
HELT_M08763_1.94d.bed	0.12581344902386118	232	1844	202266	10;10;12;15;13;11;15;6;10;12;14;9;22;11;12;13;12;15;20;19;10;15;6;13;12;9;9;16;14;15;19;8;18;16;13;11;13;10;9;8;8;8;8;6;17;7;11;10;10;13;11;9;13;13;20;21;24;12;13;8;19;12;9;14;14;16;10;16;7;6;16;17;30;15;16;13;14;13;22;21;15;5;11;19;10;10;11;10;14;10;19;18;16;7;17;14;11;12;7;8;11;15;6;9;18;9;15;18;15;7;10;14;9;11;14;7;11;12;10;12;10;7;12;15;13;14;14;10;19;5;16;4;14;12;6;10;8;8;5;8;15;14;4;11;3;10…
ZNF554_M10386_1.94d.bed	0.1257991338420293	1220	9698	979008	66;70;68;74;74;75;65;66;72;56;75;70;73;69;69;76;55;54;68;57;63;70;73;79;56;63;62;62;69;66;84;80;72;71;65;43;68;81;59;42;76;63;65;70;76;75;78;69;49;71;68;68;67;68;66;56;64;55;56;55;64;68;58;92;57;76;68;78;84;82;72;77;74;64;93;93;76;81;75;65;71;66;74;64;61;59;67;67;65;64;79;65;63;46;69;62;70;56;52;79;56;58;63;67;60;74;69;56;66;74;39;62;64;56;55;65;64;47;60;63;62;54;50;63;53;58;58;70;52;47;62;65;56;…
PRDM1_M06024_1.94d.bed	0.12573443008225618	214	1702	259432	12;15;9;13;10;5;7;13;6;19;7;14;20;8;17;14;12;6;9;7;14;13;14;13;4;14;9;8;10;9;9;7;12;14;16;9;12;10;17;8;9;11;10;9;13;16;15;7;8;14;11;12;16;8;9;13;14;17;12;13;17;13;12;10;12;18;15;18;13;13;22;15;9;17;11;12;12;13;16;12;13;12;10;16;12;16;13;9;18;13;8;13;12;7;8;12;13;14;10;10;14;13;10;8;13;9;4;8;15;6;7;16;9;10;12;12;20;7;6;11;15;14;10;8;6;5;14;12;15;10;15;9;10;8;6;12;12;7;8;11;10;5;10;4;12;8;15;6;10;3
NFKB2_M05944_1.94d.bed	0.12565026010404162	314	2499	270951	14;10;23;20;13;12;20;4;9;2;12;26;9;23;8;9;24;20;26;9;11;14;20;17;27;19;14;16;7;16;19;20;18;14;15;18;8;11;21;18;27;21;15;14;19;18;9;30;13;19;4;17;22;15;12;23;16;9;25;10;30;18;16;26;20;10;25;22;23;21;22;22;16;10;22;22;26;18;22;21;17;20;16;16;22;31;13;30;5;16;19;19;19;17;15;26;24;23;15;14;15;17;15;8;13;20;29;26;20;22;19;11;15;10;19;14;25;9;16;11;11;12;12;11;13;16;4;20;15;19;12;26;10;13;18;8;19;22;22…
ZFP14_M10309_1.94d.bed	0.12552535724292518	448	3569	403568	23;23;30;21;38;18;15;24;29;26;23;27;22;23;33;18;23;20;27;24;23;30;25;19;25;28;25;26;29;33;30;22;32;18;20;15;14;25;21;23;20;23;26;21;23;17;21;31;24;25;19;24;33;26;30;22;33;32;18;30;26;23;29;29;27;25;29;22;33;22;37;27;27;33;32;22;27;22;32;30;30;21;37;28;16;26;24;28;25;33;22;29;19;28;27;26;33;25;27;18;28;29;13;24;27;15;21;21;16;26;24;20;26;17;22;16;23;19;16;18;14;24;22;24;24;11;21;21;14;27;20;24;28;…
IRF5_M08831_1.94d.bed	0.12538226299694188	41	327	61168	1;2;6;0;0;3;2;1;3;2;2;4;3;1;1;1;2;3;1;2;1;3;4;4;0;1;1;0;4;3;2;2;5;1;1;3;0;5;2;0;2;2;1;2;0;1;6;4;3;3;2;3;1;3;5;5;3;0;5;4;8;2;1;1;1;4;0;2;3;1;4;5;2;2;2;3;3;4;1;2;2;4;1;5;4;1;2;3;0;6;0;1;3;4;5;1;4;0;1;3;1;2;2;0;4;3;1;1;1;2;4;1;2;2;0;2;3;0;1;1;3;2;2;4;1;3;0;2;2;2;1;1;3;1;2;3;0;1;1;2;0;2;1;4;3;3;2;1;1;2
GCM1_M08719_1.94d.bed	0.12536443148688048	43	343	42342	2;1;2;1;0;1;2;6;2;1;2;0;1;1;0;4;2;2;2;1;4;1;2;1;5;0;3;5;4;1;2;2;1;4;2;0;2;3;1;2;2;0;3;1;1;6;1;1;5;8;6;1;1;1;3;3;1;2;2;7;6;5;3;2;3;3;1;1;0;6;1;2;1;2;2;1;6;3;1;4;3;4;5;4;2;4;1;7;1;3;5;1;2;4;0;3;5;1;1;3;3;2;4;0;1;2;2;1;0;3;1;0;3;0;5;3;0;2;6;1;4;3;2;0;0;1;3;2;1;5;3;1;3;2;1;3;2;1;1;2;3;2;1;1;2;2;0;1;4;2
ZNF701_ZNF701.RCADE.bed	0.1253416634127294	321	2561	285845	21;14;20;16;18;15;18;14;12;19;19;20;7;23;18;22;18;15;17;16;13;9;17;17;22;13;12;16;17;15;11;15;23;20;20;16;14;12;15;17;14;10;20;15;21;12;19;11;15;19;18;18;23;14;19;22;11;32;28;18;33;21;12;15;20;14;24;23;17;23;16;18;22;20;24;13;21;28;12;23;26;15;28;25;18;13;16;20;22;22;16;17;18;17;17;19;16;8;11;15;22;16;18;12;17;7;18;17;17;25;17;13;13;12;14;19;10;17;15;17;15;20;10;20;20;16;14;13;19;26;12;17;13;19;7…
RELB_M06749_1.94d.bed	0.12526652452025586	235	1876	214218	16;9;19;9;8;7;15;21;13;12;13;5;14;13;14;15;13;11;14;9;9;5;8;12;9;14;12;8;12;16;14;11;9;15;13;13;4;11;16;16;11;11;10;17;16;13;9;13;16;18;16;19;16;13;17;6;18;15;19;11;14;17;13;11;17;20;14;13;16;13;18;19;12;9;16;16;23;13;13;11;17;10;20;13;13;23;11;17;13;20;17;12;10;12;12;13;13;16;9;12;12;10;14;12;5;11;10;15;20;10;8;8;8;8;13;10;7;14;11;13;8;7;12;9;10;11;4;10;11;16;12;13;7;13;12;17;12;9;15;11;8;8;8;9;…
ZBTB42_M10323_1.94d.bed	0.12519561815336464	320	2556	304228	17;14;16;23;20;16;16;12;19;16;21;15;19;16;16;14;21;19;17;21;12;15;12;15;20;25;19;16;19;15;16;18;17;11;17;17;15;16;14;10;18;16;13;20;14;20;20;17;24;13;16;20;22;26;22;17;24;14;21;22;21;23;18;19;24;18;17;23;14;13;25;24;22;14;23;31;22;17;21;22;16;24;25;10;30;23;25;16;22;17;23;22;16;19;18;17;14;12;15;18;15;16;11;12;19;16;21;15;11;21;14;13;17;10;17;16;18;20;16;10;15;16;15;19;13;7;17;11;15;9;14;17;15;17…
ZNF528_ZNF528.RCADE.bed	0.12505042355788623	310	2479	289489	21;18;14;23;17;21;13;19;20;9;20;12;16;17;6;16;16;16;19;8;18;21;22;19;15;21;18;18;13;14;19;15;21;17;23;32;23;12;19;12;12;21;11;21;15;20;15;17;20;13;20;11;20;17;15;16;24;17;18;26;16;11;21;24;25;23;30;21;22;18;26;21;20;20;24;20;17;18;15;21;12;17;21;21;27;14;20;23;17;23;20;13;13;14;15;10;12;15;17;8;17;15;16;15;13;20;15;13;13;12;13;16;11;5;16;13;18;13;11;14;18;11;13;13;17;16;19;14;15;12;13;15;8;8;17;1…
RUNX3_M06067_1.94d.bed	0.125	18	144	32704	1;1;1;1;0;0;1;0;1;0;0;0;0;1;2;0;0;0;0;2;0;1;0;1;0;1;3;1;2;1;0;3;0;1;0;0;4;0;2;0;2;0;0;0;0;0;2;0;1;1;0;0;1;0;1;2;2;5;2;0;6;3;1;2;1;1;0;1;0;0;1;1;1;1;1;1;2;1;1;2;0;2;2;1;1;2;0;0;1;0;0;2;2;1;0;0;3;3;2;2;1;4;1;0;3;0;0;1;1;1;0;0;0;0;2;0;1;0;2;0;3;0;0;1;1;0;0;2;0;2;1;1;2;1;0;0;1;0;0;1;1;0;2;0;0;2;1;2;0;1
ZNF519_ZNF519.RCADE.bed	0.12491661963158705	4869	38978	3255756	263;218;218;223;228;245;243;254;240;251;227;244;248;285;269;279;263;298;261;254;235;292;270;266;276;270;253;262;283;263;288;271;304;274;290;284;284;271;289;285;301;261;310;274;299;316;315;326;330;364;334;314;320;337;312;290;312;323;343;309;326;345;295;303;305;289;359;359;347;308;313;301;318;357;361;326;260;287;285;276;285;321;286;260;262;252;247;262;239;217;213;249;253;269;244;242;234;233;223;248…
KLF15_M08874_1.94d.bed	0.12489418506218662	1918	15357	1088890	72;95;107;94;78;96;83;79;91;104;88;69;86;94;76;96;91;90;103;86;85;92;74;90;102;129;114;104;85;96;114;116;107;112;111;118;77;123;130;111;95;123;123;113;116;124;140;162;136;123;131;116;137;134;144;114;130;125;118;138;101;119;149;112;137;116;132;133;157;119;114;104;86;122;117;81;129;104;122;126;136;178;141;128;116;120;116;109;140;141;122;127;131;94;86;123;108;111;122;117;90;113;97;99;92;73;83;93;89;…
HES1_M08753_1.94d.bed	0.12486368593238822	229	1834	206623	15;9;11;15;11;11;13;6;11;11;14;10;25;11;11;14;10;14;22;16;9;19;6;13;16;9;9;15;11;14;22;10;21;15;13;6;13;13;9;9;5;6;9;5;16;8;8;6;14;11;16;10;12;10;20;21;21;13;10;5;21;9;12;13;10;13;11;17;7;6;15;17;30;15;14;17;13;10;22;19;12;7;13;17;8;10;12;8;14;9;19;21;16;11;19;15;10;12;16;8;11;18;6;11;18;8;13;18;16;5;10;15;7;12;16;6;10;10;11;11;9;7;11;13;13;17;17;10;11;6;15;5;15;10;10;11;8;8;5;7;16;13;3;11;5;10;4…
ZNF423_M06859_1.94d.bed	0.1248008497079129	235	1883	204249	9;7;15;12;16;11;19;22;5;11;14;12;20;18;11;12;11;10;11;9;16;13;16;11;13;2;6;14;17;12;15;19;14;17;19;6;11;5;12;8;8;12;18;6;17;9;12;8;14;17;9;18;16;14;13;17;18;6;17;14;14;12;13;20;4;8;14;14;14;14;11;17;13;16;14;17;15;16;14;17;19;14;14;20;14;17;6;15;13;7;15;13;16;9;21;10;14;10;24;10;17;22;16;7;11;18;14;12;7;12;13;11;10;12;13;12;14;10;12;13;9;12;14;13;10;12;8;14;9;9;10;5;9;4;13;7;15;13;8;12;10;12;12;1…
ZFP14_ZFP14.RCADE.bed	0.12478898844305934	961	7701	751534	65;51;48;47;62;47;42;48;49;57;52;56;40;40;51;43;49;49;45;48;51;43;56;41;50;43;57;56;56;62;60;56;63;48;45;61;49;54;54;51;61;61;55;45;55;51;56;64;56;56;46;58;74;62;69;51;52;61;55;63;63;58;65;62;65;52;58;53;61;73;60;57;69;67;66;55;56;52;57;62;73;48;74;67;39;54;57;52;56;65;47;53;46;56;54;56;58;54;53;49;51;52;45;39;52;44;45;44;51;49;55;64;46;35;44;42;38;36;33;31;30;52;41;49;38;40;44;46;34;43;44;44;44;…
KLF10_M08863_1.94d.bed	0.12473952303774022	2155	17276	1205357	100;88;95;135;85;100;105;120;109;99;83;96;89;97;83;108;102;120;108;100;111;117;101;103;100;103;122;105;109;125;118;115;131;98;134;131;100;115;135;135;122;113;125;132;133;112;159;151;149;158;138;131;150;170;174;155;173;145;144;155;151;175;177;154;177;160;170;151;158;155;141;136;106;108;108;110;111;130;146;146;153;178;118;150;160;135;138;155;141;133;127;145;153;143;120;116;118;141;128;123;130;117;1…
ZNF184_M10424_1.94d.bed	0.12469135802469136	303	2430	349093	21;10;12;15;11;14;10;21;9;12;14;11;14;24;13;17;16;25;16;18;12;12;19;16;17;14;18;21;14;21;13;11;15;18;15;17;19;14;18;19;17;25;14;18;13;19;19;20;15;16;20;14;26;23;18;19;19;17;18;15;22;21;20;16;22;18;17;24;18;16;13;19;13;17;29;26;19;15;26;24;16;21;16;17;18;8;11;19;15;12;17;17;16;20;15;20;25;13;18;23;15;17;15;18;14;19;20;20;14;21;17;15;18;11;8;13;10;17;15;14;13;9;11;12;19;11;13;12;17;10;12;14;13;16;1…
SPI1_M09193_1.94d.bed	0.12465181058495822	179	1436	195284	21;12;11;10;13;10;12;5;11;12;10;11;8;3;11;8;10;9;10;10;14;17;11;11;6;5;10;8;11;5;8;13;12;8;10;4;12;9;6;7;11;7;12;6;6;9;6;11;10;15;7;5;10;10;14;12;14;12;8;6;19;11;14;14;9;17;16;15;9;15;18;11;10;15;10;8;10;11;12;10;4;15;11;12;13;6;7;14;13;9;7;5;9;9;15;11;8;10;5;5;9;7;7;5;11;13;4;9;9;9;9;7;7;13;10;8;8;7;5;7;8;5;4;9;6;6;6;8;10;11;15;3;9;8;11;7;6;8;4;13;6;9;8;11;9;7;9;13;9;6
GLI2_M05763_1.94d.bed	0.12442232492001422	350	2813	298010	15;19;10;26;25;16;25;23;16;22;16;17;13;17;14;18;13;25;16;8;29;12;21;15;22;15;20;22;23;13;23;15;19;21;14;19;11;18;19;13;15;21;15;20;16;22;16;24;27;21;12;22;30;21;16;15;21;27;14;18;25;23;23;21;27;18;18;30;24;22;27;24;16;28;23;19;19;33;14;16;26;16;17;15;30;19;19;24;20;19;20;9;19;15;18;16;18;17;17;19;19;26;23;22;20;21;18;23;18;23;23;18;14;15;13;19;22;11;17;24;19;14;16;11;19;18;26;16;8;15;19;18;21;12;…
AC138696.1_M09315_1.94d.bed	0.12433581296493093	117	941	125156	9;6;4;8;9;8;8;7;3;5;3;1;11;6;7;4;9;7;9;2;5;4;5;7;8;8;4;7;5;6;4;6;3;4;6;4;7;3;5;8;3;4;6;9;3;5;6;5;8;8;5;2;6;9;11;5;11;8;9;8;6;5;6;9;11;3;7;3;10;5;13;5;5;8;10;5;13;8;3;8;7;8;6;7;11;9;3;7;12;6;4;6;7;4;3;7;7;3;9;5;8;4;12;11;5;7;6;0;10;10;13;7;6;6;4;9;4;2;6;12;5;4;9;3;9;8;5;7;4;5;1;2;5;6;8;3;2;3;7;5;4;5;5;7;6;10;5;4;5;6
MTF1_M05917_1.94d.bed	0.12429378531073447	88	708	98420	7;4;5;4;8;2;2;4;4;3;5;5;5;5;4;3;7;3;6;8;1;3;7;2;6;10;4;4;5;4;5;9;5;4;6;4;5;6;5;5;3;5;3;6;5;6;3;7;3;7;5;4;4;7;2;4;6;9;5;3;11;7;8;5;7;4;6;4;5;5;6;1;10;1;4;8;5;7;8;6;8;5;4;5;6;4;4;5;8;3;5;6;6;5;3;4;6;2;3;3;2;2;4;7;1;2;1;5;3;4;2;6;6;5;4;5;4;2;4;8;5;6;2;4;2;4;4;2;7;5;4;6;2;6;3;4;7;6;1;5;7;4;6;4;4;0;2;6;3;5
BHLHE41_M05584_1.94d.bed	0.12428078250863062	108	869	124254	10;8;7;9;8;12;12;10;4;6;11;8;8;0;4;6;4;8;16;6;4;8;5;11;4;6;3;10;4;4;7;5;5;2;9;2;4;4;6;3;5;4;8;1;9;0;7;3;4;4;14;3;9;6;6;7;10;4;8;1;5;6;1;11;4;6;6;7;2;10;7;10;13;7;7;16;6;2;4;6;4;7;8;6;4;8;2;2;9;4;8;8;4;8;2;2;6;2;6;5;0;10;2;6;10;2;6;3;10;2;6;11;2;5;4;6;2;1;0;8;4;10;10;2;3;7;4;8;3;2;8;0;6;6;2;10;8;7;7;3;6;2;4;7;4;3;4;5;0;10
ZNF571_ZNF571.RCADE.bed	0.1242028369342558	6427	51746	4762791	352;328;307;311;321;352;356;331;325;324;324;348;344;355;375;380;393;375;375;339;333;359;356;347;369;384;368;357;382;355;376;368;372;358;405;364;375;385;350;382;386;377;393;376;397;433;466;432;407;452;393;387;403;455;392;394;361;407;407;383;402;451;413;427;348;398;454;464;475;417;425;351;392;467;469;451;376;393;376;373;360;419;375;317;348;320;313;337;330;313;279;269;331;319;319;282;286;298;260;306…
ZNF8_ZNF8.RCADE.bed	0.12395543175487465	89	718	177880	6;8;6;8;4;4;5;6;5;8;7;5;0;7;2;5;6;3;8;4;6;9;9;10;0;7;7;2;4;5;11;6;2;10;4;9;5;5;3;1;6;5;7;6;6;4;4;3;3;1;3;2;1;3;8;4;2;6;2;7;4;5;6;5;5;7;3;6;5;4;4;4;6;5;6;8;2;11;5;4;4;13;4;8;4;3;6;2;5;4;7;3;3;3;3;4;6;5;1;2;3;2;5;5;4;5;3;1;1;6;4;2;5;5;7;4;3;3;4;1;5;7;3;7;6;5;4;4;4;8;3;5;4;9;4;4;4;5;6;4;6;5;4;4;2;5;6;4;2;5
ZNF35_M10404_1.94d.bed	0.12386058981233244	462	3730	459849	32;24;18;28;29;28;30;27;26;34;23;25;31;24;34;27;33;34;24;35;16;29;32;29;20;17;21;15;25;21;39;20;30;21;24;22;27;23;23;33;25;22;26;22;30;24;26;24;33;23;17;20;19;24;29;27;24;25;28;18;26;23;28;33;33;27;21;24;18;23;27;26;37;32;37;32;35;25;30;30;30;31;21;32;18;15;30;34;26;29;19;26;23;22;25;21;15;22;30;22;28;20;23;24;12;20;24;21;27;17;26;27;29;25;33;22;13;31;17;23;26;16;18;15;19;30;23;24;26;23;18;20;22;…
MYF5_M09836_1.94d.bed	0.12380952380952381	130	1050	125273	7;9;11;8;8;13;4;8;4;8;3;13;6;12;9;9;5;10;8;12;7;6;5;8;2;4;9;11;5;5;4;5;11;5;6;8;5;10;5;6;8;9;3;11;6;7;3;5;13;5;8;6;6;6;3;8;8;13;12;13;6;13;8;14;6;8;7;7;4;8;11;9;7;7;8;11;9;7;8;11;7;16;2;14;8;5;4;11;4;6;8;9;12;9;12;4;3;6;7;5;6;7;5;2;8;6;2;10;7;2;9;1;3;7;6;5;2;4;11;6;5;4;6;7;4;5;10;14;5;7;3;7;5;3;2;0;4;7;7;9;3;5;7;6;8;7;1;9;3;9
SCRT2_M06080_1.94d.bed	0.1238003838771593	129	1042	170291	7;11;8;6;6;8;6;10;7;3;6;7;9;7;7;10;10;10;11;7;7;11;10;6;8;4;9;9;3;9;10;4;5;5;6;7;10;6;9;6;4;9;9;9;7;7;6;10;5;5;5;10;2;8;10;7;9;6;7;12;10;4;9;8;5;5;9;7;8;9;6;4;7;4;12;7;8;7;11;13;7;10;14;6;5;7;9;9;7;5;4;5;7;4;5;13;2;3;7;5;6;8;8;6;4;9;6;7;5;4;7;5;5;2;10;5;9;8;3;5;5;9;5;5;7;3;8;12;10;7;3;4;2;6;6;4;5;9;9;7;2;8;3;4;8;9;6;7;7;5
ZNF16_M10342_1.94d.bed	0.12360939431396786	300	2427	266349	16;26;15;15;16;10;20;13;15;15;14;7;15;14;12;16;17;12;10;15;16;12;12;19;10;11;13;10;16;18;24;25;24;18;9;23;28;19;12;15;19;13;16;15;17;10;16;11;19;12;23;22;15;13;14;15;16;16;12;17;21;16;22;19;17;18;18;20;27;16;16;15;27;26;22;24;17;18;16;15;14;15;14;17;17;10;20;23;18;16;19;21;26;21;18;18;16;24;12;15;20;19;11;7;10;17;21;20;22;18;18;18;20;13;19;16;19;12;13;24;9;9;14;14;14;16;13;20;17;11;18;16;12;9;8;6…
ZNF787_M10059_1.94d.bed	0.12360688956433637	244	1974	257598	10;21;7;14;15;14;10;11;10;16;16;12;11;15;14;18;14;13;11;17;15;14;18;11;19;17;17;10;18;15;12;18;13;13;12;10;9;10;16;13;11;9;8;14;10;17;13;10;12;14;9;14;11;13;12;11;9;19;13;11;13;12;20;12;17;7;18;20;19;16;14;13;22;18;12;20;15;8;15;16;12;14;11;16;14;6;11;12;11;12;18;12;13;15;16;7;12;14;15;6;9;14;11;10;17;14;9;14;13;16;8;9;15;10;15;13;11;14;8;11;16;13;16;11;14;12;18;16;7;16;15;15;6;9;7;12;13;11;12;9;…
ZSCAN29_M09415_1.94d.bed	0.12345679012345678	30	243	35539	7;2;0;2;0;1;1;5;4;1;0;1;1;3;2;0;0;2;2;0;4;1;1;0;1;0;5;2;3;1;1;1;1;2;3;2;1;5;2;1;1;1;0;1;3;0;1;0;0;6;3;2;1;0;0;1;1;2;1;2;0;1;4;4;3;3;2;6;0;2;2;0;3;0;2;2;3;5;2;0;0;2;0;3;1;2;3;4;2;1;0;0;0;0;3;6;3;3;0;0;4;0;4;3;2;0;4;1;0;0;1;0;0;0;1;0;5;0;0;0;1;4;1;1;4;1;1;3;0;0;1;3;2;1;1;3;4;0;2;0;1;1;0;2;0;3;2;0;0;1
ZNF708_M10341_1.94d.bed	0.12322274881516587	312	2532	298217	11;17;19;13;16;15;15;21;16;11;15;13;13;21;14;22;15;18;19;15;23;15;16;19;12;20;21;27;12;9;20;20;14;22;12;22;16;14;19;18;14;16;21;15;11;11;13;17;15;15;10;18;20;14;18;13;13;27;22;17;13;16;19;16;20;25;21;13;17;14;22;29;19;18;15;32;21;21;24;15;18;17;16;19;18;22;21;18;23;18;21;20;17;20;15;18;17;14;20;15;14;11;14;15;13;17;11;17;17;25;13;23;17;17;14;24;15;14;19;20;15;20;16;15;10;20;20;22;18;10;12;17;11;1…
ZNF708_ZNF708.RCADE.bed	0.12320916905444126	215	1745	213229	13;7;11;14;8;13;11;14;13;11;11;8;14;16;8;12;17;13;14;7;18;14;12;11;7;14;15;9;10;7;11;15;11;22;12;15;12;12;11;10;15;10;15;15;5;10;5;9;10;11;10;10;12;7;14;11;14;18;17;17;5;17;11;19;11;22;14;9;11;10;12;15;21;9;13;18;17;15;16;15;19;7;9;14;11;12;12;14;14;13;16;21;20;12;15;12;9;8;15;11;11;7;12;10;9;12;11;9;7;11;8;15;6;12;9;8;9;10;12;12;9;10;10;9;11;14;10;10;9;11;9;6;7;15;4;13;9;7;13;11;8;10;13;8;6;8;12…
SPZ1_M04770_1.94d.bed	0.12320869708450008	748	6071	497795	41;36;43;35;28;41;38;33;35;34;33;36;36;38;37;26;50;29;39;34;41;37;38;45;45;40;57;33;43;45;35;46;50;48;46;41;36;40;48;34;50;52;45;30;44;47;43;65;40;42;54;44;52;64;43;56;50;48;45;48;48;52;67;48;50;53;50;40;57;52;58;39;35;40;35;44;51;48;43;51;65;59;41;41;43;59;45;56;47;53;46;54;53;38;44;47;37;51;43;51;30;39;35;29;52;42;34;43;37;39;30;37;52;26;32;37;36;40;39;38;33;37;38;33;32;40;31;31;19;36;29;18;32;…
STAT6_M06798_1.94d.bed	0.12307692307692308	144	1170	224268	3;11;5;4;4;7;7;9;10;6;10;9;14;8;9;6;6;12;10;10;8;9;6;9;8;8;6;7;3;10;11;8;9;13;5;5;4;12;10;14;10;10;4;9;5;10;6;11;5;8;7;3;11;5;6;11;4;7;8;7;15;9;10;2;12;13;15;11;8;7;11;19;11;6;9;9;12;10;3;8;5;6;11;11;5;10;6;8;11;11;13;7;6;5;10;5;8;7;9;13;4;9;10;5;8;6;5;5;3;9;2;13;8;1;12;10;3;12;5;9;4;4;10;9;10;7;7;4;5;5;7;7;8;7;8;3;7;4;9;11;3;7;4;8;5;5;4;8;6;5
HOXD12_M05834_1.94d.bed	0.12307692307692308	8	65	21007	1;0;0;1;4;0;0;1;1;0;0;1;0;0;0;0;0;1;0;0;0;0;0;0;1;0;0;0;0;0;0;0;1;1;0;0;2;0;1;1;1;0;0;0;0;1;1;1;2;0;2;0;0;0;0;0;2;3;1;1;1;0;0;0;0;0;1;1;0;0;0;1;0;1;1;0;1;2;0;0;0;0;0;1;0;0;0;0;1;0;0;1;0;0;0;0;1;1;1;0;0;0;0;0;0;1;0;0;1;0;1;0;1;1;1;1;0;0;1;0;1;0;0;0;0;1;1;0;0;0;1;0;0;0;1;0;0;0;1;0;0;0;0;0;0;0;0;0;1;2
PROX1_M06028_1.94d.bed	0.12301587301587301	31	252	46733	2;2;1;4;2;3;2;0;0;3;4;1;1;1;2;1;1;6;3;1;2;3;4;0;0;1;1;1;0;4;3;1;1;0;1;0;1;1;0;2;1;1;0;2;2;3;2;5;2;2;3;0;2;1;3;3;4;3;3;2;1;1;1;4;2;0;1;4;3;2;1;2;1;1;2;3;1;0;3;3;1;2;1;3;1;3;2;1;1;2;4;3;4;0;2;1;2;0;0;3;1;0;1;2;3;0;0;1;2;4;0;1;0;1;1;0;1;3;1;1;2;4;0;2;0;1;1;3;0;3;4;0;2;0;0;1;2;0;1;2;3;2;2;1;1;3;0;1;2;3
ZNF621_ZNF621.MEME.bed	0.12293388429752067	357	2904	364956	21;11;22;16;12;24;28;26;10;18;20;19;13;20;13;28;20;24;10;21;17;17;20;15;13;29;21;17;19;17;26;24;16;17;18;13;12;20;20;18;16;16;12;24;21;20;19;21;21;17;21;21;21;23;26;21;18;28;32;17;21;18;21;22;21;17;15;22;26;23;33;18;17;29;16;24;25;25;22;17;19;17;27;25;24;21;25;24;22;14;25;19;18;20;23;28;26;17;26;13;19;21;18;20;17;23;22;28;19;22;22;18;32;30;14;14;22;15;13;17;7;16;13;11;11;15;16;17;17;14;13;19;11;1…
IRX5_M05857_1.94d.bed	0.12280701754385964	35	285	80084	6;5;2;6;3;4;4;5;1;0;1;2;1;1;3;2;2;1;1;2;3;2;3;1;1;2;4;2;3;0;3;1;0;1;0;2;5;1;2;4;1;2;1;4;3;1;1;3;3;1;0;1;1;3;0;2;2;1;2;4;0;3;1;1;1;1;1;3;2;2;5;2;1;1;1;4;0;3;2;0;2;3;4;1;1;1;1;1;3;0;2;2;3;2;0;2;1;1;1;0;1;2;3;2;4;2;4;4;2;1;1;4;0;0;1;4;0;1;2;2;1;1;2;2;0;0;2;2;0;2;3;1;0;0;3;1;1;2;2;1;2;1;1;2;3;3;2;3;3;5
ZNF530_ZNF530.RCADE.bed	0.12275600505689001	1942	15820	1294991	92;75;99;106;95;94;91;119;99;103;79;94;83;128;86;86;105;124;97;98;101;112;83;97;102;110;109;118;97;100;99;115;135;133;115;98;97;99;117;124;114;122;114;88;116;106;126;126;128;136;129;106;124;125;100;125;97;112;135;124;110;129;115;158;153;131;152;142;146;94;119;109;124;117;109;136;117;107;120;134;127;125;137;124;111;124;127;123;135;122;120;123;113;119;104;126;111;112;119;114;154;111;109;90;106;125;…
RORA_M10287_1.94d.bed	0.12265758091993186	72	587	111776	2;7;2;7;2;3;4;4;3;3;3;0;2;5;4;6;6;1;4;4;3;1;6;5;4;2;4;6;5;2;4;2;6;0;5;0;3;3;3;1;6;4;6;3;8;3;5;1;3;2;3;6;3;3;6;2;5;4;1;5;8;5;8;2;4;4;4;6;2;6;5;5;5;3;5;6;3;8;5;3;4;3;2;5;5;5;1;6;5;5;8;5;4;4;5;3;4;7;1;4;3;0;3;4;4;3;5;4;1;5;9;1;7;0;3;1;4;4;7;3;5;5;4;8;2;5;5;3;5;2;8;1;7;4;5;1;3;4;1;4;0;5;3;4;3;4;5;3;2;5
NR5A1_M09007_1.94d.bed	0.12263339070567986	285	2324	288585	20;20;22;16;16;19;23;11;19;14;14;15;21;18;16;18;15;18;16;16;9;15;17;11;18;10;13;23;19;13;15;20;18;11;11;15;12;19;17;15;9;8;15;14;16;21;17;18;20;15;8;10;23;10;16;11;18;16;18;15;19;16;18;14;18;20;19;12;25;20;22;20;14;20;21;20;20;21;14;20;11;17;14;11;7;15;16;13;21;16;16;19;14;14;10;12;9;17;10;15;10;11;13;13;10;9;22;13;7;16;16;14;22;18;20;6;20;19;28;16;15;14;13;11;10;13;8;17;14;16;16;11;21;14;19;12;1…
ZNF605_ZNF605.RCADE.bed	0.12258299890550894	672	5482	526117	37;32;33;30;36;36;43;34;35;33;39;45;38;38;30;34;41;42;34;42;33;40;40;38;36;52;35;39;37;33;32;41;36;42;37;35;31;34;39;40;40;48;45;32;38;33;46;40;38;40;37;46;53;56;50;35;49;41;42;43;46;30;40;53;43;34;41;55;41;27;38;57;41;38;36;49;49;48;47;35;41;40;30;29;27;47;31;45;42;42;39;34;25;42;42;35;35;40;39;29;27;36;37;27;26;34;34;31;39;38;28;26;32;35;30;27;38;25;37;44;31;28;36;28;28;27;36;38;33;29;28;35;31;…
SP8_M06131_1.94d.bed	0.12249305769824129	1191	9723	773712	53;50;65;64;52;58;61;65;60;57;57;54;61;55;46;73;60;52;63;51;61;52;43;69;67;85;78;77;55;50;65;74;66;76;72;72;57;78;77;74;65;74;68;61;68;69;81;94;91;72;79;65;72;72;100;66;77;79;81;81;74;72;69;59;89;77;79;77;91;76;77;75;60;67;70;52;71;79;72;82;78;109;90;80;84;82;83;66;75;74;67;80;84;53;57;79;63;66;75;72;74;71;74;66;62;57;48;60;51;68;63;74;49;51;61;60;55;55;55;51;54;50;47;67;57;55;40;47;39;59;47;55;5…
ZNF423_M04652_1.94d.bed	0.12243502051983585	179	1462	184975	13;7;7;10;8;8;8;13;2;12;8;7;15;16;10;5;16;8;7;13;7;6;8;3;4;9;7;7;12;9;8;14;13;8;7;7;7;2;12;7;8;10;16;5;11;9;9;7;11;9;12;9;10;9;8;14;13;8;14;11;9;13;12;12;6;7;15;13;8;14;10;16;8;12;10;7;12;14;12;13;12;9;10;24;13;18;4;3;8;7;15;10;8;8;12;8;13;11;13;8;10;15;14;3;3;11;9;14;5;10;16;9;11;8;10;10;17;9;6;9;6;10;11;12;13;7;7;12;12;8;9;3;4;2;11;6;12;12;7;13;5;16;11;14;10;9;9;8;8;5
ZNF547_M10390_1.94d.bed	0.12235915492957747	139	1136	155563	12;5;5;6;2;1;6;5;3;7;3;6;8;7;7;9;11;9;10;14;7;8;11;3;12;5;6;7;11;3;6;11;9;7;5;6;8;7;4;4;12;13;6;8;11;16;10;5;4;10;6;7;7;9;12;5;8;11;10;5;8;13;13;13;7;8;5;10;7;7;12;7;6;8;6;11;10;10;9;12;12;6;7;7;10;7;7;13;14;7;8;6;8;6;9;9;7;10;4;6;7;10;10;7;7;11;6;5;3;6;1;6;9;7;10;9;8;6;9;6;5;4;5;8;10;5;7;6;6;2;5;6;7;5;6;11;4;9;6;7;5;7;8;8;8;4;11;7;6;8
ATOH1_M09441_1.94d.bed	0.12215758857747223	231	1891	232516	12;9;17;15;7;12;9;12;9;12;14;13;19;9;8;16;25;13;11;17;9;9;6;19;16;15;14;16;6;14;4;14;15;8;8;9;8;18;10;16;13;16;12;26;12;8;9;10;14;13;11;15;13;4;9;14;15;16;12;22;14;12;17;20;21;20;8;14;9;17;23;18;15;14;7;14;19;16;20;10;14;17;10;14;18;9;21;17;16;13;5;13;16;11;12;9;14;17;15;13;14;16;8;5;10;8;10;13;13;8;11;6;7;9;12;8;7;8;14;13;6;13;15;16;8;10;8;21;6;10;12;25;16;10;12;12;6;13;9;10;10;8;14;9;15;7;7;18;…
ZNF490_M10444_1.94d.bed	0.12209026128266033	257	2105	294515	12;13;14;8;9;10;14;15;14;16;20;13;24;20;20;20;13;11;18;12;11;12;8;11;11;13;15;15;10;14;13;12;17;20;19;9;9;8;16;12;14;11;12;18;6;14;17;6;7;21;20;13;21;20;12;9;11;11;17;20;18;15;15;12;14;19;16;15;13;22;24;21;11;17;10;19;16;23;12;17;12;14;14;11;16;21;17;14;11;17;15;12;10;8;19;13;13;11;13;20;7;13;17;16;7;13;13;20;15;15;11;19;10;9;9;11;15;12;13;10;11;9;18;11;18;11;12;11;14;17;18;20;16;13;16;13;14;11;1…
IRF3_M08827_1.94d.bed	0.12172573189522343	237	1947	338117	17;11;16;14;12;7;3;15;17;13;18;14;17;11;7;14;10;16;21;9;12;7;13;14;11;15;9;16;12;12;11;10;11;17;18;16;12;20;13;11;15;13;6;10;11;11;15;20;16;12;18;17;10;12;10;8;9;17;17;21;20;12;15;14;17;18;18;21;14;9;12;19;22;13;15;12;10;10;10;16;22;18;14;18;12;13;16;15;20;17;19;15;14;12;12;15;15;12;13;15;16;8;12;10;10;12;14;13;16;5;14;10;6;9;8;11;15;6;10;13;7;13;12;13;12;12;7;11;16;12;10;6;10;14;10;9;14;13;12;8;…
CREB3L1_M00402_1.94d.bed	0.12171507607192254	88	723	88986	6;4;6;4;1;3;6;4;4;5;5;3;2;5;3;4;5;2;4;6;6;5;10;4;8;6;4;9;5;3;8;7;8;4;5;2;2;7;5;6;4;6;1;2;7;7;4;7;5;1;7;3;7;4;7;3;3;8;6;5;8;3;2;5;4;10;4;3;9;2;5;4;4;5;5;14;3;3;5;9;10;2;10;4;6;5;4;9;3;3;4;10;3;8;7;7;1;6;8;2;1;7;5;4;6;5;6;9;5;4;2;5;3;6;4;6;4;1;2;3;2;5;2;4;3;4;7;5;2;5;4;1;5;2;4;6;0;6;3;3;1;3;7;4;4;9;3;9;6;3
ZNF816_ZNF816.RCADE.bed	0.12164637431311282	1129	9281	803460	42;50;57;67;51;58;66;63;63;54;49;65;42;51;51;57;59;54;52;63;65;58;51;58;65;55;64;59;77;57;61;68;53;74;75;64;67;70;57;60;66;50;75;64;49;65;63;77;77;86;76;72;71;74;63;67;75;59;69;88;86;80;81;78;93;71;57;69;79;80;67;72;68;65;64;65;65;66;72;65;86;78;72;78;82;75;85;74;85;80;71;71;76;61;46;72;65;81;56;83;76;80;57;65;53;50;75;53;58;46;64;49;53;62;56;46;50;59;56;51;37;42;55;62;62;57;52;41;49;40;43;52;43;…
ZNF75D_ZNF75D.RCADE.bed	0.12162971839424805	203	1669	243543	7;14;13;11;11;9;14;15;12;7;11;12;10;7;6;16;8;7;14;7;6;9;9;12;13;12;5;12;7;13;12;16;11;11;11;12;11;14;12;9;10;9;9;3;10;9;12;13;4;7;13;13;19;15;13;18;8;17;7;14;11;13;13;20;8;15;11;14;14;22;18;17;9;7;10;11;18;15;14;11;8;9;10;14;16;15;18;14;10;9;9;8;17;10;10;12;11;10;11;10;12;10;11;9;11;12;9;13;12;9;13;9;9;12;5;10;8;21;7;12;14;10;9;8;6;14;11;6;5;7;6;12;7;13;6;10;11;11;13;12;12;9;6;12;13;12;8;14;15;9
ZNF189_ZNF189.RCADE.bed	0.12155963302752294	583	4796	482471	28;27;27;28;27;33;34;37;27;22;28;19;28;20;27;27;27;31;38;31;34;34;32;25;31;31;30;36;41;34;26;36;29;29;28;25;21;29;32;39;36;36;35;32;33;30;51;37;37;35;25;35;37;31;30;36;32;43;38;38;37;43;29;32;28;29;36;32;35;35;50;34;27;45;36;36;26;36;41;48;41;41;31;51;39;25;31;48;31;42;36;36;35;37;37;44;39;41;43;39;30;36;45;38;32;31;38;40;34;30;46;28;35;29;32;24;27;23;31;30;23;30;26;32;24;21;27;27;22;21;24;21;20;…
ATOH1_M08953_1.94d.bed	0.12144702842377261	47	387	90932	4;4;0;4;0;0;0;0;0;2;0;2;6;10;4;4;4;0;2;4;6;4;0;6;0;0;0;0;4;0;2;2;2;0;4;0;0;2;4;0;0;2;0;0;2;2;4;2;0;2;4;0;2;0;0;2;0;6;6;0;6;0;0;2;0;0;4;4;2;0;0;2;2;0;6;8;2;4;4;6;0;4;4;0;2;8;2;2;2;4;4;4;2;0;2;4;2;2;2;0;0;0;0;2;4;0;0;2;12;2;2;2;4;8;4;2;0;6;0;4;0;0;0;2;6;2;2;0;2;2;4;4;4;4;10;6;4;2;6;4;4;4;4;2;10;6;4;6;2;4
ZNF821_M09405_1.94d.bed	0.12139156180606958	164	1351	176731	8;11;8;5;16;4;6;11;10;5;6;10;10;12;16;13;20;10;17;8;6;14;7;10;9;9;12;9;5;7;6;13;8;10;7;9;7;11;8;11;12;4;10;8;4;9;7;14;9;13;8;10;5;7;10;6;10;7;7;5;21;15;7;6;13;4;14;10;12;5;5;13;13;6;12;14;11;7;15;13;11;9;9;4;6;8;11;12;14;11;6;10;6;10;8;3;13;4;8;9;5;11;7;3;4;12;16;13;14;12;12;3;13;9;12;6;6;7;3;9;11;7;9;10;5;9;5;3;9;8;3;13;16;11;4;4;5;6;2;12;5;5;7;11;7;11;8;9;9;12
ZNF816_M10368_1.94d.bed	0.12120493358633776	511	4216	417546	20;27;30;32;30;29;27;28;25;20;25;30;15;26;29;36;32;28;25;29;28;19;24;25;24;20;24;31;37;28;29;30;21;31;34;23;39;28;22;24;31;32;28;36;29;23;29;41;35;37;23;32;31;36;28;26;31;26;38;32;32;42;23;31;29;33;27;26;29;30;29;40;22;26;33;38;31;29;35;27;41;38;41;35;41;29;28;33;32;30;34;32;34;26;26;30;35;37;28;33;37;23;29;30;35;25;30;24;25;18;34;18;25;22;29;18;23;33;33;21;13;22;29;35;32;22;30;23;20;27;21;21;20;…
ZBTB48_M10336_1.94d.bed	0.12116564417177914	79	652	80606	3;6;3;4;1;4;7;3;4;2;7;3;3;3;7;11;2;9;4;3;3;1;4;5;2;3;3;6;8;4;6;7;7;5;3;4;8;5;1;5;6;3;3;4;2;3;3;4;8;3;4;3;2;8;4;4;2;6;4;6;7;12;9;2;4;5;9;7;3;6;8;7;5;5;4;8;5;5;3;4;4;5;2;5;3;4;3;3;8;0;5;7;6;5;6;7;6;10;6;5;3;4;3;2;4;4;5;9;8;3;1;3;4;2;4;2;5;5;1;5;2;1;3;2;5;2;1;6;0;4;7;5;4;5;4;4;4;1;1;4;1;1;6;4;2;2;4;3;2;5
ZNF296_M09353_1.94d.bed	0.1208695652173913	139	1150	167513	9;6;12;9;9;6;8;10;12;10;8;14;9;7;10;14;6;12;16;6;8;6;7;4;6;7;6;5;5;9;12;9;4;3;4;8;15;7;8;7;5;5;9;8;6;9;8;6;2;9;3;8;11;6;7;6;5;13;7;4;10;12;5;7;6;6;5;12;5;9;11;6;6;13;5;9;8;16;6;6;8;13;12;8;12;6;6;7;8;7;7;8;6;7;8;9;2;8;9;4;7;5;11;5;10;3;10;7;5;7;9;3;10;7;6;2;8;8;9;12;4;5;6;11;11;12;5;11;5;5;6;9;9;6;5;7;10;7;7;7;8;4;5;7;8;5;10;9;6;7
MYCL_M02668_1.94d.bed	0.12083847102342787	98	811	94880	7;4;7;4;2;2;7;3;6;6;6;4;2;8;3;3;7;2;4;9;5;6;11;4;8;6;5;7;5;5;9;10;9;5;7;3;4;9;2;6;5;8;1;2;7;8;4;9;3;1;7;3;6;9;8;7;3;7;8;7;9;4;2;6;6;10;5;3;8;3;5;5;4;7;6;10;5;5;7;7;11;7;9;6;7;5;6;7;3;2;5;10;5;7;8;6;1;8;6;2;5;9;3;5;9;7;6;13;4;5;2;4;4;6;6;5;5;3;3;5;2;5;4;5;3;8;6;4;3;6;1;1;6;2;4;4;1;4;4;5;0;3;7;4;2;7;3;10;10;4
WT1_M00579_1.94d.bed	0.12082122093023256	665	5504	368654	18;41;41;24;31;46;32;31;40;40;24;32;39;36;20;41;31;38;38;25;27;28;26;36;38;46;40;43;32;28;46;50;42;46;42;45;32;52;47;38;36;41;42;44;39;41;54;68;64;47;45;40;52;50;39;36;42;36;52;40;30;35;45;38;47;37;36;37;49;39;44;26;34;43;30;41;27;26;38;51;56;77;68;48;38;39;28;43;51;55;40;54;56;27;35;46;42;49;41;47;31;28;33;42;38;27;38;25;27;29;35;47;39;32;33;27;39;31;24;32;28;29;29;42;27;29;23;32;28;22;23;23;42;…
ATOH7_M09817_1.94d.bed	0.12078922040423484	251	2078	246266	9;16;30;22;17;17;4;13;11;10;11;13;14;12;16;16;21;30;10;20;10;10;7;29;5;9;21;14;9;12;10;15;26;7;17;12;13;21;8;17;8;17;4;28;7;9;5;9;20;15;16;12;9;11;11;22;15;24;16;14;13;18;17;21;19;11;15;20;8;13;24;18;11;18;11;18;19;18;21;13;14;23;10;19;24;15;21;19;13;9;8;20;29;18;17;11;10;15;13;10;14;9;12;10;17;10;8;17;12;13;12;3;8;14;21;5;13;6;15;9;9;11;15;12;4;12;12;23;10;14;14;22;9;6;10;8;7;15;10;15;11;8;15;17…
ZNF565_ZNF565.RCADE.bed	0.12052117263843648	148	1228	188213	6;10;7;9;10;9;10;7;6;5;10;7;12;11;6;2;7;8;6;6;7;4;6;7;12;8;8;6;4;4;10;14;6;6;8;7;7;11;10;10;5;6;13;11;8;4;5;6;9;8;7;16;8;10;9;15;6;6;5;8;7;10;10;5;10;10;17;8;16;9;8;8;5;9;15;9;6;8;6;12;7;15;7;7;7;10;8;6;8;5;9;8;8;9;9;9;7;7;8;7;3;9;6;8;9;8;6;12;14;9;7;13;7;10;10;8;17;10;5;8;7;9;8;11;8;10;3;4;9;10;4;9;5;10;7;14;5;6;7;2;6;8;5;6;9;11;7;7;5;13
ZNF134_M10355_1.94d.bed	0.12047619047619047	253	2100	246127	11;21;11;12;11;20;4;11;6;14;17;10;12;14;7;16;14;13;12;11;12;13;13;11;15;21;6;16;17;18;15;6;16;10;18;19;11;17;19;11;13;18;16;11;12;15;16;15;21;17;14;22;17;14;14;19;15;18;13;11;20;21;17;14;20;12;15;12;15;12;17;11;15;18;16;17;23;18;21;12;22;11;13;13;17;10;15;8;10;17;14;24;11;13;15;11;9;14;17;11;14;19;11;15;15;14;18;16;10;14;10;8;11;12;14;11;12;15;13;14;18;20;10;17;12;14;14;17;8;9;8;12;14;15;12;8;10;…
ZNF550_ZNF550.RCADE.bed	0.12041237113402062	292	2425	300020	24;24;14;15;22;13;10;19;21;17;14;16;15;17;16;17;20;8;22;16;11;16;29;18;15;22;17;17;18;15;13;19;20;13;8;16;12;13;20;21;11;21;13;14;11;14;18;18;20;16;26;16;14;23;16;16;22;23;18;23;15;17;11;17;14;27;16;21;16;22;18;27;20;26;16;10;24;17;10;17;17;16;20;22;17;23;15;17;17;12;21;16;17;20;13;14;9;15;15;22;16;16;17;17;21;13;17;12;17;15;8;13;17;16;15;14;15;23;12;10;13;12;16;24;10;13;18;16;10;12;14;9;15;8;8;1…
NFKB2_M08965_1.94d.bed	0.12037617554858934	192	1595	190713	10;7;15;17;11;10;10;7;10;3;16;19;11;13;7;4;15;10;15;11;12;12;9;12;11;10;11;10;3;6;14;9;20;7;20;11;3;11;14;16;16;8;11;9;9;10;10;14;8;11;3;10;14;8;7;15;10;11;9;10;10;13;13;13;15;9;12;11;9;14;11;13;10;9;13;12;15;12;15;14;8;15;14;14;12;13;8;22;5;13;11;12;15;7;13;16;15;13;8;7;7;10;9;10;5;10;15;17;13;11;6;5;12;4;13;7;15;12;7;13;7;8;6;4;9;8;7;11;9;12;7;9;10;10;9;7;9;11;14;5;10;11;4;14;6;14;12;7;8;6
ZNF7_ZNF7.RCADE.bed	0.12035158891142664	178	1479	371371	14;11;9;13;12;5;10;12;14;15;13;15;10;6;15;9;9;10;13;9;8;15;13;7;8;12;11;9;13;7;10;8;10;7;7;8;11;8;9;7;6;10;18;11;18;5;15;14;10;9;8;12;10;4;13;12;13;5;10;10;16;8;9;12;8;15;13;15;7;14;8;11;13;7;15;11;14;10;10;11;9;15;9;12;4;16;6;15;8;6;3;9;6;9;14;10;9;5;6;12;5;6;10;10;10;10;9;8;9;7;11;4;6;6;12;11;13;9;10;11;9;10;9;12;12;10;14;7;6;10;3;9;7;3;9;10;6;7;13;9;9;7;8;7;10;9;9;8;14;10
HOXC13_M05829_1.94d.bed	0.12025316455696203	19	158	36312	4;1;1;1;1;1;0;2;1;0;1;0;0;2;0;0;2;2;2;0;1;0;3;1;0;0;0;2;2;2;0;1;1;1;0;2;1;1;0;1;0;3;1;0;2;2;0;2;4;1;0;0;2;2;1;0;0;1;0;0;0;1;0;1;1;3;1;1;2;1;0;0;1;1;2;3;2;2;3;0;0;1;0;1;1;5;1;1;0;1;2;1;0;1;1;2;1;1;1;1;3;1;0;0;2;0;2;0;1;2;2;2;2;0;0;1;1;1;1;2;3;1;0;0;1;3;2;0;0;0;0;2;2;0;0;1;1;0;1;2;3;1;1;0;0;0;1;0;0;1
NKX2-1_M08974_1.94d.bed	0.12023217247097844	145	1206	168620	5;9;4;7;4;5;8;11;12;4;14;3;7;9;8;8;7;7;9;11;7;7;7;9;7;9;7;6;12;8;2;8;8;4;7;7;7;12;4;5;6;11;14;12;6;8;9;8;8;6;15;9;14;20;10;7;12;13;11;9;6;4;4;5;6;5;7;11;8;11;9;9;9;8;11;8;12;7;7;9;13;8;8;7;7;10;7;15;9;12;7;13;3;9;5;18;11;8;2;8;12;7;7;10;12;7;9;8;9;7;6;5;9;7;8;3;9;2;10;6;7;8;10;8;4;4;7;11;9;16;7;11;3;6;4;12;6;2;6;9;6;3;4;6;1;6;6;10;7;14
ZHX1_M01278_1.94d.bed	0.12021857923497267	22	183	30249	1;2;1;0;0;2;0;0;4;2;1;1;1;1;2;2;0;1;3;1;2;3;3;0;0;2;1;0;2;2;2;2;0;0;0;2;2;3;3;1;2;2;0;0;0;0;2;2;1;0;0;0;4;0;4;0;2;0;2;1;4;1;0;3;1;1;3;1;3;0;1;2;2;1;1;2;2;0;2;1;2;1;2;0;0;3;4;0;1;2;2;1;1;1;0;0;1;0;1;2;1;0;3;1;3;2;2;2;1;0;0;1;0;1;1;1;2;0;0;0;0;2;1;0;1;0;0;0;1;0;1;0;0;1;2;2;0;2;2;1;2;2;2;1;1;1;3;0;0;1
ZNF189_M10331_1.94d.bed	0.12002905393136008	661	5507	557411	25;32;37;30;39;31;31;29;38;34;36;28;34;33;32;31;37;39;45;39;40;40;33;40;32;33;35;40;35;32;42;47;37;35;39;39;31;36;31;43;31;35;40;37;47;38;52;44;46;36;35;40;53;35;47;34;44;33;41;49;39;39;33;42;38;32;49;40;37;35;49;49;38;47;37;44;34;35;53;54;36;40;41;48;48;37;27;38;42;38;51;35;37;34;32;46;46;40;38;38;32;41;44;38;40;31;38;58;38;44;43;32;49;36;39;30;36;30;34;30;30;21;27;31;32;33;34;28;23;31;29;25;33;…
HOXC12_M05827_1.94d.bed	0.12	9	75	21551	1;0;0;1;4;0;0;1;1;0;0;1;0;0;0;0;0;2;0;0;0;0;0;0;1;0;0;0;0;0;0;0;1;1;0;0;3;0;1;1;1;1;0;0;0;1;1;1;2;0;2;0;0;0;0;0;2;3;1;1;1;0;0;0;0;1;0;1;0;0;0;1;0;1;1;0;2;2;0;0;0;0;0;1;0;0;1;0;1;1;0;1;0;0;0;0;1;1;1;0;0;0;0;0;0;0;0;2;2;0;1;1;2;1;1;1;0;0;1;0;0;0;0;0;0;1;0;1;0;0;1;0;0;0;1;0;0;0;2;0;0;0;0;0;0;0;0;0;1;2
ZNF41_M10352_1.94d.bed	0.11991607488702388	743	6196	716180	40;34;39;43;45;50;34;47;41;48;30;43;43;36;40;36;51;41;35;47;38;35;39;41;35;35;38;43;33;31;39;35;39;52;46;40;38;43;52;51;41;39;32;41;47;57;38;47;48;45;51;56;45;35;51;55;38;41;55;57;47;64;50;50;49;43;46;50;46;29;48;46;53;56;40;37;37;49;49;41;46;40;60;58;47;40;45;44;47;50;40;40;36;43;42;39;36;56;45;43;44;31;41;45;42;41;50;38;35;37;33;27;42;34;35;38;32;36;30;31;36;31;30;39;42;21;37;45;44;43;24;33;43;…
ZFP3_M10419_1.94d.bed	0.11989795918367346	188	1568	192771	5;17;4;14;12;11;11;13;8;13;11;11;6;11;5;9;14;10;10;13;8;9;13;17;14;9;5;11;16;12;17;8;6;6;8;11;9;13;12;6;14;12;8;11;11;13;10;10;8;12;8;10;7;10;13;12;12;18;16;7;11;10;13;8;15;6;17;12;10;7;16;19;11;10;14;14;6;8;11;14;11;10;17;12;11;9;20;14;8;14;9;9;12;15;12;11;12;9;7;11;7;15;13;10;12;11;14;9;12;3;13;6;8;12;14;10;8;8;9;4;6;7;11;8;7;10;10;13;13;8;7;5;9;10;8;16;8;7;10;7;9;7;11;6;9;12;8;5;11;6
ZBTB4_M06841_1.94d.bed	0.11989795918367346	188	1568	144677	11;11;8;7;13;8;11;8;14;12;7;9;10;12;7;11;12;11;9;6;15;8;13;7;9;15;12;10;7;9;11;13;14;14;10;14;9;11;12;20;12;13;9;11;10;13;16;10;11;14;6;13;15;8;15;4;16;11;7;8;9;17;14;18;13;16;14;13;10;14;13;15;10;11;10;9;15;13;11;11;11;10;15;13;9;4;16;13;11;13;13;9;8;18;7;10;7;11;9;5;10;8;8;13;10;10;9;8;8;6;13;7;10;12;7;15;9;5;10;7;10;10;8;12;16;10;6;7;7;9;9;8;12;9;8;6;9;14;7;4;10;11;8;7;5;7;5;11;7;10
MYF5_M09843_1.94d.bed	0.1198547215496368	99	826	113709	8;7;10;10;3;7;8;6;8;7;1;8;4;7;8;5;4;6;6;10;5;6;4;9;2;3;9;8;4;3;5;6;8;4;7;4;3;4;6;4;8;4;3;14;6;5;1;4;8;4;6;2;1;6;4;5;7;11;8;4;9;3;9;11;7;7;8;5;2;6;5;5;6;4;6;10;6;4;9;9;8;11;3;7;4;6;7;9;2;2;3;5;9;7;6;4;2;7;9;5;8;7;3;1;7;5;2;10;6;4;5;1;5;6;9;7;1;4;9;4;3;4;7;2;1;6;7;11;2;6;7;5;8;3;2;1;3;7;3;6;1;2;6;1;4;3;2;6;1;6
PATZ1_M04345_1.94d.bed	0.11978815599422243	1244	10385	762184	61;73;64;58;50;73;60;59;64;69;59;58;47;77;50;71;54;69;78;69;64;67;57;66;74;68;64;73;82;61;89;88;67;70;74;74;64;80;71;70;66;75;82;75;74;68;82;103;94;94;100;95;79;94;94;56;91;66;93;81;84;91;92;89;100;91;88;91;93;85;85;68;63;74;87;63;79;73;73;76;87;105;78;75;94;76;74;84;82;76;75;93;68;60;73;77;62;77;68;78;81;77;73;54;62;69;72;67;60;71;77;52;71;78;54;52;54;59;76;47;59;59;55;75;59;49;52;44;52;53;42;46…
CREB3L1_M05601_1.94d.bed	0.1196319018404908	117	978	114366	9;4;5;9;0;7;7;2;12;10;8;6;2;5;4;6;21;1;7;6;7;7;7;2;6;6;4;7;2;0;11;8;8;7;7;4;4;15;5;8;9;8;7;8;4;11;6;2;9;3;9;7;7;8;13;6;6;12;7;4;11;4;4;11;6;15;6;2;9;3;7;4;7;10;10;12;9;7;13;4;11;2;8;4;8;7;8;8;0;5;4;8;7;13;4;7;4;8;9;7;2;8;4;10;9;6;11;10;5;6;3;2;4;8;9;3;3;2;7;4;2;3;6;10;7;6;6;7;4;6;6;3;8;3;6;7;4;8;6;6;1;8;7;2;2;12;6;10;6;5
ESX1_M05689_1.94d.bed	0.11960132890365449	36	301	67381	3;4;3;0;1;2;2;3;1;2;5;2;2;2;1;1;4;1;3;2;1;4;2;1;5;1;0;3;3;1;3;1;1;3;6;1;1;1;1;2;4;1;0;0;4;0;2;2;3;0;0;1;1;2;3;2;2;1;2;4;1;2;3;0;1;2;1;2;3;2;1;0;3;1;2;2;4;6;2;4;2;1;0;3;2;0;3;1;3;2;2;3;0;0;4;0;3;4;0;4;2;1;1;2;4;1;2;3;3;4;0;1;4;2;2;0;0;1;2;0;1;1;4;4;4;5;0;3;2;1;1;0;1;2;2;3;6;1;3;3;0;3;3;1;1;1;2;2;3;4
HIVEP1_M06845_1.94d.bed	0.11955469506292353	247	2066	280653	21;12;14;16;17;22;12;6;12;12;12;10;11;10;16;15;15;12;25;16;15;15;14;12;11;11;12;17;12;11;17;14;22;16;10;15;10;11;16;15;16;12;15;14;17;20;16;20;9;14;15;16;18;9;16;16;15;9;14;9;9;18;17;20;14;14;12;13;17;17;11;16;19;17;16;17;26;19;20;8;16;10;10;11;15;18;16;14;9;15;8;17;12;14;12;15;13;17;11;21;12;16;12;8;15;14;16;14;14;11;12;13;12;7;21;14;15;10;12;13;9;8;8;15;15;9;12;15;12;6;13;10;13;15;16;9;16;11;17…
SPI1_M06138_1.94d.bed	0.1195244055068836	191	1598	261626	19;11;12;11;14;10;9;7;15;13;8;10;9;6;10;9;9;12;10;9;8;14;8;13;10;8;15;12;10;6;12;10;12;11;9;7;11;6;6;9;11;11;10;11;10;13;11;12;18;15;13;7;15;15;11;14;13;10;12;12;12;19;11;16;18;19;21;11;13;10;11;14;9;18;10;11;11;8;16;11;11;18;14;16;17;10;4;18;14;7;13;11;11;9;13;10;13;10;6;9;9;10;9;7;14;9;3;12;11;8;13;6;9;8;10;7;14;6;13;14;11;8;7;9;8;4;9;8;7;8;11;5;6;8;8;9;12;9;5;15;6;11;6;8;7;8;12;8;8;7
ZNF350_M10429_1.94d.bed	0.11948051948051948	138	1155	179414	7;12;4;8;9;9;7;12;11;7;11;7;13;9;8;10;6;8;11;5;5;15;9;5;5;7;8;12;7;16;8;7;11;4;6;9;7;10;16;5;13;4;8;4;11;9;9;10;6;6;10;7;11;11;8;11;8;10;12;8;11;8;8;8;7;4;10;9;8;6;10;9;8;5;12;13;4;10;7;13;10;7;6;3;9;13;5;9;8;4;8;9;8;15;8;4;11;7;10;6;6;5;5;7;7;8;9;6;5;9;5;4;10;8;4;10;5;1;6;15;12;5;6;4;3;8;3;12;4;7;2;3;2;3;10;8;7;6;4;5;5;5;8;3;7;4;5;5;4;7
GLI1_M08727_1.94d.bed	0.119417168197656	377	3157	311172	16;16;13;31;27;15;28;27;19;26;19;16;16;14;20;24;17;29;15;10;31;13;23;18;28;20;24;22;28;23;25;12;22;23;21;14;16;23;18;13;17;24;12;21;24;19;24;25;31;19;15;26;37;30;21;17;27;32;14;29;28;23;33;22;32;23;22;35;27;23;34;22;20;29;25;19;21;27;16;20;26;16;22;20;29;24;20;29;28;21;22;16;24;16;19;15;18;14;15;19;16;27;28;24;25;19;23;18;17;26;22;18;26;19;13;21;18;17;23;31;18;18;15;17;19;12;28;10;16;19;16;23;23;…
ZNF281_M10446_1.94d.bed	0.11933534743202417	2686	22508	1697642	137;138;135;132;124;164;127;130;140;129;120;128;124;140;115;147;149;150;154;121;144;147;134;155;163;166;133;154;133;152;154;152;175;160;144;155;137;160;164;166;169;164;160;174;158;184;159;205;187;189;170;199;182;204;207;167;175;182;191;176;171;187;202;171;207;210;188;162;190;174;164;154;150;157;155;144;150;178;150;173;220;260;182;200;193;177;192;157;184;186;163;207;196;198;167;166;167;172;163;185…
HES5_M05779_1.94d.bed	0.1193103448275862	173	1450	194422	12;6;11;10;11;16;18;7;8;8;16;5;17;5;9;10;8;14;17;13;7;15;6;10;16;6;7;11;7;15;15;12;15;13;10;7;8;9;11;10;6;6;7;0;11;3;4;4;9;9;10;6;8;6;12;17;7;8;5;2;13;2;6;13;4;8;8;12;8;8;5;17;25;11;13;10;9;7;19;13;7;6;9;10;3;9;7;8;11;4;8;11;11;5;14;16;5;14;8;10;8;14;6;10;10;9;13;10;14;4;12;12;8;9;19;8;9;6;13;11;3;6;12;11;16;15;8;11;12;8;5;10;12;7;9;12;9;8;6;10;14;9;6;9;7;8;4;15;6;18
ZSCAN16_M09411_1.94d.bed	0.11923847695390781	119	998	144906	12;8;6;5;8;9;8;6;14;7;4;9;4;6;6;6;11;3;5;4;5;9;5;3;11;7;8;6;3;10;0;2;10;7;8;5;9;10;4;1;5;7;8;2;4;6;6;3;6;9;7;9;8;3;1;7;6;6;7;9;9;10;4;5;6;7;9;5;3;7;5;7;12;4;8;15;9;5;6;9;16;5;6;7;9;4;5;7;3;8;11;9;6;4;8;4;10;4;8;4;2;6;3;6;5;2;5;3;3;7;10;5;4;5;9;3;5;8;9;13;7;11;8;10;6;10;6;5;7;6;10;2;6;9;8;9;6;7;8;6;8;4;7;9;5;9;3;8;7;11
RARA_M10176_1.94d.bed	0.11912479740680713	294	2468	360925	18;22;20;21;21;25;20;18;20;18;18;22;29;14;15;20;17;27;21;22;21;13;19;14;19;15;21;18;19;15;19;17;16;22;17;22;10;16;16;13;19;15;9;22;19;9;22;11;14;17;18;18;14;15;10;14;15;13;11;20;18;14;12;12;15;14;16;19;22;21;23;14;26;22;18;24;21;18;11;17;14;13;18;7;9;18;9;7;12;7;14;10;11;10;9;7;22;15;17;17;16;19;13;12;15;15;17;11;13;16;17;18;23;18;15;15;13;18;18;16;12;14;13;10;19;14;13;11;18;11;19;15;21;18;19;14;…
ZNF799_ZNF799.RCADE.bed	0.11904761904761904	185	1554	229209	6;4;14;14;10;11;11;7;9;10;9;10;16;4;17;13;8;7;11;14;13;21;7;10;9;13;8;19;11;5;8;11;11;8;11;8;11;11;8;13;5;7;13;16;9;5;12;12;11;12;9;12;16;12;16;10;10;11;8;8;14;20;10;14;12;9;13;13;8;12;13;11;7;17;7;14;10;5;13;13;13;13;13;12;12;13;15;9;11;7;9;7;16;8;9;8;15;11;16;11;7;7;9;11;6;6;12;6;7;9;16;11;7;5;12;7;11;14;9;15;15;11;7;12;13;11;7;9;9;8;9;8;13;8;7;6;15;14;8;5;13;7;5;11;5;9;5;8;5;5
TP53_M06704_1.94d.bed	0.11891354753229547	359	3019	367737	13;18;22;20;24;15;30;14;24;13;20;25;24;21;25;23;23;23;30;17;15;21;22;16;12;25;24;19;18;24;23;16;25;19;26;25;24;19;15;19;21;28;20;24;10;20;24;20;21;16;19;22;17;23;20;17;40;22;8;19;30;39;24;25;21;25;32;20;27;16;21;20;23;21;24;28;22;27;21;19;14;34;21;17;28;19;24;15;10;17;14;20;19;30;17;25;26;11;19;19;12;24;16;17;14;21;21;10;25;29;12;21;25;30;21;17;21;17;13;18;22;15;13;12;17;13;31;16;18;24;22;22;16;2…
ZNF782_ZNF782.RCADE.bed	0.11889132020423049	163	1371	768351	9;8;6;7;18;6;16;11;10;9;10;11;15;6;9;14;9;11;10;7;10;7;9;9;9;9;14;9;6;5;8;8;6;14;12;7;11;9;4;13;9;12;11;13;10;7;3;11;9;9;14;10;9;8;6;14;6;16;5;7;9;11;9;12;13;13;9;9;14;11;9;15;5;14;13;11;6;8;9;8;4;10;12;7;7;7;4;7;9;8;7;9;5;12;9;13;10;12;4;10;4;14;8;5;5;10;2;8;11;7;8;7;3;6;16;9;7;9;10;8;7;11;11;10;11;11;8;9;11;13;7;7;9;6;12;17;6;11;9;5;7;10;3;1;10;8;13;5;11;10
RBAK_RBAK.RCADE.bed	0.11877573215256738	1529	12873	1091579	79;73;73;79;69;92;74;66;72;55;91;53;48;78;65;76;96;77;80;70;97;82;64;84;80;70;85;81;91;94;96;102;86;97;74;89;81;97;91;99;85;85;81;104;87;105;107;103;107;98;101;82;107;119;102;96;90;92;97;113;102;121;114;125;124;122;124;87;99;86;107;103;109;77;82;101;78;85;95;102;119;131;100;111;117;116;106;102;113;103;105;118;111;94;101;91;126;96;104;108;102;112;86;77;79;86;63;84;76;81;74;61;86;80;60;63;63;66;69;…
ZNF614_ZNF614.MEME.bed	0.11872845653006511	310	2611	372848	22;20;21;19;14;14;26;17;15;18;17;13;24;15;24;18;18;23;16;22;22;17;24;19;18;22;22;13;22;13;21;20;18;20;22;16;12;19;14;17;20;14;15;18;13;19;18;17;11;17;25;26;11;10;17;15;14;13;20;18;21;16;17;17;20;17;15;23;22;20;19;21;14;19;17;18;18;14;21;16;31;23;14;16;25;18;26;16;16;18;27;15;18;12;14;17;26;19;15;12;12;13;15;15;14;12;13;13;16;12;15;12;21;13;13;17;17;14;14;17;23;20;20;8;21;20;19;18;15;12;16;17;24;8…
HOXA10_M09689_1.94d.bed	0.11864406779661017	7	59	21139	2;2;0;0;2;1;0;0;1;0;0;0;0;0;1;0;0;1;0;0;1;0;0;0;0;0;0;0;0;1;2;1;0;1;0;0;1;1;1;0;0;0;1;1;1;2;0;0;0;0;0;1;0;0;3;2;0;0;0;0;0;0;0;0;1;0;0;0;0;1;1;0;2;0;0;1;0;0;0;0;0;1;0;0;0;0;0;1;0;1;0;1;0;0;0;1;1;0;0;1;0;1;0;0;0;0;2;1;0;1;1;2;1;0;0;0;0;0;0;0;0;0;0;0;0;0;0;0;1;0;0;0;1;1;0;0;0;1;0;0;0;0;0;0;0;0;0;0;1;1
ZNF302_ZNF302.RCADE.bed	0.11862990810359231	142	1197	177792	7;3;10;8;8;11;10;5;4;5;11;9;5;6;11;10;11;11;11;12;12;8;7;11;7;9;10;6;10;5;11;9;9;3;10;9;7;6;10;8;11;4;13;5;5;7;11;6;7;8;9;4;4;16;12;12;10;8;7;17;5;13;5;9;13;7;4;6;8;4;7;6;10;16;12;16;4;9;7;8;11;14;3;12;15;7;11;8;6;8;11;6;12;12;5;9;9;10;6;8;5;8;7;4;10;7;3;8;9;11;8;3;4;11;7;6;8;8;2;3;5;4;7;4;6;10;3;5;7;9;7;7;10;3;9;10;6;6;13;4;4;6;7;10;5;4;7;9;8;6
ZNF121_M10357_1.94d.bed	0.1182473417540855	3314	28026	3039582	203;196;214;182;212;175;209;214;193;186;187;197;190;186;200;172;217;195;160;215;195;213;200;212;199;206;175;191;195;209;188;188;208;188;173;199;196;214;203;211;178;227;194;192;187;215;186;180;169;203;185;177;180;173;183;184;193;196;181;183;152;181;201;220;209;216;198;215;223;197;228;230;191;195;206;212;205;226;228;184;174;227;161;174;178;172;165;174;184;158;169;200;183;162;170;160;201;166;150;144…
ZNF684_M09385_1.94d.bed	0.11819066147859922	243	2056	256409	21;13;11;12;17;13;17;4;20;17;13;16;13;14;20;17;21;10;10;17;12;13;10;23;8;14;12;15;10;19;8;10;10;12;13;13;16;10;11;16;16;17;10;13;17;11;5;16;11;14;17;18;16;11;15;17;13;12;19;10;22;8;16;15;12;18;19;12;17;16;5;15;17;11;11;16;21;19;19;22;14;9;20;26;17;16;14;23;22;15;13;11;10;13;27;13;12;11;7;14;12;12;11;15;12;20;10;13;12;13;13;13;11;8;9;14;16;8;16;13;10;9;11;12;19;9;12;16;14;10;20;8;10;9;12;13;12;9;2…
ZNF419_ZNF419.RCADE.bed	0.11813186813186813	516	4368	433736	28;31;27;25;28;33;31;39;22;23;25;20;34;20;31;25;26;31;38;30;25;29;34;40;33;22;20;27;26;28;32;33;32;39;31;26;20;25;33;26;19;23;31;25;24;27;27;35;39;27;30;23;21;33;29;32;37;45;32;31;32;35;22;30;40;37;36;34;33;32;26;30;33;36;26;27;29;36;35;37;36;41;24;36;38;28;22;27;35;26;38;45;35;26;25;31;27;36;26;40;32;29;26;32;25;34;34;29;25;39;33;22;32;24;22;17;30;30;29;26;26;24;35;25;19;26;28;21;25;21;33;26;18;…
ZNF480_ZNF480.RCADE.bed	0.11806411837237978	383	3244	399798	20;20;21;13;20;21;13;29;28;16;23;17;19;25;21;24;25;20;20;24;32;27;16;19;16;17;17;24;20;17;19;24;26;19;23;31;23;17;30;24;27;28;16;23;24;16;18;26;22;21;20;33;15;24;27;29;21;18;20;21;19;34;19;24;30;34;34;23;23;29;20;25;29;21;16;25;22;21;27;36;30;26;19;33;18;18;25;15;26;25;23;21;31;22;20;23;14;25;27;17;28;23;15;21;13;24;18;23;21;20;14;20;28;21;21;19;16;14;33;20;22;16;20;15;18;16;19;18;12;20;22;16;21;…
ZNF791_ZNF791.MEME.bed	0.11803781297904957	231	1957	221267	10;9;11;20;10;19;14;14;8;8;14;16;13;18;10;11;14;15;16;16;16;25;10;9;7;16;7;11;16;12;16;9;14;14;11;13;16;15;13;14;13;14;14;14;12;12;7;14;11;19;16;10;8;18;4;11;13;14;14;12;20;15;14;17;16;14;24;12;11;9;14;14;17;11;13;15;14;20;10;18;19;12;18;16;10;20;15;17;10;9;12;14;13;21;12;10;14;15;12;14;15;10;11;11;17;11;16;11;17;10;13;14;6;15;9;16;16;11;11;13;8;13;13;8;11;21;14;10;14;13;14;14;13;13;10;10;10;10;7…
ZNF484_ZNF484.RCADE.bed	0.1180237449752267	2525	21394	1837320	140;125;134;158;140;125;125;133;125;124;118;113;113;120;144;124;133;143;153;126;142;130;130;129;131;175;159;134;142;139;137;152;137;161;165;143;111;166;149;166;144;142;164;158;170;139;172;174;192;182;161;157;184;179;173;174;152;152;150;179;175;189;173;211;214;196;187;190;172;147;155;184;134;130;153;146;137;160;151;157;185;182;160;176;175;167;168;155;150;163;173;159;154;174;169;170;160;161;151;169…
HLF_M05791_1.94d.bed	0.11801242236024845	19	161	37799	3;2;2;0;2;2;1;1;1;4;0;0;0;0;2;0;0;1;1;2;0;1;1;1;1;0;2;1;1;0;1;0;1;0;0;1;1;1;3;0;2;0;3;1;2;2;0;0;0;1;0;3;2;3;1;2;4;4;1;1;0;0;0;1;3;0;1;1;2;0;1;1;1;2;0;2;0;0;1;1;1;5;1;2;2;1;0;1;1;1;0;0;0;2;2;1;3;2;1;1;0;1;0;1;2;1;0;0;0;0;0;0;0;0;2;1;1;0;1;0;1;1;2;3;1;0;0;0;1;0;5;3;1;0;0;2;2;1;0;0;0;1;1;1;0;2;2;0;1;3
ZNF223_ZNF223.MEME.bed	0.11799410029498525	400	3390	384700	22;21;21;30;26;17;26;24;15;16;33;21;17;26;25;20;23;24;26;23;17;17;29;19;17;17;15;23;17;26;17;25;24;19;25;24;8;22;25;17;17;28;19;30;31;21;18;19;13;21;23;19;24;29;18;29;17;23;30;29;37;28;27;37;30;31;32;35;26;16;28;20;31;25;25;25;24;28;30;25;27;23;21;22;30;20;34;21;34;31;34;31;20;21;20;27;23;30;25;17;20;17;22;22;21;23;25;19;22;25;24;22;19;12;28;16;25;15;18;21;21;18;18;17;21;16;21;17;20;17;27;15;16;1…
ZNF184_ZNF184.RCADE.bed	0.11779141104294479	192	1630	253127	16;14;4;18;5;10;6;9;7;13;9;12;10;7;7;10;6;13;16;14;14;12;12;12;11;9;21;7;8;6;17;17;9;13;12;12;9;12;17;11;17;11;9;13;10;7;9;7;6;11;12;11;12;13;11;11;12;6;7;14;16;9;12;14;9;15;15;9;11;14;12;16;12;9;11;11;11;10;12;19;7;17;6;8;12;14;11;5;8;18;15;11;14;8;14;9;9;18;16;11;5;14;11;12;13;12;6;9;9;10;13;9;11;12;8;10;10;12;11;11;12;11;10;10;10;15;9;6;8;9;8;10;10;8;6;11;6;11;13;12;8;9;9;12;11;8;7;8;10;10
SOX1_M02182_1.94d.bed	0.11776859504132231	57	484	86948	4;3;0;0;4;0;3;6;4;2;3;4;1;1;4;1;1;2;1;8;5;2;4;2;3;4;4;6;4;2;4;3;1;6;6;4;4;5;3;6;4;1;1;4;4;2;1;4;3;3;4;4;1;4;4;2;3;7;2;4;2;3;1;8;3;3;3;1;4;7;4;1;5;2;5;5;2;0;6;4;5;1;3;6;5;7;5;3;5;0;1;0;5;5;2;4;1;3;2;3;1;3;2;2;2;5;6;5;7;5;1;3;2;2;2;2;2;6;1;2;0;4;4;5;3;4;3;1;2;4;5;2;4;3;2;9;4;2;7;2;3;1;3;2;5;2;2;0;2;5
HOXA10_M09613_1.94d.bed	0.11764705882352941	8	68	21047	1;0;0;1;4;0;0;2;1;0;0;1;0;0;0;0;0;1;0;0;0;0;0;0;1;0;0;0;0;0;0;0;1;1;0;0;2;0;1;1;1;0;0;0;0;1;1;1;2;0;2;0;0;0;0;0;2;3;1;1;1;0;0;0;0;0;1;1;0;0;0;1;0;1;1;0;1;2;0;0;0;0;0;1;0;0;1;0;1;0;0;1;0;0;0;0;1;1;1;0;0;1;0;0;0;1;0;0;1;0;1;0;1;1;1;1;0;0;1;0;1;0;0;0;0;1;0;1;0;0;1;0;0;0;1;0;0;0;1;0;0;0;0;0;0;0;0;0;1;2
ZNF33B_ZNF33B.RCADE.bed	0.11760409057706354	161	1369	443301	10;11;7;13;6;11;12;9;11;5;7;8;7;15;9;11;18;16;11;16;7;12;13;10;10;6;6;6;7;13;7;11;6;9;9;4;2;10;7;5;15;14;7;9;8;10;11;10;8;11;9;11;2;12;5;5;9;10;10;9;9;9;9;11;16;10;11;12;8;11;6;8;8;9;14;11;11;10;10;6;10;12;14;9;10;5;14;11;9;7;11;10;8;9;13;9;9;6;7;10;10;7;6;8;6;12;10;6;5;8;5;8;12;8;11;8;8;11;10;7;11;9;11;9;12;8;8;8;5;7;10;6;9;11;6;8;5;4;6;8;10;11;7;7;9;4;10;14;7;12
ZNF202_ZNF202.MEME.bed	0.11757476444080295	574	4882	512683	36;26;43;33;26;34;30;29;29;35;41;29;29;31;48;31;31;41;36;39;29;41;28;31;25;40;42;39;29;30;36;37;37;30;35;27;24;32;32;49;28;31;39;36;41;30;32;28;46;31;36;33;51;34;35;23;37;19;38;40;46;46;33;31;39;39;30;31;34;30;28;39;40;46;51;42;38;39;39;30;36;36;39;41;34;24;47;26;35;46;27;22;34;28;24;33;25;30;29;28;31;23;34;35;29;30;26;29;27;22;26;30;23;32;26;36;37;29;27;43;28;27;35;28;28;28;33;28;34;31;37;29;22;…
SOX1_M09157_1.94d.bed	0.11754684838160136	69	587	97443	9;1;1;3;3;4;1;3;4;2;2;1;2;2;7;6;8;3;5;4;6;2;10;3;5;4;3;1;2;3;4;3;4;2;5;4;6;3;3;3;4;8;6;6;5;2;4;3;3;5;2;3;3;4;2;4;6;7;6;2;3;4;8;1;7;10;3;7;5;4;3;4;1;4;7;6;3;8;4;1;6;4;2;1;4;5;3;3;6;4;4;3;2;3;2;3;3;1;5;2;3;4;4;5;7;2;7;1;7;4;5;3;3;2;5;6;3;6;5;4;3;1;2;2;1;2;1;7;4;3;7;3;5;5;4;5;3;4;4;4;4;2;7;4;2;6;3;4;4;3
PRDM9_PRDM9.RCADE.bed	0.11741291802822777	6755	57532	4524702	353;297;340;355;351;406;381;361;328;358;297;322;336;374;329;321;384;409;433;362;389;353;322;365;393;390;445;428;395;398;419;399;389;385;413;383;344;413;408;450;447;468;432;436;397;484;506;500;549;537;456;449;524;488;537;440;464;430;490;464;486;491;488;455;534;547;523;485;504;429;423;401;349;369;386;391;351;385;402;430;454;542;436;407;448;455;454;401;504;402;386;456;447;408;415;404;358;430;427;447…
ZNF736_ZNF736.RCADE.bed	0.11739364566505116	218	1857	308325	16;19;16;16;9;15;9;12;10;8;11;6;9;10;13;10;14;8;14;15;13;6;15;17;12;9;13;9;15;17;8;15;12;14;11;11;14;22;12;12;13;19;10;19;13;13;13;19;14;12;6;8;19;10;7;16;20;8;9;16;16;9;7;10;19;15;18;12;19;13;14;10;20;14;16;8;15;12;19;15;10;13;10;14;14;15;11;19;11;19;15;19;12;5;12;16;19;17;14;11;6;15;7;15;18;13;15;12;14;10;16;8;11;12;12;13;8;11;10;10;8;10;8;12;11;10;11;11;11;14;12;7;11;8;12;16;6;10;11;11;15;6;14…
ZNF19_ZNF19.RCADE.bed	0.11726889824872534	529	4511	461426	32;38;36;24;35;37;34;39;29;27;33;34;35;35;27;34;26;25;21;31;19;35;35;28;25;35;34;23;26;16;36;30;22;31;35;35;36;30;27;32;19;32;34;35;33;28;34;25;33;17;35;36;34;33;25;34;37;37;31;33;37;33;42;38;25;25;38;44;33;30;40;31;45;31;35;29;34;38;31;30;26;30;29;23;26;29;35;29;31;34;41;28;29;39;33;20;26;34;21;40;29;21;28;34;28;28;31;26;39;31;32;19;28;32;28;22;23;27;24;22;24;31;27;36;34;23;28;34;19;18;32;26;37;…
ZNF616_ZNF616.RCADE.bed	0.11724762335898596	259	2209	224617	14;15;9;14;13;15;6;12;11;10;12;16;17;18;21;21;11;17;18;15;13;25;17;14;16;17;9;16;12;20;16;13;14;10;19;18;12;18;13;16;14;16;17;12;19;19;11;17;7;24;25;19;25;12;11;23;11;17;17;15;10;17;15;20;26;19;10;26;17;12;13;23;16;21;14;15;15;10;20;18;13;12;20;11;24;18;15;20;15;11;12;18;11;12;15;18;17;18;11;13;15;10;18;12;17;15;16;10;14;16;12;10;8;18;14;14;14;12;17;15;11;10;12;15;15;15;13;7;12;10;15;16;15;14;13;…
GTF3A_M10410_1.94d.bed	0.11710526315789474	356	3040	354157	25;12;26;17;16;26;19;21;18;18;19;17;17;17;19;22;20;17;19;21;18;22;19;22;30;18;19;18;18;28;25;16;28;18;14;19;19;19;21;18;24;22;19;22;24;19;26;22;27;16;20;17;26;19;24;20;21;31;21;23;21;24;21;16;25;17;33;17;23;18;25;22;25;29;15;22;23;14;26;22;25;34;23;24;24;15;17;18;21;26;21;24;21;19;29;30;20;16;20;18;16;27;19;21;17;17;27;21;24;26;19;17;22;19;10;15;14;16;22;16;20;23;24;23;11;15;14;24;18;17;14;13;13;…
ZNF681_ZNF681.RCADE.bed	0.1167806417674908	222	1901	206482	12;13;14;9;14;16;10;8;12;10;16;12;7;14;7;18;13;17;12;11;11;11;19;6;14;9;10;8;10;11;13;17;11;16;13;11;14;13;12;12;17;18;18;17;12;10;17;16;12;16;9;13;12;13;10;17;10;15;17;16;8;9;18;11;17;19;18;13;8;9;16;17;18;20;10;12;18;16;13;17;11;17;13;17;13;25;19;7;14;14;18;12;11;15;8;10;23;17;16;13;11;13;11;15;14;14;17;11;18;13;11;11;12;15;8;9;7;6;10;12;11;8;5;8;13;16;13;6;11;9;12;12;10;11;9;14;14;12;10;7;10;1…
ARID5A_M00146_1.94d.bed	0.116751269035533	23	197	48541	1;2;0;0;0;1;2;5;3;2;0;2;2;2;1;2;1;1;0;1;1;1;1;1;3;2;0;1;1;0;0;2;1;3;1;1;1;1;0;1;2;1;0;2;2;0;3;1;3;1;1;0;0;0;0;1;1;2;1;4;3;1;0;3;1;1;1;2;0;0;1;1;1;2;3;2;1;1;2;1;1;2;1;2;1;0;0;2;0;1;0;0;3;0;3;1;3;1;2;1;2;0;4;2;2;1;1;3;0;1;1;0;0;0;1;1;2;2;2;0;0;2;2;1;1;0;0;1;0;1;1;3;3;0;3;4;2;4;1;0;1;0;2;5;2;1;1;0;1;3
ZNF197_ZNF197.RCADE.bed	0.11642617118007512	589	5059	684509	39;36;31;29;38;37;25;43;24;36;31;39;35;34;35;24;42;30;37;38;42;29;35;36;34;42;36;21;32;36;37;33;46;43;29;27;32;37;36;28;33;41;31;27;34;29;28;31;23;32;35;38;32;28;35;44;34;36;28;33;33;41;35;41;40;46;55;43;40;43;38;25;40;42;35;42;34;31;40;41;35;43;27;40;34;37;40;43;36;29;37;25;48;30;47;42;29;43;34;37;30;36;36;28;32;37;31;36;34;28;32;35;25;36;32;30;35;35;28;23;21;43;35;23;36;21;28;24;31;43;22;34;33;…
HELT_M08761_1.94d.bed	0.11641991924629878	173	1486	196814	14;7;9;8;11;11;15;5;11;9;15;7;17;7;5;9;13;16;18;12;7;17;6;9;9;6;5;13;8;13;21;9;13;16;8;9;10;9;8;10;7;8;5;4;8;5;7;5;8;7;14;7;10;10;16;19;11;9;7;5;15;9;11;13;6;6;8;13;4;6;9;19;22;10;7;14;13;8;16;15;7;6;9;6;4;9;7;7;10;6;13;14;14;7;11;9;8;12;10;6;9;15;4;11;12;6;14;15;15;6;8;16;7;9;16;6;9;6;11;13;9;5;11;13;13;11;16;10;14;3;12;4;13;9;7;11;6;8;4;7;11;13;4;11;6;7;4;14;10;15
ZNF382_M10422_1.94d.bed	0.1164021164021164	176	1512	241697	14;9;8;12;16;9;15;9;8;9;18;12;7;16;10;22;12;15;11;7;12;9;11;12;11;12;9;10;7;9;6;12;13;13;8;9;7;11;10;9;14;8;11;10;11;11;8;9;10;10;7;14;7;8;8;7;15;16;6;13;13;12;10;11;7;12;9;9;7;10;11;10;17;9;10;12;13;15;7;8;7;13;17;9;10;8;9;9;7;7;9;13;6;7;10;15;6;10;3;11;10;15;7;9;10;7;9;13;10;8;12;15;5;6;6;12;10;3;4;14;7;10;6;12;6;5;11;7;8;5;12;12;13;11;9;9;11;16;8;14;10;12;15;8;12;9;8;6;4;10
ZNF707_ZNF707.RCADE.bed	0.11631696883275616	571	4909	424635	22;33;20;40;30;26;27;26;17;31;34;28;28;34;26;26;42;26;48;35;31;33;28;35;28;38;48;24;28;31;41;39;35;38;44;39;37;42;34;45;41;45;31;28;38;31;26;37;31;39;44;41;36;24;43;35;47;38;37;30;24;52;42;37;38;37;45;37;41;38;25;45;36;43;37;44;45;32;34;21;37;41;26;42;33;35;42;33;30;42;33;29;34;24;31;48;36;36;49;33;38;35;28;35;40;35;44;27;25;36;34;35;30;28;32;31;32;31;22;26;31;30;28;23;28;25;32;34;23;31;31;25;27;…
ZFP30_M10310_1.94d.bed	0.11627906976744186	220	1892	235377	9;14;7;9;13;15;9;11;17;12;11;13;10;8;8;14;12;8;12;9;7;6;13;13;12;13;21;11;14;11;13;9;13;13;10;12;15;12;12;15;8;12;14;12;10;14;11;12;16;14;10;12;10;16;8;16;16;14;21;10;15;12;19;15;17;15;13;13;15;10;20;11;14;11;11;20;13;18;9;21;9;15;14;16;20;11;9;16;15;10;13;15;15;18;19;19;11;15;9;13;10;12;14;9;12;9;11;15;9;10;16;12;13;4;17;9;14;17;14;14;22;14;7;17;12;13;9;11;16;4;13;9;10;16;9;14;7;11;7;7;16;12;12;…
GBX2_M05758_1.94d.bed	0.11604095563139932	34	293	65939	3;4;3;0;2;2;2;2;2;3;4;2;2;2;1;2;3;2;3;2;2;4;1;0;6;1;0;5;3;1;3;1;2;3;7;0;0;0;2;2;3;2;0;0;3;0;2;2;1;0;0;1;1;2;2;2;1;0;2;4;1;2;3;0;1;2;1;2;3;3;2;0;4;1;2;1;4;4;2;2;2;1;0;3;2;2;3;2;3;2;2;4;0;0;4;0;3;4;0;4;1;1;1;2;4;1;1;3;3;4;0;1;4;2;2;0;0;1;1;0;0;1;4;4;4;3;0;3;2;1;1;0;1;1;2;3;5;1;2;3;1;3;2;1;0;2;3;2;3;4
ZFP42_M10416_1.94d.bed	0.11593118922961855	155	1337	211707	14;4;7;12;13;9;8;9;8;11;6;8;8;8;13;12;10;7;10;8;13;5;3;7;4;11;8;10;7;12;9;10;13;8;11;14;7;4;9;9;13;5;6;15;8;8;10;9;8;6;9;11;10;13;14;9;9;7;12;3;8;11;3;12;9;8;8;12;9;7;6;10;11;11;9;11;10;9;11;14;9;11;8;11;4;7;11;5;5;6;3;8;12;11;6;14;9;8;9;5;13;7;3;10;11;12;10;6;12;3;20;9;5;7;8;13;7;5;11;7;9;11;6;11;8;11;10;11;5;10;8;4;6;12;7;13;7;11;11;3;4;9;7;9;12;13;8;5;11;10
ZNF140_M09333_1.94d.bed	0.11586452762923351	65	561	98543	5;5;1;4;6;1;0;2;5;5;5;3;3;8;0;3;3;6;4;5;3;6;2;3;2;0;2;8;3;2;3;3;4;4;4;4;8;4;3;8;1;3;2;8;4;4;1;5;3;6;4;2;2;3;6;2;1;5;5;3;2;6;4;4;2;5;1;4;4;5;4;4;5;4;2;1;4;5;6;6;5;4;4;3;1;3;1;5;0;5;3;4;2;3;6;2;4;4;7;1;5;2;4;4;8;3;5;2;5;3;5;3;3;7;4;4;2;5;4;4;4;4;3;7;2;4;2;6;6;1;3;3;4;5;5;2;1;4;6;2;3;4;3;6;1;2;7;5;2;6
PRDM14_M06945_1.94d.bed	0.1158021712907117	96	829	139637	5;9;2;7;7;6;8;9;6;6;7;4;12;6;1;4;7;4;3;5;4;4;5;6;2;4;3;4;4;6;6;4;9;8;6;4;5;8;4;5;4;7;7;7;4;5;7;4;5;6;8;5;6;0;5;6;2;8;5;8;9;3;9;6;4;5;3;8;8;7;6;7;8;6;6;6;6;3;8;1;8;6;3;4;5;4;2;2;3;4;0;9;7;9;4;3;6;3;6;2;7;10;4;7;6;5;4;7;8;4;5;12;7;8;8;3;4;5;3;4;2;5;0;3;7;8;6;5;3;5;8;10;6;5;5;4;9;5;4;7;6;6;4;8;6;5;4;9;6;9
INSM1_M06607_1.94d.bed	0.11577133007756392	403	3481	334013	21;26;18;26;24;20;20;29;19;31;20;18;24;17;17;27;23;20;19;31;21;19;26;27;19;25;27;22;25;15;29;17;25;27;27;26;25;29;27;24;31;25;26;30;29;24;25;26;32;20;36;23;24;28;32;28;21;34;32;25;17;25;33;19;25;28;23;34;20;23;25;30;20;19;22;16;32;30;25;26;40;20;30;17;23;21;22;25;23;34;30;39;26;22;20;22;30;18;26;26;25;25;18;37;27;20;30;27;16;28;22;22;15;17;24;16;22;26;16;17;17;20;21;24;16;15;19;14;13;17;23;13;18;…
BCL6B_M09457_1.94d.bed	0.11574074074074074	75	648	115543	6;4;3;6;5;6;1;4;6;7;2;4;3;1;2;5;0;2;9;6;1;4;5;5;2;2;4;0;3;4;5;4;5;7;4;4;2;5;4;1;3;4;2;4;5;3;3;5;7;5;3;5;8;2;4;2;3;4;3;6;4;4;5;8;2;8;2;5;1;5;4;4;5;5;7;6;5;5;1;8;1;4;10;2;9;4;7;5;12;5;3;2;5;8;5;11;3;2;6;3;5;5;4;4;5;3;3;3;4;7;2;4;6;3;5;4;4;4;6;7;3;2;4;2;2;9;6;2;4;6;8;6;7;3;2;5;5;3;2;2;2;5;3;4;4;4;4;5;4;6
SPIC_M06140_1.94d.bed	0.1157218001168907	198	1711	275550	19;11;18;12;12;16;9;10;11;13;12;9;9;11;14;15;12;13;10;15;11;15;12;14;9;12;11;8;9;9;16;10;12;11;13;3;9;11;10;7;7;11;9;7;10;11;11;9;13;12;12;10;14;10;14;10;14;11;9;12;12;21;9;21;16;15;17;14;14;10;12;12;10;18;10;8;13;10;21;12;13;14;16;11;12;12;8;16;15;13;15;16;17;6;8;12;10;12;10;12;7;7;11;7;12;12;6;16;8;11;20;8;10;8;15;9;13;4;14;7;12;11;12;14;8;7;7;10;7;13;3;13;8;12;8;9;11;7;12;16;13;9;11;12;14;7;14…
BCL11A_M08508_1.94d.bed	0.11544991511035653	68	589	105660	5;4;5;1;4;5;3;1;8;2;5;3;4;2;4;5;1;4;2;3;2;3;5;3;1;2;3;1;6;8;2;6;3;5;5;7;6;6;4;1;3;3;4;4;4;7;7;5;7;3;5;6;4;4;6;11;5;4;7;7;5;8;3;9;4;6;2;5;5;4;6;2;5;5;5;4;3;4;3;4;7;4;3;4;3;2;2;3;8;8;3;3;8;8;1;5;4;1;2;5;5;1;5;1;2;5;4;3;5;8;2;3;6;2;3;0;6;4;0;2;0;5;1;0;5;3;2;4;3;4;2;3;3;1;7;4;3;1;3;4;3;4;2;4;1;3;4;2;5;3
ZNF416_M07145_1.94d.bed	0.11515863689776733	196	1702	275103	13;13;11;9;8;10;13;10;8;10;16;13;10;13;10;7;14;7;8;14;13;13;18;12;14;8;11;10;10;16;4;13;8;17;6;10;11;14;11;15;14;9;11;8;13;13;5;8;12;15;11;12;19;10;7;16;9;6;9;8;11;14;15;9;12;13;9;16;7;14;12;13;14;19;8;11;11;11;12;10;12;12;14;15;6;10;15;11;10;5;14;15;9;9;6;11;17;11;12;11;8;3;10;10;14;12;14;5;10;13;6;6;6;13;11;13;14;9;8;17;9;14;8;19;13;12;12;10;11;16;13;12;14;10;4;15;15;13;16;16;12;11;13;7;9;18;13…
ZFP90_ZFP90.RCADE.bed	0.11512027491408934	134	1164	225433	6;8;10;6;8;6;10;3;2;7;5;11;6;3;6;8;6;5;11;6;8;5;7;4;8;6;8;5;10;9;9;10;7;8;10;11;8;8;8;3;10;6;6;15;14;9;10;9;12;6;10;8;10;9;8;8;10;11;9;11;11;12;6;10;9;11;8;9;4;8;11;15;8;12;9;8;5;5;5;10;9;10;9;7;12;12;4;5;5;9;7;14;7;6;7;7;12;11;11;4;9;11;10;8;6;7;4;7;6;6;5;12;8;7;5;8;9;8;8;6;9;7;6;10;5;6;9;9;6;9;9;10;11;4;5;3;7;7;3;3;4;8;7;5;6;6;4;4;4;7
SREBF1_M09969_1.94d.bed	0.11510312707917499	173	1503	201697	13;13;11;8;11;11;16;7;9;10;7;20;13;7;14;10;10;6;7;15;10;12;11;12;8;12;7;14;13;12;5;14;6;10;10;9;11;11;8;13;11;8;9;10;14;6;10;14;7;9;12;16;9;14;9;5;11;11;9;7;8;7;3;8;11;11;15;10;15;11;10;12;11;10;16;13;8;13;9;8;10;9;11;13;14;15;6;9;13;8;12;8;3;10;6;5;11;11;8;6;9;9;14;7;13;8;11;9;9;6;7;10;6;9;8;18;8;5;9;5;14;6;10;16;17;11;4;14;7;14;8;13;4;6;13;12;10;11;11;11;3;9;9;7;7;7;9;8;8;19
ZNF274_ZNF274.RCADE.bed	0.11509229098805646	106	921	179724	5;7;4;7;1;8;8;8;3;10;10;4;2;3;10;5;8;7;7;2;5;5;8;4;7;10;8;7;5;5;9;8;6;3;8;10;5;4;5;5;3;6;8;2;6;9;9;12;6;4;7;8;6;4;7;7;5;5;4;9;4;4;3;12;6;4;4;7;6;5;9;5;4;12;8;7;6;7;5;4;8;7;6;6;6;3;5;5;9;4;5;9;9;7;7;8;6;8;4;9;7;4;11;7;6;8;8;3;9;8;8;6;3;8;6;9;5;8;6;6;3;3;6;5;11;6;6;6;5;9;8;5;2;0;4;5;6;5;9;5;6;5;2;5;6;5;4;4;6;6
ZNF449_M10044_1.94d.bed	0.11509229098805646	106	921	88580	5;9;6;8;5;3;4;6;8;1;6;9;4;4;10;9;7;8;5;9;9;8;7;4;5;9;6;2;5;14;5;6;6;7;4;6;6;10;1;5;6;7;5;2;8;9;11;9;6;13;10;5;6;6;7;7;12;12;7;5;6;10;6;12;9;10;9;10;5;6;5;9;8;6;5;7;6;4;7;8;9;9;7;6;6;6;5;8;13;10;9;8;3;10;6;3;2;5;7;7;2;4;2;5;8;6;7;6;5;7;4;7;6;10;3;6;0;4;3;8;6;4;6;5;0;6;5;6;6;5;7;3;4;0;6;4;2;6;3;5;1;4;4;4;5;2;4;1;5;7
GSC2_M05776_1.94d.bed	0.11502347417840375	49	426	67222	4;3;4;4;2;7;5;1;2;3;4;4;1;1;2;1;2;5;4;4;3;1;3;5;0;2;3;3;3;3;4;6;5;3;2;2;4;4;2;2;2;4;2;4;5;2;1;3;3;5;4;4;0;0;4;5;0;1;5;4;1;4;2;7;5;3;4;2;4;3;6;4;4;2;2;3;3;4;2;3;2;2;4;2;1;0;1;4;4;1;2;2;1;2;3;2;2;4;0;2;2;2;4;3;3;1;3;2;2;3;2;2;2;1;3;2;3;4;4;2;2;7;2;3;4;1;1;3;3;0;1;2;4;1;3;5;4;4;3;1;3;3;3;4;2;4;1;1;2;8
FEZF1_M10319_1.94d.bed	0.11492890995260663	291	2532	389722	27;20;17;16;18;20;16;24;16;18;16;15;17;18;19;20;21;14;21;20;14;14;18;17;14;19;19;16;14;11;13;19;19;16;11;19;21;17;15;21;18;17;24;23;16;13;22;25;15;11;17;19;21;15;14;22;14;28;13;16;15;19;17;17;13;12;17;20;9;24;18;25;19;22;18;18;20;13;17;12;20;23;18;13;29;16;20;18;13;10;14;21;17;5;19;17;19;18;17;16;19;19;23;19;17;16;12;18;20;9;16;16;17;13;13;12;20;18;14;25;9;20;14;17;13;12;16;16;17;19;10;13;18;16;1…
ZNF382_ZNF382.RCADE.bed	0.11476389719067544	192	1673	253713	15;12;10;14;16;13;10;8;11;12;11;15;11;14;6;13;15;11;11;13;18;15;18;14;7;8;10;11;14;9;10;18;9;12;10;11;8;16;8;7;15;8;11;13;13;18;12;9;12;16;11;9;8;10;10;7;14;16;12;10;12;8;11;7;9;6;14;10;10;13;14;13;15;8;8;12;15;15;8;10;11;11;18;7;12;8;9;13;16;8;9;18;11;7;12;21;10;9;4;14;3;11;15;15;8;8;9;14;10;11;11;11;11;10;4;15;8;6;5;10;12;12;8;14;6;5;10;10;11;10;9;9;10;16;11;13;14;16;8;11;9;12;14;9;10;12;13;12;…
ZNF764_ZNF764.MEME.bed	0.11472602739726027	201	1752	304686	15;11;16;10;13;12;8;6;16;18;15;12;19;11;9;10;13;9;16;16;12;14;8;7;9;13;7;13;15;12;17;9;7;10;12;10;8;9;15;14;13;6;9;7;12;10;2;10;23;12;15;7;8;13;16;13;18;9;16;11;18;12;15;12;10;9;10;8;15;22;9;11;10;11;10;17;18;8;11;19;8;10;14;12;14;6;9;12;10;16;10;6;13;15;13;9;12;14;12;11;6;11;15;11;7;11;6;19;7;13;9;12;6;10;15;13;12;11;12;8;11;14;11;11;11;12;11;17;17;6;13;9;9;10;17;6;7;16;13;10;15;6;11;11;12;13;13…
NR2E1_M08999_1.94d.bed	0.11458333333333333	55	480	126630	8;2;2;6;4;3;4;4;4;1;3;2;2;5;4;3;1;3;0;2;2;4;4;2;4;2;3;3;2;3;3;4;5;4;7;5;2;2;2;8;3;2;1;3;3;2;4;7;4;7;5;3;5;0;4;4;3;3;4;4;1;3;3;6;4;3;2;5;5;5;4;2;2;7;1;3;4;6;3;0;3;2;3;4;1;3;2;2;2;1;1;6;5;2;3;3;2;5;4;2;1;4;1;3;4;2;1;3;2;2;4;2;4;5;3;5;3;2;5;4;4;3;1;3;0;5;4;4;1;4;3;0;2;4;5;3;4;4;3;3;2;2;3;2;1;3;3;3;4;6
NFAT5_M05930_1.94d.bed	0.11434302908726178	114	997	183359	7;8;7;7;8;9;5;2;9;4;9;3;6;4;8;11;13;9;7;7;6;8;6;8;8;4;7;15;11;4;4;3;6;5;4;5;5;3;11;10;4;4;9;7;7;8;6;7;5;11;7;6;8;10;5;9;8;4;7;2;9;4;13;10;8;7;5;12;8;13;9;4;9;3;8;4;5;9;8;6;7;7;5;2;4;4;9;6;4;6;8;12;11;10;6;4;5;5;3;6;10;7;8;8;4;8;8;5;3;3;5;5;4;4;3;8;7;7;7;5;7;8;4;2;4;7;8;5;11;4;6;4;5;9;9;4;6;4;6;8;10;10;6;2;5;7;7;7;7;7
ZNF260_M10375_1.94d.bed	0.11431419152035574	1491	13043	1372131	88;99;90;85;91;105;92;89;83;71;82;80;86;71;100;86;84;109;104;78;103;90;96;87;89;82;75;94;101;84;112;83;90;95;100;88;71;100;97;110;85;80;107;92;97;72;87;114;89;104;91;66;99;100;86;72;85;90;85;91;95;103;83;107;108;105;114;91;77;78;91;73;97;92;106;109;90;83;98;116;103;105;106;87;80;82;85;88;87;98;83;111;84;85;93;83;107;104;86;106;109;100;113;96;66;71;86;83;85;68;94;84;65;71;69;81;72;76;72;72;62;73;8…
RHOXF1_M06060_1.94d.bed	0.1143106457242583	131	1146	148772	10;3;9;5;6;9;4;16;7;9;6;3;11;8;14;10;12;7;13;4;7;15;4;10;3;9;8;15;11;6;12;6;5;6;14;13;9;7;6;6;15;9;2;12;8;4;7;5;10;5;9;5;12;5;6;7;5;8;11;12;10;9;2;7;7;8;6;5;7;6;9;10;7;8;12;5;10;11;10;9;10;6;7;8;5;9;5;11;8;5;5;8;12;12;7;7;7;6;6;8;7;5;5;12;9;8;4;8;6;5;8;7;6;9;7;6;4;4;8;6;8;8;4;9;12;6;6;6;7;2;4;10;2;9;10;7;7;8;8;3;5;9;6;8;4;8;7;3;9;11
RFX1_M02098_1.94d.bed	0.11424903722721438	178	1558	200398	15;14;6;16;16;12;8;11;12;10;7;10;12;4;9;13;12;11;14;8;9;10;10;13;13;11;3;12;8;9;10;7;3;5;13;5;10;8;9;6;19;13;14;16;9;16;16;14;7;15;10;7;10;9;8;7;14;12;9;13;10;12;8;17;9;11;10;18;13;12;8;10;11;9;7;14;15;12;14;10;5;10;12;12;11;18;8;17;13;12;9;13;7;7;10;9;6;11;6;9;7;13;15;15;7;9;9;7;13;8;10;12;8;8;11;5;6;14;6;6;11;10;9;12;16;5;6;9;12;2;14;15;12;15;10;9;12;5;11;8;9;15;7;10;7;10;13;11;6;10
LBX2_M05870_1.94d.bed	0.1141732283464567	29	254	59764	3;3;2;0;3;0;3;0;2;3;1;2;0;1;1;3;0;2;2;2;2;4;0;0;6;0;1;3;1;1;2;1;2;2;5;0;0;0;1;3;2;0;3;0;2;2;2;2;0;0;1;1;1;2;2;1;1;0;2;3;1;1;3;0;1;2;0;1;3;5;2;0;3;2;2;0;3;1;1;1;2;1;1;4;3;2;3;1;1;1;1;3;0;0;4;0;2;4;0;3;0;1;1;2;4;1;0;1;1;5;0;1;4;0;2;2;1;2;3;2;2;1;4;2;5;2;1;2;2;1;1;0;3;0;2;3;6;1;1;2;1;2;1;0;0;2;2;2;4;3
ZNF705G_ZNF705G.MEME.bed	0.11403508771929824	117	1026	216150	8;7;8;4;8;5;10;9;6;2;7;8;8;7;8;3;7;9;6;11;2;2;3;16;13;7;17;4;9;3;5;5;10;8;7;6;5;5;4;4;7;8;3;6;10;8;2;11;3;9;7;5;12;3;11;7;7;4;10;6;5;3;8;3;4;5;7;10;7;8;7;11;5;5;8;6;4;10;6;5;9;12;10;8;8;5;8;7;4;10;9;4;6;11;3;4;8;8;6;7;9;4;8;7;7;6;6;6;3;8;3;3;7;11;6;3;6;7;8;6;5;9;5;6;8;9;7;7;7;6;4;8;7;10;3;5;2;10;10;5;9;6;8;7;7;6;8;6;11;11
STAT5A_M04818_1.94d.bed	0.11398040961709706	128	1123	206587	6;7;9;5;4;7;5;6;15;9;10;6;10;3;12;4;14;5;14;8;7;8;10;7;7;4;10;6;5;7;9;6;9;7;8;8;9;11;12;7;2;4;6;6;7;4;6;5;4;5;7;8;5;10;3;8;7;5;10;10;8;18;6;7;3;8;6;6;4;10;7;12;8;5;16;5;5;11;9;11;11;5;4;6;4;11;6;14;2;8;12;9;7;13;6;11;9;11;12;5;12;13;3;5;11;4;5;14;7;5;5;8;4;6;9;4;8;8;6;7;8;4;10;2;4;5;7;5;12;13;8;8;6;6;7;3;7;6;5;4;7;5;3;9;11;6;7;12;6;13
ZNF445_ZNF445.MEME.bed	0.11393939393939394	94	825	145396	2;7;8;11;9;7;2;6;4;4;6;5;4;2;3;6;4;7;8;10;11;4;4;3;4;4;4;5;7;7;9;4;5;8;8;3;4;6;3;9;4;5;4;7;5;6;4;8;7;4;2;5;8;5;7;8;3;3;5;6;7;4;6;2;5;5;3;8;3;9;6;4;7;6;5;3;6;6;6;6;7;4;5;4;10;8;5;3;5;5;8;5;3;5;4;5;5;1;8;12;3;5;5;7;5;5;4;6;6;10;5;4;7;8;3;3;4;2;7;4;12;4;7;4;5;4;4;3;9;3;4;9;2;6;8;5;7;8;9;3;7;6;5;7;6;4;4;4;5;5
MYCL_M08941_1.94d.bed	0.11392405063291139	171	1501	174429	11;8;11;19;9;13;17;6;14;7;18;4;14;7;8;8;11;10;11;13;4;19;14;9;13;7;4;14;7;4;17;13;10;8;15;7;7;13;11;12;8;9;10;4;12;7;8;9;1;8;18;6;14;16;12;13;9;16;13;10;9;7;5;18;9;14;7;13;9;7;9;11;22;9;11;17;9;7;10;13;8;11;9;9;13;11;6;12;12;8;9;16;11;6;11;15;8;7;4;6;7;14;3;11;16;10;15;19;16;5;7;14;6;9;15;7;9;4;5;10;7;4;7;12;7;14;7;12;11;3;9;1;13;7;9;11;6;11;10;7;9;9;9;9;4;10;7;13;9;13
NKX2-1_M01366_1.94d.bed	0.11389236545682102	91	799	126087	5;6;5;5;1;1;6;3;4;6;6;7;2;6;6;4;9;6;6;5;9;3;4;2;6;7;7;4;11;6;8;3;3;5;9;6;5;8;9;2;3;8;9;3;5;8;9;5;6;4;8;6;6;3;12;6;11;7;7;5;3;6;5;3;6;3;4;7;4;6;8;2;4;7;3;8;6;7;2;5;8;10;8;3;5;4;7;10;6;7;4;10;4;6;3;7;6;2;3;5;1;2;5;5;9;2;8;7;4;9;2;4;7;7;5;3;5;4;8;2;2;6;4;3;2;7;6;9;2;5;5;5;4;3;5;6;0;7;7;6;3;0;7;3;6;4;6;3;3;6
ARGFX_M09430_1.94d.bed	0.11386138613861387	69	606	157999	9;5;5;3;2;6;3;3;6;2;6;1;7;4;3;1;4;6;7;1;3;1;3;0;2;3;0;5;2;7;2;3;1;3;3;16;4;6;3;7;4;4;6;9;5;6;7;5;2;4;9;6;3;8;7;2;1;3;7;4;1;4;5;5;4;6;6;3;8;2;7;6;9;4;2;1;4;4;7;3;5;2;2;3;3;5;6;1;2;1;5;6;4;2;3;4;7;2;6;6;3;2;8;8;4;5;6;5;4;2;6;6;7;1;1;1;3;0;4;6;3;2;5;4;5;2;1;2;2;3;3;6;5;0;0;2;5;2;5;6;5;4;0;4;3;5;2;3;2;6
GLIS3_M05767_1.94d.bed	0.1137473831123517	163	1433	158613	12;9;9;17;12;9;9;12;13;10;8;6;17;7;4;9;13;3;8;9;15;2;18;8;6;13;11;11;11;8;11;7;11;14;11;12;9;11;7;12;9;11;10;10;8;8;10;10;12;10;8;16;9;12;7;12;10;9;10;11;9;14;10;16;8;6;12;7;15;6;15;11;8;7;12;10;11;7;14;5;15;15;6;9;8;10;7;9;8;10;6;15;9;11;7;11;7;7;5;14;6;11;11;10;12;8;7;11;12;9;8;9;5;11;6;11;4;9;11;14;9;8;8;5;9;11;7;6;8;11;10;5;9;6;6;7;11;7;10;7;10;5;11;12;6;4;7;13;11;10
ZNF660_M09383_1.94d.bed	0.11355311355311355	124	1092	163862	10;11;8;6;11;9;12;8;7;10;9;7;7;9;13;10;8;8;11;5;3;10;5;8;8;6;7;11;7;10;7;11;8;8;4;6;12;7;9;9;4;8;10;11;12;7;4;6;8;5;8;8;8;8;3;6;5;8;7;5;10;4;7;8;8;5;9;10;5;11;14;7;6;7;3;4;9;8;8;10;6;7;11;4;5;9;5;10;5;6;10;8;7;5;12;8;6;7;8;5;9;6;4;5;3;8;3;3;5;7;3;8;7;3;6;7;7;8;6;8;7;9;10;4;6;5;6;11;8;5;4;9;9;6;2;7;4;11;7;8;10;8;4;4;3;11;5;3;10;6
ZNF584_ZNF584.RCADE.bed	0.11351351351351352	105	925	284418	6;7;7;6;15;4;6;10;9;3;5;4;6;8;6;4;6;14;6;5;4;7;5;7;5;4;9;11;5;6;9;5;7;4;7;11;2;5;5;5;10;4;13;7;8;5;5;12;8;8;5;7;5;4;6;7;4;3;3;5;3;5;5;6;4;6;4;7;11;3;6;5;8;8;1;8;7;3;7;7;5;13;6;4;10;2;3;7;10;4;2;5;5;8;6;2;8;8;5;7;7;8;4;5;4;6;11;5;7;10;5;9;6;5;6;6;9;4;1;5;10;7;8;14;3;5;2;6;5;5;7;5;7;5;5;4;4;4;8;8;5;4;8;4;7;3;6;5;9;5
CLOCK_M08534_1.94d.bed	0.11348122866894197	133	1172	153059	7;7;7;13;8;11;14;9;10;9;10;4;9;10;3;7;5;10;9;9;6;14;8;7;14;5;5;14;8;9;7;8;8;10;13;4;6;7;7;6;6;5;6;3;15;4;4;5;5;4;9;3;11;13;8;11;6;4;10;6;8;2;4;12;4;3;3;9;3;7;7;10;16;5;12;13;6;5;10;8;8;7;12;5;13;11;5;6;5;6;7;11;10;6;11;13;7;7;6;6;6;11;3;10;15;6;9;14;10;1;9;10;5;9;15;6;6;3;5;9;7;4;7;6;5;10;4;11;11;7;7;0;9;9;8;11;7;12;8;5;9;9;3;8;5;8;5;10;7;13
NR2F1_M02008_1.94d.bed	0.11345381526104417	113	996	113718	6;7;7;4;7;7;7;8;6;8;6;8;6;8;8;8;5;8;11;5;4;2;10;9;4;6;5;3;7;6;8;7;7;4;3;7;9;5;5;10;1;7;5;7;9;3;8;4;5;14;5;3;4;8;10;4;5;10;6;10;10;8;3;9;8;7;6;7;4;7;11;10;6;8;14;4;8;8;7;0;8;7;8;3;6;5;5;6;7;6;9;13;5;5;6;9;7;7;3;6;8;6;6;7;9;3;11;8;5;2;6;7;7;4;8;10;5;9;5;7;11;5;6;9;5;2;4;6;10;7;6;7;5;9;3;7;7;5;6;8;7;8;9;9;6;7;4;7;7;5
NR2C1_M08997_1.94d.bed	0.11345381526104417	113	996	113718	6;7;7;4;7;7;7;8;6;8;6;8;6;8;8;8;5;8;11;5;4;2;10;9;4;6;5;3;7;6;8;7;7;4;3;7;9;5;5;10;1;7;5;7;9;3;8;4;5;14;5;3;4;8;10;4;5;10;6;10;10;8;3;9;8;7;6;7;4;7;11;10;6;8;14;4;8;8;7;0;8;7;8;3;6;5;5;6;7;6;9;13;5;5;6;9;7;7;3;6;8;6;6;7;9;3;11;8;5;2;6;7;7;4;8;10;5;9;5;7;11;5;6;9;5;2;4;6;10;7;6;7;5;9;3;7;7;5;6;8;7;8;9;9;6;7;4;7;7;5
ZSCAN5C_M10321_1.94d.bed	0.1134453781512605	108	952	173195	9;7;7;7;9;7;5;8;7;4;7;7;5;4;9;14;12;9;9;4;9;6;11;7;5;8;7;8;6;5;10;5;7;8;4;7;6;7;1;4;6;10;10;1;5;9;3;8;2;2;10;7;8;7;7;5;5;8;3;8;4;7;7;6;6;11;3;4;7;11;7;4;8;5;7;4;5;8;5;7;7;15;4;11;6;6;6;5;5;8;6;3;5;4;4;4;7;6;8;7;7;5;7;3;3;13;2;7;8;6;4;5;2;7;4;4;7;6;7;5;6;2;8;5;6;4;7;9;7;5;6;6;8;3;6;7;7;3;7;4;10;8;5;8;5;7;3;7;5;7
ZNF527_ZNF527.RCADE.bed	0.1134238310708899	1504	13260	1478825	86;88;95;94;79;83;99;111;93;75;85;96;107;89;102;78;118;99;95;86;94;75;90;93;89;95;100;98;105;96;105;113;74;90;96;87;97;83;100;99;92;102;89;74;96;90;101;120;72;103;117;95;90;100;103;87;87;91;92;102;86;110;83;88;104;96;109;100;85;100;103;84;111;118;126;74;82;84;76;73;110;94;93;66;92;101;87;92;70;76;79;99;87;85;81;84;78;78;84;71;85;74;72;100;61;85;71;99;68;80;69;80;82;71;91;81;76;63;99;60;73;73;76;9…
EBF1_M05639_1.94d.bed	0.11306532663316583	315	2786	299339	28;19;18;17;14;21;25;21;26;26;16;20;18;18;8;14;24;15;17;19;27;12;20;23;34;17;25;10;16;15;18;22;15;17;27;22;20;22;15;30;18;21;20;27;23;7;15;19;26;32;15;15;20;9;17;30;21;22;27;24;17;23;22;15;15;22;23;20;20;18;18;25;26;16;17;17;24;12;17;24;29;11;25;31;23;24;27;26;23;13;21;6;9;18;26;12;19;25;13;22;27;12;14;11;20;20;22;18;12;13;14;15;16;25;16;21;14;10;14;12;14;18;21;17;11;20;12;5;20;16;13;21;18;9;15;1…
FOXL2_M08689_1.94d.bed	0.11304347826086956	13	115	32495	2;1;0;0;0;3;0;0;0;1;0;1;2;1;0;1;0;0;0;0;1;0;0;0;1;0;0;0;2;0;1;0;1;0;0;1;0;0;1;0;3;0;1;1;1;1;0;1;0;0;0;0;2;1;0;1;0;1;1;1;1;0;0;0;0;1;2;2;0;1;0;0;0;1;0;1;2;0;0;3;0;0;0;0;0;0;1;2;1;0;3;2;0;1;0;3;2;2;1;0;1;1;0;1;1;0;1;1;2;0;1;2;0;1;5;0;0;0;5;1;2;0;0;0;0;1;1;0;2;2;3;0;0;0;1;0;0;1;1;3;0;2;0;2;0;1;0;0;0;2
FOXH1_M03020_1.94d.bed	0.1130030959752322	73	646	129932	5;7;3;8;5;5;7;7;4;7;0;4;6;3;7;4;7;7;4;4;4;5;4;5;7;5;5;3;2;3;6;4;6;3;6;3;4;5;7;5;7;5;3;2;1;4;5;6;6;5;4;7;2;2;4;7;2;8;2;4;2;5;4;5;2;4;1;4;6;4;8;3;4;8;4;5;5;5;7;5;3;4;0;5;8;6;3;4;3;3;6;7;0;3;6;4;7;4;3;2;3;6;1;4;3;3;1;4;6;6;7;5;4;2;3;5;3;4;6;4;4;5;3;1;4;3;1;5;3;5;4;4;4;3;4;5;5;3;8;1;2;4;1;5;5;3;3;5;3;5
HNF4A_M05803_1.94d.bed	0.11286681715575621	100	886	142934	14;3;4;10;7;8;1;6;5;10;8;10;2;6;5;4;5;9;14;7;11;8;6;8;4;3;7;4;7;10;4;7;10;2;4;6;8;4;6;5;4;4;4;9;6;5;6;2;8;6;3;9;9;6;7;10;5;5;7;7;4;8;5;4;2;2;2;5;9;5;8;5;5;6;8;8;9;6;3;6;4;8;4;4;10;9;8;13;0;5;6;3;6;4;5;7;4;6;6;8;4;9;3;9;5;6;2;5;8;8;9;6;4;4;6;3;4;4;5;6;7;9;5;3;4;6;2;6;2;3;7;7;9;10;6;6;3;2;5;3;8;4;9;4;6;1;4;6;6;8
ZNF467_M10385_1.94d.bed	0.11272909866934472	3143	27881	2377292	160;159;174;186;162;204;181;172;165;168;164;144;148;178;151;164;206;187;179;145;193;160;184;158;188;182;194;186;182;183;199;191;202;173;204;162;153;183;197;207;216;227;200;186;203;198;192;228;271;228;212;191;231;242;239;194;215;200;220;213;248;226;220;261;250;243;246;221;229;182;212;173;181;166;175;182;151;193;197;237;236;295;226;241;221;219;218;211;234;190;200;237;254;219;182;188;190;222;221;239…
ZNF148_M09349_1.94d.bed	0.11263884719303513	1876	16655	1423553	95;100;113;100;114;116;97;103;95;98;111;112;101;114;101;126;128;99;110;93;124;112;85;111;118;117;115;110;103;125;113;127;125;115;111;83;109;120;105;116;124;133;117;122;130;120;129;151;154;127;138;157;136;131;153;123;134;134;148;125;146;157;121;121;146;138;141;129;137;113;134;105;100;111;121;99;96;126;116;134;141;147;134;129;138;129;141;116;128;119;105;138;133;127;117;131;110;127;130;139;103;118;1…
TBX1_M02208_1.94d.bed	0.11262798634812286	99	879	152496	8;5;5;6;9;8;6;5;8;9;4;4;2;8;9;7;5;3;9;4;3;7;9;5;3;6;4;4;4;6;6;7;6;8;5;6;4;5;6;5;8;5;3;7;10;5;9;9;5;4;3;6;6;6;8;9;5;8;4;3;3;5;7;4;8;3;5;6;5;7;10;10;8;9;6;5;7;3;6;2;6;5;5;5;7;3;4;6;2;5;5;4;5;8;2;7;10;3;11;7;8;2;10;8;5;5;5;2;5;5;6;5;4;5;5;4;3;6;7;5;4;3;3;6;4;7;8;9;6;15;11;7;6;8;4;7;7;6;7;9;8;7;4;4;5;4;6;1;3;9
NFKB1_M05943_1.94d.bed	0.11260330578512397	327	2904	366333	39;15;29;23;19;15;29;16;12;8;19;33;14;18;12;18;23;23;30;12;20;21;26;17;20;19;25;16;16;19;29;39;24;21;18;35;14;14;23;16;27;27;17;13;20;22;11;27;17;16;12;22;28;9;12;16;24;15;12;11;15;18;18;25;20;17;21;23;25;24;17;30;9;11;22;17;29;24;28;24;17;18;14;13;9;19;15;20;15;13;21;18;19;8;18;32;36;12;12;6;20;19;22;15;11;25;21;18;21;20;9;14;20;12;34;18;23;22;28;16;16;26;7;21;13;21;10;15;22;18;29;20;11;19;25;21…
NR2F6_M05957_1.94d.bed	0.1125	189	1680	201699	10;12;14;9;10;9;9;9;13;10;13;8;6;12;11;11;10;5;8;10;13;10;12;12;8;8;14;6;7;14;12;8;13;15;6;14;11;15;13;9;9;15;15;18;9;10;16;15;16;11;12;14;12;13;12;15;18;19;13;17;8;8;13;13;9;12;6;11;8;11;17;13;9;11;13;12;9;16;12;14;14;10;12;7;13;9;12;10;14;11;17;14;20;6;12;18;15;12;8;14;3;16;8;20;8;6;18;10;5;16;9;13;10;11;8;10;8;11;8;13;13;10;10;8;10;11;12;5;8;6;12;10;10;11;11;12;8;7;16;10;6;13;10;13;13;12;6;5;1…
INSM1_M02710_1.94d.bed	0.11246276067527308	453	4028	383918	22;35;19;29;26;20;23;35;22;33;34;20;35;25;22;33;22;35;22;34;25;23;27;21;27;24;27;37;28;20;30;29;20;28;33;33;33;25;35;30;25;27;28;39;25;27;34;30;33;30;36;29;28;28;38;35;29;36;45;34;22;21;29;31;35;36;33;31;31;33;21;33;31;27;19;19;34;35;31;30;42;21;27;26;31;25;32;27;37;33;29;34;30;26;25;28;35;29;28;28;31;22;24;40;34;27;26;28;13;28;24;31;22;18;26;20;18;25;17;19;19;25;20;31;22;14;26;20;20;21;26;18;16;…
FEZF1_M07239_1.94d.bed	0.11243386243386243	85	756	147529	6;5;5;1;8;2;6;9;6;9;2;3;10;2;8;6;10;6;6;8;6;3;2;4;8;9;5;6;7;3;1;5;4;7;8;1;4;3;4;6;6;9;5;8;8;3;7;4;6;2;3;11;11;7;5;3;6;4;7;7;5;5;6;5;1;7;6;3;3;6;7;8;3;4;5;3;4;11;5;7;8;3;6;7;3;4;6;7;8;6;2;4;1;3;9;0;5;3;3;3;4;3;1;1;4;7;2;1;6;12;6;6;3;7;5;1;8;8;6;4;4;2;3;3;1;2;1;2;4;5;3;4;6;5;4;6;5;8;4;5;1;2;5;7;6;6;4;4;6;11
KLF17_M08880_1.94d.bed	0.11221336802732151	690	6149	560493	36;45;34;41;34;41;38;35;40;45;34;20;39;33;36;38;32;39;43;38;44;53;39;33;49;43;47;44;30;37;37;47;39;31;46;42;32;39;38;46;39;40;37;48;32;39;46;46;50;30;47;43;51;47;50;42;43;45;45;45;53;51;49;55;57;52;48;49;52;46;43;43;44;39;38;48;39;40;46;45;41;44;45;54;48;29;46;47;55;51;51;50;55;40;38;53;37;45;37;53;60;37;33;43;60;39;34;36;46;38;46;47;42;33;37;34;40;27;46;40;44;33;37;44;37;48;37;38;30;38;36;33;36;…
ZNF222_ZNF222.RCADE.bed	0.1122088920254058	159	1417	202188	9;11;9;10;5;14;11;16;13;7;13;9;6;8;13;4;8;7;11;9;14;3;11;10;6;9;10;10;12;8;4;4;8;6;8;8;10;3;9;9;8;10;10;8;15;2;13;10;13;10;12;10;10;19;11;19;8;14;10;7;8;18;11;8;10;7;13;9;9;7;9;7;11;9;10;19;13;11;4;17;9;11;16;17;6;9;11;9;9;7;8;6;10;15;13;11;12;9;15;5;14;15;13;12;4;6;12;9;5;10;11;7;4;10;10;5;12;7;11;6;12;14;7;11;6;3;7;11;8;13;9;4;10;3;10;9;6;7;5;4;7;9;15;7;6;4;13;8;6;7
NKX2-1_M08975_1.94d.bed	0.11220715166461159	91	811	134898	8;5;2;5;2;1;6;8;2;6;5;4;4;5;2;1;7;4;3;4;11;3;4;5;4;3;7;5;12;7;8;3;2;4;4;7;4;11;3;3;3;6;7;2;8;7;4;5;7;6;8;5;9;7;11;9;9;8;7;10;2;4;3;4;7;1;6;7;4;8;5;6;3;10;3;6;7;7;1;3;10;8;8;3;6;4;8;9;7;11;5;9;4;3;5;11;9;8;4;6;4;6;9;8;8;2;10;5;4;4;3;4;6;7;7;3;4;1;5;6;4;4;6;0;3;4;7;8;4;9;5;4;4;6;2;7;2;8;7;3;4;1;4;2;3;4;6;3;4;9
GATA1_M08713_1.94d.bed	0.11214953271028037	12	107	35758	1;0;2;0;0;0;1;4;1;0;1;0;1;1;2;0;1;0;1;0;0;0;1;1;1;3;0;0;1;1;0;1;0;1;1;1;1;2;1;0;0;0;0;1;0;1;0;0;0;0;1;0;0;0;0;0;0;1;0;1;1;1;0;3;0;1;0;2;0;5;1;0;1;0;0;0;1;0;0;0;1;0;0;1;2;2;2;0;1;3;1;0;0;1;0;3;1;0;0;1;1;0;0;0;0;0;0;0;0;0;0;2;2;0;0;1;0;2;0;2;0;0;1;1;1;1;0;1;1;0;1;0;0;0;0;0;0;1;1;1;4;1;1;3;0;1;0;0;2;2
ZNF597_M09381_1.94d.bed	0.11214953271028037	144	1284	187126	11;9;7;11;17;14;4;12;11;5;7;9;5;14;11;8;5;8;10;4;13;6;10;11;8;8;5;11;5;12;7;12;8;9;6;14;7;6;9;8;10;6;8;8;9;7;6;7;8;6;12;5;7;13;7;12;11;10;11;2;10;11;7;10;4;10;6;8;8;10;11;15;8;8;5;10;9;12;7;10;9;7;11;11;10;9;3;11;9;7;7;10;9;5;8;10;8;4;5;2;8;3;11;7;8;6;14;6;12;4;11;9;13;9;8;7;6;2;16;8;12;12;9;15;6;5;9;11;6;9;11;3;8;13;7;7;11;11;7;6;4;11;5;9;4;13;11;6;10;8
ESRRA_M08639_1.94d.bed	0.11213872832369942	194	1730	231215	13;12;20;13;10;13;15;5;11;10;13;11;15;11;12;15;15;12;12;13;8;12;11;11;14;6;11;15;13;10;13;16;13;6;12;17;11;16;12;11;8;8;11;9;8;14;12;12;12;13;7;5;11;11;14;5;15;14;16;14;13;13;13;12;12;16;12;12;16;14;11;12;6;14;12;15;13;18;9;11;12;13;9;9;7;12;7;13;15;11;18;16;15;10;5;12;5;14;10;11;9;7;10;13;4;13;15;10;9;8;11;9;18;19;16;7;8;14;23;11;8;10;15;10;9;9;6;13;8;9;10;11;15;8;15;10;6;6;9;17;11;7;9;12;16;12;…
ATOH7_M00242_1.94d.bed	0.11212397447584321	123	1097	171644	2;8;6;10;4;18;8;8;6;8;12;12;16;2;8;4;6;16;8;6;8;4;4;4;16;6;6;2;10;6;2;12;8;4;2;16;12;8;6;8;2;8;10;6;8;12;6;6;4;6;4;6;12;4;4;8;2;10;14;10;4;2;14;14;12;2;6;4;6;8;8;6;10;12;8;8;14;6;4;14;2;6;8;12;6;16;8;10;10;10;6;10;10;12;14;0;0;10;4;6;6;14;4;4;6;2;6;6;6;8;8;8;8;6;4;4;4;6;10;8;10;8;4;2;6;16;4;6;4;2;6;4;2;6;6;4;16;6;0;6;4;10;8;4;10;2;2;16;6;12
ZNF324B_ZNF324B.RCADE.bed	0.11211778029445074	297	2649	324648	17;17;18;20;18;12;21;20;19;11;18;15;13;15;23;22;14;14;11;20;19;13;15;22;28;13;20;19;25;7;15;27;18;19;23;26;20;19;12;25;17;16;20;13;24;18;15;13;15;12;17;12;25;16;20;22;17;21;16;11;19;16;11;23;25;20;23;26;21;19;17;10;15;18;25;26;20;11;20;16;20;21;11;22;22;17;18;13;17;21;14;16;13;12;25;18;19;19;11;25;20;20;15;12;25;20;18;16;17;20;19;7;12;16;14;17;25;18;11;11;18;15;22;16;14;21;16;25;18;24;15;16;22;10…
ZNF177_M09337_1.94d.bed	0.11194029850746269	60	536	81102	4;1;5;4;4;2;6;1;0;4;3;5;1;4;1;3;4;3;0;6;5;5;2;2;5;4;3;4;5;5;3;1;7;6;4;5;10;4;5;4;1;6;9;3;3;4;4;3;2;3;3;7;4;3;3;0;9;4;6;7;4;5;4;2;4;9;3;4;3;4;3;7;5;4;3;2;3;5;6;2;2;5;3;5;1;2;1;2;2;4;3;7;5;4;2;12;4;6;7;1;2;2;7;7;3;3;3;4;4;3;4;7;2;3;5;5;3;4;3;2;3;1;2;5;1;5;2;3;1;4;2;1;1;3;0;2;5;0;0;1;2;2;1;6;2;1;1;2;4;2
E2F6_M03012_1.94d.bed	0.11193047142480907	850	7594	638287	53;38;42;43;50;54;50;59;34;38;54;45;44;41;47;37;69;45;54;44;50;42;38;47;52;41;60;44;53;46;51;69;61;51;50;37;49;46;61;58;55;59;62;47;74;60;67;67;61;53;64;53;77;63;52;62;52;40;49;66;62;79;51;64;75;61;64;72;60;57;56;51;60;43;53;43;39;61;58;63;60;55;53;63;50;49;64;53;57;39;42;49;50;63;65;61;49;57;61;58;57;45;58;49;53;47;55;46;67;48;44;45;54;45;51;52;35;45;46;51;36;55;42;38;48;38;41;40;39;34;35;32;39;…
GFI1_M08723_1.94d.bed	0.11173184357541899	120	1074	186766	12;10;10;9;4;7;5;6;6;6;9;7;9;9;7;7;6;7;10;6;7;15;10;11;5;4;8;3;5;7;11;5;7;12;8;5;7;9;11;7;7;10;11;4;5;6;3;4;3;11;6;6;14;11;7;7;7;7;9;6;7;6;6;2;10;8;10;8;6;6;7;7;10;7;9;10;10;9;4;5;5;8;8;13;7;5;8;10;4;8;6;7;6;4;4;5;10;6;5;7;6;2;8;5;5;6;5;5;5;5;10;3;3;8;9;7;8;7;4;6;6;5;8;8;5;7;6;6;7;14;7;8;7;11;9;7;8;12;8;7;6;7;6;9;6;4;5;8;3;10
ZBTB6_M06843_1.94d.bed	0.11160714285714286	225	2016	274839	17;19;16;29;14;18;22;19;17;17;17;15;15;14;11;16;17;18;8;10;18;13;16;18;12;14;17;18;11;19;17;12;11;16;9;10;16;15;14;17;11;14;15;10;9;14;9;18;12;14;14;14;14;9;11;9;13;12;11;12;8;16;11;9;17;10;15;11;15;17;13;15;17;13;16;19;6;14;23;16;11;11;11;18;12;19;10;14;9;8;13;19;10;13;13;12;9;10;9;8;15;14;14;7;17;7;16;9;14;11;6;17;17;8;23;19;11;13;5;12;8;11;12;15;13;6;14;14;25;14;9;14;17;13;7;16;14;6;8;11;22;8;…
MYF5_M09828_1.94d.bed	0.11156601842374617	109	977	138767	9;11;6;16;3;7;6;7;6;6;6;5;8;5;10;6;5;16;8;10;5;11;7;10;5;2;12;7;5;4;5;5;13;6;9;3;5;8;3;7;13;8;3;10;6;3;4;5;7;6;7;6;5;7;4;8;5;11;7;10;6;11;9;11;5;8;4;10;4;5;8;11;7;1;6;8;8;3;9;6;8;12;7;5;4;4;5;7;4;4;5;5;10;10;7;2;5;9;10;6;4;8;4;2;8;4;8;8;6;4;10;2;5;6;6;5;3;6;4;7;5;8;7;6;5;3;6;11;1;6;5;13;2;6;3;2;3;8;9;8;3;6;6;6;6;7;2;8;8;5
PURA_M06743_1.94d.bed	0.11141342263150551	3194	28668	2184457	171;168;162;194;164;187;167;182;162;180;155;167;155;183;168;179;221;193;178;178;196;190;164;195;214;180;215;187;198;204;212;199;203;192;199;198;165;221;202;225;215;185;205;200;183;206;221;241;272;242;219;225;245;259;271;253;260;224;243;224;241;263;272;232;272;234;262;211;255;216;180;185;155;210;186;160;170;190;188;220;235;250;231;229;217;235;245;211;236;202;194;221;231;220;185;202;185;237;223;243…
ZNF324_ZNF324A.RCADE.bed	0.11137917169280258	277	2487	351937	30;19;21;7;23;22;20;22;15;20;15;9;15;15;12;13;16;19;12;22;12;14;16;12;21;19;15;13;20;12;14;21;10;23;17;19;28;13;19;20;23;19;18;16;16;15;18;10;12;18;26;13;16;13;20;23;13;21;14;13;13;13;17;10;13;21;16;17;17;13;13;18;20;22;14;18;18;18;19;14;15;22;23;17;22;14;9;7;15;23;16;7;15;18;16;27;11;15;6;16;15;17;17;17;13;14;16;22;22;17;15;18;11;13;14;22;15;18;16;18;18;18;14;19;15;23;16;15;15;21;21;16;12;14;12;…
ZNF282_M09351_1.94d.bed	0.11127670144063587	448	4026	438277	23;30;35;23;31;28;28;26;33;21;21;24;28;30;23;24;29;26;22;20;23;26;27;23;21;21;27;25;27;26;28;37;36;33;30;28;25;28;24;20;28;23;20;24;25;31;21;38;35;25;21;31;27;38;42;24;35;25;37;23;28;30;31;29;27;32;26;34;35;41;32;25;31;18;29;22;29;27;20;29;32;27;32;31;32;41;29;26;35;28;20;36;41;46;25;33;22;32;35;32;31;28;28;19;29;28;33;34;27;22;33;19;22;22;22;27;22;22;34;24;21;21;19;25;19;30;16;25;25;21;22;22;22;…
IRF6_M08835_1.94d.bed	0.1111111111111111	16	144	43234	4;3;2;4;1;3;0;2;0;0;3;0;0;0;3;0;2;1;3;3;1;3;2;3;0;0;1;0;1;0;2;0;1;0;2;0;2;0;5;1;0;0;0;1;0;0;2;0;1;0;0;1;0;0;0;0;0;0;0;1;0;1;2;0;1;0;0;0;0;5;1;0;2;0;3;0;0;0;1;3;0;0;0;1;3;1;0;0;0;1;0;1;2;0;0;0;2;1;3;0;1;0;0;0;0;3;0;0;2;1;0;0;0;2;0;0;0;1;0;1;5;2;2;0;0;0;0;0;4;0;0;3;0;1;1;1;0;2;1;0;0;2;1;0;1;0;3;2;0;3
MXI1_M05518_1.94d.bed	0.1111111111111111	109	981	112737	10;8;6;12;4;6;6;2;4;8;14;10;10;6;8;8;12;10;8;8;2;4;8;8;4;8;4;4;4;4;14;8;14;2;4;4;2;12;8;6;4;8;6;6;4;14;10;4;4;0;12;12;6;0;10;4;0;10;6;8;10;8;8;8;6;10;10;2;4;2;10;8;10;8;10;6;8;8;6;8;16;2;4;2;2;8;4;8;0;6;4;6;8;4;10;6;4;6;6;6;4;12;12;2;10;6;10;8;0;8;6;6;4;8;4;4;6;4;12;4;6;2;4;6;8;4;10;6;6;10;2;2;10;4;4;8;8;2;6;4;4;2;14;4;4;4;4;12;12;4
BHLHA15_M06569_1.94d.bed	0.11103542234332425	163	1468	203674	16;12;8;10;10;13;7;17;11;10;9;9;10;12;17;10;17;10;14;13;6;8;4;14;7;13;11;10;12;10;17;5;9;8;6;7;7;9;13;7;11;9;9;6;11;15;9;11;8;9;6;13;11;11;10;8;12;11;15;8;7;12;12;8;7;12;15;7;9;12;10;14;4;10;13;11;10;14;12;4;9;14;16;8;14;6;9;7;10;8;8;17;7;13;8;9;12;9;8;15;7;9;11;7;8;6;6;12;7;12;12;14;9;11;9;5;6;12;5;7;8;7;6;8;10;11;10;13;10;10;7;9;4;12;8;5;8;7;9;13;9;9;10;5;8;9;11;4;9;12
ZNF300_ZNF300.MEME.bed	0.11079706048615037	1176	10614	909781	73;45;66;77;70;77;61;72;72;55;56;66;79;71;61;86;70;74;65;59;79;66;60;42;76;62;74;66;57;74;81;65;74;65;85;62;64;80;72;83;66;73;69;81;65;71;94;104;95;89;90;78;98;104;79;101;96;101;95;86;88;86;95;89;71;68;79;82;91;90;64;71;56;70;61;52;64;61;59;88;86;92;68;63;74;70;97;72;83;103;62;91;89;67;73;81;66;87;89;94;72;80;75;67;78;65;69;64;68;63;78;78;56;56;63;55;60;54;53;58;69;53;58;73;71;77;71;63;49;66;48;6…
ZNF506_ZNF506.MEME.bed	0.11072778051585346	674	6087	619869	53;42;48;41;37;27;38;34;38;47;52;44;43;43;36;39;40;34;37;35;47;41;49;41;37;59;31;51;43;48;44;44;56;59;50;48;53;38;40;41;43;32;39;37;37;48;35;49;56;48;47;40;42;58;36;34;43;44;38;41;37;47;39;36;47;36;56;43;46;38;44;50;41;46;39;46;44;32;41;42;37;45;49;51;38;34;40;40;42;41;31;34;47;45;42;40;36;37;51;46;46;44;37;38;47;41;46;51;56;41;37;44;37;31;46;40;29;32;36;29;37;44;32;37;30;42;28;45;38;27;24;33;33;…
IRX2_M05856_1.94d.bed	0.11070110701107011	30	271	75922	5;5;2;2;2;3;0;6;0;1;2;2;2;1;0;2;2;1;1;1;1;2;2;4;1;2;3;1;2;0;4;1;0;1;0;2;4;1;2;3;1;1;0;3;4;3;1;5;3;2;1;1;1;2;1;2;1;0;2;3;1;4;1;1;1;2;1;3;2;2;4;1;0;1;0;5;0;1;3;1;0;3;4;1;0;1;2;1;2;0;2;4;3;2;0;2;2;1;0;1;1;5;2;1;3;2;3;4;2;1;1;1;0;0;1;3;0;2;0;2;2;1;1;2;1;0;2;2;2;2;4;0;0;0;3;1;1;2;2;1;4;1;2;2;4;3;2;5;3;3
ZNF84_ZNF84.RCADE.bed	0.11068061474880538	857	7743	965845	50;54;44;60;50;71;53;45;37;49;45;43;35;43;63;45;37;40;60;58;49;64;46;54;47;60;51;43;49;53;41;62;46;51;57;53;52;48;50;57;54;50;72;62;57;67;46;64;63;50;60;54;65;57;52;63;46;60;58;77;63;59;63;66;69;64;55;58;49;45;54;52;63;49;54;58;60;50;51;59;58;53;46;55;61;46;71;56;63;58;46;51;71;52;59;56;40;57;63;66;65;58;58;61;52;46;52;63;40;48;44;50;61;55;51;43;47;41;40;48;41;47;30;49;36;55;41;42;42;44;47;30;34;…
ZSCAN31_M09357_1.94d.bed	0.11063372717508056	103	931	136083	5;10;7;4;11;3;8;12;8;5;6;5;6;4;5;6;6;6;10;8;6;4;7;8;1;7;4;6;8;3;6;6;9;6;4;5;8;3;11;11;3;3;0;1;5;7;7;5;7;1;10;4;5;12;6;8;8;7;12;7;5;6;8;6;4;4;8;7;4;4;13;7;1;9;5;8;10;11;7;5;5;1;5;10;5;5;9;5;9;5;6;7;14;6;7;3;4;7;7;4;10;5;4;9;12;4;5;4;4;5;4;8;3;6;5;9;11;7;9;5;2;2;7;4;5;6;6;3;7;3;6;6;5;6;2;7;5;5;5;4;6;3;6;7;7;11;4;8;10;11
ZNF146_M10372_1.94d.bed	0.11061285500747384	148	1338	312816	13;15;17;7;11;12;7;9;12;6;8;11;13;8;14;12;11;17;8;9;11;13;15;12;16;8;10;13;9;4;8;8;15;11;13;11;12;8;12;11;5;10;11;6;7;2;4;4;4;9;9;3;7;13;7;4;4;6;8;9;7;5;5;13;8;10;5;5;6;9;12;11;14;9;7;10;12;10;7;13;6;8;10;6;7;8;6;9;6;7;9;6;6;7;8;12;10;10;6;5;7;3;8;19;13;7;6;7;4;7;11;7;11;9;3;8;6;6;5;4;10;5;8;11;13;12;11;10;9;10;13;16;6;7;6;8;4;6;13;9;8;7;14;10;16;5;9;8;8;12
GLIS1_M08729_1.94d.bed	0.11061111917549717	762	6889	541973	40;47;52;47;33;45;33;53;31;42;38;43;44;42;37;49;46;47;46;35;46;38;48;28;57;51;56;55;42;44;47;55;58;56;57;54;36;50;52;44;35;42;58;45;50;43;61;75;68;49;61;65;55;62;57;59;60;40;46;50;43;60;50;60;45;42;53;51;71;47;63;33;41;49;41;41;37;36;52;45;40;71;58;50;61;50;44;45;64;42;49;47;66;33;44;56;48;47;42;44;52;55;58;42;52;33;52;45;59;46;48;57;40;54;50;49;37;51;43;49;36;33;32;36;47;43;31;44;32;40;39;33;41;…
ESRRA_M08637_1.94d.bed	0.11046511627906977	152	1376	196308	13;12;16;10;8;14;9;4;9;8;6;8;15;10;9;10;12;9;13;12;5;10;9;9;11;5;9;14;8;11;6;13;11;5;10;11;11;13;10;10;6;4;10;8;7;11;10;10;12;11;6;3;8;9;13;3;13;10;10;13;8;13;12;8;5;16;9;8;9;14;6;10;5;10;10;14;13;17;7;10;7;9;6;7;6;7;5;9;12;8;11;13;11;9;6;10;5;11;5;10;9;7;6;7;5;9;10;10;4;8;7;10;15;14;14;4;6;8;22;10;7;8;10;7;6;6;4;11;7;8;9;8;12;4;12;5;5;6;8;14;10;5;5;11;13;12;9;3;10;9
NR5A1_M10142_1.94d.bed	0.11024930747922437	199	1805	253317	12;17;19;17;10;16;20;7;12;11;10;9;18;15;13;14;11;14;17;16;7;15;13;8;10;10;9;16;12;12;13;14;11;7;10;13;11;14;18;13;8;7;10;9;12;15;12;12;15;11;9;6;15;10;14;5;16;12;14;16;13;14;14;11;11;18;12;9;12;14;14;15;8;15;12;16;16;16;9;16;13;11;8;9;5;7;10;12;18;12;14;14;13;12;9;12;6;13;8;16;9;10;6;10;6;9;19;14;5;8;15;9;17;16;14;5;19;19;25;10;9;14;9;12;6;9;7;10;8;13;13;10;17;10;14;9;7;6;11;16;14;6;5;13;18;16;11…
ZBTB43_M09305_1.94d.bed	0.11011080332409973	159	1444	191462	17;4;8;11;7;10;5;5;14;10;12;13;8;8;3;6;12;6;10;13;12;9;6;12;13;5;16;7;4;10;11;11;14;10;12;13;13;12;13;8;16;8;14;10;6;6;8;11;10;7;7;8;6;7;4;14;12;10;10;12;10;15;12;8;11;11;9;10;8;10;8;7;16;8;10;6;8;12;9;11;12;11;13;10;7;12;13;8;7;12;16;17;10;8;17;11;8;9;13;7;9;6;7;9;7;11;13;17;8;8;5;12;4;11;7;10;4;5;10;8;11;10;15;7;10;7;15;10;6;10;3;10;10;9;4;9;8;13;13;10;14;4;9;9;4;10;7;4;10;12
BCL6_M09453_1.94d.bed	0.11007751937984496	71	645	112537	6;4;4;5;4;5;2;4;6;5;3;1;4;4;3;5;1;3;6;7;2;2;3;5;2;1;5;0;3;2;5;8;7;9;4;4;1;4;5;2;0;8;4;7;4;5;5;4;5;5;4;2;11;4;3;2;3;4;4;7;3;5;4;9;3;5;2;5;2;6;5;2;3;7;9;4;5;5;1;5;2;3;9;6;6;3;7;8;9;7;6;4;3;5;5;7;5;5;3;6;5;4;4;4;1;5;2;4;4;6;6;4;5;2;4;2;3;7;6;6;3;3;4;0;3;6;8;2;2;6;8;5;3;4;1;5;4;4;2;1;2;7;3;3;5;2;2;6;5;5
ZNF274_M09345_1.94d.bed	0.11005917159763313	93	845	158838	9;8;5;6;5;10;8;0;4;11;5;5;6;4;6;4;6;6;3;4;10;6;7;10;8;12;7;3;6;3;6;5;6;3;2;5;3;8;4;4;5;2;3;5;11;5;6;10;7;11;3;5;2;7;7;3;10;6;7;4;3;3;5;7;5;3;8;2;8;0;5;8;6;11;10;5;6;4;5;4;6;7;6;4;5;3;6;6;2;4;7;6;7;6;3;4;3;7;5;5;4;4;6;8;6;8;7;3;4;8;4;12;7;5;4;6;5;4;7;5;3;8;9;6;3;5;1;3;9;7;5;0;2;7;5;6;5;3;12;2;8;1;2;13;5;6;8;10;6;5
NFKB1_M10276_1.94d.bed	0.10997624703087885	463	4210	389567	27;31;39;29;27;20;29;21;23;21;30;31;25;29;21;21;36;27;35;20;30;28;30;29;32;28;25;39;13;29;29;33;41;32;39;35;24;16;32;29;26;42;32;28;29;39;30;40;30;35;31;29;42;24;20;30;32;16;36;31;34;29;28;33;31;22;40;36;31;28;30;42;32;17;30;29;34;24;31;24;27;28;35;31;31;35;22;36;18;25;31;23;28;27;21;42;26;34;23;35;27;31;26;12;36;29;58;31;31;36;34;28;28;25;25;25;34;29;21;24;25;24;17;26;24;23;21;29;27;19;24;36;16;…
ZNF74_ZNF74.MEME.bed	0.10995850622406639	106	964	245416	12;7;5;6;9;4;7;7;6;5;11;6;10;14;11;8;5;7;7;10;6;6;5;10;10;7;5;16;5;4;8;7;8;7;5;5;4;6;11;4;3;11;3;6;10;7;1;4;7;3;5;6;3;3;11;3;9;2;3;4;4;5;6;5;3;6;6;8;9;4;6;11;6;4;6;5;11;9;4;8;6;3;6;2;5;11;5;6;5;6;2;8;7;4;3;6;2;8;6;7;5;5;4;6;5;8;2;8;3;7;2;3;5;6;8;7;6;9;7;4;9;8;6;10;11;6;6;5;6;8;3;7;6;6;10;7;8;7;4;9;10;5;13;9;5;8;8;5;6;8
ZFP69_ZFP69.RCADE.bed	0.10993533215755438	187	1701	272040	6;17;8;10;13;12;14;15;13;20;12;14;10;11;9;17;13;13;13;10;14;10;12;12;8;10;16;9;9;11;18;16;13;16;9;15;12;14;7;9;10;12;10;11;8;6;6;12;10;17;4;11;9;7;14;9;13;8;13;6;9;20;11;8;17;11;7;14;12;13;8;13;10;13;12;22;13;10;11;7;16;6;11;11;6;5;15;21;21;7;19;12;7;10;8;10;11;17;7;12;14;14;6;12;12;9;4;12;10;19;11;12;15;9;5;9;10;8;10;17;14;14;9;12;6;11;10;9;15;7;12;8;8;9;7;9;16;9;12;13;7;16;10;16;7;16;8;9;17;7
ZNF540_ZNF540.MEME.bed	0.10982658959537572	19	173	48032	2;2;0;0;0;2;1;1;1;2;1;0;0;3;0;0;0;1;0;0;3;2;1;6;3;0;1;4;1;3;4;1;0;3;3;1;1;0;1;0;1;0;0;0;1;2;1;0;0;2;0;1;3;1;1;0;3;1;1;2;2;3;0;2;0;1;0;0;0;0;1;2;1;1;1;3;1;1;1;1;1;1;2;1;5;1;3;0;2;1;0;1;1;2;0;0;1;0;3;2;1;1;2;3;0;1;3;0;1;0;0;1;3;0;0;0;4;0;1;1;2;2;1;2;0;1;0;2;2;0;1;1;2;0;0;0;0;0;1;1;1;1;1;3;0;2;0;1;0;1
ZNF528_M10374_1.94d.bed	0.10981308411214953	141	1284	215541	14;10;13;11;11;8;7;11;6;2;11;7;4;7;6;13;9;7;12;6;6;11;16;10;7;8;18;9;5;11;9;9;9;11;9;17;9;9;6;5;7;15;12;11;9;12;10;4;12;7;8;10;7;9;10;5;12;8;7;11;8;4;11;12;7;13;9;10;6;9;15;12;12;13;11;10;5;7;5;9;5;6;8;5;13;7;10;13;8;9;12;12;3;10;13;8;6;8;9;5;5;9;11;8;6;7;13;8;8;5;6;7;3;7;12;6;6;7;4;4;9;7;6;8;6;8;8;8;5;9;7;11;5;4;11;13;4;6;7;6;7;8;7;10;8;9;13;1;8;9
GBX1_M05755_1.94d.bed	0.10963455149501661	33	301	66293	3;3;2;0;2;0;3;2;2;2;3;2;0;1;1;2;1;1;4;2;3;4;2;1;6;0;1;0;0;4;4;1;1;2;3;3;1;2;1;2;3;1;4;0;4;3;1;2;3;0;2;1;1;2;2;4;2;2;3;4;1;0;4;0;2;2;0;1;1;5;0;0;3;1;2;1;4;6;2;2;3;0;1;4;1;0;3;1;2;1;1;2;0;0;3;1;2;5;0;4;1;3;1;2;5;1;3;1;2;6;0;2;3;2;2;2;2;2;4;2;3;1;7;2;6;3;2;3;2;1;1;0;3;1;1;1;4;0;3;2;1;2;2;0;1;1;1;2;4;2
NKX2-1_M08976_1.94d.bed	0.10952902519167579	100	913	150239	6;8;4;6;4;3;6;9;5;7;7;5;8;8;5;5;6;4;8;8;9;2;7;3;6;6;9;6;15;8;5;4;2;7;7;5;5;8;8;2;5;8;7;4;7;8;5;5;7;10;6;6;7;3;11;4;10;10;11;8;4;6;5;2;6;2;6;7;3;8;10;3;3;10;4;8;8;8;2;4;7;11;7;3;6;7;10;11;7;7;5;13;5;9;4;13;10;6;6;7;3;2;6;6;12;4;10;6;5;7;2;8;10;6;6;1;6;2;6;2;5;5;2;5;3;5;4;10;4;8;5;7;2;3;4;5;2;8;10;4;7;1;5;4;6;2;7;7;4;7
TP63_M06215_1.94d.bed	0.10951526032315978	61	557	99122	2;4;1;5;7;1;6;3;1;1;5;3;1;6;5;4;5;3;3;0;3;2;1;7;1;5;9;3;0;0;6;2;5;5;3;4;2;10;3;1;5;1;8;0;0;1;3;4;5;5;1;1;3;0;1;1;4;12;5;7;3;6;5;4;5;5;7;5;6;2;6;1;4;5;3;9;1;1;2;9;1;0;4;5;4;6;8;8;1;8;13;3;3;1;3;7;3;5;2;4;1;4;1;2;2;1;5;2;1;10;2;2;9;2;7;7;3;6;4;10;3;4;1;2;6;0;2;5;1;6;2;6;2;0;5;1;0;9;4;1;1;4;2;6;3;2;3;3;5;3
PRDM4_M06025_1.94d.bed	0.1094488188976378	139	1270	174254	10;6;5;5;5;7;8;5;4;10;6;6;8;9;12;11;11;4;12;7;11;8;10;10;9;9;7;5;6;8;14;5;5;10;10;10;5;9;10;7;9;8;5;9;10;9;7;10;17;11;2;8;10;14;10;12;10;10;8;3;10;12;12;12;12;6;12;11;10;8;10;6;13;3;7;13;10;4;8;12;4;12;10;10;14;10;8;13;10;4;10;9;14;9;9;12;8;7;8;5;9;10;7;9;10;9;6;12;9;5;10;7;6;9;8;4;7;4;11;6;5;6;7;8;7;12;10;7;8;6;5;4;2;5;8;9;7;13;11;11;6;8;11;10;9;8;7;4;7;12
E2F1_M09494_1.94d.bed	0.109375	56	512	72956	6;6;4;3;2;6;3;2;3;4;5;4;0;2;2;5;4;2;2;6;4;6;1;1;5;2;1;4;3;2;3;6;3;5;2;4;3;2;3;6;3;2;2;4;3;5;5;0;6;2;1;3;1;6;3;6;1;6;0;1;1;1;2;5;3;1;0;3;4;1;4;7;4;7;4;5;3;4;1;2;2;3;1;3;1;7;4;1;0;6;0;4;6;1;2;4;0;3;1;1;0;3;4;5;4;3;7;4;6;2;4;5;6;8;3;4;4;4;4;2;4;4;2;4;5;1;1;6;3;7;1;6;5;5;2;7;2;7;1;4;6;3;4;5;14;1;2;4;1;3
CDX1_M05587_1.94d.bed	0.10915934755332497	87	797	199206	14;4;7;7;1;7;5;8;5;8;7;8;3;5;6;7;6;6;9;11;8;9;5;8;9;5;5;8;5;10;2;8;9;7;5;6;6;5;7;7;4;4;10;4;5;5;2;3;4;5;0;8;3;7;3;8;2;6;5;3;3;5;4;9;4;6;8;4;5;8;7;6;8;5;5;7;7;3;5;10;3;3;5;5;7;5;8;5;4;3;2;6;5;2;1;8;3;4;3;1;0;1;7;10;4;5;3;2;4;3;5;3;9;1;1;0;9;6;4;6;3;4;9;3;4;1;8;10;3;4;6;1;3;4;1;7;7;6;9;3;6;8;8;6;5;6;1;8;3;5
HES6_M08756_1.94d.bed	0.10915104740904079	99	907	129374	10;6;8;8;7;15;10;5;7;11;11;6;10;4;4;7;6;13;11;5;8;6;2;9;5;3;5;11;2;9;6;6;3;9;2;4;5;6;8;4;3;2;6;4;8;4;3;3;6;8;10;6;11;5;5;6;5;6;6;2;4;3;3;9;2;2;2;6;4;1;9;12;14;2;9;6;5;2;10;10;2;3;10;5;4;7;1;4;8;2;9;9;7;4;5;6;6;4;4;7;2;9;3;9;8;3;7;12;10;2;6;9;5;8;12;1;6;0;3;7;4;4;5;6;5;7;4;8;10;2;8;0;8;8;8;8;4;8;4;2;7;9;4;8;4;3;4;7;4;13
MAF_M10120_1.94d.bed	0.10912052117263844	67	614	108848	3;3;7;4;3;3;6;3;5;5;2;2;4;1;4;2;7;4;1;6;5;3;5;7;2;6;6;1;2;7;3;4;1;4;6;2;2;2;5;2;1;7;3;5;4;0;2;3;8;3;2;4;3;2;1;4;7;6;2;4;7;7;4;2;5;4;3;3;4;5;4;6;3;4;4;6;7;5;3;1;4;4;8;5;5;6;8;1;4;9;4;1;3;5;3;5;2;3;4;1;10;2;4;4;3;2;4;6;1;4;6;4;6;7;5;6;4;0;5;3;5;3;4;6;6;5;1;7;4;4;7;3;5;4;6;4;4;3;4;1;3;7;8;5;6;5;4;1;5;4
NKX2-1_M08973_1.94d.bed	0.10911925175370225	140	1283	183143	4;12;6;5;4;2;11;11;12;6;16;4;8;14;6;7;4;6;9;9;7;10;13;8;3;9;8;6;11;10;6;9;10;5;5;9;7;11;4;6;7;7;15;13;7;5;11;10;10;6;14;11;14;18;15;6;13;11;11;10;8;4;6;6;7;7;7;10;6;13;6;9;9;8;9;12;13;6;4;11;10;8;8;5;10;10;12;15;12;11;8;13;3;11;4;16;12;8;2;11;11;8;9;6;9;9;13;11;8;8;9;3;10;10;8;9;8;5;9;9;6;14;7;12;5;4;8;12;11;11;6;10;6;5;7;10;4;5;8;9;6;3;7;7;3;8;8;10;7;14
ZKSCAN1_M10311_1.94d.bed	0.10906040268456375	65	596	94943	5;6;5;3;6;4;4;6;6;6;3;2;5;3;1;8;5;3;5;3;9;2;3;9;5;4;6;6;6;3;2;4;5;3;6;4;2;4;5;4;1;4;2;2;0;1;5;4;5;3;6;7;4;5;3;4;5;3;4;4;5;4;3;3;1;4;2;1;2;3;3;2;7;5;3;6;8;2;2;1;7;5;5;3;6;3;5;2;3;3;2;2;7;6;5;8;4;4;2;3;6;4;5;1;4;5;8;1;3;5;3;2;2;4;9;2;5;5;2;4;3;3;3;4;5;9;2;4;1;1;2;3;8;7;5;4;2;2;3;3;6;5;4;3;4;2;3;4;3;2
ZNF444_M09371_1.94d.bed	0.1090407177363699	3318	30429	2324593	143;204;202;196;173;241;191;207;182;177;176;163;181;165;173;180;240;193;205;165;221;174;154;161;236;214;216;206;197;211;213;228;225;215;226;224;165;238;223;241;226;220;219;223;217;226;214;292;286;272;232;248;253;267;272;217;230;203;252;239;255;252;247;238;288;260;250;234;240;219;210;173;173;180;170;153;172;187;216;252;252;326;227;281;265;263;279;225;268;254;235;286;305;238;221;217;247;245;249;283…
ZNF680_ZNF680.RCADE.bed	0.10899780541331383	298	2734	362574	20;17;19;16;16;22;23;17;19;23;14;16;18;22;12;18;19;20;14;24;11;22;20;24;17;20;26;22;14;14;14;21;17;18;14;18;12;20;24;12;12;21;19;18;19;26;15;17;21;18;20;18;10;21;20;19;18;18;14;15;18;19;25;19;19;20;18;15;19;22;25;11;16;16;20;18;17;22;26;19;22;12;18;24;23;19;17;17;24;28;16;18;25;15;23;21;23;24;18;18;23;14;19;25;16;10;18;16;11;22;20;16;19;19;21;17;15;17;18;25;15;18;17;17;21;12;27;22;17;18;17;14;26;…
PITX3_M05995_1.94d.bed	0.10897435897435898	68	624	103991	5;6;8;5;5;10;7;2;4;2;5;8;4;2;1;3;5;6;5;4;2;2;7;10;1;3;4;4;6;1;4;4;5;4;2;2;3;8;6;6;2;5;5;3;8;2;3;7;6;6;6;6;3;4;7;6;1;1;5;5;2;7;3;5;5;6;5;3;4;5;6;3;6;4;3;3;6;3;6;3;6;3;5;4;5;3;3;2;4;4;3;1;1;4;4;4;3;4;5;3;4;5;2;5;6;2;4;6;4;4;2;4;5;2;2;5;3;5;4;3;5;4;1;3;4;4;5;4;6;3;1;2;6;4;2;6;2;6;3;4;3;6;3;5;3;3;4;1;4;8
NFATC1_M02089_1.94d.bed	0.10895361380798274	101	927	198724	7;9;13;5;10;5;4;8;4;5;6;6;2;6;6;8;6;5;8;9;9;8;2;9;3;6;7;9;8;8;3;8;4;8;6;8;6;2;8;7;3;9;6;5;3;8;3;9;5;7;9;4;8;9;8;9;3;5;3;4;2;9;11;6;4;5;9;9;5;7;8;4;7;4;9;5;6;4;9;7;9;5;4;9;5;7;5;3;9;4;5;3;13;3;3;4;4;3;10;3;4;10;6;5;6;7;3;8;5;4;6;4;6;13;0;11;2;4;10;11;8;4;10;10;4;8;2;6;8;4;7;4;5;8;5;7;4;7;9;5;7;6;7;7;5;5;1;8;4;4
ZNF273_ZNF273.RCADE.bed	0.10891089108910891	176	1616	207387	13;12;10;9;10;7;20;7;6;17;10;6;14;14;7;10;11;10;14;12;17;15;8;12;8;17;11;10;10;15;4;9;10;11;11;11;13;9;18;9;10;10;12;9;14;14;11;16;16;10;11;8;13;17;16;10;8;9;12;18;14;10;13;14;9;17;13;16;16;12;12;14;12;9;13;7;7;17;9;6;14;11;11;12;17;9;9;8;12;10;9;11;10;11;12;9;14;10;13;5;14;11;8;4;11;4;13;9;8;11;8;10;11;9;11;12;13;12;9;7;13;10;10;10;5;10;12;13;11;13;5;5;8;8;11;17;10;10;7;3;8;7;14;8;5;10;9;7;3;10
ATOH1_M08949_1.94d.bed	0.10876132930513595	36	331	88750	1;0;0;2;1;0;0;1;1;0;0;2;4;4;4;7;4;2;0;5;6;0;4;4;0;2;0;0;4;0;2;0;2;2;1;1;0;1;2;2;0;5;0;0;0;2;4;0;0;2;2;2;2;0;0;2;0;4;9;0;4;2;0;5;0;0;3;4;3;0;1;0;4;0;2;8;0;4;2;2;0;2;4;0;2;0;2;2;2;4;4;2;2;0;5;2;0;0;0;3;0;0;0;3;2;0;0;4;11;2;2;0;2;10;3;3;0;5;0;5;0;0;3;2;4;3;2;0;2;2;4;5;5;2;6;4;4;2;3;2;3;4;1;2;6;3;4;7;4;4
NR1H2_M06684_1.94d.bed	0.10867178924259056	99	911	145470	9;10;5;5;7;3;6;8;4;6;5;6;3;10;5;9;8;2;5;4;6;10;5;9;3;6;4;10;5;12;5;3;9;3;4;7;6;9;5;7;7;6;8;6;5;2;12;9;10;5;6;11;11;6;4;11;5;6;9;9;2;4;6;9;5;7;5;5;7;5;7;7;4;7;4;6;7;7;4;7;6;7;8;2;5;10;7;3;8;6;11;5;10;8;9;7;3;4;4;8;5;4;4;9;4;7;8;10;4;7;6;6;4;4;2;4;3;6;6;7;8;3;6;4;5;5;3;8;1;1;6;6;8;13;7;4;7;2;3;4;2;5;9;3;7;10;6;5;2;5
ESRRA_M08633_1.94d.bed	0.10866983372921615	183	1684	235274	14;12;18;15;10;17;14;4;11;10;10;11;15;12;12;15;14;14;13;12;8;11;12;10;12;8;9;15;12;12;11;16;13;5;10;15;12;17;13;11;9;6;12;8;11;14;12;10;14;14;6;6;11;10;15;5;16;12;13;15;11;12;12;11;11;16;11;11;14;13;10;13;8;13;12;15;11;19;9;13;10;8;7;8;6;9;7;11;13;10;15;14;13;11;4;13;5;12;9;11;9;7;12;9;5;11;12;11;8;7;11;9;17;17;15;6;11;16;25;11;8;8;13;9;10;7;4;12;8;13;10;12;16;9;15;7;6;6;8;18;13;7;10;12;15;14;12;…
NR2F1_M05951_1.94d.bed	0.10857461024498886	195	1796	208850	11;13;14;8;12;12;11;13;14;14;13;9;8;15;14;14;8;10;9;11;16;11;11;11;7;11;13;7;8;15;14;7;13;18;5;12;12;16;15;8;9;17;13;19;11;14;14;15;18;12;15;17;12;15;14;16;18;19;16;18;7;11;13;12;9;11;8;10;8;14;18;11;10;10;15;11;10;15;11;17;14;9;15;7;12;12;10;13;14;14;19;14;20;6;11;17;15;14;10;13;6;20;8;21;11;9;18;8;10;15;9;12;12;14;10;6;9;10;9;15;13;10;10;8;10;10;12;5;8;9;13;9;11;11;9;13;12;6;16;9;7;12;10;12;14;…
ZNF75A_M06254_1.94d.bed	0.10855457227138643	184	1695	262504	13;8;12;5;13;7;9;11;9;10;9;10;8;17;19;15;9;10;8;12;9;10;11;19;16;23;13;10;8;9;10;14;9;11;11;13;9;12;8;6;13;8;9;17;9;10;16;13;14;11;13;11;7;13;14;6;12;15;12;15;13;14;13;19;11;9;12;14;10;14;8;8;7;5;10;17;20;9;18;16;12;7;15;10;13;10;9;11;16;10;9;17;16;11;11;8;8;6;13;11;6;12;18;9;11;8;7;10;8;13;12;17;12;15;7;19;12;11;5;14;11;5;5;9;12;7;12;10;12;7;7;15;8;7;9;11;9;13;10;17;11;8;12;16;10;12;15;12;13;10
ZNF620_ZNF620.RCADE.bed	0.10849056603773585	138	1272	303781	15;12;10;16;12;6;10;5;9;7;12;7;17;3;7;8;8;9;10;11;8;5;7;11;12;8;6;13;9;9;8;9;8;10;6;8;10;2;5;8;10;3;5;9;9;8;6;5;7;8;9;10;8;10;10;10;7;9;8;4;7;13;4;7;10;8;8;4;10;8;12;11;9;7;14;9;4;8;7;4;9;10;9;6;11;7;6;5;8;10;11;7;8;14;7;6;12;11;5;6;11;10;5;11;4;13;7;6;10;8;12;14;13;6;7;7;6;5;7;6;10;7;7;6;6;5;9;9;7;8;16;9;10;11;14;10;5;5;10;10;7;13;5;9;9;15;4;7;5;12
ZNF18_M10343_1.94d.bed	0.10848126232741617	165	1521	236286	10;7;13;9;10;14;10;10;14;12;15;12;8;7;18;14;13;6;9;7;5;16;12;8;6;11;8;11;5;16;5;5;10;15;10;11;7;8;10;18;9;10;14;7;6;8;11;15;7;7;10;10;10;10;18;11;11;11;6;9;8;8;8;8;5;15;11;20;6;10;13;16;10;7;5;13;18;15;7;7;8;7;11;8;14;8;15;5;7;15;8;4;11;9;9;11;7;7;13;8;7;7;12;6;15;15;9;5;14;12;3;15;8;12;11;9;9;12;12;13;9;8;8;11;5;9;9;12;13;12;16;9;13;9;10;8;7;8;12;11;8;8;12;12;6;10;11;15;9;14
ZNF677_M10389_1.94d.bed	0.10845383759733036	195	1798	307028	12;14;12;11;13;13;11;14;8;16;8;17;20;11;12;13;11;15;15;14;13;12;11;16;15;10;12;16;12;17;16;8;12;17;12;9;7;12;9;13;13;14;9;13;14;8;13;15;16;14;15;11;18;15;11;14;11;13;10;10;11;17;11;9;12;9;9;16;11;9;12;16;15;11;10;14;9;16;9;8;17;10;13;22;8;7;17;12;12;16;10;10;9;15;14;10;6;17;4;15;8;12;17;15;5;9;9;9;13;11;11;11;15;11;7;15;8;17;8;13;12;13;11;12;9;5;10;10;6;9;14;11;11;15;7;9;10;10;15;9;8;9;20;16;13;1…
PLAG1_M02715_1.94d.bed	0.10833035395066143	909	8391	848708	53;44;51;70;49;63;68;54;43;63;67;58;68;62;56;47;49;48;59;56;63;48;61;51;61;57;54;65;55;48;59;54;61;56;59;55;38;66;75;67;56;58;63;75;58;60;64;53;60;56;62;64;57;71;66;51;51;41;66;52;60;71;57;57;57;65;65;59;62;53;53;48;59;57;63;51;54;54;52;71;66;60;67;60;56;55;62;56;64;62;56;55;56;47;58;64;51;53;48;60;57;47;54;47;46;55;62;49;45;50;70;61;70;48;59;56;49;45;64;49;58;46;45;64;66;45;51;61;41;35;59;44;49;…
RXRG_M06075_1.94d.bed	0.10831234256926953	129	1191	159361	9;8;10;8;7;4;9;10;7;4;7;6;6;6;7;8;5;7;7;6;11;7;5;8;5;6;6;7;10;11;9;5;10;8;6;8;2;9;7;6;4;7;13;12;9;5;13;9;10;9;11;10;7;10;12;12;14;13;16;10;5;6;9;7;4;8;8;7;8;9;9;8;13;9;7;12;7;10;6;9;6;6;5;6;5;7;7;8;15;10;13;12;8;5;9;6;13;11;6;11;1;10;7;10;7;5;7;5;5;11;7;10;5;7;8;5;7;8;11;9;12;8;5;4;6;10;6;6;7;6;10;8;8;10;3;9;9;4;6;7;4;9;10;9;10;7;6;6;10;7
RXRA_M09959_1.94d.bed	0.10828025477707007	153	1413	179247	10;14;11;5;8;4;12;12;11;8;6;9;7;10;10;11;8;6;6;5;14;10;7;8;6;5;10;7;11;13;9;7;12;11;9;9;8;11;7;7;7;8;17;15;7;10;12;11;11;8;13;10;9;10;16;11;12;20;12;9;5;9;11;11;4;8;9;8;9;13;10;9;12;12;6;13;7;11;5;12;8;11;9;6;8;10;7;8;19;10;17;12;11;5;12;7;12;14;11;13;3;11;5;14;9;5;8;6;8;12;8;10;9;9;13;6;8;7;11;12;10;7;8;5;8;11;8;9;7;8;11;7;12;9;5;11;11;4;9;7;9;9;11;10;11;9;10;9;10;7
ZNF771_M09401_1.94d.bed	0.10822510822510822	50	462	76290	4;1;1;1;2;1;1;5;6;3;1;3;3;4;6;2;0;2;2;5;2;6;4;2;5;5;3;2;1;4;2;3;1;3;3;1;5;4;2;4;6;2;3;4;1;4;7;3;2;2;1;2;5;2;1;2;4;2;5;5;4;6;6;2;4;3;3;3;3;3;5;5;2;5;1;3;2;5;3;6;2;1;2;4;4;2;3;8;2;4;5;1;3;3;1;4;7;1;0;1;2;5;4;4;4;4;2;2;4;5;2;0;2;0;2;4;0;3;4;2;2;1;2;2;3;5;3;3;3;3;2;6;4;1;6;5;2;4;3;4;2;4;3;6;6;3;2;4;1;1
ZNF254_ZNF254.RCADE.bed	0.10788863109048724	279	2586	333140	23;24;23;12;17;18;16;20;17;20;16;14;17;15;13;15;18;23;18;13;12;21;20;22;22;14;23;23;16;15;18;22;12;12;13;14;13;18;13;13;21;9;11;18;11;14;15;20;9;24;9;13;14;19;35;15;20;18;15;18;13;19;21;20;24;12;17;17;16;13;17;19;23;13;20;22;14;19;24;17;13;14;24;18;12;26;16;12;16;22;15;15;24;14;18;10;19;20;15;17;17;23;20;20;20;25;19;11;14;15;11;12;18;14;17;19;19;26;15;17;9;24;21;21;14;26;20;21;14;18;13;20;11;12;1…
HOXD11_M05830_1.94d.bed	0.1076923076923077	7	65	22999	2;2;1;0;3;2;0;0;1;0;1;0;0;1;0;0;1;0;0;0;0;0;0;0;0;0;0;0;0;1;1;0;0;0;0;1;1;1;0;0;0;0;1;1;1;1;0;0;0;0;0;1;0;0;2;2;1;2;1;0;0;0;0;0;1;0;0;0;0;2;1;0;1;0;0;1;0;0;0;0;0;1;0;0;0;0;0;1;0;1;0;2;0;0;1;1;1;0;0;1;0;1;0;0;0;0;2;1;0;1;1;1;0;0;0;0;0;1;0;0;0;0;0;0;1;1;0;0;1;0;0;0;0;1;0;0;0;1;0;1;0;0;0;0;1;0;0;0;1;1
ZNF124_ZNF124.RCADE.bed	0.1076328502415459	557	5175	715541	38;36;35;42;32;35;36;22;31;37;30;42;37;31;31;37;44;34;33;39;51;33;40;32;33;30;29;33;43;29;39;30;35;48;43;30;36;39;32;35;32;30;44;29;30;35;35;37;47;34;41;35;30;41;41;29;37;34;34;41;39;38;33;40;32;45;44;39;38;30;35;40;31;42;32;35;33;37;34;38;37;37;31;40;30;41;30;36;42;60;38;43;38;42;34;45;26;38;39;37;41;37;38;39;27;33;26;35;27;30;29;30;39;31;22;24;29;28;25;30;32;35;24;29;29;31;39;36;32;30;33;25;29;…
ZNF10_ZNF10.RCADE.bed	0.10763178599527931	684	6355	690377	45;41;49;52;40;35;57;36;42;45;41;44;50;41;38;42;55;42;44;45;41;49;47;32;54;39;39;36;28;46;39;40;48;31;40;32;41;43;44;37;43;54;48;47;48;36;58;39;49;44;37;34;47;40;43;47;34;37;39;56;58;49;44;38;64;39;47;68;60;45;42;38;39;32;40;42;31;44;45;47;44;56;39;42;56;50;52;40;41;38;36;49;41;57;61;49;37;40;45;42;58;43;51;30;36;48;47;53;43;39;41;30;44;37;30;42;37;35;36;37;32;46;46;39;41;32;38;38;33;41;31;27;36;…
ZNF154_ZNF154.RCADE.bed	0.10762942779291552	79	734	152594	7;8;9;6;3;10;8;8;8;5;4;5;2;7;6;6;4;7;4;2;8;7;3;5;7;6;5;5;9;9;6;5;6;3;1;4;1;3;2;5;2;6;2;7;5;5;2;1;5;3;3;2;8;5;5;6;7;5;7;1;6;1;3;7;2;4;1;3;6;7;3;3;3;3;3;6;4;3;1;11;7;8;9;6;4;4;5;8;2;3;5;6;7;9;9;5;4;6;4;6;5;3;5;7;2;1;3;2;1;6;5;2;0;2;5;7;3;4;8;2;5;7;7;1;3;4;3;4;5;7;10;4;6;0;9;4;3;2;4;5;5;6;8;4;5;9;5;8;7;7
PBX1_M09055_1.94d.bed	0.10759493670886076	51	474	94990	5;1;4;4;3;2;3;2;3;1;0;4;3;4;2;2;4;0;0;1;3;5;4;4;2;6;5;4;3;4;5;2;3;0;5;1;1;2;0;2;4;3;2;6;2;1;4;2;2;6;4;2;4;1;3;1;3;2;7;6;2;4;3;6;4;3;4;1;2;4;5;3;2;3;3;5;2;1;5;6;4;3;3;3;2;4;3;2;3;2;0;4;3;1;4;3;4;3;5;4;0;1;3;3;3;4;4;3;3;3;2;6;2;2;5;7;3;4;2;3;3;3;6;4;1;6;3;6;2;2;2;6;5;2;3;5;3;4;2;4;4;7;2;5;3;1;2;3;4;5
ZNF143_M06241_1.94d.bed	0.1075085324232082	126	1172	174785	13;6;11;11;9;7;7;11;5;10;8;6;1;8;12;14;9;11;5;9;8;10;11;6;5;11;9;8;6;8;10;7;5;7;8;4;7;5;6;9;5;8;8;9;11;9;7;8;7;5;3;7;8;8;6;6;8;5;6;4;6;10;5;9;9;11;5;9;3;8;5;9;5;6;9;9;6;8;10;11;12;8;8;11;11;7;5;7;13;10;12;6;6;5;6;8;4;6;4;7;6;13;7;9;7;6;6;10;10;10;10;8;3;2;6;5;6;10;13;7;13;7;7;8;12;9;15;10;5;6;10;7;7;4;11;8;6;7;7;9;4;12;8;9;6;8;8;5;11;8
MYCL_M07013_1.94d.bed	0.10738714090287278	157	1462	150296	12;8;12;17;10;6;10;4;10;8;12;11;11;12;10;12;13;7;11;11;3;7;13;9;13;9;3;7;9;6;21;15;11;9;13;6;7;12;10;8;9;12;8;7;10;19;11;9;3;1;13;15;8;10;11;16;4;13;15;12;18;15;4;21;11;17;12;3;4;8;11;14;12;12;13;9;18;9;10;10;11;8;11;9;13;9;8;11;3;14;7;13;10;9;14;13;9;9;7;7;14;14;10;13;13;11;16;11;6;9;9;11;4;11;11;6;5;11;8;15;3;3;6;8;8;12;12;4;7;6;0;6;8;7;9;8;6;12;5;9;4;9;12;7;5;10;6;15;13;3
CDX1_M08520_1.94d.bed	0.10726643598615918	62	578	127428	8;1;4;4;4;4;5;2;4;5;3;4;3;1;2;2;3;6;5;10;5;2;6;4;10;3;2;7;2;5;1;6;4;5;4;1;3;6;1;2;2;3;9;3;4;1;4;2;7;4;4;5;11;2;2;8;1;4;3;4;8;1;1;9;4;2;5;3;8;7;4;4;2;4;6;4;4;2;1;4;7;2;2;7;7;2;2;3;2;4;4;4;2;4;3;8;3;3;2;2;3;2;6;6;3;3;4;4;0;6;4;1;2;2;3;3;7;6;4;0;5;3;8;1;3;4;9;3;4;1;3;2;2;4;3;3;3;5;2;3;5;3;6;4;4;5;1;4;2;5
ZNF345_M09361_1.94d.bed	0.10719754977029096	70	653	101126	5;4;1;3;5;2;8;7;5;6;8;8;4;5;3;5;4;7;6;1;4;6;2;3;11;6;4;7;2;6;7;3;2;6;3;4;7;4;5;3;6;5;2;6;2;6;5;7;3;2;8;7;4;4;5;7;7;4;3;4;1;7;6;8;3;5;2;3;3;2;5;4;9;2;7;5;3;5;3;4;1;4;9;3;2;3;5;6;2;4;2;5;1;5;4;3;2;5;5;4;0;6;5;3;5;4;7;3;7;6;6;3;4;3;6;4;1;2;1;8;7;4;1;2;2;2;2;2;5;2;1;6;2;9;4;3;6;2;5;1;5;4;4;6;2;3;3;5;9;8
ZBED1_M06233_1.94d.bed	0.10714285714285714	3	28	16462	1;0;0;0;0;0;0;0;0;0;0;0;0;0;0;1;1;0;0;0;0;0;0;0;2;0;0;0;0;0;0;0;0;0;0;0;0;0;0;0;0;0;0;1;0;0;0;1;0;1;0;0;1;0;2;1;0;0;1;0;0;0;0;0;0;0;0;0;0;0;0;0;0;0;0;0;0;0;1;0;0;1;1;0;1;0;0;0;0;0;0;1;1;0;0;1;0;0;0;0;0;0;0;0;0;0;0;0;0;0;0;0;0;0;0;0;0;0;0;0;0;0;0;0;0;0;0;0;0;1;0;0;0;0;0;1;0;0;0;0;0;0;0;2;1;0;0;0;0;2
ZNF37A_M10345_1.94d.bed	0.10708938793483047	1216	11355	988519	77;59;66;70;64;85;63;75;78;70;63;71;71;59;71;78;86;69;84;67;63;71;61;67;93;85;96;73;71;77;90;74;84;76;81;70;63;75;95;97;86;81;78;71;87;95;84;100;91;97;88;79;108;94;89;87;75;82;93;88;91;84;81;92;85;77;75;100;87;80;90;76;81;74;76;66;75;88;63;69;99;83;66;79;91;77;91;63;93;67;83;84;90;101;99;81;87;89;81;80;84;76;74;62;95;79;77;85;87;90;71;62;78;72;64;74;70;66;76;62;64;63;52;57;60;55;70;62;51;66;55;52…
THRA_M06211_1.94d.bed	0.10683424980361352	136	1273	171521	10;11;4;8;8;15;7;10;9;5;7;4;12;11;5;5;10;4;7;7;7;5;11;15;13;9;7;17;4;7;4;10;14;8;2;11;1;4;9;7;13;12;3;7;9;3;15;11;16;6;15;4;8;3;2;8;9;6;14;5;16;11;5;7;2;11;12;9;13;8;8;10;7;8;8;12;9;8;7;7;7;11;7;12;8;11;6;5;2;7;12;11;18;19;5;11;9;6;6;22;10;4;8;8;12;9;10;6;8;7;7;8;4;15;10;0;5;1;7;14;10;11;10;10;12;7;10;12;7;10;4;4;12;6;9;13;8;4;10;16;6;11;6;4;14;7;5;2;0;13
RXRA_M06070_1.94d.bed	0.10672853828306264	138	1293	167260	10;13;12;9;5;4;10;10;10;6;6;6;7;8;7;10;5;8;7;7;14;10;7;8;7;7;6;7;9;13;9;6;12;12;6;10;3;11;7;7;4;9;15;12;7;9;12;11;10;9;12;10;9;10;12;12;13;17;13;10;6;9;10;7;3;8;8;8;8;8;11;9;11;9;9;12;8;12;7;10;7;5;6;7;6;7;7;8;17;11;13;12;11;6;8;8;12;13;5;12;1;9;5;12;8;6;8;6;6;13;7;10;6;7;7;6;10;8;7;9;10;7;7;4;7;10;7;8;8;8;11;9;8;10;5;9;9;5;7;8;5;9;11;9;11;8;7;7;10;6
ZNF675_M10406_1.94d.bed	0.10662282761860029	227	2129	292728	17;12;13;14;18;12;16;17;16;14;18;14;11;15;11;9;14;25;20;16;12;9;17;14;16;13;18;23;15;19;17;11;11;15;14;7;14;18;11;16;18;16;12;10;12;22;19;16;20;12;9;11;14;14;14;12;8;11;18;14;12;12;11;16;15;10;18;15;11;14;21;11;9;12;17;14;12;18;16;16;14;12;15;16;17;17;13;12;19;12;16;11;6;14;14;10;15;19;12;11;15;7;16;19;24;18;17;13;16;15;15;14;10;13;17;12;18;11;11;11;15;13;19;12;11;16;17;15;18;5;10;12;12;12;7;18;1…
ZNF655_M00582_1.94d.bed	0.10661764705882353	58	544	111404	5;3;1;5;8;5;2;4;3;2;7;4;4;3;3;8;5;10;6;3;4;3;4;5;3;3;5;6;4;3;5;1;5;3;5;7;1;6;3;7;3;1;0;4;0;3;2;2;2;2;5;4;3;3;6;4;5;3;3;3;2;3;5;5;2;3;2;3;4;2;3;3;5;4;8;3;5;2;2;5;4;2;4;2;1;2;5;6;2;6;3;2;2;4;3;2;5;4;2;7;2;6;5;0;2;3;1;4;5;0;6;1;7;3;2;4;4;5;2;3;2;1;2;4;3;0;2;3;3;5;4;6;5;9;2;1;3;4;4;2;4;5;2;6;4;6;4;7;3;1
STAT4_M06797_1.94d.bed	0.10658082975679542	149	1398	241616	8;3;7;6;8;8;5;10;10;11;11;14;9;11;9;15;9;8;10;9;7;12;11;12;4;6;17;7;6;12;7;13;6;6;10;11;4;9;14;14;9;6;8;5;14;10;14;7;8;7;6;7;9;13;18;10;12;8;13;14;9;7;9;7;10;9;8;12;12;10;8;9;10;8;6;9;10;11;15;7;10;7;7;9;12;18;10;6;5;8;12;13;14;9;13;11;4;11;8;11;9;15;12;7;9;8;12;8;13;12;9;7;12;12;7;10;14;10;9;4;15;5;7;10;8;7;6;7;6;3;6;11;10;7;7;6;7;6;10;10;8;7;7;8;11;5;11;14;8;14
ZNF585A_ZNF585A.RCADE.bed	0.10655737704918032	104	976	176800	7;6;3;6;10;7;2;6;7;5;7;5;9;5;2;8;1;7;6;10;15;6;8;5;11;3;8;12;7;7;4;6;8;5;7;8;5;6;7;5;6;10;3;9;9;6;6;1;5;4;2;5;10;6;7;7;6;6;7;7;3;11;4;8;3;5;9;2;8;6;6;12;5;5;5;12;7;6;6;10;5;7;3;8;8;4;8;8;8;6;7;11;6;4;3;11;4;7;7;8;5;10;4;4;10;7;4;7;7;7;6;6;4;6;8;3;5;6;6;5;7;7;9;1;9;6;4;8;11;6;6;9;8;10;6;7;7;9;7;2;8;4;11;4;5;3;8;4;10;9
ZBTB49_M06234_1.94d.bed	0.10652173913043478	98	920	117436	5;4;6;6;7;9;7;4;7;3;6;2;5;2;10;7;4;6;3;6;4;6;5;6;6;3;6;8;6;6;7;4;10;3;7;3;7;7;4;2;10;2;5;4;4;6;6;7;5;2;8;6;7;9;5;7;8;2;9;6;11;6;5;6;11;7;13;1;6;6;11;4;12;3;4;9;5;8;5;7;7;2;9;7;9;6;6;11;9;5;2;10;10;7;6;6;6;3;6;4;5;7;6;9;8;7;5;8;5;5;7;5;8;4;4;8;8;10;5;10;1;5;5;7;5;5;5;7;4;2;8;8;4;4;8;3;4;4;10;6;8;4;5;7;6;9;8;7;7;11
ZNF740_M09391_1.94d.bed	0.10649247822644498	1614	15156	1134694	73;101;107;102;75;121;99;97;98;97;98;95;94;91;70;107;96;90;100;89;88;95;73;91;110;132;115;108;95;110;107;119;101;110;117;119;91;124;122;111;97;109;107;120;94;125;127;133;137;132;124;115;114;121;137;112;139;117;110;124;106;101;136;103;116;110;99;106;132;114;102;74;75;103;87;66;71;84;106;114;103;177;144;134;134;136;122;112;159;141;105;150;128;100;85;123;109;122;121;112;107;93;111;108;91;76;96;95;71…
HMX1_M08779_1.94d.bed	0.10643015521064302	48	451	85563	4;1;0;6;2;3;3;2;4;5;2;5;3;3;5;5;6;7;0;5;3;3;3;2;3;4;5;2;1;2;7;0;5;2;2;5;4;3;0;2;3;3;3;4;1;1;1;3;3;2;4;4;7;7;6;1;4;2;2;6;2;1;1;4;2;2;1;3;2;4;4;3;1;4;3;1;3;0;2;6;3;4;5;0;6;0;5;6;2;6;4;3;3;1;3;0;4;5;1;3;5;2;3;4;2;2;5;3;1;2;3;2;3;5;5;2;6;1;4;4;2;4;1;3;2;3;1;4;3;4;3;2;2;3;1;3;1;3;2;1;2;3;2;4;1;2;2;2;5;6
ZNF439_ZNF439.MEME.bed	0.10633556192295447	334	3141	397899	27;32;21;20;19;27;27;30;34;26;20;17;17;26;20;26;23;20;26;20;27;25;21;24;21;19;19;28;16;24;21;28;17;30;15;17;16;25;20;22;17;21;23;17;19;25;17;29;19;20;24;22;17;20;22;23;19;16;12;12;19;30;15;15;13;20;28;25;16;25;24;20;25;25;21;22;22;21;18;19;18;21;17;20;18;17;17;17;19;10;17;21;22;8;16;23;28;18;22;22;15;21;21;18;13;26;22;23;28;14;17;23;24;21;18;28;25;21;25;20;20;20;25;15;25;29;19;23;19;26;22;24;13;1…
LEF1_M09993_1.94d.bed	0.10627177700348432	61	574	133886	6;4;4;2;2;5;5;1;4;2;4;5;5;3;2;3;3;2;2;4;3;9;5;3;6;3;1;2;8;4;5;8;7;2;5;6;3;6;4;3;9;5;4;3;3;2;5;5;6;5;7;7;5;1;5;3;7;2;3;1;5;4;2;5;3;5;2;5;5;6;2;2;3;1;3;4;7;2;10;2;4;4;3;6;7;5;3;4;5;2;0;3;2;1;6;3;5;5;4;5;7;3;5;1;6;1;3;2;2;1;1;4;5;4;4;2;4;2;2;4;6;0;5;3;5;2;3;4;6;4;3;6;2;5;7;2;1;2;4;4;4;4;2;3;1;4;0;4;4;6
NANOG_M08942_1.94d.bed	0.1062553556126821	124	1167	183442	7;8;8;9;4;6;4;11;8;4;11;9;8;11;15;10;9;10;10;6;6;8;6;11;11;4;9;7;6;5;4;16;6;7;14;5;6;6;5;10;7;11;11;7;7;6;5;11;12;10;7;11;5;10;9;11;8;7;5;7;12;5;9;8;10;7;8;8;7;10;8;12;11;8;3;9;8;9;6;7;12;8;4;12;3;5;11;6;7;8;1;9;6;7;7;9;2;6;7;5;11;5;7;6;7;9;4;7;10;5;3;4;8;6;9;9;7;8;6;5;8;11;7;4;14;5;6;6;11;10;12;8;13;5;7;8;8;6;7;7;7;8;12;7;8;10;8;5;4;11
ZNF768_M10431_1.94d.bed	0.10621468926553672	470	4425	540542	36;33;33;25;41;26;36;37;29;34;29;29;25;22;36;34;33;24;27;29;40;22;16;22;29;33;27;37;38;35;43;24;35;35;41;39;30;30;35;26;33;29;30;30;28;32;26;31;23;29;26;40;35;34;29;31;35;23;36;26;35;33;31;33;26;30;26;37;38;31;27;25;40;32;27;34;31;31;26;26;26;30;26;35;23;36;30;36;21;36;30;28;29;28;28;39;30;29;31;33;31;32;30;27;17;22;28;20;36;22;17;25;29;35;19;33;35;25;27;22;34;28;31;24;26;23;23;24;29;28;30;20;39;…
ZSCAN5A_M09419_1.94d.bed	0.1061655126937026	322	3033	393473	16;22;21;15;29;20;29;23;21;17;18;23;28;23;16;24;22;16;19;25;29;19;10;17;15;16;19;26;17;18;15;19;20;12;15;29;21;13;23;18;26;22;22;21;32;21;28;23;24;23;14;17;31;22;24;24;19;19;39;28;28;28;30;23;21;28;27;8;30;18;18;16;21;23;18;20;18;22;21;24;25;18;22;21;27;29;17;26;19;18;19;18;9;27;21;23;20;21;20;13;17;20;21;23;18;19;22;18;29;15;22;15;17;22;15;9;21;17;13;18;24;23;13;14;17;13;17;24;18;20;19;22;12;14;…
ATF4_M06454_1.94d.bed	0.10599926389400073	288	2717	433057	21;16;20;18;16;18;17;16;15;23;23;22;16;9;16;12;23;18;14;9;18;24;21;18;17;21;21;15;20;24;28;23;12;25;17;19;19;15;22;24;15;19;22;23;22;14;14;24;24;18;22;13;18;18;20;13;19;18;23;23;12;12;16;17;21;17;24;19;14;15;14;23;13;13;15;22;25;17;21;24;19;23;19;11;13;25;17;14;21;19;15;20;22;21;19;15;15;10;23;20;21;15;26;28;18;22;9;27;17;17;14;19;13;24;17;17;20;22;25;9;15;16;10;16;20;14;14;22;20;26;20;15;10;18;2…
ZNF671_ZNF671.RCADE.bed	0.10574189880613985	186	1759	261450	12;12;15;14;5;8;11;14;14;19;8;14;13;5;10;6;8;14;13;12;12;15;12;14;14;12;9;16;7;16;7;15;17;7;13;12;10;8;17;10;11;11;10;7;14;8;10;6;12;21;8;14;20;11;11;12;11;10;10;9;15;14;16;13;14;14;10;13;11;17;15;7;19;18;6;15;9;9;6;11;12;10;9;14;12;12;12;11;20;13;11;19;11;17;9;9;13;13;10;12;12;10;9;11;9;14;8;10;10;16;11;14;22;12;16;12;11;14;5;10;9;6;9;10;8;10;8;14;14;7;9;3;11;19;9;12;13;14;6;12;13;14;11;7;8;12;1…
ZNF525_ZNF525.RCADE.bed	0.10569105691056911	39	369	98832	4;4;2;5;2;4;3;7;0;1;3;4;4;1;0;5;4;0;2;6;4;5;5;1;2;3;3;5;2;4;3;2;1;3;1;4;4;3;3;1;4;2;4;3;3;2;2;1;1;3;1;1;6;1;0;0;4;2;3;1;1;2;2;3;2;2;4;3;3;4;2;6;2;3;0;1;3;2;1;1;2;3;1;2;3;0;1;2;1;3;3;4;1;3;3;1;2;1;2;1;0;1;1;3;3;5;1;3;1;2;4;4;1;1;0;0;3;1;1;0;1;2;2;4;3;3;3;0;2;5;3;4;4;1;1;0;6;4;1;3;2;3;0;4;1;7;4;1;4;5
CCDC169-SOHLH2_M09149_1.94d.bed	0.1055846422338569	121	1146	153601	6;7;5;11;9;14;11;8;5;5;18;0;14;7;6;8;10;13;16;6;4;8;8;6;14;9;5;14;9;4;8;8;7;5;17;11;6;8;9;3;8;9;7;0;7;3;4;2;8;7;14;4;8;13;7;7;5;10;8;3;5;2;3;6;9;2;2;13;9;14;8;6;19;3;11;12;3;5;6;8;0;5;4;10;5;12;2;6;15;6;10;11;8;3;8;10;6;4;1;12;2;13;0;9;11;5;9;11;18;4;5;9;5;7;8;7;4;8;4;9;7;6;6;4;8;6;7;9;11;7;12;2;13;9;2;9;6;12;13;5;10;9;4;8;5;5;10;13;7;12
HMX3_M05795_1.94d.bed	0.10555555555555556	38	360	78083	5;3;0;4;2;2;3;4;3;3;6;2;1;0;3;3;2;3;1;2;1;1;4;3;2;2;2;3;1;5;4;3;2;0;3;3;2;1;1;0;1;1;4;1;2;4;5;3;1;0;0;1;2;3;3;0;1;1;4;1;3;2;3;1;2;2;4;1;1;6;1;1;1;3;3;1;3;0;3;4;3;2;5;4;4;2;4;3;3;3;3;5;5;2;3;1;3;7;1;5;3;3;2;1;1;3;5;2;2;4;3;2;1;1;1;2;6;2;3;3;1;1;3;0;2;2;3;3;3;3;3;6;5;1;1;2;2;2;3;3;2;2;1;1;0;2;0;1;2;3
STAT5A_M06793_1.94d.bed	0.1054925893635571	121	1147	239341	7;5;5;11;3;12;5;7;9;9;14;7;5;7;12;7;14;6;13;10;6;7;10;10;4;5;10;7;4;7;11;6;4;8;5;10;7;6;8;9;8;10;7;5;7;9;7;1;10;6;10;9;6;9;8;7;9;9;8;7;8;17;6;8;3;5;7;6;7;7;4;8;8;9;12;5;6;8;8;11;10;6;9;7;12;15;7;11;6;5;12;8;11;12;7;4;8;7;13;5;12;9;6;6;5;7;5;9;8;8;8;8;7;7;10;5;10;10;6;7;10;7;5;5;5;9;6;4;9;13;6;10;6;3;5;7;8;4;4;4;6;4;7;6;10;5;7;12;3;11
ZNF771_M09399_1.94d.bed	0.10540540540540541	39	370	68610	3;1;0;1;0;2;3;1;7;1;3;1;2;3;5;0;2;1;3;4;6;6;2;4;5;3;2;2;0;3;2;2;2;3;4;3;1;4;2;4;4;3;2;2;2;4;4;5;1;0;3;2;1;2;0;2;4;3;5;3;2;5;6;3;1;1;1;0;4;2;5;4;0;3;1;2;2;4;3;3;3;1;1;3;2;3;4;6;2;2;3;1;3;2;0;5;4;1;0;0;3;4;1;2;4;2;1;2;1;4;2;1;3;1;1;1;0;3;4;2;1;1;1;2;4;2;3;2;1;2;2;4;4;2;3;6;3;2;2;2;1;3;2;7;3;4;1;2;1;1
ZNF90_ZNF90.RCADE.bed	0.1053952321204517	420	3985	560884	24;25;33;31;32;39;30;41;33;34;28;29;28;36;31;26;24;36;44;23;29;33;31;31;35;41;18;30;31;36;24;28;27;21;29;37;21;29;32;22;25;26;21;34;26;27;33;25;21;28;20;21;22;22;17;18;19;31;28;17;16;16;23;15;19;23;33;23;27;29;22;17;30;43;34;31;25;18;28;24;26;23;25;24;15;22;14;22;15;20;22;18;21;19;21;19;23;25;21;28;20;27;28;18;22;28;28;26;23;26;25;34;32;25;27;29;28;32;28;37;32;28;30;30;28;22;32;29;28;33;20;21;25;…
ARGFX_M09429_1.94d.bed	0.10526315789473684	66	627	138384	2;6;0;1;6;5;6;1;4;4;5;4;2;7;5;6;3;3;4;1;2;4;1;0;4;4;10;2;5;5;4;3;4;4;3;8;4;6;5;7;6;2;7;7;8;6;5;7;1;7;6;4;8;6;5;6;5;2;10;7;1;1;9;2;6;5;4;3;3;3;8;5;13;3;2;5;3;2;5;4;1;3;5;4;4;3;5;2;1;1;7;5;7;5;4;8;12;4;6;3;2;6;5;6;5;4;3;4;4;3;6;7;7;0;1;1;4;1;4;6;7;2;4;3;5;3;2;4;3;3;3;4;3;4;2;2;2;1;4;4;3;1;3;5;0;4;4;1;4;5
HSF1_M08813_1.94d.bed	0.1051930758988016	79	751	107621	6;4;2;6;6;8;5;5;5;4;7;4;5;6;5;1;6;6;5;4;5;3;1;3;4;4;7;4;6;6;12;10;7;8;2;6;3;4;2;2;3;2;5;5;7;6;5;5;8;6;2;5;6;2;6;8;8;3;5;7;8;7;11;10;8;10;6;4;8;3;4;3;10;1;6;0;4;9;4;5;3;10;5;4;4;6;7;7;7;4;1;6;7;2;6;9;5;7;5;2;4;3;5;3;5;4;3;2;7;5;4;3;6;7;1;3;3;5;7;4;4;8;4;7;3;6;5;5;4;7;6;1;4;4;5;8;3;7;4;3;4;4;6;4;7;1;4;3;2;2
T_M09978_1.94d.bed	0.10501193317422435	44	419	92426	2;5;2;0;0;2;4;1;2;0;5;2;4;4;2;1;2;2;2;2;0;8;2;2;0;4;2;5;0;1;8;0;3;7;4;7;2;2;2;2;4;2;2;2;8;2;3;5;6;6;0;2;2;3;1;4;1;4;2;6;3;0;2;0;4;4;6;4;1;4;0;4;3;2;3;4;0;5;0;0;4;3;4;2;6;0;6;1;9;8;0;6;7;5;1;1;2;11;2;2;0;2;2;0;0;2;4;2;3;8;2;3;0;1;6;1;0;5;2;2;1;1;8;3;2;5;2;4;1;0;5;0;8;0;1;7;0;4;0;2;0;4;0;0;2;0;2;5;4;3
ZNF132_ZNF132.RCADE.bed	0.10478883194910761	2372	22636	2344337	157;132;149;152;149;166;122;146;128;131;148;111;141;122;117;135;167;138;145;155;171;140;128;131;143;141;182;146;143;162;168;137;159;149;153;149;129;143;162;177;173;172;173;149;125;142;185;173;193;142;168;146;180;191;149;148;148;166;188;159;181;179;150;196;210;168;176;189;173;162;165;153;118;134;120;131;126;146;136;145;179;186;156;177;188;211;171;173;165;166;176;189;206;177;153;163;164;182;159;184…
ZNF280A_M10358_1.94d.bed	0.10477081384471469	112	1069	203305	8;5;6;5;3;9;5;9;5;8;4;6;8;6;6;5;8;10;7;9;10;6;4;10;3;5;4;3;4;7;8;7;4;6;8;10;5;12;10;3;8;9;12;6;6;6;8;11;8;9;9;8;9;7;10;8;9;4;6;11;7;7;6;11;12;5;4;9;4;3;6;7;4;5;8;7;5;7;11;6;12;9;8;5;16;9;9;7;10;5;5;8;4;5;8;8;7;5;7;6;4;7;7;10;6;7;5;10;9;4;12;7;12;11;10;7;9;8;8;2;5;6;11;4;11;4;5;7;7;5;6;9;5;7;7;6;2;8;9;6;4;12;10;8;7;6;5;11;4;4
ZNF596_M10405_1.94d.bed	0.10477056369665205	1959	18698	2129555	106;105;139;136;132;101;96;122;128;93;108;115;98;106;100;122;153;119;125;119;118;112;113;119;122;138;165;133;96;97;116;116;133;108;119;122;116;154;136;151;139;119;108;112;127;135;151;165;169;116;153;143;150;140;162;154;142;139;128;110;135;165;120;144;208;153;153;187;102;99;130;130;133;99;124;123;113;111;108;146;144;141;134;161;135;163;160;159;140;117;133;126;135;130;136;134;128;144;136;148;138;15…
PPARA_M09921_1.94d.bed	0.10463483146067416	149	1424	183827	10;13;9;8;5;4;13;11;10;7;7;10;6;9;10;10;8;8;6;6;15;10;9;7;6;4;7;7;12;12;9;6;12;10;7;10;7;13;7;6;9;7;17;15;7;9;12;9;13;7;14;13;9;11;16;13;11;19;11;9;6;9;11;14;5;8;9;7;8;12;10;10;11;10;8;11;9;11;5;13;8;10;8;8;8;10;7;9;16;10;17;11;11;5;11;8;12;14;9;15;3;9;9;16;9;6;11;6;8;14;7;10;11;9;11;7;8;8;14;12;11;8;8;5;7;12;8;8;9;6;11;8;13;10;6;10;10;6;8;7;8;9;12;9;14;7;9;7;10;8
E2F8_M05638_1.94d.bed	0.10452418096723869	67	641	123188	3;4;4;5;4;6;2;5;2;4;7;4;3;9;6;7;7;6;3;3;6;4;6;6;3;7;5;4;6;3;2;1;5;2;8;3;6;4;6;6;6;7;4;11;5;3;4;1;5;9;2;4;3;2;3;7;3;2;9;3;3;6;5;5;5;5;2;0;5;6;4;5;3;3;7;6;4;4;4;6;3;4;1;10;2;4;6;2;2;7;2;5;5;5;4;5;6;4;6;2;5;4;4;7;5;9;0;3;2;2;4;6;2;2;2;4;2;2;6;3;2;3;3;6;4;4;4;9;4;4;3;2;3;2;6;5;2;4;5;0;2;4;3;4;5;5;5;4;1;5
RORA_M10286_1.94d.bed	0.10441176470588236	71	680	126260	6;6;6;3;3;6;7;7;3;9;5;4;2;4;8;3;5;3;12;9;7;2;4;3;8;2;6;3;4;6;3;4;3;4;6;2;6;4;8;4;3;3;2;5;5;5;5;3;5;2;5;5;1;3;7;8;4;2;3;3;4;4;7;3;2;4;6;7;6;6;3;6;3;4;7;5;6;3;4;4;1;4;2;5;4;5;2;7;3;4;7;6;2;3;9;4;11;10;4;6;5;3;3;3;2;3;4;9;4;4;7;3;5;3;3;0;4;3;6;2;5;8;5;5;3;4;6;3;4;3;4;2;5;4;7;4;5;4;2;5;4;3;2;6;5;7;6;3;5;2
ZBTB12_M10447_1.94d.bed	0.10416666666666667	100	960	139660	5;7;7;5;7;8;10;8;7;6;4;7;8;8;4;10;11;6;7;5;6;8;9;12;3;7;10;3;12;1;6;9;7;11;5;6;2;8;3;4;5;5;9;5;5;12;9;4;8;6;9;5;5;9;8;3;9;7;5;9;14;4;8;5;6;2;3;11;5;8;6;7;6;8;5;6;8;5;7;5;1;11;3;5;4;4;7;9;7;5;6;5;4;11;6;3;2;13;7;5;4;7;5;4;8;4;7;9;7;3;6;10;3;7;1;5;5;7;7;8;6;6;6;6;9;7;9;7;9;10;7;7;7;7;1;5;4;7;4;6;3;3;5;6;6;9;6;7;3;8
NR4A1_M06696_1.94d.bed	0.10412667946257198	217	2084	323799	11;17;21;19;13;16;16;10;16;21;19;13;17;13;14;17;13;13;15;13;14;21;13;17;18;12;16;11;15;16;18;14;12;9;13;16;9;15;18;9;15;15;17;13;10;12;17;19;15;14;16;7;14;16;13;13;17;8;12;14;21;3;10;11;14;9;7;17;14;17;13;10;14;19;14;11;14;17;10;13;15;13;17;4;15;12;13;8;13;9;13;7;18;13;8;15;15;10;10;12;15;15;17;14;15;15;22;12;10;17;14;13;20;16;12;8;12;15;18;14;14;13;12;10;19;17;14;8;9;15;17;19;19;12;22;13;13;6;12…
ZNF18_ZNF18.MEME.bed	0.1040983606557377	381	3660	474135	35;20;32;28;29;37;19;33;41;31;20;27;28;23;38;25;35;23;25;22;28;26;23;19;17;30;23;25;30;32;26;28;23;26;32;24;24;25;20;33;30;26;20;16;18;22;32;23;29;21;31;32;21;23;33;16;28;21;17;25;21;19;23;17;21;36;27;35;21;27;26;19;21;17;18;28;27;33;21;27;16;26;26;28;28;19;32;17;21;25;24;20;26;21;18;16;22;15;18;15;24;18;25;24;24;31;23;20;26;20;23;19;20;27;14;22;24;23;19;27;27;20;25;17;17;36;24;34;27;20;28;27;20;…
NR2E3_M01990_1.94d.bed	0.10404624277456648	126	1211	198335	12;4;10;12;8;9;8;6;7;7;7;11;11;9;6;7;8;9;11;9;11;8;11;11;5;8;6;5;12;7;12;5;7;8;8;12;9;9;7;8;10;11;3;9;9;7;6;12;8;6;4;9;14;5;3;7;6;7;3;3;3;7;2;14;5;8;12;10;10;10;6;9;5;7;13;3;14;11;6;4;3;8;13;11;10;10;3;8;10;8;8;11;5;3;6;5;4;5;8;5;9;4;9;7;6;8;8;5;6;5;9;8;6;9;9;8;8;5;7;8;9;7;16;10;14;8;5;13;10;11;9;10;6;2;7;12;10;13;12;10;9;4;6;10;10;8;10;10;11;9
CDX1_M08523_1.94d.bed	0.1038961038961039	64	616	134010	3;1;5;6;5;4;5;1;3;5;5;4;4;3;3;3;4;5;4;12;5;4;6;4;6;4;2;7;2;6;3;6;6;6;5;2;5;5;3;2;2;2;12;2;2;1;3;2;7;5;4;4;11;2;3;8;1;2;6;5;7;0;1;9;4;3;4;4;8;7;4;4;3;5;6;5;2;0;1;5;6;3;2;7;6;2;2;4;2;3;3;6;1;4;3;5;5;3;1;4;3;3;5;4;3;3;4;4;0;6;4;1;3;2;4;3;8;4;3;2;6;4;10;4;2;4;8;2;9;2;4;2;3;5;6;4;3;5;3;2;5;5;6;5;4;6;1;6;3;5
RORA_M06062_1.94d.bed	0.10384215991692627	100	963	161591	9;7;5;8;8;14;13;8;8;12;14;15;11;7;5;4;8;7;15;6;5;13;8;10;5;5;13;7;5;3;12;5;5;10;4;7;5;8;9;1;8;3;3;1;10;8;9;7;6;7;4;8;6;7;8;6;6;9;4;4;8;2;6;5;5;4;5;10;10;6;8;3;6;10;7;6;7;5;4;7;4;4;3;2;7;4;3;5;5;3;6;6;3;7;7;7;4;8;9;6;5;8;4;5;2;7;8;5;5;9;8;1;8;7;4;5;5;7;8;7;8;7;4;4;5;5;4;4;6;5;6;8;10;4;4;5;8;6;1;9;7;6;6;3;5;3;5;10;4;7
HSF1_M08821_1.94d.bed	0.1038107752956636	79	761	112155	6;4;5;2;5;7;6;6;5;4;7;4;4;7;4;5;7;8;6;3;3;5;1;3;6;3;8;4;7;6;7;9;9;9;2;4;3;3;3;4;1;3;6;5;7;4;7;6;7;5;5;4;6;1;6;8;8;4;6;6;8;8;10;11;9;6;7;3;7;2;4;6;7;3;6;0;4;11;3;5;3;9;7;5;5;6;6;6;6;5;2;6;7;2;9;8;5;6;4;2;5;2;5;3;4;3;3;3;7;4;3;3;5;7;1;5;3;4;8;6;4;7;5;9;3;7;3;7;2;5;7;2;3;2;5;7;3;9;5;5;4;4;8;5;4;1;4;3;2;3
ZFHX3_M00497_1.94d.bed	0.10379746835443038	41	395	83196	3;4;0;1;1;3;5;3;4;1;7;4;5;3;1;1;2;3;2;2;1;3;2;5;6;4;2;3;1;2;2;1;2;0;0;3;5;5;2;3;2;4;6;1;3;4;6;5;4;0;1;3;1;3;3;3;3;2;3;3;1;1;1;1;1;5;2;2;3;3;3;2;2;1;1;4;1;4;1;2;6;2;4;4;0;1;1;3;4;3;1;3;2;0;1;6;5;2;4;3;2;4;2;4;3;4;6;1;2;5;2;5;4;2;2;2;0;1;2;4;2;4;5;3;1;5;0;3;4;0;3;1;3;4;0;2;3;3;2;2;2;2;2;4;2;1;2;1;3;5
SMAD1_M09137_1.94d.bed	0.1037037037037037	28	270	52547	2;2;2;0;2;3;0;0;1;3;0;3;0;0;0;0;4;5;0;4;2;5;0;4;2;2;2;0;2;4;4;0;3;2;0;0;1;3;0;0;0;0;5;0;0;0;2;4;0;4;6;0;2;1;0;2;4;5;3;0;0;5;0;3;2;0;2;2;2;0;2;0;0;4;3;2;8;0;0;2;0;2;4;1;4;1;0;0;4;0;1;2;0;0;0;1;0;0;2;3;2;4;0;8;1;2;1;1;0;4;2;2;1;4;4;1;6;0;0;4;5;2;1;2;2;5;0;3;4;2;2;1;6;0;0;0;2;3;6;0;2;0;0;0;0;0;0;0;6;1
GFI1_M08721_1.94d.bed	0.10364410790345481	219	2113	333333	23;16;19;20;10;13;16;9;15;14;13;14;15;20;17;20;13;13;19;19;14;21;21;15;12;9;11;8;19;12;16;7;15;18;14;12;14;19;18;10;15;16;20;12;13;7;8;11;10;16;7;20;17;16;13;13;15;13;13;8;14;8;8;10;24;17;18;17;14;12;18;14;12;9;20;9;18;21;10;11;10;11;12;22;16;12;11;13;15;11;11;17;7;6;13;12;15;13;13;12;13;3;15;9;10;16;10;5;12;12;16;11;7;12;17;19;13;22;10;13;21;10;13;22;20;14;13;13;14;20;15;18;15;13;19;13;16;16;12;…
MEF2D_M05892_1.94d.bed	0.10364145658263306	74	714	170994	7;5;7;7;4;2;3;4;8;4;6;3;9;3;6;2;9;4;5;3;8;8;4;9;3;7;6;6;6;7;7;8;7;4;8;2;3;5;3;6;1;8;3;6;7;7;8;4;3;5;2;2;4;3;8;6;3;3;2;1;4;7;8;6;4;2;4;3;3;6;5;9;9;6;4;3;2;4;4;3;5;2;7;3;4;6;5;0;5;4;2;6;3;4;2;3;7;9;4;2;6;1;4;5;3;8;7;4;3;5;4;2;3;4;3;6;6;6;10;5;2;3;6;1;9;6;5;4;2;2;3;4;3;9;6;3;3;5;8;4;6;4;3;3;4;7;4;4;4;8
ZNF219_M06854_1.94d.bed	0.10352236973371191	1349	13031	1241888	78;100;97;97;90;112;82;89;95;87;78;79;79;87;82;92;96;96;88;71;77;90;103;103;117;120;101;87;100;81;98;102;106;89;118;101;78;100;108;90;92;93;107;100;67;99;91;100;107;99;95;87;100;110;102;84;101;71;94;71;86;74;99;74;91;90;88;94;107;107;71;69;68;102;81;73;70;68;81;77;83;138;96;77;91;93;85;85;104;83;76;100;112;62;74;102;80;80;83;87;94;84;90;78;94;75;73;90;66;64;97;93;91;76;71;95;93;89;82;74;82;77;73;…
ZNF749_ZNF749.RCADE.bed	0.10350235232618923	198	1913	227407	16;11;13;7;16;19;17;10;18;20;11;20;19;14;15;6;12;18;12;14;16;16;17;15;17;7;9;10;15;14;8;18;16;7;2;13;13;9;11;9;16;13;11;11;16;15;15;7;7;10;16;10;13;11;10;16;17;17;9;15;14;10;9;8;19;11;12;15;14;12;16;18;10;12;11;13;10;10;13;10;13;15;12;15;21;12;19;13;12;11;17;18;11;16;11;18;12;11;12;17;12;14;22;21;9;8;20;15;11;13;13;9;11;8;8;13;17;18;8;9;7;10;6;10;9;13;8;11;11;15;11;10;15;11;8;9;9;12;16;8;16;11;12…
ZSCAN4_M09417_1.94d.bed	0.10344827586206896	258	2494	351305	20;18;17;14;16;17;14;9;12;15;27;16;20;25;15;18;20;17;22;11;21;19;12;16;21;18;17;25;15;17;19;27;23;16;26;17;17;16;24;13;11;10;21;12;14;8;11;19;13;10;9;19;19;13;23;11;12;16;17;17;16;12;10;12;25;14;11;11;14;20;15;20;15;9;8;20;16;20;16;17;20;22;16;15;16;19;16;18;18;17;18;18;19;11;16;32;24;14;23;21;11;16;17;16;12;25;19;10;14;15;13;26;19;16;13;17;15;11;16;23;14;14;9;7;14;26;19;17;12;17;20;20;16;14;17;2…
RORA_M06061_1.94d.bed	0.10335386721423682	151	1461	189855	14;10;16;7;10;7;8;7;16;8;11;5;10;10;12;11;10;10;10;15;8;17;13;5;6;13;14;9;15;10;12;9;9;8;14;9;10;10;8;10;10;9;8;14;8;8;12;8;7;10;7;8;10;12;11;13;11;7;8;8;11;7;11;7;9;11;10;11;14;11;9;11;13;7;8;2;3;8;10;7;13;10;15;15;15;5;12;7;8;9;12;12;10;8;8;20;8;11;14;11;9;10;5;8;9;11;8;9;10;11;10;9;7;13;11;16;12;3;14;8;5;8;2;8;13;9;8;6;5;8;10;10;8;7;12;11;3;7;13;13;9;8;9;9;4;8;12;11;9;14
TCF3_M06175_1.94d.bed	0.1033210332103321	224	2168	278730	16;16;16;12;27;22;14;24;19;10;14;13;17;16;21;14;9;16;6;24;17;16;11;19;18;15;16;23;14;13;20;22;20;15;17;12;17;16;14;17;10;17;16;12;14;18;13;18;11;19;16;6;11;15;12;13;13;13;12;11;15;15;9;12;15;10;15;20;8;16;12;14;17;9;12;15;18;16;18;9;12;24;11;12;10;11;8;10;9;10;20;13;12;12;11;21;17;12;18;11;16;12;20;21;14;14;11;19;15;14;17;12;7;18;10;10;11;20;15;17;16;14;15;13;17;14;18;9;10;14;11;13;9;13;12;13;12;…
E2F7_M05637_1.94d.bed	0.10330578512396695	50	484	96168	4;6;3;5;2;2;4;5;2;3;1;3;4;4;4;4;5;1;3;1;5;4;4;2;3;3;2;2;7;2;5;2;2;6;6;8;5;3;3;8;3;3;2;3;5;1;0;1;4;7;1;3;0;1;3;4;5;0;8;3;2;2;2;4;5;1;3;2;4;7;1;4;3;2;4;1;0;3;4;1;3;5;3;5;4;2;2;7;2;6;3;4;3;5;2;5;1;1;3;4;6;1;2;8;2;9;1;1;0;1;3;2;3;1;3;3;5;6;5;2;4;4;2;4;5;5;4;4;3;5;1;4;1;0;4;3;0;2;4;1;0;4;7;1;6;4;2;2;1;2
MNT_M05909_1.94d.bed	0.10324039186134137	137	1327	168647	7;7;7;15;11;13;15;8;8;4;20;2;13;8;9;6;10;12;14;10;4;15;10;8;15;6;3;12;12;5;12;9;8;10;16;10;7;4;12;8;5;7;9;3;11;5;5;4;2;10;12;4;14;18;8;14;5;7;6;6;7;4;5;11;7;7;6;8;7;12;9;9;18;5;10;8;6;9;10;8;2;12;8;10;14;9;6;8;13;11;11;16;11;6;9;17;6;6;1;9;9;11;2;12;19;5;14;12;17;7;9;12;6;8;13;6;6;6;6;11;8;3;8;10;6;13;8;10;8;4;9;0;13;6;7;9;7;13;9;6;8;7;9;8;5;7;6;13;9;15
SOX3_M09163_1.94d.bed	0.10323574730354391	67	649	112047	7;6;3;2;2;7;3;2;5;4;1;1;4;4;4;6;5;4;6;3;2;4;10;7;5;3;4;6;5;6;2;4;4;3;2;7;5;2;5;6;1;10;6;3;7;2;4;5;5;6;4;3;3;2;3;4;5;7;4;6;2;3;6;3;3;9;5;4;6;3;3;2;3;4;6;7;6;6;3;1;6;4;2;4;2;6;7;5;4;3;4;1;2;3;4;6;5;4;2;2;3;4;3;3;11;4;7;4;7;4;6;5;2;5;3;3;5;10;6;5;1;3;2;0;6;3;3;9;3;5;7;5;3;4;4;5;2;4;5;4;8;4;3;6;2;7;3;4;8;3
ZNF34_M10393_1.94d.bed	0.10311237823711095	434	4209	577993	27;39;23;28;31;36;38;34;30;29;37;33;35;27;21;25;29;27;19;36;22;34;29;27;26;27;32;21;27;15;34;38;30;22;31;29;31;25;23;19;26;26;17;21;23;27;30;28;26;33;34;18;30;27;31;21;29;19;28;34;26;37;15;32;30;32;30;32;39;32;19;31;29;24;28;30;15;24;24;24;30;27;32;32;42;18;34;36;33;32;32;31;34;29;36;27;34;23;33;29;26;29;34;14;26;33;26;21;34;18;25;33;22;40;19;24;24;22;35;26;29;25;34;25;22;23;37;29;32;34;26;26;27;…
LCOR_M02074_1.94d.bed	0.10295230885692658	136	1321	214978	12;12;10;5;9;11;13;10;12;9;14;8;8;7;4;10;12;10;8;7;11;7;9;7;4;11;12;6;10;14;9;10;9;8;12;6;7;11;4;11;8;6;2;7;11;8;11;7;12;17;7;10;9;6;9;6;8;9;11;8;11;5;11;14;12;5;5;6;4;5;11;11;5;7;8;9;11;6;14;14;11;10;9;10;8;9;8;10;12;8;10;8;7;11;8;4;14;7;6;10;7;9;10;11;7;11;5;6;14;4;9;6;12;10;9;12;8;12;9;7;13;8;5;4;6;8;9;5;4;12;10;5;9;11;11;14;4;5;6;10;9;9;7;7;10;8;7;6;13;12
MESP1_M05902_1.94d.bed	0.10294117647058823	210	2040	271939	10;16;10;11;24;20;14;17;20;12;11;12;16;15;19;14;11;17;11;18;15;17;12;15;12;10;12;22;11;14;20;16;20;15;13;9;18;11;11;16;11;16;13;13;15;16;19;18;12;13;15;10;12;15;12;13;10;15;11;15;14;15;7;13;17;13;20;15;9;16;9;13;15;10;11;12;16;13;20;7;14;25;11;11;13;10;9;10;11;7;13;15;15;9;10;17;12;13;15;7;15;10;21;21;18;17;11;20;15;13;12;13;7;17;10;16;11;17;15;11;15;10;13;10;16;15;14;9;18;11;13;13;7;13;11;14;11;…
TFAP4_M10006_1.94d.bed	0.10292249047013977	81	787	140277	10;4;8;0;8;8;2;4;4;6;8;6;8;4;2;12;8;4;6;2;10;2;2;4;8;8;2;4;2;10;4;4;6;8;6;4;2;10;8;2;12;4;10;12;14;10;6;2;4;6;8;2;8;2;4;4;0;8;6;6;10;6;10;4;8;8;2;12;2;2;2;8;2;2;10;12;4;6;6;6;2;4;8;10;0;4;4;6;8;0;2;0;8;2;8;2;4;6;6;8;6;8;8;4;10;0;4;4;6;6;4;2;2;6;8;2;2;8;2;2;4;2;6;6;0;2;12;0;2;6;2;6;6;6;6;0;2;6;10;6;2;2;4;8;0;4;0;4;4;12
CEBPA_M08526_1.94d.bed	0.10288808664259928	57	554	90575	4;5;3;4;3;2;6;7;3;6;6;5;2;1;2;3;8;4;3;4;7;8;4;6;4;6;2;2;4;3;3;6;6;3;5;1;6;4;0;1;7;2;0;2;6;2;2;5;4;10;2;1;7;5;1;1;5;2;1;5;0;1;3;0;2;6;5;6;4;3;6;5;5;2;5;3;5;2;6;2;2;4;1;2;4;2;3;2;4;1;1;4;2;0;1;2;4;3;6;2;6;6;2;4;4;4;6;7;5;1;2;3;4;2;2;4;3;7;3;3;3;4;2;5;5;3;7;9;4;1;1;2;4;3;8;2;6;6;4;6;3;3;4;3;6;6;3;2;4;3
SOX11_M02178_1.94d.bed	0.1028225806451613	51	496	93007	2;2;2;2;1;3;3;2;4;6;2;0;6;3;4;8;7;4;1;3;4;0;1;4;7;6;5;4;3;4;5;3;6;4;1;5;4;2;4;1;3;5;2;4;5;5;4;1;3;2;7;2;4;1;5;1;5;0;1;4;6;3;4;5;2;3;2;1;4;4;4;8;3;2;6;3;2;5;2;0;2;2;5;1;3;3;0;3;3;1;3;3;6;1;4;6;3;4;3;5;3;3;3;2;1;4;3;8;5;1;4;1;4;3;4;2;1;3;7;1;7;6;2;4;1;1;5;2;5;1;3;1;1;3;3;3;3;2;3;1;5;3;2;3;7;7;3;1;7;5
PBX1_M09053_1.94d.bed	0.102803738317757	33	321	72535	4;1;1;5;2;3;1;1;1;2;4;0;1;3;2;3;1;0;1;0;2;3;0;3;0;2;0;3;5;2;3;4;1;0;4;2;2;1;0;3;4;0;1;3;4;0;2;2;4;4;3;3;1;1;3;0;0;2;4;4;3;1;1;3;2;0;4;0;5;0;1;3;0;2;1;3;0;2;2;4;3;5;1;2;2;1;2;3;1;1;3;1;1;3;4;1;2;4;2;2;1;0;3;5;0;2;1;4;1;1;0;1;5;3;3;4;1;3;2;2;2;1;3;1;2;5;1;3;2;1;0;3;6;4;0;3;1;2;5;3;2;5;4;3;1;2;3;3;2;3
DPRX_M05622_1.94d.bed	0.102803738317757	33	321	61333	5;5;2;3;1;3;2;3;5;4;2;3;1;2;1;5;2;2;4;1;3;1;2;2;1;2;6;4;2;0;2;2;3;2;1;2;0;1;3;1;2;1;3;2;2;6;2;2;2;3;1;0;2;2;2;1;0;3;6;4;1;2;4;1;2;2;0;3;1;4;1;1;2;2;2;3;4;0;1;2;2;2;5;1;2;0;3;2;1;0;0;4;2;2;2;3;1;3;1;2;1;2;1;0;2;2;1;7;0;1;1;2;1;1;3;2;4;1;5;3;1;1;1;2;2;2;1;1;1;2;0;2;1;5;3;2;2;3;2;2;2;3;2;2;1;5;1;3;5;2
TCF4_M06176_1.94d.bed	0.10271041369472182	360	3505	465681	30;26;21;25;32;25;30;32;24;30;25;14;27;28;26;32;27;30;15;31;21;27;18;30;34;23;26;27;19;24;30;31;24;23;33;31;24;22;23;17;27;26;25;32;27;14;24;22;22;19;21;18;26;19;16;20;25;24;16;23;25;24;15;24;24;21;17;19;22;32;23;29;32;15;23;31;24;23;17;18;22;25;15;19;16;17;17;22;11;15;13;17;17;27;18;23;23;18;29;22;23;21;17;20;21;20;15;31;18;24;33;22;23;33;25;22;21;29;20;33;21;24;25;20;32;23;21;27;17;20;25;25;24;…
HIC2_M05787_1.94d.bed	0.10264196781050713	338	3293	431583	34;34;28;38;23;22;27;33;29;15;22;16;22;27;24;27;33;28;20;30;22;20;25;26;22;22;28;26;19;18;20;18;22;15;20;17;17;19;16;21;21;15;21;22;27;25;28;21;16;17;25;11;21;18;27;18;22;18;23;21;17;29;17;15;19;17;23;18;17;24;24;23;16;27;31;18;26;24;14;23;21;21;21;12;26;12;23;30;18;19;21;19;18;18;28;16;17;14;21;16;21;28;21;23;23;26;19;28;18;24;20;17;26;27;21;20;25;23;19;23;18;21;26;18;22;22;28;20;22;20;23;18;23;…
ZNF419_M10413_1.94d.bed	0.10261091838597773	562	5477	749432	38;47;35;33;32;45;39;42;34;38;34;36;40;39;37;31;41;34;40;40;33;43;39;44;46;34;34;37;44;29;39;42;37;39;43;35;24;35;33;35;33;48;38;29;27;45;38;36;40;33;38;35;36;40;36;37;28;35;41;30;31;40;42;44;33;41;45;29;50;42;36;33;38;39;20;29;39;42;40;32;24;38;35;30;47;49;30;39;36;30;32;39;38;41;40;37;48;34;36;47;42;44;40;30;46;39;37;33;28;41;39;45;27;35;29;23;38;37;29;36;51;37;42;40;35;42;42;39;35;34;25;30;26;…
SMAD3_M06083_1.94d.bed	0.10256410256410256	32	312	61074	2;2;2;1;2;0;4;2;0;1;4;0;1;3;0;0;0;3;1;5;0;5;2;5;3;2;5;1;2;0;4;4;2;2;4;0;0;0;2;2;0;1;0;4;2;0;0;3;4;1;4;4;2;2;1;0;0;3;9;3;0;0;3;2;4;3;0;2;2;3;1;2;1;0;4;3;2;8;0;0;2;1;2;8;0;6;1;0;4;1;0;0;2;2;0;0;1;0;1;5;2;2;3;6;2;3;0;3;0;4;1;5;1;3;6;1;6;0;0;4;4;1;4;2;0;4;4;2;7;2;2;1;6;0;0;0;0;6;6;0;2;0;1;0;1;0;0;0;6;1
MEF2A_M05890_1.94d.bed	0.10248447204968944	66	644	162821	6;3;2;3;3;3;5;4;8;2;4;3;9;3;7;1;6;3;5;0;4;8;5;7;2;5;8;4;4;9;3;3;9;5;7;2;2;4;4;5;0;9;0;8;7;7;6;4;6;5;2;1;3;1;5;5;3;3;2;1;4;11;6;10;2;3;6;5;2;6;6;4;5;5;2;3;4;3;4;5;6;4;4;1;5;6;4;1;3;5;3;5;5;2;2;6;9;3;3;3;8;1;4;2;4;12;7;1;3;9;2;3;4;1;2;4;3;11;7;3;6;2;3;6;4;5;1;3;3;2;1;5;2;8;6;4;4;5;7;5;2;4;2;2;4;7;2;4;4;5
ZNF562_ZNF562.MEME.bed	0.1023391812865497	105	1026	180477	11;11;4;10;10;6;8;12;8;12;3;11;8;7;7;6;3;8;7;2;4;3;9;7;7;11;5;6;8;10;7;6;3;7;5;5;8;11;7;3;10;3;2;9;8;10;11;9;7;8;9;11;7;6;8;10;3;7;11;4;3;7;7;15;5;5;8;10;5;6;8;4;4;7;7;11;9;4;3;8;3;9;6;8;11;4;2;4;10;10;9;6;4;3;10;5;13;9;5;8;9;5;4;13;9;9;3;13;10;7;5;6;10;9;3;0;8;5;5;9;6;4;5;7;5;1;2;4;5;5;7;8;9;11;4;13;5;3;2;6;7;7;4;4;7;6;5;5;4;8
HIC1_M08769_1.94d.bed	0.10219724067450178	200	1957	243549	10;13;10;20;15;9;21;14;18;9;11;13;12;16;11;14;13;18;12;14;11;13;15;18;18;13;9;16;6;9;12;12;9;11;16;8;12;11;16;10;15;8;13;17;15;16;15;15;10;11;17;7;9;16;17;19;16;16;16;13;10;12;10;10;13;9;9;12;17;10;10;15;10;13;17;13;16;12;17;16;7;13;10;5;19;7;16;15;13;13;11;13;19;10;14;16;13;14;16;16;13;17;17;15;23;17;18;22;19;15;9;9;12;7;13;10;11;15;11;15;18;8;10;12;7;9;10;11;8;17;12;13;13;12;6;12;8;15;9;9;12;14…
ZNF214_M10443_1.94d.bed	0.10201149425287356	71	696	192741	5;6;4;8;8;10;4;6;8;6;3;6;6;5;4;5;7;7;2;5;8;7;8;9;4;2;7;5;6;1;7;3;5;6;6;3;3;6;4;5;4;7;1;3;4;3;0;4;2;1;2;5;4;2;5;4;6;2;3;5;3;4;5;2;4;3;5;0;3;5;5;7;1;6;5;4;5;3;2;6;8;2;8;2;4;5;5;1;7;6;4;5;6;5;2;4;6;4;4;4;4;9;3;3;9;4;3;6;6;2;3;4;6;7;5;4;5;3;3;5;6;3;4;4;5;2;0;2;4;8;6;4;3;3;4;8;7;2;5;8;8;8;8;5;6;3;5;5;4;4
ZNF680_M10401_1.94d.bed	0.10197144799456152	150	1471	262233	7;8;12;9;9;10;10;8;10;8;11;15;8;14;10;12;9;10;7;13;8;18;9;11;10;12;8;7;10;11;10;15;6;6;7;12;10;8;7;6;4;10;12;15;7;3;8;7;11;11;17;9;6;9;9;7;9;5;11;15;14;7;10;13;13;13;9;7;9;9;14;5;8;11;6;10;9;9;11;6;16;10;10;7;13;14;10;8;7;16;10;12;9;11;13;10;12;22;5;10;9;14;14;14;6;13;11;11;2;9;12;11;8;8;9;7;9;8;14;15;13;9;10;15;9;8;10;7;12;13;11;12;5;6;8;6;7;3;7;6;10;11;17;5;10;8;8;13;4;9
GSX1_M01465_1.94d.bed	0.10173697270471464	41	403	79239	2;1;2;2;3;2;5;1;2;1;4;6;2;4;4;1;0;2;1;3;1;8;6;3;2;2;2;3;2;1;0;3;3;2;2;2;7;4;2;2;3;1;3;4;0;3;5;3;1;3;2;6;1;7;1;2;0;3;0;1;3;3;3;3;1;0;4;2;2;2;4;3;1;0;3;6;3;3;4;1;3;4;1;1;2;7;2;1;5;2;2;2;1;1;0;3;6;4;3;4;2;5;2;3;2;3;3;1;5;4;2;4;3;4;0;0;1;5;4;3;2;2;2;1;3;6;5;2;5;3;1;3;4;4;3;2;4;3;5;2;1;2;1;1;2;2;6;2;4;4
FIGLA_M08661_1.94d.bed	0.10173010380622838	294	2890	356786	17;24;22;11;27;15;12;27;20;17;23;21;23;24;20;23;25;19;25;26;21;21;20;27;19;21;24;16;23;23;19;26;13;22;18;16;20;17;20;11;16;23;18;15;25;18;15;22;15;22;20;21;14;19;24;32;20;20;17;20;18;18;23;14;20;10;14;21;23;24;23;14;19;22;14;15;17;14;28;18;22;15;21;22;22;13;23;18;13;25;15;24;23;16;19;15;13;26;25;14;19;17;22;15;19;16;26;16;13;17;16;18;18;13;20;21;20;16;10;22;12;19;10;14;28;23;16;13;23;16;10;19;20;…
EN2_M05669_1.94d.bed	0.10163934426229508	31	305	72449	4;4;3;1;2;2;2;1;2;2;6;1;4;2;2;2;3;2;3;2;2;3;1;2;4;1;1;2;3;3;1;2;3;2;7;1;2;1;2;2;1;3;2;0;4;2;2;3;1;0;1;2;1;2;2;1;0;1;1;2;0;3;2;1;2;1;1;1;3;2;2;0;1;2;3;3;2;2;3;1;2;2;1;2;0;2;2;2;4;3;1;2;1;1;1;0;3;3;2;1;3;2;1;0;4;0;2;3;3;3;2;2;1;3;0;1;0;0;2;3;1;1;2;3;6;2;2;1;5;1;2;3;3;2;1;3;3;4;1;4;1;4;4;4;1;2;1;1;2;3
ZNF442_ZNF442.RCADE.bed	0.10158910329171396	179	1762	313409	15;12;18;12;8;11;12;13;11;13;12;20;10;8;16;13;10;11;16;14;11;7;11;16;19;14;21;19;9;8;23;13;13;12;13;13;9;13;7;15;10;9;11;9;4;11;8;12;15;17;14;11;16;7;5;13;11;8;13;13;16;10;10;6;19;9;8;10;8;13;10;15;10;6;10;10;12;13;15;10;9;9;16;10;10;14;5;10;7;8;15;9;4;12;11;5;9;17;6;20;5;12;15;16;11;9;7;12;13;10;16;15;8;9;14;13;7;14;4;8;13;20;15;9;12;15;11;14;9;13;11;20;8;6;16;12;11;10;7;16;13;11;20;7;11;20;10;1…
HMX1_M08978_1.94d.bed	0.10138248847926268	66	651	109495	11;4;3;4;5;3;6;3;1;11;4;4;3;2;6;3;3;5;3;2;5;5;4;4;0;3;5;5;4;5;5;2;4;5;3;5;2;4;4;3;3;2;2;2;7;1;3;4;3;4;3;3;7;7;7;6;8;3;5;8;4;3;2;7;5;5;2;2;3;3;3;6;4;6;2;6;4;6;3;3;5;4;6;1;3;7;3;5;4;11;6;5;6;2;1;1;3;6;3;5;6;4;8;8;5;5;6;2;3;5;1;5;3;5;9;2;6;2;5;7;4;4;2;6;4;4;5;5;4;6;7;7;3;5;4;5;5;2;7;3;2;4;3;9;4;3;5;2;7;5
HSF2_M08819_1.94d.bed	0.10114942528735632	88	870	127881	5;3;7;6;5;7;8;7;5;4;10;4;5;8;8;5;7;7;9;2;6;5;2;2;7;4;7;6;8;6;7;13;12;4;7;4;4;4;4;6;1;2;9;4;6;8;7;9;9;7;4;5;6;2;4;13;8;5;5;7;10;6;15;11;10;11;8;3;8;4;6;7;7;3;7;3;2;8;3;7;5;8;6;5;5;5;9;6;7;3;1;6;8;2;9;7;7;5;6;2;6;3;6;3;6;3;3;2;7;5;2;5;6;7;2;6;3;5;7;5;7;9;4;9;4;9;5;6;3;10;7;4;2;6;3;8;6;9;5;3;4;4;8;6;6;2;4;5;3;4
ZNF248_ZNF248.RCADE.bed	0.10114942528735632	88	870	193311	11;3;10;9;8;9;6;1;9;6;4;11;9;6;7;7;9;7;10;8;10;9;10;9;7;6;3;11;8;6;3;7;6;8;3;6;7;6;6;6;5;2;5;6;7;6;5;9;4;7;7;1;9;7;6;6;3;3;5;2;5;6;5;3;1;2;8;6;3;4;7;7;6;4;5;4;7;3;10;3;9;6;4;6;4;6;6;5;3;4;10;7;5;6;6;6;5;7;7;6;2;5;4;8;8;5;4;10;6;3;2;6;4;3;7;8;4;3;3;9;3;6;14;6;4;7;7;8;3;6;7;4;6;3;3;2;6;2;4;7;1;3;4;3;5;6;8;7;4;7
ZNF440_ZNF440.RCADE.bed	0.10114942528735632	132	1305	212781	8;12;8;10;11;8;6;7;10;8;6;8;12;6;10;10;10;5;9;7;6;16;8;9;8;9;14;8;11;9;5;8;5;6;9;13;12;15;5;14;6;13;7;10;5;11;14;12;10;12;9;9;5;8;14;15;10;7;11;7;13;6;3;8;6;5;9;5;15;8;10;11;5;9;8;7;9;10;6;6;9;10;4;9;8;9;8;13;14;12;8;5;7;7;11;5;8;11;16;9;7;5;6;8;9;9;6;11;4;5;8;13;9;8;9;13;10;7;11;7;9;7;6;7;7;10;10;6;9;12;10;5;3;8;11;8;5;9;9;9;7;13;7;4;7;7;9;7;12;8
SCRT1_M09116_1.94d.bed	0.100990099009901	51	505	104007	4;3;2;3;3;4;4;7;5;1;4;3;5;4;2;4;3;4;4;6;4;6;4;3;3;5;5;6;3;5;4;2;3;4;4;4;4;1;5;3;4;5;4;6;1;7;2;4;3;4;3;2;0;2;4;4;2;3;1;6;2;1;3;1;1;4;4;3;2;3;1;3;3;2;5;2;5;1;8;5;3;2;3;3;1;5;3;3;3;0;3;2;4;1;1;5;1;1;3;1;5;3;3;4;2;3;2;3;3;2;3;1;4;1;3;4;7;4;2;4;2;4;1;3;3;3;3;5;6;6;7;4;3;4;5;1;3;6;3;5;2;2;2;1;6;8;5;3;5;3
ZNF777_M10317_1.94d.bed	0.10084033613445378	60	595	76732	4;1;5;4;4;4;7;6;8;3;6;6;6;3;4;7;4;2;2;5;3;6;2;3;5;1;8;5;0;1;3;3;1;0;8;6;2;6;2;4;8;3;5;2;5;2;3;3;7;2;3;3;3;6;5;10;3;5;9;12;6;6;3;5;2;2;7;3;3;6;4;6;4;3;4;6;3;4;2;1;6;2;3;5;5;2;6;2;3;4;3;6;7;7;2;4;3;4;4;5;3;2;2;2;4;6;3;3;3;4;6;5;4;4;2;4;3;3;3;1;3;2;5;3;4;5;4;3;3;0;2;5;2;2;5;7;2;2;3;4;2;4;2;5;5;5;5;1;5;5
BACH1_M09446_1.94d.bed	0.10084033613445378	24	238	49958	5;0;2;1;0;2;2;3;2;1;2;2;2;2;2;1;4;3;2;2;1;2;0;2;5;3;0;0;0;1;1;1;0;0;1;2;3;3;6;2;1;0;4;2;0;4;3;1;4;1;0;2;0;0;0;1;1;1;1;1;2;1;0;3;2;2;3;4;5;2;0;3;1;1;3;0;0;0;2;2;0;0;1;0;0;2;2;2;2;0;1;0;1;0;1;1;3;1;2;2;2;4;3;2;2;0;0;0;2;3;3;2;3;4;2;3;0;0;1;1;1;3;0;2;0;0;1;3;2;1;1;2;1;0;1;3;3;1;1;0;3;4;1;2;1;1;2;0;1;2
NR2C2_M05948_1.94d.bed	0.10076530612244898	158	1568	196143	12;16;11;11;9;4;14;11;10;11;7;9;5;11;13;12;8;7;6;7;12;10;5;8;6;4;14;8;11;13;10;7;13;13;7;10;9;15;11;7;10;9;18;14;9;8;14;9;14;9;14;11;10;13;17;15;16;18;11;11;10;9;10;12;6;9;9;7;9;12;13;9;9;13;7;9;11;13;5;14;8;10;13;10;12;12;8;9;17;12;19;15;18;5;13;12;12;15;11;14;3;12;9;22;12;9;10;9;7;17;8;12;12;10;11;8;9;9;10;8;11;6;10;4;5;10;11;6;9;9;11;8;14;12;9;11;11;4;12;9;9;9;11;10;13;8;10;8;12;10
MZF1_M06657_1.94d.bed	0.10073855243722304	341	3385	348377	10;29;25;20;29;27;17;22;27;19;27;20;32;22;22;13;23;31;28;20;30;28;20;21;25;20;23;27;28;28;16;21;20;26;20;23;24;28;24;30;25;26;18;26;26;20;24;27;16;25;18;28;23;27;23;19;28;19;20;24;18;34;36;31;26;32;18;29;24;25;25;20;12;25;24;16;16;19;20;28;21;26;28;25;28;29;29;21;32;32;26;19;25;19;28;21;28;17;21;24;25;17;22;23;19;15;19;28;15;25;24;23;23;16;18;21;19;23;26;10;16;32;24;23;24;24;16;19;22;21;16;19;23;…
SOX17_M10294_1.94d.bed	0.10059171597633136	68	676	142089	7;4;7;6;2;3;7;4;3;5;5;5;10;6;8;3;6;5;3;5;2;6;4;3;7;5;3;4;4;1;11;2;4;3;3;4;2;5;6;2;8;1;10;4;10;9;4;5;2;7;4;7;4;5;7;1;2;2;6;7;8;6;4;5;7;3;0;3;5;4;3;3;7;4;4;5;8;2;4;4;5;4;2;3;4;6;5;5;0;6;6;3;8;5;7;5;2;4;5;5;5;8;2;3;5;3;2;3;5;3;4;2;7;7;0;8;5;5;3;2;3;3;3;3;5;5;6;5;2;4;5;3;8;4;3;4;7;4;3;2;3;3;7;3;5;3;2;5;3;8
ATOH1_M08947_1.94d.bed	0.10047846889952153	42	418	101590	5;6;0;6;1;0;2;1;2;2;8;2;4;4;2;3;8;1;4;3;2;2;0;6;0;2;0;4;2;0;1;3;6;4;3;6;4;6;3;1;2;2;0;4;3;4;3;2;1;0;4;2;2;2;1;0;2;9;6;2;4;0;6;0;0;1;7;5;2;4;0;2;2;0;2;6;2;0;2;2;2;6;5;6;0;2;2;3;0;5;0;0;4;0;4;3;0;3;1;4;2;1;0;2;5;0;3;4;5;3;2;1;7;10;0;2;1;6;1;6;4;2;2;2;3;0;3;1;0;4;2;8;6;4;2;6;0;4;0;2;4;0;2;2;6;0;2;9;4;5
NKX2-1_M01425_1.94d.bed	0.100418410041841	72	717	123868	7;4;5;8;5;3;10;8;6;3;4;1;8;3;2;6;3;5;4;5;10;6;10;6;5;5;8;4;6;2;8;5;4;10;4;3;7;9;3;9;6;4;4;5;5;4;4;5;3;1;1;8;4;6;3;6;5;4;10;8;6;5;3;6;5;1;4;6;1;6;6;6;6;6;5;5;5;5;2;2;5;3;4;4;7;5;6;6;5;4;4;2;1;4;5;2;5;8;2;3;5;2;6;4;5;6;4;4;2;4;6;5;1;6;3;4;6;5;3;3;2;5;6;4;4;3;7;7;5;6;8;5;4;4;4;5;3;4;8;6;3;3;4;1;4;6;2;5;4;4
ZNF790_ZNF790.MEME.bed	0.1003584229390681	140	1395	252942	10;15;14;12;10;13;11;18;13;6;6;11;15;12;4;5;13;13;13;16;8;13;9;10;9;11;17;9;10;9;13;19;16;10;8;10;9;10;7;11;7;6;9;6;9;12;16;3;5;10;12;9;8;15;9;5;15;4;10;9;11;11;8;10;5;11;13;7;6;13;9;6;10;9;12;6;11;5;12;9;10;9;9;8;10;8;6;12;8;15;8;15;5;7;6;9;7;12;8;7;7;6;9;13;8;11;9;9;10;5;6;4;10;8;0;6;11;11;7;11;8;5;11;9;10;7;4;6;6;10;10;5;5;9;4;12;12;5;8;5;9;7;10;8;9;10;12;11;9;7
T_M09203_1.94d.bed	0.1	55	550	101197	8;7;5;7;1;7;2;6;1;3;12;6;3;4;3;5;2;4;4;1;3;5;4;9;2;7;2;9;3;2;9;2;1;4;5;4;6;3;0;8;1;3;0;5;6;2;2;7;1;4;5;5;2;2;2;7;2;5;4;0;5;1;5;4;3;6;4;0;2;4;7;2;2;2;9;5;6;5;5;4;1;0;0;1;4;2;1;2;5;5;3;8;7;6;4;3;2;5;4;2;3;1;2;5;7;4;5;3;0;6;1;1;2;3;1;4;3;1;2;4;1;1;5;5;2;1;2;3;1;3;4;0;8;4;6;2;6;5;3;8;2;1;3;4;4;5;2;1;2;7
ZNF71_M10438_1.94d.bed	0.09999026384967384	2054	20542	2433615	144;134;133;150;139;171;139;124;134;129;126;136;126;118;101;107;146;118;115;118;137;152;136;136;153;168;172;114;153;138;137;142;135;152;133;149;111;135;144;143;163;180;156;135;142;139;160;162;187;145;135;123;164;202;152;134;162;142;138;174;169;185;128;154;170;160;140;155;151;127;128;129;106;111;93;128;121;139;119;141;140;137;122;123;154;151;141;140;164;150;146;160;148;161;163;149;129;162;149;147;…
NR1D1_M08989_1.94d.bed	0.09991603694374475	119	1191	168859	11;6;10;14;10;9;13;11;6;9;11;10;9;8;6;8;4;11;11;7;8;7;9;9;7;7;8;9;5;9;11;8;8;6;3;8;10;6;8;2;5;7;7;7;13;9;8;11;11;7;5;16;10;9;11;9;12;15;8;7;8;2;6;9;14;7;12;8;12;6;7;8;9;7;8;8;9;4;9;6;6;4;7;4;14;6;4;4;9;13;10;8;7;13;9;7;6;13;11;8;8;3;11;5;7;7;7;10;9;8;12;4;8;6;5;5;7;5;10;8;9;5;7;7;7;7;5;6;7;12;6;8;7;4;4;5;5;3;5;6;8;10;7;7;12;5;6;9;7;8
ESRRB_M05685_1.94d.bed	0.09985935302390998	142	1422	220212	13;15;14;18;8;16;11;7;6;9;5;9;11;11;9;12;11;9;10;15;6;8;12;5;11;9;9;10;12;13;7;9;10;5;12;9;13;12;11;10;5;6;11;9;10;12;13;6;13;12;7;6;9;13;12;4;11;9;6;10;10;13;9;9;5;13;10;6;10;9;7;11;5;12;8;13;9;17;8;10;7;7;5;6;5;5;7;12;11;9;9;10;13;13;3;14;6;11;5;12;7;7;9;9;8;8;10;10;6;7;10;7;12;14;12;7;9;10;18;11;9;11;11;7;9;9;4;9;7;9;10;9;14;7;10;7;5;7;8;13;10;5;6;12;15;11;10;6;11;9
ZNF713_M06251_1.94d.bed	0.09966024915062288	88	883	169828	7;4;6;8;10;11;8;5;8;6;3;8;9;10;6;6;11;6;7;6;12;8;6;5;5;6;2;2;2;5;2;4;5;5;6;7;4;9;4;4;7;2;3;7;4;4;7;5;7;8;5;3;7;7;10;9;5;3;7;4;8;5;4;3;7;8;4;4;3;6;6;4;6;10;3;6;3;4;6;7;10;5;6;14;11;10;6;9;4;2;2;6;3;5;8;5;12;6;11;7;7;4;6;7;5;3;14;4;5;6;4;7;7;6;7;13;7;2;7;6;11;5;2;0;9;10;6;4;2;2;0;4;4;3;6;5;7;6;6;3;2;9;6;3;3;2;9;5;4;6
EMX1_M05661_1.94d.bed	0.09961685823754789	26	261	61272	2;1;4;0;0;0;2;4;1;0;6;2;0;0;1;2;2;1;2;3;3;0;4;4;7;0;0;3;0;3;1;0;2;4;0;3;4;5;1;0;5;0;2;2;3;3;5;0;4;0;0;2;1;0;2;1;2;2;3;2;2;0;1;0;0;2;1;0;0;0;4;0;0;0;4;2;1;6;0;2;6;0;0;1;0;0;1;0;0;0;3;2;0;2;1;1;3;1;4;1;2;2;1;0;6;1;4;4;2;3;0;3;3;0;3;0;0;1;5;4;2;3;2;0;3;6;0;2;0;0;0;0;0;8;0;0;0;4;0;5;0;2;1;2;4;0;2;0;0;3
TERF2_M01857_1.94d.bed	0.0995260663507109	42	422	82400	5;3;0;1;1;4;0;3;3;6;0;5;6;1;3;1;0;3;4;4;2;5;8;5;4;6;1;2;2;4;1;4;1;3;5;1;10;4;3;3;3;1;5;4;2;3;2;5;2;2;5;4;3;1;3;1;2;3;3;4;4;3;2;3;1;3;3;3;2;2;1;1;2;1;4;6;3;5;4;3;4;0;2;2;0;3;3;5;2;4;7;0;3;4;2;3;2;4;1;3;2;1;4;3;7;0;0;4;6;5;4;3;5;2;3;3;1;2;1;2;3;2;4;4;3;2;4;1;2;1;1;2;3;0;2;5;2;2;1;2;2;2;2;2;4;3;2;0;0;5
FOXK1_M01020_1.94d.bed	0.09943181818181818	35	352	85774	5;3;1;4;2;3;3;3;1;2;6;1;1;0;1;6;3;2;1;0;2;1;3;3;1;2;2;4;2;1;2;5;2;2;2;1;3;3;3;2;2;4;6;1;1;1;1;3;4;1;4;3;4;1;1;0;3;3;4;1;3;2;3;5;4;4;2;1;3;2;1;5;2;2;1;3;1;3;0;2;2;3;4;1;3;5;4;1;4;3;1;2;3;4;2;4;6;1;3;2;2;3;1;1;0;1;3;3;0;2;0;1;3;4;5;4;2;4;3;4;0;4;3;1;3;1;1;1;5;3;0;0;1;1;3;6;2;2;2;0;4;2;1;2;0;3;2;0;0;3
HOXA10_M09614_1.94d.bed	0.09914529914529914	58	585	134257	4;4;8;5;5;4;6;2;3;4;4;4;3;1;4;3;4;4;6;9;7;2;12;6;5;3;5;7;3;4;3;4;7;6;5;2;6;4;5;3;4;3;8;2;4;5;4;2;5;4;3;3;6;2;4;6;1;5;4;4;3;0;4;6;3;2;4;4;6;9;2;6;4;3;3;2;5;1;2;4;3;3;3;6;8;3;2;5;5;2;2;3;2;3;1;3;3;3;1;6;3;1;6;4;2;1;1;5;1;6;5;0;3;6;3;3;7;2;2;1;2;3;6;5;1;6;3;6;5;1;4;3;2;3;3;6;4;6;4;6;4;5;5;4;4;2;3;3;3;5
PAX7_M05984_1.94d.bed	0.09900990099009901	10	101	37943	1;2;0;1;1;1;1;0;3;0;1;1;0;0;3;0;3;0;1;1;1;1;3;0;1;0;1;1;1;1;1;1;2;0;0;0;2;1;1;1;1;0;1;1;1;0;2;0;1;2;0;0;0;2;0;1;0;1;1;0;0;0;0;0;1;0;1;0;0;0;3;3;0;2;0;0;0;1;0;0;0;0;0;0;1;0;0;0;0;0;0;0;1;0;0;1;0;0;0;1;0;1;1;0;0;1;0;0;0;1;0;1;0;0;0;1;1;0;2;0;1;1;1;0;1;1;0;0;0;1;1;3;1;1;1;1;1;1;1;0;0;0;0;2;1;0;2;0;0;1
ZNF653_M07152_1.94d.bed	0.09900990099009901	20	202	47082	1;3;1;5;2;2;1;6;4;0;1;2;1;2;0;2;2;3;2;1;1;1;1;0;1;2;1;1;1;1;0;2;1;3;1;2;3;1;4;2;1;0;1;1;1;2;1;0;1;2;3;0;2;0;0;3;2;4;0;0;1;0;2;2;0;1;1;1;1;3;0;0;2;0;2;0;1;0;0;2;2;2;2;1;0;1;3;0;3;2;1;2;3;1;0;1;2;1;2;3;1;1;2;1;1;2;0;1;0;2;0;1;2;0;2;1;3;0;2;0;1;3;0;2;1;0;2;1;0;1;2;1;1;0;0;3;1;1;2;0;0;1;1;5;0;0;0;3;1;1
FIGLA_M05705_1.94d.bed	0.0989456609894566	122	1233	193237	11;10;11;6;11;5;5;8;7;8;4;12;13;13;9;10;9;8;6;6;7;5;6;3;9;9;15;4;9;7;13;11;4;6;4;4;12;6;8;5;10;9;5;5;11;10;9;12;5;12;8;6;7;11;7;6;9;7;10;6;10;5;4;4;8;7;5;7;6;2;7;9;11;11;6;7;8;8;14;9;5;6;8;9;12;7;14;6;7;10;6;9;5;12;7;7;3;7;11;10;12;7;7;10;8;9;9;7;8;4;10;10;4;10;10;6;9;5;7;11;4;9;7;7;12;11;6;11;12;10;3;8;11;11;4;9;9;12;7;9;11;10;9;11;6;8;11;16;10;12
TCF12_M09213_1.94d.bed	0.09894525364138623	197	1991	261050	15;6;10;9;18;17;15;28;19;6;16;17;13;17;13;15;14;18;13;19;19;13;14;12;20;12;17;20;17;20;15;12;15;13;18;19;15;9;18;16;9;12;13;13;11;12;15;12;14;9;20;8;16;10;13;12;10;7;8;12;8;12;3;18;8;11;14;12;10;13;16;12;14;12;12;12;12;12;11;12;20;15;10;13;14;12;7;11;12;11;11;12;15;19;11;18;17;12;10;14;15;11;15;16;12;15;11;21;10;13;14;14;9;16;15;16;10;9;14;15;14;8;6;15;12;22;12;8;17;11;10;19;8;8;10;13;11;11;13;13…
ZNF580_M10051_1.94d.bed	0.0988917306052856	580	5865	604286	50;34;29;42;47;38;45;50;35;35;44;33;33;36;28;27;48;42;49;38;46;47;39;42;45;42;27;43;38;40;39;44;36;39;35;34;39;45;42;42;37;29;44;31;37;33;49;56;33;45;53;38;35;51;44;48;56;40;37;33;41;51;50;39;48;38;32;36;37;45;35;28;21;31;31;29;37;35;46;33;37;56;48;47;39;61;42;32;47;40;50;51;41;26;43;48;40;40;41;46;53;52;52;35;51;39;47;46;32;41;40;38;37;44;26;22;42;33;30;33;54;32;37;43;38;37;27;38;38;26;27;25;41;…
ZKSCAN5_ZKSCAN5.RCADE.bed	0.09888249238062986	292	2953	350493	20;18;22;19;18;20;16;18;20;18;18;32;15;14;22;17;20;23;22;22;14;20;23;22;25;19;16;24;23;20;20;14;20;22;26;22;20;25;21;28;22;21;20;23;14;30;29;18;18;17;28;16;31;17;16;19;15;15;24;22;13;21;21;21;23;28;17;12;17;16;22;20;17;21;14;18;21;16;21;17;23;27;18;14;19;25;18;28;15;16;20;19;22;17;15;28;24;20;25;21;26;16;20;19;22;17;26;15;20;19;17;22;23;25;16;22;12;23;17;16;18;15;18;19;21;18;20;12;21;18;13;12;21;…
HMX1_M08775_1.94d.bed	0.09876543209876543	40	405	73216	4;1;1;5;2;2;3;4;6;4;4;3;1;5;6;5;3;5;3;3;4;3;5;2;3;5;4;0;2;2;4;2;3;3;3;5;7;3;2;1;1;1;1;3;3;2;1;1;3;3;5;4;7;6;6;1;5;4;3;2;0;1;0;4;1;3;2;1;2;5;1;2;1;3;2;2;4;0;2;5;3;3;3;1;3;0;3;5;4;5;3;3;2;5;0;0;4;2;1;2;3;2;2;3;2;2;3;1;1;1;3;0;2;4;3;2;5;1;3;5;4;1;3;4;3;1;1;1;6;3;3;3;3;2;2;4;0;1;3;1;2;2;1;2;0;1;1;2;5;3
ZFP28_M10402_1.94d.bed	0.09872611464968153	31	314	48036	2;2;6;2;0;1;3;1;4;0;2;0;4;1;2;0;0;2;5;5;5;4;5;3;3;2;1;1;2;4;5;5;2;1;0;4;2;3;1;2;3;0;3;2;2;1;2;0;1;2;2;2;1;0;2;3;1;0;0;1;5;5;3;1;2;2;0;3;4;4;2;0;0;1;0;2;3;2;2;0;2;1;5;4;3;2;0;3;2;1;3;2;4;1;3;6;2;2;3;3;3;1;4;2;0;0;1;0;3;3;2;3;1;1;2;1;2;3;0;1;4;3;6;2;1;3;1;7;1;2;0;0;1;2;2;1;0;1;3;3;2;5;6;0;0;0;0;2;3;1
E2F7_M08594_1.94d.bed	0.09859154929577464	63	639	125807	5;3;5;4;5;8;3;7;4;4;8;5;4;3;7;5;4;7;5;0;9;7;6;3;4;5;6;4;6;5;5;3;3;6;9;5;5;6;3;7;3;6;2;7;7;3;2;1;7;5;1;3;1;1;6;10;3;3;10;4;3;6;2;6;1;3;3;3;6;10;2;4;3;1;7;2;2;4;4;3;2;5;3;6;2;3;1;7;4;9;3;2;3;5;1;8;1;3;5;4;3;2;3;7;2;10;3;2;1;3;5;2;3;3;3;6;4;7;7;1;6;5;3;6;5;4;3;5;5;3;1;4;1;5;7;5;2;4;4;4;1;5;4;1;7;6;5;3;2;5
FOXJ1_M01034_1.94d.bed	0.0985797827903091	118	1197	223337	9;7;11;11;8;10;6;10;5;10;10;9;11;3;15;15;9;8;7;7;7;11;5;6;5;7;7;11;8;5;8;6;3;9;12;9;7;12;8;6;8;14;12;4;13;4;11;9;4;5;4;4;6;13;9;6;14;8;3;13;10;14;6;6;9;20;8;7;9;13;9;7;4;3;5;3;9;5;10;9;13;7;8;4;14;3;8;5;6;11;4;7;15;9;8;12;12;12;11;5;7;3;5;2;8;5;6;5;6;4;7;8;10;2;15;7;7;9;5;12;11;6;10;10;8;4;3;4;11;11;6;7;11;2;6;6;10;8;10;5;8;6;6;14;7;9;3;7;4;13
HOXA13_M01268_1.94d.bed	0.0985576923076923	41	416	86565	4;3;4;0;2;1;5;0;1;2;2;3;7;1;2;2;4;5;8;3;5;3;8;3;1;3;3;5;1;3;3;5;4;1;3;3;3;0;4;0;2;1;6;0;6;0;3;3;5;5;7;2;1;0;4;4;7;5;2;4;5;2;2;4;1;2;2;3;4;2;3;2;3;2;3;0;1;1;4;4;2;4;2;4;4;3;7;6;4;2;3;4;4;4;2;4;1;2;4;2;5;1;0;2;0;0;1;0;2;0;1;2;1;2;4;3;5;3;4;1;0;3;3;2;3;7;0;2;3;0;1;0;2;3;1;6;5;5;0;4;2;1;4;3;5;0;2;2;2;2
ZNF205_ZNF205.RCADE.bed	0.09836065573770492	30	305	59930	4;3;0;0;2;2;1;1;2;1;2;2;5;2;1;0;2;0;0;1;2;5;1;1;1;2;1;3;2;1;2;1;1;2;2;1;2;2;2;4;2;1;2;3;0;4;2;1;2;4;7;1;2;2;5;2;3;4;0;3;1;2;2;2;6;2;3;1;1;1;1;3;1;4;3;1;3;2;1;3;2;1;2;4;1;2;0;1;5;1;3;2;1;1;2;4;0;1;3;3;2;2;3;0;1;1;1;3;2;4;2;3;2;4;0;4;2;3;0;3;2;0;3;0;4;4;2;0;1;4;0;4;2;0;1;3;1;2;1;5;5;3;1;2;3;2;1;3;0;2
ZNF418_M10408_1.94d.bed	0.09829059829059829	230	2340	360880	11;14;16;10;10;22;11;21;17;17;13;21;29;13;24;24;12;24;28;15;18;13;16;12;17;11;18;10;11;18;24;13;21;20;14;9;16;24;17;10;12;13;13;17;10;15;17;14;12;23;14;20;11;12;15;22;13;18;12;15;16;13;20;17;12;16;5;12;10;14;14;17;15;15;18;12;16;23;16;14;10;17;8;18;16;18;20;19;14;15;14;20;13;17;16;13;17;16;12;22;14;11;17;16;17;17;14;11;23;16;16;15;15;13;15;18;14;14;17;13;16;15;15;26;20;16;14;7;22;15;15;14;13;17;1…
TGIF1_M09251_1.94d.bed	0.09822263797942002	105	1069	169889	13;10;10;6;17;12;16;8;12;15;10;6;8;10;7;12;5;7;6;14;6;10;2;4;10;12;18;13;9;5;4;9;7;2;2;14;4;4;4;3;9;5;10;9;10;10;7;2;5;2;6;14;1;4;2;12;2;1;6;5;11;14;4;10;9;3;4;11;4;7;5;4;6;4;6;4;8;9;8;6;6;12;8;3;6;9;0;7;1;1;7;5;12;10;4;4;9;5;15;4;6;8;8;4;7;4;8;8;13;6;10;1;4;2;2;14;2;6;4;6;7;4;6;4;7;4;9;18;7;6;6;10;8;5;2;8;5;17;10;7;7;5;6;4;4;6;10;9;4;7
SOX13_M10296_1.94d.bed	0.09819967266775777	60	611	136085	4;4;5;3;3;3;5;6;3;3;5;4;8;6;9;3;6;3;2;5;2;3;5;3;7;6;3;5;5;2;11;2;2;3;3;3;2;4;7;0;8;1;10;2;9;8;3;6;1;10;4;6;6;3;2;1;0;1;5;6;7;6;4;3;6;2;1;5;3;2;4;3;6;3;4;4;7;2;3;4;4;3;2;3;6;4;4;4;0;6;6;2;6;2;7;5;4;6;2;3;6;7;1;2;2;2;4;4;5;3;2;1;5;7;0;6;5;6;3;0;3;2;4;4;4;2;5;4;2;3;5;3;7;3;3;4;7;4;3;2;5;4;3;4;5;3;2;8;5;8
NOTO_M05947_1.94d.bed	0.09818181818181818	27	275	68140	3;0;1;2;1;1;2;5;5;2;4;4;2;0;2;1;3;3;1;1;2;0;4;2;5;1;0;0;4;4;2;1;0;0;2;3;3;2;5;1;2;2;2;0;5;1;4;3;2;2;4;0;0;1;4;1;1;4;2;3;0;3;0;1;0;4;1;2;3;0;4;2;2;0;1;1;2;2;3;2;2;2;0;2;2;0;0;0;0;0;1;0;0;0;0;5;1;0;3;0;1;3;3;0;1;2;3;3;1;1;5;2;4;1;3;1;0;2;3;4;2;4;2;3;0;4;5;2;2;0;1;2;4;2;2;1;0;4;0;2;0;1;2;2;1;2;0;0;0;3
ZNF789_ZNF789.RCADE.bed	0.09808205875212431	404	4119	580920	25;31;18;38;27;26;29;36;23;29;25;30;15;32;37;31;32;29;33;39;35;34;36;28;22;39;32;50;33;30;28;26;26;27;31;28;32;26;23;27;28;29;20;20;25;21;20;36;29;24;23;31;19;20;30;31;27;39;24;25;28;27;25;33;27;23;21;19;28;21;35;26;37;30;23;35;24;16;28;29;21;22;18;21;20;28;17;23;24;24;24;24;32;37;28;27;25;30;25;31;30;34;24;30;23;29;25;34;22;26;26;31;27;23;27;25;19;19;20;28;26;31;39;29;21;20;31;24;35;35;27;20;23;…
ZIM3_M10420_1.94d.bed	0.09789075175770687	181	1849	384286	20;15;11;17;12;15;12;10;9;9;17;19;13;11;13;12;9;11;15;13;9;10;11;12;13;8;12;10;13;12;15;8;17;8;12;8;12;11;10;10;7;16;8;15;8;14;9;16;12;18;15;15;10;11;12;13;7;12;14;11;6;17;6;6;10;14;11;15;13;8;18;14;5;12;6;13;16;10;14;8;12;9;9;22;7;21;15;8;11;12;10;20;12;11;11;12;13;16;14;13;19;10;14;17;8;11;8;12;11;16;15;5;10;8;13;13;13;14;12;18;12;11;15;18;13;12;9;16;18;12;14;10;18;15;13;8;16;10;7;15;13;15;15;1…
ZNF880_ZNF880.RCADE.bed	0.09781406821468061	8050	82299	8011877	522;452;568;623;577;622;559;534;490;483;472;475;455;446;459;461;594;559;507;516;630;527;514;566;570;659;619;593;563;577;600;631;568;597;613;500;477;576;598;596;677;668;631;589;556;578;660;710;813;656;614;592;671;761;680;548;581;593;608;585;710;687;607;668;740;675;634;590;576;493;496;439;371;397;401;402;371;466;467;551;639;691;573;670;602;681;655;632;620;595;632;723;713;628;631;663;589;719;682;785…
MEIS1_M06401_1.94d.bed	0.0975609756097561	116	1189	174319	14;8;10;4;9;8;10;7;13;12;9;4;9;12;16;11;7;6;14;13;8;10;5;10;9;9;15;21;8;6;7;13;5;4;4;12;12;5;7;6;6;5;7;8;10;7;8;0;5;4;13;4;4;8;4;13;3;4;6;9;14;6;8;16;8;10;3;10;4;9;7;7;3;2;5;11;7;12;9;10;6;13;5;4;9;12;6;8;3;5;4;6;13;11;6;12;6;7;10;10;4;11;7;4;6;7;7;12;15;7;9;4;10;12;4;12;6;5;11;4;8;9;7;5;8;7;8;11;5;8;8;13;7;5;10;7;4;11;8;7;9;3;6;4;5;9;6;8;1;7
OSR1_M09025_1.94d.bed	0.09745762711864407	46	472	91412	5;5;3;9;2;1;4;3;4;1;3;8;2;1;4;1;5;3;7;2;2;5;0;6;5;2;2;7;6;2;2;4;2;2;6;3;2;6;2;0;3;1;4;4;1;4;1;8;3;3;2;3;2;1;3;1;7;0;4;3;3;5;3;3;4;4;4;1;3;2;0;4;1;4;2;2;6;0;4;6;3;5;2;2;6;7;3;1;2;3;3;2;4;7;3;1;4;3;3;2;4;7;3;2;3;2;5;2;2;3;2;1;2;2;0;4;1;3;5;1;1;3;4;1;3;5;6;2;1;4;6;3;2;2;1;3;4;7;5;4;3;2;4;0;5;1;5;1;1;4
OSR2_M09027_1.94d.bed	0.09739130434782609	56	575	110494	6;6;3;12;4;2;4;4;5;1;5;7;6;0;4;1;5;4;5;2;5;5;2;7;7;3;1;8;6;1;3;4;1;3;5;4;3;8;3;3;1;1;4;5;1;4;2;9;6;5;4;2;4;4;1;1;7;1;3;4;1;5;5;3;4;5;5;1;3;2;2;4;3;4;3;2;6;1;5;7;4;4;3;4;8;8;2;2;4;2;6;2;6;7;3;4;3;5;2;1;7;8;2;6;2;2;6;2;2;5;2;3;2;2;3;1;4;4;6;0;1;4;5;2;4;8;4;2;4;5;7;6;5;1;3;1;6;7;7;5;2;4;6;2;3;2;3;2;1;5
SCRT1_M09114_1.94d.bed	0.09732824427480916	51	524	106741	4;3;2;3;3;4;4;8;5;1;4;3;5;4;2;4;3;4;4;6;4;7;4;3;3;5;5;6;3;5;4;2;3;4;4;5;4;1;5;4;4;6;4;6;1;7;2;4;4;4;3;2;0;2;4;4;2;3;1;6;2;1;3;1;1;4;4;3;2;3;1;3;3;1;5;2;5;2;8;5;3;2;3;3;1;5;4;4;3;0;3;2;4;1;1;5;1;3;4;1;5;3;3;4;3;4;2;3;3;3;3;1;4;1;3;4;7;4;2;4;2;4;1;3;4;4;3;5;6;6;7;4;3;5;5;1;4;6;3;5;3;2;2;1;6;8;5;3;5;3
NFATC1_M06405_1.94d.bed	0.09731543624161074	87	894	200104	7;7;14;9;15;7;3;6;3;4;6;5;4;8;6;8;6;9;7;9;7;11;4;6;4;6;8;7;7;7;3;7;4;7;7;9;5;2;9;8;3;10;5;7;3;7;2;6;4;6;7;3;4;9;9;9;5;5;5;4;2;8;7;3;7;3;9;7;5;4;7;3;6;3;7;5;6;5;9;4;9;4;3;6;4;6;4;2;6;4;5;4;11;2;6;3;4;2;7;2;4;7;5;3;6;7;5;7;6;1;5;5;6;12;1;11;3;6;8;10;8;7;6;8;5;7;3;5;11;4;8;4;4;7;7;4;5;7;12;4;9;7;7;8;7;4;1;8;6;4
ZNF398_ZNF398.MEME.bed	0.09711259357335641	1907	19637	2229294	103;117;129;156;119;109;96;142;113;110;125;102;128;116;115;136;147;107;122;124;132;118;106;119;137;131;153;142;110;140;144;132;161;156;129;137;120;152;136;146;131;140;129;130;119;132;162;153;186;134;134;132;141;134;151;156;154;141;144;142;147;157;120;156;202;148;156;170;116;103;128;122;121;90;104;107;106;108;119;160;134;134;138;146;156;151;150;155;154;112;140;134;142;150;181;140;147;162;163;167;1…
HES7_M05781_1.94d.bed	0.09691745036572623	371	3828	590151	44;25;18;15;35;30;35;26;30;20;40;21;26;28;31;26;34;33;42;30;29;42;23;17;31;33;24;42;24;30;34;25;24;33;49;31;34;18;35;34;27;34;28;12;28;21;17;24;24;20;18;31;29;21;29;31;24;20;11;10;8;20;9;27;12;11;20;14;24;33;26;28;40;30;21;23;16;13;32;34;14;11;21;26;8;9;19;8;21;7;15;20;33;15;23;18;29;36;20;22;16;25;25;26;18;19;21;21;29;14;26;32;18;42;29;27;12;18;35;21;23;13;34;32;36;29;35;32;37;16;23;28;16;26;24;…
ZNF135_M10312_1.94d.bed	0.0968320382546324	162	1673	241894	13;14;14;10;9;13;14;16;8;13;7;13;10;16;11;8;11;13;13;10;7;8;13;10;14;11;5;16;9;13;11;12;18;11;11;11;12;7;9;7;5;11;9;7;10;10;12;9;12;15;16;8;14;11;14;7;11;9;11;9;11;20;15;13;8;9;20;6;7;9;10;9;11;11;15;13;10;12;7;6;10;11;21;9;12;13;6;7;13;17;11;8;14;11;14;13;13;13;13;17;12;13;9;11;11;10;6;12;14;4;9;9;16;12;10;15;12;6;12;8;13;5;11;10;7;8;13;18;8;15;15;8;10;11;13;9;17;11;16;9;9;14;10;8;8;11;7;9;14;15
ZNF433_ZNF433.RCADE.bed	0.09653465346534654	39	404	89538	3;3;5;0;1;3;2;5;1;3;2;3;4;2;8;1;5;0;2;4;1;7;3;3;0;1;5;8;1;7;1;1;2;1;1;4;3;1;3;5;1;6;2;1;3;3;6;5;3;1;1;0;5;2;2;2;2;3;3;4;3;2;4;4;0;1;5;3;2;3;2;0;2;2;3;7;3;3;0;2;2;0;5;5;2;3;5;2;2;1;4;5;2;0;1;2;1;5;4;6;1;3;2;1;5;1;3;4;6;1;1;2;2;4;4;3;2;2;2;1;2;3;0;4;3;1;3;0;4;3;3;4;0;3;2;3;2;2;0;1;6;2;1;5;1;4;2;3;3;5
ZNF774_M10380_1.94d.bed	0.09642079477408819	4251	44088	4964431	334;326;326;353;311;346;330;319;308;272;288;292;255;304;317;285;369;320;302;298;311;309;263;315;294;334;328;325;281;300;322;311;309;294;320;320;281;326;314;304;308;286;295;281;288;283;305;362;344;314;324;282;319;334;357;324;282;311;267;277;288;322;247;309;305;327;316;296;279;225;278;218;255;260;308;270;218;244;244;270;301;340;298;319;316;294;320;291;322;266;292;308;311;283;309;277;308;362;316;324…
ZNF485_ZNF485.RCADE.bed	0.09639303482587065	155	1608	251225	8;8;11;11;17;8;12;11;9;13;9;9;14;6;9;20;7;8;8;11;9;14;6;14;15;6;14;17;8;17;9;13;15;18;10;18;8;7;14;9;14;13;11;21;13;10;9;11;15;12;21;10;14;9;14;10;5;12;13;7;12;14;10;11;11;6;7;10;10;7;13;8;13;10;4;18;9;18;7;4;6;11;11;15;10;15;18;7;9;9;10;12;11;12;6;8;10;7;10;2;13;10;14;14;5;12;15;12;12;6;9;7;6;10;11;8;20;15;8;21;8;17;6;10;17;9;13;5;4;9;8;5;13;10;10;11;9;9;11;9;11;7;4;7;17;10;7;5;11;12
ZNF711_M06970_1.94d.bed	0.09637404580152671	101	1048	166671	12;11;2;4;2;5;10;5;6;9;7;11;8;9;9;5;12;6;7;4;6;3;5;7;10;7;8;3;4;12;13;7;5;7;14;10;4;4;3;6;4;10;11;6;3;12;5;13;5;7;8;3;6;4;6;11;6;7;7;5;4;3;7;12;14;7;9;3;6;10;8;4;7;8;5;6;6;6;8;5;6;7;11;4;5;12;9;4;11;7;8;9;7;8;10;1;8;4;2;6;4;9;7;5;5;10;5;12;8;10;1;4;5;11;9;3;7;8;8;8;10;11;3;5;6;4;8;6;6;8;8;7;8;4;6;9;7;9;6;9;4;5;8;4;7;6;9;6;12;9
ZIK1_ZIK1.RCADE.bed	0.09636222910216719	249	2584	408103	18;21;14;15;18;16;14;25;19;17;11;20;20;14;15;20;23;12;9;20;24;23;20;14;17;20;20;18;6;21;18;32;20;24;28;21;16;20;21;14;18;17;21;17;14;17;13;20;31;20;22;25;12;18;14;27;24;15;14;13;23;19;14;13;18;13;16;15;25;20;12;9;15;17;18;10;17;22;19;16;13;6;15;14;20;11;13;29;18;16;21;20;24;19;15;20;21;19;13;12;15;15;13;13;22;16;18;19;16;17;18;16;16;19;18;24;14;20;15;14;24;18;14;12;15;18;13;13;14;15;18;16;7;20;25…
FOXQ1_M08701_1.94d.bed	0.0963302752293578	42	436	117832	6;4;3;0;2;4;1;4;4;2;2;6;6;4;2;6;4;2;2;1;2;4;3;2;0;4;1;5;0;2;5;2;8;5;5;1;3;3;5;5;4;2;7;5;2;4;2;3;2;1;3;2;2;0;2;3;4;5;3;2;1;3;4;3;4;2;3;2;2;1;2;2;0;1;7;3;4;3;3;0;6;4;2;4;5;2;3;5;3;2;0;3;3;2;1;1;1;2;2;3;3;1;3;5;1;3;1;8;1;4;1;3;6;3;2;2;2;1;0;6;4;4;1;1;3;4;0;1;2;3;5;2;4;4;2;1;3;1;8;4;3;1;4;2;5;1;2;3;4;5
ZNF224_M10440_1.94d.bed	0.0962457337883959	423	4395	600699	34;37;31;37;31;29;33;42;25;30;32;28;30;38;39;43;31;30;37;37;32;38;39;41;37;29;37;29;27;32;17;33;26;22;34;28;32;39;34;32;40;33;30;32;32;38;42;16;28;27;33;29;35;29;39;27;29;22;30;28;32;27;15;21;21;21;31;26;28;23;27;33;36;29;30;24;25;23;39;18;20;20;23;19;18;21;32;31;26;26;30;30;23;28;17;30;21;25;28;29;27;33;33;30;30;26;33;38;31;21;29;28;28;28;28;23;24;26;27;30;31;36;25;40;20;25;24;36;28;26;30;41;32;…
FOXI1_M08681_1.94d.bed	0.09612141652613827	57	593	145388	5;7;5;5;3;2;4;4;6;3;6;7;2;2;5;9;6;3;7;8;6;4;3;6;8;6;4;1;3;3;3;4;3;4;3;4;5;5;4;1;1;3;5;3;2;6;3;3;6;2;3;7;2;1;6;1;1;6;5;3;3;5;6;3;5;7;6;2;4;4;2;3;3;1;2;4;2;8;7;3;3;5;4;1;6;4;2;5;5;2;2;3;5;3;3;3;4;3;4;6;9;4;6;4;0;4;6;4;4;4;0;4;3;2;8;4;0;7;5;3;6;3;3;4;6;2;4;3;5;3;6;2;3;7;5;2;5;1;2;3;4;5;5;4;4;2;0;2;5;4
FOXA1_M01044_1.94d.bed	0.09609120521172639	59	614	144131	5;8;4;3;1;5;8;6;7;6;7;13;8;1;2;6;6;4;5;0;7;4;5;10;7;3;4;3;4;4;1;8;3;7;4;3;2;4;5;5;2;4;7;5;2;5;4;6;5;5;4;4;5;6;1;1;5;7;3;1;6;3;2;4;4;7;4;1;6;0;4;3;3;2;3;6;7;4;4;3;2;8;3;1;4;3;4;4;7;3;3;3;5;4;3;3;4;7;3;4;7;1;4;5;3;2;4;2;2;4;3;7;4;6;3;3;2;2;1;3;6;6;4;4;6;5;6;2;2;5;1;4;1;11;2;4;5;2;2;2;4;5;3;2;3;3;2;2;1;6
MIXL1_M05906_1.94d.bed	0.09570957095709572	29	303	66124	3;3;1;0;2;1;3;3;0;2;3;2;2;0;3;3;0;3;2;2;2;1;1;2;6;1;1;3;1;2;2;3;1;1;2;1;2;1;1;3;4;2;5;0;2;3;2;2;2;1;0;1;2;2;4;1;1;2;2;5;1;2;2;0;1;2;0;0;1;4;0;1;0;4;0;2;3;4;1;2;4;0;3;3;2;1;3;1;2;2;1;3;0;1;2;2;3;4;0;3;2;2;1;2;5;1;3;1;1;6;1;3;4;1;1;2;1;2;5;2;3;3;3;4;6;5;1;3;3;1;3;1;2;3;1;1;6;0;2;1;0;2;3;0;2;2;1;1;3;2
ZEB1_M05322_1.94d.bed	0.09568924680246328	202	2111	296501	17;16;11;14;16;18;11;17;15;12;19;10;17;12;11;15;17;23;14;16;18;17;11;10;13;12;18;10;22;14;12;10;19;14;12;17;14;16;17;12;10;13;12;18;16;18;19;17;16;16;18;13;14;12;17;16;15;12;10;10;19;16;14;12;23;11;17;15;15;10;15;10;7;10;11;17;14;13;19;19;10;16;12;15;10;13;11;14;14;12;8;19;14;15;18;12;10;12;13;18;9;7;13;9;13;18;15;10;13;9;20;15;7;17;15;14;14;17;10;13;18;23;9;10;11;10;22;23;10;12;14;13;14;10;13;7;…
ZNF334_ZNF334.RCADE.bed	0.09565217391304348	121	1265	327042	10;8;10;5;8;9;11;11;10;10;6;16;7;8;6;12;11;5;4;10;8;17;9;6;6;10;10;11;11;9;12;14;10;9;5;7;12;12;9;7;8;11;13;13;6;11;4;4;12;10;11;9;10;9;9;6;7;8;8;6;9;5;4;8;8;2;8;10;13;12;6;6;8;6;3;7;5;5;9;6;9;7;8;5;7;5;6;7;10;6;11;15;11;6;6;14;5;4;7;9;10;6;13;3;7;13;11;5;13;14;9;7;6;9;7;8;6;7;8;7;6;9;8;6;12;7;7;6;5;8;7;12;5;12;10;11;4;10;9;10;5;10;10;8;8;7;10;9;7;13
ZBTB26_M09298_1.94d.bed	0.09560524286815729	124	1297	246263	7;13;20;11;8;11;10;10;10;6;7;12;8;9;9;12;8;11;7;11;9;10;9;12;8;8;8;6;7;4;7;7;6;3;11;11;6;14;7;11;11;8;8;7;14;9;10;8;8;8;7;10;8;9;9;13;10;12;15;3;12;14;12;8;8;8;5;6;11;5;3;9;7;10;2;10;13;8;6;12;8;7;9;4;9;8;7;10;9;6;9;12;8;11;9;13;6;11;7;3;8;9;8;6;5;12;7;5;8;8;8;7;5;6;12;10;10;11;16;8;10;9;9;8;9;5;4;1;8;12;3;6;12;5;11;4;10;15;9;14;6;9;9;5;11;8;3;11;5;10
ATOH7_M08749_1.94d.bed	0.09557273366127898	136	1423	233318	10;12;10;11;13;9;11;6;11;9;5;18;10;11;19;8;10;8;4;18;6;9;14;8;8;10;9;10;7;11;13;11;10;11;14;4;13;9;8;8;7;12;7;9;9;10;9;6;10;10;7;7;6;10;8;6;5;10;6;11;18;8;6;9;10;5;7;9;7;9;5;13;8;10;5;7;9;9;10;8;10;12;9;7;5;9;3;7;7;5;9;10;7;9;6;13;7;11;14;9;11;10;14;9;12;12;10;14;12;10;12;8;8;13;7;11;10;11;9;13;8;8;13;9;15;8;11;7;10;9;11;7;7;15;8;10;10;8;13;5;11;17;15;5;10;9;9;10;9;7
NR1I3_M08995_1.94d.bed	0.09553158705701079	62	649	135522	3;4;8;2;2;5;7;1;2;5;5;6;3;3;8;3;3;9;7;7;7;7;5;6;9;4;9;6;1;6;3;5;2;3;7;3;4;9;7;3;6;6;7;5;6;5;4;3;2;2;4;3;2;8;7;5;7;0;6;2;5;3;3;2;5;7;4;5;5;8;2;4;5;1;4;4;5;3;6;3;3;3;4;4;5;4;3;2;5;5;1;6;1;4;2;5;7;4;4;4;6;7;4;8;2;3;7;3;0;4;2;6;1;4;7;6;4;4;0;5;4;2;4;7;4;3;4;5;5;3;6;3;4;1;3;4;4;7;3;5;2;4;4;5;6;3;3;2;1;5
FOXI1_M08679_1.94d.bed	0.0954653937947494	40	419	90431	9;7;4;4;1;3;3;3;4;9;4;4;5;1;2;3;4;2;2;3;3;3;1;6;4;2;3;1;4;2;1;7;5;2;3;1;3;3;4;5;3;0;4;5;4;2;3;1;3;4;1;1;2;1;3;1;1;1;5;2;3;4;4;5;0;4;0;2;3;4;2;2;1;5;0;1;3;5;1;2;2;4;2;2;0;2;1;3;2;1;0;1;1;3;3;3;3;1;8;2;3;4;1;1;3;1;3;2;1;3;2;2;3;5;6;5;1;4;2;5;2;7;4;3;1;4;0;4;3;5;3;3;2;1;2;3;4;1;1;0;2;4;2;2;1;3;3;0;1;8
HOXD13_M05837_1.94d.bed	0.09523809523809523	18	189	43032	4;1;1;3;3;1;1;4;2;0;1;0;1;2;0;1;2;3;2;0;1;0;2;1;0;1;0;3;3;3;0;1;2;1;0;2;1;1;0;1;1;3;3;0;2;3;1;3;4;1;0;0;2;2;2;0;1;1;0;0;1;0;0;1;1;3;1;0;1;1;0;0;0;1;2;4;2;2;3;0;0;1;0;1;0;4;1;1;1;1;2;1;0;1;2;2;1;1;1;1;2;1;0;0;3;0;2;1;1;2;2;1;2;0;0;2;1;0;1;2;5;0;0;0;2;3;3;2;1;0;0;3;2;0;0;1;1;1;1;1;3;1;3;0;0;1;1;0;0;1
ZKSCAN7_M10313_1.94d.bed	0.0950965824665676	64	673	118805	7;5;8;4;5;4;6;4;5;9;4;0;12;3;8;4;1;11;6;4;5;8;4;4;4;2;8;5;7;4;6;10;2;4;7;7;6;2;4;5;5;4;11;2;6;7;6;3;5;2;6;7;1;3;5;6;10;2;5;2;1;1;4;6;4;4;6;4;3;6;6;4;3;3;3;5;2;6;5;0;5;3;6;4;3;3;5;5;2;5;2;5;0;4;5;3;5;7;1;2;9;6;4;3;3;8;4;6;4;9;2;1;4;1;1;1;8;6;4;6;6;3;4;5;7;6;1;3;1;4;4;3;5;4;3;5;3;4;4;3;5;7;3;2;2;4;4;5;5;4
ZNF317_ZNF317.RCADE.bed	0.09498956158663883	91	958	216032	8;8;10;10;10;9;8;7;8;8;17;10;8;4;1;3;8;6;6;8;8;8;4;12;9;7;10;4;7;14;7;7;7;6;11;2;4;3;9;5;10;9;3;7;11;10;3;9;2;9;5;9;6;1;5;3;3;4;4;2;4;8;2;7;10;5;9;4;10;3;6;4;4;7;5;6;6;6;4;7;5;7;6;8;5;7;4;2;5;7;5;4;7;4;2;7;8;3;4;2;7;5;9;5;4;10;6;5;6;6;3;5;5;5;2;4;9;7;6;10;4;9;3;6;4;11;6;5;5;3;7;5;9;5;12;9;16;6;7;8;3;6;6;9;5;12;7;3;6;6
HMBOX1_M05792_1.94d.bed	0.09497206703910614	17	179	44904	4;3;0;2;1;3;2;3;1;0;0;0;2;0;3;1;1;2;0;1;3;1;0;2;0;0;0;1;0;1;1;2;1;1;3;0;1;0;0;0;0;0;4;1;0;2;1;1;1;3;1;2;1;1;1;1;0;0;0;3;1;0;1;3;1;2;2;3;1;0;1;0;0;0;4;1;1;0;1;2;1;1;1;0;1;1;0;2;1;1;1;1;1;3;1;1;0;1;0;0;1;2;0;0;2;2;0;4;3;1;2;2;0;0;3;1;1;2;1;0;1;0;1;3;0;1;2;1;3;1;3;2;1;1;0;2;1;1;1;0;3;3;0;1;3;0;1;0;1;3
NR4A1_M09892_1.94d.bed	0.09495548961424333	64	674	133278	7;4;4;6;6;6;4;6;5;8;6;2;4;7;3;4;2;2;8;3;5;6;4;4;2;4;4;5;6;5;9;4;6;4;5;9;4;3;4;3;3;7;5;9;4;5;3;7;7;0;6;4;4;3;3;6;3;4;6;9;7;5;3;4;0;9;5;6;3;9;6;3;4;4;3;4;3;3;3;4;4;1;5;5;3;3;6;4;3;5;4;4;6;2;2;6;12;4;6;2;7;7;3;3;5;9;4;2;4;7;2;2;3;4;6;10;3;2;3;2;5;5;4;3;4;7;7;3;5;5;2;5;8;1;8;3;4;4;2;4;1;5;0;5;4;1;3;6;1;4
ZFP82_M10394_1.94d.bed	0.09484346224677716	103	1086	290780	8;11;9;8;7;15;6;8;5;15;7;6;12;11;10;14;10;3;6;16;7;6;5;8;9;5;8;10;4;8;9;9;6;10;4;7;5;10;9;12;9;8;6;4;9;6;4;3;5;12;11;4;6;4;6;8;9;10;8;5;6;6;7;4;5;1;5;6;6;6;9;4;11;5;6;11;6;6;8;6;3;4;4;5;2;8;6;8;6;6;4;9;6;9;10;7;7;6;7;5;6;5;4;4;11;11;7;2;9;4;4;6;4;7;12;7;7;7;5;4;4;8;8;11;10;12;8;8;7;5;8;7;9;3;7;7;11;6;3;9;10;8;12;13;9;5;7;7;10;6
POU6F2_M06021_1.94d.bed	0.09476309226932668	38	401	94293	3;6;1;3;5;3;3;4;3;2;2;5;2;0;4;3;4;3;3;4;4;4;2;1;4;5;0;2;4;1;3;1;3;2;2;4;2;0;1;3;1;0;6;2;1;1;3;0;3;2;3;1;4;2;2;2;3;3;5;5;0;2;4;1;1;3;1;2;3;1;1;2;3;1;2;3;3;4;4;3;2;2;2;3;2;4;2;1;3;2;2;3;3;2;5;3;2;3;2;3;0;3;3;4;3;1;1;2;0;3;3;2;4;5;5;1;6;0;2;1;1;2;2;3;3;5;5;3;5;6;5;3;2;4;4;5;2;3;0;4;2;3;5;6;2;2;3;1;1;4
ZNF564_ZNF564.RCADE.bed	0.0947136563876652	86	908	203075	13;8;6;7;8;7;4;10;1;8;7;6;9;6;4;1;8;8;3;5;9;7;8;9;6;6;9;6;12;5;8;5;9;8;8;9;7;9;4;1;11;7;5;7;7;3;9;7;10;9;7;7;7;3;6;5;3;6;2;5;3;6;9;9;6;5;5;6;5;7;7;4;5;5;7;3;6;7;4;6;6;6;5;4;2;8;5;8;1;5;11;1;2;6;8;3;6;3;7;5;5;7;8;11;4;5;12;8;8;7;3;8;2;4;7;5;4;8;5;1;6;3;7;7;7;5;1;5;7;5;6;5;8;6;4;5;6;10;8;3;4;5;7;6;5;7;9;5;3;3
FOXC2_M05719_1.94d.bed	0.09465381244522349	108	1141	246499	13;13;10;6;8;5;8;6;10;5;6;10;12;5;9;18;7;17;8;4;5;12;6;10;7;10;6;13;7;1;7;8;4;4;8;9;6;9;7;5;9;7;13;4;12;9;13;7;1;7;3;9;6;8;8;3;12;8;9;6;4;11;9;10;11;17;6;5;13;8;7;7;4;3;0;7;7;7;12;9;9;6;5;8;12;9;6;7;10;9;3;11;8;9;7;10;5;12;3;8;8;2;4;9;3;7;9;6;3;5;6;14;8;8;6;8;7;5;7;5;10;5;11;11;7;3;5;4;6;10;9;5;7;11;9;5;13;1;9;6;12;4;9;9;6;4;5;5;8;9
ZNF627_ZNF627.RCADE.bed	0.09448818897637795	60	635	143457	5;4;2;9;6;7;7;5;7;6;4;1;5;4;7;5;5;2;5;4;6;2;3;6;0;1;4;4;4;3;8;3;4;4;4;5;4;5;4;6;5;8;4;4;4;3;2;7;5;4;3;2;4;3;6;2;4;4;1;3;5;3;2;4;4;7;5;3;1;4;6;5;6;0;10;1;5;2;5;4;3;4;0;3;2;4;2;4;4;4;3;6;3;5;5;5;3;8;7;3;3;5;5;4;4;3;4;4;5;5;2;12;5;4;2;5;3;3;7;4;2;6;3;3;4;1;3;3;5;4;5;3;7;3;3;5;3;2;6;3;3;5;7;3;6;8;6;3;5;7
BPTF_M04009_1.94d.bed	0.09439252336448598	101	1070	236216	12;7;6;6;5;9;2;6;5;6;11;7;6;3;7;9;10;11;7;4;6;3;7;6;11;13;15;9;7;6;6;9;7;6;5;7;8;9;4;13;7;10;6;2;11;7;4;6;10;6;13;7;5;8;5;11;7;8;5;8;4;2;6;5;9;9;4;7;7;11;6;1;4;7;10;8;4;8;2;6;8;7;6;8;3;4;5;9;11;9;8;3;6;7;11;7;7;9;11;12;6;11;6;9;4;6;6;6;11;8;8;6;6;6;12;7;4;7;9;11;4;11;5;4;7;10;10;8;6;2;2;4;4;13;10;8;7;10;11;8;6;7;5;6;7;7;7;6;4;8
LEF1_M09761_1.94d.bed	0.09428571428571429	33	350	87832	7;1;1;1;1;5;0;2;2;2;2;6;1;2;2;1;2;3;1;3;2;7;3;3;5;1;0;0;5;3;3;9;3;2;3;5;4;3;1;1;6;1;2;1;1;4;4;2;4;6;2;7;3;0;4;2;5;1;1;0;3;3;2;3;3;4;3;1;2;2;1;2;1;1;1;2;2;2;6;3;2;3;2;2;5;4;2;1;1;0;0;3;0;1;3;3;4;5;0;2;5;2;4;1;3;0;2;2;1;1;2;4;3;2;2;1;3;1;2;1;1;0;2;2;2;2;2;1;3;1;1;4;1;1;4;0;1;1;3;1;2;2;2;1;1;2;0;1;3;6
GCM1_M05761_1.94d.bed	0.09421487603305785	57	605	77271	6;2;4;1;3;2;6;6;2;4;5;0;3;1;0;7;5;4;2;2;7;4;4;6;5;2;5;6;8;2;3;4;1;4;2;1;8;6;8;1;4;4;3;2;8;3;3;6;4;9;9;3;4;6;9;8;2;2;3;9;6;10;5;2;3;1;6;5;2;7;3;4;2;7;3;0;1;1;2;6;4;3;10;4;3;5;10;3;7;6;10;4;4;4;4;5;6;4;3;3;5;1;7;1;3;6;1;3;2;3;4;2;1;4;4;4;3;9;5;2;5;3;3;1;4;1;4;3;6;4;4;6;3;2;5;2;2;3;2;4;2;6;4;3;4;2;1;7;5;2
BATF_M08500_1.94d.bed	0.09407665505226481	27	287	47701	1;1;3;1;3;1;0;2;0;5;1;1;2;0;4;1;1;1;2;0;2;2;1;3;0;3;4;3;2;3;4;1;0;1;1;1;1;3;1;3;1;2;1;4;1;1;1;1;0;1;3;1;5;1;2;1;1;2;3;0;4;5;1;3;2;1;3;1;3;2;2;3;0;1;6;0;0;1;3;0;0;3;1;2;1;3;3;4;0;1;3;1;0;0;1;4;3;1;0;3;2;4;4;2;5;0;1;0;4;1;3;2;4;2;3;2;1;6;1;4;3;1;2;2;1;4;4;1;1;4;2;0;2;3;1;2;3;2;2;0;0;3;1;4;0;2;2;1;3;3
HSF4_M05842_1.94d.bed	0.09395973154362416	84	894	148475	6;1;8;7;5;7;6;8;5;6;7;6;3;7;8;4;6;8;7;1;4;4;2;2;7;3;3;4;9;5;7;14;9;3;6;3;6;4;4;7;3;2;10;4;8;6;8;11;8;8;3;6;4;1;5;13;8;7;6;7;11;5;14;10;9;7;9;4;10;3;2;6;7;4;7;1;4;6;1;7;5;8;8;5;7;6;11;8;8;2;1;9;8;4;9;6;6;7;8;1;5;3;7;6;6;4;4;3;7;3;6;4;9;7;7;6;6;5;10;7;8;9;4;8;4;8;4;5;4;9;12;3;1;8;6;10;6;10;7;1;5;3;7;6;6;6;3;5;3;3
SOX9_M06121_1.94d.bed	0.09395973154362416	70	745	155035	7;6;7;7;3;3;6;3;4;8;7;5;11;7;8;5;7;7;4;5;3;6;7;4;5;7;4;5;5;1;12;4;5;1;9;6;3;5;8;2;10;3;9;7;8;8;4;5;2;6;5;7;5;3;8;2;4;2;6;11;7;4;5;7;7;3;1;3;6;4;5;4;7;4;5;3;7;3;3;4;5;5;1;4;5;7;5;3;3;5;5;3;8;5;7;4;4;5;6;4;5;5;2;4;7;3;4;1;6;2;3;4;5;7;0;9;5;4;5;2;3;7;5;4;6;5;6;6;2;4;6;5;5;5;3;4;8;5;3;2;3;4;6;5;5;4;2;5;2;8
NKX2-1_M08977_1.94d.bed	0.09389671361502347	60	639	107418	13;3;3;3;6;2;6;2;4;8;5;3;2;5;6;4;2;2;3;3;5;5;3;5;0;2;5;5;3;5;6;2;3;5;2;5;3;4;6;3;3;2;2;2;8;0;3;3;3;6;3;3;6;8;8;8;9;4;5;9;3;3;2;5;5;5;2;2;4;2;3;6;4;6;1;6;3;6;2;3;5;3;4;2;3;7;3;4;4;11;5;5;5;5;1;1;4;6;3;5;6;4;8;7;5;4;4;2;2;6;4;4;3;4;9;0;4;2;5;8;5;4;2;6;6;5;4;5;4;5;5;6;3;5;4;4;5;2;6;3;3;3;1;7;4;2;6;1;9;6
GSX1_M05777_1.94d.bed	0.09375	24	256	59095	4;1;1;2;0;2;2;2;3;4;3;2;1;1;3;1;1;2;3;2;3;3;1;4;1;2;1;0;1;1;2;0;1;2;4;3;3;4;2;3;1;2;2;0;1;3;1;1;3;3;1;0;2;2;5;1;3;0;1;2;1;0;1;0;0;0;0;2;3;0;2;1;1;0;0;2;2;4;1;2;2;1;1;4;1;1;2;0;0;0;1;0;1;0;0;1;1;2;2;0;2;2;0;1;3;1;2;3;2;3;2;1;3;1;2;1;2;1;3;4;0;2;1;4;2;1;4;0;2;1;1;2;1;1;4;2;3;5;2;2;1;1;3;3;0;2;2;0;2;5
ZNF770_M10379_1.94d.bed	0.09372375771295045	2567	27389	3796450	235;221;220;183;242;226;242;235;211;213;197;224;208;234;223;212;222;227;216;204;188;219;213;191;199;206;211;211;217;194;224;204;193;196;189;210;163;195;187;186;205;180;187;179;172;191;193;188;144;165;166;137;165;156;159;139;142;150;144;141;146;139;130;114;115;146;151;210;155;145;139;149;160;212;247;210;140;148;133;135;169;165;149;137;137;121;137;135;129;120;112;132;126;131;168;152;159;170;144;179…
SOX10_M10292_1.94d.bed	0.0937062937062937	67	715	153447	7;6;3;3;6;2;9;5;4;4;6;5;8;6;6;3;9;4;5;3;1;4;5;6;3;7;5;3;5;5;6;3;4;1;2;6;9;6;5;4;5;6;6;6;8;6;5;6;3;5;2;5;7;3;3;9;3;6;3;7;7;6;3;5;7;6;3;4;2;3;5;6;5;3;6;5;4;2;3;5;6;4;3;2;6;4;6;5;4;5;9;5;7;8;9;3;4;4;6;4;8;5;3;1;6;4;3;2;4;2;3;1;4;6;5;11;4;6;7;4;5;3;4;6;4;4;3;7;3;3;3;7;7;4;4;5;7;1;5;0;6;6;2;4;6;4;6;5;5;4
TBX1_M09197_1.94d.bed	0.09350237717908082	118	1262	189645	11;9;12;8;15;9;9;6;13;9;13;9;9;5;7;9;12;9;6;7;7;12;11;8;6;17;9;9;4;7;6;11;6;10;9;11;7;8;13;7;9;7;11;10;4;10;10;2;10;9;6;9;9;7;7;16;6;5;9;9;7;7;11;9;9;10;5;3;9;5;10;4;11;7;9;6;6;11;10;5;8;8;7;8;10;6;6;9;9;8;8;11;7;13;8;14;11;6;13;8;6;5;9;13;7;4;4;3;3;14;7;7;6;12;12;6;5;5;8;10;10;9;6;5;6;12;9;10;4;13;6;11;8;6;5;14;7;8;9;9;16;12;8;7;6;6;9;6;6;10
XPA_M09278_1.94d.bed	0.09329647546648238	540	5788	720229	62;37;44;51;45;46;43;44;38;45;40;46;41;55;42;51;51;45;36;42;42;45;36;35;35;46;28;37;49;34;36;44;55;41;35;39;28;45;33;32;38;35;42;34;30;28;39;43;50;37;57;38;34;32;52;44;47;34;35;33;31;38;28;34;19;45;33;31;38;39;41;27;39;21;37;42;28;40;36;42;26;32;34;36;47;32;47;29;38;25;37;32;42;43;36;31;37;36;41;40;32;39;39;45;32;33;50;45;45;52;47;31;34;36;38;35;38;38;44;39;38;34;40;40;46;43;35;38;34;33;37;40;34;…
ZNF432_ZNF432.RCADE.bed	0.09323125738684157	8756	93917	9797454	619;611;653;746;666;683;624;582;612;527;593;529;527;523;540;565;605;588;652;589;685;566;553;607;633;729;773;702;696;694;663;664;672;709;661;662;607;653;717;695;712;703;707;685;660;697;822;815;845;760;698;712;706;811;805;690;629;655;643;701;805;739;731;787;852;756;762;701;616;499;524;492;476;469;461;450;379;496;513;582;604;655;627;661;666;699;680;724;647;649;717;749;677;724;721;748;685;728;807;813…
HOXC10_M05821_1.94d.bed	0.09316770186335403	15	161	47101	1;1;1;3;2;2;2;0;2;0;4;2;2;0;2;1;0;0;1;1;0;0;1;1;1;0;1;1;0;0;3;1;1;4;1;0;1;2;3;0;0;0;0;3;3;1;1;1;0;0;1;1;0;2;5;2;1;1;0;0;0;1;0;0;3;0;3;2;1;0;1;3;1;0;2;1;0;0;0;0;1;0;1;2;1;1;1;4;2;2;2;0;0;1;2;0;1;2;3;1;1;1;0;0;0;2;1;2;0;4;1;0;0;1;0;0;1;0;1;1;0;2;0;1;0;0;0;2;2;1;0;1;0;4;1;1;2;0;1;3;2;0;0;1;2;0;1;1;0;1
ATOH7_M09990_1.94d.bed	0.09313725490196079	38	408	95057	3;6;4;2;3;2;0;3;6;4;1;4;5;8;2;0;1;8;4;4;7;1;1;0;2;1;3;0;5;3;2;2;1;0;0;1;5;4;3;3;3;1;2;0;2;1;0;4;2;5;4;4;1;6;2;0;1;3;3;4;3;1;1;9;2;2;2;4;4;3;1;0;5;2;0;1;3;6;1;1;2;2;3;2;4;2;2;2;1;2;1;3;5;0;5;3;2;2;3;3;6;0;1;1;5;1;10;5;3;4;6;3;2;1;2;4;1;2;7;4;4;2;2;4;2;4;4;2;2;2;0;4;4;4;2;2;2;2;0;1;0;5;3;1;2;2;4;0;8;3
RBPJ_M00862_1.94d.bed	0.09309542280837858	120	1289	175559	12;13;13;7;11;13;9;9;7;13;4;9;7;8;7;9;5;10;10;10;9;18;8;12;10;11;7;13;7;9;8;7;8;11;7;15;8;7;6;10;12;6;10;9;7;11;12;7;10;5;8;9;8;9;15;7;8;8;5;10;11;7;8;11;6;6;10;11;7;4;5;7;6;7;7;7;11;13;7;13;4;6;6;14;10;8;12;12;13;5;9;7;12;6;9;7;5;7;10;9;7;9;8;7;6;4;9;5;7;6;5;11;10;10;5;8;7;8;7;14;6;12;6;4;4;11;5;10;3;15;13;9;8;7;6;8;13;3;5;12;5;7;12;16;12;4;8;12;4;7
NFATC1_M02087_1.94d.bed	0.09308755760368663	101	1085	269214	7;7;12;8;9;6;4;8;6;9;9;6;8;10;12;7;7;8;10;9;10;8;5;10;7;7;5;12;9;10;6;8;7;13;7;5;7;2;9;5;7;11;5;7;6;8;4;11;8;11;12;5;6;6;7;10;7;6;6;6;3;6;12;7;3;7;10;11;5;9;7;5;5;6;7;8;5;6;9;5;9;3;4;8;7;5;6;6;8;6;5;5;10;6;5;5;5;7;10;5;4;9;7;5;2;6;2;8;6;5;7;6;4;15;1;12;6;8;8;12;12;4;14;8;4;7;4;10;5;7;4;8;10;7;4;13;8;9;10;8;6;10;10;9;6;10;4;6;5;5
RAX_M06046_1.94d.bed	0.09293680297397769	25	269	74341	4;4;2;3;2;1;2;2;1;0;2;3;0;1;2;1;3;2;1;0;1;5;2;0;3;0;1;3;2;3;2;1;0;2;7;1;0;0;2;2;4;0;3;0;6;3;1;1;0;0;1;1;2;0;1;0;3;0;3;3;0;2;3;0;0;3;0;0;0;5;2;0;1;1;5;0;2;1;1;0;3;1;3;3;2;1;2;1;0;3;2;2;1;0;6;1;4;6;2;4;1;2;2;2;2;1;3;0;1;3;2;0;3;3;5;0;0;1;4;4;3;0;2;2;7;2;1;1;1;0;0;4;3;0;0;2;3;2;1;1;1;2;1;2;1;0;2;1;2;4
HMBOX1_M08773_1.94d.bed	0.09289617486338798	17	183	48681	4;1;1;1;2;0;1;0;0;2;3;4;1;2;0;2;2;1;2;3;0;3;2;0;1;1;2;0;1;2;0;0;2;1;3;3;0;1;0;1;0;1;1;2;3;2;0;1;1;2;4;2;1;2;0;1;0;1;2;0;0;2;2;2;1;0;1;1;1;1;2;2;2;0;1;2;2;0;1;1;1;0;0;0;0;1;1;2;2;0;0;1;0;0;1;2;0;0;1;0;1;2;0;1;3;2;0;1;2;1;1;0;3;3;0;3;1;0;2;0;4;0;0;0;3;1;0;2;1;1;0;0;0;0;3;2;2;3;2;1;2;1;1;1;0;6;2;0;0;1
HHEX_M01568_1.94d.bed	0.09285714285714286	39	420	68293	3;2;5;5;1;3;6;4;6;2;2;4;1;2;1;3;2;3;2;5;4;4;1;1;1;3;2;6;4;2;0;3;3;3;5;2;3;3;1;3;6;2;6;5;5;1;2;1;2;0;6;1;3;2;2;2;6;3;2;4;3;1;1;3;0;5;4;3;3;5;0;1;5;4;1;3;1;3;2;3;4;0;1;3;2;1;3;1;0;2;2;6;1;1;1;4;1;5;3;4;2;0;4;1;1;2;3;4;0;2;5;3;2;5;2;1;2;5;1;4;5;7;2;1;5;3;3;3;5;2;2;3;4;5;5;2;0;1;3;1;3;3;7;2;5;1;3;1;4;6
NKX1-1_M01370_1.94d.bed	0.09276018099547512	41	442	81315	2;6;3;3;5;2;2;3;2;5;4;7;1;2;2;5;1;2;5;2;3;6;1;5;5;2;2;2;1;6;5;3;4;3;6;2;2;2;4;4;4;2;3;3;5;0;1;4;1;3;4;5;2;3;3;4;3;1;3;5;2;1;8;0;4;3;2;1;2;4;3;1;4;2;3;4;4;3;2;1;2;1;3;6;1;4;3;3;4;2;2;5;0;1;2;0;5;4;0;4;3;2;3;4;6;2;1;3;4;5;2;2;4;2;3;2;3;3;3;2;1;1;5;2;6;2;3;4;3;2;2;2;2;2;4;2;1;2;3;4;4;4;1;0;3;3;6;2;5;4
TEF_M06185_1.94d.bed	0.09274193548387097	23	248	58726	2;0;1;1;4;0;1;3;1;2;1;0;0;3;2;1;4;0;1;2;0;2;3;1;1;1;3;2;1;2;1;1;2;1;2;5;0;2;2;1;4;1;0;2;4;1;1;1;1;2;1;4;1;4;0;1;3;1;1;0;1;1;3;6;3;0;0;1;1;1;0;1;4;3;2;0;1;1;2;1;3;1;1;2;2;3;1;0;4;1;1;1;1;3;4;4;3;1;1;1;2;2;3;1;4;1;2;0;2;0;0;0;0;2;1;2;1;2;0;0;1;0;3;1;2;4;0;0;0;7;4;3;0;0;0;2;3;4;1;2;2;2;3;0;1;2;2;2;5;1
ATOH1_M08951_1.94d.bed	0.09269662921348315	33	356	95309	2;4;2;0;4;2;2;2;0;0;2;4;0;4;2;6;5;2;4;0;2;6;8;2;3;0;0;0;0;5;2;0;2;6;3;0;2;0;0;2;2;2;2;0;0;0;3;4;0;0;4;2;3;2;2;2;2;2;4;6;6;3;4;0;6;0;2;4;4;0;0;0;1;4;0;4;5;0;4;2;2;0;4;2;2;0;2;5;4;4;6;4;4;0;0;2;4;2;2;0;0;0;2;2;4;0;0;2;5;4;3;0;4;9;4;1;2;2;2;4;0;4;0;2;4;2;0;2;2;0;3;2;3;2;2;6;4;2;4;1;2;4;2;2;4;4;3;3;2;4
EMX2_M05663_1.94d.bed	0.09252669039145907	26	281	66056	2;1;2;0;0;0;3;6;3;3;4;3;0;0;1;0;3;3;2;1;4;1;4;4;6;3;0;2;4;4;1;0;1;3;1;3;4;1;6;0;1;3;3;2;2;2;4;1;2;3;4;0;1;1;4;1;0;4;1;4;0;2;0;0;0;2;0;3;2;0;2;3;1;0;2;1;2;2;3;0;5;2;0;0;3;0;1;0;0;0;1;2;1;0;1;2;1;0;3;0;0;2;2;0;1;3;2;5;2;2;2;3;1;4;2;1;1;1;1;8;2;7;1;2;0;4;4;0;3;0;0;3;1;1;6;1;0;0;6;2;2;1;2;0;2;4;1;0;0;3
HOXD8_M05838_1.94d.bed	0.09252669039145907	26	281	72874	3;1;1;3;2;1;5;4;6;0;5;3;2;1;3;1;3;1;2;1;3;0;3;2;5;3;0;0;1;2;3;2;1;2;3;4;2;2;5;1;3;1;2;0;7;3;6;3;2;1;0;0;2;2;2;1;1;3;2;1;0;3;0;1;0;2;2;1;2;1;4;0;2;2;1;1;1;2;4;1;1;2;0;0;2;0;0;0;0;1;1;0;0;1;0;6;2;1;5;1;1;2;3;0;1;2;3;2;2;1;3;3;2;1;4;1;1;3;2;4;2;2;2;3;0;3;3;3;3;0;1;0;4;3;1;1;0;3;0;4;0;2;3;1;1;1;1;0;1;4
DUXA_M05624_1.94d.bed	0.09247311827956989	43	465	115730	9;3;3;3;1;4;2;7;10;8;4;2;4;7;3;5;2;4;2;1;3;5;9;2;0;2;3;3;4;5;1;3;9;3;2;4;0;3;5;2;2;3;4;4;4;3;1;2;3;1;2;4;2;2;4;5;3;4;3;0;3;2;3;4;3;2;1;3;2;3;3;2;3;1;2;1;9;3;1;3;3;1;2;2;2;3;3;3;1;1;0;1;2;1;6;3;2;2;4;2;1;2;3;1;1;3;2;2;5;3;3;4;2;5;4;0;4;2;1;3;3;5;2;0;1;1;1;2;3;4;7;1;3;3;1;3;4;6;3;3;9;4;5;6;2;3;9;2;6;5
ARID5A_M00144_1.94d.bed	0.09223300970873786	19	206	70109	2;2;2;2;1;2;2;1;4;0;2;3;2;0;1;4;2;0;0;1;2;2;0;1;1;2;2;0;0;0;1;2;1;1;4;3;3;1;2;0;2;1;1;1;2;2;0;0;4;2;3;1;2;2;0;2;2;1;0;3;0;1;0;1;0;0;2;2;3;1;0;2;0;0;0;1;2;2;0;0;2;2;1;1;0;2;0;0;0;3;1;1;3;1;1;1;4;3;0;3;3;0;1;1;0;1;2;1;1;0;0;3;3;0;0;0;1;1;3;0;1;2;2;3;1;1;2;3;2;2;2;1;0;2;0;0;2;2;0;2;3;1;3;2;1;2;1;0;2;1
NR6A1_M09009_1.94d.bed	0.09203296703296704	134	1456	219882	13;17;10;9;16;11;10;12;9;9;16;10;10;12;12;10;12;11;12;9;9;18;11;11;9;10;8;17;11;12;10;11;9;6;4;10;13;9;7;8;15;7;9;10;12;9;7;13;9;10;5;15;12;4;9;11;6;5;7;9;2;9;18;15;8;7;11;10;7;5;8;9;8;12;4;5;8;10;10;10;8;14;6;4;7;7;7;12;10;11;12;7;11;5;7;8;9;9;16;9;3;8;6;11;7;10;8;8;6;22;11;7;14;10;6;11;8;8;18;6;15;4;11;13;7;4;17;9;11;9;17;13;16;12;5;9;9;4;5;9;13;8;7;8;6;11;15;11;5;12
ZIM3_ZIM3.RCADE.bed	0.09197786998616875	133	1446	309274	14;10;6;12;6;10;9;7;3;12;15;14;15;12;8;11;10;9;7;5;14;3;7;9;11;11;9;7;8;12;7;5;16;7;8;5;9;9;7;13;5;18;11;7;9;13;9;10;8;15;12;10;8;6;13;13;6;8;10;10;6;14;7;10;8;13;13;7;9;4;11;7;8;11;8;12;8;11;13;7;6;5;10;15;8;12;7;10;8;9;10;13;6;4;11;6;7;13;15;10;13;11;13;12;11;6;8;5;10;12;12;3;2;7;13;10;8;13;12;15;11;9;15;9;10;5;9;13;16;7;11;9;13;11;5;10;11;7;10;12;9;12;15;11;10;8;9;7;8;12
TGIF1_M06208_1.94d.bed	0.09167446211412535	98	1069	179617	13;5;12;4;7;12;13;9;7;15;8;10;6;10;9;10;8;6;6;13;7;9;2;3;11;12;13;17;7;3;4;5;4;4;4;12;3;7;3;7;10;5;8;4;9;10;4;4;10;3;9;10;0;8;3;10;5;4;6;4;6;16;7;13;10;5;5;13;5;6;5;2;6;4;6;3;12;9;6;10;3;5;5;4;3;14;6;3;4;3;7;1;11;6;4;4;10;6;14;8;7;6;8;4;6;3;6;9;12;6;7;3;3;5;6;10;8;7;4;6;2;7;7;7;8;6;11;13;6;4;7;10;6;8;3;9;4;13;8;5;9;8;5;10;7;6;7;14;6;10
ZFHX2_M01262_1.94d.bed	0.09163346613545817	23	251	67691	4;0;2;4;2;0;2;6;4;2;4;4;0;0;2;2;4;4;0;0;0;0;4;2;4;0;0;0;2;6;2;2;0;0;4;2;0;2;4;2;4;2;2;0;4;2;2;0;2;2;4;0;0;2;4;0;0;4;0;4;0;2;0;0;0;4;0;2;2;0;2;6;0;0;0;0;2;2;2;0;4;2;0;0;4;2;0;0;0;0;0;0;0;0;0;4;2;0;4;0;2;2;4;0;2;0;0;4;0;0;2;4;0;4;6;0;0;0;2;4;2;6;0;2;0;4;6;2;0;0;0;2;4;0;4;0;2;0;4;2;0;0;0;0;4;2;0;0;0;2
HMX1_M05793_1.94d.bed	0.09162303664921466	35	382	99294	2;4;3;3;3;2;3;3;2;4;6;4;3;4;4;3;2;2;2;4;0;3;4;2;3;4;2;3;1;0;3;0;2;3;3;1;0;1;6;1;2;3;6;6;3;5;5;2;0;1;1;2;1;2;2;1;1;1;7;3;0;1;6;2;1;2;2;4;3;3;0;2;2;2;3;0;1;1;1;2;5;3;3;5;1;3;0;2;2;1;1;2;5;4;2;1;4;2;3;3;4;2;6;0;1;2;3;3;3;2;3;4;4;2;1;2;2;3;4;3;2;4;3;1;3;2;5;3;2;2;5;3;6;2;2;3;1;6;3;3;1;3;4;3;0;0;1;1;1;3
TBX2_M09209_1.94d.bed	0.09152542372881356	162	1770	223374	11;10;12;15;10;14;16;14;9;13;17;7;9;10;7;15;13;17;16;9;6;12;11;9;9;8;9;10;8;12;15;11;9;20;8;18;11;3;14;12;19;15;15;13;7;13;18;17;7;18;21;15;15;9;15;18;12;8;6;16;10;14;14;17;14;13;13;6;14;9;18;13;8;8;9;7;6;14;10;12;12;10;10;16;8;11;5;12;6;12;15;19;19;16;7;13;21;10;16;10;12;7;11;7;9;12;16;15;12;22;8;14;12;18;14;11;9;8;6;7;9;10;8;11;15;10;13;12;10;19;14;16;13;10;6;11;3;5;12;12;14;10;14;9;12;9;9;7;12…
LEF1_M02162_1.94d.bed	0.09131736526946108	61	668	131268	7;6;6;9;4;10;5;6;2;3;5;8;6;4;6;8;9;8;8;3;6;6;2;7;8;5;1;4;7;2;5;10;5;7;9;11;5;6;5;4;6;3;3;1;6;7;4;5;7;5;6;3;3;7;4;3;7;2;4;2;4;2;5;4;5;1;6;5;5;3;2;4;3;3;3;4;8;5;6;2;4;3;1;5;7;7;6;3;4;2;1;3;3;3;2;3;4;5;5;3;6;3;5;1;4;5;3;0;4;2;4;8;5;3;3;4;1;4;1;3;2;3;3;3;5;4;4;3;1;3;4;4;3;4;3;4;3;4;5;2;4;4;6;6;6;7;1;3;7;7
GCM2_M05762_1.94d.bed	0.09130434782608696	21	230	34756	1;1;0;0;2;1;4;2;1;1;0;0;1;0;1;2;1;0;3;4;2;3;1;4;0;3;3;2;3;1;0;1;1;1;0;0;3;2;1;1;0;0;2;1;6;1;2;3;4;3;3;0;1;3;1;1;0;1;1;1;2;4;2;1;2;1;0;1;1;3;2;2;0;3;1;0;2;0;0;0;2;1;2;4;3;2;2;5;2;1;6;1;1;2;1;1;3;0;0;2;3;3;3;0;2;2;4;0;0;2;1;0;0;0;1;0;1;2;2;2;2;2;2;0;1;1;1;2;1;3;3;1;2;1;2;1;2;0;0;1;1;1;1;1;1;1;1;0;2;5
NKX2-1_M01445_1.94d.bed	0.09110169491525423	86	944	143453	6;8;4;4;9;6;6;7;10;4;4;9;5;3;3;9;7;10;4;9;9;6;9;11;4;11;8;14;3;5;4;6;4;10;6;6;10;8;7;8;8;9;9;6;6;5;6;5;8;1;12;7;4;9;7;9;7;15;11;9;7;4;4;7;5;4;7;7;4;7;2;9;3;6;4;7;8;4;3;6;5;7;6;11;8;9;9;10;9;6;6;6;4;12;0;8;11;6;4;5;7;1;11;7;10;5;5;4;2;5;2;7;5;7;4;3;8;4;4;5;4;4;5;5;4;6;4;10;5;7;7;7;4;4;6;5;3;5;7;5;6;5;3;4;7;4;6;7;2;7
NR4A2_M05962_1.94d.bed	0.09090909090909091	64	704	144656	6;5;3;8;2;7;5;5;4;9;5;7;6;6;7;6;2;2;7;6;5;5;6;8;0;3;4;8;3;3;10;5;8;4;2;10;2;4;4;1;3;9;7;8;4;5;8;3;6;4;4;5;6;1;3;6;8;3;6;7;5;9;3;2;4;1;6;4;3;4;7;3;3;4;4;5;5;5;4;4;6;2;1;5;4;6;4;6;3;5;4;9;5;8;2;6;8;7;7;1;3;4;3;6;4;5;8;3;4;6;4;1;3;4;3;6;3;8;0;5;2;3;1;6;2;7;9;4;2;6;4;5;3;4;4;0;3;4;7;6;2;7;7;7;5;3;4;4;3;3
ZNF337_ZNF337.RCADE.bed	0.09075342465753425	53	584	133256	4;9;9;5;5;4;3;4;7;3;10;5;4;4;6;2;6;6;6;4;8;6;6;1;7;5;1;3;4;3;6;4;4;6;5;6;1;5;3;2;8;3;6;6;3;4;1;2;0;1;3;3;2;4;1;4;7;0;2;4;7;2;2;4;4;4;1;7;6;3;4;4;2;6;1;1;2;2;4;2;4;3;6;4;4;2;1;2;5;3;4;3;2;1;6;3;3;3;2;1;6;5;1;1;3;2;2;1;1;4;4;3;6;4;6;4;0;1;3;4;5;2;4;6;6;2;3;1;3;6;7;3;5;3;3;2;7;3;0;3;6;4;4;2;8;8;5;9;8;8
SNAI1_M09139_1.94d.bed	0.09063160366283166	386	4259	581825	37;31;22;24;40;39;35;43;34;29;27;34;31;31;38;32;25;34;28;46;44;33;36;34;33;30;37;34;35;39;29;30;28;34;42;34;33;23;27;31;30;25;27;23;32;20;26;28;25;25;33;17;27;27;30;21;23;26;16;27;22;21;19;25;24;21;24;25;26;33;24;22;25;23;27;25;26;22;24;23;28;30;21;23;23;18;20;18;27;26;21;20;30;31;21;26;36;32;26;24;33;20;27;28;26;31;29;37;23;34;29;26;29;32;33;32;24;20;25;32;21;31;23;31;33;33;26;25;23;28;33;39;27;…
GLIS2_M08731_1.94d.bed	0.09034863945578231	425	4704	321585	36;35;35;28;20;28;19;34;29;28;21;20;29;28;26;38;43;33;36;25;27;24;35;30;48;37;39;37;36;36;38;43;38;57;34;42;37;37;40;37;29;34;42;31;34;44;39;37;44;34;42;57;41;46;38;49;38;29;32;29;21;34;29;33;36;22;32;41;33;27;30;27;26;21;25;27;31;17;32;21;21;31;28;32;34;32;28;41;28;28;32;36;27;28;35;34;33;35;31;29;35;42;42;30;34;25;43;45;42;34;41;31;32;28;31;37;20;40;36;32;34;34;18;30;40;22;21;24;30;24;28;24;30;…
MGA_M05904_1.94d.bed	0.0903010033444816	54	598	112342	6;9;6;2;4;7;8;3;3;3;1;7;8;10;5;5;6;4;2;5;5;0;5;2;3;6;2;2;5;7;6;3;3;1;2;4;2;0;8;4;3;1;3;2;4;2;7;4;2;3;9;3;3;2;4;0;5;5;3;0;0;5;4;1;7;4;8;2;0;4;0;0;6;10;3;5;4;5;2;1;2;3;6;0;5;0;5;3;6;3;3;1;2;4;3;5;1;4;6;3;3;5;4;3;8;7;3;7;3;3;2;5;1;4;9;6;5;7;5;2;5;3;7;2;2;9;7;2;0;4;6;5;2;12;0;2;3;3;4;4;3;0;14;3;0;2;8;13;0;5
NOBOX_M01232_1.94d.bed	0.09025270758122744	25	277	64930	4;1;0;1;2;0;1;4;3;3;1;2;1;1;5;2;5;2;1;1;2;3;1;1;3;1;1;3;1;1;1;2;5;2;2;1;2;1;1;3;1;0;3;3;3;0;2;3;1;3;0;0;3;0;1;0;1;5;2;1;2;2;3;0;2;3;0;1;2;2;1;0;3;4;2;0;5;1;0;2;0;1;1;4;1;4;3;2;3;1;2;4;1;1;4;1;7;1;0;4;3;2;1;1;2;1;2;2;0;1;0;2;3;3;2;6;2;2;2;3;0;1;0;3;1;1;4;2;2;1;1;1;2;2;3;2;5;0;2;1;1;1;1;1;1;2;1;0;1;4
ALX4_M05562_1.94d.bed	0.08992805755395683	25	278	98087	7;5;3;1;0;2;2;5;5;1;3;2;3;1;2;2;0;0;3;0;3;0;3;0;3;2;0;0;1;5;3;2;2;0;2;8;1;2;1;0;1;4;3;2;1;1;1;4;2;0;5;2;1;3;2;1;1;2;0;0;0;1;4;3;0;2;4;0;4;2;0;2;1;1;0;2;1;3;1;2;3;1;1;2;0;2;4;0;1;0;0;0;1;0;0;1;0;1;3;3;1;1;2;5;2;2;1;1;1;0;2;2;4;1;0;1;3;0;3;4;0;1;2;2;1;1;0;0;2;2;0;5;3;0;0;3;4;5;3;4;4;3;3;4;3;1;0;3;1;4
TBX19_M06157_1.94d.bed	0.08986175115207373	39	434	97008	2;5;1;2;0;1;6;3;1;2;6;5;0;5;3;2;0;4;2;6;0;1;9;2;1;1;6;2;6;1;6;5;2;2;9;4;6;2;3;1;2;4;0;4;6;5;2;2;6;5;3;1;4;0;6;6;5;2;0;2;3;1;2;3;2;5;7;4;0;2;2;3;5;6;1;0;4;2;2;1;1;3;2;0;9;0;1;2;5;3;2;5;5;1;2;6;1;4;8;4;0;2;3;0;0;3;4;0;4;4;0;4;0;0;8;0;1;6;0;4;2;1;4;2;0;2;8;3;3;0;3;0;5;0;2;10;0;4;0;0;2;6;1;0;3;4;3;3;4;6
HSF5_M09723_1.94d.bed	0.08974358974358974	21	234	48184	2;0;1;1;0;0;0;7;3;2;4;0;0;2;2;1;3;1;0;0;0;4;1;4;2;0;0;0;0;2;3;4;0;1;2;2;1;0;1;1;3;3;2;1;1;2;1;0;2;0;4;7;3;4;0;0;1;5;2;3;0;1;3;2;1;2;0;0;0;3;0;1;0;0;0;5;1;3;0;4;1;2;0;0;1;2;1;3;0;3;2;3;1;2;1;3;5;0;1;0;0;1;2;0;2;4;3;1;2;4;0;3;4;0;0;0;1;2;2;1;1;2;2;0;0;1;1;2;0;2;0;7;2;4;6;2;0;0;0;1;3;2;2;1;0;0;0;1;0;1
MEIS1_M09078_1.94d.bed	0.08957795004306632	104	1161	181369	17;10;12;3;18;16;18;9;14;17;8;6;6;10;13;9;11;8;11;14;7;7;2;8;8;12;14;19;8;4;5;8;7;3;1;12;5;5;8;2;7;4;11;10;9;10;8;1;3;2;14;10;6;5;4;10;1;5;3;6;8;11;8;14;8;4;6;8;0;6;4;2;7;4;9;8;8;10;7;8;9;8;5;5;8;10;6;8;1;0;5;2;13;5;6;6;9;10;11;8;6;10;8;2;8;2;5;8;15;4;10;1;5;2;6;13;4;6;12;6;3;2;11;6;11;6;7;16;9;10;10;8;8;6;3;9;6;18;10;8;9;4;10;4;12;6;12;11;3;10
MLXIP_M00258_1.94d.bed	0.08952380952380952	47	525	84186	5;2;6;5;5;3;4;4;1;4;4;8;2;6;2;4;6;2;3;6;2;8;1;3;3;2;2;4;4;7;4;2;7;2;1;1;4;3;3;4;2;3;2;3;4;5;0;1;2;7;2;7;9;3;2;5;7;3;5;5;7;3;7;3;2;0;5;3;1;3;4;1;5;1;3;2;3;3;4;6;1;4;5;0;1;3;6;3;3;2;5;3;3;3;4;5;3;3;5;3;4;2;1;9;3;2;1;4;3;3;3;2;3;3;2;6;3;2;2;4;1;4;5;6;6;4;3;5;4;4;3;2;4;4;8;3;3;3;3;1;1;3;2;3;3;2;1;1;8;5
TCF7L1_M06178_1.94d.bed	0.08950617283950617	87	972	194366	11;8;4;8;9;9;12;6;5;5;6;5;7;9;7;9;7;5;10;6;6;7;5;8;7;3;4;4;6;6;10;11;6;7;13;10;2;6;9;6;9;4;10;6;7;5;3;5;9;5;12;12;5;10;7;7;8;2;9;6;5;6;10;7;6;9;6;8;4;3;7;3;1;3;5;8;11;5;8;8;5;6;3;4;8;5;6;5;6;3;3;9;10;3;9;3;6;14;6;3;10;5;9;8;6;5;9;4;3;6;5;7;8;6;7;3;4;6;5;4;5;5;4;9;7;7;9;4;3;3;5;7;6;7;9;2;7;7;11;2;7;6;8;10;6;6;5;4;9;6
ZNF524_M09377_1.94d.bed	0.08931506849315068	163	1825	234193	12;15;12;12;11;13;19;12;11;17;9;19;9;18;15;19;12;21;22;22;12;9;15;11;16;14;9;10;23;19;10;9;11;14;20;9;12;14;11;19;14;17;8;13;18;13;12;14;13;14;14;9;8;16;11;12;12;11;10;18;9;10;10;6;6;12;12;9;8;12;9;11;11;18;12;15;9;10;9;8;7;12;5;9;7;3;14;4;8;8;9;10;11;12;11;15;12;7;12;13;10;3;18;14;16;10;7;17;11;17;8;16;9;14;9;17;13;9;7;10;6;11;22;11;13;12;13;20;12;8;15;17;11;14;13;10;11;12;9;10;11;12;15;10;12;15…
HOXA10_M09662_1.94d.bed	0.08906882591093117	44	494	132718	4;3;5;2;3;4;5;3;2;5;4;2;1;1;5;3;0;3;2;11;5;0;4;5;5;2;4;4;4;7;2;7;5;3;4;4;4;3;2;1;4;4;7;3;4;2;1;2;6;3;0;6;8;1;4;8;2;1;4;5;5;1;1;8;3;2;6;3;4;7;6;1;4;1;3;1;1;0;2;4;3;2;1;6;4;1;2;2;5;0;1;3;4;2;2;7;0;4;4;3;0;2;2;10;2;1;2;3;3;6;2;1;1;5;3;3;5;4;1;1;2;1;4;2;1;7;3;5;2;0;3;0;3;3;3;4;6;6;4;5;3;2;4;5;3;4;1;2;4;7
ZNF716_ZNF716.RCADE.bed	0.08897338403041825	117	1315	265626	4;15;13;14;9;18;13;10;6;13;11;8;15;10;9;12;7;6;12;7;12;9;8;9;11;9;18;12;5;10;5;16;13;11;9;11;10;8;6;5;9;10;9;12;9;3;8;16;9;6;7;7;9;9;10;7;7;7;11;4;14;9;5;9;10;8;5;7;7;9;12;7;3;3;10;5;10;13;6;5;5;4;12;11;6;13;9;7;6;9;7;10;8;4;10;5;6;5;8;5;11;8;8;7;9;9;9;7;12;7;6;5;4;7;10;5;8;11;8;5;9;10;8;10;5;13;11;8;8;14;8;6;8;6;10;12;11;9;15;7;12;8;11;4;9;8;6;5;12;10
MECOM_M02602_1.94d.bed	0.08893280632411067	45	506	123503	5;6;7;10;4;2;6;3;3;2;8;2;4;3;4;1;6;4;4;1;4;3;0;2;5;5;4;8;3;2;5;3;2;2;6;3;3;2;6;2;2;5;2;3;4;5;6;4;3;5;4;4;5;4;2;4;4;2;5;1;2;5;2;2;2;3;2;5;1;2;1;2;2;4;3;5;3;1;3;3;3;2;5;1;0;6;6;3;3;2;5;5;1;5;1;2;2;4;3;5;1;5;0;8;3;1;1;3;3;2;1;3;4;3;3;2;3;4;5;5;4;3;1;1;6;1;4;2;4;2;4;3;1;9;4;3;4;5;3;5;3;3;1;2;1;4;2;6;1;7
TGIF1_M09245_1.94d.bed	0.08879310344827586	103	1160	181595	15;10;11;7;17;13;19;9;12;17;8;9;8;12;9;10;6;9;7;14;5;8;2;4;11;9;17;16;8;4;5;10;7;4;2;13;5;5;6;2;8;4;9;11;9;11;8;1;2;3;8;11;2;4;4;10;2;1;4;5;12;13;6;13;9;5;6;11;2;9;3;3;5;4;7;4;9;11;7;8;6;10;6;6;5;8;3;6;1;5;7;5;15;11;6;5;11;5;17;8;6;9;9;8;6;4;8;10;16;8;11;2;5;6;1;15;3;6;6;7;7;4;12;5;7;5;5;18;7;10;7;13;6;6;4;9;3;17;12;8;7;7;7;8;4;8;10;9;4;9
ZNF410_M09369_1.94d.bed	0.08849557522123894	30	339	80657	1;5;5;2;4;2;5;1;1;4;7;1;4;3;1;2;5;6;3;2;0;0;4;5;4;2;2;2;3;4;4;1;0;1;2;2;6;0;1;1;2;2;3;2;1;0;2;2;2;1;0;1;2;1;4;2;2;2;5;2;1;2;1;6;2;1;2;1;0;2;1;3;4;2;1;3;1;0;1;1;4;2;1;4;0;2;0;1;4;4;4;4;1;2;0;4;3;4;1;1;0;2;2;3;3;2;4;2;0;4;1;1;3;2;0;4;1;3;3;3;1;5;3;1;4;1;2;3;1;1;0;0;4;2;3;2;3;3;4;0;2;2;0;3;2;4;1;4;4;3
ZNF25_ZNF25.MEME.bed	0.0884450784593438	124	1402	308254	13;7;9;11;7;13;7;7;6;6;6;9;11;6;8;11;11;10;15;9;11;9;12;14;12;10;8;9;8;8;12;12;11;12;16;9;9;17;13;6;5;13;13;10;13;10;7;8;10;16;12;12;7;9;13;10;11;8;10;8;9;9;7;10;5;5;7;8;7;6;10;5;8;9;5;6;8;9;8;7;8;9;7;7;8;9;8;7;9;10;12;12;8;2;10;7;7;8;6;13;11;9;8;6;8;10;5;8;10;12;12;15;9;9;12;9;10;11;10;10;8;8;10;10;14;12;11;11;6;7;8;10;11;11;8;9;8;6;9;7;12;5;6;9;10;11;10;13;16;11
ZNF85_ZNF85.RCADE.bed	0.08840054938194532	708	8009	1213814	67;75;46;59;70;63;65;63;57;61;78;60;75;69;60;59;51;57;58;55;78;52;58;62;60;47;62;55;42;55;57;66;41;58;53;76;50;44;47;48;35;59;60;55;48;58;54;48;56;41;53;41;39;56;45;49;37;48;39;51;35;46;44;44;37;50;58;46;42;41;38;33;35;59;59;46;48;47;51;25;46;50;50;44;41;39;37;40;42;33;41;48;44;48;49;46;39;50;52;39;48;50;62;47;53;58;56;53;50;51;65;57;64;57;55;58;52;59;55;68;58;54;65;57;55;66;69;53;46;54;72;50;57;…
HNF1B_M05797_1.94d.bed	0.08823529411764706	27	306	76495	2;1;6;4;0;0;2;3;2;1;2;1;2;2;2;3;1;4;2;4;6;3;0;4;2;3;2;1;3;2;4;3;4;1;0;3;3;2;3;3;0;1;2;2;0;1;1;0;5;1;0;3;3;0;3;4;2;4;3;2;3;1;2;0;1;1;3;3;2;0;1;3;2;4;3;1;3;0;0;0;1;1;3;1;2;0;3;5;0;2;2;7;0;0;2;2;1;3;0;1;4;0;1;4;3;0;3;1;5;1;4;4;0;2;1;0;3;2;1;0;0;2;1;0;2;3;1;0;0;4;1;1;0;1;5;2;4;1;3;5;4;0;2;4;5;5;2;0;3;3
ZNF324_M10329_1.94d.bed	0.08782608695652173	101	1150	229302	12;10;5;9;8;9;10;14;6;12;7;6;9;14;9;8;10;5;12;10;7;12;8;4;10;11;5;9;11;9;4;7;4;8;14;7;6;6;7;7;9;11;7;4;4;10;9;7;7;7;19;5;4;4;10;8;5;4;9;9;5;4;10;5;2;7;2;5;2;6;7;5;6;9;10;7;2;7;5;9;9;7;7;4;6;9;4;2;5;15;3;7;3;15;8;4;8;5;5;8;5;7;6;8;7;4;9;6;11;6;5;13;8;8;11;12;10;5;10;7;7;8;5;7;10;8;10;4;18;13;11;13;7;10;9;5;8;6;7;8;7;6;11;4;8;5;4;8;10;12
LHX1_M01363_1.94d.bed	0.08771929824561403	30	342	84015	5;3;0;3;2;1;3;3;1;2;4;4;1;5;3;5;9;2;2;3;2;1;5;3;3;4;2;1;2;3;0;2;0;0;2;3;2;3;7;4;5;7;6;3;1;1;0;1;0;1;3;0;1;4;1;2;2;4;3;3;0;2;1;2;1;4;0;0;1;2;0;4;0;0;3;2;1;2;3;2;5;2;2;1;0;3;2;3;0;1;0;3;1;2;1;4;3;2;3;0;2;3;3;4;1;1;4;5;2;1;3;1;4;2;4;2;0;4;1;2;3;3;1;2;2;4;2;3;2;0;2;2;4;3;3;1;2;2;0;2;2;1;1;1;4;3;3;2;2;4
MEIS1_M09076_1.94d.bed	0.08759124087591241	108	1233	188091	16;10;8;3;12;12;16;10;14;24;10;9;8;10;8;10;10;10;6;14;3;9;2;4;10;11;17;14;10;6;4;10;8;2;2;16;4;7;6;2;9;4;10;12;8;12;8;2;2;4;10;15;4;6;6;9;2;4;6;5;12;16;8;16;8;6;8;14;3;8;5;1;6;6;6;6;14;10;6;10;4;10;4;5;3;12;2;8;0;2;5;4;20;10;4;6;11;7;22;6;6;10;10;8;4;5;6;14;12;10;10;2;6;8;4;18;6;6;8;8;7;4;12;6;8;4;8;18;8;8;8;14;10;10;4;10;4;18;10;8;9;4;4;4;4;10;10;12;6;10
PAX3_M07571_1.94d.bed	0.0875	14	160	54453	4;3;1;1;1;3;0;1;4;1;1;2;2;0;3;0;2;0;2;1;0;2;3;1;1;1;2;2;1;2;0;2;1;0;0;0;2;1;1;1;2;1;2;1;1;1;2;0;2;3;0;0;2;1;0;1;0;2;1;0;1;0;0;1;0;1;0;1;2;2;4;1;1;2;0;0;1;0;0;0;0;0;0;1;0;0;1;1;0;0;0;1;0;2;1;0;0;1;4;0;2;2;0;1;2;1;0;0;2;1;1;0;0;2;1;2;1;0;1;1;2;1;1;0;1;0;0;1;3;1;2;0;3;2;2;1;1;1;0;0;0;1;1;1;1;3;0;2;1;1
HMGA1_M06581_1.94d.bed	0.0875	21	240	67893	5;6;3;3;2;1;0;3;0;3;2;2;0;1;0;2;3;2;4;2;3;3;3;3;1;1;3;0;2;1;0;0;3;0;1;1;0;2;2;0;0;1;1;3;0;2;0;0;0;0;2;4;0;3;0;2;2;2;1;1;3;0;0;0;2;2;1;1;1;0;1;3;1;1;1;1;1;0;3;2;3;0;1;1;0;0;1;3;0;1;2;2;4;3;3;1;1;3;0;5;1;3;3;2;0;4;1;2;2;1;6;1;1;3;1;1;0;1;3;0;1;0;2;2;6;4;2;3;2;0;3;1;1;1;0;0;0;0;0;2;0;4;5;3;0;2;1;1;0;2
DMRTA1_M08577_1.94d.bed	0.08744394618834081	39	446	126060	4;4;2;5;4;1;4;2;2;1;3;5;5;1;3;6;7;3;8;5;4;1;3;1;2;4;3;2;4;2;5;2;3;3;4;1;3;2;5;2;3;1;2;2;3;0;1;2;3;3;2;4;2;4;1;6;4;4;2;2;2;0;0;0;2;3;2;2;3;1;3;5;2;2;2;3;0;1;1;1;4;5;3;0;2;3;4;1;1;3;3;1;2;2;2;5;3;4;3;2;2;4;3;5;4;1;2;2;1;5;3;8;3;3;4;2;3;4;6;5;1;7;2;0;9;6;3;1;3;4;4;5;3;3;4;2;1;1;4;4;3;2;5;3;8;4;2;4;2;5
FOXP1_M08697_1.94d.bed	0.0873440285204991	49	561	123031	9;2;2;3;2;2;9;9;6;5;4;6;6;2;3;3;9;2;4;1;6;1;3;3;2;7;9;2;3;5;5;1;3;4;3;2;3;4;3;8;2;3;3;3;10;5;4;3;4;9;1;5;5;8;2;5;3;5;5;2;4;4;2;0;2;2;7;2;5;1;1;1;3;2;5;5;6;3;3;5;2;1;3;5;3;1;2;2;5;1;7;5;2;6;4;3;3;4;4;3;5;4;1;2;1;6;6;3;2;2;6;2;2;7;3;5;4;7;2;4;5;2;1;2;4;3;4;1;5;6;3;3;4;0;8;3;3;5;2;5;2;5;7;8;6;0;3;0;3;1
HNF1B_M05798_1.94d.bed	0.08732394366197183	31	355	79595	4;1;6;4;0;0;3;4;2;1;5;1;3;2;4;3;2;6;2;2;6;1;1;4;1;3;2;1;4;3;5;4;4;1;0;3;3;2;5;3;0;1;4;1;0;1;2;0;5;1;0;4;2;1;3;5;2;4;3;3;3;2;3;0;3;1;2;6;2;0;1;3;3;4;2;1;3;0;0;1;1;1;5;1;3;0;4;5;0;3;2;6;0;1;3;3;1;3;0;0;4;1;2;4;3;2;3;3;5;2;3;4;0;2;1;0;2;4;0;0;1;2;2;0;2;3;1;0;1;4;1;1;0;1;3;2;5;2;3;6;4;2;2;5;5;5;3;0;5;3
SOX13_M10297_1.94d.bed	0.08726752503576538	61	699	172746	6;5;7;2;4;7;5;3;3;5;4;4;9;5;8;8;6;5;4;3;1;2;3;4;3;5;4;3;6;2;11;3;1;5;4;2;6;3;10;0;6;1;14;3;8;8;4;7;4;10;4;6;5;3;3;2;2;4;6;5;7;6;4;2;8;4;1;2;2;3;3;3;6;2;2;5;8;4;3;7;4;5;3;3;5;5;4;5;4;7;4;5;9;4;7;5;2;4;5;4;3;9;2;2;4;3;4;2;3;3;5;1;7;7;1;7;9;6;5;4;3;4;3;6;4;2;8;7;6;7;6;3;11;6;2;2;6;3;4;2;7;4;5;5;4;3;3;7;6;10
ZNF410_M06247_1.94d.bed	0.087248322147651	39	447	96946	3;3;7;3;1;2;6;3;1;1;5;3;4;5;4;1;7;6;5;4;1;1;3;4;3;2;2;4;1;2;1;3;2;7;1;5;6;0;2;0;2;2;2;3;1;5;4;5;4;2;3;3;4;4;4;4;0;1;3;1;3;4;1;3;4;1;3;3;1;2;2;3;4;1;0;3;2;2;4;4;4;2;2;2;1;3;2;2;1;6;3;5;1;1;4;7;5;5;1;1;4;4;4;4;3;4;8;2;1;5;3;4;2;1;2;6;2;2;4;2;4;4;1;2;3;3;2;2;2;2;2;4;5;2;3;3;0;4;2;2;1;3;1;3;8;6;1;2;4;9
SOX2_M06107_1.94d.bed	0.08719346049046321	32	367	122208	2;2;4;2;3;2;2;4;4;4;2;4;3;2;3;6;1;1;3;1;2;3;5;3;4;1;4;5;0;3;4;3;4;4;3;2;4;1;5;4;6;3;5;1;2;4;1;2;2;2;1;6;2;3;1;1;5;2;3;1;2;0;1;2;2;5;2;5;1;1;0;3;1;2;1;1;2;1;6;1;0;4;2;2;0;4;1;1;1;4;1;1;1;3;4;2;3;2;0;2;2;1;5;4;2;1;3;1;1;1;0;2;2;1;1;4;2;1;4;2;2;5;3;4;3;4;3;0;1;4;3;2;1;1;1;2;5;2;2;2;0;5;1;3;1;0;4;2;3;8
NR4A1_M09891_1.94d.bed	0.08716323296354993	55	631	127099	8;2;3;6;4;7;4;5;2;5;5;1;7;5;4;3;2;1;6;3;2;6;4;4;0;4;4;2;5;6;10;5;6;5;4;7;4;3;3;5;2;6;6;6;3;6;6;7;4;1;4;4;3;2;5;8;1;3;5;5;4;4;5;7;0;7;2;6;2;5;3;4;3;4;1;5;2;5;2;5;4;0;5;5;5;4;2;4;3;6;4;7;6;1;2;6;10;6;6;4;6;4;2;2;3;11;4;1;5;6;1;1;6;3;6;7;4;7;3;3;4;3;3;3;4;8;7;4;5;5;3;7;3;2;6;3;2;6;4;4;1;7;2;3;3;1;5;5;2;5
LHX6_M09778_1.94d.bed	0.08710801393728224	25	287	139823	4;2;2;3;0;1;6;1;1;2;3;2;3;4;5;4;0;0;6;7;3;0;4;2;1;2;1;1;3;2;0;0;2;4;5;3;0;0;2;3;2;2;0;3;3;0;4;0;2;2;2;4;2;2;3;0;2;1;2;2;0;0;0;0;0;1;0;1;0;1;0;0;4;4;2;2;2;2;0;0;2;3;1;2;2;0;2;2;0;0;0;2;0;1;2;0;0;9;9;0;1;6;2;1;2;2;2;3;2;0;4;2;0;4;2;1;0;0;1;0;3;0;0;4;0;5;0;8;2;0;0;4;3;3;2;0;1;0;3;2;0;1;2;7;3;0;0;2;6;2
LIN54_M02269_1.94d.bed	0.08706467661691543	35	402	101846	3;3;2;3;2;4;2;4;1;3;3;4;3;1;4;2;4;2;3;3;3;2;4;2;2;2;4;3;0;3;3;4;3;4;3;0;2;3;3;2;2;3;3;0;3;2;3;1;3;1;5;6;5;2;3;2;4;4;2;4;2;0;3;1;2;3;2;0;1;4;2;0;2;5;2;3;0;3;1;1;5;2;2;3;2;3;4;2;3;1;5;3;5;0;5;2;1;2;4;1;4;1;2;1;2;0;1;7;3;1;4;2;2;2;4;5;2;5;3;2;1;6;2;3;5;2;2;1;4;4;0;4;2;3;2;2;3;2;5;5;6;5;3;1;1;1;5;2;3;5
EVX2_M05703_1.94d.bed	0.08680555555555555	25	288	66787	2;1;2;0;0;1;4;4;1;1;5;2;2;0;2;2;2;1;3;2;3;2;2;5;7;3;0;2;1;1;3;0;1;3;1;1;6;2;3;0;2;3;5;6;2;1;5;3;2;3;2;1;2;0;3;1;1;3;0;2;0;3;1;0;0;1;3;1;1;2;3;2;2;0;3;3;0;2;1;1;2;2;0;0;3;3;3;0;0;1;1;1;1;0;1;2;1;0;3;0;1;1;0;1;3;2;3;3;3;4;2;2;1;1;2;1;1;1;4;5;2;3;3;3;0;5;1;3;2;2;1;1;3;3;6;0;1;4;1;3;1;0;3;3;1;3;1;0;1;3
RARA_M10181_1.94d.bed	0.08672461477676807	439	5062	749574	42;43;44;52;50;45;41;36;46;47;48;60;49;53;39;34;38;32;49;39;43;40;33;48;31;41;45;32;37;31;42;42;40;41;41;37;31;23;33;28;39;32;32;31;34;30;32;32;43;25;28;46;30;36;27;26;13;26;20;16;29;19;19;15;21;20;12;31;33;21;20;20;36;32;37;33;26;28;32;28;28;22;19;21;26;19;21;33;23;15;17;20;20;21;23;40;38;31;31;25;24;45;28;33;25;26;33;25;44;33;38;37;47;23;32;37;39;34;38;38;36;53;41;29;43;34;34;33;40;39;41;44;42;…
ZSCAN23_M09413_1.94d.bed	0.08668076109936575	41	473	101589	3;2;5;2;2;1;1;1;1;5;7;5;4;3;2;5;2;3;5;2;7;0;4;4;4;2;5;6;4;4;2;1;4;5;4;7;0;3;2;3;6;1;2;6;3;3;5;6;0;5;5;3;1;3;4;6;1;2;3;7;1;2;2;5;4;7;4;5;2;2;3;2;2;5;5;1;1;2;3;4;1;0;3;5;5;2;2;1;2;2;4;2;6;3;4;2;1;1;3;0;3;0;4;4;3;4;5;2;5;1;5;3;5;3;3;2;4;1;1;3;3;3;3;0;7;6;0;3;4;3;1;2;2;4;3;1;1;5;3;4;7;5;4;1;2;7;2;3;6;1
ALX3_M05560_1.94d.bed	0.08641975308641975	28	324	73329	4;3;3;1;0;1;4;4;2;1;4;3;3;1;4;3;0;3;3;2;2;2;3;4;4;2;0;2;3;3;1;3;1;1;2;3;3;2;1;4;2;3;4;1;3;1;0;3;4;0;0;2;4;2;3;1;2;3;0;5;1;2;1;3;3;1;0;0;1;1;1;0;1;3;1;3;3;3;2;3;3;1;1;1;2;2;1;2;1;2;2;2;0;1;1;1;4;2;2;1;1;5;2;3;3;1;1;3;2;3;3;1;4;3;0;1;2;1;3;3;0;3;3;4;4;3;1;1;8;2;2;4;0;5;2;0;0;4;0;5;2;0;4;5;3;2;3;2;1;2
ZNF133_ZNF133.RCADE.bed	0.08635794743429287	69	799	149553	10;5;3;3;5;9;5;5;6;5;5;4;6;6;10;3;7;5;1;8;7;5;4;2;5;4;7;9;13;7;3;7;4;6;5;4;4;3;6;3;8;4;10;5;5;8;6;6;5;2;4;6;4;6;4;4;6;5;4;9;7;6;9;5;3;6;7;3;4;4;4;3;2;1;8;6;2;2;6;9;5;8;1;2;9;8;5;2;5;7;3;6;4;5;7;2;7;6;6;7;5;3;9;9;5;3;4;5;8;5;6;4;5;5;4;5;8;2;5;3;7;6;5;3;4;8;3;5;9;5;6;6;8;5;6;3;6;7;1;6;6;3;5;7;4;1;6;1;9;12
TGIF1_M09243_1.94d.bed	0.08634868421052631	105	1216	194964	15;10;8;5;14;11;19;8;11;20;9;7;8;11;8;11;8;9;6;16;6;8;3;4;10;13;17;14;8;6;5;7;7;5;3;12;4;8;7;3;13;4;9;11;9;11;9;2;7;4;6;18;4;7;5;14;3;2;8;4;10;16;6;12;10;5;6;15;3;7;5;2;8;6;6;4;9;10;8;6;5;10;4;4;5;14;0;7;2;5;8;6;15;9;4;5;13;5;20;6;6;7;13;5;4;4;8;14;14;9;13;4;4;8;3;13;7;6;4;7;8;6;9;5;10;5;9;17;7;8;8;11;8;8;2;12;4;17;9;8;8;6;3;6;4;8;11;13;5;12
MNX1_M05910_1.94d.bed	0.08628318584070796	39	452	112576	2;4;2;1;5;6;3;3;6;4;5;2;1;3;6;6;5;1;3;1;0;4;2;2;6;5;3;1;9;2;6;3;2;2;2;3;2;4;2;3;3;1;3;3;3;1;1;3;4;2;4;3;4;5;5;0;3;2;5;4;6;4;2;2;3;0;3;1;2;4;4;2;2;4;3;2;2;1;1;4;2;1;3;3;2;0;3;5;2;2;3;3;3;1;3;5;2;3;4;3;3;0;3;2;3;5;3;4;4;4;3;2;3;1;2;3;3;6;3;2;4;2;1;3;2;3;1;3;6;4;1;4;4;6;4;2;2;3;1;5;4;1;2;4;2;3;6;3;6;4
ZNF615_ZNF615.MEME.bed	0.0861244019138756	108	1254	227411	15;11;5;13;9;9;8;7;9;15;14;17;12;7;8;5;6;11;5;11;11;6;6;10;7;9;10;7;7;13;10;7;10;5;10;2;7;13;11;12;11;6;9;7;8;11;8;9;9;5;12;4;9;12;4;10;9;8;7;9;7;6;6;6;9;5;8;11;6;8;5;10;7;4;4;7;7;5;7;7;6;7;8;9;6;6;7;9;4;8;4;6;13;8;7;12;10;8;4;5;9;6;5;11;9;8;10;3;7;6;15;3;8;8;10;9;10;8;12;6;12;13;7;3;11;10;9;11;7;5;10;7;7;12;11;8;10;7;7;7;10;13;3;8;11;10;11;6;14;11
HOXB3_M05817_1.94d.bed	0.08598726114649681	27	314	69857	2;3;3;0;0;4;2;0;4;0;6;4;2;1;2;1;1;1;2;4;3;3;3;1;7;1;1;3;1;3;3;0;2;3;0;1;5;4;1;2;2;1;4;3;2;4;6;4;2;0;1;2;1;0;2;4;2;0;3;4;0;1;2;0;0;6;1;1;2;2;3;1;2;0;3;4;1;3;0;0;4;0;1;3;0;0;1;2;0;1;2;1;2;3;3;3;3;1;4;2;0;2;2;1;5;3;4;2;4;6;3;4;1;1;3;2;0;2;3;5;2;2;4;3;3;3;0;4;1;0;1;2;1;5;0;1;1;3;1;3;1;3;2;1;1;1;1;0;1;5
NR1D1_M08991_1.94d.bed	0.08582089552238806	92	1072	162157	10;7;9;11;6;10;9;8;8;7;11;8;9;5;4;8;6;10;8;11;6;9;7;12;6;6;6;13;4;6;9;6;10;4;8;6;6;6;12;2;6;5;6;9;12;7;7;7;13;8;7;18;13;10;6;8;13;7;9;3;7;1;3;11;10;7;6;9;9;5;7;3;10;7;5;5;8;2;4;5;5;2;4;4;14;5;4;4;4;8;8;7;10;11;13;9;7;11;8;5;6;6;10;4;5;6;7;8;8;7;10;4;6;8;6;2;6;5;7;12;10;7;7;5;7;8;3;9;6;3;9;6;7;5;2;6;3;5;8;8;7;8;7;6;9;6;2;6;5;8
ATOH1_M09462_1.94d.bed	0.08577878103837472	38	443	102200	5;7;8;2;2;4;6;5;2;4;2;3;2;1;6;0;1;5;7;7;4;3;2;0;2;2;2;0;4;2;3;3;1;0;6;6;9;5;8;4;1;3;4;5;5;4;7;6;2;3;1;0;0;0;2;1;2;0;8;1;0;0;0;7;0;3;3;4;1;2;2;2;6;4;0;0;0;4;0;0;1;9;3;2;6;4;0;0;1;1;6;3;5;1;6;1;0;2;2;8;2;9;0;0;4;3;8;2;0;1;2;5;3;4;0;3;5;4;5;2;1;2;4;0;10;0;2;2;5;0;0;8;1;4;3;3;0;0;1;0;4;2;1;2;6;0;6;5;4;5
ZSCAN9_M09421_1.94d.bed	0.0853517877739331	74	867	174348	9;9;12;8;3;6;4;5;8;5;6;6;5;10;4;7;8;2;6;7;10;7;5;7;5;7;5;5;5;4;5;7;4;7;5;2;8;7;5;3;7;8;3;4;4;4;3;5;4;4;6;4;8;9;9;6;6;2;6;4;5;5;4;3;2;6;8;6;7;7;1;8;2;2;8;1;8;5;1;6;6;2;4;2;3;6;4;4;4;2;10;1;3;7;10;7;6;5;7;4;7;9;4;10;9;5;3;7;6;7;8;5;6;9;5;2;4;7;7;4;12;5;9;7;8;5;9;6;5;5;12;5;10;10;4;7;6;6;5;6;8;2;4;5;3;5;8;9;11;4
TBX15_M09201_1.94d.bed	0.08527870414483087	179	2099	305997	21;18;15;16;21;22;15;18;22;9;20;16;13;14;14;14;19;17;19;18;16;13;10;14;10;17;12;14;7;11;15;16;12;19;22;13;19;12;15;8;9;19;21;18;15;17;18;9;14;15;15;15;16;16;12;16;11;13;13;6;9;9;19;11;13;15;14;10;10;11;9;9;12;14;15;10;14;9;14;14;15;11;9;12;14;13;9;10;13;13;11;17;14;12;14;17;16;12;20;11;10;7;16;9;15;16;13;10;10;19;11;10;12;22;18;13;10;11;14;14;16;16;16;12;15;19;16;10;14;21;15;16;17;13;11;20;11;14;…
NFIL3_M05938_1.94d.bed	0.08503401360544217	25	294	71504	1;3;2;2;0;3;2;1;2;2;8;2;5;1;1;4;1;3;2;1;2;2;1;1;3;1;2;2;3;0;2;2;1;4;1;1;4;2;1;4;2;2;2;2;2;3;1;2;1;0;0;2;5;4;2;2;2;2;4;1;1;1;0;1;5;3;2;1;3;0;0;2;0;3;1;3;0;2;1;4;1;4;0;1;1;4;1;0;2;2;2;0;2;2;5;2;3;3;1;0;0;3;0;1;2;1;1;2;1;1;1;0;1;2;2;1;0;1;2;0;1;3;0;3;3;2;4;3;1;1;6;5;2;0;2;3;3;4;7;1;0;2;4;1;0;3;1;4;2;5
MIXL1_M08926_1.94d.bed	0.085	17	200	77539	2;6;2;2;0;3;1;3;3;1;0;1;1;0;2;2;0;0;2;0;3;2;6;0;4;0;2;2;0;1;4;0;3;1;0;6;0;0;1;0;0;2;1;0;2;0;2;3;2;0;2;2;1;2;0;2;0;2;4;1;0;0;4;1;2;0;5;0;0;0;2;0;3;0;0;0;2;4;0;2;0;2;1;2;0;0;0;0;1;0;0;1;2;0;0;1;0;1;6;4;0;2;0;2;0;2;0;1;0;0;4;2;1;1;0;0;2;0;0;2;1;0;2;1;0;4;0;0;1;0;2;0;3;0;0;0;4;4;1;2;1;0;3;2;4;0;0;2;0;3
EVX1_M05702_1.94d.bed	0.08490566037735849	27	318	72526	2;1;4;0;0;2;5;2;1;1;6;1;2;0;2;2;2;1;4;3;4;2;0;5;6;4;1;2;1;3;3;0;3;3;1;1;6;2;4;1;3;2;6;7;1;2;8;3;1;2;2;1;3;0;2;2;1;1;0;2;0;3;1;0;0;2;3;1;1;2;4;2;2;0;5;2;0;1;1;1;2;3;0;0;3;3;4;0;0;1;2;3;1;0;2;2;2;0;5;0;1;0;0;1;3;5;4;2;4;5;2;3;0;1;4;1;2;1;4;5;2;1;3;4;1;4;0;3;2;2;1;1;3;5;6;0;1;3;2;3;0;0;3;2;2;2;3;0;1;3
BARHL2_M05570_1.94d.bed	0.08490566037735849	36	424	84392	2;6;1;7;2;4;2;3;3;1;3;6;1;1;3;3;4;1;5;0;2;5;5;2;2;6;2;1;1;6;2;1;2;3;7;1;1;1;2;1;7;3;2;2;3;1;3;2;1;2;3;1;3;3;5;2;2;0;6;5;3;1;7;1;6;4;1;1;3;2;3;3;3;3;3;2;2;3;1;2;3;0;1;6;3;1;3;3;1;2;4;8;2;3;3;0;4;6;1;6;5;3;5;2;3;3;1;0;6;2;2;0;3;2;3;1;4;3;6;3;3;3;4;2;4;0;1;1;1;0;6;7;1;1;2;2;0;3;6;5;5;5;2;1;3;3;4;1;5;4
ZNF135_ZNF135.RCADE.bed	0.08488999584889996	409	4818	704237	44;34;33;35;46;46;49;37;33;47;33;42;33;43;43;30;39;44;39;46;42;41;31;39;46;30;31;32;34;37;33;30;29;39;36;44;31;46;44;31;28;33;41;29;31;29;31;37;25;32;30;29;30;23;27;21;18;24;31;16;21;22;21;14;12;21;29;44;27;24;20;26;29;38;34;28;19;22;29;19;20;32;16;10;13;16;20;26;29;15;15;26;17;25;29;21;30;35;25;34;29;34;20;35;29;39;26;39;28;33;45;39;31;29;32;39;35;28;30;37;38;40;32;42;36;36;39;44;27;45;42;40;42;…
DDIT3_M06487_1.94d.bed	0.08483290488431877	66	778	140187	6;7;10;5;4;10;6;10;3;5;5;5;7;7;7;2;5;2;5;7;5;7;6;5;11;8;8;6;5;7;5;6;11;10;3;2;5;3;6;4;6;4;4;1;6;7;3;8;8;5;4;7;5;4;7;4;5;10;8;4;4;5;5;3;3;3;2;3;5;4;8;7;5;2;2;3;4;2;3;1;5;7;6;1;6;6;8;7;6;1;4;5;3;7;7;1;5;3;4;5;5;5;3;6;5;3;2;4;2;4;3;8;6;7;5;7;3;5;7;5;8;3;4;6;7;2;6;4;9;4;5;6;2;6;6;5;10;4;3;7;6;8;4;8;4;4;5;1;3;10
ZNF181_ZNF181.RCADE.bed	0.08471014791314738	2056	24271	3652290	209;218;187;193;196;216;235;222;181;199;185;219;200;221;201;196;203;206;199;204;194;193;182;173;198;185;196;186;210;173;195;182;178;153;183;179;179;189;144;154;155;184;155;152;131;144;181;156;160;130;150;134;144;137;138;120;114;119;123;120;103;122;91;89;72;105;117;156;126;117;91;149;130;177;198;162;107;110;98;109;113;120;90;88;101;95;91;102;105;95;106;127;122;117;135;118;118;135;153;146;141;148;1…
BPTF_M06463_1.94d.bed	0.08432229856339787	135	1601	302884	15;7;15;9;18;23;8;13;9;14;16;14;9;9;14;8;9;13;12;7;8;13;12;13;11;11;12;11;16;9;16;11;6;12;10;20;15;15;9;16;6;11;8;6;18;13;14;9;8;10;15;7;8;6;14;7;16;12;14;12;10;8;6;13;12;12;14;5;9;2;10;6;10;9;7;6;9;10;10;7;16;6;14;7;14;7;2;10;12;12;8;12;7;9;9;11;13;12;9;15;9;11;12;8;8;10;10;10;16;11;12;15;7;5;12;13;9;5;15;15;10;8;9;10;6;10;8;11;11;13;15;8;11;11;6;15;18;8;8;11;7;10;9;10;13;14;11;13;7;4
NFAT5_M08955_1.94d.bed	0.08426966292134831	45	534	99484	6;7;5;3;4;5;5;1;3;6;3;5;2;4;2;11;2;4;2;5;3;1;4;5;2;1;8;10;3;4;1;1;4;3;5;6;3;3;2;1;4;4;4;2;3;2;3;5;2;5;1;2;4;3;3;2;5;2;2;2;5;5;4;6;5;4;3;2;4;2;1;0;5;5;3;2;1;4;2;1;5;4;5;5;4;2;6;4;5;5;7;7;5;3;3;1;2;4;5;2;3;3;6;4;1;6;2;3;5;5;2;4;3;5;1;6;6;6;5;6;3;5;4;2;2;3;3;1;3;2;3;2;3;2;7;2;3;0;2;3;4;5;4;3;0;5;1;2;4;5
HOXA10_M09720_1.94d.bed	0.08426073131955485	53	629	158429	4;4;5;5;6;3;5;1;4;6;4;4;3;2;6;6;2;5;2;13;4;2;6;5;7;3;5;5;7;5;2;9;4;5;8;4;3;4;7;3;4;4;5;3;3;2;1;3;6;3;3;3;7;4;4;4;3;1;3;5;10;3;1;9;4;4;4;4;9;8;3;2;2;3;3;1;3;2;2;1;5;4;3;4;7;6;3;6;3;4;1;5;3;9;3;6;1;3;4;3;2;1;5;6;6;3;2;2;1;6;4;3;1;6;2;3;4;4;3;1;2;2;5;6;3;2;9;4;5;3;3;5;5;2;6;3;5;8;7;3;9;3;3;7;2;8;5;4;7;7
TBX20_M06158_1.94d.bed	0.08412836079791847	97	1153	185093	17;10;12;8;5;8;13;8;10;13;11;9;6;5;11;7;7;7;10;8;7;5;9;7;9;14;9;4;12;10;13;4;7;5;5;8;3;12;6;5;5;8;7;4;7;8;8;5;6;3;9;7;7;8;6;5;3;5;5;3;8;12;7;6;2;6;4;8;6;3;10;9;5;8;5;9;8;5;8;5;4;3;3;6;6;3;5;9;3;4;10;5;7;6;11;11;11;8;7;4;9;6;7;6;7;10;7;10;9;7;10;7;7;12;4;11;11;9;4;14;10;8;7;12;14;6;12;10;7;10;7;10;12;5;11;13;10;3;7;8;8;7;12;9;6;6;8;9;8;12
ATOH1_M08945_1.94d.bed	0.08403361344537816	30	357	97308	4;6;4;1;1;3;1;1;2;3;0;5;1;5;1;2;4;3;3;3;2;3;1;3;3;1;4;2;1;1;4;1;2;1;1;4;6;4;4;1;2;1;2;2;3;3;2;4;1;5;4;3;1;1;1;2;2;1;3;4;2;2;2;2;2;1;2;3;2;2;0;1;3;0;0;3;3;4;1;0;3;2;5;1;2;1;0;2;2;3;5;2;5;1;1;5;1;1;3;5;0;1;1;3;6;7;1;0;3;8;3;2;1;5;2;5;2;5;1;3;2;0;0;4;4;4;1;0;1;0;1;4;8;2;1;3;0;2;2;1;3;1;2;2;1;2;1;6;0;5
ZNF823_ZNF823.RCADE.bed	0.08395440596229724	1532	18248	2517051	98;115;132;169;137;108;109;141;132;93;119;104;113;98;100;129;124;96;102;133;130;113;101;120;134;141;161;136;111;136;128;127;120;130;131;122;136;141;140;127;115;141;110;120;99;121;130;165;200;127;115;117;131;120;152;133;133;131;126;131;123;170;93;157;166;136;154;136;93;90;102;105;108;72;77;83;81;75;104;108;107;125;107;131;103;149;127;143;140;119;115;138;133;134;130;129;126;167;158;147;145;132;152;…
BBX_M08506_1.94d.bed	0.08376963350785341	48	573	112981	7;3;4;0;4;2;4;2;5;4;6;6;4;3;4;10;9;4;1;2;2;4;3;2;3;5;8;4;0;0;4;2;1;9;3;4;5;5;3;2;8;3;9;6;0;2;2;0;7;4;6;6;0;1;8;7;0;6;4;6;4;0;2;3;0;6;2;5;3;4;6;2;4;0;1;6;2;2;2;6;2;2;2;0;6;5;2;2;6;8;3;4;2;2;12;4;3;2;0;2;0;0;6;10;2;0;8;6;2;4;2;6;8;2;4;2;5;0;6;4;4;5;2;6;7;5;6;2;4;6;6;2;3;4;2;6;2;6;8;2;4;3;6;0;3;5;5;6;2;6
EOMES_M05671_1.94d.bed	0.08354430379746836	66	790	149960	6;4;6;5;6;8;7;5;5;10;10;4;3;4;8;7;8;5;10;2;3;7;8;5;5;4;3;4;2;10;5;4;7;7;9;4;8;3;6;4;4;7;6;10;6;6;5;5;8;7;5;4;8;7;3;6;4;6;3;2;3;3;10;3;5;2;4;2;2;4;3;4;7;6;7;2;4;10;4;2;3;4;2;3;4;6;5;4;6;4;3;3;4;4;3;7;7;3;7;4;8;3;7;4;4;4;8;5;5;4;3;8;4;7;6;5;2;4;5;5;7;6;5;7;6;3;4;5;6;9;8;6;4;10;2;8;3;8;8;5;10;6;2;2;5;5;7;1;4;10
ZNF567_ZNF567.RCADE.bed	0.08330827067669173	277	3325	641041	36;17;31;27;37;16;28;18;29;25;25;29;25;30;25;27;22;29;22;29;20;21;23;27;29;33;20;26;24;26;16;21;20;30;29;15;23;14;17;16;26;18;15;26;22;22;11;27;26;14;22;20;22;23;18;17;24;18;17;24;20;27;25;21;18;20;21;18;24;14;22;18;11;10;18;14;14;14;22;16;25;13;15;19;16;23;12;20;19;18;23;26;11;28;23;25;21;14;23;26;28;16;17;27;19;23;26;22;26;27;25;27;25;25;24;16;21;33;22;27;23;20;24;19;34;24;31;18;15;24;25;22;27;…
IRX1_M08851_1.94d.bed	0.08312958435207823	34	409	99791	8;8;0;0;4;4;0;3;4;6;4;4;3;5;0;2;2;2;2;7;4;2;4;4;2;10;0;2;0;6;3;2;3;5;5;5;1;6;4;0;2;2;0;2;2;6;4;2;2;6;2;4;1;4;3;2;3;3;3;0;0;2;2;0;5;0;5;1;4;0;2;2;2;0;0;2;0;3;0;3;4;5;3;0;1;2;5;4;0;4;4;4;2;0;0;3;2;0;1;0;1;3;0;0;4;4;5;1;2;2;7;4;3;2;0;3;2;3;0;4;4;2;3;2;0;2;7;9;5;6;2;7;2;2;1;1;5;4;6;4;1;4;2;0;2;4;0;2;0;3
HNF1A_M05796_1.94d.bed	0.08264462809917356	30	363	85853	4;1;6;5;0;0;3;5;3;2;3;1;2;3;3;4;2;5;4;2;3;2;1;4;1;3;2;1;4;3;5;5;4;1;0;3;2;2;5;4;0;1;2;1;1;1;2;0;6;1;0;3;3;1;3;5;2;4;3;3;4;2;2;0;3;1;2;6;1;0;1;3;3;4;3;1;3;0;0;0;1;1;4;1;2;1;4;5;0;3;2;7;0;2;3;3;2;2;2;2;4;1;2;4;3;1;3;3;4;2;3;5;0;2;1;1;3;3;0;0;0;2;2;0;2;3;1;1;1;4;3;2;0;1;4;1;6;3;2;6;3;1;2;4;5;5;4;0;5;3
ZNF558_ZNF558.RCADE.bed	0.08259668508287293	299	3620	654987	35;22;21;21;37;35;26;29;31;21;28;35;32;28;34;34;23;29;31;24;24;28;23;29;28;32;22;24;26;24;33;30;30;20;25;33;31;22;31;19;20;21;31;24;20;22;17;34;26;19;21;26;23;25;19;22;18;14;10;20;22;26;20;12;19;10;15;26;24;13;20;20;20;17;22;15;16;17;16;19;15;20;15;12;20;15;21;19;15;21;15;21;15;25;17;19;14;20;22;32;30;30;20;23;23;27;21;26;33;29;25;31;25;23;28;18;27;32;19;17;24;25;26;29;33;21;22;25;34;22;26;27;33;…
RBAK_M09331_1.94d.bed	0.08258527827648116	46	557	101957	6;3;8;6;7;4;5;4;6;4;3;2;6;3;6;3;3;0;3;2;3;4;7;6;6;5;1;3;3;5;2;5;2;4;2;6;2;1;2;2;2;2;7;4;1;7;2;1;6;2;5;6;4;6;2;6;0;6;8;2;4;3;2;5;4;3;6;2;4;2;4;3;3;3;6;2;1;3;1;4;5;1;0;4;4;4;11;4;2;3;0;6;1;3;7;2;4;4;7;2;8;3;5;5;5;5;2;5;7;3;3;3;4;4;3;6;0;8;6;4;0;2;4;4;2;5;5;4;1;4;3;2;1;1;4;3;6;5;4;2;2;1;3;4;5;2;2;3;7;3
ATOH1_M08492_1.94d.bed	0.08247422680412371	32	388	103874	5;8;4;0;1;5;1;3;3;4;1;5;1;1;3;3;4;3;2;6;7;5;0;4;2;0;3;1;1;3;1;4;2;3;1;5;3;3;4;2;2;2;3;2;1;3;3;4;2;3;3;1;2;0;1;3;2;0;1;3;0;3;1;5;2;2;1;4;4;1;0;1;3;1;1;2;1;5;3;0;2;4;2;0;4;1;3;1;2;3;3;7;3;1;2;2;0;2;1;5;3;3;0;1;2;2;4;5;3;7;3;2;3;1;2;4;2;4;7;3;3;0;4;2;7;2;5;2;3;2;1;1;3;6;1;5;3;1;1;2;4;3;2;4;1;2;3;3;2;2
AIRE_M06440_1.94d.bed	0.08247422680412371	40	485	114741	4;1;3;1;4;4;2;4;3;1;6;2;5;9;4;4;3;1;3;3;0;2;4;3;4;1;0;3;1;3;4;4;5;4;2;2;2;5;6;3;3;0;6;4;2;2;4;2;3;6;2;6;3;2;3;1;0;0;1;3;3;4;4;2;5;1;2;5;6;1;2;1;4;1;2;2;2;4;1;2;1;2;3;3;3;2;2;4;5;3;5;0;7;3;1;3;5;7;3;5;4;5;1;4;4;3;6;5;2;4;4;7;8;3;2;3;2;1;1;4;2;1;3;1;3;2;1;1;3;1;3;3;6;3;12;3;3;2;2;6;9;3;4;3;5;6;6;2;10;3
ZBTB18_M06244_1.94d.bed	0.08243727598566308	115	1395	235986	12;9;14;9;12;5;15;19;8;8;7;13;8;6;9;7;10;9;10;12;12;8;6;14;13;12;14;8;13;11;8;12;10;5;12;12;11;13;8;13;2;3;12;11;11;8;6;10;8;7;9;12;8;13;11;3;5;10;11;13;9;6;7;9;12;8;5;7;4;6;7;9;3;9;8;16;8;6;8;4;6;8;8;5;8;7;12;19;7;3;10;10;5;11;10;12;7;13;5;15;7;8;7;4;9;9;12;11;6;12;15;6;10;7;2;10;12;10;14;10;10;9;8;15;11;7;13;7;11;10;11;11;12;11;6;15;2;13;6;7;10;8;7;8;10;10;14;14;3;12
ZNF787_M10060_1.94d.bed	0.08243314105925538	786	9535	1352213	83;68;74;70;77;72;79;86;81;67;62;103;91;78;94;91;89;82;79;61;61;73;77;70;62;79;83;81;77;74;66;79;66;67;71;70;71;54;59;60;68;64;59;48;75;61;74;68;61;62;67;58;59;48;67;47;40;53;51;41;39;44;37;44;42;32;44;53;43;36;42;43;49;81;86;55;55;40;38;42;42;47;55;43;42;47;37;41;40;48;40;51;56;41;63;58;51;70;52;57;46;57;48;68;61;66;71;73;69;72;59;61;77;82;88;71;68;73;66;64;76;61;62;84;65;65;63;68;74;84;62;64;67…
CEBPD_M05591_1.94d.bed	0.0821917808219178	6	73	19178	1;1;0;2;3;0;0;0;0;0;0;0;0;0;2;0;0;0;0;0;3;0;0;0;0;0;1;0;0;0;0;0;1;0;0;0;0;0;0;1;1;0;0;1;0;4;0;0;0;0;4;1;0;0;2;1;0;2;0;0;0;0;0;1;2;0;0;2;1;5;1;0;0;0;0;0;0;0;1;1;0;1;0;0;0;0;0;0;0;0;1;2;0;0;0;2;0;0;0;1;0;1;0;0;1;3;0;0;2;2;1;0;0;0;0;1;0;0;0;1;0;0;0;0;0;0;0;2;0;0;0;0;0;0;2;0;0;0;0;0;0;0;0;1;0;0;2;0;0;1
CEBPG_M05594_1.94d.bed	0.0821917808219178	6	73	19178	1;1;0;2;3;0;0;0;0;0;0;0;0;0;2;0;0;0;0;0;3;0;0;0;0;0;1;0;0;0;0;0;1;0;0;0;0;0;0;1;1;0;0;1;0;4;0;0;0;0;4;1;0;0;2;1;0;2;0;0;0;0;0;1;2;0;0;2;1;5;1;0;0;0;0;0;0;0;1;1;0;1;0;0;0;0;0;0;0;0;1;2;0;0;0;2;0;0;0;1;0;1;0;0;1;3;0;0;2;2;1;0;0;0;0;1;0;0;0;1;0;0;0;0;0;0;0;2;0;0;0;0;0;0;2;0;0;0;0;0;0;0;0;1;0;0;2;0;0;1
CEBPE_M05592_1.94d.bed	0.0821917808219178	6	73	19236	1;0;3;2;0;0;0;0;0;0;0;0;0;2;0;0;0;0;2;0;0;0;0;0;1;0;0;0;0;0;1;0;0;0;0;1;0;0;1;0;0;1;2;2;0;0;0;0;4;1;0;0;2;1;0;2;0;0;1;0;0;1;0;0;2;0;5;1;1;0;0;0;0;0;0;1;0;1;1;0;0;0;0;0;0;0;0;1;2;0;0;0;2;0;0;0;0;1;2;0;0;1;3;0;0;2;2;1;0;0;0;0;1;0;0;0;1;0;0;0;0;1;0;2;0;0;0;0;0;0;2;0;0;0;0;0;0;0;0;1;0;0;2;0;0;0;1;0;0;1
CEBPB_M05589_1.94d.bed	0.0821917808219178	6	73	19236	1;0;3;2;0;0;0;0;0;0;0;0;0;2;0;0;0;0;2;0;0;0;0;0;1;0;0;0;0;0;1;0;0;0;0;1;0;0;1;0;0;1;2;2;0;0;0;0;4;1;0;0;2;1;0;2;0;0;1;0;0;1;0;0;2;0;5;1;1;0;0;0;0;0;0;1;0;1;1;0;0;0;0;0;0;0;0;1;2;0;0;0;2;0;0;0;0;1;2;0;0;1;3;0;0;2;2;1;0;0;0;0;1;0;0;0;1;0;0;0;0;1;0;2;0;0;0;0;0;0;2;0;0;0;0;0;0;0;0;1;0;0;2;0;0;0;1;0;0;1
MEIS3_M05897_1.94d.bed	0.08217168011738811	112	1363	215748	16;11;10;4;17;19;14;9;13;18;11;10;10;12;9;11;9;12;8;10;11;8;4;7;12;12;19;18;10;8;9;9;6;10;2;10;7;6;10;7;11;9;10;13;14;11;15;3;4;4;9;13;7;7;10;15;4;4;8;6;10;13;5;16;9;10;10;10;9;9;8;2;5;4;8;3;7;10;10;11;6;9;4;5;10;9;6;8;4;6;6;7;14;11;4;7;8;8;13;16;10;5;7;7;7;7;13;14;13;8;13;4;10;10;2;12;7;6;9;6;6;7;10;6;9;6;8;16;10;14;8;9;9;10;5;11;9;16;15;9;7;5;5;9;5;11;10;10;4;8
ZNF276_M09347_1.94d.bed	0.0821256038647343	34	414	85929	2;6;3;2;2;3;6;1;8;3;3;1;2;3;2;3;2;2;2;4;3;1;0;3;3;2;3;3;6;2;6;6;2;3;5;4;3;2;3;8;0;0;3;0;4;4;1;3;1;3;4;3;2;3;3;1;1;2;5;2;2;0;1;4;3;2;4;2;0;1;4;4;2;1;1;3;3;4;2;1;2;2;1;2;4;5;2;0;5;0;1;1;1;2;4;6;1;1;3;8;1;1;3;2;4;0;6;1;5;1;4;5;3;2;7;2;1;5;3;2;1;5;5;2;0;2;3;2;3;0;2;6;2;4;3;2;3;0;3;4;2;1;0;4;2;4;2;5;9;6
IRX1_M08847_1.94d.bed	0.08207343412526998	38	463	115253	1;4;1;7;0;5;0;5;1;1;3;3;5;3;5;3;3;6;3;5;6;9;6;2;6;0;3;3;3;2;1;6;3;3;3;2;6;5;2;0;7;2;2;0;0;6;1;2;1;4;3;1;3;2;6;4;6;3;2;5;2;1;6;1;0;4;3;3;1;3;2;0;4;0;1;3;0;5;1;4;3;4;3;2;0;6;1;2;3;1;2;0;6;1;6;7;2;1;3;1;1;0;1;2;1;4;0;4;6;2;5;8;1;9;2;6;5;3;2;6;3;1;2;7;5;5;5;2;1;0;6;1;3;3;1;3;6;0;5;7;4;6;4;1;2;5;4;2;5;2
TLX1_M09257_1.94d.bed	0.08206686930091185	27	329	77242	5;1;0;3;0;3;4;6;2;0;0;4;4;5;1;0;3;6;4;0;1;3;4;3;2;0;1;4;4;7;0;2;2;0;0;6;0;1;1;4;5;0;1;3;1;2;1;3;1;2;0;1;2;1;3;0;1;1;4;1;4;10;2;2;0;3;3;1;2;0;2;2;1;1;1;1;5;1;0;0;3;3;2;6;4;1;2;1;1;0;5;2;1;4;3;3;5;1;2;3;0;4;3;3;2;0;5;4;2;2;4;3;2;2;0;1;3;8;3;4;2;5;1;3;0;5;5;0;2;0;0;1;2;2;0;1;1;3;2;1;0;0;0;1;3;1;0;4;3;3
ZNF232_M06242_1.94d.bed	0.08192090395480225	29	354	95822	2;3;4;7;3;4;6;6;4;0;2;0;3;2;3;4;4;1;1;1;4;4;3;2;1;3;2;2;0;4;3;1;2;4;4;1;3;2;1;3;2;1;3;4;4;3;2;5;0;2;3;1;3;2;3;1;1;1;1;1;1;3;2;1;0;1;3;6;1;2;1;1;0;2;1;2;3;1;1;2;1;3;1;0;1;4;1;1;3;2;4;2;3;3;1;5;0;4;2;2;1;1;2;1;2;1;4;4;2;7;0;2;2;5;3;1;0;5;5;4;3;3;3;4;2;2;2;1;1;3;2;0;2;3;5;3;5;2;2;5;1;0;2;5;3;1;1;3;0;3
ZFP1_M10308_1.94d.bed	0.08181818181818182	117	1430	268810	17;16;15;10;11;15;6;10;13;13;18;12;13;17;12;15;11;12;6;11;14;13;8;14;13;11;12;9;17;14;12;9;13;13;10;4;14;9;9;8;12;6;10;9;7;7;5;10;8;8;6;5;4;2;9;4;9;4;6;8;9;1;6;8;2;4;3;9;7;12;10;7;13;6;4;4;6;5;7;11;8;7;3;6;3;5;11;5;6;7;7;5;3;11;11;5;4;9;17;10;10;5;7;4;5;10;11;10;11;12;12;7;8;16;8;8;10;8;14;8;11;7;13;13;16;6;12;6;15;9;14;13;4;8;13;11;12;16;9;13;14;6;16;11;15;15;10;13;20;9
SOX15_M06094_1.94d.bed	0.08180300500834725	49	599	152853	5;7;1;4;6;5;4;6;7;6;2;6;6;5;5;2;2;3;10;4;3;3;5;5;1;7;6;5;9;1;4;4;6;2;6;5;5;4;8;4;6;5;7;3;7;2;3;4;4;4;4;5;5;2;2;5;2;3;3;3;3;1;3;2;4;2;3;4;4;0;0;8;2;2;1;5;6;3;2;2;2;4;5;4;2;5;1;3;5;2;5;4;0;4;4;1;2;4;3;5;4;3;4;6;3;3;4;3;0;3;1;5;4;4;4;5;3;2;7;5;3;6;6;7;3;5;4;3;3;7;6;9;3;1;3;6;4;3;2;2;3;5;4;3;5;3;6;9;4;7
ZNF79_ZNF79.RCADE.bed	0.08132530120481928	135	1660	369542	15;13;9;13;13;6;8;16;8;10;19;11;11;11;14;15;13;11;16;13;9;15;13;16;12;12;14;10;16;15;10;10;11;13;11;7;12;11;12;11;15;19;12;17;11;12;15;14;9;11;15;4;17;11;13;17;9;6;6;7;10;13;14;6;5;10;15;10;8;11;4;7;4;10;9;11;7;5;10;8;7;16;11;11;10;7;17;13;6;11;16;7;9;7;13;10;10;11;13;20;10;9;13;9;11;17;17;13;12;10;8;14;6;7;8;11;8;6;11;7;13;17;13;11;10;6;11;13;9;5;13;17;25;9;5;10;8;10;12;8;7;6;8;7;12;12;11;10;10;…
ZNF284_ZNF284.RCADE.bed	0.08104738154613467	65	802	131474	10;3;9;7;5;6;5;8;6;2;5;5;3;5;9;5;9;7;11;12;8;5;6;7;7;5;3;3;10;4;10;3;3;6;5;6;8;8;9;3;10;6;1;6;6;3;5;5;4;8;0;5;4;1;1;3;8;0;6;2;6;2;2;2;4;0;6;3;5;5;2;2;6;4;3;7;6;6;4;2;2;4;3;5;2;1;1;3;7;4;3;6;3;9;3;1;5;6;5;3;9;3;5;5;3;4;11;6;3;4;5;5;4;7;5;4;9;7;7;7;6;8;6;7;5;10;8;3;4;6;13;7;10;8;7;7;5;8;6;2;6;5;9;9;6;5;7;6;5;6
DRGX_M05623_1.94d.bed	0.08090614886731391	25	309	107589	8;5;4;2;0;1;1;5;6;1;2;3;3;1;2;2;0;1;6;0;4;0;4;0;4;2;0;0;0;6;4;1;2;2;2;8;2;2;1;1;1;4;4;2;1;3;2;4;3;0;4;1;2;3;1;1;1;1;1;1;0;2;3;2;0;2;6;0;4;2;0;2;3;2;0;1;0;4;1;2;2;0;1;3;0;2;5;0;1;0;0;1;1;0;0;1;1;1;4;4;1;1;2;4;3;3;1;1;0;0;2;3;4;1;1;2;3;1;2;5;0;1;4;3;1;1;0;0;1;1;0;5;5;0;0;2;5;3;3;3;4;2;3;4;3;2;0;4;2;5
TBR1_M06148_1.94d.bed	0.08088235294117647	55	680	133596	5;5;6;2;7;8;9;4;5;9;4;3;3;7;10;8;1;4;6;3;3;5;5;4;3;6;6;6;2;6;5;6;7;7;5;3;7;2;3;1;5;4;5;8;6;4;4;5;8;4;1;6;6;7;6;4;0;6;0;1;4;6;6;3;9;3;6;2;2;2;3;3;4;8;4;3;3;3;7;1;5;3;2;4;3;4;2;4;1;3;4;1;4;4;1;6;4;2;6;7;9;4;4;5;3;3;5;3;6;1;3;7;3;5;5;3;2;6;3;4;5;4;4;7;6;4;4;2;6;11;9;5;5;13;3;8;4;4;4;4;7;5;1;2;4;4;5;2;5;5
GATA1_M08709_1.94d.bed	0.08064516129032258	5	62	17907	1;0;0;0;0;0;0;0;0;0;1;0;0;0;1;1;0;1;0;0;0;0;0;0;0;0;0;0;0;2;0;0;0;1;0;0;0;1;0;0;0;1;0;0;1;1;0;0;0;0;0;0;0;2;0;0;1;1;0;0;0;1;1;0;1;1;0;0;1;0;0;1;1;0;0;0;0;0;1;0;0;0;0;0;1;0;1;0;0;0;0;0;3;0;0;1;0;0;0;0;0;0;2;0;0;0;0;0;1;0;0;2;1;0;3;2;2;0;2;1;1;0;0;1;0;0;2;1;1;0;1;0;0;0;0;0;0;1;1;0;0;1;2;0;0;0;0;1;0;2
GSX2_M05778_1.94d.bed	0.08042895442359249	30	373	114971	2;3;4;2;4;5;4;1;2;4;2;5;5;5;4;2;3;3;4;2;1;2;5;0;0;5;3;0;9;3;4;4;4;2;5;3;1;3;1;3;2;1;3;3;1;1;3;1;3;2;1;2;0;2;5;2;2;3;5;1;3;3;3;0;1;4;3;2;4;1;3;0;2;2;2;2;0;2;2;3;3;1;1;0;1;1;4;3;2;3;4;2;4;2;3;4;3;1;6;1;3;1;3;2;0;4;1;7;2;5;1;2;4;0;2;3;2;5;3;3;0;3;1;1;3;1;0;1;6;2;0;1;2;2;1;3;5;4;2;0;1;3;2;3;3;1;1;1;3;5
ZBTB3_M00638_1.94d.bed	0.07994640464493077	358	4478	664617	44;32;37;34;43;26;34;41;42;24;27;34;37;41;35;43;43;30;30;36;32;31;41;39;32;33;37;34;35;40;34;35;38;29;28;37;30;36;44;25;35;34;22;39;33;33;21;25;20;24;32;29;32;24;28;25;28;25;24;25;20;14;19;27;17;28;21;24;19;22;26;19;22;29;30;33;20;22;19;18;24;26;17;27;11;15;27;19;25;23;23;18;32;16;33;23;25;17;26;28;22;30;33;28;33;32;31;34;29;35;30;21;28;31;41;34;28;30;25;39;33;42;29;31;31;23;33;31;28;19;36;30;41;…
HOXA13_M09621_1.94d.bed	0.07960199004975124	48	603	143474	5;5;4;5;6;6;4;6;1;2;6;4;4;6;4;7;3;6;9;4;4;8;5;6;4;6;1;3;10;3;4;3;3;4;6;3;2;2;9;2;3;3;5;4;2;4;2;2;2;6;9;5;4;3;3;7;5;5;3;3;3;7;0;3;4;1;1;4;4;5;3;3;1;3;2;2;3;4;1;4;3;5;2;1;3;3;4;7;2;4;2;4;2;5;3;2;7;6;8;1;4;6;1;1;4;5;3;3;4;6;2;3;5;2;5;2;4;4;5;3;4;3;7;6;7;3;2;2;5;3;5;4;3;1;2;7;7;7;4;7;0;2;6;6;5;5;6;5;5;4
DMRT3_M08575_1.94d.bed	0.07960199004975124	32	402	124848	3;3;1;5;4;4;5;3;3;2;4;3;5;2;4;5;7;4;6;3;2;1;2;4;1;3;4;2;1;3;1;1;4;4;3;4;1;3;5;1;0;2;2;2;3;1;1;4;4;1;1;2;1;2;2;5;4;4;3;4;2;1;1;1;2;2;3;1;3;1;2;5;0;1;3;2;0;1;1;2;3;3;3;1;2;2;2;1;1;0;3;3;3;3;2;2;1;4;0;1;3;5;6;5;1;1;2;3;1;5;4;4;4;3;4;2;2;3;5;3;2;7;2;3;3;5;2;1;1;3;6;5;1;3;2;4;3;1;3;3;5;2;2;1;4;4;2;1;2;4
ZNF212_ZNF212.MEME.bed	0.07947060258599659	3909	49188	6945607	345;356;418;483;470;376;295;332;400;284;292;313;377;368;304;298;376;324;272;325;309;324;285;322;339;374;422;303;322;389;421;365;386;347;372;364;381;349;393;312;334;336;298;381;345;349;372;413;381;358;368;351;357;370;334;358;359;361;325;313;374;363;329;369;462;404;369;321;273;240;206;227;225;188;218;205;162;192;230;282;293;245;298;329;334;328;343;416;319;292;376;368;367;335;349;371;354;325;329;335…
ZNF45_M10361_1.94d.bed	0.0794044665012407	32	403	126189	2;3;5;0;6;4;2;6;4;4;3;3;5;4;1;4;1;2;4;3;3;1;2;2;8;4;3;2;3;4;2;3;3;5;3;1;3;0;4;3;3;2;5;3;6;4;2;4;3;2;6;3;0;4;2;3;0;2;0;2;0;2;1;4;1;4;0;3;2;2;1;2;0;1;4;3;3;4;3;2;0;1;4;1;1;3;2;2;2;2;2;1;2;3;3;1;4;3;1;2;1;1;6;2;4;5;3;2;4;6;1;2;3;1;0;1;1;4;3;1;2;2;4;4;2;2;2;5;0;3;1;5;7;2;3;4;3;3;1;6;1;1;4;0;4;4;1;4;2;6
PKNOX2_M05997_1.94d.bed	0.07926341072858287	99	1249	206101	16;7;11;4;11;14;13;9;13;18;11;9;6;10;9;10;8;8;7;13;8;10;3;6;11;12;13;18;11;3;4;6;11;4;2;11;5;7;7;7;11;6;14;10;9;9;7;4;9;5;13;14;4;11;5;13;5;6;11;9;7;15;6;14;9;13;8;14;6;6;9;2;6;3;5;3;10;10;6;9;6;7;0;5;3;14;9;5;3;7;8;7;11;9;4;9;9;8;16;7;8;8;6;5;6;6;9;12;15;7;9;3;8;6;5;12;6;9;6;6;3;7;10;4;9;5;9;14;8;11;7;8;7;10;7;10;5;15;10;6;10;6;6;8;7;9;9;12;6;9
[truncated: 146 more rows]
