# Supplementary material for: The MUC5B-associated variant rs35705950 resides within an enhancer subject to lineage- and disease-dependent epigenetic remodeling
Source: JCI Insight. 2021 Jan 25;6(2):e144294. doi: 10.1172/jci.insight.144294 (PMC7934873; doi:10.1172/jci.insight.144294)
Supplement: Supplemental Data Set 1 [file jciinsight-6-144294-s076.zip › noTSS/best_curated_Human_TFs_p1e-6_grch38/A549PROseq_noTSS.tfit_merged_md_scores.txt]

GMEB1_M08733_1.94d.bed	1.0	1	1	9834	0;0;0;0;0;0;0;0;0;0;0;0;0;0;0;0;0;0;0;0;0;0;0;0;0;0;0;0;0;0;0;0;0;0;0;0;0;0;0;0;0;0;0;0;0;0;0;0;0;0;0;0;0;0;0;0;0;0;0;0;0;0;0;0;0;0;0;0;0;0;0;0;0;0;0;0;0;0;0;0;0;0;0;0;0;0;0;0;0;0;0;0;0;0;0;0;0;0;0;0;0;0;0;0;0;0;0;0;0;0;0;0;0;0;0;0;0;0;0;0;0;0;0;0;0;0;0;0;0;0;0;0;0;0;0;0;0;0;0;0;0;0;0;0;0;0;0;0;0;0
DMBX1_M05620_1.94d.bed	0.8333333333333334	5	6	10000	1;0;0;0;0;0;0;0;0;0;0;0;0;0;0;0;0;0;0;0;0;0;0;0;0;0;0;0;0;0;0;0;0;0;0;0;0;0;0;0;0;0;0;0;0;0;0;0;0;0;0;0;0;0;0;0;0;0;0;0;0;0;0;0;0;0;0;0;0;0;0;0;0;0;0;0;0;0;0;0;0;0;0;0;0;0;0;0;0;0;0;0;0;0;0;0;0;0;0;0;0;0;0;0;0;0;0;0;0;0;0;0;0;0;0;0;0;0;0;0;0;0;0;0;0;0;0;0;0;0;0;0;0;0;1;0;0;0;0;0;2;0;0;0;0;0;0;0;0;1
SIX1_M09131_1.94d.bed	0.75	3	4	9736	2;0;0;0;0;0;0;0;0;0;0;0;0;0;0;0;0;0;0;0;0;0;0;0;0;0;0;0;0;0;0;0;0;0;0;0;0;0;0;0;0;0;0;0;0;0;0;0;0;0;0;0;0;0;0;0;0;0;0;0;0;0;0;0;0;0;0;0;0;0;0;0;0;0;0;0;0;0;0;0;0;0;0;0;0;0;0;0;0;0;0;0;0;0;0;0;0;0;0;0;0;0;0;0;0;0;0;0;0;0;0;0;0;0;0;0;0;0;0;0;0;0;0;0;0;0;0;0;0;0;0;0;0;0;0;0;0;0;0;0;0;0;0;0;0;0;0;0;0;1
ZBED1_M09284_1.94d.bed	0.6666666666666666	2	3	9500	1;0;0;0;0;0;0;0;0;0;0;0;0;0;0;0;0;0;0;0;0;0;0;0;0;0;0;0;0;0;0;0;0;0;0;0;0;0;0;0;0;0;0;0;0;0;0;0;0;0;0;0;0;0;0;0;0;0;0;0;0;0;0;0;0;0;0;0;0;0;0;0;0;0;0;0;0;0;0;0;0;0;0;0;0;0;0;0;0;0;0;0;0;0;0;0;0;0;0;0;0;0;0;0;0;0;0;0;0;0;0;0;0;0;0;0;0;0;0;0;0;0;0;0;0;0;0;0;0;0;0;0;0;0;0;0;0;0;0;0;0;0;0;0;0;0;0;0;0;1
ZBED1_M06233_1.94d.bed	0.6666666666666666	2	3	9448	1;0;0;0;0;0;0;0;0;0;0;0;0;0;0;0;0;0;0;0;0;0;0;0;0;0;0;0;0;0;0;0;0;0;0;0;0;0;0;0;0;0;0;0;0;0;0;0;0;0;0;0;0;0;0;0;0;0;0;0;0;0;0;0;0;0;0;0;0;0;0;0;0;0;0;0;0;0;0;0;0;0;0;0;0;0;0;0;0;0;0;0;0;0;0;0;0;0;0;0;0;0;0;0;0;0;0;0;0;0;0;0;0;0;0;0;0;0;0;0;0;0;0;0;0;0;0;0;0;0;0;0;0;0;0;0;0;0;0;0;0;0;0;0;0;0;0;0;0;1
HSFY1_M09728_1.94d.bed	0.6	3	5	9604	2;0;0;0;0;0;0;0;0;0;0;0;0;0;0;0;0;0;0;0;0;0;0;0;0;0;0;0;0;0;0;0;0;0;0;0;0;0;0;0;0;0;0;0;0;0;0;0;0;0;0;0;0;0;0;0;0;0;0;0;0;0;0;0;0;0;0;0;0;0;0;0;0;0;0;0;0;0;0;0;0;0;0;0;0;0;0;0;0;0;0;0;0;0;0;0;0;0;0;0;0;0;0;0;0;0;0;0;0;0;0;0;0;0;0;0;0;0;0;0;0;0;0;0;0;0;0;0;0;0;0;0;0;0;0;0;0;0;0;0;0;0;0;0;0;0;0;0;0;2
HSFY2_M05845_1.94d.bed	0.6	3	5	9131	2;0;0;0;0;0;0;0;0;0;0;0;0;0;0;0;0;0;0;0;0;0;0;0;0;0;0;0;0;0;0;0;0;0;0;0;0;0;0;0;0;0;0;0;0;0;0;0;0;0;0;0;0;0;0;0;0;0;0;0;0;0;0;0;0;0;0;0;0;0;0;0;0;0;0;0;0;0;0;0;0;0;0;0;0;0;0;0;0;0;0;0;0;0;0;0;0;0;0;0;0;0;0;0;0;0;0;0;0;0;0;0;0;0;0;0;0;0;0;0;0;0;0;0;0;0;0;0;0;0;0;0;0;0;0;0;0;0;0;0;0;0;0;0;0;0;0;0;0;2
DBP_M08771_1.94d.bed	0.5	3	6	9733	2;0;0;0;0;0;0;0;0;0;0;0;0;0;0;0;0;0;0;0;0;0;0;0;0;0;0;0;0;0;0;0;0;0;0;0;0;0;0;0;0;0;0;0;0;0;0;0;0;0;0;0;0;0;0;0;0;0;0;0;0;0;0;0;0;0;0;0;0;0;0;0;0;0;0;0;0;0;0;0;0;0;0;0;0;0;0;0;0;0;0;0;0;0;0;0;0;0;0;0;0;0;0;0;0;0;0;0;0;0;0;0;0;0;0;0;0;0;0;0;0;0;0;0;0;0;0;0;0;0;0;0;0;0;0;2;0;0;0;0;0;0;0;0;0;0;0;0;0;1
E2F4_M06494_1.94d.bed	0.5	2	4	9817	1;0;0;0;0;0;0;0;0;0;0;0;0;0;0;0;0;0;0;0;0;0;0;0;0;0;0;0;0;0;0;0;0;0;0;1;0;0;0;0;0;0;0;0;0;0;0;0;0;0;0;0;0;0;0;0;0;0;0;0;0;0;0;0;0;0;0;0;0;0;0;0;0;0;0;0;0;0;0;0;0;0;0;0;0;0;0;0;0;0;0;0;0;0;0;0;0;0;0;0;0;0;0;0;0;0;0;0;0;0;0;0;0;0;0;0;0;0;0;0;0;0;0;0;0;0;0;0;0;0;0;0;0;0;0;0;0;0;0;0;0;0;0;0;0;0;0;0;0;1
GCM2_M05762_1.94d.bed	0.5	1	2	10438	0;0;0;0;0;0;0;0;0;0;0;0;0;0;0;0;0;0;0;0;0;0;0;0;0;0;0;0;0;0;0;0;0;0;0;0;0;0;0;0;0;0;0;0;0;0;0;0;0;0;0;0;0;0;0;0;0;0;0;0;0;0;0;0;0;0;0;0;0;0;0;0;0;0;0;1;0;0;0;0;0;0;0;0;0;0;0;0;0;0;0;0;0;0;0;0;0;0;0;0;0;0;0;0;0;0;0;0;0;0;0;0;0;0;0;0;0;0;0;0;0;0;0;0;0;0;0;0;0;0;0;0;0;0;0;0;0;0;0;0;0;0;0;0;0;0;0;0;0;0
MYBL2_M05924_1.94d.bed	0.5	3	6	10972	1;0;0;0;0;0;0;0;0;0;0;0;0;0;0;0;0;0;0;0;0;0;0;0;0;0;0;0;0;0;0;0;0;0;0;0;0;0;0;0;0;0;0;0;0;0;0;0;0;0;1;0;0;0;0;0;0;0;0;0;0;0;0;0;0;0;0;0;0;0;0;0;0;0;0;0;0;0;0;0;0;0;0;0;0;0;0;0;0;0;0;0;0;0;0;1;0;0;0;0;0;0;0;0;0;1;0;0;0;0;0;0;0;0;0;0;0;0;0;0;0;0;0;0;0;0;0;0;0;0;0;0;0;0;0;0;0;0;0;0;0;0;0;0;0;0;0;0;0;1
OVOL2_M09039_1.94d.bed	0.5	2	4	10120	1;0;0;0;0;0;0;0;0;0;0;0;0;0;0;0;0;0;0;0;0;0;0;0;0;0;0;0;0;1;0;0;0;0;0;0;0;0;0;0;0;0;0;0;0;0;0;0;0;0;0;0;0;0;0;0;0;0;0;0;0;0;0;0;0;0;0;0;0;0;0;0;0;0;0;0;0;0;0;0;0;0;0;0;0;0;0;0;0;0;0;0;0;0;0;0;0;0;0;0;0;0;0;0;0;0;0;0;0;0;0;0;0;0;0;0;0;0;0;0;0;0;0;0;0;0;0;0;0;0;0;0;0;0;0;0;0;0;0;0;0;0;0;0;0;0;0;0;0;1
ONECUT1_M09023_1.94d.bed	0.5	1	2	9449	0;0;0;0;0;0;0;0;0;0;0;0;0;0;0;0;0;0;0;0;0;0;0;0;0;0;0;0;0;0;0;0;0;0;0;0;0;0;0;0;0;0;0;0;0;0;0;0;0;0;0;0;0;0;0;0;0;0;0;0;0;0;0;0;0;0;0;0;0;0;0;0;0;0;0;1;0;0;0;0;0;0;0;0;0;0;0;0;0;0;0;0;0;0;0;0;0;0;0;0;0;0;0;0;0;0;0;0;0;0;0;0;0;0;0;0;0;0;0;0;0;0;0;0;0;0;0;0;0;0;0;0;0;0;0;0;0;0;0;0;0;0;0;0;0;0;0;0;0;0
ONECUT1_M09903_1.94d.bed	0.5	1	2	8927	0;0;0;0;0;0;0;0;0;0;0;0;0;0;0;0;0;0;0;0;0;0;0;0;0;0;0;0;0;0;0;0;0;0;0;0;0;0;0;0;0;0;0;0;0;0;0;0;0;0;0;0;0;0;0;0;0;0;0;0;0;0;0;0;0;0;0;0;0;0;0;0;0;0;0;1;0;0;0;0;0;0;0;0;0;0;0;0;0;0;0;0;0;0;0;0;0;0;0;0;0;0;0;0;0;0;0;0;0;0;0;0;0;0;0;0;0;0;0;0;0;0;0;0;0;0;0;0;0;0;0;0;0;0;0;0;0;0;0;0;0;0;0;0;0;0;0;0;0;0
ELK1_M09537_1.94d.bed	0.46153846153846156	6	13	10081	2;0;0;0;0;0;0;0;0;0;0;0;0;0;0;0;0;0;0;0;0;0;0;0;0;0;0;0;0;0;0;0;0;0;0;0;0;0;0;0;0;0;0;0;0;0;0;0;0;0;0;0;0;0;0;0;0;0;0;0;0;0;2;0;0;0;0;0;0;0;0;0;0;0;0;0;0;0;0;0;0;0;0;2;0;0;0;0;0;0;0;0;2;0;3;0;0;0;0;0;0;0;0;0;0;0;0;0;0;0;0;0;0;0;0;0;0;0;0;0;0;0;0;0;0;0;0;0;0;0;0;0;0;0;0;0;0;0;0;0;0;0;0;0;0;0;0;0;0;1
RORA_M10286_1.94d.bed	0.4457831325301205	37	83	18448	2;0;0;0;0;0;1;0;0;1;0;0;0;0;1;0;0;0;0;0;0;0;1;1;0;0;0;1;0;0;1;0;1;0;0;0;0;0;0;1;0;0;0;0;2;1;0;1;0;0;0;0;1;1;0;2;0;1;1;0;1;1;1;0;2;3;3;2;3;1;2;0;0;3;1;2;2;2;3;5;2;6;1;1;2;0;0;1;0;1;0;0;1;1;0;0;0;1;0;0;1;0;0;0;0;0;0;0;0;0;0;0;0;0;1;0;0;0;0;0;0;0;0;0;0;1;0;0;0;0;0;0;0;1;0;0;0;0;0;1;1;0;0;0;0;0;0;0;0;1
ZNF32_M09355_1.94d.bed	0.4375	7	16	12392	1;0;1;0;0;0;0;0;0;0;0;0;0;0;0;0;0;0;0;1;0;0;0;0;0;1;0;0;0;0;0;0;0;0;0;0;0;1;0;0;0;0;0;0;0;0;0;0;0;0;0;0;0;0;0;0;0;0;0;0;0;0;1;0;0;0;0;0;0;0;0;0;1;0;1;0;2;0;0;0;1;0;0;0;1;0;0;1;0;0;0;0;0;0;0;0;0;0;0;0;0;0;0;0;0;0;0;0;0;0;0;0;0;0;0;0;0;0;0;1;0;0;0;0;0;0;0;0;0;0;0;0;0;0;0;0;0;0;0;0;0;0;0;0;0;0;0;0;0;1
SMAD1_M09137_1.94d.bed	0.42857142857142855	3	7	10532	1;0;0;0;0;0;0;0;0;0;0;0;0;0;0;0;0;0;0;0;0;0;0;0;0;0;0;0;0;0;0;0;0;0;0;0;0;0;0;0;0;0;0;0;0;0;0;0;0;0;0;0;0;1;0;0;0;0;0;0;0;1;0;0;0;0;0;0;0;0;0;0;0;0;0;0;0;0;0;0;0;0;0;0;0;0;0;0;0;0;0;0;0;0;0;0;0;0;0;0;0;0;0;1;0;0;0;0;0;0;0;0;0;0;0;0;0;0;0;0;0;0;0;0;0;0;0;0;1;0;0;0;0;0;0;0;0;0;0;0;0;0;0;0;0;0;0;0;0;1
FLI1_M05706_1.94d.bed	0.42857142857142855	6	14	11656	1;0;0;0;0;0;0;0;0;0;0;0;0;0;0;0;0;0;1;0;0;0;0;0;0;0;0;0;0;0;0;0;1;1;1;1;0;1;0;0;0;1;1;0;0;0;0;0;0;0;0;0;0;0;0;1;0;0;0;0;0;0;0;0;0;0;0;0;0;0;0;0;1;0;0;0;0;0;0;0;0;0;0;0;0;0;0;0;0;0;0;0;0;0;0;0;0;0;0;0;0;0;0;0;0;0;0;0;0;0;0;0;0;0;0;0;0;0;0;0;0;0;0;0;0;0;0;0;0;0;0;0;0;0;0;1;0;0;0;0;0;0;0;0;0;0;0;0;0;1
ETV1_M05695_1.94d.bed	0.42857142857142855	6	14	11656	1;0;0;0;0;0;0;0;0;0;0;0;0;0;0;0;0;0;1;0;0;0;0;0;0;0;0;0;0;0;0;0;1;1;1;1;0;1;0;0;0;1;1;0;0;0;0;0;0;0;0;0;0;0;0;1;0;0;0;0;0;0;0;0;0;0;0;0;0;0;0;0;1;0;0;0;0;0;0;0;0;0;0;0;0;0;0;0;0;0;0;0;0;0;0;0;0;0;0;0;0;0;0;0;0;0;0;0;0;0;0;0;0;0;0;0;0;0;0;0;0;0;0;0;0;0;0;0;0;0;0;0;0;0;0;1;0;0;0;0;0;0;0;0;0;0;0;0;0;1
ERF_M05673_1.94d.bed	0.42857142857142855	6	14	11656	1;0;0;0;0;0;0;0;0;0;0;0;0;0;0;0;0;0;1;0;0;0;0;0;0;0;0;0;0;0;0;0;1;1;1;1;0;1;0;0;0;1;1;0;0;0;0;0;0;0;0;0;0;0;0;1;0;0;0;0;0;0;0;0;0;0;0;0;0;0;0;0;1;0;0;0;0;0;0;0;0;0;0;0;0;0;0;0;0;0;0;0;0;0;0;0;0;0;0;0;0;0;0;0;0;0;0;0;0;0;0;0;0;0;0;0;0;0;0;0;0;0;0;0;0;0;0;0;0;0;0;0;0;0;0;1;0;0;0;0;0;0;0;0;0;0;0;0;0;1
ERG_M05674_1.94d.bed	0.42857142857142855	6	14	11656	1;0;0;0;0;0;0;0;0;0;0;0;0;0;0;0;0;0;1;0;0;0;0;0;0;0;0;0;0;0;0;0;1;1;1;1;0;1;0;0;0;1;1;0;0;0;0;0;0;0;0;0;0;0;0;1;0;0;0;0;0;0;0;0;0;0;0;0;0;0;0;0;1;0;0;0;0;0;0;0;0;0;0;0;0;0;0;0;0;0;0;0;0;0;0;0;0;0;0;0;0;0;0;0;0;0;0;0;0;0;0;0;0;0;0;0;0;0;0;0;0;0;0;0;0;0;0;0;0;0;0;0;0;0;0;1;0;0;0;0;0;0;0;0;0;0;0;0;0;1
SMAD3_M06083_1.94d.bed	0.42857142857142855	3	7	10532	1;0;0;0;0;0;0;0;0;0;0;0;0;0;0;0;0;0;0;0;0;0;0;0;0;0;0;0;0;0;0;0;0;0;0;0;0;0;0;0;0;0;0;0;0;0;0;0;0;0;0;0;0;1;0;0;0;0;0;0;0;1;0;0;0;0;0;0;0;0;0;0;0;0;0;0;0;0;0;0;0;0;0;0;0;0;0;0;0;0;0;0;0;0;0;0;0;0;0;0;0;0;0;1;0;0;0;0;0;0;0;0;0;0;0;0;0;0;0;0;0;0;0;0;0;0;0;0;1;0;0;0;0;0;0;0;0;0;0;0;0;0;0;0;0;0;0;0;0;1
FEV_M05704_1.94d.bed	0.42857142857142855	6	14	11656	1;0;0;0;0;0;0;0;0;0;0;0;0;0;0;0;0;0;1;0;0;0;0;0;0;0;0;0;0;0;0;0;1;1;1;1;0;1;0;0;0;1;1;0;0;0;0;0;0;0;0;0;0;0;0;1;0;0;0;0;0;0;0;0;0;0;0;0;0;0;0;0;1;0;0;0;0;0;0;0;0;0;0;0;0;0;0;0;0;0;0;0;0;0;0;0;0;0;0;0;0;0;0;0;0;0;0;0;0;0;0;0;0;0;0;0;0;0;0;0;0;0;0;0;0;0;0;0;0;0;0;0;0;0;0;1;0;0;0;0;0;0;0;0;0;0;0;0;0;1
PBX1_M01230_1.94d.bed	0.42857142857142855	3	7	11030	1;0;0;0;0;0;0;0;0;0;0;0;0;0;0;0;0;0;0;0;0;0;0;0;0;0;0;0;0;0;0;0;0;0;0;0;0;0;0;0;0;0;0;0;0;0;0;0;0;0;0;0;0;0;0;0;0;0;0;0;0;0;0;0;0;0;0;0;0;0;0;1;0;0;1;0;0;0;0;0;0;0;0;0;0;0;0;0;0;1;0;0;0;0;0;0;0;0;0;0;0;0;0;0;0;0;0;0;0;0;0;0;0;0;0;0;0;0;0;0;0;0;0;0;0;0;0;0;0;0;0;0;0;0;0;0;0;0;1;0;0;0;0;0;0;0;0;0;0;1
ELK1_M05658_1.94d.bed	0.42857142857142855	6	14	11656	1;0;0;0;0;0;0;0;0;0;0;0;0;0;0;0;0;0;1;0;0;0;0;0;0;0;0;0;0;0;0;0;1;1;1;1;0;1;0;0;0;1;1;0;0;0;0;0;0;0;0;0;0;0;0;1;0;0;0;0;0;0;0;0;0;0;0;0;0;0;0;0;1;0;0;0;0;0;0;0;0;0;0;0;0;0;0;0;0;0;0;0;0;0;0;0;0;0;0;0;0;0;0;0;0;0;0;0;0;0;0;0;0;0;0;0;0;0;0;0;0;0;0;0;0;0;0;0;0;0;0;0;0;0;0;1;0;0;0;0;0;0;0;0;0;0;0;0;0;1
ATOH7_M09990_1.94d.bed	0.4	8	20	15528	2;2;0;0;0;0;0;0;0;0;0;0;0;0;0;0;0;0;0;0;1;0;0;1;0;0;0;0;0;0;0;0;0;0;0;0;0;0;0;0;0;0;0;0;0;0;0;0;0;0;0;0;0;0;0;0;0;0;0;0;0;0;0;0;0;0;0;0;0;1;0;2;0;2;0;0;0;0;0;0;0;0;0;2;0;0;0;0;0;0;0;0;0;0;0;0;0;0;0;0;0;0;0;0;0;0;0;0;0;0;0;0;0;0;1;0;0;0;0;0;0;0;0;1;0;0;0;1;0;0;0;0;0;0;0;0;0;0;0;1;0;0;0;0;0;0;0;1;0;1
MYBL1_M05920_1.94d.bed	0.4	2	5	10908	1;0;0;0;0;0;0;0;0;0;0;0;0;0;0;0;0;0;0;0;0;0;0;0;0;0;0;0;0;0;0;0;0;0;0;0;0;0;0;0;0;0;0;0;0;0;0;0;0;0;1;0;0;0;0;0;0;0;0;0;0;0;0;0;0;0;0;0;0;0;0;0;0;0;0;0;0;0;0;0;0;0;0;0;0;0;0;0;0;0;0;0;0;0;0;1;0;0;0;0;0;0;0;0;0;0;0;0;0;0;0;0;0;0;0;0;0;0;0;0;0;0;0;0;0;0;0;0;0;0;0;0;0;0;0;0;0;0;0;0;0;0;0;0;0;0;0;0;0;1
ELK1_M08655_1.94d.bed	0.3793103448275862	11	29	13290	1;0;1;0;0;0;1;0;0;0;1;0;0;1;0;0;0;0;0;0;0;0;0;0;0;0;0;0;0;0;1;1;0;0;0;0;0;0;0;0;0;0;0;2;1;1;0;1;0;1;1;1;2;0;0;0;1;0;0;0;0;0;0;0;1;1;0;0;0;0;0;1;0;0;0;0;0;0;0;1;0;0;0;0;1;0;0;0;0;0;0;0;0;0;0;0;0;0;0;0;0;0;0;0;0;0;0;0;0;0;0;0;1;0;0;0;0;1;0;0;0;0;0;0;0;0;0;0;0;0;0;0;0;0;0;0;1;0;0;0;0;0;0;0;0;0;1;0;0;1
ALX1_M05586_1.94d.bed	0.375	3	8	15084	1;0;0;0;0;0;0;0;0;0;0;0;0;0;0;0;0;0;0;0;0;0;0;0;0;0;0;0;0;0;0;0;0;0;0;0;0;0;1;0;0;0;0;0;0;0;0;0;0;0;0;0;0;0;0;0;0;0;0;0;0;0;0;0;0;0;0;0;0;0;0;1;0;0;0;0;0;0;0;0;1;0;0;0;0;0;0;0;0;0;0;0;0;0;0;0;0;0;0;1;0;0;0;0;0;0;0;0;0;0;0;0;0;0;0;0;0;0;0;1;0;0;0;0;0;0;0;0;0;0;0;0;0;0;0;0;0;0;0;0;0;0;0;0;0;0;0;0;0;1
DBP_M05613_1.94d.bed	0.36363636363636365	4	11	10367	2;0;0;0;0;0;0;0;0;0;0;0;0;0;0;0;0;0;0;0;0;0;0;0;0;0;0;0;0;0;0;0;0;0;0;0;0;0;0;0;0;0;0;0;0;0;0;0;0;0;0;0;0;0;0;0;0;0;0;0;0;0;0;0;0;0;0;0;0;0;0;0;0;0;0;0;0;0;0;1;0;0;0;0;0;0;0;0;0;0;0;0;0;0;0;0;0;0;0;0;0;0;0;0;0;0;0;0;0;0;0;0;0;0;0;0;0;0;2;0;0;0;0;0;0;0;0;0;0;0;0;2;0;0;0;0;0;0;0;0;0;2;0;0;0;0;0;0;0;1
ZNF771_M09399_1.94d.bed	0.35714285714285715	5	14	13508	1;0;0;0;0;0;0;0;0;0;0;0;0;0;0;0;0;1;0;0;0;1;0;0;0;0;0;0;0;0;0;0;0;0;0;0;0;0;1;0;0;0;0;1;0;0;0;0;0;0;0;0;0;0;0;0;0;0;0;0;0;0;0;0;1;0;0;0;0;0;0;0;0;0;0;0;0;0;0;0;1;0;0;0;0;0;0;0;0;0;0;0;0;0;0;0;1;0;0;0;0;0;1;0;0;0;1;0;0;0;1;0;0;0;0;0;0;0;0;0;0;0;0;0;0;0;0;0;0;0;0;0;0;0;0;0;0;0;0;0;0;0;0;0;0;0;0;0;1;1
ELF1_M09509_1.94d.bed	0.35714285714285715	15	42	13960	1;0;0;1;0;0;0;0;0;1;0;0;0;1;0;1;1;0;0;1;0;0;0;0;0;0;0;0;0;0;0;0;0;0;1;0;0;0;1;1;0;0;0;0;1;0;0;0;0;0;0;0;0;1;1;0;0;0;0;0;1;0;1;0;0;1;0;0;1;1;0;0;0;0;1;1;0;1;0;1;4;1;3;1;0;0;1;0;0;0;1;0;0;1;0;0;0;0;0;0;0;0;0;0;0;0;0;0;0;2;0;0;0;0;0;0;0;0;0;0;1;0;0;0;0;0;0;0;0;0;1;0;0;0;0;0;0;0;0;0;0;0;0;0;0;1;0;0;1;1
BACH1_M09445_1.94d.bed	0.3524590163934426	43	122	21531	1;0;0;0;0;0;0;0;0;0;0;1;0;0;1;0;0;0;0;0;0;0;0;0;0;0;0;0;3;0;2;0;1;1;0;2;0;0;0;0;0;0;1;0;1;0;0;0;2;0;1;3;0;0;2;1;3;1;4;0;2;4;3;0;3;4;3;3;8;1;5;2;1;1;5;3;2;1;2;2;3;2;2;1;0;2;5;0;1;0;1;1;0;1;0;0;0;0;0;0;0;0;0;0;0;0;0;0;0;2;1;1;0;0;0;0;0;0;0;0;0;1;0;0;0;0;0;0;0;0;0;0;0;1;1;4;0;0;0;0;0;0;0;0;1;0;0;1;0;3
ELK1_M08659_1.94d.bed	0.35135135135135137	13	37	13442	1;0;1;0;0;0;1;0;0;0;1;0;0;1;0;0;0;0;0;0;0;0;0;0;0;1;0;0;0;0;1;1;0;0;0;0;0;0;0;0;0;0;0;2;2;2;0;1;0;1;1;2;2;0;0;0;2;0;0;0;0;0;0;0;1;1;0;0;0;0;0;2;0;0;1;0;0;0;1;1;0;0;0;0;0;0;0;0;0;0;0;0;0;0;0;0;0;0;0;0;0;0;0;0;0;1;0;0;0;0;0;0;1;0;0;0;0;1;0;0;0;0;0;0;0;0;0;0;0;0;0;0;0;0;0;0;1;0;0;0;0;0;0;0;0;0;1;0;0;1
BACH1_M06885_1.94d.bed	0.34674922600619196	112	323	31488	1;4;1;2;1;1;1;3;0;0;1;0;0;0;0;1;0;1;1;3;1;0;0;0;1;0;1;1;2;1;1;2;0;1;0;0;1;1;0;0;2;2;2;1;1;3;1;1;1;0;0;3;3;2;2;3;5;4;4;2;5;5;4;7;5;8;6;9;10;4;8;9;5;7;9;8;6;6;4;8;10;5;5;4;9;7;5;1;6;4;1;4;3;0;1;2;2;1;1;1;0;2;0;2;0;0;2;0;0;1;0;1;2;1;0;1;0;2;0;0;0;0;1;1;0;0;2;1;0;2;0;1;2;2;0;1;1;0;1;1;1;0;3;1;1;0;1;1;1;2
ERG_M08653_1.94d.bed	0.34375	11	32	12754	1;0;0;0;0;0;0;0;0;0;0;0;0;0;0;0;0;0;0;0;0;0;0;0;0;0;0;0;0;0;0;0;0;1;0;1;0;0;1;0;1;1;0;1;0;0;0;0;1;0;0;0;0;0;0;0;0;1;1;0;0;0;0;0;0;0;1;1;1;1;1;0;1;1;2;0;0;1;0;0;1;0;0;1;1;0;0;0;0;1;0;0;0;0;0;1;0;0;0;0;0;0;0;0;0;0;0;0;0;0;0;0;0;0;0;0;0;0;0;0;1;0;0;0;1;0;0;0;0;0;0;0;0;0;0;0;0;0;0;1;0;0;0;0;0;0;0;1;1;1
HNF1B_M05798_1.94d.bed	0.3418803418803419	40	117	15608	1;0;0;0;0;1;0;0;0;0;0;0;0;0;0;0;0;0;0;2;0;0;0;0;0;0;0;0;0;0;0;1;0;0;1;0;0;0;1;3;0;0;1;0;0;0;0;1;1;1;1;1;2;2;3;0;0;3;3;1;3;1;2;1;0;1;5;0;2;4;3;4;5;2;2;2;0;1;2;1;3;2;3;1;3;3;0;3;1;0;0;1;0;0;1;2;3;0;0;0;0;0;0;2;0;3;1;0;2;0;1;0;0;0;0;0;0;1;0;1;0;0;3;0;0;0;0;0;0;1;0;0;0;0;0;0;0;0;0;0;0;2;0;0;0;0;0;0;0;2
HNF1A_M05796_1.94d.bed	0.3389830508474576	40	118	16113	1;0;0;0;0;1;0;0;0;0;0;0;0;0;0;0;0;0;0;1;0;0;0;0;0;0;0;0;0;1;0;1;1;0;1;0;0;0;1;3;0;0;1;0;0;0;0;1;2;1;1;2;2;2;2;0;0;2;3;1;3;1;2;0;0;1;4;0;3;4;3;3;5;3;2;2;0;1;2;0;3;3;3;1;3;3;0;3;1;1;0;1;0;0;1;2;3;0;0;0;0;0;0;2;0;3;1;0;2;0;1;0;0;0;0;0;0;1;0;1;0;0;3;0;0;0;0;0;0;1;0;0;0;0;0;0;0;0;0;0;0;2;0;0;0;0;0;0;0;2
GATA1_M08713_1.94d.bed	0.3333333333333333	1	3	10154	1;0;0;0;0;0;0;0;0;0;0;0;0;0;0;0;0;0;0;0;0;0;0;0;0;0;0;0;0;0;0;0;0;0;0;0;0;0;0;0;0;0;0;0;0;0;0;0;0;0;0;0;0;0;0;0;0;0;0;0;0;0;0;0;0;0;0;0;0;0;0;0;0;0;0;0;0;0;0;0;0;0;0;0;0;0;0;0;0;0;0;0;0;0;0;0;0;0;0;0;0;0;0;0;0;0;0;0;0;0;0;0;0;0;0;0;0;0;0;0;0;0;0;0;0;0;0;0;0;0;0;0;0;0;0;0;0;0;0;0;0;0;0;0;0;0;0;0;0;1
MIXL1_M08926_1.94d.bed	0.3333333333333333	1	3	9988	1;0;0;0;0;0;0;0;0;0;0;0;0;0;0;0;0;0;0;0;0;0;0;0;0;0;0;0;0;0;0;0;0;0;0;0;0;0;0;0;0;0;0;0;0;0;0;0;0;0;0;0;0;0;0;0;0;0;0;0;0;0;0;0;0;0;0;0;0;0;0;0;0;0;0;0;0;0;0;0;0;0;0;0;0;0;0;0;0;0;0;0;0;0;0;0;0;0;0;0;0;0;0;0;0;0;0;0;0;0;0;0;0;0;0;0;0;0;0;0;0;0;0;0;0;0;0;0;0;0;0;0;0;0;0;0;0;0;0;0;0;0;0;0;0;0;0;0;0;1
ELK1_M00977_1.94d.bed	0.3333333333333333	8	24	12666	1;0;0;0;0;0;0;0;0;1;0;0;0;0;0;0;0;0;0;0;0;0;0;0;0;0;0;0;0;0;0;0;0;0;0;0;0;0;0;0;0;0;0;0;0;0;0;0;1;1;0;0;0;0;0;0;0;0;0;1;0;0;0;0;0;0;0;0;0;0;1;0;0;0;1;1;1;0;1;0;1;0;1;0;0;0;1;0;0;0;1;0;0;0;0;0;0;0;1;1;0;0;1;0;1;0;0;0;0;0;0;0;0;0;0;0;1;0;1;0;0;0;0;0;0;0;0;0;0;0;0;0;0;0;0;0;0;0;1;1;0;0;0;0;0;0;0;0;0;1
TFE3_M06205_1.94d.bed	0.3333333333333333	9	27	13244	2;0;0;0;0;1;0;0;1;0;0;1;1;0;0;0;0;0;0;0;0;0;0;0;0;0;0;0;0;0;0;0;0;0;0;0;1;0;0;0;0;1;0;0;0;0;0;0;0;0;0;0;0;0;0;2;0;1;0;0;0;0;0;0;0;2;0;0;1;1;0;0;1;0;1;1;0;0;2;0;1;0;0;0;0;0;0;0;0;1;1;0;0;0;0;0;0;0;0;0;0;0;0;0;0;0;0;0;0;0;0;0;0;0;0;0;0;0;0;0;0;0;0;0;0;1;0;0;0;0;0;1;0;0;0;0;0;0;0;0;0;0;0;0;0;0;0;0;0;1
GSC2_M05776_1.94d.bed	0.3333333333333333	2	6	10202	1;0;0;0;0;0;0;0;0;0;0;0;0;0;0;0;0;0;0;0;1;0;0;1;0;0;0;0;0;0;0;0;0;0;0;0;0;0;0;0;0;0;0;0;0;0;0;0;0;0;0;0;0;0;0;0;0;0;0;0;0;0;0;0;0;0;0;0;0;0;0;0;0;0;0;0;0;0;0;0;0;0;0;0;0;0;0;0;0;0;0;1;0;0;0;0;0;0;0;0;0;0;0;0;0;0;0;0;0;0;0;0;0;0;0;0;0;0;0;0;0;0;0;0;0;0;0;0;0;0;0;0;0;0;0;0;0;0;0;0;0;0;0;0;0;0;0;0;0;1
OVOL1_M09035_1.94d.bed	0.3333333333333333	1	3	10518	1;0;0;0;0;0;0;0;0;0;0;0;0;0;0;0;0;0;0;0;0;0;0;0;0;0;0;0;0;0;0;0;0;0;0;0;0;0;0;0;0;0;0;0;0;0;0;0;0;0;0;0;0;0;0;0;0;0;0;0;0;0;0;0;0;0;0;0;0;0;0;0;0;0;0;0;0;0;0;0;0;0;0;0;0;0;0;0;0;0;0;0;0;0;0;0;0;0;0;0;0;0;0;0;0;0;0;0;0;0;0;0;0;0;0;0;0;0;0;0;0;0;0;0;0;0;0;0;0;0;0;0;0;0;0;0;0;0;0;0;0;0;0;0;0;0;0;0;0;1
HNF4A_M05803_1.94d.bed	0.32786885245901637	40	122	23003	1;0;0;0;1;1;1;0;2;0;0;1;0;0;0;0;0;0;0;0;0;1;0;0;0;2;1;0;0;1;1;1;1;1;0;0;0;3;0;3;1;0;1;2;0;0;1;0;0;0;0;1;1;1;0;0;0;1;0;1;2;0;1;0;0;5;1;2;1;7;2;3;6;1;3;0;0;2;0;5;2;3;3;0;1;6;2;2;1;2;0;2;1;0;1;0;0;0;2;2;0;0;1;0;0;0;2;0;0;0;0;1;2;0;0;0;1;0;0;0;0;0;0;0;0;1;0;0;2;0;0;1;1;0;0;0;0;0;1;0;1;0;1;0;1;0;1;0;0;1
NRF1_M05963_1.94d.bed	0.32452830188679244	86	265	20502	1;0;0;0;0;0;1;0;0;0;2;0;0;0;2;0;0;2;0;0;0;2;1;0;0;0;0;0;0;4;0;0;0;3;0;0;2;1;0;2;0;1;2;1;1;4;1;2;1;4;5;4;3;2;2;4;5;5;0;2;1;1;0;3;2;3;10;10;6;14;3;3;3;6;7;5;3;11;3;3;7;8;1;4;4;0;1;5;6;4;1;0;0;0;2;2;0;4;0;0;2;4;2;2;1;0;0;2;2;0;0;2;0;4;1;0;0;0;0;2;2;0;0;0;0;0;0;9;0;0;2;3;1;0;0;0;0;0;0;0;2;0;0;0;0;1;0;0;1;1
FOXA1_M09569_1.94d.bed	0.3223684210526316	147	456	25925	1;1;1;0;0;0;0;0;0;0;0;0;3;0;0;0;1;0;1;1;1;0;0;0;0;0;2;1;0;0;0;0;0;0;1;3;0;0;0;1;0;0;0;0;2;2;1;2;1;4;1;0;2;6;5;7;7;18;6;15;11;10;8;11;9;14;10;4;14;9;9;8;9;7;8;7;12;5;3;12;4;16;4;13;9;12;10;7;4;5;8;9;7;8;4;7;10;8;7;5;2;2;0;0;1;1;0;0;0;1;1;1;1;0;0;0;1;1;0;0;1;0;0;0;0;0;2;1;0;0;0;0;0;0;1;1;0;0;1;0;0;0;0;0;0;0;1;0;0;1
MAFA_M09011_1.94d.bed	0.32	8	25	12231	1;0;1;0;0;0;0;0;0;0;0;0;0;0;0;0;0;0;0;0;0;0;0;0;0;0;0;0;0;0;0;0;0;0;0;0;0;0;0;0;0;0;1;1;0;0;0;0;0;0;0;0;0;2;0;0;0;1;1;0;0;0;0;0;0;0;0;0;0;0;1;1;1;1;1;0;0;0;0;0;0;1;1;1;1;0;0;1;0;0;0;0;0;0;0;0;0;0;0;0;0;0;0;0;0;0;0;0;0;0;0;1;0;0;0;0;0;0;0;1;0;0;0;0;0;0;0;0;0;0;0;0;0;0;0;0;0;0;0;0;0;0;0;0;1;1;0;0;0;2
FOXA1_M09573_1.94d.bed	0.31868131868131866	145	455	26091	1;2;1;1;0;0;0;0;0;0;0;0;2;0;0;0;1;0;1;1;1;0;0;0;0;0;2;1;0;0;1;0;0;0;1;2;0;0;0;1;0;0;0;0;2;2;1;2;1;4;1;0;2;6;5;7;7;18;6;15;10;10;9;11;9;14;10;4;14;8;9;8;9;7;8;6;10;5;3;12;4;16;4;14;10;12;10;7;4;5;8;11;6;8;4;7;10;7;7;5;2;1;0;0;1;1;1;0;0;1;1;1;1;0;0;0;1;1;0;0;1;0;0;0;0;0;2;1;0;0;0;0;0;0;0;1;0;1;1;0;0;0;0;0;0;0;1;0;0;1
IRF6_M08835_1.94d.bed	0.3125	5	16	12881	1;0;0;0;0;0;0;0;1;0;0;0;0;0;0;0;0;0;0;0;0;0;0;0;0;0;0;0;0;0;0;0;0;0;0;0;1;0;2;0;0;0;0;0;0;0;0;2;0;0;0;0;0;0;0;0;0;0;0;0;0;0;0;0;0;0;0;0;0;0;0;2;0;0;0;0;0;0;1;1;0;0;0;0;0;0;0;0;0;0;0;0;0;2;0;0;0;0;0;0;0;0;0;0;0;0;0;0;0;0;0;0;0;0;1;0;0;0;0;0;0;0;0;0;0;0;0;0;0;0;0;0;0;0;0;0;0;0;0;0;0;0;0;0;0;0;0;0;0;1
HNF1B_M05797_1.94d.bed	0.3113207547169811	33	106	15519	1;0;0;0;0;1;0;0;0;0;0;0;0;0;0;0;0;0;0;2;0;0;0;0;0;0;0;0;0;0;0;1;0;0;1;0;0;0;1;1;0;0;1;0;0;0;0;1;1;1;1;2;1;2;3;0;0;2;3;1;3;1;2;1;1;1;4;0;3;3;4;2;3;2;1;2;0;0;1;0;3;2;2;0;4;3;0;3;1;0;0;1;0;0;1;2;3;0;0;0;0;0;0;2;1;3;0;0;2;0;1;0;0;0;0;0;0;1;0;0;0;0;3;0;0;0;0;0;0;1;0;0;0;0;0;0;0;0;0;1;0;2;0;0;0;0;0;0;0;2
TCF4_M06176_1.94d.bed	0.30612244897959184	30	98	18496	1;1;0;0;0;0;0;1;1;0;0;0;0;2;0;2;0;1;0;0;0;1;0;4;0;0;1;0;1;0;2;1;2;1;2;0;0;0;1;0;1;2;0;1;0;1;0;0;0;2;0;1;0;0;1;0;2;0;0;0;1;1;2;1;0;1;4;2;4;2;3;3;1;2;2;0;0;3;1;2;1;2;1;1;0;0;0;0;1;0;0;0;1;0;0;3;1;0;1;0;1;1;0;1;0;0;0;1;0;1;1;0;0;0;0;1;0;0;0;0;0;1;1;0;0;1;0;1;0;0;0;1;0;0;0;0;0;0;0;0;0;1;0;0;0;0;0;0;0;1
ETV5_M05699_1.94d.bed	0.30434782608695654	7	23	12260	1;0;0;1;0;0;0;0;0;0;0;0;0;0;0;0;0;0;0;0;0;0;0;0;0;1;0;0;0;1;0;0;0;0;0;0;1;0;0;0;0;0;0;0;0;0;0;0;0;0;1;1;0;0;0;0;0;0;0;0;0;2;2;1;1;0;0;0;2;0;0;0;1;0;0;0;0;0;1;0;0;0;0;1;0;0;0;0;0;0;0;1;0;0;0;1;0;0;0;0;0;0;0;0;0;0;0;0;0;0;0;0;0;0;0;0;0;0;0;0;0;0;0;0;0;0;0;0;0;0;0;0;0;0;0;0;0;0;1;0;0;0;0;0;0;0;0;0;0;1
ELK4_M05660_1.94d.bed	0.30434782608695654	7	23	12260	1;0;0;1;0;0;0;0;0;0;0;0;0;0;0;0;0;0;0;0;0;0;0;0;0;1;0;0;0;1;0;0;0;0;0;0;1;0;0;0;0;0;0;0;0;0;0;0;0;0;1;1;0;0;0;0;0;0;0;0;0;2;2;1;1;0;0;0;2;0;0;0;1;0;0;0;0;0;1;0;0;0;0;1;0;0;0;0;0;0;0;1;0;0;0;1;0;0;0;0;0;0;0;0;0;0;0;0;0;0;0;0;0;0;0;0;0;0;0;0;0;0;0;0;0;0;0;0;0;0;0;0;0;0;0;0;0;0;1;0;0;0;0;0;0;0;0;0;0;1
BATF_M08500_1.94d.bed	0.3	3	10	11276	1;0;0;1;0;0;0;0;0;0;0;0;0;0;0;0;0;0;0;0;0;0;0;0;0;0;0;0;0;0;0;0;0;0;0;0;0;0;0;0;0;0;0;0;0;0;1;0;0;0;0;2;0;0;0;0;0;0;0;0;0;0;0;0;0;0;0;0;1;0;0;0;0;0;0;0;0;1;0;0;0;0;0;0;0;0;0;0;0;0;0;0;0;0;0;0;0;0;0;0;0;0;0;1;0;0;0;0;0;0;0;0;0;0;0;0;0;0;0;0;0;0;0;0;0;0;0;0;0;0;0;0;0;0;0;0;0;0;0;0;0;0;0;0;0;0;0;0;0;1
HOMEZ_M05805_1.94d.bed	0.3	3	10	12074	1;0;0;0;0;0;0;0;0;0;0;0;0;0;0;0;0;0;0;0;0;0;0;0;0;0;0;0;0;0;1;0;0;0;0;0;0;0;0;0;0;0;0;0;0;0;0;0;0;0;0;0;0;0;0;0;0;0;0;0;0;0;0;0;1;0;0;0;1;0;0;0;0;0;0;0;0;0;0;0;0;0;1;0;0;0;0;0;0;0;0;0;0;0;0;1;0;0;0;0;0;0;0;0;0;0;0;0;0;0;0;0;0;0;0;0;0;0;0;0;0;1;0;0;0;0;0;0;1;0;0;0;0;0;0;0;0;0;0;0;0;0;0;0;0;0;0;0;0;1
IRF7_M08839_1.94d.bed	0.3	6	20	11600	1;0;0;0;0;0;0;0;0;0;0;0;0;0;1;0;0;0;0;0;0;0;0;0;0;0;0;0;0;0;0;0;0;1;0;0;0;0;1;0;0;0;0;0;0;0;0;0;0;0;0;0;1;0;0;0;0;0;3;0;0;0;0;0;0;0;1;0;0;0;0;0;0;0;1;0;0;0;0;0;1;0;0;0;1;0;0;0;0;0;0;0;0;0;1;1;0;1;0;0;0;0;1;0;0;0;0;0;0;0;0;0;0;0;0;0;0;0;0;0;0;0;0;0;0;0;0;0;0;0;0;0;0;0;0;0;1;0;0;0;0;0;0;0;0;0;0;1;0;1
RFX1_M09096_1.94d.bed	0.2988505747126437	52	174	27939	2;2;2;0;0;0;2;0;2;2;0;0;0;2;0;0;0;0;0;0;2;2;0;0;0;0;2;2;2;1;0;0;0;0;0;0;0;0;0;0;0;0;0;0;0;0;2;0;4;0;0;0;0;2;0;8;0;0;0;2;2;4;0;0;1;4;2;2;2;4;0;3;4;0;2;2;4;10;2;8;0;6;2;4;0;2;2;0;4;0;2;0;0;0;0;0;0;2;4;2;2;0;2;0;0;0;0;2;2;0;0;0;0;2;0;0;0;0;0;0;2;0;0;0;0;2;2;0;2;0;2;0;2;0;6;2;0;0;0;0;2;2;2;0;2;2;0;0;2;2
ATOH1_M09558_1.94d.bed	0.2909090909090909	32	110	23957	2;1;0;0;2;2;0;0;0;0;1;0;1;0;0;0;0;0;0;0;3;0;0;0;0;0;0;0;0;1;3;0;0;0;2;0;0;2;0;0;0;1;1;0;0;1;0;1;0;1;0;1;1;0;1;1;2;0;2;1;1;0;1;1;0;1;3;1;0;0;1;1;6;1;1;4;3;1;3;3;3;0;1;2;3;1;3;0;1;1;0;1;1;2;0;0;0;0;0;0;2;0;0;1;0;0;1;2;0;0;1;1;0;0;2;0;0;0;0;0;1;1;0;0;2;0;1;1;0;0;0;0;0;0;1;0;0;2;0;0;0;0;0;0;1;1;0;1;1;1
ELF1_M09501_1.94d.bed	0.2894736842105263	11	38	13494	1;0;0;1;0;0;0;0;0;1;0;0;0;1;0;1;1;0;0;1;0;0;0;0;0;0;0;0;0;0;0;0;0;0;1;0;0;1;0;0;0;0;0;0;1;0;0;0;0;0;0;0;0;1;1;0;0;0;1;1;0;0;0;0;0;1;0;0;1;1;0;0;0;1;0;1;0;0;0;0;2;1;3;1;0;1;0;0;0;2;0;0;0;1;0;0;0;0;0;0;0;0;0;0;0;0;0;0;1;1;0;0;0;0;0;0;0;0;0;2;0;0;0;0;0;0;0;0;0;1;0;0;0;0;0;0;0;0;0;0;0;0;0;0;0;0;0;0;0;2
CCDC169-SOHLH2_M09149_1.94d.bed	0.2857142857142857	12	42	13286	1;0;0;1;0;0;0;0;0;0;0;0;0;0;0;0;0;1;0;0;1;0;0;0;0;0;0;0;0;0;0;0;0;0;0;1;0;1;0;1;0;2;1;0;0;0;0;0;0;0;1;0;0;1;4;1;0;0;0;1;0;0;0;0;2;2;0;0;0;0;4;0;0;0;0;2;0;1;0;0;0;0;0;0;4;0;0;0;0;1;0;0;0;2;0;0;0;0;0;0;0;0;0;0;0;0;0;0;0;0;0;0;1;1;0;0;0;0;0;1;0;0;0;0;0;0;0;0;0;0;0;0;0;0;0;0;0;0;1;0;0;0;0;0;0;0;0;0;0;1
HMX3_M05795_1.94d.bed	0.2857142857142857	2	7	10828	1;0;0;0;0;0;0;0;0;0;0;0;0;0;0;0;0;0;0;0;0;0;0;0;0;0;0;0;0;0;0;0;0;0;0;0;0;0;0;0;0;0;0;0;0;0;0;0;0;0;0;0;0;0;0;0;0;0;0;0;0;0;0;0;0;0;0;0;0;0;1;0;0;0;0;0;0;0;0;1;0;0;0;0;0;0;0;0;0;0;0;0;0;0;0;0;0;0;0;0;0;0;0;0;0;0;0;1;0;0;0;0;0;0;0;0;0;0;0;0;0;0;0;0;0;0;0;0;0;0;0;0;0;0;0;0;0;0;0;0;0;0;1;0;0;0;0;0;0;1
ZNF771_M09401_1.94d.bed	0.2857142857142857	4	14	13722	2;0;0;0;0;0;0;0;0;0;0;0;0;0;0;0;0;0;0;1;0;0;0;0;0;0;0;0;0;0;0;0;0;1;0;0;0;0;1;0;0;0;0;0;0;0;0;0;0;0;0;0;0;0;0;0;0;0;0;0;0;0;0;0;0;0;0;0;0;0;0;1;0;0;0;0;0;0;0;0;0;0;0;0;0;1;0;0;0;0;0;0;0;0;1;0;0;1;0;0;0;0;0;0;0;0;0;0;0;0;0;0;0;0;0;0;0;0;0;0;0;0;0;0;0;1;0;0;0;0;0;0;1;1;0;0;0;0;0;0;0;0;0;0;0;0;0;0;0;1
ETV6_M09550_1.94d.bed	0.28205128205128205	11	39	14436	2;0;0;0;0;0;0;0;0;0;0;0;0;2;0;0;0;0;0;0;0;0;0;0;0;0;0;0;0;0;2;0;0;0;0;0;0;0;0;0;0;0;0;0;0;0;0;0;0;0;0;0;0;0;0;2;0;0;0;0;0;0;0;2;0;0;0;0;0;0;0;0;0;0;2;2;0;0;0;0;0;0;0;0;0;2;2;2;0;0;0;0;0;0;0;0;0;0;2;0;0;2;0;0;0;0;0;0;4;0;2;0;0;0;0;0;0;0;0;0;2;0;0;0;0;0;0;0;2;0;0;0;0;0;0;0;0;0;2;0;0;0;0;0;0;0;0;0;0;2
RFX2_M06048_1.94d.bed	0.2815126050420168	67	238	33117	2;2;2;0;0;0;2;0;2;2;0;0;2;2;0;0;0;2;1;0;2;4;0;0;0;0;2;2;0;2;2;0;0;1;2;2;0;0;0;0;0;2;0;0;0;0;2;0;4;0;2;0;0;2;2;7;0;2;2;2;2;4;0;1;2;8;3;2;2;5;0;4;4;2;2;5;4;13;5;8;0;6;4;5;0;2;2;2;6;2;2;2;0;0;2;0;0;2;4;2;4;0;3;0;0;0;1;2;2;0;0;0;0;2;0;0;0;2;0;0;2;0;2;0;2;2;2;0;2;0;2;0;2;0;6;2;0;0;0;0;2;2;0;0;2;2;1;0;2;2
EHF_M05647_1.94d.bed	0.28125	9	32	12908	1;0;0;0;0;0;0;0;0;0;1;0;1;1;0;0;1;0;0;0;1;0;0;0;0;0;0;0;0;0;0;1;0;0;0;1;0;1;0;0;0;0;1;0;0;0;0;0;0;0;0;0;1;0;0;0;0;0;0;0;2;0;0;1;0;0;1;0;0;0;0;0;1;1;0;1;0;0;0;2;2;1;0;0;1;0;0;0;1;0;0;0;1;0;0;0;0;0;0;0;0;1;0;0;0;0;0;0;1;0;0;0;0;0;0;0;0;0;0;1;0;0;0;0;0;0;0;0;0;0;0;0;0;0;0;0;0;0;0;0;0;0;0;0;0;1;0;0;0;1
ELF1_M09516_1.94d.bed	0.28	14	50	13830	2;0;0;0;0;0;0;0;0;0;0;0;1;0;0;0;0;0;0;1;0;1;0;0;0;1;0;0;0;1;0;0;0;0;0;0;0;0;0;1;0;1;0;0;1;1;1;0;0;1;2;0;0;0;0;0;0;0;0;0;0;1;1;0;1;0;0;0;0;0;1;0;0;1;0;1;2;0;0;0;1;0;3;0;1;1;0;1;1;1;0;1;1;1;0;1;1;0;0;1;0;0;0;1;0;0;0;0;0;0;0;0;0;0;0;0;0;0;0;0;0;0;0;1;0;1;0;1;0;0;0;1;0;0;0;1;0;0;0;1;0;1;0;0;0;1;1;0;0;1
ATF1_M10066_1.94d.bed	0.2786885245901639	17	61	13304	2;0;0;0;0;0;0;0;0;1;0;0;0;0;0;0;0;0;2;0;0;2;1;0;0;0;0;0;2;0;0;0;2;0;0;2;0;2;0;0;0;0;0;0;0;0;1;0;0;1;0;3;0;0;0;0;0;2;2;0;0;0;0;0;0;0;0;2;4;2;0;0;3;2;0;0;0;0;2;0;0;1;0;0;4;2;1;0;0;0;0;4;2;0;0;0;0;0;0;0;0;1;0;0;0;0;2;0;2;0;0;0;0;0;0;0;0;0;0;0;0;0;0;0;0;0;0;0;0;0;0;0;0;0;0;0;0;0;0;0;0;0;0;0;0;0;0;0;0;1
IRF5_M08831_1.94d.bed	0.2777777777777778	5	18	11642	1;0;0;1;0;0;0;0;0;0;0;0;0;0;0;0;0;0;0;0;0;0;0;0;0;0;0;0;0;0;0;0;0;0;0;0;0;0;0;0;1;0;0;0;0;0;0;0;0;0;0;0;0;1;0;0;1;0;0;0;1;0;0;0;0;0;0;0;0;0;0;0;0;0;0;0;0;0;0;0;2;1;0;0;0;0;1;0;0;0;0;0;0;1;0;0;0;0;1;0;0;0;1;0;0;0;0;0;0;0;0;1;0;0;1;0;0;0;0;0;0;0;0;0;0;0;0;0;0;0;0;0;0;0;0;0;0;0;0;0;0;1;0;0;0;0;0;0;0;1
CREB3L4_M10091_1.94d.bed	0.27692307692307694	18	65	16095	1;0;0;1;0;0;0;1;0;0;0;0;0;0;0;1;0;0;0;1;1;1;0;0;0;0;1;0;0;0;1;0;0;2;0;2;0;1;1;0;1;0;0;0;0;0;0;0;1;0;0;0;1;1;1;0;3;0;1;2;3;0;1;2;1;0;2;1;1;1;0;1;2;3;0;0;3;0;1;1;1;0;0;0;0;1;0;1;0;0;0;0;0;0;1;0;0;0;0;0;0;0;0;1;1;0;0;0;0;0;0;1;0;0;0;0;0;1;0;0;0;0;0;1;0;0;0;0;0;0;0;0;0;1;1;0;1;0;1;0;0;0;1;0;0;0;0;0;0;1
EHF_M06390_1.94d.bed	0.27586206896551724	8	29	12114	1;0;0;0;0;0;0;0;0;0;1;0;1;1;0;0;1;0;0;0;0;0;0;0;0;0;0;0;0;0;0;1;0;0;0;1;0;1;0;0;0;0;1;0;0;0;0;0;0;0;0;0;1;0;0;0;0;0;0;0;2;0;0;1;0;0;1;0;0;0;0;0;1;1;0;0;0;0;0;2;2;1;0;0;1;0;0;0;1;0;0;0;1;0;0;0;0;0;0;0;0;0;0;0;0;0;0;0;1;0;0;0;0;0;0;0;0;0;0;1;0;0;0;0;0;0;0;0;0;0;0;0;0;0;0;0;0;0;0;0;0;0;0;0;0;1;0;0;0;1
FOXF1_M04073_1.94d.bed	0.27586206896551724	8	29	15144	1;1;0;0;0;0;0;0;0;0;0;0;0;0;0;0;0;0;0;1;0;0;0;1;0;0;0;0;0;0;0;0;0;0;0;0;0;0;0;0;0;0;0;0;0;0;0;0;0;0;0;1;0;0;0;0;0;0;0;0;2;0;0;0;0;2;0;0;1;0;1;0;1;0;0;1;0;0;1;0;1;0;0;0;0;0;0;1;0;0;0;0;0;0;0;0;0;0;1;0;0;1;0;2;0;0;0;0;0;0;0;0;0;1;0;0;0;0;0;0;0;0;0;0;2;0;0;0;0;1;1;0;0;0;0;0;0;0;0;0;0;1;0;0;0;0;0;0;1;1
NR1I2_M07567_1.94d.bed	0.27485380116959063	47	171	21965	1;2;0;1;0;1;1;0;0;1;1;0;0;1;1;0;1;1;1;0;0;0;1;2;0;0;2;0;0;1;0;0;1;1;0;2;3;2;1;1;1;2;0;1;1;2;1;3;0;1;0;2;1;1;1;4;2;0;1;4;2;1;1;2;1;4;4;3;3;4;3;3;2;2;3;6;1;3;1;2;1;2;4;3;1;0;1;2;5;1;0;1;0;1;1;0;1;1;0;0;2;1;1;0;0;0;1;0;1;1;0;2;0;0;1;0;0;1;1;1;0;2;0;1;0;2;0;0;1;0;1;1;2;1;0;0;4;0;1;0;0;1;1;1;1;1;0;1;0;1
USF1_M06218_1.94d.bed	0.273972602739726	20	73	17704	1;2;0;0;0;0;0;0;0;0;0;0;1;0;0;0;0;0;1;1;0;0;1;3;0;0;0;0;0;1;0;0;0;0;2;0;0;0;0;0;1;0;0;0;0;2;0;1;0;0;0;0;0;0;0;0;1;0;1;4;0;1;0;1;2;3;0;3;0;3;1;1;0;0;4;0;0;1;0;0;1;1;1;3;2;0;0;1;0;0;0;2;1;0;0;0;0;1;0;0;0;0;0;0;0;0;1;0;0;0;0;0;0;1;0;0;0;0;1;0;0;0;0;0;0;0;0;2;0;2;0;0;1;0;2;0;1;0;0;0;0;0;2;0;0;0;0;0;2;1
ELF3_M05650_1.94d.bed	0.2727272727272727	9	33	14056	1;0;0;0;0;0;0;0;0;0;1;0;1;1;0;0;1;0;0;0;1;0;0;0;0;0;0;0;0;0;0;1;0;0;0;1;0;1;0;0;0;0;1;0;0;0;0;0;0;0;0;1;0;0;0;0;0;0;0;0;3;0;0;0;0;0;2;0;0;0;0;0;1;1;0;1;0;1;0;1;1;1;0;0;1;0;0;0;1;0;0;1;1;0;0;0;0;0;0;0;0;1;0;0;0;0;0;0;1;0;0;0;0;0;0;0;0;0;0;1;0;0;0;0;0;0;0;0;0;0;0;0;0;0;0;0;0;0;0;0;0;0;0;0;0;1;0;0;0;1
ELF5_M05654_1.94d.bed	0.2727272727272727	9	33	12620	1;0;0;0;0;0;0;0;0;0;1;0;1;1;0;0;1;0;0;0;0;0;0;0;0;0;0;0;0;0;0;1;0;0;0;2;1;0;0;0;0;0;1;0;0;0;0;0;0;0;0;0;1;0;0;0;1;0;1;0;2;0;0;1;0;0;1;0;0;0;0;0;1;2;0;0;0;0;0;2;2;1;0;0;1;0;0;0;1;0;0;0;1;0;0;0;0;0;0;0;0;0;0;0;0;0;0;0;1;0;0;0;0;0;0;0;0;0;0;1;0;0;0;0;0;0;0;0;0;0;0;0;0;0;0;0;0;0;0;0;0;0;0;0;0;1;0;0;0;1
HLF_M05791_1.94d.bed	0.2727272727272727	3	11	10697	1;0;0;0;0;0;0;0;0;0;0;0;0;0;0;0;0;0;0;0;0;0;0;0;0;0;0;1;0;0;0;0;0;0;0;0;0;0;0;0;0;0;0;0;2;0;0;0;0;0;0;0;0;0;0;0;0;0;0;0;0;0;0;0;0;0;0;0;0;0;0;0;0;0;0;0;0;0;0;0;0;0;2;0;0;0;2;0;0;0;0;0;1;0;0;0;0;0;0;0;0;0;0;0;0;0;0;0;0;0;0;0;0;0;0;0;0;0;0;0;0;0;0;0;0;0;0;0;0;0;0;0;0;0;0;0;0;0;0;0;0;0;0;0;0;0;0;0;0;1
MECP2_M01775_1.94d.bed	0.2682926829268293	11	41	12992	1;0;0;0;0;0;0;0;0;0;0;2;0;0;0;0;0;0;0;0;0;0;0;0;0;1;0;1;0;0;0;0;0;1;1;0;0;0;0;0;0;0;0;0;0;0;0;0;0;1;0;1;0;0;0;0;1;0;0;1;1;0;0;2;0;0;0;1;1;0;0;2;1;1;2;0;1;1;0;0;1;1;0;0;0;0;0;0;2;1;0;1;1;0;0;0;0;0;0;0;0;0;1;0;1;0;0;0;0;0;1;0;0;0;0;0;0;0;0;0;0;0;0;0;3;0;0;0;0;0;0;0;0;1;0;0;0;0;0;0;0;0;1;0;0;0;0;0;0;1
SPDEF_M06135_1.94d.bed	0.26666666666666666	4	15	11198	1;0;0;0;0;1;0;0;0;0;0;0;1;0;0;0;0;0;0;0;0;0;0;1;0;0;0;0;0;1;0;0;0;0;0;0;0;0;0;1;0;0;0;0;0;0;0;0;0;0;0;0;0;0;0;0;0;0;0;0;0;0;0;0;0;0;0;0;0;0;0;0;1;0;0;0;0;0;1;0;0;0;0;0;0;0;0;1;0;0;0;0;0;1;0;1;0;0;0;0;0;0;0;0;0;0;1;0;0;0;0;0;0;0;0;0;0;0;0;0;0;0;0;0;0;0;0;0;0;0;0;0;0;0;1;0;0;0;0;0;0;0;0;0;0;0;0;0;0;1
ETV6_M05701_1.94d.bed	0.26666666666666666	8	30	12412	1;0;0;0;0;1;0;0;0;0;0;0;1;0;0;0;0;0;1;0;0;0;0;1;0;0;0;0;0;0;1;0;0;0;1;1;0;0;1;0;0;0;1;0;1;0;0;0;1;0;0;0;0;0;0;1;0;1;0;0;0;0;0;0;0;0;0;0;2;0;0;0;0;0;0;1;1;0;0;0;0;1;2;0;1;0;0;0;0;0;0;2;0;0;0;1;0;1;0;0;0;0;0;0;0;0;0;0;1;0;1;0;0;0;0;0;0;0;0;0;0;0;0;0;0;0;0;0;0;0;0;0;0;0;0;0;0;0;0;0;0;0;0;0;0;0;0;0;0;1
KLF1_M08883_1.94d.bed	0.2656641604010025	106	399	28741	3;0;1;0;0;1;0;2;1;0;0;2;2;2;0;1;0;5;0;1;4;0;2;1;0;1;3;1;3;1;3;2;0;3;3;2;2;2;2;4;3;2;4;1;1;2;2;4;4;6;2;2;6;3;3;5;4;6;4;3;4;3;4;6;12;7;5;7;6;8;8;5;8;4;5;9;5;5;4;9;9;7;5;7;3;7;5;3;2;6;6;2;3;4;4;1;4;0;3;1;0;2;2;3;1;1;2;2;1;0;1;2;0;1;2;2;1;1;1;2;3;3;1;1;2;1;2;4;0;2;0;1;2;2;0;2;2;0;1;1;0;0;1;2;1;0;1;1;0;2
ELK1_M09521_1.94d.bed	0.2653061224489796	13	49	14246	1;0;0;0;0;0;1;0;0;0;0;0;0;0;1;0;1;0;1;1;1;0;0;1;0;0;1;0;0;0;0;0;0;0;0;0;1;1;0;0;0;1;0;0;0;0;0;0;0;0;0;0;0;1;1;3;0;1;0;0;1;3;2;0;0;1;0;1;0;0;0;0;1;1;0;0;0;0;0;2;0;1;0;0;1;0;2;0;0;0;0;0;0;0;1;0;0;1;0;0;0;0;0;0;0;0;0;1;0;1;2;1;0;0;0;1;0;0;0;0;1;0;0;0;0;0;0;0;0;0;0;0;0;1;0;0;0;1;0;0;0;0;0;0;0;0;1;0;1;1
ZNF552_ZNF552.MEME.bed	0.2638888888888889	19	72	16630	1;0;0;0;0;1;0;0;0;0;0;0;1;0;1;0;0;0;0;0;0;0;0;0;0;0;0;1;0;0;0;0;0;1;0;0;2;0;0;1;0;0;0;1;0;0;0;1;0;0;0;0;0;0;0;1;0;2;1;1;0;1;2;0;2;1;1;2;1;2;2;0;0;0;0;2;2;2;2;2;1;0;1;1;1;0;1;2;0;0;1;2;2;0;1;0;1;0;1;1;1;0;1;1;1;1;0;0;0;0;0;0;0;0;0;0;0;0;0;0;0;0;0;0;0;1;1;1;0;0;0;0;0;0;0;0;1;0;1;0;0;0;0;0;1;0;0;1;0;3
RFX3_M06050_1.94d.bed	0.26119402985074625	70	268	34695	1;2;2;0;0;0;2;0;3;2;1;0;2;2;0;2;0;2;2;0;2;4;0;1;0;0;0;2;1;2;2;0;0;2;2;2;0;0;0;0;1;2;2;0;0;0;2;0;4;0;2;0;0;3;2;7;0;2;2;2;2;5;0;1;2;8;6;5;2;5;0;3;6;2;3;6;3;13;4;8;0;6;5;4;0;2;3;6;7;3;2;2;1;1;2;0;0;2;4;2;5;1;3;0;0;0;2;2;2;0;0;0;0;2;0;0;0;2;0;0;2;0;2;2;2;2;2;0;2;0;0;0;2;0;5;2;2;0;0;1;2;2;0;0;2;2;0;0;2;2
ZNF280A_M10358_1.94d.bed	0.2604166666666667	25	96	44200	1;2;0;1;0;2;0;0;0;0;2;0;0;1;1;1;0;0;0;0;1;1;0;0;0;0;0;0;0;0;1;1;0;0;1;0;0;0;0;0;0;0;1;0;0;1;0;0;1;0;0;0;1;0;1;0;2;0;4;1;1;1;0;0;2;0;1;0;0;1;1;0;2;7;2;0;1;0;1;2;2;0;2;3;0;0;2;2;1;0;1;0;0;0;0;1;0;0;1;0;0;0;0;0;2;0;1;0;0;1;1;1;1;1;2;0;0;4;0;2;1;0;0;1;1;0;2;0;0;0;0;0;0;1;0;2;0;0;0;1;1;1;1;0;0;0;1;0;0;1
PAX5_M05982_1.94d.bed	0.2553191489361702	24	94	15256	1;2;0;0;0;0;0;1;0;0;0;0;0;1;0;0;0;1;0;0;0;1;0;0;0;1;0;1;0;0;1;0;0;3;0;2;0;0;0;2;1;0;0;2;0;0;1;1;2;0;2;0;1;1;0;1;0;2;0;2;1;1;1;1;2;0;0;2;2;0;0;0;0;3;3;2;4;3;1;0;0;1;1;3;0;3;1;0;0;2;0;2;1;1;0;1;2;0;1;0;0;1;0;0;0;0;1;1;1;0;0;0;0;0;0;0;1;0;0;0;0;0;1;0;1;0;0;0;1;0;0;0;0;0;1;0;0;1;1;1;1;1;0;0;0;0;0;0;0;1
NFIA_M08959_1.94d.bed	0.2531914893617021	119	470	48280	2;5;5;0;3;2;0;0;1;0;0;2;1;3;4;1;1;3;2;4;3;0;0;0;3;1;1;4;3;3;1;2;4;0;3;0;1;0;1;3;2;1;5;3;2;2;3;0;0;7;1;8;3;4;3;5;6;2;1;3;4;3;3;4;7;6;3;8;4;7;6;2;8;4;6;9;8;10;12;11;8;4;11;7;13;5;8;2;3;4;4;1;6;3;4;6;2;3;4;9;1;0;0;2;5;4;2;4;1;0;2;0;4;0;4;1;1;2;3;2;2;2;0;1;3;0;2;3;4;0;0;1;2;2;3;3;3;1;5;5;2;1;4;3;4;0;3;5;1;1
PAX2_M05978_1.94d.bed	0.25287356321839083	22	87	14886	1;1;0;0;0;0;0;1;0;0;0;1;0;1;0;0;0;1;0;0;0;1;0;0;0;1;0;1;0;0;1;0;0;1;0;2;0;0;0;1;1;0;0;1;0;0;1;1;2;0;2;0;1;1;0;1;0;2;0;2;1;1;1;1;2;0;0;2;2;0;0;0;0;2;1;2;4;3;0;0;1;1;2;3;1;3;1;0;0;1;0;2;1;1;0;1;2;1;0;0;0;1;0;0;0;0;1;1;1;0;0;0;0;1;0;0;0;0;0;0;0;0;1;0;1;0;0;0;1;0;0;0;0;0;1;0;0;0;1;1;1;1;0;0;0;0;0;0;0;1
RFX5_M06055_1.94d.bed	0.25193798449612403	65	258	33883	1;2;0;0;1;1;2;1;2;0;1;1;2;0;3;2;2;1;0;2;4;0;0;1;0;1;4;2;2;0;0;0;2;2;2;0;0;0;0;3;2;0;0;0;0;0;1;2;2;2;0;0;0;3;6;2;0;1;1;2;3;3;1;2;4;8;3;4;4;2;1;3;4;2;6;6;7;6;8;1;1;4;6;3;2;5;0;2;7;4;0;2;0;1;3;0;0;4;2;4;7;2;0;0;0;0;2;2;2;0;0;0;2;0;0;0;0;2;0;0;2;0;4;1;0;2;3;2;0;0;1;1;1;0;5;1;1;0;0;2;2;2;0;0;2;2;1;0;2;2
NFE2_M08957_1.94d.bed	0.2518518518518518	34	135	18523	1;1;0;2;0;1;0;0;0;0;0;0;1;2;2;1;2;0;0;0;1;1;0;0;0;0;1;1;0;1;1;1;0;6;0;0;0;0;0;0;0;0;0;1;0;0;1;0;2;0;1;3;1;4;3;0;0;0;0;2;0;5;1;2;4;0;3;0;2;2;3;3;2;1;3;1;1;2;3;3;0;4;2;6;6;0;2;3;2;2;0;0;0;1;0;0;0;0;0;1;0;0;1;0;0;0;1;0;1;1;0;0;0;0;0;0;0;0;0;0;1;0;0;0;1;0;0;1;2;3;0;0;0;1;1;0;0;1;0;0;0;0;0;0;1;2;0;1;0;1
HOXC13_M05829_1.94d.bed	0.25	1	4	10420	1;0;0;0;0;0;0;0;0;0;0;0;0;0;0;0;0;0;0;0;0;0;0;0;0;0;0;0;0;0;0;0;0;0;0;0;0;0;0;0;0;0;0;0;0;0;0;0;0;0;0;0;0;0;0;0;0;0;0;0;0;0;0;0;0;0;0;0;0;0;0;0;0;0;0;0;0;0;0;0;0;0;0;0;0;0;0;0;0;0;0;0;0;0;0;0;0;0;0;0;0;0;0;0;0;0;0;0;0;0;0;0;0;0;0;0;0;0;0;0;0;1;0;0;0;0;0;0;0;0;0;0;0;0;0;0;0;0;0;0;0;0;0;0;0;0;0;0;0;1
HOXD13_M05837_1.94d.bed	0.25	1	4	10420	1;0;0;0;0;0;0;0;0;0;0;0;0;0;0;0;0;0;0;0;0;0;0;0;0;0;0;0;0;0;0;0;0;0;0;0;0;0;0;0;0;0;0;0;0;0;0;0;0;0;0;0;0;0;0;0;0;0;0;0;0;0;0;0;0;0;0;0;0;0;0;0;0;0;0;0;0;0;0;0;0;0;0;0;0;0;0;0;0;0;0;0;0;0;0;0;0;0;0;0;0;0;0;0;0;0;0;0;0;0;0;0;0;0;0;0;0;0;0;0;0;1;0;0;0;0;0;0;0;0;0;0;0;0;0;0;0;0;0;0;0;0;0;0;0;0;0;0;0;1
HSFY1_M09727_1.94d.bed	0.25	3	12	10990	1;0;0;0;1;0;0;0;0;0;0;0;0;0;0;0;0;0;0;0;0;0;0;0;0;0;0;0;0;0;0;0;0;0;0;0;0;0;0;0;0;0;0;0;0;0;0;0;0;0;1;0;0;0;0;0;0;0;0;0;0;0;0;0;1;0;0;0;0;0;0;0;0;0;0;0;0;0;1;0;0;0;1;0;0;0;0;0;0;0;0;0;0;0;0;0;0;1;0;0;0;0;0;0;0;0;0;0;0;0;0;0;0;0;0;0;0;0;0;0;1;0;0;0;0;0;0;1;0;0;0;0;0;1;0;0;0;0;0;0;0;0;0;0;0;0;0;0;0;1
ATF2_M08481_1.94d.bed	0.25	14	56	12457	2;0;0;0;0;0;0;1;0;1;0;0;0;0;1;0;0;0;2;0;0;1;2;0;0;0;0;0;1;0;0;0;1;0;0;1;0;2;1;0;0;0;0;0;0;0;2;0;0;2;0;4;0;0;0;0;0;4;1;0;0;0;0;0;0;0;0;1;3;1;0;0;3;1;0;1;0;0;2;0;0;1;0;0;3;1;1;0;0;0;0;3;2;0;0;0;0;0;0;0;0;1;0;0;0;0;0;0;1;0;0;0;0;0;0;0;0;0;0;0;0;0;0;0;0;0;0;0;0;0;0;0;0;0;0;0;0;0;0;0;0;0;0;0;0;0;0;0;0;1
PROX1_M09088_1.94d.bed	0.25	5	20	12108	2;0;0;0;1;0;0;0;0;0;0;1;0;0;0;0;0;0;0;0;0;0;0;0;0;0;0;0;0;0;0;0;0;0;0;0;0;0;0;0;0;0;0;0;0;1;0;0;0;0;0;0;0;0;0;0;0;0;1;0;0;0;0;0;0;0;0;0;0;0;0;0;0;0;0;0;1;1;0;0;1;1;0;0;1;0;0;0;0;0;1;0;0;0;0;1;0;0;0;0;0;0;0;0;0;0;0;0;0;0;0;0;0;0;0;0;0;0;1;0;0;0;0;0;0;0;0;0;0;0;0;0;1;0;0;0;0;0;0;0;0;2;1;0;0;0;0;0;0;1
ZSCAN29_M09415_1.94d.bed	0.25	3	12	11042	1;0;0;0;0;0;0;0;0;0;0;0;0;1;0;0;0;0;0;0;0;0;0;0;0;0;0;0;0;0;0;0;0;0;0;0;0;0;0;0;0;0;0;0;0;0;0;0;0;0;0;0;0;0;0;0;0;0;0;0;0;0;2;0;0;0;0;0;0;0;0;0;0;0;0;0;0;0;0;0;0;0;0;0;0;0;0;0;0;0;0;0;0;0;0;0;1;1;0;0;0;0;0;0;0;0;0;0;0;0;0;0;0;0;0;0;0;0;0;0;0;0;0;0;0;0;0;0;0;0;1;0;2;0;0;0;0;0;0;0;0;1;0;0;0;0;0;0;0;1
ZNF200_M10359_1.94d.bed	0.25	30	120	16568	1;0;0;0;0;1;2;0;0;0;0;0;2;1;1;0;0;0;1;0;1;1;0;0;0;0;0;0;0;0;0;1;0;2;1;0;0;2;3;0;1;2;0;1;3;0;1;2;1;0;0;1;3;0;0;0;1;2;1;1;0;1;1;2;0;2;2;2;1;2;2;3;3;2;2;4;0;2;1;1;2;2;1;1;2;1;1;1;3;0;3;1;0;0;1;0;0;3;0;1;0;0;0;0;1;1;0;2;0;0;1;0;0;0;1;0;0;0;0;0;0;1;0;1;3;0;2;0;0;0;1;0;1;0;1;0;0;1;0;1;0;1;0;0;0;2;0;0;0;2
HOXA10_M09609_1.94d.bed	0.25	1	4	10205	1;0;0;0;0;0;0;1;0;0;0;0;0;0;0;0;0;0;0;0;0;0;0;0;0;0;0;0;0;0;0;0;0;0;0;0;0;0;0;0;0;0;0;0;0;0;0;0;0;0;0;0;0;0;0;0;0;0;0;0;0;0;0;0;0;0;0;0;0;0;0;0;0;0;0;0;0;0;0;0;0;0;0;0;0;0;0;0;0;0;0;0;0;0;0;0;0;0;0;0;0;0;0;0;0;0;0;0;0;0;0;0;0;0;0;0;0;0;0;0;0;0;0;0;0;0;0;0;0;0;0;0;0;0;0;0;0;0;0;0;0;0;0;0;0;0;0;0;0;1
SKOR2_M09135_1.94d.bed	0.25	4	16	14722	1;0;0;0;0;0;0;1;0;0;0;0;1;0;0;0;0;0;0;0;0;0;0;0;0;0;0;0;0;0;1;1;0;0;0;0;0;0;1;0;0;0;0;0;0;0;0;0;0;0;0;0;0;0;0;0;0;0;0;0;0;0;0;0;0;0;0;0;0;0;1;0;0;0;0;0;0;1;0;1;0;0;0;0;0;0;0;0;0;0;0;0;0;0;0;0;0;1;0;0;0;1;0;1;1;0;0;0;0;0;0;0;0;0;0;0;0;0;0;0;0;0;0;0;0;0;0;0;0;0;0;0;1;0;0;0;0;0;0;0;0;0;0;0;0;0;0;0;0;1
ELK1_M10260_1.94d.bed	0.25	11	44	13528	1;0;0;0;0;0;0;0;0;0;1;0;1;1;1;0;0;0;0;0;1;0;0;0;0;0;0;0;0;0;0;1;0;0;0;0;1;0;0;0;0;0;1;0;0;0;0;0;0;1;1;1;0;1;0;0;1;2;2;0;0;1;0;2;0;0;0;0;0;0;0;0;0;0;0;1;3;1;0;0;0;0;0;2;0;1;0;0;0;0;0;0;1;1;1;0;0;0;0;0;0;0;0;0;0;0;1;0;1;1;1;0;0;0;0;1;0;0;0;0;1;0;0;0;0;0;0;0;1;0;0;0;0;1;0;0;0;0;1;0;0;0;0;0;0;0;0;1;0;1
SKOR1_M09133_1.94d.bed	0.25	3	12	12784	1;0;0;0;0;0;0;0;0;1;0;1;0;0;0;0;0;0;0;1;0;0;0;0;0;0;0;0;0;0;0;0;0;0;0;0;0;0;0;0;0;0;0;0;0;0;0;0;0;0;0;0;0;0;0;0;0;0;0;0;0;0;0;0;1;0;0;0;0;0;0;0;0;0;1;0;0;0;0;0;0;0;0;0;0;0;0;0;0;0;0;0;0;0;0;0;1;0;0;0;0;1;0;1;0;1;0;0;0;0;0;0;0;0;0;0;0;0;0;0;0;0;0;0;0;0;0;0;0;0;0;0;0;0;0;0;0;0;0;0;0;0;0;0;0;0;0;0;0;1
ZBTB2_M09292_1.94d.bed	0.25	4	16	11256	1;0;0;0;0;0;0;0;0;0;0;0;1;0;0;0;0;0;1;0;0;0;1;0;0;0;0;0;0;0;0;0;0;0;0;0;0;0;0;0;0;1;0;0;0;0;1;0;0;0;0;0;0;0;0;0;0;1;0;0;0;0;0;0;0;0;0;0;0;0;0;0;0;1;1;0;0;0;0;0;1;0;0;0;0;0;0;1;1;0;0;0;0;0;0;0;0;0;0;0;0;0;0;0;0;0;1;0;0;0;0;0;0;0;0;0;0;0;0;0;0;0;0;0;0;0;0;0;0;0;0;0;0;0;1;0;0;0;0;0;0;0;0;0;0;0;0;0;0;1
BACH1_M09446_1.94d.bed	0.25	4	16	11980	1;0;0;0;0;0;0;0;0;0;0;0;0;0;0;0;0;0;0;0;0;0;0;0;0;0;0;0;0;0;0;0;1;0;0;0;0;0;0;0;0;0;0;0;0;1;0;0;0;0;0;0;0;0;0;0;0;0;0;0;2;0;0;0;0;0;0;0;0;0;0;0;0;0;2;1;0;0;0;0;0;0;0;0;0;0;0;0;0;0;0;0;0;0;0;0;0;0;0;0;0;0;0;0;0;1;0;0;0;0;0;0;0;0;2;0;0;0;0;0;0;0;0;0;0;1;0;1;0;0;0;1;0;0;0;0;0;0;0;0;0;0;0;0;0;0;0;0;0;1
SIX1_M09121_1.94d.bed	0.25	2	8	10148	1;0;0;0;0;0;0;0;0;0;0;0;0;0;0;0;0;0;0;1;0;0;0;1;0;0;0;0;0;0;0;0;0;0;0;0;0;0;0;0;0;0;0;0;0;0;0;0;0;0;0;0;0;0;0;0;0;0;1;0;0;0;0;0;0;0;0;0;0;0;0;0;0;0;0;0;0;0;0;0;0;0;0;0;0;0;0;0;0;0;0;0;0;0;0;0;0;0;0;0;0;0;0;1;0;0;0;0;0;0;0;0;0;0;0;0;0;0;0;0;0;0;1;0;0;0;0;0;0;0;0;0;0;0;0;0;0;0;0;0;0;0;0;0;0;0;0;0;0;1
GATA1_M08711_1.94d.bed	0.25	1	4	9230	2;0;0;0;0;0;0;0;0;0;0;0;0;0;0;0;0;0;0;0;0;0;0;0;0;0;0;0;0;0;0;0;0;0;0;0;0;0;0;0;0;0;0;0;0;0;0;0;0;0;0;0;0;0;0;0;0;0;0;0;0;0;0;0;0;0;0;0;0;0;0;0;0;0;0;0;0;0;0;0;0;0;0;0;0;0;0;0;0;0;0;0;0;0;0;0;0;0;0;0;0;0;0;0;0;0;0;0;0;0;0;0;0;0;0;0;0;0;0;0;0;0;0;0;0;0;0;0;0;0;0;0;0;0;0;0;0;0;0;0;0;0;0;0;0;0;0;0;0;1
ATF6_M09435_1.94d.bed	0.25	6	24	13756	1;1;0;0;0;0;0;0;0;1;0;0;0;0;1;0;1;0;0;0;0;0;0;0;0;1;0;0;0;0;0;0;0;0;0;0;0;0;0;0;1;0;0;0;0;0;0;0;0;0;0;0;0;0;0;0;1;0;0;1;0;0;1;1;1;1;1;1;0;0;0;0;0;1;0;0;0;0;0;0;1;0;0;0;0;0;0;0;1;0;0;0;0;0;0;0;0;0;0;0;0;1;0;0;0;0;0;0;0;0;0;0;0;0;0;0;0;0;1;0;0;0;0;0;1;0;0;0;0;0;0;0;0;0;0;0;0;0;0;0;0;0;0;0;1;0;0;0;0;1
ZNF540_ZNF540.MEME.bed	0.25	2	8	19562	1;0;0;0;0;0;0;0;0;0;0;0;0;0;0;0;0;0;0;0;0;0;0;0;0;0;0;0;0;0;0;0;0;0;0;0;0;0;0;0;0;0;0;0;0;0;0;0;0;0;0;0;0;0;0;0;0;0;0;0;1;0;0;0;0;1;0;0;0;0;0;0;0;0;0;0;0;0;0;0;0;0;0;0;0;0;0;0;0;0;0;0;0;0;0;0;0;0;0;0;0;0;0;0;0;0;0;0;0;0;1;1;0;0;0;0;0;0;0;0;0;0;0;0;0;0;0;0;0;0;0;0;0;0;0;0;0;0;0;0;0;0;0;0;0;0;0;0;0;2
ZNF555_ZNF555.MEME.bed	0.24784110535405873	287	1158	88151	5;2;3;4;3;5;8;8;6;4;5;5;4;7;3;5;4;10;2;6;7;6;5;2;7;7;4;4;7;5;4;7;7;8;6;3;5;5;6;3;7;10;6;10;9;8;11;5;7;5;7;11;9;12;13;9;15;13;19;24;14;13;16;16;14;7;16;11;12;9;21;12;21;25;22;19;26;19;23;17;18;8;20;16;23;11;11;14;19;7;12;11;5;9;9;9;5;6;5;3;6;8;3;1;3;6;11;8;7;6;1;3;5;3;3;4;3;4;2;0;3;6;3;5;2;4;2;5;2;3;2;6;3;3;5;3;1;3;5;2;3;1;3;8;3;1;5;3;0;4
ELK1_M08656_1.94d.bed	0.24444444444444444	22	90	17121	1;1;0;0;0;1;0;0;0;1;1;0;1;0;0;0;0;0;0;0;1;2;0;0;0;0;0;1;0;0;0;0;0;3;0;1;0;1;2;0;0;1;0;1;0;1;0;1;0;0;0;0;1;2;1;0;1;0;1;1;3;0;0;0;1;1;1;2;3;0;2;1;1;4;3;1;1;2;1;0;0;1;1;1;1;1;1;0;2;0;2;1;1;2;0;1;0;0;0;0;0;0;0;1;0;0;0;1;0;1;0;0;0;0;0;1;0;0;0;0;4;0;0;0;1;0;0;0;0;0;0;0;0;1;2;0;0;1;1;1;0;0;0;0;0;0;1;0;1;2
MITF_M09241_1.94d.bed	0.2441860465116279	21	86	18185	1;0;0;0;0;0;0;0;2;2;2;0;0;0;0;0;0;0;0;0;0;0;0;0;0;3;0;2;1;0;0;0;0;1;0;0;0;2;2;2;0;1;0;0;3;2;1;1;0;0;0;1;0;0;0;1;0;0;1;0;0;0;1;1;0;2;3;1;1;3;2;0;1;2;2;1;1;2;0;1;2;1;1;1;0;1;1;1;0;3;1;1;1;2;1;0;0;0;0;2;0;2;0;0;0;0;1;0;0;0;1;0;0;0;1;1;0;0;0;0;0;0;0;0;0;0;0;0;0;1;0;0;0;1;0;1;0;0;0;0;0;0;0;0;0;0;0;0;0;2
MITF_M00255_1.94d.bed	0.24358974358974358	19	78	17393	1;0;0;0;0;0;0;1;2;2;2;1;0;0;0;0;0;0;0;0;0;0;0;0;0;0;1;1;1;1;0;0;1;0;0;0;1;2;0;2;0;1;0;3;0;1;2;0;0;0;1;0;0;0;0;0;0;1;0;0;1;1;1;0;1;2;1;1;3;1;1;2;0;4;0;2;1;0;1;0;1;2;0;0;1;1;0;0;1;2;1;3;0;0;0;0;0;1;1;1;0;0;0;1;1;1;0;0;0;0;0;0;1;1;0;0;0;0;0;0;0;0;0;0;0;0;0;1;0;1;0;1;0;1;0;0;0;0;0;0;0;0;0;0;0;0;0;1;0;1
ATF2_M08540_1.94d.bed	0.24358974358974358	19	78	14039	2;0;2;0;0;0;0;0;0;0;0;2;0;0;0;0;0;0;0;0;2;0;0;1;2;0;0;0;0;0;2;0;0;0;1;0;0;2;2;0;0;0;0;0;0;0;0;0;2;0;2;0;0;4;0;0;0;0;4;1;0;2;2;0;0;0;0;0;2;3;2;0;0;3;2;2;0;0;0;0;2;0;2;0;0;4;2;2;0;0;0;0;4;2;0;0;0;0;0;0;0;0;2;0;0;0;0;2;0;2;0;0;0;0;0;0;0;0;0;0;0;0;0;0;0;0;0;0;0;0;0;0;0;0;0;0;0;0;0;0;0;0;0;2;0;0;0;0;0;2
MAF_M10120_1.94d.bed	0.24324324324324326	9	37	16316	1;0;0;0;2;0;1;0;1;0;0;0;0;0;0;0;0;0;0;1;0;0;0;0;1;0;0;0;0;0;0;1;0;0;0;0;1;0;0;1;0;0;0;0;0;1;0;0;2;0;0;0;0;0;0;0;0;3;0;0;1;0;0;0;0;0;0;0;0;1;0;0;1;0;3;0;1;0;0;0;0;0;2;0;1;0;0;1;0;0;1;0;0;0;1;0;0;0;0;0;0;0;0;0;0;0;0;0;0;1;1;0;0;0;0;0;0;0;0;0;0;0;0;0;0;0;0;0;0;0;0;0;1;0;0;0;0;0;0;1;0;0;1;0;1;0;0;0;0;1
ETV6_M05700_1.94d.bed	0.24107142857142858	27	112	21131	2;1;1;2;1;0;0;1;0;1;1;0;0;2;1;2;2;1;1;1;0;0;0;0;2;2;4;1;2;1;1;0;1;0;1;1;0;0;0;1;0;3;0;1;0;1;1;0;1;1;2;2;0;0;0;0;0;0;1;0;0;1;1;2;1;2;1;1;0;0;3;3;1;3;3;0;1;4;0;2;0;1;2;1;1;0;1;1;1;0;1;0;1;0;0;0;0;0;2;1;0;0;0;0;0;0;0;1;0;0;0;0;0;0;1;1;0;0;1;0;0;1;0;1;0;2;0;1;1;1;0;0;0;1;0;0;0;0;1;0;1;1;0;0;0;2;0;0;0;2
ATF1_M08544_1.94d.bed	0.24050632911392406	19	79	14090	3;0;2;0;0;0;0;0;0;1;0;1;0;0;0;0;0;0;0;0;2;0;1;3;2;0;0;0;0;0;1;0;0;0;2;0;0;1;2;0;0;0;0;0;0;0;1;0;2;0;2;0;0;4;0;0;0;0;4;2;0;2;2;0;0;0;0;0;2;4;2;0;0;4;2;1;0;0;0;0;2;0;1;0;0;3;1;1;0;0;0;1;3;2;0;0;0;0;0;0;0;0;1;0;0;0;0;1;0;2;0;0;0;0;0;0;0;0;0;0;0;0;0;0;0;0;0;0;0;0;0;0;0;0;0;0;0;0;0;0;1;0;0;2;0;1;0;0;0;1
KLF14_M05867_1.94d.bed	0.2376068376068376	139	585	36697	3;3;1;2;1;2;3;1;0;1;1;1;2;7;1;1;2;1;2;2;3;1;3;0;1;2;3;2;3;3;2;2;3;4;2;4;4;6;5;9;3;3;1;2;3;3;4;7;3;3;3;3;1;5;9;3;5;8;4;4;5;3;5;11;11;7;11;8;4;5;13;11;2;5;14;9;9;5;9;17;12;6;12;5;6;5;9;7;6;6;5;5;3;4;4;5;5;0;3;1;3;4;4;5;5;4;2;2;3;0;2;1;2;4;2;1;3;2;3;7;2;3;6;1;3;3;3;4;2;0;6;6;1;4;0;4;3;2;1;2;2;1;1;1;2;4;2;2;3;2
NFE2_M05934_1.94d.bed	0.23655913978494625	22	93	17353	1;0;0;0;1;0;0;0;0;1;2;0;1;0;1;0;1;0;0;0;1;0;0;2;0;0;0;0;1;0;3;0;0;0;0;0;0;0;0;0;0;0;0;0;1;0;2;0;1;0;2;2;0;1;0;1;1;1;3;0;3;2;0;1;0;2;1;2;2;1;0;2;0;0;1;1;5;1;0;3;0;6;2;1;1;2;2;2;0;1;1;0;0;0;0;0;0;0;0;0;1;1;0;0;0;0;1;1;0;1;0;1;0;0;0;1;0;0;0;0;0;0;1;0;0;1;1;1;0;0;0;0;1;1;0;0;0;1;0;0;0;0;0;1;0;0;0;0;1;1
ATF2_M08479_1.94d.bed	0.2361111111111111	17	72	13608	1;0;2;0;0;0;0;0;0;0;0;2;0;0;0;0;1;0;0;0;2;0;0;1;2;0;0;0;0;0;2;0;0;0;1;0;0;2;2;0;0;0;0;0;0;0;0;0;2;0;2;0;0;4;0;0;0;0;4;1;0;0;1;0;0;0;0;0;2;3;2;0;0;1;2;2;0;0;0;0;2;0;2;0;0;4;2;2;0;0;0;0;4;2;0;0;0;0;0;0;0;0;2;0;0;0;0;2;0;2;0;0;0;0;0;0;0;0;0;0;0;0;0;0;0;0;0;0;0;0;0;0;0;0;0;0;0;0;0;0;0;0;0;1;0;0;0;0;0;2
SP1_M09177_1.94d.bed	0.23084780388151174	226	979	59107	6;3;3;3;2;2;1;3;4;3;2;3;2;7;5;2;3;7;9;5;7;3;2;3;1;3;5;4;3;5;5;6;6;5;6;5;8;4;6;14;4;9;7;7;10;8;9;7;6;8;11;7;5;6;10;10;9;9;9;6;11;11;13;17;19;13;24;17;22;7;17;12;11;4;19;13;12;12;15;22;17;17;11;18;10;10;15;5;14;12;9;5;5;9;6;8;6;3;2;6;3;5;5;5;7;2;4;3;3;3;1;3;2;4;3;1;5;2;4;5;7;5;6;2;4;4;5;7;1;3;8;3;0;4;2;1;3;2;3;2;0;5;1;1;2;3;3;1;5;3
POU3F4_M06014_1.94d.bed	0.23076923076923078	3	13	17172	1;0;0;0;1;0;0;0;0;0;0;0;0;0;0;0;1;0;0;0;0;0;0;0;0;0;0;0;0;0;0;0;0;1;0;0;0;0;0;0;0;0;0;0;1;0;0;0;0;0;0;0;0;0;0;0;0;0;0;0;0;0;0;0;0;0;0;0;0;0;0;0;0;0;0;1;0;0;0;0;0;0;0;0;0;1;0;0;0;0;0;0;0;0;0;0;0;0;1;0;0;0;0;0;0;0;0;0;0;0;0;0;0;0;1;0;0;0;0;0;0;0;0;0;0;1;0;0;0;0;0;0;0;0;0;0;1;0;0;0;0;0;0;0;0;0;0;0;0;1
CDC5L_M03776_1.94d.bed	0.23076923076923078	3	13	14292	1;1;0;0;0;0;0;0;0;0;0;0;0;0;0;0;0;0;0;0;0;0;0;0;0;0;0;0;0;0;0;0;0;0;0;0;0;0;0;0;0;0;0;0;0;0;0;0;0;0;0;0;0;0;0;1;0;0;1;0;0;0;0;0;0;0;0;0;0;0;0;0;0;0;0;0;0;0;0;1;0;0;0;0;1;0;0;0;0;1;0;0;0;0;0;0;0;1;0;0;0;0;0;0;0;0;0;1;0;0;0;0;0;0;0;0;0;0;0;0;0;0;0;0;0;0;0;0;0;0;0;0;0;0;0;0;0;0;0;0;0;0;0;0;2;0;0;0;0;1
ARNT_M00226_1.94d.bed	0.23076923076923078	6	26	14410	1;1;0;0;0;0;0;0;0;0;0;0;1;0;0;0;0;0;0;0;0;0;0;0;0;0;0;0;0;0;1;0;0;0;0;0;0;0;0;0;0;0;0;1;0;0;0;0;1;0;0;1;0;0;0;0;0;0;0;0;2;0;0;0;0;1;0;0;0;0;1;1;1;1;1;0;0;0;0;0;0;0;0;1;0;0;0;0;0;0;1;0;0;0;0;0;0;1;0;0;0;0;1;0;1;0;0;0;0;0;0;0;0;0;1;0;0;1;0;0;0;0;0;0;0;0;0;0;0;0;0;0;0;0;1;0;0;0;0;0;0;0;0;0;0;0;0;0;1;1
ATF4_M08489_1.94d.bed	0.23076923076923078	9	39	13034	4;0;0;0;0;0;0;0;0;0;0;0;0;0;0;0;0;0;0;0;0;0;0;0;0;2;0;0;0;0;0;0;0;0;0;0;0;0;0;0;0;0;0;0;0;0;0;0;0;0;0;0;0;0;0;0;0;0;0;0;0;0;0;2;0;2;2;0;0;0;0;0;0;0;4;2;0;0;0;0;0;0;0;0;0;2;0;0;0;0;2;0;2;2;2;0;0;0;0;0;0;2;0;0;0;0;0;0;0;0;0;2;0;0;0;0;0;0;0;0;0;0;0;0;0;0;0;0;0;0;0;0;2;0;0;0;0;0;0;0;0;2;0;0;0;0;0;0;0;2
ZNF587_ZNF587.RCADE.bed	0.23006833712984054	101	439	42810	5;2;0;1;0;2;0;4;2;0;3;3;3;4;2;1;5;1;7;3;2;2;3;5;1;6;3;1;4;4;3;2;1;2;7;2;5;5;1;5;4;2;2;2;3;1;3;3;3;0;3;3;3;3;5;4;4;5;7;5;3;2;2;0;5;4;4;6;10;9;2;6;5;6;3;8;7;6;13;5;3;6;3;4;2;2;5;4;2;8;5;6;2;1;1;1;4;1;3;2;0;2;3;4;2;5;4;2;4;2;0;2;4;2;2;0;2;1;4;1;2;3;4;2;0;1;1;2;0;2;0;4;0;1;2;0;0;3;2;0;1;0;1;2;1;0;2;2;3;3
ZBTB33_M06968_1.94d.bed	0.22727272727272727	10	44	11967	4;1;0;0;0;0;0;0;0;0;0;0;0;0;0;0;0;0;0;0;0;0;0;0;0;0;0;0;0;0;0;0;0;0;2;2;1;2;1;0;1;0;1;0;0;0;1;1;0;0;0;0;0;0;0;0;0;0;2;0;0;2;0;0;0;0;0;0;0;0;2;1;0;1;0;2;1;0;1;0;0;0;0;0;0;0;0;1;3;0;1;1;0;0;0;0;0;0;0;0;2;0;0;0;0;0;0;0;0;0;0;0;0;0;2;0;0;0;0;0;0;0;0;0;0;0;0;0;0;0;0;0;0;0;0;0;0;0;0;0;0;0;0;0;0;0;2;0;0;2
TP63_M06215_1.94d.bed	0.22727272727272727	10	44	17921	1;0;0;0;0;0;0;1;1;0;0;0;0;0;0;0;0;0;0;0;0;0;0;0;2;0;0;0;0;0;1;0;1;1;0;0;0;0;2;0;0;0;0;0;0;0;0;0;1;0;0;0;0;0;0;0;1;0;0;0;0;2;2;0;0;0;0;0;0;0;0;2;0;0;0;0;0;0;2;0;0;0;0;2;0;0;3;0;1;0;2;0;0;0;2;0;0;0;1;0;0;0;0;1;0;0;0;1;1;0;0;0;0;0;0;0;0;0;0;1;0;0;0;0;0;0;0;0;0;0;1;3;0;0;0;0;0;0;0;0;0;0;0;0;0;1;0;2;0;1
TLX1_M09259_1.94d.bed	0.22727272727272727	5	22	15425	2;0;0;0;0;0;0;0;0;0;0;0;0;0;2;2;0;0;0;0;0;0;0;0;0;0;0;0;0;0;0;0;0;0;0;0;0;2;0;0;0;0;0;0;0;0;0;0;2;0;0;0;0;0;0;0;0;0;0;0;0;0;0;0;0;0;0;2;0;0;0;0;0;0;0;0;0;0;0;0;0;0;2;0;0;0;2;0;0;0;0;0;0;0;0;0;0;0;0;0;0;0;0;0;0;0;0;0;0;0;0;0;0;0;0;0;0;0;0;0;0;0;0;0;0;0;0;1;0;0;0;0;0;0;0;2;0;0;0;0;0;0;0;0;0;0;0;0;0;2
TEAD3_M06181_1.94d.bed	0.2261904761904762	19	84	23078	2;0;0;1;0;0;1;0;0;0;0;1;0;0;1;2;1;0;1;1;0;1;0;0;0;0;0;0;0;0;0;0;0;0;0;1;0;0;1;0;2;1;0;0;2;0;1;0;0;0;0;1;0;0;0;1;1;1;1;2;0;1;1;0;2;0;1;2;1;0;0;1;1;0;2;3;0;2;1;2;2;2;0;1;0;0;1;0;0;0;0;4;0;1;2;1;1;0;1;0;2;0;1;1;3;0;0;0;0;0;0;0;0;0;0;1;0;0;0;0;0;0;0;0;0;0;1;1;0;1;0;0;0;2;1;0;0;0;0;0;1;0;0;0;1;0;1;0;0;3
HSF5_M09724_1.94d.bed	0.22580645161290322	7	31	11925	1;0;2;0;0;0;2;0;0;0;0;0;0;0;0;0;0;0;0;0;0;0;0;1;0;0;1;0;0;0;0;0;0;0;0;0;0;1;0;0;1;0;0;0;0;0;0;2;0;2;0;0;0;0;0;0;0;0;0;1;0;0;0;0;0;0;0;0;0;0;0;0;0;2;0;1;0;1;0;0;0;0;0;1;1;0;0;0;0;1;0;0;0;0;0;0;0;0;1;0;0;0;0;0;0;0;0;0;0;0;0;0;1;0;0;0;0;0;0;0;0;0;0;0;0;0;0;0;0;0;0;0;0;0;0;1;0;0;0;0;0;0;2;1;0;1;0;0;0;2
NFAT5_M08955_1.94d.bed	0.22448979591836735	11	49	16460	1;0;0;0;0;0;0;0;0;0;1;1;1;0;0;1;0;0;0;0;0;0;0;1;0;1;0;0;0;0;0;2;1;0;0;0;0;0;0;0;0;0;0;0;1;0;0;0;0;0;0;1;1;2;1;0;0;1;0;2;0;0;0;0;0;0;0;2;1;0;0;3;0;1;0;0;1;0;2;0;0;1;0;0;0;0;0;0;1;0;0;0;1;0;1;1;0;1;0;2;1;0;0;1;0;0;1;0;0;0;1;0;0;0;0;0;0;0;0;0;0;0;0;0;0;0;0;0;0;0;2;0;0;1;0;0;0;0;1;1;0;0;0;0;0;0;0;0;1;1
NFKB2_M05944_1.94d.bed	0.22388059701492538	45	201	44727	1;0;0;0;0;3;5;4;0;0;0;0;2;4;2;5;2;1;2;3;0;2;2;0;3;0;0;0;0;5;1;0;2;0;0;4;0;2;0;0;2;2;0;0;0;0;1;2;4;2;2;0;0;0;3;2;0;2;0;4;0;0;2;2;4;4;2;0;2;4;3;4;2;0;2;3;4;0;4;4;0;4;4;4;2;0;4;3;0;0;0;0;0;0;5;2;0;1;0;0;2;0;0;0;2;0;4;1;0;1;2;0;2;0;0;0;5;0;0;0;0;0;2;0;1;0;4;0;0;4;0;0;0;0;0;0;2;3;1;0;0;2;2;2;0;0;0;0;0;2
NFIA_M08961_1.94d.bed	0.2229965156794425	64	287	39736	4;3;0;0;2;0;0;0;0;0;0;1;3;3;0;1;3;2;3;2;1;0;0;0;0;1;4;2;1;0;1;2;2;2;1;0;0;0;1;0;1;1;3;2;0;1;0;0;2;4;3;6;1;4;1;3;1;2;0;0;1;2;0;1;8;2;1;3;1;6;3;2;6;2;3;6;4;3;8;6;2;1;7;3;3;6;6;0;1;4;1;0;1;5;1;7;4;3;1;2;4;2;0;2;1;2;1;1;3;0;1;1;2;2;5;1;1;0;0;2;2;0;2;0;2;2;0;2;2;3;0;1;1;1;1;2;1;2;0;0;5;0;1;5;3;2;2;1;5;1
HESX1_M05782_1.94d.bed	0.2222222222222222	6	27	14379	1;0;0;0;0;0;0;0;0;0;0;0;0;1;0;0;0;0;0;0;1;0;0;0;0;0;0;0;0;0;0;0;0;1;0;0;0;0;1;0;0;0;2;0;0;0;0;1;0;0;1;0;0;0;0;0;0;1;0;0;0;1;0;0;1;0;0;0;0;0;0;0;0;1;0;0;2;0;0;0;0;0;0;0;0;0;0;0;0;0;0;0;0;0;0;0;0;0;0;0;0;0;0;0;1;0;1;0;0;0;0;1;0;0;0;0;0;1;2;0;0;0;0;1;0;1;0;1;0;0;0;0;0;0;0;0;0;0;0;0;0;0;1;0;0;0;0;0;0;1
MIXL1_M05906_1.94d.bed	0.2222222222222222	6	27	14379	1;0;0;0;0;0;0;0;0;0;0;0;0;1;0;0;0;0;0;0;1;0;0;0;0;0;0;0;0;0;0;0;0;1;0;0;0;0;1;0;0;0;2;0;0;0;0;1;0;0;1;0;0;0;0;0;0;1;0;0;0;1;0;0;1;0;0;0;0;0;0;0;0;1;0;0;2;0;0;0;0;0;0;0;0;0;0;0;0;0;0;0;0;0;0;0;0;0;0;0;0;0;0;0;1;0;1;0;0;0;0;1;0;0;0;0;0;1;2;0;0;0;0;1;0;1;0;1;0;0;0;0;0;0;0;0;0;0;0;0;0;0;1;0;0;0;0;0;0;1
MESP1_M08924_1.94d.bed	0.2222222222222222	4	18	14399	1;0;0;0;0;0;0;1;0;0;0;0;0;0;0;0;0;0;0;0;0;0;2;1;0;0;0;0;0;0;0;0;0;0;0;1;0;0;0;0;0;1;0;0;1;0;0;0;0;0;0;0;0;0;0;2;0;0;0;0;0;0;0;0;0;0;0;0;0;0;2;0;0;0;0;0;0;1;0;0;0;0;0;0;0;0;0;0;0;0;0;0;0;0;0;0;0;0;0;0;0;0;0;0;0;0;2;0;0;0;0;0;0;0;0;0;0;1;0;0;0;0;0;0;0;0;0;0;0;0;0;0;0;0;0;0;0;0;0;0;0;0;0;0;0;0;0;0;0;1
NKX1-1_M01370_1.94d.bed	0.2222222222222222	6	27	14379	1;0;0;0;0;0;0;0;0;0;0;0;0;1;0;0;0;0;0;0;1;0;0;0;0;0;0;0;0;0;0;0;0;1;0;0;0;0;1;0;0;0;2;0;0;0;0;1;0;0;1;0;0;0;0;0;0;1;0;0;0;1;0;0;1;0;0;0;0;0;0;0;0;1;0;0;2;0;0;0;0;0;0;0;0;0;0;0;0;0;0;0;0;0;0;0;0;0;0;0;0;0;0;0;1;0;1;0;0;0;0;1;0;0;0;0;0;1;2;0;0;0;0;1;0;1;0;1;0;0;0;0;0;0;0;0;0;0;0;0;0;0;1;0;0;0;0;0;0;1
LBX2_M05870_1.94d.bed	0.2222222222222222	6	27	14379	1;0;0;0;0;0;0;0;0;0;0;0;0;1;0;0;0;0;0;0;1;0;0;0;0;0;0;0;0;0;0;0;0;1;0;0;0;0;1;0;0;0;2;0;0;0;0;1;0;0;1;0;0;0;0;0;0;1;0;0;0;1;0;0;1;0;0;0;0;0;0;0;0;1;0;0;2;0;0;0;0;0;0;0;0;0;0;0;0;0;0;0;0;0;0;0;0;0;0;0;0;0;0;0;1;0;1;0;0;0;0;1;0;0;0;0;0;1;2;0;0;0;0;1;0;1;0;1;0;0;0;0;0;0;0;0;0;0;0;0;0;0;1;0;0;0;0;0;0;1
GBX1_M05755_1.94d.bed	0.2222222222222222	6	27	14379	1;0;0;0;0;0;0;0;0;0;0;0;0;1;0;0;0;0;0;0;1;0;0;0;0;0;0;0;0;0;0;0;0;1;0;0;0;0;1;0;0;0;2;0;0;0;0;1;0;0;1;0;0;0;0;0;0;1;0;0;0;1;0;0;1;0;0;0;0;0;0;0;0;1;0;0;2;0;0;0;0;0;0;0;0;0;0;0;0;0;0;0;0;0;0;0;0;0;0;0;0;0;0;0;1;0;1;0;0;0;0;1;0;0;0;0;0;1;2;0;0;0;0;1;0;1;0;1;0;0;0;0;0;0;0;0;0;0;0;0;0;0;1;0;0;0;0;0;0;1
SP4_M06130_1.94d.bed	0.22157996146435452	230	1038	58469	5;3;4;3;2;4;2;3;3;4;3;1;3;10;8;3;4;6;5;5;9;3;3;2;2;5;4;3;3;6;7;5;5;2;7;7;5;6;10;16;8;11;7;8;8;9;8;8;6;8;12;7;6;8;11;9;13;9;10;7;10;14;18;25;14;13;21;18;19;9;15;8;12;8;16;17;9;9;19;26;19;18;16;11;13;8;13;7;13;9;11;6;6;10;6;9;6;5;3;5;3;4;5;6;6;8;4;4;3;3;1;3;1;4;3;0;4;2;3;7;6;4;6;3;5;7;3;8;3;1;9;1;1;4;2;4;2;3;3;2;1;4;1;3;1;4;3;3;4;4
PAX1_M09041_1.94d.bed	0.22018348623853212	24	109	16339	1;0;1;0;0;1;0;1;1;0;0;1;0;0;0;0;1;0;0;0;1;0;0;1;0;0;0;0;1;0;1;0;2;2;0;0;0;1;1;1;0;0;2;0;0;0;3;0;2;1;1;1;1;0;1;2;1;1;2;1;1;2;2;1;0;0;2;3;0;0;0;2;1;2;1;5;3;1;0;0;1;1;2;1;3;1;2;1;2;0;2;1;2;0;0;3;0;0;0;1;1;1;0;0;0;2;0;2;0;0;0;1;0;0;1;1;1;1;0;0;0;0;2;0;1;0;1;0;0;2;0;1;0;0;1;0;0;0;1;0;1;0;0;0;0;0;0;0;0;1
PAX1_M09051_1.94d.bed	0.22018348623853212	24	109	16207	1;0;1;0;1;1;0;0;0;0;0;1;0;0;1;0;0;0;0;0;2;0;1;1;0;0;1;0;2;0;1;0;2;2;0;0;0;1;1;0;0;0;2;0;0;0;3;0;2;1;1;1;1;0;2;2;1;0;2;1;1;2;2;1;0;0;2;3;0;0;0;2;1;2;1;5;3;1;0;0;1;1;2;1;3;1;2;1;2;1;1;1;2;0;0;3;0;0;0;0;1;1;0;0;0;1;0;2;0;0;0;0;0;0;0;1;1;1;1;0;0;0;1;0;1;0;1;0;0;2;0;1;0;0;1;1;0;0;1;0;1;1;0;0;0;0;0;0;0;1
ATF3_M09744_1.94d.bed	0.2191780821917808	16	73	13741	2;0;2;1;0;0;0;0;0;0;0;1;0;0;0;0;0;0;0;0;2;0;0;1;2;0;0;0;0;0;1;0;0;1;2;0;0;2;2;0;1;0;0;0;0;0;0;0;2;0;2;0;0;4;0;0;1;0;4;1;0;3;2;0;0;0;0;0;0;3;0;0;0;3;2;2;0;0;0;0;4;0;1;0;0;4;1;1;0;0;0;0;3;2;0;0;0;0;0;0;0;0;1;0;0;0;0;2;0;0;0;1;0;0;0;0;0;0;0;0;0;0;0;0;0;0;0;0;0;0;0;0;0;0;0;0;0;0;0;0;0;0;0;2;0;0;0;0;0;1
ZNF660_M09383_1.94d.bed	0.21839080459770116	19	87	23356	1;0;1;0;3;0;1;0;2;0;0;0;0;1;0;0;0;2;0;0;2;0;1;1;0;1;1;0;0;3;0;0;0;1;1;0;2;0;1;0;4;0;0;2;2;0;0;1;1;0;1;0;0;0;0;1;0;0;0;3;0;1;0;0;0;1;0;0;3;1;0;1;1;1;1;1;1;3;1;2;1;1;0;1;0;0;0;0;1;0;0;0;1;0;0;1;0;2;1;0;0;0;1;1;0;0;1;0;0;0;1;0;0;0;0;0;0;0;0;0;0;0;0;0;1;0;2;1;1;0;0;0;0;0;0;1;0;1;1;1;1;0;1;0;0;1;0;0;0;3
CREB3L1_M05601_1.94d.bed	0.21839080459770116	19	87	21884	2;0;0;0;2;0;0;1;1;1;0;0;0;0;0;0;0;0;1;1;0;0;0;2;0;2;2;0;0;2;0;0;4;0;0;0;0;0;0;0;0;0;0;2;0;0;0;0;0;0;0;2;0;0;0;0;2;0;0;0;0;0;0;2;0;0;0;4;0;2;0;1;0;0;0;5;2;0;2;0;0;4;2;0;0;2;2;0;1;0;0;0;0;2;2;0;1;3;0;0;0;0;0;0;0;0;1;0;1;0;0;4;0;2;2;2;0;0;1;2;0;0;0;0;0;0;0;2;0;0;1;0;0;0;0;0;0;0;0;0;0;1;0;0;1;0;0;0;0;2
SP1_M06128_1.94d.bed	0.21830985915492956	589	2698	143462	13;11;8;9;5;7;9;10;7;9;6;9;8;14;10;13;11;17;13;14;14;10;9;10;6;11;17;9;17;15;8;6;12;18;13;16;17;15;17;20;19;15;12;17;25;25;18;14;11;16;22;19;16;19;24;24;33;39;44;34;41;44;45;42;42;49;45;43;49;29;42;28;39;22;43;33;36;37;40;52;44;39;30;38;32;29;33;30;41;23;29;26;32;20;22;18;8;11;15;9;10;11;17;13;10;12;9;9;7;10;13;8;7;7;9;2;12;4;8;5;15;13;17;9;9;8;9;12;8;11;13;16;3;8;9;7;11;0;9;12;8;12;4;5;7;7;9;8;9…
CTCF_M05451_1.94d.bed	0.2176560121765601	286	1314	66836	10;4;3;3;4;4;3;6;2;8;11;3;7;5;8;1;8;6;8;3;5;8;3;8;7;2;8;9;5;7;9;6;8;6;7;5;4;6;10;2;14;6;7;10;7;7;4;8;10;11;4;7;13;7;13;12;22;15;11;13;17;12;14;20;27;18;34;23;17;20;20;16;16;15;13;12;13;13;25;24;18;26;21;15;14;14;20;22;19;9;18;9;8;12;5;8;9;7;7;12;9;5;6;4;3;13;4;6;6;5;7;7;5;1;7;6;1;6;2;7;8;5;5;4;3;5;2;6;4;7;6;2;4;4;0;7;5;3;6;5;1;6;2;1;5;1;5;4;7;5
E2F4_M05636_1.94d.bed	0.21739130434782608	5	23	13355	1;0;0;0;0;0;0;0;0;1;0;0;0;0;0;0;0;0;0;0;0;0;0;0;0;0;0;0;0;0;0;0;0;0;0;1;0;0;2;0;0;0;2;1;0;1;0;0;0;0;0;0;0;0;0;0;0;0;1;0;0;0;0;0;0;0;2;0;0;0;0;0;0;0;0;0;0;0;0;0;1;1;0;0;0;0;1;0;1;0;0;0;0;0;0;0;0;0;0;0;2;0;0;0;0;0;0;0;0;0;0;0;1;0;0;0;0;0;0;0;0;0;0;0;0;0;0;0;0;0;0;0;0;0;0;0;1;0;0;0;0;0;0;0;0;0;0;0;0;2
ZNF174_M09335_1.94d.bed	0.21739130434782608	10	46	16234	1;0;0;0;0;0;0;0;2;0;0;0;0;0;0;0;0;0;0;0;0;0;0;0;1;0;1;0;0;0;0;0;1;0;0;0;0;0;0;1;0;0;0;0;1;0;1;0;1;1;0;1;1;0;0;0;0;0;0;0;0;2;1;0;0;0;0;1;0;2;0;0;0;1;0;3;0;0;0;2;0;2;0;2;1;0;0;0;1;1;0;1;0;1;0;1;0;0;0;0;0;0;0;0;0;0;0;0;0;0;0;0;0;0;0;1;0;0;0;0;0;0;0;0;0;0;0;0;0;0;0;0;1;0;1;1;0;1;0;0;0;0;0;2;1;0;0;0;1;1
TCF3_M06175_1.94d.bed	0.21739130434782608	10	46	13642	1;0;1;0;0;0;1;0;0;0;0;0;0;0;0;0;1;0;1;0;0;0;0;0;0;1;0;1;2;0;1;0;1;0;1;0;0;0;0;0;0;0;0;0;0;0;0;0;1;1;1;0;0;0;1;0;0;0;0;0;1;0;0;0;2;0;0;0;0;0;1;1;1;2;1;0;1;0;0;1;0;0;0;1;0;1;0;1;1;0;1;0;0;1;0;0;0;0;0;1;0;1;1;0;0;0;0;0;1;0;1;0;0;1;1;0;0;0;0;0;0;0;0;0;0;0;0;0;0;0;0;0;0;0;0;1;0;1;0;1;0;0;1;0;0;0;0;0;0;1
SREBF1_M09970_1.94d.bed	0.21621621621621623	8	37	13237	2;0;0;0;0;0;0;0;0;0;0;0;0;0;0;0;0;0;0;0;0;0;2;0;0;0;0;0;0;0;0;0;0;2;0;0;0;0;0;0;0;0;1;0;2;0;0;0;0;0;0;0;0;0;0;0;0;0;0;4;0;0;0;0;0;2;0;2;1;0;0;0;0;0;2;0;0;0;0;0;0;0;0;2;2;0;0;0;0;0;0;0;2;0;0;0;0;0;0;0;0;0;0;0;0;0;0;0;0;0;0;0;0;0;0;0;0;0;0;0;0;0;0;0;0;0;0;0;2;0;2;0;0;0;0;2;0;0;0;0;0;0;0;0;2;0;0;0;0;2
NFIA_M05935_1.94d.bed	0.2147239263803681	35	163	33158	4;2;0;0;1;0;0;0;2;0;0;0;3;1;0;2;1;1;2;0;1;0;0;1;0;1;3;2;0;0;1;2;0;0;0;0;0;2;0;0;0;0;0;2;1;0;0;0;1;2;2;4;0;1;0;1;0;1;1;0;0;3;2;0;4;3;0;2;1;1;2;0;3;1;1;4;3;3;5;5;2;0;2;0;4;1;1;0;2;2;1;0;0;1;0;3;1;5;0;2;3;1;0;2;0;0;0;1;2;0;0;2;2;1;2;1;2;0;0;0;1;0;0;0;1;1;0;0;2;3;0;1;1;0;0;0;1;0;0;0;4;0;0;4;1;0;1;1;2;1
CREBL2_M07230_1.94d.bed	0.21428571428571427	6	28	11665	1;0;0;1;0;0;0;0;0;0;0;0;0;0;0;0;0;0;0;0;0;0;0;0;2;0;0;0;0;0;0;0;0;1;0;1;0;0;0;0;1;0;1;0;0;0;0;0;0;0;1;0;0;1;1;0;1;0;0;2;1;0;1;1;0;0;1;0;0;0;0;0;0;1;0;0;0;0;0;0;1;0;1;0;0;0;0;3;0;0;0;0;0;0;0;0;0;0;0;0;0;0;0;0;0;0;0;0;0;0;0;0;0;0;0;0;0;0;0;0;0;0;0;1;0;0;0;0;0;0;0;0;1;0;0;0;0;0;0;0;0;0;0;0;0;0;0;0;0;1
ZNF396_M09367_1.94d.bed	0.21428571428571427	3	14	10832	1;0;0;0;0;0;0;0;0;0;0;0;0;0;0;0;0;0;1;0;0;0;0;0;0;1;0;1;1;0;1;0;0;0;0;0;0;0;0;0;0;0;0;0;0;0;0;0;0;1;0;0;0;0;1;0;0;0;0;0;1;0;0;0;1;0;0;0;0;0;0;0;1;0;0;1;0;0;0;0;0;0;0;0;0;0;0;0;0;0;0;0;0;0;0;0;0;0;0;0;0;0;0;0;0;0;0;0;0;0;0;0;0;0;0;0;0;0;0;0;0;0;0;0;0;0;0;0;0;0;0;0;0;0;0;0;0;0;0;0;0;0;0;0;0;0;0;0;0;1
ZNF415_M10315_1.94d.bed	0.21428571428571427	3	14	12580	1;0;0;0;0;0;0;0;0;0;0;0;0;0;0;0;0;2;0;0;0;0;0;0;0;0;0;0;0;0;0;0;0;0;0;0;0;0;0;0;0;0;0;1;1;0;0;0;0;0;0;0;0;0;0;0;0;0;0;0;0;0;0;0;0;1;0;0;0;0;0;0;0;0;0;0;0;0;0;0;0;1;0;0;0;0;0;0;0;0;0;0;0;0;0;0;0;0;0;0;0;0;0;0;1;0;0;0;0;0;0;0;0;0;0;0;0;0;0;0;0;0;0;0;0;1;1;0;0;0;0;1;0;0;0;0;0;0;0;0;0;0;0;0;0;0;0;0;1;1
TCFL5_M09217_1.94d.bed	0.21428571428571427	12	56	13423	1;0;1;0;0;0;1;0;1;1;0;1;1;0;0;0;0;0;1;0;0;0;0;0;2;0;0;0;0;1;0;0;0;0;0;0;0;0;0;0;2;0;0;0;0;1;0;0;0;0;0;0;0;0;0;0;0;1;0;0;2;2;0;0;0;1;0;0;0;0;0;0;0;3;1;0;0;1;0;1;2;0;0;0;2;0;0;0;0;2;1;3;0;1;0;1;0;2;0;0;0;1;0;1;0;2;0;0;1;0;0;0;1;0;0;0;0;0;0;0;0;2;0;0;0;1;0;1;1;0;0;0;0;0;0;0;0;0;0;0;1;1;0;0;1;0;0;0;0;1
ZNF547_M10390_1.94d.bed	0.21359223300970873	22	103	24357	1;0;1;0;1;1;1;0;0;3;0;3;0;2;1;0;1;0;0;1;0;2;0;1;0;0;1;2;0;0;1;0;1;0;0;0;2;0;0;0;0;0;1;0;0;0;1;0;0;1;0;0;1;1;1;2;3;0;0;1;0;0;1;1;2;0;0;0;1;0;2;1;2;1;1;4;1;1;4;1;0;2;1;0;0;0;2;1;0;0;0;2;2;0;0;1;0;0;0;0;0;1;0;1;0;1;1;0;0;0;0;0;0;0;1;0;0;2;1;0;0;1;2;0;1;0;2;1;0;0;1;1;0;0;0;2;2;0;1;0;0;0;1;0;0;1;1;2;1;2
XBP1_M06228_1.94d.bed	0.21212121212121213	7	33	13836	1;0;0;0;0;1;1;0;1;0;0;0;0;0;0;0;0;0;0;0;1;0;1;0;0;0;0;0;0;0;1;0;0;0;0;1;0;0;0;1;0;0;0;0;1;0;0;1;0;0;0;0;0;0;0;0;0;1;1;0;0;1;1;0;0;1;1;0;1;1;0;0;0;0;2;1;0;1;0;0;0;0;0;0;0;0;0;0;1;0;0;0;0;0;1;0;0;0;0;0;0;1;0;0;0;0;0;0;0;0;0;0;0;0;0;0;0;1;0;0;0;0;0;0;0;0;0;0;0;0;0;0;0;1;0;0;0;0;0;0;0;1;0;1;0;0;0;0;0;2
NFIB_M05937_1.94d.bed	0.21176470588235294	36	170	32586	4;2;0;1;1;0;0;0;2;0;1;0;3;1;0;2;1;2;3;0;1;0;0;1;0;1;2;2;0;0;1;1;1;0;0;0;0;1;0;0;0;0;1;2;1;0;0;0;1;2;2;3;1;1;0;1;0;1;0;0;0;3;2;0;2;2;0;2;1;1;2;0;3;1;3;4;3;2;5;5;2;0;2;0;4;2;1;0;2;2;1;0;0;1;0;3;1;4;0;2;3;1;0;2;0;0;0;1;2;0;0;2;2;1;2;1;2;0;0;1;1;0;0;0;1;1;0;1;1;3;0;1;1;2;0;1;1;0;0;2;3;2;0;4;1;0;1;1;2;1
SMAD1_M06764_1.94d.bed	0.21171171171171171	94	444	65212	4;5;6;3;1;2;2;3;1;4;1;4;0;2;1;0;0;1;5;2;1;5;3;2;4;1;2;1;0;5;2;2;5;4;2;2;2;4;3;3;1;3;3;2;4;2;2;0;4;4;1;5;7;1;7;3;3;2;2;2;3;5;4;6;3;4;2;7;6;9;2;3;11;7;10;5;4;9;6;3;3;1;7;4;3;2;1;1;2;3;3;4;2;2;4;6;5;6;2;1;4;4;0;4;2;2;3;4;3;2;2;2;3;1;4;1;3;3;1;3;3;2;2;1;3;0;1;4;2;4;3;1;1;3;2;5;1;3;1;0;0;1;2;1;3;4;1;4;1;4
KLF1_M00616_1.94d.bed	0.21133036282622533	332	1571	74379	4;5;6;7;6;6;3;5;0;5;2;3;5;12;7;5;7;6;8;7;9;3;8;6;2;4;10;11;9;9;6;7;9;9;13;12;17;11;10;14;13;13;13;10;16;16;16;11;12;9;16;14;8;11;14;14;20;18;14;16;18;15;24;20;27;29;28;36;23;13;21;14;23;15;17;21;23;19;17;31;28;28;22;28;13;20;23;13;17;8;17;14;14;13;15;10;9;6;5;6;4;4;11;8;8;10;5;4;5;4;2;6;4;4;7;3;3;5;2;3;8;4;6;11;12;4;9;6;9;7;3;7;4;3;5;5;6;3;3;6;3;7;10;1;2;3;2;4;4;6
IRX2_M05856_1.94d.bed	0.21052631578947367	4	19	16932	1;0;0;0;0;0;0;0;0;0;0;0;0;0;0;0;0;0;0;0;0;1;0;0;0;0;0;0;0;0;0;0;1;0;0;0;0;0;0;0;0;0;0;0;0;0;0;0;0;0;0;0;0;1;0;0;0;0;0;0;0;0;0;0;0;0;1;0;1;0;0;0;0;0;0;1;0;0;0;0;0;0;0;0;0;0;0;0;0;0;0;0;0;0;0;0;0;0;0;1;0;0;0;0;0;0;0;0;0;0;0;0;0;0;0;0;0;0;0;0;0;0;1;0;0;0;0;0;0;1;0;0;0;1;0;0;0;0;1;1;0;0;2;0;1;0;0;0;1;1
KLF16_M05868_1.94d.bed	0.2102496714848883	480	2283	113802	12;8;6;8;4;8;3;9;9;6;6;7;8;11;10;10;12;15;13;10;8;9;11;3;5;11;13;6;13;10;9;5;11;13;11;6;10;21;20;21;17;19;12;11;15;16;17;15;13;15;17;16;13;15;25;24;27;39;36;25;37;39;41;33;36;43;37;34;38;24;38;24;29;16;35;27;30;30;35;38;36;33;30;32;28;25;27;25;28;17;28;24;27;16;21;21;8;10;8;16;8;10;10;8;14;10;7;10;4;13;5;9;4;5;5;2;9;7;12;5;12;9;8;6;8;6;9;13;5;13;11;11;5;8;4;6;9;1;10;8;6;12;8;3;5;3;5;9;5;5
MBNL2_M08908_1.94d.bed	0.20909090909090908	23	110	16447	4;2;1;2;0;0;0;0;1;1;0;0;0;0;0;0;0;0;1;0;0;0;0;1;2;0;1;0;0;0;0;1;0;1;1;0;0;0;2;0;1;2;2;1;0;0;2;1;0;1;0;0;1;1;1;2;0;3;2;0;3;0;0;2;0;4;1;1;1;0;2;1;1;1;0;4;3;1;3;1;1;1;1;0;2;2;0;0;0;1;0;1;0;1;0;2;1;0;0;1;0;0;0;0;0;1;2;0;1;1;1;0;0;1;1;0;1;0;0;0;1;0;0;2;0;0;3;0;0;0;0;0;0;0;1;1;1;0;1;0;0;1;0;0;0;1;0;0;1;3
ARNTL_M05565_1.94d.bed	0.208955223880597	14	67	16516	1;1;0;0;0;0;0;2;1;2;0;0;0;0;0;0;0;0;0;0;0;1;0;0;1;0;0;0;0;0;2;0;0;0;0;0;0;1;0;0;3;0;2;1;0;1;0;0;0;0;0;2;0;0;0;1;0;0;1;0;0;0;0;1;2;2;0;0;0;1;3;2;2;0;2;0;0;0;2;1;0;0;0;0;0;0;1;2;2;0;0;1;1;0;0;2;0;0;0;0;0;0;0;1;0;0;0;0;0;0;1;0;0;0;0;0;0;0;0;0;0;0;0;0;0;0;1;0;0;0;2;2;0;0;0;0;3;0;0;0;0;0;2;0;2;0;0;0;0;2
BHLHE41_M05584_1.94d.bed	0.208955223880597	14	67	16516	1;1;0;0;0;0;0;2;1;2;0;0;0;0;0;0;0;0;0;0;0;1;0;0;1;0;0;0;0;0;2;0;0;0;0;0;0;1;0;0;3;0;2;1;0;1;0;0;0;0;0;2;0;0;0;1;0;0;1;0;0;0;0;1;2;2;0;0;0;1;3;2;2;0;2;0;0;0;2;1;0;0;0;0;0;0;1;2;2;0;0;1;1;0;0;2;0;0;0;0;0;0;0;1;0;0;0;0;0;0;1;0;0;0;0;0;0;0;0;0;0;0;0;0;0;0;1;0;0;0;2;2;0;0;0;0;3;0;0;0;0;0;2;0;2;0;0;0;0;2
BHLHE40_M08516_1.94d.bed	0.208955223880597	14	67	16516	1;1;0;0;0;0;0;2;1;2;0;0;0;0;0;0;0;0;0;0;0;1;0;0;1;0;0;0;0;0;2;0;0;0;0;0;0;1;0;0;3;0;2;1;0;1;0;0;0;0;0;2;0;0;0;1;0;0;1;0;0;0;0;1;2;2;0;0;0;1;3;2;2;0;2;0;0;0;2;1;0;0;0;0;0;0;1;2;2;0;0;1;1;0;0;2;0;0;0;0;0;0;0;1;0;0;0;0;0;0;1;0;0;0;0;0;0;0;0;0;0;0;0;0;0;0;1;0;0;0;2;2;0;0;0;0;3;0;0;0;0;0;2;0;2;0;0;0;0;2
ZNF486_ZNF486.MEME.bed	0.2088607594936709	33	158	19239	4;0;0;0;1;2;0;0;1;0;1;0;1;0;1;0;1;1;1;4;0;1;2;2;0;1;2;2;0;1;0;0;0;2;1;1;0;3;0;4;0;2;1;0;1;2;1;2;2;1;2;0;0;3;0;2;2;3;1;1;1;3;1;2;0;2;2;1;2;4;0;2;2;0;2;2;5;2;1;3;0;4;1;2;3;1;4;2;1;1;4;1;1;0;1;0;1;0;0;1;0;1;0;2;0;0;1;0;0;1;0;0;2;0;1;0;1;0;0;0;1;0;0;0;0;0;0;0;1;1;0;0;0;2;2;0;1;0;0;0;0;1;0;1;2;1;0;2;1;1
ZNF28_ZNF28.RCADE.bed	0.20855614973262032	468	2244	140098	6;4;10;11;15;9;5;9;12;13;8;8;5;11;7;7;15;6;8;17;10;11;13;8;18;14;9;9;11;8;6;14;7;9;13;10;12;15;11;18;15;17;8;8;14;16;15;22;18;20;15;19;18;26;25;20;22;30;33;31;31;38;31;24;26;38;23;21;36;16;39;27;39;19;27;32;34;27;29;38;30;23;32;27;24;25;23;25;28;18;23;26;28;12;16;7;14;16;14;10;13;20;9;9;5;5;9;7;11;13;12;6;15;9;8;8;12;3;6;5;9;10;9;7;7;15;4;10;7;9;2;10;8;10;8;12;10;6;8;4;11;10;8;4;7;6;8;8;8;3
ZNF778_M10417_1.94d.bed	0.20833333333333334	15	72	15081	1;0;0;1;0;0;0;0;0;0;0;2;1;0;0;0;0;1;0;0;0;0;1;0;1;1;0;0;0;0;1;0;2;1;1;0;0;0;1;0;0;1;0;2;0;1;0;2;0;0;1;1;0;0;0;0;0;0;0;0;1;0;0;1;0;2;1;0;0;0;1;0;0;1;1;1;0;1;1;0;0;0;2;1;1;1;1;1;1;1;1;1;0;1;0;2;1;0;0;2;1;1;1;1;0;0;1;0;0;1;0;1;0;1;0;0;0;0;1;0;0;0;0;1;1;1;0;0;0;0;0;2;0;0;0;0;0;2;0;0;0;0;0;1;0;0;0;2;0;1
GRHL2_M06916_1.94d.bed	0.20833333333333334	20	96	25149	1;2;1;0;0;0;0;0;1;0;2;0;0;0;1;3;0;1;0;0;1;1;0;1;0;0;2;0;6;2;2;1;0;0;0;0;0;0;0;0;0;0;2;0;0;0;0;0;0;0;1;0;0;0;0;0;0;1;3;1;0;0;0;0;5;0;0;1;1;1;3;2;0;1;4;1;1;1;1;0;2;0;0;0;0;0;0;0;1;2;2;2;0;2;0;0;0;0;0;0;0;0;1;0;0;1;0;0;0;1;0;3;0;0;0;1;0;1;0;0;0;0;0;0;1;3;0;1;1;0;2;0;2;0;0;0;2;0;0;0;0;0;0;1;1;0;0;2;0;2
PAX2_M09043_1.94d.bed	0.2081447963800905	46	221	22605	2;0;0;1;1;2;1;0;2;0;0;0;1;0;1;1;0;0;0;0;2;3;2;2;0;2;0;1;2;0;0;1;1;1;2;2;0;2;3;2;1;0;2;0;2;2;3;1;6;2;1;1;3;1;3;4;2;2;1;8;3;1;3;2;4;2;5;1;1;0;1;3;2;3;5;7;1;1;4;3;1;6;1;6;1;0;3;3;2;2;2;1;1;1;2;1;0;1;2;2;0;0;2;3;0;3;1;0;0;0;1;0;0;2;2;1;1;2;1;1;2;1;2;3;0;1;0;3;2;1;1;1;1;0;0;2;1;1;0;0;0;0;0;0;0;1;1;0;0;1
ZNF135_M10312_1.94d.bed	0.20801232665639446	135	649	39932	2;0;2;0;0;3;2;0;0;0;0;2;0;3;0;1;3;1;2;0;3;1;2;2;2;0;1;0;0;0;3;1;1;2;3;1;0;1;2;2;1;1;4;1;1;0;1;2;7;8;9;23;15;13;14;14;14;12;10;20;10;6;12;12;14;15;15;8;9;9;8;4;10;7;7;7;7;9;8;5;10;12;19;13;13;8;9;10;6;5;11;6;8;11;12;10;11;14;4;5;3;2;1;1;2;1;0;1;2;0;2;1;0;2;2;0;1;0;0;0;4;0;1;2;1;0;0;1;0;2;2;1;0;2;0;1;2;2;0;1;0;1;3;0;1;0;0;0;1;2
SPZ1_M06787_1.94d.bed	0.20754716981132076	22	106	19982	1;0;1;1;1;1;0;0;1;0;0;0;0;0;0;1;0;1;1;0;0;0;0;1;0;0;1;1;1;0;0;0;0;1;0;1;1;0;2;2;1;0;2;0;1;2;1;0;2;1;1;1;1;2;0;1;0;0;0;1;4;0;1;1;0;0;2;0;1;3;1;0;2;1;1;5;0;0;4;2;0;0;3;0;0;2;1;1;0;0;2;1;2;0;1;3;0;1;0;1;0;1;0;1;0;0;1;0;1;2;0;0;2;0;0;0;0;2;2;0;0;0;0;0;0;0;0;0;0;0;0;1;1;0;0;0;1;0;1;1;0;0;0;2;0;0;1;0;0;2
STAT1_M06794_1.94d.bed	0.20606060606060606	34	165	32722	2;2;0;1;1;1;1;1;0;1;0;1;1;0;0;1;0;0;0;0;0;1;0;0;1;1;2;2;3;0;2;0;0;1;0;1;1;0;1;0;1;0;1;0;0;0;1;1;0;0;0;0;0;2;0;2;4;1;0;1;0;1;1;1;2;3;4;6;0;1;4;3;4;3;2;0;1;2;3;2;0;3;3;2;4;2;1;2;0;1;2;1;0;1;0;1;1;0;4;0;3;2;1;3;3;2;1;0;1;0;1;2;2;2;2;1;0;1;1;1;3;0;0;0;0;0;0;1;0;1;2;0;1;0;3;0;1;0;2;0;0;0;0;0;2;1;0;2;0;2
ZNF454_M10047_1.94d.bed	0.20597014925373133	69	335	26688	5;2;2;0;0;1;0;3;2;4;0;1;0;2;3;0;6;2;0;2;4;2;2;4;0;2;2;0;0;0;5;2;4;0;8;3;2;0;2;0;5;0;0;6;2;2;0;0;2;2;1;4;6;3;0;4;6;2;4;1;2;0;0;1;2;7;6;8;2;4;9;0;5;10;6;3;1;3;7;3;0;6;3;2;5;2;2;10;4;9;4;3;1;0;0;1;3;1;2;1;5;2;2;1;0;3;0;0;2;2;2;0;4;0;0;0;4;1;0;2;2;0;1;0;0;2;0;1;0;0;2;0;0;0;2;2;2;0;0;2;5;6;0;0;2;5;0;2;0;3
MAF_M00424_1.94d.bed	0.20588235294117646	7	34	13942	1;0;1;0;0;0;0;0;0;0;1;0;0;0;0;0;0;0;1;1;0;0;0;0;0;0;1;0;0;0;0;0;1;0;1;0;0;0;0;1;0;0;0;0;1;0;1;0;1;0;0;0;0;1;0;0;0;1;0;0;0;0;0;0;1;0;1;0;0;1;0;0;1;1;1;1;0;0;0;0;0;0;0;1;0;0;1;0;0;0;0;0;1;0;0;0;0;0;0;0;0;0;0;0;0;0;0;0;0;0;1;0;0;0;1;1;0;0;0;0;0;0;0;0;0;0;0;2;0;0;0;0;0;1;0;0;0;1;0;0;0;0;0;1;0;0;0;0;0;1
MYF5_M09843_1.94d.bed	0.20588235294117646	7	34	14795	3;0;0;0;0;0;0;0;0;1;0;1;0;0;0;0;0;0;0;0;0;0;0;0;0;0;0;0;0;0;0;0;0;0;0;1;0;0;0;0;0;0;0;0;1;1;0;0;0;0;0;1;0;0;0;0;0;0;0;1;0;0;0;0;0;0;0;0;0;0;0;3;0;0;1;0;0;1;0;0;0;0;1;0;0;1;0;0;0;0;1;0;1;0;0;0;0;0;0;2;0;0;1;0;0;0;0;0;0;0;0;1;0;0;0;0;0;0;1;1;1;0;0;0;1;0;0;0;0;0;0;0;0;0;0;1;1;0;1;1;0;1;0;0;0;0;0;0;0;1
NFKB1_M05943_1.94d.bed	0.205607476635514	44	214	41918	1;0;0;2;5;4;4;0;0;1;1;1;2;3;2;0;1;0;3;0;2;1;5;0;0;0;0;0;2;0;2;0;0;0;6;2;0;1;0;2;2;2;0;0;0;2;2;6;2;4;0;0;0;2;3;0;2;0;3;0;1;2;3;6;2;2;0;0;3;2;2;3;0;3;4;8;1;1;6;2;3;4;1;2;1;4;2;0;0;0;0;0;0;2;2;0;0;2;0;2;1;1;0;0;1;0;0;1;1;4;0;1;1;0;0;9;0;0;1;2;0;2;0;2;2;3;0;0;2;0;0;0;0;0;0;2;2;1;2;0;2;2;2;0;0;0;0;2;1;4
ZNF704_M09387_1.94d.bed	0.20540540540540542	76	370	23413	2;0;2;1;0;0;0;2;0;4;4;0;4;0;4;10;0;6;2;2;2;1;4;4;2;2;0;3;0;1;8;4;14;5;4;2;4;2;4;6;2;5;0;2;4;4;7;10;2;0;3;2;10;6;6;5;2;4;0;4;4;2;0;2;4;0;6;2;10;6;4;1;4;0;10;2;10;5;6;3;4;4;4;2;2;0;4;0;0;2;2;2;0;4;2;0;4;2;0;0;4;0;0;2;2;0;2;2;0;2;4;0;0;0;0;0;0;2;0;3;0;0;0;0;2;4;0;0;0;1;0;2;0;0;6;2;2;0;2;0;0;0;0;2;4;4;0;2;0;1
PAX2_M09049_1.94d.bed	0.20491803278688525	25	122	17734	2;0;0;0;0;1;1;0;0;0;1;0;1;0;0;0;0;1;0;1;1;0;0;1;0;0;1;0;1;0;0;0;4;1;2;2;0;1;1;1;0;1;1;0;0;1;3;0;3;1;1;1;1;1;0;2;1;2;0;2;1;1;2;1;0;2;2;0;1;0;0;3;2;2;5;3;0;0;1;1;1;3;1;3;2;0;0;2;0;2;2;0;0;2;2;1;0;0;1;1;0;1;1;2;0;2;0;0;0;1;0;0;1;1;1;0;0;0;0;1;0;0;1;0;0;1;0;1;1;0;0;1;1;0;0;1;2;1;0;0;1;0;0;0;0;1;0;2;0;1
RFX4_M06052_1.94d.bed	0.20465116279069767	44	215	30072	1;3;2;0;0;0;2;0;4;2;2;0;0;2;0;1;2;1;2;0;1;3;0;1;0;1;1;2;0;1;1;0;0;2;2;0;2;0;0;0;0;1;1;0;1;0;2;0;4;0;2;0;0;2;1;6;0;1;2;1;2;5;0;1;3;6;6;1;2;2;0;2;6;1;2;2;3;7;2;6;0;6;2;5;0;2;3;2;6;2;2;0;0;0;2;1;0;2;4;2;3;1;2;0;0;0;0;2;2;0;0;0;0;2;0;0;0;1;0;0;2;0;2;1;0;2;2;0;2;0;3;0;2;0;5;2;0;0;0;0;2;2;1;0;2;2;0;0;2;2
NFIX_M05942_1.94d.bed	0.20454545454545456	36	176	34886	3;0;1;0;1;2;0;0;1;0;1;1;1;2;1;0;2;3;0;1;1;0;0;0;0;1;1;0;2;1;0;1;0;0;0;0;1;1;0;0;1;0;1;2;0;1;0;0;1;5;0;4;3;0;1;2;0;0;0;0;0;2;1;1;2;1;0;2;2;3;2;1;0;0;3;3;2;1;6;6;1;0;4;0;3;3;4;0;1;2;0;2;0;2;2;2;1;4;0;2;3;1;0;2;0;0;0;1;2;0;1;1;2;1;2;0;2;0;0;2;1;0;2;0;1;1;0;0;2;3;0;1;1;2;0;2;0;0;0;1;4;1;0;4;0;0;3;2;2;1
KLF1_M00600_1.94d.bed	0.20381231671554254	278	1364	64318	4;4;4;5;4;5;3;5;0;5;2;2;4;12;5;4;5;6;8;6;9;3;8;6;1;4;10;11;9;9;6;4;7;8;11;12;17;10;10;14;12;12;11;10;14;13;14;10;10;7;13;13;6;9;12;14;19;18;10;14;15;11;22;19;26;24;24;29;20;12;14;12;17;13;16;18;22;15;13;26;26;22;18;25;12;16;18;12;15;8;14;12;12;11;13;9;7;5;3;5;4;4;9;8;7;8;4;3;3;3;2;6;3;2;7;3;3;5;2;1;7;4;6;10;10;3;8;6;8;6;3;7;3;3;5;3;6;2;2;6;3;5;8;0;2;3;2;4;3;4
ZNF737_ZNF737.MEME.bed	0.2033898305084746	12	59	17970	2;1;0;0;0;0;0;1;0;0;0;1;0;0;1;0;0;0;0;0;0;0;1;0;0;0;0;0;0;3;0;0;1;0;0;0;0;0;0;3;0;1;1;1;1;0;0;1;0;1;0;0;1;0;0;0;1;1;0;1;0;1;0;1;0;0;1;0;0;1;0;0;0;0;2;2;0;0;0;1;2;0;1;1;1;0;0;2;0;2;0;1;1;0;0;0;0;1;0;0;0;1;1;0;0;0;0;0;0;0;0;0;0;0;0;1;0;0;0;0;0;0;0;1;0;0;0;0;0;1;0;0;0;0;1;0;0;0;0;0;0;2;2;0;0;0;0;1;1;1
KLF1_M08867_1.94d.bed	0.2028985507246377	70	345	37348	2;0;1;1;3;2;4;1;0;0;0;3;2;2;2;1;1;4;2;3;2;1;1;0;0;4;4;1;1;2;3;1;3;3;3;3;3;4;4;3;1;2;0;1;1;2;5;1;4;1;2;4;1;1;8;4;2;4;2;3;4;2;2;10;3;1;5;6;7;3;7;7;1;3;5;2;4;4;6;3;4;3;7;3;6;2;2;1;6;4;2;2;3;5;1;3;1;2;0;1;1;1;2;3;3;1;2;0;0;1;0;1;0;2;1;3;1;1;1;4;4;2;1;3;2;1;2;4;2;0;3;1;1;2;0;3;0;2;1;0;0;2;2;0;0;1;2;0;2;1
USF1_M09265_1.94d.bed	0.20149253731343283	27	134	21327	2;0;0;0;0;1;1;1;1;3;1;0;0;0;0;0;1;0;0;0;0;0;0;1;1;2;2;2;3;0;0;1;1;0;0;0;2;2;2;1;1;1;0;1;1;0;1;0;0;0;1;1;0;2;0;0;0;1;0;0;0;2;0;1;2;4;1;3;2;2;1;2;1;3;1;2;0;2;1;3;0;4;0;2;2;1;0;3;1;0;1;1;1;0;1;1;1;1;1;2;0;0;0;1;0;0;1;1;2;1;0;2;1;1;1;5;1;1;0;0;0;1;0;1;0;0;2;1;0;1;1;2;2;0;0;2;0;1;0;0;0;0;1;0;0;1;1;0;0;1
USF1_M09267_1.94d.bed	0.20149253731343283	27	134	21327	2;0;0;0;0;1;1;1;1;3;1;0;0;0;0;0;1;0;0;0;0;0;0;1;1;2;2;2;3;0;0;1;1;0;0;0;2;2;2;1;1;1;0;1;1;0;1;0;0;0;1;1;0;2;0;0;0;1;0;0;0;2;0;1;2;4;1;3;2;2;1;2;1;3;1;2;0;2;1;3;0;4;0;2;2;1;0;3;1;0;1;1;1;0;1;1;1;1;1;2;0;0;0;1;0;0;1;1;2;1;0;2;1;1;1;5;1;1;0;0;0;1;0;1;0;0;2;1;0;1;1;2;2;0;0;2;0;1;0;0;0;0;1;0;0;1;1;0;0;1
CTCF_M10351_1.94d.bed	0.2014879107253565	325	1613	93247	7;8;4;5;7;5;5;6;4;8;14;6;5;9;9;4;4;6;9;6;5;10;7;8;9;7;10;14;7;9;14;4;11;5;6;8;6;11;12;8;11;6;11;14;11;6;4;11;12;10;12;7;16;13;12;15;24;14;15;17;22;17;20;28;24;30;34;24;28;21;22;17;17;20;15;19;15;11;26;29;21;26;20;26;16;15;18;25;26;8;19;9;12;12;9;9;9;7;6;13;10;9;7;7;5;15;5;7;10;5;15;8;6;4;3;6;5;7;7;12;0;7;5;7;4;8;8;7;3;9;9;6;8;6;1;6;7;5;8;7;4;6;2;2;7;3;6;6;9;5
NFYC_M06674_1.94d.bed	0.20118343195266272	34	169	28259	1;1;0;2;1;0;0;2;0;1;2;1;1;0;0;0;0;1;1;0;0;0;3;1;3;0;0;0;0;4;2;0;0;1;1;1;0;1;1;1;2;0;1;1;2;1;3;1;2;0;1;2;2;1;3;1;3;1;3;1;2;2;1;1;1;4;5;2;5;2;2;1;1;2;1;1;1;2;1;1;3;3;5;0;2;2;1;2;2;2;2;1;2;1;0;2;0;1;2;1;0;1;0;2;0;1;0;2;0;1;0;1;0;0;0;0;0;0;0;0;0;0;3;1;2;0;1;2;1;0;1;0;1;0;0;0;2;1;2;0;3;0;1;0;1;1;0;0;0;1
ZNF417_ZNF417.RCADE.bed	0.20116618075801748	69	343	31391	3;3;1;1;2;2;1;2;2;1;0;0;0;3;2;3;2;1;4;2;3;2;2;6;2;2;2;0;1;2;3;0;2;3;1;3;5;0;2;3;4;2;3;1;2;1;5;3;3;3;1;3;5;2;3;2;2;3;4;4;6;0;2;2;2;6;2;3;4;4;5;1;4;4;3;4;9;6;5;8;1;2;5;2;1;2;5;4;4;3;7;4;2;3;2;4;1;0;3;7;1;3;1;2;1;3;3;1;4;2;0;0;5;1;2;1;2;1;0;1;3;1;0;1;0;0;0;0;0;0;1;1;1;3;3;0;0;2;1;0;1;0;1;2;1;2;1;2;1;3
ATF6_M10064_1.94d.bed	0.2	6	30	13588	1;0;1;0;0;0;0;0;0;0;0;0;0;0;0;1;0;0;1;0;0;0;0;0;0;0;1;0;0;0;0;0;0;0;0;0;0;0;1;0;0;1;0;0;0;0;0;0;0;0;0;0;0;0;0;0;0;2;0;0;1;0;0;1;1;1;1;1;1;0;0;0;0;0;1;0;0;0;0;0;0;1;0;0;0;0;0;0;0;1;0;0;0;0;0;1;0;0;0;1;0;0;1;0;1;0;0;0;0;0;0;0;0;0;0;0;0;0;1;0;0;0;0;0;1;0;0;0;0;0;0;0;0;0;0;1;0;0;0;0;1;0;0;0;1;0;0;0;0;1
HOXA10_M09699_1.94d.bed	0.2	1	5	10372	1;0;0;0;0;0;0;0;0;0;0;0;0;0;0;0;0;0;0;0;0;0;0;0;0;0;0;0;0;0;0;0;0;0;0;0;0;0;0;0;0;0;0;0;0;0;0;0;0;1;0;0;0;1;0;0;0;0;0;0;0;0;0;0;0;0;0;0;0;0;0;0;0;0;0;0;0;0;0;0;0;0;0;0;0;0;0;0;0;0;0;0;0;0;0;0;0;0;0;0;0;0;0;0;0;0;0;0;0;0;0;0;0;0;0;0;0;0;0;0;0;0;0;0;0;0;0;0;0;0;0;0;0;0;0;0;0;0;0;0;0;0;0;0;0;0;0;0;0;1
TEF_M06185_1.94d.bed	0.2	5	25	13813	1;0;0;1;0;0;0;0;0;0;0;0;0;0;0;1;0;0;1;0;1;0;0;0;0;0;2;1;0;0;1;1;0;0;0;0;1;0;0;0;0;0;0;1;0;0;0;0;0;0;0;0;0;0;0;0;0;0;0;0;0;0;0;0;0;0;0;0;0;1;0;0;0;1;0;0;0;0;0;2;0;0;0;2;0;0;0;0;0;0;0;1;0;0;0;0;0;0;0;0;0;0;0;0;0;1;0;0;0;0;0;0;0;0;0;0;1;1;0;0;0;0;0;0;0;0;0;0;0;0;0;0;0;0;0;0;0;0;0;1;0;0;0;0;0;0;0;0;0;1
HOXA9_M05806_1.94d.bed	0.2	1	5	10422	1;0;0;0;0;0;0;0;0;0;0;0;0;0;0;0;0;0;0;0;0;0;0;0;0;0;0;0;0;0;0;0;0;0;0;0;0;0;0;0;0;0;0;0;0;0;0;0;0;1;0;0;0;1;0;0;0;0;0;0;0;0;0;0;0;0;0;0;0;0;0;0;0;0;0;0;0;0;0;0;0;0;0;0;0;0;0;0;0;0;0;0;0;0;0;0;0;0;0;0;0;0;0;0;0;0;0;0;0;0;0;0;0;0;0;0;0;0;0;0;0;0;0;0;0;0;0;0;0;0;0;0;0;0;0;0;0;0;0;0;0;0;0;0;0;0;0;0;0;1
GSX1_M01465_1.94d.bed	0.2	4	20	14208	1;0;0;0;0;0;0;1;0;0;0;0;0;1;0;0;0;0;0;0;0;0;1;0;0;0;0;0;0;0;0;0;0;0;0;0;1;0;0;0;0;0;0;0;0;0;0;0;0;0;0;0;0;0;1;0;0;0;0;0;1;0;0;0;0;0;0;0;0;0;1;0;0;1;0;0;1;0;0;0;0;0;0;0;0;0;0;0;1;0;0;0;0;0;0;0;0;0;0;1;1;0;0;0;1;0;0;0;0;0;0;0;0;0;0;0;0;0;0;0;0;0;0;0;0;0;0;0;0;0;1;0;0;0;0;1;0;0;0;0;0;0;0;1;0;1;0;0;0;1
HOXC11_M05822_1.94d.bed	0.2	1	5	10372	1;0;0;0;0;0;0;0;0;0;0;0;0;0;0;0;0;0;0;0;0;0;0;0;0;0;0;0;0;0;0;0;0;0;0;0;0;0;0;0;0;0;0;0;0;0;0;0;0;1;0;0;0;1;0;0;0;0;0;0;0;0;0;0;0;0;0;0;0;0;0;0;0;0;0;0;0;0;0;0;0;0;0;0;0;0;0;0;0;0;0;0;0;0;0;0;0;0;0;0;0;0;0;0;0;0;0;0;0;0;0;0;0;0;0;0;0;0;0;0;0;0;0;0;0;0;0;0;0;0;0;0;0;0;0;0;0;0;0;0;0;0;0;0;0;0;0;0;0;1
SOX1_M09157_1.94d.bed	0.2	2	10	10838	1;0;1;0;0;0;0;0;0;0;0;0;0;0;0;0;0;0;0;0;0;0;0;0;0;0;0;0;0;0;0;1;0;0;0;0;0;0;0;1;0;0;0;0;0;0;0;0;1;0;0;0;0;0;0;0;0;0;0;0;0;0;0;1;0;0;0;0;0;0;0;0;0;0;0;0;0;0;0;0;0;0;0;0;0;0;0;0;0;0;0;0;0;0;0;0;0;0;0;0;0;0;0;0;0;0;0;0;0;0;0;0;1;0;0;0;0;0;0;0;0;0;0;0;0;0;0;0;0;0;0;0;0;0;0;0;0;0;0;0;0;0;0;1;0;0;0;0;0;1
ARID5A_M00146_1.94d.bed	0.2	2	10	10781	1;0;0;0;0;0;0;0;0;0;0;0;0;0;0;0;0;0;0;0;0;0;0;0;0;0;0;0;0;0;0;0;0;0;0;0;0;0;0;0;0;0;0;0;0;0;0;0;0;0;0;0;0;0;0;0;0;0;0;0;0;0;0;0;0;0;0;0;1;0;0;0;0;0;0;0;1;0;0;0;0;0;0;0;0;0;0;0;0;0;0;1;0;0;0;0;1;0;0;0;0;0;0;0;0;1;1;0;0;0;0;0;0;0;0;0;0;0;0;0;0;0;0;0;0;1;0;0;0;0;0;0;0;0;0;0;0;0;0;0;0;0;0;0;0;0;0;0;0;1
TFEB_M06206_1.94d.bed	0.2	7	35	13055	2;0;0;0;0;0;0;0;0;0;0;0;0;0;0;0;0;0;0;0;0;0;2;0;0;0;0;0;0;0;0;0;0;2;0;0;0;0;0;0;0;0;0;0;2;0;0;0;0;0;0;0;0;0;0;0;0;0;0;4;0;0;0;0;0;2;0;2;0;0;0;0;0;0;2;0;0;0;0;0;0;0;0;2;2;0;0;0;0;0;0;0;2;0;0;0;0;0;0;0;0;0;0;0;0;0;0;0;0;0;0;0;0;0;0;0;0;0;0;0;0;0;0;0;0;0;0;0;2;0;2;0;0;0;0;2;0;0;0;0;0;0;0;0;2;0;0;0;0;2
HOXD12_M05834_1.94d.bed	0.2	1	5	10372	1;0;0;0;0;0;0;0;0;0;0;0;0;0;0;0;0;0;0;0;0;0;0;0;0;0;0;0;0;0;0;0;0;0;0;0;0;0;0;0;0;0;0;0;0;0;0;0;0;1;0;0;0;1;0;0;0;0;0;0;0;0;0;0;0;0;0;0;0;0;0;0;0;0;0;0;0;0;0;0;0;0;0;0;0;0;0;0;0;0;0;0;0;0;0;0;0;0;0;0;0;0;0;0;0;0;0;0;0;0;0;0;0;0;0;0;0;0;0;0;0;0;0;0;0;0;0;0;0;0;0;0;0;0;0;0;0;0;0;0;0;0;0;0;0;0;0;0;0;1
PAX3_M07571_1.94d.bed	0.2	2	10	12130	1;0;0;0;0;0;0;0;0;0;0;0;0;0;0;0;0;0;0;0;0;0;1;0;0;1;0;0;0;0;0;0;0;0;0;0;0;0;1;0;0;0;0;0;0;0;0;0;1;0;1;0;0;0;0;0;0;0;0;0;0;0;0;0;0;0;0;0;0;0;0;0;0;0;0;0;0;0;0;0;1;0;0;0;0;0;0;0;0;0;0;0;0;0;0;0;0;0;0;0;0;0;0;0;0;0;0;0;0;0;0;0;0;0;0;0;0;1;0;0;0;0;0;0;0;0;0;0;0;0;0;0;0;0;0;0;0;0;0;0;0;0;0;0;0;0;0;0;0;1
ZNF777_M10317_1.94d.bed	0.2	7	35	14330	1;0;0;0;2;0;0;1;0;1;0;0;0;0;1;0;0;1;0;0;1;0;0;0;0;0;0;0;0;0;0;0;0;0;1;1;0;0;0;0;0;0;0;0;0;0;0;0;1;0;0;0;0;0;0;1;0;0;0;0;0;0;1;0;1;1;0;0;0;0;0;0;0;0;1;0;0;1;0;1;0;0;0;3;0;0;0;1;0;0;0;1;1;0;0;0;0;1;0;0;0;0;0;0;0;1;0;0;1;1;0;0;0;1;0;0;0;0;0;0;0;0;0;1;0;0;0;1;0;0;0;0;0;0;0;0;1;0;0;0;0;0;0;0;0;0;0;0;0;2
OVOL2_M09037_1.94d.bed	0.2	1	5	10300	1;0;0;0;0;0;0;0;0;0;0;0;0;0;0;0;0;0;0;0;0;0;0;0;0;0;0;0;0;0;0;1;0;0;0;0;0;0;0;0;0;0;0;0;0;0;0;0;0;0;0;0;0;0;0;0;0;0;0;0;0;0;0;0;0;0;0;0;0;0;0;0;0;0;0;0;0;0;0;0;0;0;0;0;0;0;0;0;0;0;0;0;0;0;0;0;0;0;0;0;0;0;0;0;0;0;0;0;0;0;0;0;0;0;0;0;0;0;0;0;0;0;0;0;0;0;0;0;0;0;0;0;1;0;0;0;0;0;0;0;0;0;0;0;0;0;0;0;0;1
HMGA1_M06581_1.94d.bed	0.2	2	10	13066	1;0;0;0;0;0;0;0;0;0;0;0;0;1;0;0;0;0;0;0;0;0;1;0;0;0;0;0;0;0;0;0;0;0;0;0;0;0;0;0;0;0;0;0;0;0;0;0;0;0;0;0;0;0;0;0;0;0;1;0;0;0;0;0;0;0;0;0;0;0;0;1;0;0;0;0;0;0;0;0;0;0;0;0;0;0;0;0;0;0;0;0;0;0;0;0;0;0;1;0;0;0;0;0;0;0;0;0;0;0;0;0;0;0;0;0;0;1;0;1;0;0;0;0;0;0;0;0;0;0;0;0;0;0;0;0;0;0;0;0;0;0;0;0;0;0;0;0;0;1
SOX3_M09163_1.94d.bed	0.2	2	10	10838	1;0;1;0;0;0;0;0;0;0;0;0;0;0;0;0;0;0;0;0;0;0;0;0;0;0;0;0;0;0;0;1;0;0;0;0;0;0;0;1;0;0;0;0;0;0;0;0;1;0;0;0;0;0;0;0;0;0;0;0;0;0;0;1;0;0;0;0;0;0;0;0;0;0;0;0;0;0;0;0;0;0;0;0;0;0;0;0;0;0;0;0;0;0;0;0;0;0;0;0;0;0;0;0;0;0;0;0;0;0;0;0;1;0;0;0;0;0;0;0;0;0;0;0;0;0;0;0;0;0;0;0;0;0;0;0;0;0;0;0;0;0;0;1;0;0;0;0;0;1
ZNF385D_M09365_1.94d.bed	0.2	1	5	9354	2;0;0;0;0;0;0;0;0;0;0;0;0;0;0;0;0;0;0;0;0;0;0;0;0;0;0;0;0;0;0;0;0;0;0;0;0;0;0;0;0;0;0;0;0;0;0;0;0;0;0;0;0;0;0;0;0;0;0;0;0;0;0;0;0;0;0;0;0;0;0;0;0;0;0;0;0;0;0;0;0;0;0;0;0;0;0;0;0;0;0;0;0;0;0;0;0;0;0;0;0;0;0;0;0;0;0;0;0;0;0;0;0;0;0;0;0;0;0;0;0;0;0;0;0;0;0;0;0;0;0;0;0;0;0;0;0;0;0;0;0;0;0;0;0;0;0;0;0;2
HOXC12_M05827_1.94d.bed	0.2	1	5	10372	1;0;0;0;0;0;0;0;0;0;0;0;0;0;0;0;0;0;0;0;0;0;0;0;0;0;0;0;0;0;0;0;0;0;0;0;0;0;0;0;0;0;0;0;0;0;0;0;0;1;0;0;0;1;0;0;0;0;0;0;0;0;0;0;0;0;0;0;0;0;0;0;0;0;0;0;0;0;0;0;0;0;0;0;0;0;0;0;0;0;0;0;0;0;0;0;0;0;0;0;0;0;0;0;0;0;0;0;0;0;0;0;0;0;0;0;0;0;0;0;0;0;0;0;0;0;0;0;0;0;0;0;0;0;0;0;0;0;0;0;0;0;0;0;0;0;0;0;0;1
HOXA10_M09613_1.94d.bed	0.2	1	5	10372	1;0;0;0;0;0;0;0;0;0;0;0;0;0;0;0;0;0;0;0;0;0;0;0;0;0;0;0;0;0;0;0;0;0;0;0;0;0;0;0;0;0;0;0;0;0;0;0;0;1;0;0;0;1;0;0;0;0;0;0;0;0;0;0;0;0;0;0;0;0;0;0;0;0;0;0;0;0;0;0;0;0;0;0;0;0;0;0;0;0;0;0;0;0;0;0;0;0;0;0;0;0;0;0;0;0;0;0;0;0;0;0;0;0;0;0;0;0;0;0;0;0;0;0;0;0;0;0;0;0;0;0;0;0;0;0;0;0;0;0;0;0;0;0;0;0;0;0;0;1
NFIL3_M05938_1.94d.bed	0.2	2	10	11794	1;0;0;0;0;0;0;0;1;0;0;0;0;0;0;0;0;0;0;0;0;0;0;0;0;0;0;0;0;0;0;0;0;0;0;0;0;0;0;0;0;0;0;0;1;0;0;0;1;0;0;0;0;0;0;0;0;0;0;0;0;0;0;0;0;0;0;0;0;0;0;0;1;0;0;0;0;0;0;0;0;0;0;0;0;0;0;0;0;0;0;0;0;0;0;0;0;0;0;0;0;0;0;0;0;0;0;0;0;0;0;0;0;1;0;0;0;0;0;0;0;0;0;0;0;0;0;0;0;0;0;0;0;0;0;0;0;0;0;0;1;0;0;0;0;1;0;0;0;1
NFAT5_M05930_1.94d.bed	0.19883040935672514	34	171	33554	2;1;1;0;0;1;2;1;1;1;2;2;1;2;1;1;2;0;0;2;1;0;1;1;0;0;0;2;0;2;0;0;2;1;0;3;0;0;1;0;1;1;0;1;1;1;2;0;1;1;3;1;2;2;2;0;0;1;1;4;0;0;1;1;2;1;4;1;1;3;1;3;1;1;1;3;1;3;1;3;2;4;4;2;3;1;3;1;0;1;0;3;3;0;1;0;1;1;2;3;0;2;2;1;2;3;1;1;1;0;1;0;0;2;0;2;3;0;1;0;0;1;1;0;1;0;1;0;1;2;0;1;1;1;0;1;0;0;1;0;0;0;1;1;1;1;0;1;0;2
ZSCAN10_M00592_1.94d.bed	0.1984732824427481	26	131	29254	2;1;4;0;0;1;1;2;0;2;0;0;1;0;0;0;1;0;0;0;0;0;1;0;0;0;1;1;0;1;0;0;1;0;3;0;1;1;0;0;1;1;0;0;1;0;0;1;1;0;1;0;3;3;1;0;0;1;0;1;1;1;1;5;0;2;0;1;1;6;1;2;2;2;1;0;4;0;0;2;1;2;0;2;2;1;0;4;5;3;1;0;0;1;0;0;0;0;0;0;1;0;0;0;1;0;2;1;0;1;1;0;0;0;0;1;0;1;0;0;0;1;0;1;0;2;0;0;2;0;0;1;1;3;2;0;1;0;1;1;3;0;0;0;1;1;1;1;2;2
NFYB_M06673_1.94d.bed	0.19662921348314608	35	178	30905	2;1;2;1;0;3;1;2;0;0;1;1;0;1;1;1;0;0;0;0;1;0;1;1;0;2;0;2;0;0;1;2;1;0;0;1;0;0;2;2;0;0;1;2;0;2;1;2;0;4;0;1;1;1;3;3;1;3;3;1;1;2;3;2;3;1;0;1;4;2;5;1;4;4;1;1;0;2;1;3;1;1;2;0;5;5;0;5;1;0;2;3;2;0;2;1;2;1;1;0;0;1;2;2;1;1;1;1;1;0;0;1;0;0;0;1;0;0;0;0;1;0;0;0;1;0;1;2;0;2;0;2;0;1;0;1;0;1;0;2;2;2;1;1;0;3;2;0;0;3
ATF2_M08542_1.94d.bed	0.19642857142857142	11	56	13034	2;0;2;0;0;0;0;0;0;0;0;0;0;0;0;0;0;0;0;0;0;2;0;0;0;2;0;0;0;0;0;1;0;0;2;0;0;0;0;0;2;0;2;0;0;0;0;0;0;0;2;0;0;2;0;4;0;0;0;0;0;4;0;0;2;2;0;0;2;0;0;0;2;0;0;0;2;2;0;0;0;0;0;4;0;0;0;0;0;2;3;0;0;0;0;0;3;0;2;0;0;0;0;0;0;0;0;0;0;0;0;0;0;0;0;0;0;0;0;0;0;0;0;0;0;0;0;0;0;0;0;0;0;0;0;0;0;0;0;0;0;0;0;0;0;0;0;0;0;2
TP53_M06704_1.94d.bed	0.1962962962962963	53	270	42970	1;1;2;0;1;3;1;1;0;3;1;1;5;2;0;3;3;0;0;0;0;1;7;0;2;3;3;2;0;2;3;1;1;1;1;4;1;2;1;0;1;1;1;2;2;0;1;0;1;1;2;1;2;1;2;6;4;3;3;0;2;0;4;1;4;3;1;1;2;4;0;2;0;1;2;8;5;2;6;7;5;3;5;1;1;1;2;6;1;5;2;1;6;2;1;0;2;6;0;2;0;2;0;0;0;0;1;4;1;2;3;0;3;1;2;3;3;0;0;0;0;1;0;0;1;1;2;0;1;5;2;1;0;3;2;1;2;0;3;0;2;3;0;0;2;3;0;1;1;3
HIVEP1_M06845_1.94d.bed	0.19594594594594594	29	148	30232	1;0;1;2;1;0;0;1;0;1;3;1;2;0;0;1;0;0;1;0;1;1;1;0;0;0;0;0;0;0;2;1;1;0;2;1;2;1;3;0;0;1;0;1;0;0;0;2;0;1;1;1;3;3;1;1;0;1;1;0;0;1;1;3;1;3;0;1;1;2;3;0;1;4;3;5;1;2;2;2;0;0;2;2;0;0;3;1;0;0;1;1;1;1;1;0;2;3;0;0;0;0;1;0;2;0;1;1;3;0;1;1;0;1;1;1;1;0;0;3;0;0;1;2;3;1;1;0;1;2;0;0;0;2;0;2;1;0;1;2;1;0;0;0;2;0;1;0;2;3
ZNF184_ZNF184.RCADE.bed	0.19594594594594594	29	148	34150	1;2;2;0;2;1;2;0;0;1;2;1;0;2;0;0;1;0;0;2;0;0;1;1;0;1;2;0;0;0;0;3;1;0;1;1;0;2;0;0;1;0;0;2;0;0;0;1;4;1;1;4;2;1;0;1;0;1;2;3;1;1;1;1;1;2;4;3;0;1;2;0;3;2;1;0;2;4;3;2;2;0;4;0;0;1;0;1;1;0;3;0;0;0;0;1;2;2;1;1;0;1;0;0;0;3;3;1;0;1;0;0;0;0;1;0;1;0;0;1;0;2;0;1;0;0;1;0;0;1;2;0;3;3;0;0;1;0;0;0;2;2;1;1;2;0;1;2;0;1
ZNF143_M09397_1.94d.bed	0.19555555555555557	44	225	36727	1;2;0;0;2;0;1;3;1;2;0;0;3;0;0;2;0;2;0;1;1;1;0;0;2;1;3;0;1;5;2;0;1;0;3;1;2;0;1;1;2;2;1;0;2;1;1;1;4;1;0;3;1;1;3;1;3;3;1;4;0;1;3;4;1;1;3;4;3;2;2;6;2;4;1;2;5;2;2;2;4;1;1;0;5;1;3;2;2;2;0;1;1;1;1;1;2;0;0;2;3;2;2;1;0;2;0;1;0;3;1;1;0;1;1;0;3;1;0;0;1;3;1;3;4;1;0;2;2;1;3;1;2;3;0;1;3;1;1;1;0;0;2;0;0;1;0;1;2;2
SP1_M09181_1.94d.bed	0.19456366237482117	272	1398	82836	6;9;4;4;4;5;2;7;2;5;5;3;4;11;7;8;5;8;8;6;8;4;7;5;2;7;10;8;9;12;4;5;8;5;10;12;7;14;13;17;14;14;8;9;8;12;11;12;8;10;10;11;11;11;18;12;15;16;17;7;14;11;25;22;20;15;26;24;21;16;20;21;10;8;21;10;17;11;18;21;25;20;17;14;16;10;14;11;17;9;10;9;9;13;8;9;7;8;6;6;7;8;8;5;6;4;6;5;3;6;3;5;5;7;2;1;9;4;7;8;9;9;12;8;7;6;11;11;6;6;10;4;4;7;1;5;7;4;4;5;4;11;4;4;4;6;4;3;5;4
ATOH1_M09091_1.94d.bed	0.19444444444444445	14	72	20452	3;0;1;0;0;0;0;0;0;0;0;0;0;0;0;0;0;1;0;1;0;0;0;1;0;0;0;1;0;0;0;0;3;2;0;0;0;0;0;0;1;1;1;0;0;1;0;0;1;1;0;0;2;1;0;0;0;0;0;1;1;1;1;0;0;1;0;2;1;1;1;1;0;1;0;1;0;0;1;1;1;1;2;0;0;0;0;1;0;0;2;1;0;1;0;1;1;1;0;0;0;0;1;0;2;1;0;1;0;0;0;0;0;0;0;2;1;1;0;0;0;0;0;0;0;0;0;1;0;0;2;1;0;2;1;0;0;0;0;1;0;0;0;1;0;2;0;0;1;1
NFYA_M06672_1.94d.bed	0.19428571428571428	34	175	30576	3;2;1;1;1;2;2;2;0;1;0;0;1;0;3;0;0;0;0;1;0;1;2;0;1;1;2;0;0;1;1;0;1;0;1;0;1;2;2;0;1;0;2;0;1;1;1;0;4;0;1;1;3;4;2;2;4;1;1;2;0;4;3;2;0;1;4;3;4;2;3;3;1;1;2;0;3;1;2;2;3;2;2;3;3;2;1;2;0;2;1;1;1;2;1;1;0;0;2;2;2;1;0;1;1;0;0;0;1;0;0;0;1;0;0;0;0;1;1;0;1;0;1;0;1;2;0;2;0;1;0;1;1;1;0;2;2;1;1;0;1;3;1;0;1;2;0;0;0;1
ZNF445_ZNF445.MEME.bed	0.19402985074626866	13	67	21901	1;0;0;0;0;0;0;0;0;0;1;0;0;0;0;1;0;0;0;0;0;3;0;0;1;0;1;0;0;0;1;0;0;2;1;0;0;0;2;0;0;0;1;0;1;0;0;0;2;0;0;0;1;1;0;0;2;0;2;0;1;0;0;0;0;1;0;0;0;0;0;2;1;1;1;1;2;1;0;1;0;1;0;0;1;0;1;2;0;3;1;0;0;0;0;0;0;0;0;0;0;0;0;0;0;2;0;0;0;0;0;0;1;1;1;0;0;1;0;0;0;0;1;0;1;0;2;0;1;0;1;0;0;0;0;0;1;1;0;1;1;1;0;1;0;0;0;2;0;1
JUN_M10269_1.94d.bed	0.19230769230769232	5	26	11723	1;0;0;0;0;0;0;0;0;0;0;0;0;0;0;0;0;0;0;0;0;0;0;0;0;0;1;0;0;0;0;0;0;0;0;0;0;0;0;0;1;0;0;0;0;0;0;0;0;0;1;0;0;1;0;1;0;0;1;0;1;2;0;0;1;1;0;0;1;0;1;0;0;0;0;0;0;1;0;0;0;0;0;2;0;0;0;0;1;0;1;0;0;0;0;1;0;0;1;0;0;0;0;0;0;0;0;0;0;0;0;0;0;0;0;0;0;0;0;0;0;0;0;0;0;0;0;0;0;0;0;0;0;0;1;0;0;1;0;0;0;0;0;0;0;0;0;1;0;1
TLX1_M06827_1.94d.bed	0.19217081850533807	54	281	43247	3;6;2;1;4;0;0;2;0;1;0;0;3;2;1;3;6;0;2;4;2;2;0;0;2;1;0;6;1;1;0;0;2;1;0;2;3;1;2;1;2;0;2;4;1;0;2;1;1;1;0;4;1;2;0;3;5;1;4;0;0;2;1;2;2;4;2;3;4;3;4;3;2;1;4;5;3;2;8;2;2;2;5;1;10;4;2;2;2;1;4;1;1;1;3;3;4;1;0;4;1;3;2;0;2;4;0;1;4;0;1;0;1;3;0;4;2;1;1;2;0;1;2;1;1;0;1;0;1;0;0;0;0;1;2;2;0;2;4;2;1;2;3;2;1;1;3;0;0;4
HAND1_M08969_1.94d.bed	0.19078947368421054	87	456	50542	3;3;0;2;4;1;5;5;5;2;4;2;3;2;3;2;4;4;5;2;0;3;5;2;1;2;4;2;2;3;2;1;3;0;3;3;2;3;3;2;3;2;2;4;8;2;3;2;5;3;5;1;3;4;1;3;1;7;4;6;7;5;1;4;2;1;7;5;6;4;2;11;0;7;5;3;10;8;2;3;6;6;8;2;4;2;5;4;3;1;3;6;1;2;6;2;0;2;1;2;5;5;4;5;1;3;0;1;7;0;2;1;1;2;0;3;2;1;7;2;2;1;1;0;2;1;5;1;4;0;5;2;1;2;2;0;6;2;1;3;3;2;2;2;4;0;3;2;8;1
JUN_M10271_1.94d.bed	0.19047619047619047	8	42	12219	2;0;0;1;0;0;0;0;0;0;0;0;0;0;0;0;0;0;0;1;0;0;0;0;2;0;0;0;0;0;0;0;1;0;0;0;0;0;0;0;1;0;0;0;0;0;0;2;0;0;1;0;1;0;0;1;0;1;3;0;1;1;0;0;2;0;0;0;1;0;0;0;1;1;0;0;0;0;0;2;0;1;1;0;0;1;0;0;0;0;0;1;1;1;0;0;0;0;0;1;0;0;0;0;0;0;0;0;0;1;2;0;0;0;0;0;0;0;0;0;0;0;0;0;0;0;0;0;0;0;0;0;0;0;0;0;0;0;1;0;0;2;0;0;0;0;0;0;1;1
FOXB1_M05711_1.94d.bed	0.189873417721519	15	79	32750	2;0;0;0;0;0;0;0;2;0;0;0;0;0;1;0;0;0;1;0;1;1;0;0;0;0;0;0;0;0;0;0;1;1;0;0;1;0;0;0;0;0;0;2;0;1;1;0;0;0;1;2;0;0;0;3;1;0;0;0;0;1;0;3;0;1;0;2;1;0;2;2;0;1;0;0;0;0;0;2;2;0;2;2;2;4;1;0;0;0;1;2;0;3;1;1;0;0;0;0;0;0;0;0;3;0;1;0;0;1;2;0;0;0;1;0;0;0;1;0;1;0;0;0;0;0;0;0;2;0;0;0;0;0;0;0;1;0;2;0;2;0;0;0;0;0;1;1;0;1
ZNF350_M10429_1.94d.bed	0.18947368421052632	18	95	27158	1;0;1;0;3;0;0;4;1;2;1;0;2;1;2;0;1;1;0;1;0;0;1;0;0;0;1;0;0;2;1;1;0;1;0;0;1;0;0;0;1;3;1;0;0;0;2;0;0;0;1;1;1;0;0;0;1;0;1;3;0;0;0;0;1;0;4;1;0;3;1;0;1;2;0;0;1;2;0;2;2;1;1;1;0;1;0;1;2;0;0;1;1;1;0;1;0;1;0;1;0;3;0;0;0;0;0;1;1;0;0;0;0;0;0;0;1;0;0;0;1;1;1;0;0;2;0;0;0;0;0;0;0;0;3;0;0;1;0;0;0;0;0;0;0;0;0;0;1;1
ZNF597_M09381_1.94d.bed	0.1888111888111888	27	143	26168	3;0;1;2;2;1;1;1;0;1;0;1;1;0;0;0;1;1;0;3;3;1;3;0;0;1;1;0;2;0;0;1;1;0;0;0;3;1;1;1;2;0;2;1;2;1;1;1;1;0;2;2;1;1;1;0;0;0;1;1;3;1;2;1;0;2;1;0;3;1;2;1;1;1;0;4;1;0;1;1;2;4;4;0;3;0;2;1;0;1;2;0;0;1;4;1;0;0;1;1;0;0;0;1;1;3;0;1;1;0;2;0;0;0;0;0;0;0;0;0;0;1;2;0;0;2;0;2;2;0;2;0;1;0;0;0;1;1;0;0;1;1;0;0;1;1;2;0;0;2
TFAP2B_M09227_1.94d.bed	0.18863049095607234	73	387	22849	3;0;2;4;5;4;1;0;2;4;2;1;3;3;3;3;0;5;1;2;4;4;0;3;0;1;1;7;1;2;0;5;6;3;6;3;9;6;2;0;1;4;2;1;4;1;0;0;8;0;1;7;2;2;4;0;2;2;2;6;4;4;6;6;4;3;2;2;6;6;5;3;5;2;7;3;9;0;7;7;4;6;9;1;6;6;3;7;6;3;2;2;2;1;0;2;0;4;2;0;1;0;0;2;0;2;2;2;2;0;2;0;7;2;0;0;1;3;2;2;5;0;0;2;2;0;1;0;2;0;0;0;0;0;0;0;2;4;2;6;2;2;0;2;0;2;1;1;0;3
FOXA1_M09574_1.94d.bed	0.18831168831168832	29	154	38036	3;0;1;0;0;1;0;0;2;0;0;3;2;0;1;1;0;0;2;1;0;3;0;2;0;0;0;1;3;1;1;2;0;0;1;1;0;1;0;0;2;0;2;0;3;0;1;0;0;3;2;0;2;0;1;0;1;1;1;2;0;2;4;2;1;0;3;1;2;1;3;1;1;1;1;1;2;0;2;4;3;2;2;2;4;0;1;0;0;0;0;0;4;1;0;2;0;0;0;0;2;1;0;3;1;2;0;1;0;4;2;0;0;0;0;1;1;0;2;0;0;0;0;1;2;0;1;0;0;4;1;0;0;0;1;1;3;1;3;0;2;0;0;0;2;0;0;0;0;4
IRF4_M05848_1.94d.bed	0.1875	6	32	13166	1;0;0;1;0;0;0;0;0;0;0;0;0;1;0;0;0;0;0;0;0;0;0;0;0;0;1;0;0;0;1;0;0;0;0;0;0;0;1;0;1;0;1;0;0;0;1;0;0;0;0;0;0;1;0;0;2;0;0;0;2;0;0;0;0;0;0;0;0;0;1;0;0;0;0;0;0;1;0;0;1;0;1;0;0;1;1;0;0;0;0;0;0;1;0;0;0;0;1;0;0;0;1;0;0;0;0;0;0;0;0;1;0;0;1;1;0;1;0;0;0;0;0;0;0;0;0;0;0;0;0;0;0;0;0;0;0;0;0;0;0;1;0;0;1;0;0;1;0;1
ARNT_M00267_1.94d.bed	0.1875	6	32	12727	1;0;0;0;0;0;0;0;0;0;1;0;2;0;0;0;0;0;0;0;0;0;0;0;0;0;0;0;0;0;0;1;0;0;0;0;0;0;1;0;1;0;1;0;2;1;1;2;0;0;0;0;0;0;0;0;0;0;0;0;0;1;0;0;0;0;1;1;0;0;0;1;1;0;2;1;0;0;0;0;0;0;0;0;0;1;0;0;0;0;1;1;1;0;0;0;0;0;0;0;0;0;0;1;0;0;1;0;0;0;0;0;0;0;0;0;0;0;0;0;0;0;0;0;0;0;0;0;1;1;0;0;0;0;0;0;0;0;0;0;0;0;0;0;0;0;0;0;0;1
HSF5_M09723_1.94d.bed	0.1875	3	16	12124	1;0;0;1;0;0;0;0;0;0;0;0;0;0;0;0;0;1;0;0;0;0;0;0;0;0;0;0;0;0;0;0;0;0;0;0;0;0;0;0;0;0;0;1;0;0;0;0;0;0;0;0;0;0;0;0;0;0;0;0;0;0;0;0;0;0;0;0;0;0;0;2;0;0;0;0;0;0;0;0;0;0;0;0;0;0;0;0;0;0;0;0;0;0;0;0;0;2;0;0;0;0;0;0;0;0;0;0;0;0;0;0;0;0;0;2;0;0;0;1;0;0;0;0;0;0;1;0;0;1;0;0;0;0;0;0;1;0;0;0;0;0;0;0;0;0;0;0;0;1
ZNF213_M10324_1.94d.bed	0.18686868686868688	74	396	34255	5;2;4;5;3;1;2;7;1;4;5;3;1;0;2;2;2;3;0;3;1;2;2;0;1;3;3;0;3;4;1;4;5;2;2;4;0;3;2;2;3;5;2;2;3;2;1;3;2;4;2;5;5;5;6;1;0;6;5;2;2;8;3;6;4;4;7;7;9;2;3;5;3;3;2;3;2;5;6;5;7;4;8;1;4;3;2;1;3;2;5;4;2;2;3;3;2;3;4;1;1;3;0;2;7;0;0;3;2;3;1;5;1;1;1;2;0;1;1;5;3;3;4;1;0;0;1;1;0;1;0;0;1;0;3;1;0;2;1;2;2;1;3;0;1;1;1;0;4;3
ZNF250_M09341_1.94d.bed	0.18627450980392157	38	204	37790	4;2;0;0;0;0;1;0;0;0;0;2;2;1;3;0;2;1;5;2;1;3;1;0;2;1;3;2;0;1;1;0;2;1;0;0;2;2;0;0;1;3;1;1;0;2;1;2;0;0;2;0;0;5;1;1;3;0;0;1;1;0;1;2;1;1;0;4;1;1;7;4;3;2;2;1;1;2;0;4;2;2;1;0;1;1;2;1;0;3;2;0;2;3;2;0;2;0;1;1;2;1;3;2;0;7;0;3;2;1;2;1;1;0;3;1;2;2;1;1;3;1;1;0;1;2;2;1;0;0;3;0;5;1;0;1;1;1;1;2;0;0;0;1;1;0;1;2;0;2
ARNT_M08470_1.94d.bed	0.18604651162790697	8	43	13624	1;1;0;0;0;0;0;1;3;0;0;0;0;0;0;0;0;0;0;1;0;0;0;1;0;1;0;0;0;0;0;0;0;0;0;0;1;1;0;2;0;0;1;0;2;0;1;1;0;0;0;0;0;0;0;0;0;0;1;0;0;1;0;0;0;0;1;0;0;2;0;1;0;1;1;2;0;1;1;0;0;0;0;1;0;0;0;0;0;0;0;1;0;0;0;1;0;1;0;0;0;0;0;0;0;0;0;0;1;0;0;0;0;0;0;0;1;0;0;0;0;0;0;0;0;0;0;0;0;0;0;0;0;1;0;0;0;1;0;0;0;0;0;2;0;0;0;0;0;2
ARNT_M08469_1.94d.bed	0.18604651162790697	8	43	13624	1;1;0;0;0;0;0;1;3;0;0;0;0;0;0;0;0;0;0;1;0;0;0;1;0;1;0;0;0;0;0;0;0;0;0;0;1;1;0;2;0;0;1;0;2;0;1;1;0;0;0;0;0;0;0;0;0;0;1;0;0;1;0;0;0;0;1;0;0;2;0;1;0;1;1;2;0;1;1;0;0;0;0;1;0;0;0;0;0;0;0;1;0;0;0;1;0;1;0;0;0;0;0;0;0;0;0;0;1;0;0;0;0;0;0;0;1;0;0;0;0;0;0;0;0;0;0;0;0;0;0;0;0;1;0;0;0;1;0;0;0;0;0;2;0;0;0;0;0;2
IRF4_M08843_1.94d.bed	0.18604651162790697	8	43	14784	1;0;0;0;0;0;0;0;0;0;0;0;1;0;0;0;0;0;0;0;1;0;0;0;0;0;0;0;0;0;0;0;0;0;0;1;0;1;0;1;0;0;0;1;0;0;0;0;0;0;0;0;2;0;0;0;2;0;0;0;0;0;0;2;1;1;0;0;0;0;0;3;0;0;1;0;1;0;1;1;0;0;0;0;0;1;2;0;0;0;0;2;0;0;1;0;0;1;1;0;0;0;0;1;0;1;1;0;0;0;2;0;0;0;0;0;1;0;0;0;0;0;0;0;0;0;0;0;0;0;1;0;0;1;0;1;0;0;1;0;0;0;1;0;0;0;0;0;0;1
ZNF141_ZNF141.RCADE.bed	0.1857341361741547	401	2159	109240	9;8;4;12;8;6;8;8;11;11;13;14;17;16;9;11;16;7;16;7;8;16;14;17;17;16;5;6;11;15;10;18;13;15;8;14;15;14;10;10;12;12;9;23;14;15;12;25;18;15;11;22;14;24;18;20;26;20;23;22;24;18;20;25;22;18;21;23;23;20;28;25;31;29;30;25;27;37;27;20;18;17;16;23;16;26;23;11;21;12;15;12;18;17;16;12;24;11;17;13;21;19;12;7;9;9;11;8;10;15;16;11;17;10;11;11;10;6;15;15;11;10;6;9;9;12;8;12;13;20;9;11;10;11;7;11;7;11;6;10;6;9;5;2…
ZNF17_ZNF17.RCADE.bed	0.18552036199095023	164	884	86529	5;3;4;3;2;5;6;4;3;7;5;6;5;5;5;4;5;5;8;5;4;9;6;5;7;6;8;5;6;3;4;1;3;6;6;5;4;6;4;5;6;4;9;5;10;8;5;6;7;7;8;8;9;4;7;11;7;5;7;5;18;3;10;12;10;7;17;13;12;8;5;8;11;12;7;9;5;17;14;10;15;10;3;7;10;11;8;8;6;11;7;5;5;5;6;2;7;5;6;3;6;4;2;6;1;8;2;7;3;10;5;4;4;6;6;5;3;0;4;7;9;9;2;2;2;4;2;5;5;2;6;3;4;3;5;2;4;3;3;2;2;2;6;2;6;3;4;1;2;1
ZNF626_ZNF626.RCADE.bed	0.18518518518518517	55	297	45799	3;2;3;0;0;3;1;2;2;1;1;2;0;3;0;1;2;6;0;2;3;1;2;1;2;2;2;1;2;0;2;0;2;1;1;1;3;0;4;2;2;3;2;4;2;2;0;2;2;2;4;2;3;2;2;4;2;5;0;4;1;1;4;3;2;2;3;3;6;1;4;2;4;4;4;1;4;3;6;6;3;1;0;0;3;3;1;1;1;2;1;5;1;2;3;3;2;0;1;1;1;2;3;1;1;1;1;2;2;3;4;3;4;1;1;0;2;1;0;0;0;4;3;2;1;0;1;2;1;1;1;2;6;1;1;0;1;1;3;0;2;1;1;1;0;3;2;1;3;5
ZNF582_ZNF582.RCADE.bed	0.18495297805642633	59	319	38486	2;1;1;2;2;3;1;1;6;2;0;0;2;4;0;2;1;0;2;2;0;2;1;1;2;1;2;1;3;1;3;0;1;0;0;4;3;1;1;5;2;3;1;4;1;3;1;0;4;1;2;5;2;5;5;5;3;1;3;2;1;7;5;5;3;3;4;3;6;5;4;1;4;3;2;2;1;7;2;8;3;1;5;1;3;2;1;2;1;5;4;3;3;3;1;5;0;0;3;2;1;3;1;0;2;1;4;1;1;3;2;4;1;0;1;0;0;3;0;0;2;0;2;3;1;2;0;1;1;1;2;2;4;2;0;3;1;1;1;0;2;0;3;0;2;1;1;2;3;4
ZNF778_ZNF778.RCADE.bed	0.1848341232227488	39	211	40398	1;0;3;1;0;1;1;1;3;1;3;2;1;0;1;1;0;1;1;0;1;2;1;1;0;0;2;3;2;0;2;0;0;1;3;3;1;1;1;4;1;0;1;3;0;3;2;2;2;2;1;0;0;1;1;2;1;3;1;2;1;3;2;1;2;2;1;1;5;2;5;1;0;4;0;3;0;4;4;2;3;1;3;4;2;3;1;0;5;2;1;2;2;0;2;1;3;2;2;2;2;4;2;0;2;1;1;2;0;1;2;0;0;0;0;2;1;0;0;1;0;0;1;0;1;0;1;1;1;1;0;2;1;0;0;1;0;2;1;0;1;2;3;1;3;0;0;0;0;4
ZNF331_M10437_1.94d.bed	0.18482490272373542	190	1028	109096	3;9;9;2;7;5;6;4;14;6;8;4;5;5;9;6;3;8;4;5;6;4;8;0;4;4;9;7;14;10;11;7;5;3;5;4;3;8;6;6;10;4;1;6;1;6;7;6;8;9;6;6;8;14;2;6;7;8;12;8;11;14;18;7;8;4;5;3;16;17;10;15;10;10;16;8;5;9;12;18;10;16;11;7;9;10;8;4;8;5;9;3;10;6;8;9;8;6;5;6;6;7;3;7;5;9;6;11;3;3;10;15;5;5;8;3;3;2;9;4;8;7;4;8;5;10;5;7;4;5;2;3;2;2;2;7;7;3;10;6;3;2;5;5;2;7;4;3;6;4
ATOH7_M09817_1.94d.bed	0.18478260869565216	17	92	21901	1;2;2;2;0;4;2;0;0;0;4;0;0;0;0;0;0;2;1;4;0;0;2;0;2;0;0;4;0;0;0;0;0;0;1;0;0;0;0;1;0;0;0;0;0;0;0;3;0;0;0;0;0;0;0;0;2;1;0;0;0;0;0;0;0;0;3;0;0;1;1;1;2;1;0;1;2;4;0;0;2;0;0;0;2;0;0;0;4;0;0;0;0;1;0;0;0;0;1;0;0;0;0;3;0;0;0;0;0;2;0;2;2;0;1;0;0;1;0;0;0;0;0;0;0;0;4;2;3;0;0;0;0;0;0;0;0;0;0;0;0;2;0;0;0;1;0;0;0;2
KLF1_M08886_1.94d.bed	0.18433179723502305	80	434	38934	4;0;2;2;0;2;1;4;0;0;0;2;0;4;1;4;1;5;3;1;4;0;3;0;1;2;6;4;1;2;4;1;4;1;4;2;2;4;3;2;6;2;3;3;2;1;3;2;3;6;1;3;2;2;8;5;6;5;3;7;3;3;3;9;7;3;4;5;5;3;4;9;5;5;7;5;7;5;2;6;5;3;10;3;4;3;8;1;6;5;2;4;1;5;3;2;2;1;1;1;0;1;2;2;4;3;3;1;0;1;0;1;2;2;3;2;3;0;2;1;5;2;2;4;1;0;3;2;2;1;6;3;3;1;2;4;2;2;1;1;1;2;5;1;1;3;4;1;2;4
FOXA1_M08669_1.94d.bed	0.18421052631578946	14	76	21862	1;0;0;0;0;0;0;0;0;0;1;0;0;0;0;1;1;0;0;0;0;1;0;2;0;1;0;0;0;0;2;0;1;2;0;0;0;0;1;0;0;2;1;1;2;0;0;0;1;2;0;2;0;1;0;0;0;0;0;0;1;0;4;2;0;0;2;0;0;0;2;0;0;3;1;0;0;2;0;1;2;0;0;0;1;1;2;0;0;0;0;4;1;1;2;3;0;0;0;0;0;0;0;1;0;1;0;0;0;0;0;2;0;2;0;0;0;0;0;0;0;0;0;0;0;0;0;0;2;0;0;0;0;2;0;0;0;0;0;0;0;0;0;3;0;0;0;0;0;1
ZNF143_M06241_1.94d.bed	0.184	23	125	28736	2;1;0;2;2;0;0;1;0;1;1;0;1;1;2;1;1;0;1;1;0;1;1;3;0;2;0;0;0;0;3;0;0;1;1;0;0;0;1;0;0;0;1;0;2;0;0;1;0;0;0;1;3;2;1;0;0;1;2;0;1;3;1;0;1;0;1;0;5;1;1;1;1;1;5;0;2;1;1;2;0;1;2;2;3;2;0;1;1;0;0;0;1;0;0;0;0;0;0;0;0;0;0;0;1;1;0;1;3;1;0;0;0;1;1;2;1;0;0;0;0;3;1;1;0;0;0;1;2;2;1;1;1;1;1;1;2;0;1;1;1;0;0;1;0;0;0;0;1;3
TP63_M06417_1.94d.bed	0.1839080459770115	64	348	46878	2;2;1;2;0;1;1;1;2;3;1;0;0;3;1;2;2;5;1;0;3;4;2;1;1;6;3;4;1;2;0;2;2;3;6;4;2;1;4;1;2;0;0;2;3;3;2;2;2;2;3;2;0;1;3;2;8;3;3;1;2;2;3;2;1;9;3;2;4;5;2;1;2;2;1;2;9;5;4;10;8;1;5;1;2;5;1;6;3;3;2;1;4;2;2;3;2;4;1;2;0;3;1;0;1;0;2;3;2;2;3;1;2;3;4;2;2;1;1;3;1;0;2;3;0;1;5;1;2;1;3;1;0;3;5;3;1;1;4;1;3;1;2;2;3;5;1;0;0;1
ZNF329_M10387_1.94d.bed	0.18351477449455678	118	643	74299	4;0;3;2;0;3;3;4;3;5;6;1;6;4;2;2;4;1;4;5;0;8;4;2;5;6;3;2;4;3;2;2;4;4;2;6;3;0;9;5;4;8;4;6;3;7;7;3;3;7;5;8;2;7;3;8;4;9;8;2;6;5;6;5;7;4;7;8;5;6;7;7;4;11;4;10;10;10;5;10;4;6;6;8;7;8;4;7;5;6;3;5;6;3;1;5;4;2;6;2;1;4;9;2;3;4;5;3;2;4;1;10;3;6;5;4;3;3;4;2;4;1;1;5;2;4;1;2;2;5;0;2;0;3;6;2;5;2;2;1;2;2;4;3;1;4;8;4;2;5
FOXP1_M08697_1.94d.bed	0.18333333333333332	11	60	19668	1;0;0;0;0;0;0;0;1;0;0;0;0;1;0;0;0;3;0;0;0;0;0;2;1;1;0;0;1;0;1;0;1;0;0;0;0;0;2;0;0;0;0;1;0;0;1;0;0;0;2;2;0;0;2;1;0;0;0;1;1;0;0;0;1;0;0;0;1;1;0;0;1;1;3;1;0;0;0;1;0;1;1;0;0;0;0;0;0;0;0;0;1;0;0;0;0;1;0;1;0;1;1;0;1;0;0;0;0;0;0;0;1;2;0;1;1;0;0;1;0;1;1;0;0;0;0;1;0;0;1;0;0;0;0;0;0;0;0;1;0;1;0;0;0;0;0;1;0;2
ZNF708_ZNF708.RCADE.bed	0.18324607329842932	35	191	33371	3;3;1;1;1;0;1;2;6;1;0;0;0;0;0;3;2;0;1;0;1;1;1;2;0;2;0;1;0;0;2;1;0;2;2;0;0;2;2;0;3;3;1;1;1;1;0;4;1;0;0;0;0;3;2;1;1;5;0;0;1;2;2;4;0;2;1;2;1;0;7;2;1;1;4;6;3;1;1;1;2;1;1;2;2;0;3;2;2;3;0;3;0;5;1;1;0;2;2;1;0;2;0;1;2;0;1;3;0;0;1;2;2;1;2;1;1;1;0;0;1;2;2;1;3;0;0;1;1;1;0;0;1;1;0;0;0;1;0;0;0;3;1;2;1;0;0;0;1;1
ZFP64_M10434_1.94d.bed	0.18280585734529994	387	2117	96899	14;11;12;10;11;11;5;13;10;13;12;7;6;2;10;9;13;7;15;19;18;9;12;11;8;18;12;6;18;18;14;15;11;12;9;11;16;19;12;26;17;8;14;21;15;20;18;19;17;22;20;25;18;28;19;17;22;18;23;21;16;27;24;20;28;27;31;29;28;36;23;18;26;27;27;17;28;23;26;25;19;30;14;18;18;25;22;15;21;16;18;21;12;10;11;20;19;19;14;21;8;14;14;12;6;11;8;9;14;11;7;13;6;8;5;6;9;5;15;9;11;11;6;7;11;2;8;8;4;2;4;5;8;6;4;4;8;9;6;8;6;4;2;5;9;3;3;5;12;9
ZNF528_ZNF528.RCADE.bed	0.182648401826484	40	219	42404	3;0;2;3;0;1;1;0;3;1;2;1;4;2;0;3;3;0;1;1;2;0;0;1;0;1;2;1;1;4;1;1;0;2;2;2;2;4;1;0;4;3;0;1;1;3;0;1;1;0;1;2;0;0;2;2;1;1;0;4;1;1;1;2;3;1;0;4;5;3;3;1;1;1;0;3;2;5;1;3;3;3;2;1;1;2;0;0;2;1;0;1;3;3;3;4;3;0;1;0;2;1;0;1;1;0;0;1;1;1;0;1;1;0;2;1;1;3;1;2;0;3;2;1;6;1;0;1;1;3;0;0;2;0;2;1;0;2;1;1;1;2;0;0;0;2;1;2;3;1
ZNF574_M10384_1.94d.bed	0.1826086956521739	21	115	22143	3;1;1;0;0;0;1;0;2;0;0;1;1;1;0;1;1;2;0;1;0;1;1;0;0;1;0;1;1;1;1;0;0;4;0;0;1;0;0;1;1;0;1;0;1;0;1;0;1;3;0;0;3;1;2;1;0;1;2;0;2;2;3;1;1;3;1;0;1;0;1;3;4;0;1;0;1;0;1;1;2;4;3;0;1;0;0;0;1;1;0;0;0;0;0;0;0;1;1;0;1;0;0;0;0;1;1;2;0;0;1;1;0;0;0;0;0;3;0;1;2;0;1;1;1;1;0;0;1;0;1;0;0;1;0;0;1;0;1;0;0;0;0;0;2;0;2;0;0;1
ZSCAN30_M10388_1.94d.bed	0.1825	365	2000	158265	9;6;16;12;8;13;11;15;17;15;13;10;15;16;14;9;7;18;11;14;9;14;8;8;13;17;8;14;12;7;8;14;7;15;14;15;17;18;20;15;12;10;13;18;12;13;11;15;16;14;14;17;15;14;15;14;18;20;22;17;15;17;18;16;17;25;22;21;25;20;16;21;28;24;26;31;20;21;23;28;20;25;23;21;14;16;17;26;19;15;15;19;15;14;13;7;15;12;16;14;9;10;13;6;7;9;5;11;13;9;12;7;7;7;8;9;8;10;8;8;9;15;9;12;6;13;8;4;6;12;10;9;14;10;8;9;8;9;7;6;5;6;8;6;6;8;4;8;5;11
DRGX_M05623_1.94d.bed	0.18181818181818182	2	11	15148	1;0;0;0;0;0;0;0;0;0;0;0;0;0;0;0;1;0;0;0;0;0;0;0;0;0;0;0;0;0;0;0;0;0;0;0;0;0;0;1;0;0;0;0;0;0;0;0;0;0;0;0;0;0;0;0;0;0;0;0;0;0;0;0;0;0;0;0;0;0;0;1;0;0;0;0;0;0;0;0;0;0;0;0;0;0;0;0;0;0;1;0;0;0;0;0;0;0;0;0;0;0;0;0;0;0;0;0;0;0;0;0;0;0;2;0;0;0;0;2;0;0;0;0;0;0;0;0;0;0;0;0;0;0;0;0;0;0;0;0;0;0;0;0;0;0;0;0;0;1
STAT3_M05480_1.94d.bed	0.18181818181818182	38	209	34829	2;2;0;1;1;1;1;0;2;0;2;0;0;1;1;2;1;2;0;1;1;2;2;0;3;0;2;3;3;2;4;1;2;1;1;1;3;0;0;1;2;0;1;0;0;1;1;1;1;1;1;0;1;1;0;3;3;1;1;1;0;1;1;1;0;4;4;1;1;0;4;4;3;4;4;1;0;3;1;3;0;4;5;1;1;1;2;3;2;0;3;2;0;2;1;0;2;0;2;2;2;3;1;4;2;1;2;1;1;0;2;1;0;3;3;4;0;2;0;1;4;0;0;0;0;0;0;0;1;3;1;1;1;0;4;1;0;2;1;0;1;0;0;1;2;0;0;4;0;3
ZNF674_ZNF674.RCADE.bed	0.18181818181818182	56	308	37288	2;0;1;0;3;1;2;0;0;2;1;5;3;3;1;1;0;2;0;1;3;0;0;0;3;2;3;2;0;1;2;4;1;0;2;4;1;2;1;0;3;1;2;0;2;3;2;0;1;2;6;2;0;3;2;2;1;1;3;2;4;5;6;1;4;2;1;2;2;2;5;5;4;8;3;6;3;4;2;1;4;3;0;2;3;1;7;3;6;4;1;8;3;3;3;3;1;2;4;0;3;2;0;1;4;2;2;2;0;1;5;4;2;0;0;1;0;1;0;1;0;1;4;2;0;2;3;1;0;0;1;2;0;2;1;1;2;2;1;2;4;1;1;2;2;1;1;2;4;3
ETV2_M05696_1.94d.bed	0.18181818181818182	2	11	11236	1;0;0;0;0;0;0;0;0;0;0;0;0;0;0;0;0;0;0;1;0;0;0;0;0;0;0;0;0;0;0;0;0;0;0;0;0;0;0;0;0;0;0;0;0;0;0;0;0;0;0;0;0;0;0;0;0;0;0;0;0;0;0;0;0;0;0;0;0;0;0;0;0;0;0;0;0;0;0;0;1;0;0;0;0;1;0;1;0;0;0;0;0;0;0;0;0;0;0;0;0;0;0;0;0;0;0;0;0;0;0;1;0;0;0;0;0;1;0;1;0;0;0;0;0;0;1;0;0;0;0;0;0;0;0;0;0;0;0;0;0;0;0;0;0;0;0;0;0;1
FOXC1_M05716_1.94d.bed	0.18181818181818182	6	33	21408	1;0;1;1;0;0;0;1;0;1;0;0;0;0;0;0;0;0;0;0;0;0;0;0;0;0;0;0;0;0;0;0;0;0;1;0;0;0;0;0;0;0;1;0;0;0;0;1;0;0;0;1;0;0;0;0;0;0;0;0;0;0;1;0;0;0;0;0;0;1;0;0;0;1;0;0;0;1;0;0;1;1;0;1;1;0;0;0;0;0;1;0;0;0;0;0;1;0;0;0;0;0;0;1;0;0;0;0;0;1;0;0;2;0;0;0;2;0;0;0;0;0;0;0;0;0;0;0;0;0;0;1;1;0;0;0;1;0;0;0;2;0;0;0;0;0;0;1;0;1
ZNF76_M10350_1.94d.bed	0.18125643666323377	176	971	84376	6;3;4;7;2;5;5;2;3;10;8;6;6;6;5;7;3;7;2;7;0;3;6;4;4;6;9;4;5;5;7;8;5;8;4;9;4;11;5;8;7;9;7;5;5;8;6;10;5;5;5;12;11;3;14;9;5;14;15;6;12;10;7;17;10;9;10;12;16;7;10;10;6;9;14;9;19;11;12;12;13;11;4;12;14;5;13;16;7;9;8;9;6;4;5;7;9;3;3;6;6;6;6;8;4;7;4;2;5;5;6;6;3;2;4;2;4;2;0;2;3;4;4;2;6;6;5;1;2;6;8;4;1;3;2;5;4;3;1;5;5;5;4;5;2;6;2;2;8;6
ASCL1_M08476_1.94d.bed	0.18125	87	480	62905	3;2;6;6;3;4;2;2;5;2;6;5;1;3;3;1;2;2;0;2;2;0;2;2;2;7;2;1;2;6;1;2;3;5;2;0;2;1;3;2;3;1;0;3;2;1;4;6;3;0;5;0;1;5;4;10;4;4;2;9;3;9;5;3;1;6;3;6;12;8;6;0;6;2;8;2;10;2;4;9;6;4;5;2;3;2;6;7;5;12;1;1;9;2;3;4;3;3;6;2;3;4;3;6;3;1;4;4;1;3;4;3;2;3;1;3;1;2;4;0;1;0;1;1;6;1;1;6;2;4;0;4;0;1;3;0;0;1;0;2;3;4;4;1;2;1;4;0;2;4
TFAP2C_M06195_1.94d.bed	0.18112244897959184	71	392	44034	2;3;0;3;6;2;0;1;2;2;0;0;1;7;0;0;3;1;9;2;0;2;2;4;1;0;0;0;2;5;0;2;3;4;0;3;2;1;4;0;5;4;1;0;2;8;6;6;2;8;7;5;7;0;2;4;3;3;1;1;7;4;3;5;4;6;1;6;7;6;1;2;4;0;7;8;5;4;4;4;4;4;5;1;1;1;3;0;0;0;6;2;0;2;3;2;3;5;1;9;4;0;1;3;2;0;1;0;4;5;1;3;3;2;4;0;0;4;0;2;3;1;4;0;2;0;1;1;4;2;0;0;2;3;1;2;2;1;4;3;3;3;4;5;0;2;1;0;2;2
HAND1_M08971_1.94d.bed	0.18085106382978725	68	376	42689	2;3;0;1;2;1;4;4;5;1;4;0;2;1;2;2;3;4;6;0;0;2;4;0;0;1;3;1;3;3;2;0;4;0;4;2;2;3;3;2;2;3;1;4;6;2;5;2;6;1;6;2;2;5;1;2;0;5;5;3;3;5;1;1;1;0;7;5;4;2;3;10;0;8;2;2;8;7;3;1;2;5;5;3;5;1;4;3;3;0;4;5;1;2;4;1;0;3;0;3;2;4;4;4;0;4;0;1;4;0;1;1;0;1;0;3;3;1;6;2;2;1;1;0;3;1;3;1;5;0;3;1;1;3;2;1;3;0;2;3;3;1;1;1;3;0;3;2;6;2
ZNF223_ZNF223.MEME.bed	0.1806083650190114	95	526	69930	1;2;2;4;2;1;3;3;4;2;5;1;1;3;1;0;4;4;1;3;5;7;1;4;4;5;3;6;0;0;2;2;3;0;2;1;2;2;4;2;5;1;2;6;4;4;1;4;5;5;2;3;5;4;9;3;4;5;2;3;6;5;7;9;12;5;8;4;4;9;8;6;4;4;8;3;2;6;5;7;7;11;8;6;5;4;6;10;10;5;3;4;6;6;11;5;3;3;4;3;2;5;4;2;1;5;1;2;2;2;3;1;4;2;4;2;2;1;2;1;0;1;3;2;0;8;2;0;1;3;2;4;2;2;2;2;3;4;1;0;3;3;1;1;1;0;0;1;2;2
ZNF12_ZNF12.RCADE.bed	0.18052738336713997	178	986	72626	6;5;4;5;5;9;10;3;7;6;3;7;5;5;4;7;7;5;3;7;2;6;4;7;7;6;8;5;3;6;6;5;11;10;6;8;10;5;6;8;11;8;9;11;9;9;7;10;6;14;6;7;9;14;9;9;12;8;12;7;7;10;12;11;13;11;7;10;12;13;12;12;8;14;11;8;12;10;10;14;14;7;11;12;9;7;8;1;7;6;10;6;3;10;6;6;5;9;6;3;4;6;5;7;9;5;6;1;4;5;6;4;2;1;4;3;2;6;4;2;3;4;4;4;6;2;4;0;3;3;2;3;1;2;8;3;2;5;2;6;2;2;4;8;4;7;1;5;2;5
HINFP_M05789_1.94d.bed	0.18027210884353742	53	294	21214	1;4;3;1;0;2;4;2;0;0;0;3;2;0;1;2;1;2;4;0;2;0;0;0;3;1;0;2;2;2;2;0;4;7;3;2;2;1;1;2;3;0;1;4;2;0;5;5;6;3;2;2;1;7;4;0;3;9;3;4;2;0;2;3;3;1;1;3;5;4;5;2;0;0;1;7;5;1;6;5;3;5;3;3;4;2;2;3;3;1;1;1;7;4;3;0;4;0;0;0;0;1;1;1;1;2;0;3;4;3;0;1;2;0;2;2;0;2;0;2;0;2;2;0;0;2;1;0;0;2;0;1;1;0;0;1;2;2;2;0;0;0;2;0;4;1;0;0;0;4
REL_M02665_1.94d.bed	0.18	27	150	30171	1;3;0;0;0;0;3;1;1;6;1;1;0;1;0;0;1;0;0;1;0;0;0;1;0;0;1;1;0;1;0;1;0;0;0;2;2;2;0;2;1;0;0;0;0;0;1;2;2;1;2;2;1;1;1;0;2;1;1;0;1;0;1;1;1;1;0;3;1;2;3;1;0;1;3;1;1;1;5;1;4;0;0;0;3;5;2;1;0;2;3;3;0;1;0;0;1;2;1;0;1;1;0;0;0;0;0;0;1;2;0;0;1;0;1;0;1;2;1;1;0;0;0;1;1;1;1;1;2;0;1;1;1;0;0;1;1;1;1;5;1;1;1;0;2;1;1;3;0;1
MYCL_M07013_1.94d.bed	0.1796875	23	128	24106	1;1;0;0;2;1;1;0;2;1;1;2;0;1;0;1;0;0;1;3;0;0;0;1;1;1;1;0;0;2;0;0;1;1;1;0;0;1;2;2;1;1;1;0;1;0;0;1;0;0;0;2;1;1;0;1;0;3;0;0;0;0;1;1;2;1;2;4;1;3;2;1;2;0;2;1;0;1;2;3;2;0;2;0;0;2;1;1;3;0;2;1;0;0;0;2;1;2;0;0;1;0;0;0;0;0;1;2;1;0;1;1;0;0;1;0;0;0;0;3;2;0;0;3;1;0;0;3;1;0;2;1;1;0;0;1;1;1;0;0;0;0;2;0;0;0;0;1;1;2
SP1_M09183_1.94d.bed	0.1796151104775481	252	1403	86180	7;10;7;5;4;6;3;7;5;4;5;4;3;8;6;10;5;12;7;7;9;6;8;5;4;9;7;8;11;8;4;5;9;7;10;9;4;14;14;15;16;16;12;10;9;6;14;11;9;11;10;10;8;11;17;15;13;17;17;13;11;10;22;17;26;18;22;19;24;11;20;15;14;4;19;13;11;14;16;17;25;20;16;19;16;13;17;9;13;11;14;9;9;14;9;10;8;5;7;8;4;7;6;5;5;7;9;4;7;5;3;4;4;7;3;0;7;7;7;5;9;10;7;8;3;5;9;14;5;6;8;9;2;4;4;4;9;1;6;4;8;8;7;4;6;4;6;6;4;5
ZNF589_M06860_1.94d.bed	0.1794871794871795	28	156	21566	1;1;0;2;1;2;0;1;0;0;1;1;0;0;1;1;0;0;1;2;2;1;0;2;1;2;0;3;1;0;2;0;0;0;0;3;1;1;2;3;1;0;0;0;1;0;1;0;1;2;0;2;1;3;3;1;1;0;0;0;2;5;2;2;3;0;4;3;2;2;2;0;2;0;2;3;0;2;3;1;1;1;3;1;3;1;2;0;0;1;1;1;2;1;0;2;1;1;0;1;2;1;0;0;1;2;1;1;0;0;1;2;1;1;0;1;0;2;3;1;1;1;0;0;0;1;0;0;0;1;1;0;1;0;0;0;1;1;0;1;0;0;1;1;0;1;1;0;1;2
ZNF384_M09363_1.94d.bed	0.1794871794871795	21	117	33209	2;0;2;0;0;0;0;2;2;0;1;0;2;0;0;0;0;1;0;1;0;2;0;0;2;2;2;0;3;1;0;0;0;3;0;2;1;1;0;0;3;0;3;0;0;0;2;0;0;0;1;0;0;0;0;0;1;1;2;1;0;0;0;0;1;0;1;5;0;1;3;2;1;0;0;3;1;2;0;0;1;0;1;0;2;3;0;2;1;4;0;0;0;1;3;0;1;1;1;2;0;1;0;0;0;0;0;0;1;0;3;0;0;1;0;0;0;0;0;0;0;1;0;1;0;0;0;0;0;1;0;1;0;2;0;0;0;2;1;1;0;2;0;0;3;1;1;1;0;3
ZNF667_M10377_1.94d.bed	0.17901234567901234	29	162	30968	1;2;0;3;0;1;3;1;0;1;0;1;1;0;0;0;2;1;0;1;0;0;1;1;1;0;2;0;2;1;0;1;0;3;2;0;0;2;3;2;0;0;1;0;0;3;0;1;1;2;1;0;1;1;1;2;1;2;3;0;1;2;0;0;3;3;1;1;1;2;1;0;2;1;5;1;2;3;1;3;2;0;3;3;0;1;1;2;2;2;1;2;0;1;2;2;1;0;4;0;3;0;2;1;0;0;1;1;2;1;1;0;0;0;0;1;1;0;2;0;2;0;0;0;1;1;0;0;1;0;0;1;2;2;0;1;1;2;0;1;1;4;0;0;0;0;1;1;0;2
ZFX_M06848_1.94d.bed	0.1789066813914964	648	3622	214412	13;14;13;21;15;18;18;16;14;15;12;18;22;18;15;24;26;25;19;16;16;17;23;19;20;17;17;10;30;10;26;22;20;28;23;32;25;22;29;30;29;31;20;28;15;32;39;34;30;24;30;28;41;25;30;31;38;40;31;25;35;58;50;43;41;41;45;51;41;36;42;42;34;44;37;37;32;41;41;50;47;37;43;51;35;35;26;29;33;27;35;34;32;32;12;35;28;21;22;23;17;21;18;12;17;25;17;13;19;22;26;15;14;25;15;10;12;9;13;14;20;14;16;15;16;17;15;14;11;19;21;17;16;1…
ZNF345_M09361_1.94d.bed	0.17777777777777778	8	45	16705	1;1;0;0;0;1;1;0;3;1;0;1;0;0;0;0;1;0;0;1;2;0;0;0;0;1;1;0;0;0;0;0;0;0;0;0;0;0;0;1;1;0;0;0;0;0;1;0;0;0;0;1;0;0;1;0;0;1;0;0;0;0;0;0;0;0;0;0;0;1;0;0;0;0;0;2;0;0;0;1;1;0;0;2;1;0;1;0;0;1;0;1;0;0;0;0;0;0;0;1;1;0;0;1;0;0;0;0;1;0;0;0;1;0;0;0;0;0;0;0;0;0;1;0;0;0;0;0;1;0;0;0;0;0;0;0;0;1;0;1;0;0;0;0;1;0;1;0;0;1
CLOCK_M08534_1.94d.bed	0.17777777777777778	16	90	21722	1;0;1;0;0;1;0;1;0;1;0;0;0;0;0;1;1;1;0;0;1;0;0;1;1;0;1;1;0;1;2;1;1;0;0;0;1;0;0;2;1;0;0;0;1;0;1;1;0;1;0;1;1;0;1;0;0;1;1;1;0;2;0;1;0;1;1;1;0;0;1;1;1;1;1;1;1;0;1;1;3;1;1;0;0;1;0;1;0;1;1;0;0;0;0;0;0;2;0;1;2;0;2;0;0;1;0;1;1;1;0;1;1;0;2;0;1;2;0;0;0;0;0;0;0;0;2;1;1;1;1;1;0;0;0;1;1;0;0;3;0;0;1;0;1;0;0;0;0;1
KMT2A_M00878_1.94d.bed	0.17777777777777778	16	90	14924	3;1;0;0;0;0;0;0;1;2;1;0;0;0;0;0;0;0;0;1;0;0;2;0;1;0;1;1;0;1;1;0;0;0;1;0;1;1;1;1;0;0;0;1;0;1;0;1;0;1;1;0;2;2;1;2;0;1;2;0;0;1;1;1;2;4;0;1;1;0;1;1;0;0;0;2;0;2;1;0;0;1;2;2;2;0;0;0;0;0;1;0;1;0;2;0;1;0;0;0;0;0;1;0;0;2;0;1;0;1;1;0;0;1;1;1;0;0;0;0;1;0;1;1;0;0;0;1;0;1;2;1;0;1;0;1;0;0;0;0;0;0;0;0;0;1;1;1;0;1
MBD2_M06638_1.94d.bed	0.1776765375854214	78	439	24683	3;2;3;0;1;2;2;3;2;1;0;0;3;1;0;4;1;3;4;4;3;5;5;2;5;2;6;2;2;2;3;2;7;6;9;6;4;3;8;5;3;7;2;3;5;2;5;6;4;1;3;7;5;3;3;3;4;1;4;3;1;2;0;2;7;6;6;6;8;2;5;1;5;4;5;7;10;7;3;4;6;2;5;7;5;7;3;1;1;10;3;2;4;2;2;1;1;4;3;1;4;3;2;1;2;3;6;1;1;2;0;0;2;2;1;0;1;2;2;3;2;3;2;0;2;0;2;2;0;4;1;2;2;0;2;0;2;0;1;1;0;3;0;0;3;1;1;0;1;2
ZNF441_ZNF441.RCADE.bed	0.17749887942626624	396	2231	197828	9;10;13;13;13;13;5;9;6;11;12;14;10;17;11;15;15;11;14;11;10;9;12;14;11;14;16;13;16;20;11;12;12;19;12;18;20;19;16;19;17;16;14;11;19;19;16;17;14;13;10;14;4;20;24;12;20;16;26;20;21;27;31;22;32;27;28;26;40;31;22;17;23;14;20;21;25;31;25;42;26;27;16;33;25;24;18;11;23;12;19;12;19;23;14;17;11;13;8;15;7;11;11;13;12;11;12;11;8;9;9;14;11;9;4;7;10;14;3;9;11;5;10;16;10;6;16;11;4;12;10;8;12;12;7;10;10;11;8;14;1…
KLF10_M08868_1.94d.bed	0.17740863787375416	267	1505	98357	5;10;6;7;6;7;3;9;4;6;7;5;4;10;8;10;7;12;11;5;8;6;8;5;4;12;9;8;9;11;4;5;11;10;11;8;5;13;15;18;15;14;9;9;9;8;14;10;8;8;14;11;7;9;17;15;16;16;20;8;14;9;24;25;22;15;22;26;23;13;17;21;14;7;21;11;15;13;16;19;23;20;18;13;18;12;17;13;17;11;11;11;13;16;10;10;8;7;11;7;6;8;8;9;10;7;8;5;4;4;7;3;5;5;5;3;7;5;6;10;7;9;14;8;6;5;10;13;4;7;14;7;5;6;1;5;7;3;7;6;4;14;3;4;4;8;9;4;6;7
SPI1_M09193_1.94d.bed	0.17708333333333334	17	96	25626	1;0;0;0;1;0;0;0;1;0;0;0;0;3;2;0;0;1;1;1;2;0;0;0;0;2;1;2;1;1;0;1;0;0;0;0;0;0;1;0;0;2;1;1;1;1;0;0;0;1;1;0;0;0;1;1;1;2;1;0;4;0;0;0;0;2;3;0;2;0;2;0;0;1;1;2;0;1;0;2;2;2;1;0;2;0;3;0;2;3;0;2;1;1;0;0;1;0;0;0;1;1;0;1;0;0;0;1;2;0;0;0;0;0;0;1;2;1;0;0;0;0;0;2;0;0;0;0;0;0;0;0;1;0;0;1;0;0;1;1;0;0;1;0;0;1;0;0;0;1
YY2_M06231_1.94d.bed	0.17708333333333334	17	96	18503	1;0;0;1;2;0;0;1;0;1;1;1;0;0;0;0;1;0;0;0;0;0;0;0;0;1;0;1;0;0;1;1;0;0;0;1;1;2;2;3;0;2;2;2;1;0;2;1;0;1;0;1;0;1;0;1;1;1;1;0;1;1;1;1;1;1;0;0;1;1;0;2;1;2;1;0;0;0;2;2;3;1;0;0;3;0;0;1;1;0;1;1;1;0;0;0;1;0;0;0;2;0;1;2;0;2;0;0;0;1;1;0;0;0;1;0;0;1;0;0;0;0;1;0;1;2;0;2;0;2;0;0;0;0;0;0;2;1;0;0;0;0;0;0;1;0;1;0;0;1
SP1_M09185_1.94d.bed	0.17678255745433116	300	1697	97371	7;10;8;5;4;7;3;9;5;5;5;5;5;14;7;10;5;14;7;8;11;8;8;7;4;9;10;10;16;12;5;7;11;11;10;12;10;19;15;17;18;18;16;14;14;13;17;11;11;15;14;14;10;15;19;18;19;22;20;15;15;15;25;18;32;23;28;22;28;17;23;17;15;6;20;15;14;18;20;23;29;24;16;21;24;14;21;14;19;15;14;10;12;19;12;12;8;8;9;10;5;8;9;6;7;6;9;5;7;4;3;6;4;8;3;0;8;8;7;5;10;9;9;11;5;5;9;14;5;5;9;9;3;5;5;7;9;2;7;5;10;9;7;4;7;4;6;6;5;4
NR3C1_M05958_1.94d.bed	0.17647058823529413	12	68	22523	2;2;0;0;0;0;1;2;0;2;2;0;0;0;0;0;0;2;0;0;1;2;0;1;0;1;0;0;2;2;0;0;0;0;0;2;0;0;1;0;0;0;0;0;0;0;0;0;0;0;1;0;0;0;0;0;0;0;0;0;0;0;0;2;0;0;0;0;0;0;0;0;0;0;2;2;2;0;0;0;2;0;1;1;0;1;0;0;0;0;2;0;0;0;0;0;0;0;0;0;0;0;0;2;0;3;1;2;0;0;0;2;2;0;0;0;0;0;0;2;0;0;0;0;0;0;1;0;0;1;0;1;0;0;0;0;0;0;0;0;0;1;0;2;0;0;0;2;0;4
ZBTB4_M06841_1.94d.bed	0.17647058823529413	18	102	21440	1;0;2;1;0;1;1;0;0;0;0;3;1;0;0;1;0;1;0;0;0;1;2;1;1;1;0;0;1;0;0;1;1;1;1;1;0;1;0;1;0;1;0;2;0;0;1;1;0;1;1;1;1;1;0;1;0;0;2;1;1;1;2;1;2;0;1;2;2;1;1;0;0;1;1;2;0;2;1;0;2;2;0;2;1;0;2;0;2;0;0;1;0;0;0;0;1;0;0;1;0;0;1;0;1;0;0;0;1;1;1;0;1;0;1;0;0;2;0;0;0;0;0;0;0;3;0;1;4;0;0;0;0;0;1;1;0;0;0;1;1;0;0;0;0;2;0;2;0;1
NEUROD2_M05927_1.94d.bed	0.17647058823529413	3	17	16024	2;0;0;0;0;2;0;0;0;0;0;0;0;0;0;0;0;0;0;0;0;0;0;0;0;0;0;0;0;0;0;2;0;0;0;0;0;0;0;0;0;0;0;0;0;0;0;0;0;0;0;0;0;0;0;0;0;0;0;0;0;0;0;0;0;0;0;0;2;0;0;0;0;0;0;0;0;0;0;0;0;0;0;0;0;0;0;0;0;0;0;2;0;0;0;0;0;0;0;0;0;0;0;0;0;0;0;0;0;0;0;0;2;0;0;0;0;0;0;0;0;0;0;0;0;0;0;0;0;0;0;0;0;0;0;0;2;0;0;0;0;0;0;0;0;0;0;0;0;2
ATOH7_M00242_1.94d.bed	0.17647058823529413	3	17	16024	2;0;0;0;0;2;0;0;0;0;0;0;0;0;0;0;0;0;0;0;0;0;0;0;0;0;0;0;0;0;0;2;0;0;0;0;0;0;0;0;0;0;0;0;0;0;0;0;0;0;0;0;0;0;0;0;0;0;0;0;0;0;0;0;0;0;0;0;2;0;0;0;0;0;0;0;0;0;0;0;0;0;0;0;0;0;0;0;0;0;0;2;0;0;0;0;0;0;0;0;0;0;0;0;0;0;0;0;0;0;0;0;2;0;0;0;0;0;0;0;0;0;0;0;0;0;0;0;0;0;0;0;0;0;0;0;2;0;0;0;0;0;0;0;0;0;0;0;0;2
ZNF449_M10044_1.94d.bed	0.17647058823529413	12	68	16642	2;1;0;0;0;1;1;0;2;1;1;1;1;0;0;0;1;0;1;0;0;0;0;0;0;1;0;0;0;2;1;0;0;1;0;0;0;1;0;0;2;0;0;0;0;1;0;0;1;1;0;2;1;3;1;1;0;0;0;0;0;1;0;0;0;2;0;0;1;0;0;0;0;0;0;3;1;1;0;1;1;2;1;1;0;0;0;0;0;1;1;0;0;0;0;1;0;0;1;1;0;0;0;0;0;0;0;0;0;0;1;0;0;0;1;0;0;1;0;0;0;0;0;0;1;1;1;1;1;1;0;0;2;0;0;0;0;0;0;0;0;0;0;0;0;0;0;0;1;3
ZSCAN5C_M10321_1.94d.bed	0.17647058823529413	15	85	24790	2;0;0;1;2;0;0;0;0;0;1;0;1;0;1;1;0;4;0;1;1;1;2;0;0;0;2;0;0;0;2;0;0;0;0;0;0;0;0;0;1;2;1;1;0;0;1;0;0;0;0;0;0;0;0;0;1;0;0;0;0;0;3;0;1;1;0;0;0;0;1;0;0;1;0;2;1;0;1;3;1;3;1;1;0;1;0;0;0;0;1;0;1;1;0;1;1;2;0;0;0;0;1;1;0;1;0;1;0;1;0;2;1;0;1;0;0;0;0;0;0;0;0;0;0;0;1;1;2;1;1;0;0;0;0;3;1;1;0;1;1;0;0;1;0;1;0;1;1;1
ATOH1_M09462_1.94d.bed	0.17647058823529413	3	17	16024	2;0;0;0;0;2;0;0;0;0;0;0;0;0;0;0;0;0;0;0;0;0;0;0;0;0;0;0;0;0;0;2;0;0;0;0;0;0;0;0;0;0;0;0;0;0;0;0;0;0;0;0;0;0;0;0;0;0;0;0;0;0;0;0;0;0;0;0;2;0;0;0;0;0;0;0;0;0;0;0;0;0;0;0;0;0;0;0;0;0;0;2;0;0;0;0;0;0;0;0;0;0;0;0;0;0;0;0;0;0;0;0;2;0;0;0;0;0;0;0;0;0;0;0;0;0;0;0;0;0;0;0;0;0;0;0;2;0;0;0;0;0;0;0;0;0;0;0;0;2
ZNF563_M10403_1.94d.bed	0.1759656652360515	123	699	69228	5;3;4;3;2;3;3;4;6;3;1;5;6;7;1;5;3;4;3;2;1;5;3;4;4;5;4;11;4;4;3;7;4;8;4;3;3;4;6;5;6;6;5;6;11;4;3;5;5;7;0;1;6;5;5;6;7;7;4;10;4;5;7;2;7;3;6;3;7;10;8;9;12;15;7;6;5;3;4;8;12;8;5;6;5;11;4;6;5;5;8;7;6;4;4;2;2;7;4;1;3;6;7;1;7;8;6;3;3;3;5;3;5;4;5;3;1;4;2;2;5;1;1;5;1;2;6;1;5;6;3;4;4;1;5;2;1;5;1;4;3;5;1;2;6;4;3;5;4;4
ZNF765_ZNF765.RCADE.bed	0.17584579071597167	447	2542	182293	9;12;12;16;13;12;9;9;10;11;12;17;15;10;16;10;11;11;12;11;11;16;11;19;26;19;16;15;24;12;9;22;12;18;16;18;16;24;15;16;21;10;14;18;13;14;20;21;27;22;26;19;20;22;24;25;22;33;25;24;30;28;32;23;29;29;28;35;21;39;33;19;24;31;26;17;28;33;27;38;24;18;37;19;27;21;21;31;21;15;12;24;20;21;14;15;13;12;7;12;15;18;10;9;22;15;14;10;15;16;18;22;35;16;7;9;9;9;8;6;10;14;14;9;11;12;11;17;15;13;9;10;2;10;16;18;12;4;8…
KLF11_M08872_1.94d.bed	0.17580340264650285	279	1587	92546	5;10;7;5;4;8;5;10;5;6;7;4;6;10;8;12;8;13;10;5;8;6;9;7;5;7;8;8;9;14;6;8;9;11;11;9;6;16;15;16;15;15;8;9;10;8;12;11;10;15;14;11;7;10;19;13;19;18;20;9;18;12;23;26;20;16;24;26;23;11;17;22;10;9;25;10;16;12;17;21;23;25;21;15;18;13;17;16;21;11;11;12;15;18;11;11;7;6;13;8;6;10;10;8;9;9;8;5;4;4;6;3;7;7;3;3;9;5;7;8;10;8;13;7;6;7;13;11;6;9;13;8;7;8;1;5;9;4;6;6;4;14;5;4;5;7;5;3;5;7
ZNF274_ZNF274.RCADE.bed	0.17543859649122806	10	57	29882	1;1;1;1;0;1;0;0;2;2;0;0;0;0;0;0;1;1;0;0;0;0;0;0;0;0;0;0;2;0;1;0;0;0;0;0;1;1;1;0;1;0;0;0;0;1;0;0;0;1;1;0;0;0;1;0;0;0;1;0;0;0;0;1;0;0;0;0;0;0;0;0;0;2;0;0;0;0;1;2;1;1;0;2;0;1;1;0;0;0;1;0;0;0;0;0;0;1;0;0;0;0;0;1;0;1;1;1;0;0;0;0;0;0;0;0;1;0;0;1;1;0;1;1;0;0;1;0;0;2;2;1;1;0;0;0;0;0;0;0;0;1;1;0;0;0;0;0;0;1
ZNF93_ZNF93.RCADE.bed	0.17535938075930704	1903	10852	595705	35;64;44;60;56;63;59;68;74;48;60;59;75;72;62;43;53;77;69;58;36;59;64;79;57;57;75;71;53;86;52;75;64;52;61;79;90;92;101;99;66;87;74;78;98;134;107;126;120;89;93;88;93;99;122;73;103;140;109;126;114;89;130;129;122;125;125;112;139;110;117;111;107;113;120;113;129;107;131;97;126;74;114;90;119;102;112;95;89;85;86;96;90;74;56;62;69;82;78;51;54;66;55;47;44;40;66;49;53;50;49;49;51;35;50;35;46;53;38;35;51;55;…
ZBTB14_M09286_1.94d.bed	0.17535545023696683	74	422	31449	2;0;3;2;2;10;0;1;2;0;3;3;0;1;1;0;2;4;1;7;10;3;1;1;0;2;3;1;0;0;4;2;0;3;1;3;4;1;8;1;3;1;0;2;5;2;3;4;3;9;4;4;2;6;17;7;2;4;6;3;4;4;1;3;13;4;2;9;0;3;2;1;14;4;1;7;1;4;4;5;4;10;6;4;4;2;4;6;5;4;0;0;3;1;2;3;1;1;1;4;1;3;0;1;2;0;0;5;0;7;0;0;6;4;2;0;0;0;8;1;2;0;10;4;2;1;0;0;2;0;5;8;1;2;1;1;0;2;1;0;2;0;2;0;0;0;0;0;1;4
ZNF682_M10316_1.94d.bed	0.17525773195876287	68	388	44096	4;2;1;3;4;2;2;3;3;3;2;3;1;0;2;2;1;1;2;4;2;2;4;4;2;2;2;2;2;2;5;2;2;5;2;0;2;3;3;4;5;2;3;2;0;2;6;2;1;2;1;3;4;1;7;4;2;2;3;2;3;1;2;4;4;2;2;2;5;3;4;7;4;5;7;1;5;2;1;8;6;6;7;8;3;4;5;0;1;1;5;4;3;4;2;3;1;0;4;4;2;3;2;5;2;2;1;2;2;1;4;2;2;1;1;3;2;3;0;4;0;2;1;3;1;1;0;3;1;0;0;0;3;2;1;2;3;2;3;2;2;1;3;1;1;2;3;2;1;3
ZNF343_M09359_1.94d.bed	0.17511520737327188	38	217	22628	2;1;1;1;1;0;2;1;0;1;2;2;1;1;0;2;1;0;0;0;1;4;2;0;0;1;1;4;6;1;3;1;0;2;1;4;1;0;1;2;0;1;2;1;0;3;0;1;1;1;1;1;1;0;1;0;4;4;3;0;0;2;4;2;3;3;1;4;0;3;3;2;1;2;1;3;2;1;4;2;5;4;2;2;1;4;1;4;0;1;2;1;2;1;3;1;3;0;2;1;1;0;1;2;2;1;2;3;0;1;1;0;0;0;2;1;1;1;0;1;0;1;5;1;4;2;0;0;1;2;3;0;2;0;1;1;1;0;0;0;0;1;0;0;0;2;0;4;0;3
BATF3_M08502_1.94d.bed	0.17391304347826086	12	69	13271	2;0;2;1;0;0;0;0;0;0;0;2;0;0;0;0;0;0;0;0;0;0;0;0;2;0;0;0;0;0;0;0;0;0;1;0;0;0;2;0;0;0;0;0;0;0;0;0;2;0;2;0;0;4;0;0;1;0;4;0;0;3;2;0;1;0;0;0;0;2;0;0;0;2;2;0;0;0;0;0;2;0;2;0;1;2;1;2;0;0;0;1;2;2;2;0;0;0;0;0;1;0;2;0;0;0;0;0;0;0;1;1;0;0;0;0;0;0;0;0;0;0;0;0;0;0;0;0;1;0;0;2;0;0;0;0;0;0;0;0;2;0;0;2;0;0;0;0;0;2
BARHL2_M05570_1.94d.bed	0.17391304347826086	4	23	14400	1;0;0;0;0;0;0;0;0;1;0;0;0;0;0;0;1;0;0;0;1;0;0;0;0;0;1;0;0;0;0;0;0;0;0;1;0;0;0;0;0;0;1;0;0;0;0;0;0;0;1;0;0;0;0;0;0;0;0;0;0;1;1;0;0;0;0;0;0;0;0;0;1;0;0;1;0;0;1;0;0;0;0;0;1;0;0;0;0;0;1;0;0;0;0;0;0;0;0;0;0;0;0;1;0;0;0;0;0;0;0;0;0;1;0;0;1;0;0;0;0;0;0;0;0;0;1;2;0;0;0;0;0;0;0;0;0;0;0;0;0;0;0;0;0;0;0;0;0;1
VENTX_M10022_1.94d.bed	0.17391304347826086	4	23	14400	1;0;0;0;0;0;0;0;0;1;0;0;0;0;0;0;1;0;0;0;1;0;0;0;0;0;1;0;0;0;0;0;0;0;0;1;0;0;0;0;0;0;1;0;0;0;0;0;0;0;1;0;0;0;0;0;0;0;0;0;0;1;1;0;0;0;0;0;0;0;0;0;1;0;0;1;0;0;1;0;0;0;0;0;1;0;0;0;0;0;1;0;0;0;0;0;0;0;0;0;0;0;0;1;0;0;0;0;0;0;0;0;0;1;0;0;1;0;0;0;0;0;0;0;0;0;1;2;0;0;0;0;0;0;0;0;0;0;0;0;0;0;0;0;0;0;0;0;0;1
ZFP14_M10309_1.94d.bed	0.17365269461077845	58	334	51455	4;1;0;2;0;2;3;3;3;3;2;4;3;2;3;2;1;3;0;2;2;2;4;2;4;3;2;3;0;3;2;0;1;2;1;1;3;4;4;2;3;4;4;3;2;3;0;1;2;4;2;4;2;0;0;2;4;2;2;2;5;8;3;2;0;0;0;4;7;3;3;1;5;1;1;4;2;1;3;12;4;3;4;4;1;1;1;2;1;1;3;1;2;6;3;1;0;7;1;2;2;2;3;1;2;0;2;2;3;1;1;1;3;1;1;0;3;1;5;1;2;2;2;1;2;1;1;2;2;0;1;1;4;3;2;1;2;2;0;2;1;6;1;1;1;2;2;1;0;3
AR_M05564_1.94d.bed	0.17333333333333334	13	75	22415	2;3;0;0;1;0;2;2;0;2;2;0;0;0;0;0;0;1;1;0;2;2;0;0;0;2;0;0;1;0;0;0;0;0;0;2;0;0;0;0;0;0;0;0;0;0;0;0;0;0;0;0;1;0;0;0;0;0;0;0;0;1;0;3;3;0;0;0;0;0;0;0;0;0;2;2;1;0;0;0;3;0;2;1;0;1;0;0;0;0;1;0;0;2;0;0;0;0;2;0;0;0;0;0;0;2;0;2;0;0;0;0;2;0;0;0;0;0;0;0;0;0;0;0;0;0;0;0;0;1;1;3;0;0;1;0;2;0;0;0;0;0;0;0;0;0;2;2;2;4
ZSCAN31_M09357_1.94d.bed	0.17333333333333334	13	75	21556	1;0;0;0;0;1;2;1;0;1;0;0;1;0;0;0;0;1;1;0;1;1;0;0;0;0;0;0;0;0;0;2;0;1;0;0;0;1;0;0;1;0;1;0;0;0;0;0;1;0;0;0;1;1;1;2;0;0;0;1;1;1;0;1;1;2;2;1;1;1;2;2;0;3;2;0;0;0;0;1;2;0;1;0;0;0;0;1;2;0;0;0;1;0;0;0;0;0;1;3;0;0;0;0;0;0;1;2;0;1;0;0;1;1;0;0;0;1;1;1;0;0;1;0;1;1;0;0;0;1;0;1;0;0;0;0;0;0;0;1;0;1;0;0;0;0;0;0;1;1
ATF7_M08490_1.94d.bed	0.17307692307692307	9	52	12749	2;0;2;1;0;0;0;0;0;0;0;0;0;0;0;0;0;0;0;0;0;0;0;0;0;2;0;0;0;0;0;0;0;0;1;0;1;0;0;0;2;0;1;0;0;0;0;0;0;0;2;0;0;2;0;4;0;0;1;0;0;4;0;0;3;2;0;0;2;0;0;0;2;0;0;0;2;2;0;0;0;0;0;2;0;0;0;0;0;2;2;0;0;0;0;0;2;0;2;0;0;0;0;0;0;0;0;0;0;0;0;0;0;0;0;0;0;1;0;0;0;0;0;0;0;0;0;0;0;0;0;0;0;0;0;0;0;0;0;0;0;0;0;0;0;0;0;0;0;2
STAT6_M06798_1.94d.bed	0.17272727272727273	19	110	31691	1;0;1;0;1;2;3;0;2;0;0;1;0;1;0;0;0;0;0;0;4;1;1;0;0;2;0;1;0;1;1;0;1;0;0;2;1;0;1;0;0;0;0;1;0;0;0;3;0;1;1;0;1;1;0;0;0;0;1;1;0;1;0;1;0;0;1;0;1;1;1;2;1;3;0;1;1;2;2;2;0;0;1;0;2;1;1;0;0;1;0;1;1;1;2;0;0;0;0;0;1;3;2;0;0;0;1;0;3;1;0;1;0;2;0;1;0;2;1;0;0;0;1;0;1;1;2;0;0;0;1;3;0;0;0;1;2;0;1;2;1;1;1;0;1;0;1;1;0;1
PRDM1_M06024_1.94d.bed	0.17272727272727273	19	110	35724	1;0;1;1;0;0;2;0;0;3;3;1;1;0;1;1;0;2;0;0;2;0;0;1;0;1;2;1;0;2;2;0;0;1;1;0;1;0;1;0;0;0;0;0;0;2;2;1;0;1;0;0;1;2;1;1;0;1;1;0;1;0;0;0;1;2;2;3;0;1;3;0;0;0;1;2;1;1;0;1;2;2;1;0;0;0;0;0;0;2;2;2;0;1;0;0;2;0;1;0;3;1;0;0;0;0;1;1;0;0;0;0;1;1;2;1;0;1;0;1;0;1;0;1;0;0;1;1;0;0;0;0;1;0;4;0;0;0;0;0;0;2;0;0;2;1;0;1;1;1
STAT2_M05474_1.94d.bed	0.17266187050359713	24	139	36447	2;0;0;1;0;2;2;0;0;0;1;0;3;3;1;0;1;0;0;1;0;1;1;0;1;4;0;0;0;1;0;0;2;0;0;0;1;1;0;1;1;0;0;0;0;0;3;0;2;0;1;1;0;1;0;1;1;1;2;1;1;2;1;2;2;0;3;0;2;1;2;3;1;2;1;3;2;0;1;2;0;0;1;1;1;3;0;0;2;1;3;1;0;0;1;1;2;1;1;0;1;3;2;0;0;1;2;1;0;0;1;0;2;0;1;0;3;1;0;1;0;2;1;1;0;0;2;0;0;1;1;0;0;0;0;0;2;0;1;4;1;0;2;1;1;1;0;0;1;2
FOXC2_M05719_1.94d.bed	0.1724137931034483	15	87	29860	2;1;0;0;1;0;1;0;1;0;2;0;1;2;0;1;1;0;0;0;0;0;0;0;0;0;0;1;0;1;0;0;1;0;3;3;1;2;1;1;1;0;2;0;0;2;1;0;0;0;0;0;0;0;0;0;0;1;1;1;1;4;1;2;0;0;1;0;0;0;1;0;1;1;1;1;1;1;0;0;2;1;1;0;1;1;2;1;0;1;1;2;2;1;0;0;0;1;0;1;1;2;2;0;0;0;0;1;0;0;0;1;0;0;0;0;1;1;0;0;0;0;0;0;1;0;0;1;1;0;0;1;0;0;0;0;0;1;0;0;0;0;0;0;0;0;0;0;1;1
POU4F1_M09911_1.94d.bed	0.1724137931034483	5	29	21432	2;0;2;0;0;0;0;0;2;0;0;0;0;1;0;2;0;0;0;0;2;0;0;0;2;0;0;0;0;0;0;0;0;0;0;0;2;1;0;0;0;0;2;0;0;0;0;0;0;0;0;0;0;0;0;0;0;0;0;0;0;0;0;0;0;0;0;2;0;0;0;0;0;0;0;0;0;0;0;0;0;0;2;0;0;0;0;0;0;0;0;0;0;0;0;2;0;0;0;0;0;0;0;0;0;0;0;0;0;0;0;0;0;2;0;0;0;0;0;0;0;0;0;0;0;0;0;0;0;0;0;0;0;0;0;0;0;0;0;0;0;0;0;0;0;0;0;0;0;2
FOXA1_M08671_1.94d.bed	0.1724137931034483	20	116	33282	2;0;0;0;0;0;0;1;2;0;0;1;0;0;1;1;0;0;1;1;0;1;0;1;0;0;0;1;2;0;2;2;1;0;1;0;0;0;0;0;0;0;2;0;2;0;1;0;0;1;2;0;1;1;2;0;2;0;2;0;0;1;4;2;1;1;3;0;2;0;2;1;0;0;1;1;2;0;2;3;1;1;1;2;4;1;1;2;0;1;1;0;3;2;0;1;0;0;0;0;1;0;0;2;1;1;0;0;2;0;2;0;0;0;0;0;1;0;1;0;0;0;0;1;2;0;1;0;0;4;1;0;0;0;2;0;2;0;3;0;1;0;0;0;0;0;0;0;0;3
ETS1_M08647_1.94d.bed	0.171875	11	64	16023	2;2;0;0;0;0;0;2;0;0;0;0;0;2;0;0;0;1;4;0;0;0;0;0;0;0;0;2;0;0;0;0;0;0;0;0;0;0;0;2;0;0;0;0;0;2;0;0;0;1;2;0;2;0;2;2;2;0;0;0;0;2;0;0;2;0;0;0;0;0;0;0;0;0;0;2;0;0;0;0;2;2;2;0;0;2;0;2;0;0;0;0;0;0;0;2;0;0;0;0;2;0;2;0;0;0;0;0;2;0;0;2;0;0;0;0;0;0;0;0;0;0;0;0;0;0;0;0;0;0;0;0;0;0;1;0;0;0;0;0;0;2;0;0;0;0;2;0;0;2
TFAP2B_M10002_1.94d.bed	0.17110266159695817	90	526	50117	4;2;1;5;4;1;3;1;5;3;1;1;2;3;4;2;5;3;6;3;2;3;1;4;5;2;3;1;5;7;3;0;5;5;4;4;0;1;5;2;4;2;3;2;5;9;5;4;3;5;6;1;3;7;5;2;7;5;1;3;6;4;3;4;4;5;6;5;8;6;2;1;6;2;7;8;6;4;7;6;4;10;9;4;6;1;5;3;2;1;6;6;5;4;7;6;5;5;1;6;3;2;1;0;2;2;2;2;5;4;4;2;4;3;3;5;6;2;2;4;2;3;6;2;2;1;0;0;2;1;0;2;2;6;2;2;1;1;2;1;1;4;2;5;0;2;1;1;6;8
NFKB1_M10276_1.94d.bed	0.1710914454277286	58	339	50573	1;1;1;0;1;3;6;4;1;4;3;2;1;2;3;3;3;2;6;1;4;1;3;3;4;0;1;0;0;4;3;2;3;5;0;2;2;4;2;0;4;3;1;0;1;2;2;4;4;3;3;2;1;0;2;1;4;1;4;3;3;2;2;2;3;2;3;2;2;6;5;1;3;2;9;5;6;1;4;4;2;2;3;3;3;2;5;1;5;2;3;2;1;1;2;2;2;0;1;5;3;1;2;0;2;2;1;2;4;1;3;1;1;3;0;1;5;1;1;1;1;2;1;4;3;2;2;0;2;4;1;4;0;1;2;3;2;1;3;1;2;3;1;2;0;2;0;1;2;1
ZNF528_M10374_1.94d.bed	0.17094017094017094	20	117	31127	2;0;1;1;1;1;1;0;0;0;1;1;0;1;1;2;1;0;2;0;1;0;0;0;0;0;1;1;0;0;1;0;1;0;0;2;0;0;2;0;1;1;0;0;2;1;0;2;0;2;2;2;1;0;0;2;0;1;0;0;0;1;0;1;0;0;0;0;1;1;1;4;1;0;1;2;1;3;1;0;3;0;0;0;1;1;1;2;0;0;0;1;2;1;2;2;2;1;2;1;0;2;0;0;0;1;1;0;1;0;1;0;1;0;0;0;0;1;1;0;2;0;1;0;0;2;1;0;1;1;0;2;0;1;0;1;0;1;0;0;1;2;1;1;0;1;1;1;1;3
MYF5_M09836_1.94d.bed	0.17073170731707318	7	41	14250	2;0;0;0;0;1;0;1;0;1;1;0;0;0;0;0;0;1;0;0;2;0;0;0;0;0;0;0;0;0;0;0;1;0;0;0;0;0;0;0;0;0;1;1;0;0;0;0;0;0;0;0;0;0;0;0;0;0;0;0;0;1;1;0;0;1;1;0;2;0;0;1;0;0;0;0;0;0;0;1;0;0;1;1;1;0;0;0;0;0;0;1;0;0;1;3;0;0;2;0;0;0;0;0;0;0;0;1;0;0;1;0;0;0;0;1;0;0;0;0;0;0;0;0;0;0;0;0;0;0;1;1;1;0;0;1;0;1;0;0;0;0;0;0;0;1;0;0;0;1
ZNF263_M09343_1.94d.bed	0.17058823529411765	29	170	23871	2;0;0;1;1;1;1;2;0;1;5;0;1;1;0;1;0;1;2;2;2;1;0;2;1;0;0;1;2;2;1;0;1;2;1;2;3;0;0;1;1;1;1;1;2;0;2;0;0;2;3;0;2;1;1;1;1;0;1;1;1;1;2;2;0;2;2;2;2;2;1;1;4;1;2;3;2;2;0;2;1;1;1;2;1;1;1;3;2;0;1;0;0;2;0;2;1;1;1;2;0;1;0;1;1;0;2;1;2;3;0;1;2;1;0;1;2;1;1;0;0;1;2;0;2;2;0;0;2;0;0;1;3;0;1;0;0;0;2;1;0;0;0;2;0;1;0;1;4;2
ZNF891_ZNF891.RCADE.bed	0.17046413502109706	202	1185	97388	7;7;8;6;6;4;3;5;7;10;3;3;6;5;5;9;8;4;3;6;8;2;4;8;8;6;5;11;3;9;9;12;14;7;7;8;5;5;8;6;10;8;8;10;4;7;4;10;9;7;8;3;11;17;6;15;8;9;17;15;14;12;12;13;13;11;18;12;13;10;14;8;7;10;15;13;14;14;14;19;17;14;7;12;10;7;10;17;12;16;12;9;12;4;6;9;8;5;3;8;3;3;8;5;6;6;7;8;5;5;6;6;7;9;7;3;2;5;9;4;3;6;8;4;7;7;6;10;2;4;3;5;6;7;6;8;7;10;3;6;2;4;6;4;9;5;3;7;4;8
MESP1_M05902_1.94d.bed	0.1702127659574468	8	47	14298	1;0;2;1;0;0;1;0;0;0;0;0;0;0;0;1;0;1;0;0;0;0;0;1;0;0;1;1;1;0;0;0;1;0;0;0;0;0;0;0;0;0;0;2;0;1;1;1;0;0;0;1;0;0;0;0;1;0;0;0;1;1;0;1;0;0;1;1;0;2;1;0;0;0;0;0;0;0;1;0;1;0;1;1;1;0;1;1;0;0;0;0;1;0;0;0;2;0;0;0;0;0;0;0;0;0;1;0;1;0;0;0;0;0;0;0;0;1;0;0;1;0;0;0;0;0;0;0;0;1;0;0;0;0;1;0;0;0;0;0;0;0;1;1;0;0;0;0;0;1
TFAP2B_M10001_1.94d.bed	0.16964285714285715	38	224	18913	2;1;0;2;0;0;1;2;2;1;4;2;2;1;0;4;0;2;2;2;0;3;0;1;0;2;2;2;0;4;0;1;2;2;4;3;1;2;1;0;2;0;0;2;0;0;8;2;2;2;4;0;4;1;1;0;0;0;1;2;3;2;0;2;3;2;2;0;0;0;5;0;1;4;4;1;0;4;6;4;6;2;3;2;2;1;4;6;0;2;3;2;1;0;2;2;0;2;0;0;0;0;0;2;2;0;0;2;0;2;0;4;2;2;0;0;2;0;0;2;0;0;0;2;2;2;0;0;0;0;0;0;0;0;0;4;0;4;2;4;2;3;0;1;0;0;1;0;0;2
SP8_M06131_1.94d.bed	0.16794625719769674	175	1042	75983	4;9;4;3;3;5;3;5;5;2;4;2;3;5;8;6;4;10;3;5;5;4;7;4;3;6;7;4;8;4;6;4;5;6;7;9;4;7;11;15;9;5;8;6;6;5;7;9;5;8;12;7;7;7;11;12;12;13;9;8;9;7;16;13;18;16;14;12;15;9;14;12;8;3;13;13;10;8;10;12;15;10;14;17;13;9;10;6;10;8;9;3;6;10;11;6;7;4;6;7;3;8;6;4;6;5;5;5;6;7;4;3;6;3;4;3;7;5;3;4;7;9;6;8;5;5;7;8;6;5;5;7;2;4;4;7;5;1;3;3;4;6;6;2;3;3;4;1;4;6
ZNF41_M10352_1.94d.bed	0.1674937965260546	135	806	100797	5;5;4;5;5;5;3;6;6;3;7;3;12;3;2;2;7;2;4;1;4;1;5;5;3;4;3;6;3;7;6;10;4;2;1;4;3;4;5;2;3;1;6;9;7;10;7;8;6;7;4;4;5;4;5;7;1;4;4;7;7;6;6;7;8;6;9;8;2;9;11;7;10;10;7;11;7;13;6;5;10;13;3;8;9;12;7;11;7;7;9;7;2;6;6;7;8;9;5;7;1;4;5;10;5;4;6;4;7;2;4;2;9;6;6;2;3;5;6;3;4;2;5;5;6;8;4;4;6;3;4;2;3;7;4;5;6;3;2;7;2;0;2;3;1;4;5;2;5;8
TET1_M00880_1.94d.bed	0.16744186046511628	36	215	16364	2;0;1;1;1;1;2;0;3;1;4;2;1;1;1;2;1;0;1;1;1;1;2;1;2;0;1;3;2;2;2;2;0;1;3;3;5;3;2;1;1;1;2;2;2;1;0;1;2;3;2;0;3;3;2;2;2;1;5;2;0;2;2;3;1;0;1;3;2;4;1;0;3;3;1;2;4;2;0;3;4;3;4;3;3;1;0;1;2;0;3;1;2;0;1;1;1;1;1;0;1;2;0;0;0;2;1;0;1;0;0;1;0;2;1;1;1;0;1;2;2;2;0;2;0;2;0;2;0;5;2;0;1;1;1;1;0;0;1;1;1;1;0;1;0;0;1;1;0;1
ZNF311_ZNF311.MEME.bed	0.1670278379729955	1002	5999	265649	26;18;24;34;30;27;49;37;56;45;41;46;47;28;39;31;30;66;40;22;26;26;38;43;39;52;47;27;41;37;34;43;42;27;28;45;59;67;61;57;41;55;38;53;61;62;79;65;72;44;52;48;35;73;76;45;53;56;62;69;72;59;80;61;77;60;67;65;99;52;82;52;62;51;66;51;73;62;67;71;51;55;45;54;75;67;57;46;43;41;67;48;35;47;29;30;27;40;34;20;32;26;24;24;23;22;26;31;20;20;16;23;19;16;28;19;20;17;11;27;15;23;21;21;32;34;32;16;32;27;11;16;15;…
HHEX_M01568_1.94d.bed	0.16666666666666666	2	12	11344	1;1;0;1;0;0;0;0;0;0;0;0;0;0;0;0;0;0;0;0;0;1;0;0;0;0;0;0;0;0;0;0;0;0;0;0;0;0;0;0;0;0;0;1;0;0;0;1;0;0;0;0;0;0;0;0;0;1;0;0;0;0;0;0;0;0;1;0;0;0;0;0;0;0;0;0;1;0;0;0;0;0;0;0;0;0;0;0;0;0;0;0;0;0;0;0;0;0;0;0;0;0;0;0;0;0;0;0;0;0;0;0;0;0;0;0;0;0;0;0;0;0;0;0;0;0;0;0;0;0;0;0;0;1;0;0;0;0;0;0;0;0;0;0;0;0;0;0;0;1
CEBPD_M05591_1.94d.bed	0.16666666666666666	1	6	10230	2;0;0;0;0;0;0;0;0;0;0;0;0;0;0;0;0;0;0;0;0;0;0;0;0;0;0;0;0;0;0;0;0;0;0;0;0;0;0;0;0;0;0;0;0;0;0;0;0;0;0;0;0;0;0;0;0;0;0;0;0;0;0;0;0;0;0;0;0;0;0;0;0;0;0;1;0;0;0;0;0;0;0;0;0;0;0;0;0;0;0;0;0;0;0;0;0;0;0;0;0;0;0;0;0;0;0;0;0;0;0;0;0;1;0;0;0;0;0;0;0;0;0;0;0;0;0;0;0;0;0;0;0;0;0;0;0;0;0;0;0;0;0;0;0;0;0;0;0;1
ONECUT1_M07569_1.94d.bed	0.16666666666666666	1	6	10616	1;0;0;0;0;0;0;0;0;0;0;0;0;0;0;0;0;0;0;0;0;0;0;0;0;0;0;0;0;0;0;0;0;0;0;0;0;0;0;0;0;0;0;1;0;0;0;0;0;0;0;0;0;0;0;0;0;0;0;0;0;0;0;0;0;0;0;0;0;0;0;0;0;0;0;0;0;0;0;0;0;0;1;0;0;0;0;0;0;0;0;0;0;0;0;0;0;0;0;0;0;0;0;0;0;0;0;0;0;0;0;0;0;0;0;0;0;0;0;0;0;0;0;0;0;0;0;0;0;1;0;0;0;0;0;0;0;0;0;0;0;0;0;0;0;0;0;0;0;1
SIX1_M09119_1.94d.bed	0.16666666666666666	1	6	11156	1;0;0;0;0;0;0;0;0;0;0;0;0;0;0;0;0;0;0;0;0;0;0;0;0;0;0;0;0;0;0;0;0;0;0;0;0;0;0;0;0;0;0;0;0;0;0;0;0;0;0;0;0;0;0;0;0;0;0;0;0;0;0;0;0;0;0;0;0;0;1;0;0;0;0;0;0;0;0;0;0;0;0;0;0;0;0;0;0;0;0;1;0;0;0;0;0;0;0;0;0;0;0;0;0;0;0;0;0;0;0;0;0;0;0;1;0;0;0;0;0;0;0;0;0;0;0;0;0;0;0;0;0;0;0;0;0;0;0;0;0;0;0;0;0;0;0;0;0;1
CEBPE_M05592_1.94d.bed	0.16666666666666666	1	6	10230	2;0;0;0;0;0;0;0;0;0;0;0;0;0;0;0;0;0;0;0;0;0;0;0;0;0;0;0;0;0;0;0;0;0;0;0;0;0;0;0;0;0;0;0;0;0;0;0;0;0;0;0;0;0;0;0;0;0;0;0;0;0;0;0;0;0;0;0;0;0;0;0;0;0;0;1;0;0;0;0;0;0;0;0;0;0;0;0;0;0;0;0;0;0;0;0;0;0;0;0;0;0;0;0;0;0;0;0;0;0;0;0;0;1;0;0;0;0;0;0;0;0;0;0;0;0;0;0;0;0;0;0;0;0;0;0;0;0;0;0;0;0;0;0;0;0;0;0;0;1
REST_M02696_1.94d.bed	0.16666666666666666	64	384	63325	2;6;1;0;0;1;3;0;5;2;2;4;1;0;3;1;1;2;3;1;3;2;6;2;2;0;3;4;2;5;2;0;1;5;3;3;6;1;5;6;0;0;2;1;4;3;2;2;2;0;1;3;2;1;1;3;1;3;2;6;4;1;0;1;5;6;2;2;3;2;1;6;7;10;3;8;5;2;1;2;4;5;4;5;2;3;2;1;1;3;2;3;5;3;1;2;2;3;4;2;3;3;4;2;1;2;0;3;2;0;4;1;3;2;5;4;5;2;1;6;1;1;2;2;2;6;3;3;1;2;1;2;2;3;2;1;5;0;3;2;1;1;1;6;2;1;2;2;3;1
CEBPB_M05589_1.94d.bed	0.16666666666666666	1	6	10230	2;0;0;0;0;0;0;0;0;0;0;0;0;0;0;0;0;0;0;0;0;0;0;0;0;0;0;0;0;0;0;0;0;0;0;0;0;0;0;0;0;0;0;0;0;0;0;0;0;0;0;0;0;0;0;0;0;0;0;0;0;0;0;0;0;0;0;0;0;0;0;0;0;0;0;1;0;0;0;0;0;0;0;0;0;0;0;0;0;0;0;0;0;0;0;0;0;0;0;0;0;0;0;0;0;0;0;0;0;0;0;0;0;1;0;0;0;0;0;0;0;0;0;0;0;0;0;0;0;0;0;0;0;0;0;0;0;0;0;0;0;0;0;0;0;0;0;0;0;1
HOXA10_M09614_1.94d.bed	0.16666666666666666	7	42	23574	1;0;0;0;0;0;0;1;0;0;0;1;1;0;0;0;0;0;0;1;0;0;0;1;1;1;0;2;0;0;0;0;0;0;0;0;0;0;0;1;0;0;0;0;0;0;0;0;0;0;0;1;0;1;0;0;0;0;1;0;0;0;0;1;0;0;1;0;0;1;0;0;0;1;0;0;0;0;2;1;0;0;0;0;0;0;0;0;0;0;0;0;0;1;0;0;0;0;1;1;0;1;0;0;1;0;1;0;1;0;1;0;1;3;1;0;0;0;0;0;0;0;1;0;0;0;0;1;0;0;0;0;0;0;1;0;0;0;1;0;0;0;0;0;0;0;1;0;0;2
ZNF792_ZNF792.MEME.bed	0.16591298924060502	1064	6413	252100	24;15;31;30;26;21;25;32;20;40;31;35;32;47;27;44;45;29;37;35;25;32;39;36;48;53;46;46;54;55;40;43;35;47;59;44;55;63;61;48;44;56;49;57;41;56;49;63;47;80;52;63;58;68;57;66;61;69;59;77;65;89;85;74;70;64;63;72;63;75;71;51;46;60;56;72;70;73;70;91;57;62;62;54;58;74;60;58;44;41;54;46;46;56;50;48;38;39;33;45;39;25;41;40;28;36;31;28;35;31;34;22;32;29;21;31;35;19;24;17;26;33;22;27;23;34;26;20;26;21;21;28;24;…
ZNF776_ZNF776.RCADE.bed	0.16547406082289803	185	1118	104791	8;3;3;6;5;7;6;13;10;4;5;3;5;4;6;10;3;4;12;11;3;2;10;4;4;10;4;4;6;7;6;3;8;12;12;8;11;8;6;4;8;9;6;9;11;9;6;10;7;8;8;12;13;15;9;11;8;11;9;10;14;12;11;19;13;18;7;15;11;12;14;7;9;12;13;15;11;14;11;9;8;18;6;6;6;10;9;11;8;7;8;12;11;6;18;3;9;8;8;6;5;6;2;6;7;3;3;8;6;7;6;5;5;2;9;7;10;4;1;6;4;4;3;5;6;4;8;6;2;8;1;3;8;4;3;2;0;6;4;4;2;2;6;4;8;9;5;6;4;4
ESR1_M08629_1.94d.bed	0.16546762589928057	23	139	29376	2;1;0;0;0;0;2;0;2;0;0;2;0;0;2;0;2;0;2;2;0;2;1;0;0;0;1;2;0;0;0;2;0;0;0;3;2;2;0;0;5;0;2;5;0;0;1;1;0;0;3;0;2;1;0;0;0;2;1;0;2;2;0;1;3;2;0;2;0;1;0;0;3;0;0;2;2;0;4;0;2;2;4;1;0;2;2;0;0;4;2;2;3;0;0;0;0;0;2;2;4;1;0;1;2;0;1;0;0;0;0;0;0;0;0;0;0;0;0;6;0;1;0;1;0;0;0;0;0;0;0;0;0;0;3;0;0;0;0;4;2;0;2;0;0;1;0;0;0;2
KLF11_M08878_1.94d.bed	0.16458852867830423	330	2005	101355	7;7;8;9;9;8;4;11;6;5;5;6;10;12;9;12;9;15;9;9;14;11;12;5;7;16;13;11;17;14;12;7;11;13;15;17;18;22;22;17;25;16;20;18;20;16;19;12;17;17;16;19;12;14;21;19;27;22;21;18;21;26;30;30;29;22;35;25;29;14;20;18;19;20;21;22;16;13;24;31;28;29;21;21;24;19;29;11;29;10;14;14;13;20;24;11;8;10;13;9;8;9;9;6;16;10;7;10;4;8;6;4;5;6;9;3;10;7;5;4;8;5;9;10;8;9;9;12;3;14;8;6;5;3;6;6;9;4;7;5;9;12;10;6;2;9;8;8;6;7
TGIF1_M06208_1.94d.bed	0.1643835616438356	12	73	27514	3;2;2;1;0;0;2;0;0;1;2;0;0;0;0;0;0;1;0;1;1;0;0;0;0;0;0;2;0;0;0;0;0;1;0;0;0;0;0;0;0;1;0;3;0;0;0;0;0;1;0;0;0;0;0;0;0;1;0;0;0;2;0;0;0;0;2;0;0;2;0;0;0;3;0;1;2;0;1;0;0;1;0;1;0;0;0;0;0;0;1;1;0;0;0;0;0;0;2;0;0;0;0;0;0;2;0;0;0;0;0;4;0;0;0;0;0;0;0;0;1;1;4;0;2;3;0;0;0;1;1;3;2;0;0;0;1;0;0;0;2;0;0;0;0;0;0;0;0;1
ZNF619_ZNF619.MEME.bed	0.16417910447761194	165	1005	82488	9;5;6;6;4;4;7;5;0;0;6;4;4;5;3;8;3;3;6;8;6;4;5;2;6;2;7;6;6;5;3;6;9;6;8;4;3;6;12;4;7;7;4;6;4;6;7;11;10;11;9;5;11;9;8;8;9;10;7;9;8;13;6;12;16;14;12;11;13;10;13;8;10;12;8;7;5;9;15;8;11;14;10;15;6;5;13;4;9;6;9;12;7;5;6;6;5;5;11;7;4;9;6;6;11;7;7;9;8;9;7;5;7;5;6;7;5;6;5;7;6;4;4;4;6;4;4;2;2;6;3;1;5;4;3;6;7;6;3;5;2;5;3;10;3;5;5;3;3;4
PBX3_M06715_1.94d.bed	0.16417910447761194	22	134	29293	2;0;0;0;0;1;0;2;1;0;0;0;0;1;0;0;0;0;1;0;1;1;0;2;0;2;0;0;0;1;1;2;1;0;0;0;2;1;1;0;1;0;0;0;0;1;0;1;0;2;2;3;1;2;0;4;0;2;2;2;3;3;0;2;0;3;3;4;1;2;2;0;0;0;0;0;2;0;2;3;2;4;1;0;4;1;0;2;1;1;0;1;1;1;0;1;0;0;1;2;2;1;1;2;0;1;0;0;1;0;0;1;1;0;0;1;1;0;1;0;0;1;1;1;1;0;0;0;2;0;0;0;0;2;0;0;2;2;0;0;1;1;1;0;1;1;2;0;0;2
RBAK_M09331_1.94d.bed	0.16363636363636364	9	55	21717	1;1;0;1;0;0;0;0;0;0;0;2;1;0;2;0;0;0;0;0;0;1;1;0;1;0;1;0;0;0;0;0;0;0;0;1;0;1;1;0;0;0;0;0;1;0;0;1;0;1;1;0;0;0;0;0;0;0;1;0;0;0;1;0;0;0;0;0;0;1;1;0;1;0;0;1;0;0;0;1;2;0;1;0;0;1;0;0;0;1;0;1;0;1;0;1;0;0;0;0;0;1;0;0;0;1;0;3;0;0;0;0;0;0;0;0;0;1;0;0;0;0;0;1;1;0;0;0;2;1;0;0;1;0;0;0;0;0;1;0;1;0;1;0;2;1;0;0;0;2
BCL11A_M05292_1.94d.bed	0.16363636363636364	45	275	61191	3;1;0;1;0;0;0;3;1;3;3;4;0;1;1;0;1;2;0;1;2;0;6;1;2;2;1;3;1;3;1;0;2;2;1;1;3;3;1;0;0;2;0;0;4;4;3;2;2;2;3;2;0;1;2;1;2;2;2;3;5;3;2;3;1;3;1;1;1;2;4;0;1;7;2;2;3;2;6;1;1;5;6;2;2;1;3;2;4;1;0;3;2;3;1;2;3;2;2;2;3;3;3;4;1;0;2;2;2;2;3;0;2;2;2;1;2;1;1;2;1;2;0;0;2;2;1;1;1;2;0;3;0;2;1;4;0;3;2;0;1;3;2;0;0;2;2;3;0;2
ZNF148_M09349_1.94d.bed	0.1634960022056796	593	3627	284384	25;21;21;14;16;12;19;20;15;16;19;21;19;14;18;21;24;17;16;12;12;14;21;17;17;20;24;14;18;20;15;16;23;24;23;12;16;22;10;24;28;16;15;26;33;29;26;20;20;29;28;26;31;29;33;39;31;42;35;40;59;46;48;40;42;57;39;43;45;38;35;34;41;31;35;31;33;39;34;47;37;51;41;38;40;30;35;45;40;34;45;37;31;35;29;21;25;28;28;21;24;20;18;20;28;23;27;26;28;19;17;19;9;16;14;12;23;14;19;17;11;12;13;8;19;14;14;15;15;14;14;9;10;18;…
CREB3_M10072_1.94d.bed	0.16326530612244897	8	49	15152	1;0;1;0;0;0;1;0;0;0;0;0;1;0;0;0;0;1;0;0;1;0;2;0;0;1;0;0;1;0;0;0;0;0;0;0;0;1;0;0;0;1;1;0;1;2;0;0;2;1;1;0;1;2;1;0;1;0;0;1;0;0;0;0;2;0;0;0;0;0;1;0;2;0;0;0;0;0;1;0;1;0;0;0;0;0;0;1;0;0;0;0;0;0;0;0;0;1;0;1;1;0;0;0;0;0;0;0;0;0;0;0;0;1;0;1;0;0;0;1;0;0;0;0;0;0;0;0;0;0;0;1;0;1;1;0;0;1;1;0;0;0;1;0;0;0;0;0;0;2
NFYB_M03040_1.94d.bed	0.1630901287553648	38	233	56930	3;4;1;2;2;2;0;3;0;2;0;1;0;2;0;2;0;1;0;0;1;2;3;1;1;2;0;1;1;0;0;1;0;0;1;1;1;2;2;2;2;1;0;0;3;1;3;4;0;0;0;2;3;2;1;3;2;3;1;2;3;2;1;3;2;2;3;2;3;5;1;2;0;0;1;2;2;6;2;3;5;1;2;4;1;3;2;1;0;2;2;2;1;1;1;2;0;1;1;1;0;2;3;1;1;1;2;2;3;3;1;2;0;1;0;0;1;0;1;0;1;1;1;0;0;3;0;4;1;2;1;0;1;2;3;0;0;2;1;0;2;3;3;1;2;1;5;1;3;6
NR4A2_M05962_1.94d.bed	0.16279069767441862	7	43	19504	1;0;0;0;0;0;1;0;0;0;0;0;1;0;0;0;0;0;0;0;1;0;1;0;0;1;0;1;0;0;0;0;0;1;0;0;1;0;0;0;0;0;0;0;0;0;0;1;0;2;0;0;0;1;0;1;0;1;0;1;0;0;0;0;0;0;0;1;1;0;0;0;0;1;1;0;1;0;0;0;1;0;0;0;0;0;0;0;0;0;1;1;0;0;0;0;0;0;0;0;1;0;0;0;1;0;0;0;0;0;1;1;0;0;0;0;0;2;1;0;0;0;1;0;1;0;1;1;0;0;0;1;0;0;0;1;0;0;0;0;0;0;0;1;0;0;1;0;2;1
ZNF524_M09377_1.94d.bed	0.16279069767441862	14	86	16204	2;0;1;0;0;2;1;0;0;0;1;0;1;0;1;1;2;0;0;1;1;0;1;1;0;0;0;1;1;0;2;0;0;0;0;0;0;2;0;0;0;1;0;0;1;0;0;2;1;0;1;0;0;0;0;1;0;0;2;0;1;1;0;0;0;0;1;1;2;0;0;0;0;1;1;0;0;0;1;1;1;0;2;3;0;1;0;0;1;0;1;1;0;1;0;0;1;0;3;1;0;2;1;1;0;0;1;1;1;0;0;0;0;2;1;2;0;1;1;0;0;0;1;0;1;0;3;0;1;1;0;0;0;1;1;2;0;0;0;0;0;0;1;0;0;0;1;0;0;1
SP2_M10360_1.94d.bed	0.16261599646486966	368	2263	108698	9;7;11;9;11;9;6;9;8;7;9;7;13;9;12;10;11;14;11;13;17;12;13;8;10;16;16;7;20;19;12;10;11;17;17;18;16;24;23;22;31;19;21;27;24;18;23;15;22;14;20;22;18;18;22;22;36;21;31;15;21;31;34;29;32;21;34;29;34;22;17;14;21;18;20;23;18;16;31;34;37;32;22;26;27;21;24;13;30;15;16;17;13;21;26;16;9;12;15;11;9;14;11;9;14;9;5;11;8;11;11;5;7;10;8;4;7;9;11;8;13;4;12;9;11;13;8;12;5;14;8;6;7;6;5;7;11;2;8;8;12;12;7;5;2;9;4;8;…
ZNF483_ZNF483.RCADE.bed	0.16258351893095768	73	449	62508	4;3;3;1;1;2;4;4;0;1;3;4;4;3;2;3;3;4;4;3;1;4;1;1;3;1;3;3;6;1;5;2;3;6;3;3;4;5;3;4;4;1;3;2;4;1;8;2;1;0;8;3;4;2;5;2;2;5;3;3;0;4;2;2;3;3;8;2;5;6;8;6;4;6;3;2;3;2;6;5;9;3;4;5;3;10;4;8;4;3;3;3;2;3;2;4;3;2;2;3;2;1;1;1;1;3;5;3;3;4;3;1;2;4;9;3;1;4;2;1;4;4;1;1;4;1;0;0;0;2;5;2;1;4;1;1;1;1;7;0;2;1;2;1;0;2;1;1;2;1
SP3_M06129_1.94d.bed	0.16236933797909409	233	1435	93308	6;8;6;6;4;7;3;8;9;4;6;3;4;10;7;9;6;12;10;7;7;9;11;6;4;10;8;6;8;6;6;6;8;8;11;7;8;18;15;20;16;14;10;9;7;7;11;9;10;9;11;12;8;7;15;17;16;15;22;12;11;13;22;17;21;19;20;19;20;13;24;13;12;11;18;15;11;8;12;13;20;18;15;20;16;13;20;8;13;11;16;7;9;15;13;13;8;7;9;11;5;9;7;7;6;6;6;8;5;7;4;5;6;3;7;1;8;5;9;5;10;9;6;9;5;4;9;14;2;9;8;9;4;3;3;4;6;2;6;5;7;10;8;3;4;3;8;7;7;3
RBPJL_M07039_1.94d.bed	0.16216216216216217	6	37	13738	1;0;0;0;0;0;0;0;0;1;1;1;0;0;0;0;0;0;0;0;1;0;0;1;0;0;0;0;0;1;0;0;1;0;0;2;0;0;0;1;0;0;0;0;0;0;0;1;0;1;0;1;0;0;0;1;2;1;0;0;0;1;0;0;0;0;0;0;0;1;0;0;1;1;0;0;0;0;0;0;2;0;0;1;1;0;0;0;0;0;0;0;0;1;0;0;1;0;0;0;0;0;0;1;0;0;0;0;0;0;0;0;0;0;0;0;0;0;0;0;0;1;0;0;0;0;0;1;0;0;0;0;0;1;0;0;0;0;0;0;0;0;0;2;0;0;0;1;0;1
ETV6_M09549_1.94d.bed	0.1619047619047619	17	105	23729	2;0;0;0;0;0;0;0;0;0;2;4;2;2;0;0;1;0;0;0;0;0;0;0;0;0;0;0;0;2;0;0;0;2;0;0;0;0;2;0;0;0;0;0;0;2;0;0;0;0;2;0;2;2;0;0;1;2;0;0;0;0;0;0;0;2;0;2;0;4;0;2;2;0;0;0;0;0;2;4;2;0;0;0;2;2;0;0;2;0;0;2;4;0;2;2;0;3;1;0;1;0;2;0;0;0;2;0;2;2;4;0;0;4;0;0;0;2;0;0;0;0;0;0;0;0;0;0;0;0;0;2;0;2;0;0;1;0;0;2;0;0;2;0;2;0;0;2;0;2
ZNF675_ZNF675.RCADE.bed	0.16150740242261102	120	743	88091	3;9;5;3;5;4;6;7;6;9;9;5;2;6;5;0;2;5;4;2;4;4;4;2;5;4;5;8;6;11;5;4;3;3;4;6;3;5;4;7;1;4;3;4;7;3;5;5;3;6;5;7;7;12;5;8;6;4;3;5;6;4;7;8;6;5;3;12;6;7;5;8;3;8;13;2;8;5;7;8;6;8;8;13;3;2;3;9;8;10;4;11;4;2;6;1;9;8;7;7;3;3;5;5;3;4;3;6;4;2;5;3;3;9;1;8;4;3;9;3;1;2;3;2;2;3;6;0;2;3;4;3;3;5;5;1;1;4;4;4;8;2;6;3;4;3;5;3;1;6
ZNF682_ZNF682.RCADE.bed	0.16150375939849623	537	3325	200092	18;15;18;14;18;16;19;16;14;14;16;20;12;22;17;22;19;19;20;23;22;25;14;17;17;27;25;24;25;27;21;28;20;26;18;30;27;22;30;28;32;21;21;27;28;33;28;31;23;19;34;19;29;28;38;28;40;30;20;24;48;36;31;28;37;28;44;40;39;35;37;30;28;37;31;32;35;24;35;33;35;38;30;33;30;40;31;16;24;15;32;24;22;27;27;25;21;17;26;19;20;18;18;17;24;10;23;12;14;12;20;19;28;14;14;10;17;10;14;15;18;17;16;11;9;15;12;16;16;20;14;17;10;1…
ZNF586_M10439_1.94d.bed	0.16129032258064516	90	558	76789	2;7;5;6;4;2;0;6;4;3;2;4;4;1;5;3;2;4;6;5;4;3;3;4;3;1;5;6;2;5;4;4;2;4;4;2;0;1;6;3;5;4;4;2;10;1;1;6;2;1;9;5;5;6;4;4;5;4;3;1;2;4;4;8;4;8;5;10;6;5;6;5;8;8;4;5;6;5;5;3;3;7;3;9;2;4;3;5;2;2;9;6;7;2;0;3;3;1;2;6;5;4;1;1;2;0;3;2;3;3;3;6;4;2;2;4;3;4;1;7;3;3;2;2;1;3;3;1;5;2;4;4;3;2;3;1;5;5;1;6;5;0;4;1;4;0;2;6;2;1
ZNF331_ZNF331.RCADE.bed	0.16113744075829384	68	422	65557	2;2;2;2;2;2;1;3;2;3;0;1;2;1;1;4;7;1;2;0;2;2;4;0;1;3;1;9;2;2;4;1;6;4;1;4;2;3;3;4;1;3;4;1;5;1;2;2;2;2;3;6;6;5;2;2;2;4;5;4;1;6;4;2;2;2;3;2;7;7;3;3;5;7;6;2;3;2;3;3;5;4;5;4;1;4;2;0;5;5;6;5;2;7;3;4;3;2;2;1;2;3;2;2;1;2;6;2;2;2;4;3;1;0;4;4;4;3;2;0;2;3;1;4;3;2;1;5;0;2;2;2;3;3;0;4;1;2;1;7;1;1;1;7;1;3;1;1;3;2
ZNF2_ZNF2.MEME.bed	0.16113744075829384	34	211	21743	2;0;2;2;1;0;0;2;2;2;0;0;1;2;0;3;1;1;0;1;0;2;1;0;1;1;1;2;2;1;1;3;1;2;0;0;2;2;1;0;1;3;1;2;2;1;1;3;0;1;2;1;1;3;0;2;3;1;1;0;3;4;1;4;5;1;4;4;2;3;4;0;4;0;4;0;0;1;7;3;1;1;0;6;1;2;3;2;2;3;2;2;2;4;3;0;1;3;0;0;2;0;0;1;0;1;2;1;4;1;1;3;1;0;0;0;1;1;0;2;0;0;0;1;0;1;0;3;2;0;3;0;0;1;0;1;0;1;1;2;3;0;0;1;1;1;0;0;0;1
ZNF611_ZNF611.RCADE.bed	0.1608053007135576	631	3924	168206	15;13;12;14;17;10;21;17;18;10;25;23;21;19;30;28;22;25;22;21;19;20;29;27;30;16;26;23;28;24;18;37;25;29;21;26;37;29;26;25;38;28;27;35;48;37;38;36;26;44;38;43;35;43;37;47;39;44;40;41;38;47;34;31;39;41;46;42;43;36;36;42;41;37;45;40;37;40;40;39;43;45;31;43;32;38;30;32;34;38;37;32;24;30;35;33;19;28;25;23;18;25;20;23;16;22;28;25;23;20;16;23;23;20;19;15;15;19;19;21;19;16;17;15;12;12;9;18;14;23;18;15;9;14…
ZIC1_M09321_1.94d.bed	0.16019417475728157	66	412	44634	2;1;3;3;1;2;7;4;1;3;2;1;6;2;3;4;4;1;2;1;3;2;6;3;3;1;1;3;5;4;3;4;3;3;0;4;0;2;2;6;4;3;0;2;1;5;4;3;4;7;4;3;1;2;0;4;6;4;2;3;4;4;6;1;6;4;4;3;5;4;1;3;3;6;1;5;4;4;6;3;6;4;6;5;2;6;6;3;3;4;5;2;2;2;4;6;1;2;3;5;5;5;2;3;5;1;1;2;5;1;1;0;1;1;2;0;1;3;0;0;1;1;2;1;0;2;3;2;2;3;3;1;1;1;4;1;3;1;2;0;0;3;0;0;2;0;1;0;1;4
NR4A1_M06696_1.94d.bed	0.1595744680851064	15	94	27358	1;1;2;0;1;1;2;0;0;1;1;2;0;0;0;0;1;1;0;3;1;0;2;2;1;0;0;2;1;0;1;1;0;0;0;1;1;0;1;0;1;0;0;0;0;0;1;0;0;1;0;1;1;2;0;0;0;1;2;0;1;1;0;1;1;1;1;1;0;1;2;0;1;0;0;1;0;1;0;1;0;2;0;3;0;2;2;1;0;2;1;0;0;0;0;0;1;0;0;0;1;1;2;0;1;0;1;0;0;0;1;0;1;0;0;0;1;0;0;2;1;1;0;0;0;1;0;0;1;0;1;0;1;0;0;0;0;0;0;0;0;1;1;0;0;0;1;2;1;1
ZBTB22_M09296_1.94d.bed	0.1590909090909091	7	44	18843	2;0;2;2;0;0;0;0;0;2;0;0;0;0;0;0;0;0;0;0;0;0;0;0;0;0;0;0;0;0;0;0;4;0;0;0;0;0;1;0;0;2;2;0;0;0;0;0;0;0;0;2;0;0;0;0;0;0;0;0;0;0;2;0;0;0;0;0;0;0;0;0;0;0;0;2;0;0;2;0;2;0;0;0;0;0;0;0;0;0;0;0;0;0;0;0;0;2;0;0;2;0;0;0;0;0;0;0;0;0;0;0;0;0;0;4;0;2;0;0;2;0;0;0;0;0;0;0;0;0;0;0;0;0;0;0;0;0;0;0;0;0;0;0;0;0;0;0;2;2
ZNF860_ZNF860.RCADE.bed	0.15883306320907617	196	1234	122556	5;7;6;10;2;8;7;5;6;8;2;4;8;6;6;6;9;13;5;12;5;6;9;5;3;10;3;5;3;12;12;5;8;8;10;10;5;5;11;10;9;10;11;7;11;9;14;5;8;12;10;11;3;9;7;9;9;12;12;12;13;12;8;5;8;10;14;17;8;11;9;9;10;18;9;12;7;9;12;11;19;21;16;17;18;12;9;15;11;11;7;9;8;7;9;6;9;4;8;4;7;12;4;10;5;9;9;4;10;8;7;4;7;4;8;7;11;4;4;8;10;14;9;10;5;8;7;2;4;4;5;6;9;4;5;7;6;5;4;7;6;4;9;2;4;7;7;9;5;5
ZNF548_ZNF548.RCADE.bed	0.15882246047610393	874	5503	318145	24;25;24;32;28;38;44;24;34;40;25;33;30;30;29;27;37;49;35;25;29;36;36;26;32;43;27;44;51;31;29;36;30;41;27;45;36;50;39;47;44;43;44;41;63;48;45;44;46;50;58;44;55;56;49;64;49;59;61;61;55;64;42;65;55;62;45;46;82;74;46;57;60;47;53;50;49;49;51;57;55;67;34;51;61;46;47;48;39;40;46;45;39;35;45;29;30;31;42;25;33;31;19;27;30;32;20;31;19;31;35;35;23;17;22;20;28;22;22;31;28;24;20;21;17;28;24;19;22;15;22;14;21;…
ZNF281_M10446_1.94d.bed	0.15803761877060307	815	5157	388833	27;28;26;21;21;17;26;26;25;30;26;24;31;27;26;29;31;35;20;22;28;25;28;20;29;33;34;18;31;31;35;30;19;31;29;23;21;38;30;38;48;32;27;39;41;35;39;27;29;47;47;41;43;37;47;48;53;59;64;46;63;76;71;52;62;69;53;55;57;49;54;40;50;41;58;44;49;43;51;76;57;60;60;51;55;50;47;53;50;45;60;47;47;48;43;29;31;41;35;28;23;34;23;31;32;33;28;24;27;25;28;18;24;17;19;13;36;25;29;32;25;15;27;13;25;26;19;20;24;25;25;16;17;…
SREBF2_M06141_1.94d.bed	0.15789473684210525	3	19	12370	1;0;0;0;0;1;1;0;0;0;0;0;0;0;0;0;0;0;0;0;0;0;0;0;0;0;0;0;0;0;0;0;0;0;0;0;0;0;0;0;1;1;0;0;0;0;0;0;1;0;0;0;0;0;0;0;0;0;0;0;0;0;1;0;0;0;0;0;0;0;0;0;0;1;0;0;0;0;0;0;0;0;0;0;0;1;0;1;0;0;0;0;0;0;1;0;0;0;0;0;0;0;0;0;0;0;0;0;0;0;0;0;0;0;0;0;0;0;0;0;0;0;0;0;0;1;2;0;0;1;0;0;1;0;0;0;0;0;0;0;0;0;0;0;0;0;0;0;1;1
TFEC_M06207_1.94d.bed	0.15789473684210525	3	19	12370	1;0;0;0;0;1;1;0;0;0;0;0;0;0;0;0;0;0;0;0;0;0;0;0;0;0;0;0;0;0;0;0;0;0;0;0;0;0;0;0;1;1;0;0;0;0;0;0;1;0;0;0;0;0;0;0;0;0;0;0;0;0;1;0;0;0;0;0;0;0;0;0;0;1;0;0;0;0;0;0;0;0;0;0;0;1;0;1;0;0;0;0;0;0;1;0;0;0;0;0;0;0;0;0;0;0;0;0;0;0;0;0;0;0;0;0;0;0;0;0;0;0;0;0;0;1;2;0;0;1;0;0;1;0;0;0;0;0;0;0;0;0;0;0;0;0;0;0;1;1
ZNF701_ZNF701.RCADE.bed	0.15789473684210525	45	285	44121	3;0;0;2;3;3;3;1;0;1;3;4;1;1;0;4;1;6;2;0;5;1;2;1;2;4;1;2;0;2;2;0;2;3;2;3;1;0;0;0;3;1;0;1;2;1;2;1;2;1;2;2;2;0;2;5;6;1;2;3;0;3;1;2;0;1;1;3;4;3;5;6;2;2;1;1;2;5;0;2;5;2;4;2;5;7;4;4;2;4;2;3;1;1;0;1;1;2;3;6;3;0;2;2;0;0;5;3;0;1;2;2;0;2;2;1;1;0;0;2;1;1;3;2;2;4;0;1;3;1;3;1;0;0;2;1;1;1;1;1;0;0;1;2;2;2;1;3;1;2
ZNF787_M10059_1.94d.bed	0.15757575757575756	26	165	32873	1;2;1;1;0;2;0;1;2;2;2;2;4;1;1;3;0;1;0;1;1;2;0;2;0;2;1;0;3;1;0;1;1;0;0;2;2;0;3;2;0;1;2;0;0;0;1;1;0;1;2;1;0;0;0;1;1;0;0;1;1;2;0;1;1;2;1;0;2;2;2;1;2;2;1;2;1;0;2;1;2;0;3;2;2;1;1;1;3;3;4;3;1;2;0;1;1;3;0;1;1;1;2;0;3;1;1;0;1;0;2;1;0;2;1;0;0;1;1;3;0;0;1;1;0;0;2;0;1;2;1;1;0;1;1;1;3;1;2;1;0;0;0;0;0;0;0;1;0;1
ZNF101_ZNF101.RCADE.bed	0.15730337078651685	70	445	57175	7;0;1;3;7;3;2;2;1;3;2;4;2;5;1;3;5;4;3;4;1;3;2;1;1;2;3;2;1;2;1;5;1;3;0;2;4;2;2;1;2;2;3;5;2;2;4;4;10;4;2;5;5;0;2;1;5;7;2;1;3;5;3;6;0;6;5;3;4;3;6;3;6;6;3;2;5;7;3;4;3;7;5;6;4;4;2;2;3;2;6;3;3;1;2;2;2;7;0;2;2;4;4;3;2;0;3;3;6;3;3;1;5;4;3;3;4;3;2;4;1;1;1;4;3;5;1;0;1;0;3;0;0;7;1;2;4;0;2;1;2;2;3;4;2;1;1;3;5;4
NR3C2_M05959_1.94d.bed	0.15714285714285714	11	70	22965	2;1;0;0;0;0;1;2;0;2;2;0;0;0;0;0;0;2;0;0;1;2;0;1;0;3;0;0;2;2;0;0;0;0;0;2;0;0;2;0;0;0;0;0;0;0;0;0;0;0;1;0;0;0;0;0;1;0;0;0;0;0;0;2;0;0;0;0;0;0;0;0;0;0;2;1;2;0;0;0;2;1;0;1;0;1;0;0;0;0;2;0;0;0;0;0;2;0;0;0;0;0;0;2;0;1;1;2;0;0;0;2;2;0;0;0;0;0;0;2;0;0;0;0;0;0;1;0;0;0;0;1;0;0;2;0;0;0;0;0;0;0;0;2;0;0;0;2;0;4
ATF6_M09436_1.94d.bed	0.15714285714285714	11	70	13469	2;0;2;2;0;0;0;0;0;0;0;2;0;0;0;0;0;0;0;0;0;0;0;0;2;0;0;0;0;0;2;0;0;0;2;0;0;0;2;0;0;0;0;0;0;0;0;0;2;0;2;0;0;4;0;0;2;0;4;0;0;2;2;0;0;0;0;0;0;2;0;0;0;0;2;2;0;0;0;0;2;0;2;0;0;2;2;2;0;0;0;0;4;2;1;0;0;0;0;0;0;0;2;0;0;0;0;2;0;0;0;2;0;0;0;0;0;0;0;0;0;0;0;0;0;0;0;0;0;0;0;1;0;0;0;0;0;0;0;0;1;0;0;2;0;0;0;0;0;2
NR4A1_M09892_1.94d.bed	0.15714285714285714	11	70	22714	2;0;0;1;0;0;1;1;0;0;2;1;0;0;1;0;0;0;0;0;0;0;0;0;1;1;1;0;2;0;0;0;0;0;1;0;1;0;0;0;0;1;1;2;0;0;0;0;0;0;0;0;2;1;0;0;0;0;1;0;0;1;0;2;0;1;0;2;0;0;1;3;1;0;0;0;1;0;1;1;0;0;0;1;1;0;0;1;2;1;1;0;1;0;1;1;0;0;2;2;0;0;1;2;0;1;0;1;0;0;1;0;0;0;0;0;0;1;0;1;0;0;0;0;1;0;0;0;0;0;1;0;0;2;0;0;0;1;0;0;0;0;0;1;1;0;0;0;0;2
MYC_M06652_1.94d.bed	0.15702479338842976	19	121	23594	3;1;0;1;2;0;1;0;0;2;1;1;0;1;0;0;0;1;1;2;0;0;0;2;0;1;2;0;0;1;0;1;1;0;0;0;1;0;1;0;1;1;1;0;1;0;1;0;1;1;1;1;1;0;2;0;0;1;0;1;1;0;0;0;1;0;1;2;1;2;1;1;0;1;2;1;0;2;1;3;3;0;0;2;3;0;2;2;2;1;1;0;0;0;1;3;0;2;0;0;1;0;1;2;0;0;1;3;1;2;1;1;0;0;2;2;0;1;0;4;0;1;0;1;0;0;2;3;0;1;1;1;0;0;1;0;1;0;0;0;0;1;0;0;0;0;0;0;1;1
ZNF565_ZNF565.RCADE.bed	0.15702479338842976	19	121	35582	1;0;1;1;3;0;1;0;1;2;0;0;0;0;0;2;1;1;0;0;1;0;1;0;1;1;0;0;2;0;1;1;2;0;1;2;3;2;0;2;1;1;0;2;0;0;2;1;1;0;1;1;0;2;0;0;1;0;0;1;1;0;2;1;2;1;1;1;0;1;1;1;1;2;2;3;0;2;1;1;0;2;0;0;0;1;0;0;1;1;1;0;0;2;0;1;1;1;0;0;0;0;0;0;2;1;0;2;2;1;0;1;4;0;1;1;2;1;3;0;0;1;1;0;0;1;0;0;0;2;0;0;2;1;0;2;1;0;0;0;1;0;0;0;0;0;1;1;0;2
KLF15_M08876_1.94d.bed	0.1568901303538175	337	2148	147340	9;14;11;13;9;13;7;16;9;6;8;9;6;13;11;12;13;20;10;9;12;9;12;6;9;12;10;10;16;10;13;8;12;17;14;12;13;16;17;29;25;22;15;15;18;12;23;16;9;19;19;19;14;15;20;24;19;25;23;16;21;20;26;27;32;23;29;29;33;16;25;19;17;8;22;19;13;20;20;23;32;26;22;26;24;22;23;13;20;22;16;11;17;20;20;17;14;10;12;15;6;12;14;9;9;12;14;8;9;13;7;9;8;10;8;4;11;7;14;10;16;12;10;13;12;10;9;15;8;11;12;18;8;9;4;6;9;2;13;7;12;14;11;7;5;6…
SCRT2_M06080_1.94d.bed	0.1568627450980392	8	51	20746	1;1;1;2;1;0;1;0;0;0;0;0;0;0;0;0;0;0;0;1;1;0;0;0;0;0;0;0;0;0;1;1;2;0;1;1;5;0;0;0;0;0;0;0;0;0;0;1;0;0;1;0;0;0;0;0;0;0;0;2;0;1;0;0;1;1;0;0;0;0;0;0;0;0;1;1;0;0;0;1;0;1;0;0;0;0;3;0;1;0;0;0;0;0;0;1;0;0;0;0;0;0;0;0;0;1;1;0;0;0;0;0;0;1;0;1;1;0;1;0;0;0;1;0;0;0;0;1;2;0;0;0;0;0;0;0;0;0;0;1;1;0;0;0;0;0;0;0;1;1
AR_M05563_1.94d.bed	0.1568627450980392	8	51	17529	1;2;0;0;0;2;2;0;0;1;0;0;0;0;0;0;0;1;2;2;0;0;0;0;0;0;0;0;0;0;0;0;0;2;0;0;0;0;0;2;0;0;0;0;0;0;0;0;0;1;1;1;0;0;0;0;0;0;0;1;3;0;0;0;0;0;0;0;0;2;0;1;0;0;0;2;0;2;0;0;0;0;0;0;0;0;0;2;0;0;0;0;0;0;0;0;0;0;0;2;1;0;0;0;0;0;1;0;0;0;0;0;0;0;0;0;0;0;0;0;0;0;0;0;0;0;1;1;0;1;0;0;1;0;0;0;1;2;1;1;3;0;0;0;0;0;0;0;0;1
ZNF669_M10411_1.94d.bed	0.15639810426540285	33	211	27072	1;0;1;0;3;3;1;0;3;1;1;0;0;1;0;2;1;1;0;4;1;0;1;3;1;0;3;0;0;2;2;0;0;1;0;2;0;1;0;3;5;3;3;0;0;3;0;0;2;0;1;4;5;0;1;3;5;1;1;3;2;1;1;0;4;3;2;3;1;6;3;0;1;2;3;0;1;1;4;3;5;0;1;1;3;2;0;3;3;0;1;0;3;3;0;0;0;2;0;0;1;0;2;2;0;0;2;3;4;2;0;0;3;0;0;2;2;3;2;1;0;0;1;0;3;2;0;2;2;1;0;2;0;0;1;0;0;3;1;1;0;0;1;1;0;2;1;3;0;3
IRF4_M08829_1.94d.bed	0.15625	5	32	12918	1;0;0;1;0;0;0;0;0;0;0;0;1;0;0;0;1;0;0;0;0;0;0;0;1;0;0;0;0;0;0;0;0;0;0;1;0;1;0;1;0;0;0;1;0;0;0;0;0;1;0;0;1;0;0;0;2;0;0;0;0;0;0;0;1;1;0;0;0;0;0;1;0;0;0;0;1;0;1;1;0;0;0;0;0;1;1;0;0;0;0;1;0;0;1;0;0;0;0;0;0;0;0;1;0;1;1;0;0;0;1;0;0;0;0;0;0;0;0;0;0;0;0;0;0;0;0;0;0;0;1;0;0;0;0;1;0;0;1;0;0;0;0;0;0;0;0;0;0;1
NFKB2_M08965_1.94d.bed	0.15625	25	160	32882	2;1;0;1;2;3;3;2;0;1;0;0;1;1;5;1;3;3;2;1;1;2;0;3;0;0;1;0;0;3;0;2;1;0;1;2;2;1;1;1;0;0;0;0;1;1;1;2;0;2;1;0;1;0;3;0;2;1;0;2;1;0;2;0;2;1;1;1;3;0;2;2;1;0;3;1;5;0;0;1;1;0;2;1;3;1;2;2;0;0;1;3;0;0;1;0;2;0;0;0;1;1;0;0;0;1;1;1;0;0;1;1;1;2;1;1;3;1;0;0;0;3;0;1;3;1;0;1;1;0;2;2;4;0;0;0;0;0;2;2;0;1;0;0;1;1;0;0;0;3
ZNF610_M10398_1.94d.bed	0.15609756097560976	32	205	16706	2;1;0;0;2;0;0;1;3;1;1;2;0;3;2;0;1;1;2;0;2;1;0;1;1;1;0;2;1;1;1;3;1;2;0;2;4;2;2;2;1;2;0;3;1;1;7;0;0;2;4;2;1;6;1;3;2;3;1;6;2;2;1;4;3;3;2;4;4;3;2;0;1;3;0;4;3;1;3;1;1;1;2;1;3;1;2;3;4;0;0;1;0;2;1;1;0;2;1;2;1;0;1;1;1;1;1;1;1;2;0;1;1;1;0;0;1;1;2;0;1;0;1;1;0;1;0;0;1;0;0;0;0;1;1;1;1;2;0;0;0;0;1;0;1;1;0;1;0;1
ZNF610_ZNF610.RCADE.bed	0.15609756097560976	32	205	16706	2;1;0;0;2;0;0;1;3;1;1;2;0;3;2;0;1;1;2;0;2;1;0;1;1;1;0;2;1;1;1;3;1;2;0;2;4;2;2;2;1;2;0;3;1;1;7;0;0;2;4;2;1;6;1;3;2;3;1;6;2;2;1;4;3;3;2;4;4;3;2;0;1;3;0;4;3;1;3;1;1;1;2;1;3;1;2;3;4;0;0;1;0;2;1;1;0;2;1;2;1;0;1;1;1;1;1;1;1;2;0;1;1;1;0;0;1;1;2;0;1;0;1;1;0;1;0;0;1;0;0;0;0;1;1;1;1;2;0;0;0;0;1;0;1;1;0;1;0;1
ZNF621_ZNF621.MEME.bed	0.1557632398753894	50	321	56795	2;2;4;2;2;1;1;3;2;3;4;0;1;1;0;1;3;3;3;5;5;5;3;0;1;5;0;5;1;2;1;1;0;3;2;2;2;0;0;0;1;1;2;3;1;1;1;2;3;3;2;1;3;2;2;3;4;1;3;3;2;3;2;6;3;4;0;3;4;6;1;3;1;5;4;1;4;3;7;0;2;2;4;5;0;1;2;3;2;3;4;3;1;3;3;3;3;1;6;1;3;3;1;1;1;4;0;2;3;3;1;2;2;3;1;3;3;2;1;0;3;1;3;0;3;1;3;0;2;1;2;2;1;2;2;2;1;1;0;2;0;1;0;0;3;1;1;4;1;1
ZNF692_M07147_1.94d.bed	0.15561959654178675	108	694	69630	5;4;6;5;9;4;7;3;7;3;1;5;2;5;2;5;4;6;9;6;3;5;6;2;4;6;6;7;4;4;4;1;6;1;5;9;6;4;5;7;4;2;5;5;4;2;2;5;7;7;4;7;2;9;7;6;3;3;8;6;3;7;5;5;4;1;1;6;5;4;7;5;6;4;10;10;10;3;17;5;4;7;8;6;5;4;1;1;2;0;8;10;10;0;7;3;3;3;5;5;6;6;5;4;5;6;4;2;2;4;6;3;5;5;2;1;5;3;2;6;6;3;3;5;3;1;4;4;3;2;8;2;5;0;2;5;4;3;4;3;6;4;3;5;5;3;3;6;1;4
ZNF214_M10443_1.94d.bed	0.15555555555555556	7	45	23190	1;0;0;0;0;0;0;0;0;1;0;0;0;0;1;1;1;0;0;0;0;0;1;0;2;0;1;3;0;0;2;0;0;1;0;0;0;0;0;0;0;0;0;0;0;0;0;0;0;2;1;0;0;0;1;0;0;1;0;1;0;2;0;0;0;0;1;0;0;0;1;1;0;0;0;0;0;0;1;0;0;0;1;1;0;1;0;0;0;1;0;0;0;0;0;1;0;0;0;0;0;0;0;1;1;0;0;1;0;0;1;1;0;0;0;1;0;1;0;0;0;0;1;0;0;0;0;0;1;0;0;0;0;0;0;0;0;0;0;0;0;0;0;1;0;0;0;0;1;1
NR1I2_M08993_1.94d.bed	0.15555555555555556	14	90	19669	1;1;0;1;0;1;0;0;1;1;1;0;0;0;3;0;0;0;2;2;2;0;1;0;0;0;1;2;0;0;0;0;0;0;0;0;1;1;1;0;0;2;0;0;0;1;1;0;1;0;0;0;2;1;1;1;0;0;0;0;1;0;0;0;0;2;1;0;2;0;0;1;0;0;3;1;1;0;1;0;1;1;1;2;1;0;0;2;1;1;1;0;0;1;3;1;1;0;0;0;1;0;1;1;0;1;0;0;0;0;1;0;0;0;1;1;0;1;1;2;0;0;0;0;1;0;0;0;0;0;1;1;2;1;1;0;3;1;0;0;0;1;0;1;1;0;0;0;0;1
ZNF100_ZNF100.RCADE.bed	0.1549006168608636	452	2918	116010	7;14;8;23;15;27;9;17;29;19;26;23;27;23;13;9;30;27;19;10;10;18;19;22;22;21;13;21;17;9;9;23;18;8;11;21;24;38;35;31;17;27;20;33;36;21;38;31;14;25;32;34;33;42;20;22;25;30;37;47;26;28;34;39;34;40;29;32;30;32;32;21;36;35;25;32;23;27;35;26;24;26;24;24;31;26;31;13;21;21;23;29;14;9;23;10;20;15;18;13;15;19;4;4;15;17;14;26;19;19;17;9;9;9;14;8;4;10;9;10;8;7;15;10;11;17;14;11;11;5;5;6;9;5;4;8;10;8;8;10;4;8;7;…
STAT2_M06795_1.94d.bed	0.15458937198067632	32	207	46200	1;1;1;0;2;1;2;2;2;2;2;1;2;0;4;0;1;5;0;2;1;0;2;3;1;2;7;3;1;1;1;1;0;0;0;0;1;0;2;2;1;0;0;2;0;2;2;1;2;0;0;0;0;0;0;1;1;3;3;2;0;2;3;1;3;1;3;0;3;3;2;3;2;0;2;1;3;3;1;2;1;1;4;0;0;2;1;0;2;1;1;4;0;2;1;1;1;0;2;3;0;4;3;1;1;2;0;1;2;0;0;0;1;1;0;0;3;0;2;2;0;0;1;1;2;1;2;1;2;1;2;1;2;1;1;0;2;1;1;3;0;1;3;2;1;2;2;0;1;2
ATOH1_M09557_1.94d.bed	0.15457413249211358	49	317	40206	2;2;1;2;3;3;3;2;1;5;0;0;4;2;2;2;1;3;3;3;4;1;2;1;0;3;1;0;4;7;4;0;0;4;1;3;1;7;3;3;6;0;1;1;0;0;1;1;1;2;1;1;0;1;1;1;1;4;1;2;0;1;1;2;2;6;2;1;0;2;3;6;3;2;4;10;4;4;1;1;2;4;1;3;1;3;2;3;4;2;3;1;3;2;0;1;6;0;4;3;2;4;0;2;0;3;0;0;0;1;0;2;3;0;0;2;3;0;0;2;0;0;3;2;0;3;3;0;0;2;0;3;3;0;3;4;4;0;1;6;1;1;2;5;4;2;1;4;2;11
ZIC1_M09327_1.94d.bed	0.15444015444015444	120	777	52114	5;5;9;3;1;5;7;5;2;3;5;1;9;3;4;6;2;6;4;1;5;3;6;2;7;8;6;5;9;4;6;9;6;3;2;6;3;6;5;10;10;5;9;9;4;9;3;8;4;12;4;4;5;6;7;12;3;10;4;10;6;15;7;11;8;10;8;6;13;5;9;2;5;6;3;10;4;10;10;10;14;7;8;3;13;10;7;4;5;6;7;8;6;4;8;5;3;4;5;7;6;2;3;6;2;6;5;5;4;4;3;3;6;4;3;3;4;1;4;3;1;0;4;3;4;4;4;4;4;1;0;1;2;5;4;2;3;5;2;3;2;1;1;1;1;2;1;3;2;2
ZNF543_ZNF543.RCADE.bed	0.1544054747647562	361	2338	118209	16;16;9;10;12;16;6;11;9;11;10;10;22;11;13;13;10;7;13;12;12;10;15;11;16;6;9;10;19;12;14;15;12;19;16;20;17;25;15;27;24;9;25;30;24;18;18;23;23;23;16;17;23;19;13;19;19;23;21;19;27;33;33;35;27;36;40;29;27;28;28;20;14;21;19;17;20;17;25;19;28;35;23;24;15;18;24;25;19;16;22;17;20;19;20;18;11;16;16;11;14;11;10;12;11;8;23;14;12;15;8;11;2;11;7;6;8;11;7;11;8;13;14;8;9;6;11;9;10;12;11;8;5;12;7;9;9;6;12;8;5;13;…
ZNF304_ZNF304.RCADE.bed	0.15388940955951266	1642	10670	542258	36;49;50;45;48;51;53;44;46;39;52;50;57;70;54;53;59;53;60;36;48;55;61;60;65;69;88;58;85;68;77;63;64;74;67;63;95;91;93;99;113;98;75;100;107;97;106;90;111;103;81;82;77;89;94;93;102;130;102;111;124;145;144;134;118;123;131;117;134;119;92;91;100;89;88;80;89;92;111;129;114;107;87;111;89;84;95;76;89;80;89;88;79;85;93;84;67;60;66;61;50;65;61;48;70;52;56;54;49;64;45;41;67;46;52;52;46;57;36;52;57;53;62;58;4…
FOXL1_M05736_1.94d.bed	0.15384615384615385	12	78	30816	1;0;0;0;0;0;0;0;1;0;0;0;0;0;1;2;3;1;1;0;1;2;0;1;1;1;1;0;0;1;1;1;0;0;1;0;0;0;1;3;0;1;0;1;2;0;2;1;0;1;2;0;0;0;1;1;1;0;2;0;0;1;0;1;0;0;0;1;0;0;0;1;0;0;2;0;0;1;1;0;1;1;0;2;0;1;1;1;2;1;0;1;0;0;0;2;0;0;1;0;0;1;0;0;0;0;0;0;0;1;0;2;0;0;0;0;0;1;0;0;1;0;0;0;0;0;0;0;0;1;1;1;0;0;0;0;1;0;0;1;0;1;1;0;0;0;0;1;0;1
BCL6_M09454_1.94d.bed	0.15384615384615385	2	13	11964	1;0;0;0;0;0;0;0;0;0;0;0;0;0;0;0;0;0;0;0;0;0;0;0;0;0;0;0;0;0;0;0;0;0;0;0;0;0;0;0;2;0;0;0;0;0;0;0;0;1;0;0;0;0;0;0;0;0;0;0;0;0;0;0;0;0;0;0;0;0;0;0;0;0;0;0;0;0;0;0;1;0;0;0;0;0;0;0;0;0;0;0;0;0;0;0;0;0;0;0;0;0;0;0;0;0;0;0;0;0;0;0;0;0;0;0;0;0;0;0;0;0;0;0;0;0;1;0;0;0;0;0;0;0;0;0;1;0;0;1;1;1;0;0;0;0;0;0;0;2
CLOCK_M08987_1.94d.bed	0.15254237288135594	9	59	18813	1;0;0;0;1;0;0;2;0;1;0;0;0;0;0;0;0;1;1;0;0;0;0;0;0;0;0;0;1;0;0;0;0;1;0;0;0;1;0;0;0;0;1;0;0;0;0;0;1;0;0;1;0;1;0;1;1;0;1;1;0;0;0;0;0;1;0;2;0;0;0;1;0;1;2;0;1;0;0;0;0;2;1;0;0;0;0;0;0;0;1;0;0;1;0;0;0;0;1;0;1;0;1;0;0;0;0;0;1;1;1;0;1;1;1;0;0;0;1;1;0;0;0;0;0;0;1;2;0;1;1;0;1;0;1;2;1;0;1;2;0;0;0;0;1;0;0;1;0;1
TLX1_M06826_1.94d.bed	0.15217391304347827	14	92	21078	1;2;1;3;0;1;1;0;2;1;2;0;0;0;0;1;0;0;0;1;1;2;3;0;1;0;1;0;0;0;0;0;0;2;0;0;0;1;0;0;1;0;1;0;2;0;1;2;1;1;0;1;0;0;1;0;0;0;0;1;1;2;2;0;0;1;1;3;2;1;0;0;1;0;0;3;0;1;0;0;0;1;1;0;1;0;2;2;1;0;1;0;1;1;0;0;1;1;2;0;2;0;0;0;1;0;1;0;1;1;0;0;1;0;1;0;0;1;0;1;1;0;0;1;0;0;0;0;0;0;1;0;1;0;2;0;0;0;0;1;0;0;0;0;0;1;0;0;0;1
ZNF550_ZNF550.RCADE.bed	0.15202702702702703	45	296	82855	3;0;2;2;0;1;4;1;1;5;1;2;3;4;2;3;3;3;3;1;3;2;1;0;0;1;2;0;2;0;0;4;0;2;3;1;3;1;1;0;2;0;3;2;0;2;2;1;2;3;3;1;2;2;2;4;3;3;2;2;2;3;3;2;2;3;3;1;3;2;5;4;4;2;2;3;2;2;4;4;3;2;1;0;1;0;1;3;2;2;5;2;3;2;1;0;2;4;2;2;2;2;1;1;0;2;3;1;2;3;2;3;2;2;1;1;1;3;1;1;1;1;0;0;0;0;3;3;1;0;5;2;2;1;1;3;2;5;1;0;3;2;3;1;4;2;3;1;3;3
FOXN2_M08691_1.94d.bed	0.15126050420168066	18	119	14525	2;1;0;1;0;0;0;0;2;0;0;0;0;1;0;2;2;4;2;0;0;0;0;0;2;0;0;0;2;0;0;0;0;0;2;3;0;2;6;0;0;0;2;3;0;2;0;6;0;0;0;2;1;0;4;0;2;0;0;2;4;0;2;0;2;2;2;0;0;0;2;0;2;2;0;2;1;0;2;0;2;0;2;0;4;2;2;4;1;0;0;2;0;0;0;0;0;0;2;0;0;0;0;0;0;0;0;0;0;0;0;0;2;0;0;0;0;0;0;0;0;0;2;1;0;0;0;0;0;2;4;0;0;0;0;0;0;2;0;0;0;1;0;0;0;0;0;0;0;2
ZNF692_M10425_1.94d.bed	0.15123859191655803	116	767	75134	4;4;6;5;8;3;8;3;9;3;3;5;2;7;2;4;6;6;8;6;4;6;7;4;5;6;6;9;4;5;4;2;6;1;6;10;6;5;5;7;4;3;5;6;4;3;2;5;7;7;4;8;2;10;7;6;5;5;8;7;4;7;6;5;5;2;1;6;6;5;8;5;7;4;11;8;11;4;17;5;4;8;10;6;5;5;2;3;3;1;8;10;10;1;8;3;4;3;6;4;6;6;6;4;7;5;5;2;2;6;7;2;7;4;2;1;6;3;3;6;7;4;7;6;3;1;5;6;4;2;9;2;4;0;1;5;3;4;4;3;6;6;4;6;5;4;3;7;2;4
SP1_M09179_1.94d.bed	0.15117289313640314	174	1151	85114	6;5;7;6;6;4;6;7;10;5;1;3;3;5;7;5;7;9;6;5;8;4;5;6;6;6;6;9;9;12;10;3;7;9;6;5;7;12;15;14;8;12;6;6;15;6;11;7;7;9;10;7;7;7;5;7;14;13;11;7;17;9;24;12;21;14;15;12;11;7;8;7;12;8;16;11;11;10;14;12;13;10;15;13;13;11;14;8;9;10;12;10;10;7;12;7;7;7;7;11;7;10;3;4;11;4;5;7;9;9;4;5;1;2;2;4;5;4;4;3;8;7;7;8;9;5;8;6;3;3;9;5;1;5;3;1;1;2;3;2;5;10;3;4;3;5;2;4;6;5
ZNF605_ZNF605.RCADE.bed	0.1511111111111111	102	675	80568	6;9;3;3;3;4;4;7;3;4;6;4;6;5;2;4;6;5;2;2;3;4;8;8;4;3;5;4;4;1;3;2;4;4;2;6;3;1;4;6;6;6;4;6;0;6;6;2;6;6;3;6;6;6;10;2;8;2;2;7;2;9;4;3;3;3;7;10;12;9;5;5;7;5;2;8;2;3;6;6;8;8;3;3;4;6;8;11;4;7;4;6;5;5;4;6;1;6;4;3;6;2;2;4;3;1;7;4;5;6;3;4;2;3;5;5;4;5;4;2;2;4;3;8;6;6;2;6;4;3;3;3;4;0;5;3;2;2;8;1;2;5;3;4;4;4;5;6;2;3
ZBTB34_M09303_1.94d.bed	0.1509433962264151	8	53	13412	3;0;0;0;1;0;0;1;0;0;0;1;0;0;1;1;0;0;0;0;1;0;0;0;1;0;0;1;0;0;0;0;0;1;1;0;0;0;0;0;2;1;1;0;0;1;0;0;0;0;1;0;0;0;1;0;0;0;0;1;1;1;1;1;0;1;1;1;0;1;0;0;1;0;0;0;1;0;0;1;0;0;1;0;2;1;0;0;0;0;1;1;1;0;1;1;0;1;1;0;0;0;0;0;2;0;1;2;0;0;0;0;1;0;0;0;0;0;1;0;0;0;0;0;0;0;0;0;0;0;0;0;0;0;0;0;0;0;1;0;0;0;0;0;0;0;0;0;0;1
ZKSCAN7_M10313_1.94d.bed	0.1509433962264151	8	53	21150	1;0;0;1;0;0;2;0;0;3;0;0;0;0;0;0;0;0;0;1;0;0;0;1;0;0;0;2;1;0;1;0;1;0;0;0;0;0;1;0;1;0;0;1;0;0;0;1;0;0;0;1;2;0;0;0;2;0;0;1;0;0;0;0;1;1;0;0;0;0;0;0;1;0;0;0;0;0;2;0;1;2;0;1;1;1;0;1;0;0;0;1;0;0;0;0;0;1;0;2;1;1;1;0;0;0;0;0;0;0;0;0;0;0;0;0;0;1;0;0;0;1;0;0;0;0;0;0;0;0;1;2;0;0;0;0;0;0;1;0;0;0;1;0;0;0;0;0;0;2
MYF5_M09828_1.94d.bed	0.1509433962264151	8	53	17340	1;0;0;1;0;1;2;1;0;2;1;1;0;0;0;0;0;0;0;0;0;1;0;1;0;0;0;1;0;0;0;0;0;0;1;0;0;0;1;0;1;0;1;1;0;0;0;0;0;1;0;0;0;0;0;0;0;0;1;0;0;1;0;0;0;0;0;1;3;0;0;0;0;0;0;0;0;0;0;1;1;1;2;0;0;1;0;1;0;0;0;0;1;0;2;0;0;0;0;0;0;0;1;0;1;0;1;0;1;0;0;0;0;1;0;1;0;0;0;1;0;0;0;0;0;0;0;0;1;1;1;0;2;1;0;1;1;0;0;0;0;0;0;1;0;0;0;0;0;1
ZFP2_M07132_1.94d.bed	0.1509433962264151	24	159	44576	1;0;1;1;3;0;0;1;1;1;0;1;0;1;0;1;4;0;0;1;1;1;0;0;3;0;3;0;4;1;1;0;0;1;1;1;0;2;3;1;1;2;1;1;1;1;1;0;1;0;1;1;0;1;0;0;0;1;1;1;0;1;2;1;3;1;0;0;1;2;2;1;3;1;2;3;0;4;1;1;1;0;1;3;0;1;2;0;0;2;0;2;3;0;0;1;1;0;1;1;1;1;2;3;0;1;1;0;1;0;1;0;0;2;0;0;1;1;2;0;2;1;2;1;2;0;2;2;1;0;0;2;0;1;0;3;2;0;2;1;2;0;3;1;0;1;3;0;1;3
ZNF382_M10422_1.94d.bed	0.1507537688442211	30	199	53481	2;0;0;2;1;2;0;0;0;2;1;0;1;1;1;3;0;3;0;2;2;2;0;0;0;0;0;1;1;0;2;5;1;1;2;3;1;1;0;1;2;1;0;1;3;1;3;1;1;2;1;2;2;2;1;2;2;1;1;1;2;1;0;1;2;1;0;4;1;1;1;2;3;4;1;1;1;1;3;0;2;1;3;3;0;1;2;2;1;0;1;0;1;3;0;4;4;0;0;2;0;0;0;0;2;2;1;1;0;0;1;0;1;3;1;2;0;1;2;0;2;2;1;4;0;1;3;2;4;2;0;1;2;1;1;3;2;1;0;1;0;0;1;0;0;1;4;3;1;4
MEIS1_M06401_1.94d.bed	0.1506849315068493	11	73	24461	1;0;0;0;0;2;0;0;1;0;0;0;0;0;1;0;0;1;0;0;0;0;0;1;0;0;3;0;0;1;0;1;1;1;0;0;2;1;0;0;1;1;1;0;0;0;1;0;0;2;0;0;0;0;1;0;0;0;0;0;1;0;0;0;1;0;0;1;0;0;0;0;0;1;2;3;0;1;1;1;0;0;0;0;0;0;0;0;0;1;0;0;0;0;1;0;0;1;1;0;0;0;0;2;0;1;1;1;0;1;1;0;0;0;1;1;1;0;1;0;4;0;0;2;2;0;0;0;1;2;1;1;0;0;1;1;0;1;1;1;0;1;0;0;0;1;0;0;0;1
ZNF467_M10385_1.94d.bed	0.15012053473591935	685	4563	431355	25;28;30;24;21;17;28;20;19;25;13;22;25;17;28;30;19;16;20;23;23;28;21;25;20;19;31;23;16;19;19;23;24;44;28;19;29;38;26;25;34;21;40;38;33;41;32;30;28;38;34;42;37;33;43;40;38;52;49;39;61;53;52;49;43;55;48;56;54;49;43;42;38;43;36;36;37;44;40;59;40;46;47;47;36;31;49;61;36;48;47;44;44;34;35;29;34;37;29;26;22;25;32;37;37;27;26;26;36;20;20;19;21;25;16;16;23;14;19;26;16;15;16;19;24;19;22;23;20;22;17;19;19;…
MAFF_M09798_1.94d.bed	0.15	12	80	24941	1;2;0;0;0;0;1;1;0;1;0;1;0;1;0;0;2;0;1;1;0;1;1;2;1;0;0;1;0;3;1;0;0;0;1;0;0;0;0;0;0;0;0;0;0;0;0;1;2;1;0;0;0;0;0;1;0;0;0;1;0;1;1;0;2;1;2;1;1;2;0;3;2;0;0;0;1;0;0;0;1;0;0;0;1;0;0;1;1;2;0;1;1;1;0;0;0;0;0;1;0;0;1;0;0;0;1;0;1;0;0;1;1;2;0;0;1;0;1;0;1;1;0;0;1;0;1;0;0;0;0;0;0;0;0;0;1;0;0;2;0;3;1;0;1;1;0;0;0;1
MEF2D_M05892_1.94d.bed	0.15	6	40	19107	1;0;0;0;0;0;1;0;0;0;1;0;0;0;0;1;0;1;0;1;0;0;1;1;0;0;0;2;1;0;1;0;0;1;0;1;1;0;0;0;0;0;0;0;0;0;0;0;0;1;0;0;0;0;0;0;1;0;0;1;0;0;0;0;1;0;1;0;0;0;0;0;0;0;0;1;0;1;1;0;1;0;0;0;1;0;0;0;0;1;1;0;1;0;0;0;0;0;1;1;0;0;0;0;0;0;0;0;0;0;0;1;0;0;0;1;0;1;0;0;0;0;0;1;0;1;0;0;1;0;0;0;0;0;0;0;0;1;0;0;0;0;0;0;0;0;1;0;0;1
ZNF566_ZNF566.RCADE.bed	0.14990512333965844	395	2635	143299	15;20;13;16;10;14;13;13;19;17;11;16;18;14;10;9;16;20;16;12;11;15;13;21;25;18;27;17;20;24;17;21;15;20;17;23;17;30;25;24;18;17;27;17;27;23;22;31;21;21;20;16;22;24;27;20;26;26;27;28;28;22;25;25;25;30;22;25;38;28;33;18;18;27;18;22;19;34;25;28;17;21;26;22;32;22;33;21;25;29;20;20;7;17;9;13;19;17;14;14;14;14;15;9;17;12;19;15;11;11;12;9;11;18;7;11;12;13;14;8;6;11;9;10;15;15;8;12;12;14;6;12;8;14;16;8;9;5;…
ZNF582_M10418_1.94d.bed	0.14947368421052631	71	475	55652	3;3;2;3;2;4;2;3;2;2;1;3;3;5;5;4;3;2;3;1;6;0;1;5;3;7;2;3;3;3;1;1;0;4;4;2;3;4;3;2;2;1;1;4;4;4;4;2;2;1;4;4;1;3;4;4;1;0;2;3;0;5;5;7;6;2;4;5;4;5;2;2;1;3;4;5;4;2;8;5;8;6;5;5;6;4;5;4;4;2;4;5;7;3;2;1;2;5;4;2;3;5;3;5;4;3;3;3;3;6;5;2;6;4;4;3;5;1;1;5;1;5;5;3;3;5;4;1;3;0;1;1;0;3;1;2;3;1;4;6;2;0;2;2;2;5;3;2;1;2
ZNF430_ZNF430.RCADE.bed	0.14945054945054945	68	455	58874	2;2;3;4;3;3;3;6;3;3;0;4;1;4;3;2;3;3;4;4;4;2;2;3;2;3;2;5;3;3;2;2;3;4;5;1;4;6;1;3;1;2;1;1;1;4;3;3;3;6;1;2;3;2;4;2;4;4;3;1;5;6;3;7;3;0;6;3;3;2;8;5;2;6;1;1;6;8;5;4;4;3;6;3;4;5;3;4;1;5;4;3;1;4;9;2;4;6;1;3;3;1;1;3;2;3;3;2;3;1;2;1;3;4;1;3;2;2;4;3;2;4;1;2;0;2;6;0;0;7;5;2;3;7;4;1;4;1;2;4;4;2;1;1;3;3;3;2;0;1
ZSCAN16_M09411_1.94d.bed	0.14942528735632185	13	87	24350	3;1;0;0;0;0;2;0;0;0;1;0;0;0;1;1;1;0;0;0;2;0;0;0;1;0;0;0;1;0;0;2;0;0;0;0;0;0;0;0;0;1;1;0;0;0;0;1;1;1;2;0;1;0;0;0;0;0;1;0;1;0;0;2;0;1;1;0;1;2;1;1;0;1;0;0;0;1;3;0;1;0;0;1;1;0;1;1;1;1;1;1;0;0;2;0;1;2;0;0;1;0;0;1;1;0;1;0;2;0;1;0;0;2;1;2;0;0;0;0;0;0;0;0;1;1;0;2;2;0;2;0;1;0;0;0;0;0;2;1;0;1;2;3;0;0;0;0;0;2
ZNF16_M10342_1.94d.bed	0.14942528735632185	39	261	44317	1;3;1;1;1;1;2;3;2;1;0;2;2;2;1;1;2;2;2;1;2;3;2;1;0;2;2;2;1;2;1;1;0;0;3;1;1;2;1;1;3;1;0;2;0;3;2;1;2;2;1;3;1;3;0;1;0;5;0;0;6;2;1;2;1;3;1;2;3;2;1;4;3;2;2;2;5;1;3;3;2;2;2;1;0;3;1;1;6;5;4;2;1;1;1;2;3;3;2;3;5;0;1;1;2;3;0;2;0;1;1;2;1;1;2;1;1;3;0;3;2;1;2;2;2;2;4;2;4;0;0;1;1;1;0;1;2;3;3;0;5;0;1;3;1;1;0;0;1;2
SNAI1_M09139_1.94d.bed	0.14893617021276595	28	188	33143	1;3;0;2;0;0;0;2;0;1;0;2;1;1;3;4;1;2;2;1;2;0;1;0;0;3;3;1;1;2;1;4;1;1;1;2;1;0;1;1;0;2;1;1;3;1;2;0;0;3;2;1;0;0;1;0;2;1;2;0;2;0;1;3;1;5;3;5;2;1;2;2;0;4;1;1;2;1;1;2;2;0;3;3;0;2;0;1;0;2;0;1;0;1;6;1;0;2;0;0;1;2;2;0;0;3;0;1;0;0;0;0;1;0;0;0;0;1;2;1;4;0;1;1;0;1;3;1;1;1;0;1;1;0;1;2;1;1;1;0;0;2;1;0;1;2;1;3;3;2
E2F6_M03012_1.94d.bed	0.14878892733564014	86	578	41114	2;3;9;3;2;2;5;3;0;4;5;4;3;2;4;5;2;3;4;2;6;1;4;3;4;5;7;3;3;4;1;2;2;2;2;4;4;6;2;2;5;10;7;5;3;5;3;8;6;4;7;8;8;4;4;7;6;8;4;5;5;11;7;10;5;4;7;2;8;9;5;4;7;5;6;6;3;6;4;4;6;4;8;7;11;3;6;9;0;4;2;3;6;4;5;0;3;1;4;4;4;5;2;4;1;4;4;2;5;1;1;2;3;1;5;2;2;3;2;5;6;2;3;5;1;4;2;0;2;2;1;2;1;1;2;1;3;1;2;4;1;2;1;2;1;1;0;1;4;2
ZNF675_M10406_1.94d.bed	0.14871794871794872	29	195	48743	2;3;0;1;1;2;1;2;1;5;1;0;0;2;0;1;1;0;1;1;0;1;1;1;1;0;1;2;3;1;0;2;1;2;2;1;1;1;3;1;2;3;1;1;1;1;1;0;2;4;3;0;3;0;1;3;1;1;1;3;0;2;0;1;1;1;1;0;2;0;5;1;2;2;0;3;1;1;2;3;4;1;0;1;0;1;1;3;3;2;0;2;0;0;0;0;1;0;4;2;1;0;2;0;2;0;3;1;1;3;2;0;0;0;1;0;0;2;4;1;1;0;0;2;0;2;0;0;1;0;0;1;0;3;3;1;1;1;3;4;3;0;0;3;0;2;2;1;0;2
ZBTB4_M06842_1.94d.bed	0.14832535885167464	31	209	35461	3;1;1;2;0;4;2;0;0;1;2;2;5;0;4;2;1;1;2;0;3;4;0;4;1;1;1;1;2;2;2;0;0;2;2;2;0;1;2;3;2;1;2;2;1;0;1;2;1;0;2;3;0;2;1;1;1;1;3;0;0;6;3;1;1;2;2;4;2;3;0;4;1;0;1;1;2;2;1;0;2;4;4;1;4;2;1;0;1;0;1;1;0;1;2;1;0;2;1;2;0;0;1;0;0;0;1;1;1;1;0;2;0;2;0;2;0;0;0;0;3;2;3;2;0;1;1;2;2;3;0;0;1;1;2;2;1;0;2;0;1;1;1;2;1;0;2;1;1;1
ZBTB7B_M09311_1.94d.bed	0.14814814814814814	4	27	11568	1;0;0;0;0;0;0;0;0;0;0;1;0;0;1;0;0;0;2;2;0;0;0;0;0;0;0;0;1;0;0;0;0;0;0;0;0;0;0;0;1;0;0;0;0;0;2;0;0;0;0;0;0;0;0;0;0;0;0;1;0;0;0;0;0;0;0;0;0;0;1;0;0;0;0;0;0;0;1;0;1;0;0;0;1;0;0;3;0;0;0;0;1;0;0;0;0;0;0;1;0;0;0;0;0;0;0;1;0;0;0;0;0;0;0;0;0;0;0;0;0;0;0;0;1;0;1;0;0;0;0;0;0;0;0;0;0;0;0;0;0;0;0;0;0;0;0;0;1;1
IRX5_M05857_1.94d.bed	0.14814814814814814	4	27	15878	1;0;0;1;0;0;0;0;0;0;0;0;0;0;1;0;0;0;0;1;1;0;0;0;2;0;0;0;0;0;1;1;0;0;0;0;1;0;0;0;0;0;0;0;0;0;0;0;0;0;0;0;0;0;0;0;0;0;0;0;0;0;0;1;0;0;0;0;0;0;1;0;0;0;0;1;0;0;0;0;0;0;0;0;0;0;0;0;0;0;0;0;0;0;0;0;0;0;0;0;0;0;0;0;0;0;0;0;0;0;0;0;0;0;1;1;0;0;0;0;0;0;0;0;1;0;0;0;0;1;2;0;0;2;0;1;0;0;1;0;1;0;0;0;0;0;0;0;0;2
ZNF140_M10354_1.94d.bed	0.14807302231237324	73	493	64942	4;4;1;3;2;4;1;2;2;4;4;2;2;4;1;5;2;1;1;3;3;1;3;3;4;2;3;4;3;4;5;5;5;6;4;5;2;4;0;3;2;6;2;0;3;2;4;3;3;2;4;8;0;2;7;4;1;4;6;2;5;4;5;7;5;3;2;5;4;5;2;3;4;5;2;3;6;7;5;4;8;4;5;9;6;5;7;2;3;5;2;0;6;2;5;1;4;1;3;8;1;2;0;3;0;2;5;2;4;1;1;2;1;2;4;1;1;5;3;5;3;2;3;1;2;2;2;2;6;4;3;2;3;3;1;1;2;4;2;8;2;4;2;4;3;3;4;2;4;5
ZNF44_ZNF44.RCADE.bed	0.1478892175315945	550	3719	214247	20;15;19;18;19;23;24;13;23;28;20;18;29;20;17;17;18;26;18;23;11;17;31;17;17;21;21;27;33;22;26;24;33;32;29;37;27;28;30;44;29;38;26;37;45;48;32;42;40;37;29;25;34;39;44;34;28;50;37;36;33;38;42;33;47;36;25;42;50;32;38;36;24;36;29;28;30;35;35;31;27;36;34;33;47;55;32;30;34;28;38;26;31;31;24;19;15;26;22;16;25;20;6;23;22;23;19;20;24;20;26;23;11;9;17;10;12;14;20;10;16;14;14;16;20;11;15;12;20;10;15;6;11;11;…
ZNF573_ZNF573.RCADE.bed	0.14761904761904762	62	420	63388	4;1;2;2;6;6;3;5;1;3;5;0;1;0;1;3;1;2;3;5;0;0;3;4;1;2;2;2;3;0;5;2;1;3;4;3;2;3;3;0;0;1;3;3;2;3;4;4;1;4;2;3;4;5;6;0;4;4;4;2;4;4;4;4;6;6;4;4;3;1;3;5;2;6;1;8;6;3;6;4;4;2;3;6;2;1;3;0;1;4;4;3;4;4;3;1;8;3;6;3;6;8;3;4;1;1;5;0;1;0;1;0;2;4;5;2;1;2;2;1;2;3;1;2;2;2;0;2;3;2;2;3;1;3;1;2;2;3;5;3;2;6;2;2;3;0;2;2;1;1
ZNF436_M10428_1.94d.bed	0.1475	118	800	96149	5;5;10;5;5;2;3;5;3;4;6;8;6;7;4;5;4;5;8;4;7;2;3;6;8;4;4;3;4;6;3;8;8;7;8;7;5;6;6;2;7;4;6;5;4;8;8;7;8;6;7;7;8;10;5;4;11;3;9;4;6;5;7;6;5;8;3;4;6;13;7;4;7;6;7;5;10;9;6;11;9;7;11;13;4;2;10;5;4;8;9;3;8;4;4;1;5;5;3;4;3;5;8;2;4;2;2;5;3;0;1;1;6;3;3;5;5;2;5;4;4;4;3;2;5;6;5;6;9;2;4;6;1;5;2;5;1;9;6;2;3;4;9;4;9;4;1;3;3;7
ZNF322_M10383_1.94d.bed	0.14749661705006767	218	1478	136428	9;8;8;4;7;8;14;8;8;2;12;10;11;7;11;9;6;7;5;9;10;14;13;13;10;8;13;5;8;14;5;9;13;6;11;10;12;11;9;13;7;10;12;14;9;11;10;8;9;12;10;12;10;10;16;3;15;16;14;15;25;17;14;15;16;10;11;17;16;19;8;10;12;17;9;18;12;16;17;10;15;14;8;17;11;10;15;9;12;12;11;8;14;14;8;8;9;7;10;12;7;9;6;9;8;10;9;17;8;11;8;9;5;8;6;12;5;7;6;7;4;6;5;6;8;7;3;8;8;8;6;8;5;2;5;8;11;11;12;5;4;8;7;7;6;7;6;7;7;9
ZNF429_ZNF429.RCADE.bed	0.14719626168224298	63	428	61175	2;1;4;1;1;3;2;4;3;1;4;0;5;1;0;2;4;0;5;5;2;1;3;3;1;4;1;2;3;1;1;3;2;1;2;4;5;3;3;2;3;6;2;1;5;3;3;2;1;5;1;4;4;4;2;4;3;6;4;3;4;6;2;3;0;2;2;2;1;1;7;5;4;4;0;5;1;5;5;4;6;6;5;4;3;4;6;2;2;4;6;1;2;2;2;5;3;3;2;3;4;2;5;4;1;2;2;5;3;1;2;3;3;3;2;2;5;4;4;4;6;1;3;2;4;2;2;4;3;4;1;2;4;4;3;2;4;1;3;1;0;1;1;4;2;1;1;1;1;3
CDX1_M08523_1.94d.bed	0.14705882352941177	5	34	22584	2;0;0;0;0;0;0;1;0;0;0;1;0;1;0;0;0;0;0;1;0;0;0;0;0;0;0;1;0;0;0;0;0;0;0;0;0;0;0;1;0;0;0;0;0;0;1;0;0;1;0;1;0;1;0;0;0;0;1;0;0;0;1;0;0;0;1;0;0;1;0;0;0;0;0;0;0;0;2;0;0;0;0;0;0;0;0;0;0;0;0;0;1;0;0;0;0;1;1;0;0;0;0;1;0;1;0;0;1;0;1;1;1;1;0;0;0;0;0;0;0;0;0;0;0;0;0;0;0;1;0;0;0;1;0;0;0;1;0;0;0;0;0;0;0;1;0;0;0;1
TFCP2_M09261_1.94d.bed	0.14705882352941177	10	68	13927	2;2;2;0;0;0;2;0;0;0;0;0;0;0;0;0;0;1;0;0;0;2;0;0;0;0;0;0;0;0;1;0;0;0;1;0;1;2;0;0;0;1;5;0;0;2;0;0;0;0;0;0;4;0;0;0;0;0;0;0;0;0;0;0;0;4;2;0;2;0;0;1;0;0;1;0;0;0;3;0;4;0;0;0;0;0;0;0;0;0;0;0;0;0;3;1;0;0;0;0;0;0;0;2;0;0;2;0;0;0;0;0;2;0;0;0;0;0;0;0;0;0;0;0;2;0;0;0;0;2;0;0;0;0;0;0;4;0;0;0;0;0;0;0;0;0;0;2;0;2
ZFP69B_ZFP69B.RCADE.bed	0.14684014869888476	79	538	86875	8;4;5;3;3;1;4;5;7;2;3;5;3;6;4;4;5;5;2;7;6;2;3;1;4;2;4;6;2;4;4;3;3;3;5;4;3;4;5;3;4;3;5;4;3;3;4;2;4;3;6;7;5;4;0;2;2;5;3;1;3;2;5;7;2;3;3;5;5;4;8;9;9;7;3;3;5;3;9;2;7;1;1;6;6;6;3;3;2;6;7;2;1;4;8;2;1;4;3;3;1;3;1;2;3;5;5;1;3;2;3;2;5;3;4;2;2;3;3;1;1;3;2;1;3;3;3;3;4;1;3;2;2;5;3;3;2;2;1;1;3;1;5;5;4;5;2;2;3;5
ZNF254_ZNF254.RCADE.bed	0.14682539682539683	37	252	46965	2;1;2;4;1;1;2;1;4;1;3;2;1;3;2;0;1;4;4;1;1;2;2;4;1;1;1;3;2;1;1;5;1;2;0;1;4;0;1;1;0;2;1;0;2;2;2;2;3;2;1;0;2;2;1;4;3;0;3;1;2;4;2;2;1;2;1;2;4;3;3;1;4;4;4;3;1;1;0;2;3;2;0;2;0;3;3;2;2;5;2;0;0;0;0;0;2;0;2;0;4;0;1;0;2;1;4;0;1;1;0;0;1;0;2;0;0;0;3;1;4;0;4;1;0;1;2;0;1;1;2;2;2;1;2;0;1;0;3;2;3;4;1;2;5;1;0;1;2;1
ZNF791_ZNF791.MEME.bed	0.14659685863874344	28	191	34168	1;2;1;0;1;2;2;3;3;4;0;1;2;1;0;1;0;0;1;2;1;0;0;1;2;0;4;0;0;3;2;1;1;1;1;1;0;1;2;1;3;1;1;0;3;0;1;2;0;0;1;1;0;0;2;0;2;1;3;0;1;0;1;3;1;1;1;2;1;3;2;1;1;2;2;1;1;1;2;2;2;1;1;2;0;0;2;3;1;3;0;1;3;1;0;1;0;2;3;0;1;2;3;1;0;2;1;0;1;1;3;2;2;3;1;0;1;1;2;1;3;1;2;1;1;2;0;2;0;1;0;2;2;0;1;3;2;1;1;1;0;1;3;1;2;0;1;1;0;2
NFIA_M05936_1.94d.bed	0.14634146341463414	6	41	17470	1;1;0;1;0;1;0;1;1;0;0;0;0;0;0;0;0;0;0;1;0;0;0;0;1;0;0;0;1;0;1;0;0;0;0;1;2;1;1;1;0;0;0;2;0;0;0;0;0;0;0;0;0;0;0;0;0;0;0;0;0;0;1;1;0;0;0;0;0;0;1;0;0;0;0;0;2;0;0;1;0;1;0;0;0;0;0;1;0;0;0;0;0;0;0;0;0;0;0;0;0;0;1;0;0;0;1;1;0;0;0;0;0;0;0;1;0;0;0;0;0;0;0;0;0;1;0;0;1;0;0;0;0;0;0;1;1;1;0;1;0;1;0;0;1;0;0;1;0;1
ZNF433_ZNF433.RCADE.bed	0.14634146341463414	6	41	18924	1;1;0;1;0;1;0;1;0;1;0;1;0;0;0;0;0;0;0;0;0;1;1;0;0;0;0;0;0;0;0;0;0;0;0;0;1;0;0;0;0;0;1;1;0;0;0;1;0;0;0;0;1;0;0;0;0;0;1;0;1;0;0;0;0;0;1;0;0;0;0;0;1;0;0;0;0;0;1;0;2;0;2;0;0;0;0;1;0;0;0;0;0;0;0;0;0;1;0;0;1;0;0;0;2;0;0;1;0;0;1;0;0;0;0;1;0;0;0;0;0;1;0;0;0;0;0;0;0;0;0;0;0;0;0;3;2;0;0;0;1;0;0;0;0;1;0;0;0;1
ASCL1_M08474_1.94d.bed	0.14613180515759314	51	349	43863	4;2;2;8;2;4;2;0;4;4;4;4;2;4;2;0;2;2;0;2;2;0;0;0;4;4;2;2;4;2;2;0;2;4;0;2;2;2;2;0;4;0;0;4;0;2;4;4;2;2;4;2;0;0;4;8;4;6;2;4;2;2;6;4;0;0;6;0;6;6;6;2;0;2;2;6;2;8;0;0;8;2;0;4;0;0;4;4;6;6;6;0;0;6;2;2;4;4;2;6;0;2;0;2;6;4;0;2;4;2;2;4;2;2;2;0;0;0;2;2;0;0;0;0;2;2;2;2;2;6;2;0;4;0;0;2;0;0;0;0;0;2;4;4;0;0;2;0;0;2
RELB_M06749_1.94d.bed	0.1461187214611872	32	219	36254	2;0;2;0;1;1;2;2;1;4;2;2;1;1;0;0;2;1;2;0;2;0;1;1;3;0;0;0;1;1;1;1;1;2;0;3;1;5;2;0;6;1;2;1;0;0;1;1;4;2;0;5;0;1;1;0;1;1;0;2;2;1;0;3;1;1;2;4;2;4;0;2;1;1;4;2;1;1;5;0;2;1;2;1;5;4;2;3;0;2;2;3;0;1;2;1;2;0;2;0;2;1;0;0;2;0;2;1;0;3;0;1;2;1;1;1;2;1;1;1;1;0;0;1;1;1;1;1;5;3;2;1;2;1;0;2;0;1;1;3;1;4;0;0;4;0;2;1;3;2
NR0B1_M06682_1.94d.bed	0.14594594594594595	54	370	30995	5;2;4;2;1;2;1;0;1;1;0;2;2;2;2;4;2;4;2;1;2;1;5;4;4;4;3;0;3;2;4;1;4;2;0;4;5;3;2;2;1;3;2;2;3;3;3;2;1;3;5;4;6;3;4;4;5;5;4;4;4;5;4;4;2;2;3;3;3;4;6;3;2;4;4;5;1;4;2;2;3;1;7;0;5;1;3;8;1;7;4;3;6;4;1;2;4;2;2;2;1;1;5;0;1;3;4;3;1;0;2;1;3;2;3;1;2;1;1;3;2;3;0;2;1;1;4;0;2;1;0;0;1;2;0;0;0;0;1;0;3;1;1;2;3;0;0;1;2;3
MITF_M09237_1.94d.bed	0.14583333333333334	7	48	13048	1;1;2;0;1;0;0;0;0;0;0;0;0;0;0;1;0;0;0;0;1;0;1;0;1;0;1;0;0;0;0;0;0;0;2;0;0;2;0;0;0;0;1;1;0;0;2;0;0;0;0;1;0;0;0;0;0;0;0;0;0;0;1;0;0;1;0;1;1;3;0;2;1;0;0;2;1;1;0;0;0;0;0;0;0;0;0;0;1;0;0;1;0;1;0;0;0;2;0;0;1;0;0;0;0;0;0;1;1;0;0;0;0;0;0;1;0;0;0;0;0;0;0;0;0;2;0;0;0;0;0;0;0;0;0;0;0;0;1;0;0;0;0;1;0;0;0;0;0;1
ZNF189_ZNF189.RCADE.bed	0.14558058925476602	84	577	69613	3;6;3;4;2;2;2;2;3;3;4;1;6;7;1;1;3;7;1;0;5;5;5;1;5;3;2;3;4;4;2;1;1;3;2;5;3;1;0;5;6;5;4;6;10;4;4;7;3;6;5;3;4;4;4;4;6;7;6;5;1;4;3;7;2;6;10;2;7;11;11;7;3;5;3;6;6;7;1;5;3;1;6;3;9;5;4;8;7;4;2;6;5;3;1;11;5;3;2;7;1;3;3;0;1;6;2;2;7;4;5;3;2;2;4;3;1;2;4;4;5;2;3;4;4;1;2;2;2;5;1;4;2;2;4;2;3;1;3;3;2;4;7;4;6;4;3;1;2;3
ZNF274_M09345_1.94d.bed	0.14545454545454545	8	55	18272	1;0;0;0;0;1;0;0;1;0;1;2;1;0;1;0;0;0;0;0;1;0;1;0;1;0;0;0;0;0;0;1;0;0;0;0;0;0;0;0;0;0;0;0;0;0;1;1;0;0;0;1;0;0;0;1;0;1;0;0;1;0;0;0;0;0;0;0;0;0;0;1;0;1;3;1;0;0;0;0;1;0;0;1;2;0;1;1;0;0;0;1;0;0;0;0;1;0;0;1;0;3;1;0;0;0;0;0;0;0;0;0;0;0;0;0;1;0;0;0;0;0;0;1;0;0;0;0;1;0;0;0;0;1;2;0;0;2;1;0;2;0;0;3;0;2;0;0;0;1
ZIC1_M00636_1.94d.bed	0.145	29	200	23877	2;2;0;1;0;0;0;1;1;0;0;2;2;0;2;4;0;1;2;0;0;2;0;0;0;2;1;1;0;0;2;2;2;1;1;3;1;1;3;0;0;0;2;2;2;4;1;0;2;1;2;1;1;0;2;2;2;1;3;1;1;2;0;2;2;2;5;2;1;1;5;1;1;3;1;2;1;0;3;2;2;2;2;2;1;0;1;3;2;4;0;4;3;1;1;3;1;0;1;1;2;2;1;2;3;2;2;4;1;0;1;1;1;1;1;1;0;0;2;0;1;0;0;1;0;2;3;2;0;1;1;0;2;1;2;1;2;1;0;0;4;0;2;0;2;0;0;1;0;1
ZNF317_M10421_1.94d.bed	0.14473684210526316	11	76	27094	2;0;0;1;0;1;0;0;0;0;0;1;2;0;1;0;1;0;1;1;0;1;0;0;0;1;0;4;0;0;1;0;0;2;0;0;0;0;0;0;1;0;2;2;0;1;1;1;0;0;1;0;0;0;1;0;1;0;0;0;1;2;0;2;0;0;1;1;0;1;0;2;1;1;0;0;0;0;0;0;1;2;2;0;0;0;0;1;0;1;0;1;1;0;0;0;0;0;0;2;1;1;1;0;1;0;0;0;1;1;0;0;0;0;0;0;0;0;0;0;0;0;1;0;2;2;0;2;0;0;0;0;0;0;0;0;1;0;0;2;1;0;0;2;0;0;0;0;0;2
ETS1_M05692_1.94d.bed	0.14473684210526316	11	76	15943	2;1;0;0;0;0;0;1;0;0;0;0;2;0;0;0;0;2;0;0;0;0;0;0;0;0;0;0;0;0;0;0;0;0;0;0;0;0;2;2;0;0;2;0;2;0;2;0;0;1;0;0;0;4;1;2;0;0;1;0;1;1;0;0;0;0;1;0;0;2;0;0;0;0;2;0;0;0;0;1;3;0;0;0;2;2;0;0;0;0;1;2;0;2;0;0;0;1;2;0;2;0;0;0;0;1;0;0;0;2;0;2;1;0;1;0;0;0;1;0;0;0;0;0;0;0;1;1;0;0;2;0;0;0;1;1;0;0;2;0;0;0;0;2;0;0;0;2;0;3
ZNF530_ZNF530.RCADE.bed	0.1446663419386264	297	2053	199809	12;10;16;20;10;14;12;11;13;8;11;10;9;16;9;8;7;12;9;14;12;7;3;6;18;13;18;14;16;8;15;10;8;18;18;14;12;12;11;10;6;15;6;19;19;15;15;15;17;13;20;12;18;20;12;19;13;21;23;19;18;21;25;16;21;12;20;21;20;8;23;19;21;26;22;14;14;17;14;18;14;22;26;21;11;20;21;19;15;16;16;21;14;21;21;13;21;15;11;20;18;12;14;15;12;13;14;14;15;10;10;10;14;13;18;7;13;10;9;11;11;8;7;8;10;11;8;8;6;12;8;10;8;7;14;11;5;9;5;12;11;11;6…
ZNF669_ZNF669.RCADE.bed	0.14457831325301204	12	83	16002	2;0;0;0;0;0;0;0;1;0;0;0;1;0;0;1;0;0;1;2;1;1;1;0;2;2;0;2;1;0;2;0;1;1;0;0;0;0;0;0;0;1;0;0;2;2;0;1;0;0;2;0;1;0;2;1;1;1;0;1;0;0;1;2;3;1;1;2;0;2;1;1;1;1;1;1;0;0;0;0;2;0;0;0;1;0;0;0;0;0;0;0;1;0;0;0;0;0;1;0;0;0;2;1;0;0;1;1;1;0;1;1;1;0;1;0;0;0;0;0;0;0;1;1;1;0;0;1;1;0;0;2;0;0;0;0;0;0;0;0;0;0;1;0;0;0;0;1;1;2
MLX_M08929_1.94d.bed	0.14423076923076922	15	104	18419	1;0;0;1;1;1;1;0;2;1;1;1;0;0;0;0;0;0;0;1;0;1;0;0;0;2;1;1;2;0;1;0;1;0;0;2;2;2;0;1;1;1;2;1;1;2;0;0;1;1;0;1;1;0;0;0;1;0;1;0;2;0;0;1;3;2;1;1;0;1;2;1;1;1;0;0;0;1;1;1;1;2;1;0;1;0;0;3;1;2;1;0;0;1;0;1;1;0;1;0;0;1;1;0;0;0;0;0;1;0;2;1;1;2;4;2;0;0;0;0;1;1;0;0;0;2;1;0;0;0;0;1;0;0;1;1;0;0;0;0;0;0;1;1;0;0;0;0;1;1
YY1_M09317_1.94d.bed	0.144	18	125	28669	3;0;0;0;1;1;2;1;0;1;0;0;1;3;0;0;2;1;1;0;2;2;1;0;1;1;0;0;0;1;1;1;1;0;0;1;2;0;1;2;0;1;2;2;1;0;1;0;0;0;0;1;1;1;1;0;0;1;1;1;1;1;2;1;1;1;2;1;1;2;0;1;0;3;0;0;2;1;1;5;0;0;0;1;0;0;0;0;1;2;0;1;3;1;0;2;1;0;1;0;2;1;2;0;0;0;0;0;0;0;1;0;1;0;0;0;1;0;1;1;0;1;1;2;2;0;0;3;0;0;1;0;1;1;1;0;2;2;0;0;1;0;3;0;0;1;0;0;2;3
ZNF621_M07151_1.94d.bed	0.14330218068535824	92	642	84441	4;5;4;5;5;3;5;4;6;4;5;4;5;1;2;5;6;7;4;3;4;7;3;4;1;3;1;6;0;5;3;3;2;4;3;5;0;2;7;4;5;2;7;5;5;2;3;3;4;4;6;6;7;6;5;5;3;5;6;5;2;6;1;11;5;10;10;3;9;8;5;7;5;9;7;7;5;4;4;3;5;1;11;11;4;4;0;8;7;2;7;4;4;3;3;8;6;10;7;4;7;4;5;2;2;5;2;6;3;6;10;3;9;3;3;6;3;0;2;1;6;5;2;1;2;1;5;4;5;3;1;5;5;3;1;3;1;1;1;2;3;2;1;2;2;1;3;2;3;5
ZNF283_ZNF283.RCADE.bed	0.14317910645631712	1080	7543	378214	32;22;37;20;30;35;32;34;40;42;28;33;41;47;41;48;44;54;49;34;52;42;60;38;44;50;63;66;45;59;51;47;60;54;52;63;59;66;57;60;69;52;54;64;55;64;59;68;75;77;67;63;49;73;64;69;77;80;73;66;84;67;83;74;95;60;74;59;61;74;68;61;63;66;64;75;65;59;73;80;79;60;66;60;73;68;61;47;68;52;57;52;66;48;63;55;42;58;44;52;47;42;34;42;60;49;54;34;47;60;65;56;90;55;43;45;32;25;38;30;37;52;43;31;26;29;30;34;26;28;35;26;19;…
ZNF543_M10366_1.94d.bed	0.14311270125223613	240	1677	151136	7;7;9;5;13;12;11;8;9;6;10;18;13;15;13;6;11;7;11;11;17;10;12;13;18;4;11;9;8;12;18;12;13;15;11;8;12;4;7;10;11;3;7;12;10;15;7;9;14;14;7;15;14;12;15;10;13;10;14;15;18;20;22;13;11;14;23;15;12;29;17;11;10;23;6;13;13;8;13;18;22;18;15;11;18;20;7;17;13;9;14;16;5;9;11;15;14;11;6;18;16;16;8;10;9;6;17;11;11;9;9;21;12;13;13;3;9;9;9;9;13;6;11;10;14;7;9;7;11;5;8;6;7;10;10;3;10;10;3;12;6;4;7;5;4;4;6;6;4;7
LCOR_M02074_1.94d.bed	0.14285714285714285	6	42	17756	1;0;1;0;0;0;0;0;0;1;0;0;0;0;0;0;0;0;0;0;0;0;0;0;0;0;0;0;0;0;0;0;1;0;0;0;0;0;0;0;0;1;1;1;1;0;0;0;0;0;1;1;0;2;0;0;2;0;1;0;1;0;1;0;1;0;0;0;1;0;0;1;0;1;0;0;0;1;1;0;0;0;0;1;0;0;0;0;1;0;0;1;0;0;0;0;0;0;0;0;0;0;0;0;0;1;0;0;1;0;0;0;0;1;0;0;0;0;0;1;0;1;1;0;0;0;0;0;0;0;0;0;0;0;1;1;1;0;1;0;0;0;1;0;0;1;1;0;0;2
CENPB_M05595_1.94d.bed	0.14285714285714285	2	14	237807	1;0;0;0;0;0;0;0;0;0;0;0;0;0;0;0;0;0;0;0;0;0;0;0;0;0;0;0;0;0;0;0;0;0;0;0;0;0;0;0;0;0;0;0;0;1;1;0;0;1;0;0;0;0;0;0;0;1;0;0;0;1;0;0;1;0;0;0;0;0;0;0;0;0;0;1;0;0;0;0;0;0;0;0;0;0;1;0;0;0;0;0;0;0;0;0;0;1;0;0;0;0;0;0;0;0;0;0;0;0;0;0;0;0;0;0;0;0;0;0;0;0;0;0;0;0;0;0;0;0;0;1;0;0;0;0;0;0;0;0;0;0;0;0;0;0;0;0;1;1
SOX12_M09155_1.94d.bed	0.14285714285714285	1	7	10728	1;0;0;0;0;0;0;0;0;0;0;0;0;0;0;0;0;0;0;0;0;0;0;0;0;0;0;0;0;0;0;0;0;0;0;0;0;0;0;0;0;0;0;0;0;0;0;0;0;0;0;0;0;0;1;0;0;0;0;1;0;0;0;0;0;0;0;0;0;0;0;0;0;0;0;0;0;0;0;0;0;0;0;0;0;0;0;0;0;0;0;0;0;0;0;0;0;0;0;0;0;0;0;0;0;0;0;0;0;0;0;0;0;0;0;1;0;0;0;0;0;0;1;0;0;0;0;0;0;0;0;0;0;0;0;0;0;0;0;0;0;0;0;0;0;0;0;0;0;1
IRF3_M08827_1.94d.bed	0.14285714285714285	24	168	40797	1;0;1;1;0;1;1;3;2;1;1;2;1;1;0;2;1;2;0;1;0;0;2;1;1;0;3;1;2;1;0;2;1;0;1;0;0;2;1;1;1;0;0;0;2;0;0;2;0;0;1;0;1;1;3;0;1;2;1;0;3;1;0;1;2;5;2;2;3;0;2;2;1;0;1;3;2;1;0;2;2;1;3;0;1;1;1;0;0;2;4;8;1;3;0;0;0;1;0;1;1;1;1;1;0;1;2;0;2;3;3;1;0;0;1;1;0;1;2;0;1;0;0;0;0;0;0;0;1;0;2;0;0;0;2;0;4;0;1;1;0;2;2;2;0;1;4;0;1;4
FEZF1_M07239_1.94d.bed	0.14285714285714285	8	56	21848	1;0;0;0;1;0;1;0;2;0;0;0;0;1;1;0;0;1;0;1;0;0;0;0;0;0;0;1;0;0;0;0;0;0;0;0;0;0;1;2;0;0;0;0;0;0;0;0;0;0;0;0;0;0;0;0;3;1;1;0;1;0;1;0;1;0;0;0;1;1;0;0;1;0;0;0;1;0;0;1;0;0;0;2;0;0;0;0;0;0;2;0;0;0;1;0;0;1;1;0;0;1;0;0;0;0;1;0;0;1;0;0;0;0;0;1;0;0;2;0;0;0;2;1;1;0;0;0;0;1;0;2;0;0;0;0;1;0;2;0;0;1;1;0;0;1;1;1;0;1
CDX1_M08520_1.94d.bed	0.14285714285714285	4	28	20228	1;0;0;0;0;0;0;0;0;0;0;1;0;2;0;0;0;0;0;0;0;0;0;1;0;0;0;0;0;0;0;0;0;0;0;0;0;0;0;1;0;0;1;0;0;0;1;0;0;1;0;0;0;0;0;0;0;0;1;0;0;0;1;0;0;0;2;0;0;1;0;0;0;0;0;0;0;0;0;0;0;0;0;0;0;0;0;0;0;0;0;0;1;0;0;0;0;1;0;0;0;0;0;1;0;1;0;0;0;0;1;0;0;1;0;0;0;0;0;0;0;0;1;0;1;0;0;0;0;1;0;0;0;0;0;0;0;1;0;1;0;0;0;0;0;0;1;0;0;1
RUNX1_M09108_1.94d.bed	0.14285714285714285	10	70	21677	1;0;0;1;0;0;0;0;1;0;0;1;0;0;0;0;0;0;0;0;1;0;0;0;0;0;1;0;1;0;0;0;0;1;0;0;1;0;0;0;0;0;0;1;1;0;0;0;0;2;0;2;0;1;1;0;1;0;0;1;0;0;0;0;0;0;0;0;1;0;0;1;0;0;1;0;1;0;4;0;1;0;0;0;0;0;0;0;3;0;1;1;3;0;1;1;2;1;2;0;2;1;0;0;0;0;1;1;1;0;0;0;1;0;0;0;0;0;0;1;0;2;1;1;0;0;0;0;1;0;0;1;2;1;0;1;0;0;0;1;0;0;0;0;0;2;0;3;1;1
DPRX_M05622_1.94d.bed	0.14285714285714285	2	14	12688	1;0;1;0;0;0;0;0;0;0;0;0;0;0;0;2;0;0;0;0;0;1;1;0;0;0;0;0;0;0;0;0;0;0;0;0;0;0;0;1;0;0;0;0;0;0;1;0;0;0;1;0;0;0;0;0;0;0;0;0;0;0;0;0;0;0;0;0;0;0;0;0;0;0;0;0;0;0;0;0;0;0;0;0;0;0;1;0;0;0;0;0;0;0;0;0;0;0;0;0;0;0;0;0;0;0;0;0;0;0;0;0;0;0;0;0;0;0;0;0;0;0;0;0;0;0;1;0;0;0;0;0;0;0;0;0;0;1;0;0;0;0;0;0;0;0;0;0;0;1
TGIF1_M09245_1.94d.bed	0.14285714285714285	10	70	27151	4;2;2;0;2;0;1;2;0;0;0;2;0;0;0;0;0;0;0;0;0;0;2;0;0;0;0;0;0;0;0;2;0;0;0;0;0;2;0;0;0;1;0;0;0;0;0;0;1;2;0;0;0;0;0;0;0;0;0;0;0;0;0;0;0;0;0;0;0;2;0;0;0;0;0;1;0;0;1;0;0;0;0;0;0;2;2;0;0;0;0;2;0;0;2;0;0;0;0;1;0;0;2;1;0;0;0;0;0;0;0;2;0;0;0;0;0;1;0;2;0;0;0;0;0;2;2;0;0;0;0;0;0;0;0;0;0;1;4;0;0;3;2;0;0;0;2;2;3;2
FOXF1_M04169_1.94d.bed	0.14285714285714285	5	35	20334	1;1;0;1;0;0;0;0;0;0;1;0;0;0;1;0;0;0;0;0;0;0;0;0;0;0;0;0;0;0;0;2;0;1;0;0;0;1;0;0;0;0;0;0;0;0;0;1;0;2;2;1;1;0;0;1;0;2;0;0;0;0;0;0;0;1;1;0;0;1;0;0;0;0;0;1;0;0;0;1;0;0;1;0;0;0;0;0;0;0;0;0;0;0;0;1;1;0;0;0;0;0;0;0;0;0;0;0;0;0;0;0;0;0;1;0;0;0;0;0;0;0;0;0;0;0;1;0;1;0;0;0;0;1;1;0;0;0;0;0;1;0;0;0;0;0;0;0;0;1
FOXL2_M08689_1.94d.bed	0.14285714285714285	1	7	11274	1;1;0;0;0;0;0;0;0;0;0;0;0;0;0;0;0;0;0;0;0;0;0;0;0;0;0;0;0;0;0;0;0;0;0;0;0;0;0;0;0;0;0;0;0;0;0;0;0;0;0;0;0;0;0;0;0;0;0;0;0;0;0;0;0;0;0;0;0;0;0;0;0;0;0;0;0;0;0;0;0;0;0;0;0;0;0;0;0;0;0;0;0;0;0;0;2;0;0;0;0;0;0;0;0;0;0;0;0;0;0;0;0;0;0;0;0;0;0;0;0;0;0;0;0;0;0;0;0;0;0;0;0;0;1;0;0;0;0;0;0;0;0;0;0;0;0;0;0;1
ZNF653_M07152_1.94d.bed	0.14285714285714285	1	7	11754	1;0;0;1;0;0;0;0;0;0;0;0;0;0;0;0;0;0;0;0;0;0;0;0;0;0;0;0;0;0;0;1;0;0;0;0;0;0;0;0;0;0;0;0;0;0;0;0;0;1;0;0;0;0;0;0;0;0;0;0;0;0;0;0;0;0;0;0;0;0;0;0;0;0;0;0;0;0;0;0;1;0;0;0;0;0;0;0;0;0;0;0;0;0;0;0;0;0;0;0;0;0;0;0;0;0;0;0;0;0;0;0;0;0;0;0;0;0;0;0;0;0;0;0;0;0;0;0;0;0;0;0;0;0;0;0;0;0;0;0;0;0;0;0;0;0;0;0;0;1
ZNF419_ZNF419.RCADE.bed	0.1425287356321839	62	435	60579	6;3;2;6;5;2;2;4;1;0;3;2;2;4;0;3;4;1;6;1;3;3;5;3;2;5;2;4;6;4;4;2;3;5;0;1;2;3;2;1;2;3;3;3;3;4;0;2;0;2;2;1;6;6;5;3;1;3;3;1;2;0;7;6;5;1;3;4;6;4;1;0;3;5;6;3;0;5;6;6;5;2;3;4;4;3;0;3;2;3;2;7;0;3;3;9;5;5;4;3;4;0;4;2;2;3;3;2;3;2;3;2;1;1;4;3;2;2;2;3;1;4;0;3;1;4;1;7;5;2;2;4;5;2;1;1;3;2;3;1;2;0;3;3;0;2;5;2;2;2
ZNF34_M10393_1.94d.bed	0.14207650273224043	52	366	73010	4;3;2;4;2;1;3;2;3;1;1;2;3;1;2;3;4;2;4;3;4;3;4;3;1;2;2;3;2;3;0;4;3;3;4;1;3;3;0;1;3;3;3;2;2;2;1;1;0;4;2;2;2;7;2;1;3;4;2;1;2;0;1;6;3;1;6;1;3;3;5;4;2;2;2;6;1;1;4;1;6;3;6;2;2;4;2;6;2;3;2;3;2;3;1;0;4;2;2;1;1;1;6;4;1;1;5;0;1;4;0;2;4;3;1;4;2;1;2;2;2;5;2;2;1;2;3;4;2;2;1;2;2;1;3;1;0;3;1;2;1;2;3;2;3;3;2;1;3;3
ZNF75A_M06254_1.94d.bed	0.14193548387096774	22	155	39012	1;0;0;1;1;1;1;0;0;2;0;0;0;0;1;2;0;1;0;2;0;1;1;1;1;1;1;1;0;0;1;0;2;2;1;1;1;1;1;0;1;1;1;2;0;3;0;1;0;0;0;2;2;1;1;1;1;1;1;2;1;1;1;1;6;5;0;3;4;2;1;1;2;3;1;0;0;3;1;0;0;1;2;1;2;0;0;2;0;1;1;2;0;1;0;2;1;3;1;1;0;1;1;1;2;1;3;0;4;0;0;0;2;0;2;0;0;2;0;1;0;3;0;2;1;0;1;0;0;1;1;1;2;0;2;0;0;0;0;1;1;2;0;2;1;0;1;1;0;3
ZNF662_ZNF662.RCADE.bed	0.14167528438469493	137	967	100688	6;3;3;10;2;2;3;1;7;10;6;5;4;5;8;6;7;10;9;4;8;4;5;3;11;8;6;9;7;8;4;5;5;2;4;6;9;11;6;3;6;7;2;6;15;7;3;7;6;9;9;7;7;5;10;4;7;11;12;10;7;13;12;8;4;6;16;14;9;8;8;12;7;7;8;7;7;8;10;10;6;8;11;8;8;14;9;7;9;2;7;7;5;11;7;5;4;7;11;6;4;5;5;3;5;5;8;3;7;7;6;7;3;7;5;3;3;10;2;5;7;1;13;10;5;6;4;1;3;2;2;4;4;5;5;6;7;3;5;4;2;5;1;6;6;3;9;5;5;6
NR1D1_M08989_1.94d.bed	0.1414141414141414	14	99	25115	2;2;0;0;0;0;0;0;3;3;1;3;2;1;0;0;0;1;0;1;0;2;3;0;0;0;0;0;1;0;0;1;0;0;1;1;0;1;0;1;0;0;1;1;1;1;0;1;0;1;0;0;1;0;1;1;2;0;0;1;1;0;2;0;1;2;0;0;0;4;0;1;0;0;0;0;1;0;0;1;1;3;2;0;3;1;0;0;0;1;1;1;1;0;0;2;0;2;0;1;0;0;1;0;0;2;0;0;0;1;1;0;0;0;0;0;0;1;0;1;1;0;0;0;1;0;0;1;0;0;1;0;0;1;0;0;2;1;2;1;0;2;0;0;1;1;0;0;1;1
ZNF19_ZNF19.RCADE.bed	0.14105793450881612	56	397	43635	6;3;0;1;2;4;3;4;4;1;3;1;2;1;1;1;1;2;2;1;5;3;1;0;3;3;3;3;3;9;2;2;2;3;1;3;2;3;3;3;2;2;1;2;1;2;5;4;6;4;1;2;1;4;1;2;4;3;3;5;4;3;2;2;2;3;3;2;5;1;3;5;5;1;3;2;6;5;4;4;3;5;1;3;2;3;6;6;7;1;4;3;2;0;2;6;5;4;5;3;5;0;2;1;2;3;2;4;2;2;3;3;0;6;2;2;1;4;4;0;1;1;3;1;2;2;2;5;2;1;7;1;0;5;2;2;1;0;0;2;0;1;2;1;2;1;3;2;1;4
MAFF_M09793_1.94d.bed	0.14102564102564102	22	156	25435	4;0;4;0;2;0;0;2;2;2;0;2;0;0;2;0;0;0;0;1;0;4;2;1;2;0;0;0;0;0;4;0;2;0;0;0;4;2;0;0;0;2;0;2;2;0;0;2;0;0;0;0;0;4;0;2;0;4;0;4;2;2;6;0;2;2;2;0;2;0;0;6;0;0;0;3;2;0;2;0;3;2;1;0;4;0;0;0;0;2;0;4;0;0;0;0;1;0;2;0;0;0;2;0;0;0;0;0;0;0;1;0;0;0;2;0;0;0;2;1;1;2;0;0;0;0;2;0;6;0;4;4;0;0;4;0;2;0;2;0;0;4;0;0;0;0;0;0;0;2
ZNF708_M10341_1.94d.bed	0.14074074074074075	38	270	41321	2;2;2;5;2;3;0;4;4;2;7;4;0;1;0;1;2;1;3;0;1;1;3;1;2;1;1;0;1;1;1;0;0;1;0;3;0;2;2;1;2;2;1;2;2;0;0;3;1;0;2;0;1;5;3;1;3;6;1;1;2;4;1;3;1;2;1;1;1;2;5;2;1;2;1;2;4;1;4;1;2;5;3;1;2;2;2;1;5;1;3;3;2;4;3;1;1;2;1;1;3;0;1;0;3;1;3;2;3;1;3;2;2;3;2;3;5;2;2;2;2;2;2;3;1;2;1;1;1;1;2;0;2;0;2;0;1;1;0;2;2;0;3;0;1;1;1;0;1;2
EGR1_M05640_1.94d.bed	0.14065934065934066	64	455	28002	3;0;2;1;1;1;4;2;0;3;2;1;5;4;1;1;2;4;2;2;3;5;3;1;1;2;3;4;4;0;4;2;2;1;2;1;2;10;4;7;5;7;5;4;3;2;4;4;4;2;2;6;4;2;4;5;5;5;8;4;4;11;8;5;8;3;7;7;10;2;4;4;3;3;0;5;3;5;4;2;5;4;8;2;3;3;4;4;1;3;2;3;5;5;7;5;1;2;4;4;4;2;0;1;1;2;2;2;2;1;4;4;3;4;1;1;0;2;4;3;2;0;1;1;0;1;1;4;2;2;3;2;1;1;1;1;2;5;2;4;1;0;4;2;1;2;0;2;2;1
ZFX_M02702_1.94d.bed	0.1404707668944571	370	2634	280170	21;10;19;23;20;18;12;22;13;14;15;19;20;19;17;16;21;10;20;12;13;15;17;15;15;20;17;5;19;14;14;19;19;24;22;15;23;15;25;19;24;15;18;12;18;19;16;14;20;16;26;16;14;16;28;15;17;18;16;15;20;25;23;15;24;28;26;30;23;24;26;21;22;22;29;19;17;25;24;31;31;17;26;20;19;24;19;14;16;9;15;23;26;17;15;18;12;26;17;15;14;16;9;11;18;14;15;17;17;16;25;14;15;15;15;14;14;16;20;16;17;14;15;22;10;10;14;18;16;10;13;20;15;14;…
ATF3_M08483_1.94d.bed	0.14035087719298245	8	57	13191	2;0;2;0;0;0;0;0;0;0;0;0;0;0;0;0;0;0;0;0;0;2;0;0;0;2;0;0;0;0;0;2;0;0;2;0;0;0;0;0;2;0;2;0;0;0;0;0;0;0;2;0;0;2;0;4;0;0;1;0;0;4;0;0;1;2;0;0;2;0;0;0;2;0;0;0;0;2;1;0;0;0;0;2;0;0;0;0;0;2;4;0;0;0;0;0;4;0;2;0;0;0;0;0;0;0;0;0;0;0;0;0;1;0;0;0;0;0;0;0;0;0;0;0;0;0;0;0;0;0;0;0;0;0;0;0;0;0;0;0;0;0;0;0;0;0;0;0;0;2
GLI2_M05763_1.94d.bed	0.14027149321266968	31	221	34418	1;0;1;2;1;1;3;2;1;2;1;0;2;2;0;0;4;1;1;0;1;5;2;1;1;0;0;0;0;0;2;1;0;2;2;3;1;2;0;3;2;3;0;0;2;2;0;1;1;4;2;2;1;1;0;1;3;0;1;1;1;4;1;1;1;0;3;0;2;2;4;3;2;4;1;0;2;1;0;3;2;2;2;1;1;1;0;2;3;1;1;1;1;1;1;2;3;2;3;2;4;4;0;0;5;1;3;3;0;2;0;0;0;4;1;0;0;4;0;1;0;0;1;2;0;3;1;1;0;1;3;2;1;2;0;2;1;2;2;0;4;1;3;2;0;1;2;2;1;3
ZNF320_ZNF320.RCADE.bed	0.140218878248974	410	2924	222596	16;11;12;15;13;16;15;21;16;24;20;16;18;24;13;20;19;24;16;20;15;15;12;20;17;33;22;15;18;23;22;16;26;20;16;20;17;27;17;20;22;25;31;24;29;17;25;20;26;30;25;23;23;15;19;28;25;20;30;25;21;23;18;31;27;23;23;35;33;29;21;17;26;19;26;23;28;23;26;26;30;29;19;22;35;40;26;27;34;19;14;21;20;21;22;25;18;17;39;31;18;19;9;16;12;14;14;16;15;15;8;22;15;15;13;11;19;18;19;16;13;17;21;13;15;11;15;12;10;9;14;15;14;12;…
ZBTB48_M10336_1.94d.bed	0.14	7	50	14463	1;0;0;0;0;1;0;0;0;1;2;0;0;0;0;1;0;0;0;1;0;0;0;0;1;0;0;2;0;0;0;0;0;0;1;0;0;0;0;1;0;0;1;0;1;1;0;0;1;0;0;0;2;1;1;0;0;0;0;1;1;0;0;1;0;1;0;1;0;1;0;1;0;1;1;0;1;0;0;0;0;0;0;0;0;1;0;0;1;1;0;1;1;1;0;0;0;0;0;0;1;0;0;0;0;0;0;1;1;0;0;1;0;1;0;0;0;0;1;0;0;0;0;0;0;0;1;1;0;0;3;0;0;0;0;0;0;0;1;0;0;0;0;0;0;0;0;0;0;1
PRDM4_M09085_1.94d.bed	0.14	14	100	23840	2;0;2;0;0;0;2;0;0;0;0;2;1;0;0;1;0;0;1;0;2;0;1;3;1;0;1;1;1;3;0;0;2;0;0;0;1;0;0;0;0;0;0;1;0;0;1;1;1;2;3;1;0;1;1;2;1;0;1;0;1;2;1;1;2;0;2;1;0;0;1;0;2;0;0;2;1;2;2;0;0;0;2;0;1;2;0;1;0;1;2;0;2;0;0;1;0;1;0;0;0;2;0;1;1;0;1;0;0;2;0;1;0;0;0;0;0;0;0;0;0;1;1;0;1;0;1;1;0;0;2;0;0;1;1;0;0;1;0;0;0;0;0;0;0;0;1;0;3;1
EGR3_M05644_1.94d.bed	0.13987473903966596	67	479	30627	3;0;2;1;1;2;5;2;0;2;3;0;3;5;1;2;3;4;3;1;1;5;2;1;3;2;3;3;5;1;3;3;2;1;1;2;2;7;5;7;5;6;5;4;3;2;3;3;3;2;3;8;2;4;4;5;4;6;7;5;4;11;9;5;6;3;7;7;10;2;4;4;3;3;0;5;3;4;5;4;6;2;9;3;4;1;4;7;2;4;4;3;4;5;8;4;2;1;3;5;4;3;0;2;2;2;2;2;3;3;6;5;4;4;2;2;0;3;5;4;1;1;1;3;0;1;1;4;3;2;3;2;1;1;1;1;2;4;2;2;1;0;5;2;1;3;0;2;2;2
EBF1_M05639_1.94d.bed	0.13978494623655913	26	186	36131	2;0;0;1;2;3;0;0;0;1;0;0;0;0;3;1;4;1;0;0;1;0;0;4;0;0;1;0;0;3;4;0;1;0;1;3;1;1;0;2;0;0;0;1;3;2;4;1;1;0;0;2;2;0;1;3;2;1;1;0;3;1;2;0;2;0;2;0;1;1;1;5;0;2;0;3;4;1;1;2;2;2;0;3;1;1;1;2;3;1;1;3;2;0;0;1;0;1;3;1;3;2;0;0;2;2;0;0;0;1;2;3;4;1;2;0;0;0;1;1;0;1;3;1;1;0;1;0;2;2;1;4;1;2;1;1;1;1;0;0;0;1;1;3;2;0;1;4;0;3
MEF2A_M05890_1.94d.bed	0.13953488372093023	6	43	21854	1;1;1;0;0;0;1;0;0;0;1;1;0;0;0;2;0;2;0;2;0;0;0;0;0;0;0;0;1;0;1;0;0;1;0;0;1;1;0;0;0;0;0;0;0;0;0;0;0;1;0;0;0;0;0;1;1;0;0;1;0;0;0;0;0;0;1;0;0;0;0;0;0;0;0;3;0;0;1;0;0;0;0;0;1;0;0;0;0;1;1;0;1;0;0;0;1;0;1;1;0;0;0;0;0;0;0;0;0;0;0;1;0;0;0;0;0;0;1;0;1;0;0;2;0;1;0;0;0;1;0;0;0;0;0;0;0;0;0;0;0;0;0;0;0;0;1;0;0;1
HOXA13_M09621_1.94d.bed	0.13953488372093023	6	43	19866	1;0;0;0;0;2;0;0;1;0;0;0;0;1;0;2;0;0;0;0;0;0;0;0;1;0;1;0;1;0;0;0;0;0;0;0;0;0;0;0;0;0;0;0;0;0;0;0;0;0;1;0;1;0;0;0;0;2;0;0;0;1;1;0;0;0;0;1;0;0;0;0;0;0;0;1;1;0;1;0;1;0;0;0;0;0;0;0;0;0;0;0;0;0;1;1;1;1;1;1;0;0;0;1;0;0;0;0;2;0;0;0;0;0;2;0;0;1;0;0;0;0;0;0;1;0;0;0;1;0;2;1;1;0;1;0;0;0;0;0;0;0;0;0;0;0;1;0;0;1
ZSCAN31_M10415_1.94d.bed	0.13953488372093023	12	86	29598	3;2;0;2;2;1;0;1;1;0;0;0;0;1;0;0;1;1;0;1;0;0;0;0;1;3;0;0;1;0;0;0;1;0;1;1;1;0;0;2;0;0;2;0;0;0;2;1;1;0;0;0;0;0;0;1;1;1;0;1;0;0;0;0;2;0;0;1;1;1;1;2;1;1;0;1;0;0;0;1;1;1;1;0;0;0;2;0;0;1;0;0;1;1;0;1;0;1;1;2;3;1;0;0;0;0;0;0;2;0;1;0;1;0;0;0;1;2;0;1;1;0;1;0;1;0;0;0;1;0;1;1;0;0;1;0;0;0;0;0;0;1;2;0;0;0;0;0;0;1
TGIF1_M09251_1.94d.bed	0.13924050632911392	11	79	28459	4;2;2;2;0;0;2;0;0;0;2;0;0;0;0;0;0;0;0;2;1;1;0;0;0;0;0;3;0;0;0;0;0;2;0;0;0;0;0;0;0;1;0;4;0;0;0;0;0;0;0;0;0;0;0;2;0;0;0;0;0;2;0;0;0;0;2;0;0;2;0;0;0;0;0;2;2;0;0;0;0;2;0;2;0;0;0;0;0;1;2;0;0;0;1;0;0;0;2;0;0;0;0;0;0;2;0;0;0;0;0;4;0;0;0;0;0;0;0;1;0;0;4;0;2;4;0;0;0;2;2;4;2;0;0;0;0;0;0;0;0;0;0;0;0;0;0;0;0;1
ZNF554_M10386_1.94d.bed	0.1391465677179963	150	1078	128595	8;7;9;4;7;11;6;9;8;7;7;5;5;5;6;7;11;7;8;8;8;10;10;10;5;7;8;7;6;5;4;4;6;5;7;3;8;5;8;4;3;8;8;9;5;9;7;5;11;7;5;3;10;7;8;8;12;9;14;3;14;12;12;6;12;6;7;8;15;4;10;10;9;7;7;12;12;9;9;11;10;9;7;9;8;9;6;6;5;8;11;11;10;3;4;11;8;6;6;15;4;9;6;6;4;6;6;7;5;7;7;6;7;6;6;5;5;9;3;4;7;5;9;4;4;12;6;7;11;3;7;7;4;6;6;5;8;4;7;2;6;5;6;4;5;2;9;6;5;7
ZIC4_M06240_1.94d.bed	0.13903743315508021	52	374	34272	1;3;2;2;2;1;2;0;4;0;2;3;4;2;3;1;2;2;1;2;2;2;3;4;1;2;1;1;2;3;2;2;1;3;0;3;1;0;6;5;0;6;3;3;4;4;2;0;2;8;4;4;4;1;3;4;8;2;5;3;3;3;8;5;4;4;3;5;4;1;0;1;5;4;1;5;1;3;6;4;5;4;4;2;4;4;4;3;5;3;2;3;2;1;2;3;0;2;2;5;1;4;2;2;6;2;1;7;4;2;0;2;2;0;0;0;2;0;0;1;0;0;2;2;2;1;2;1;3;3;4;0;2;2;6;0;2;0;2;2;1;3;0;0;3;2;2;2;1;2
AR_M09001_1.94d.bed	0.1388888888888889	5	36	19839	2;0;0;0;0;0;0;0;0;0;2;0;0;0;0;0;0;0;0;0;0;0;0;0;0;1;0;0;2;2;0;0;0;0;0;0;0;0;0;0;0;0;0;0;0;0;0;0;0;0;0;1;0;0;0;0;0;2;0;0;0;0;0;0;0;0;0;0;0;0;0;0;0;0;0;0;2;0;0;0;2;0;0;0;0;0;0;0;0;0;2;0;0;0;0;0;0;0;0;0;0;0;0;2;0;3;0;2;0;0;0;2;0;0;0;0;0;0;0;2;0;0;0;0;0;0;2;0;0;0;0;0;0;0;0;0;0;0;0;0;0;0;0;2;0;0;0;0;0;2
BBX_M08506_1.94d.bed	0.1388888888888889	5	36	15695	6;0;0;0;0;0;0;0;0;0;0;0;0;0;0;0;2;0;0;0;0;0;0;0;0;0;0;0;0;0;0;0;2;0;4;0;0;2;0;2;0;0;2;0;0;0;0;2;0;2;0;0;0;0;0;0;0;2;0;0;0;0;0;0;0;2;0;0;0;0;0;0;0;0;0;0;0;0;0;0;0;0;0;0;0;0;0;0;0;2;2;0;0;2;0;0;0;0;0;0;0;0;0;0;0;0;0;0;0;0;0;0;0;0;0;0;0;0;0;0;0;0;0;0;0;0;0;0;0;0;0;0;0;0;0;0;0;0;0;0;0;0;0;0;0;0;0;0;0;1
ZNF189_M10331_1.94d.bed	0.13884785819793205	94	677	84458	8;7;3;5;4;0;3;6;1;6;4;2;3;5;1;2;0;8;1;2;2;8;6;2;6;6;7;2;3;2;5;1;2;4;5;7;5;7;6;5;5;5;5;7;10;7;6;10;1;7;5;2;4;5;6;6;3;6;1;8;6;6;2;4;9;4;8;7;5;4;8;5;7;7;7;8;4;7;4;9;2;6;5;5;5;4;7;4;7;7;6;6;5;4;2;3;6;5;2;0;5;9;6;4;4;8;2;4;3;3;2;2;4;6;3;4;3;2;1;3;1;4;7;4;2;2;0;4;6;4;6;4;4;3;4;1;7;2;5;5;5;6;3;3;6;2;4;5;4;2
ZIM2_ZIM2.MEME.bed	0.13875	444	3200	227996	16;16;21;17;20;11;29;12;16;18;15;18;15;16;20;19;17;27;20;18;19;26;22;15;20;18;17;28;20;17;31;16;18;26;20;26;24;30;24;19;28;31;24;17;25;27;30;22;23;26;18;25;27;29;33;23;19;30;30;29;33;33;22;28;34;33;34;26;30;26;22;14;31;26;23;31;27;32;31;31;29;32;24;27;38;27;31;34;20;22;13;18;23;16;28;22;23;17;21;18;21;18;21;17;17;14;15;17;18;20;22;17;21;11;16;22;20;18;15;14;22;11;27;16;25;18;16;12;26;19;13;19;14;…
THRA_M10017_1.94d.bed	0.13846153846153847	27	195	36904	4;0;0;1;4;0;0;0;2;4;4;2;2;4;0;0;2;2;0;2;0;2;0;0;2;0;4;0;0;4;0;2;0;2;0;2;0;1;0;2;0;4;2;0;2;1;2;2;0;2;1;11;2;2;0;0;2;0;2;4;0;1;0;0;2;0;2;0;4;0;4;0;0;2;0;2;2;0;0;0;2;4;4;0;8;0;0;2;2;0;2;0;0;0;3;0;0;1;2;4;2;1;0;0;2;0;0;4;0;0;2;0;2;0;5;0;2;0;0;0;0;2;2;0;0;0;0;0;4;0;0;0;2;0;0;6;0;0;2;0;0;0;0;2;0;2;2;0;2;2
ZNF780A_ZNF780A.RCADE.bed	0.13841717398269784	432	3121	335826	20;20;21;18;13;17;20;18;23;12;21;20;18;17;21;22;12;33;18;29;20;21;23;14;19;26;23;23;22;24;20;22;17;29;20;19;20;14;14;13;19;25;24;20;31;27;12;18;21;22;24;18;28;29;25;24;32;28;30;28;25;23;29;18;14;30;22;28;31;34;13;31;25;19;29;30;27;28;28;30;29;19;26;31;23;23;18;24;15;18;13;23;14;20;27;17;24;16;18;20;21;26;26;24;16;21;25;11;19;20;10;18;15;19;18;17;17;20;16;16;20;11;12;13;20;12;24;16;18;18;19;14;16;…
FEZF1_M10319_1.94d.bed	0.13839285714285715	31	224	49694	4;3;2;0;2;2;0;3;1;1;1;2;2;0;0;3;0;2;1;0;0;0;1;2;2;3;2;1;1;2;2;1;1;1;0;1;4;2;1;2;2;1;2;2;1;0;2;2;1;3;1;1;1;0;0;1;4;2;3;1;5;3;3;1;1;2;2;0;1;2;3;3;3;4;3;1;3;0;2;1;1;2;0;1;3;2;0;0;2;4;2;1;2;1;1;2;2;1;0;4;0;1;4;3;2;2;1;0;1;0;0;1;1;4;1;1;1;1;2;1;4;0;0;0;2;2;0;2;0;1;1;0;0;1;2;1;1;1;0;2;0;5;2;0;2;2;0;0;0;3
GLIS3_M05767_1.94d.bed	0.13829787234042554	13	94	21460	3;0;1;0;1;2;1;0;1;0;1;0;1;0;1;0;0;1;0;0;1;0;2;1;0;1;2;0;0;1;1;1;1;0;0;0;1;1;0;0;0;1;0;0;0;1;0;0;0;0;0;1;0;0;0;1;1;0;0;2;1;1;2;0;1;1;1;2;0;1;1;0;0;1;0;0;2;1;2;0;1;2;0;0;1;0;0;1;0;2;0;0;0;0;1;0;0;3;0;0;0;1;1;0;2;1;1;0;1;1;1;0;0;0;1;1;1;0;0;0;0;0;1;1;1;0;1;0;0;0;0;1;0;0;0;0;0;2;4;1;1;1;0;1;2;1;0;0;1;1
ZNF383_ZNF383.RCADE.bed	0.13829055912007332	1207	8728	581633	44;39;39;51;52;34;49;46;46;51;42;54;38;43;52;39;36;49;39;39;42;50;35;47;54;65;60;55;63;58;53;50;62;62;65;54;62;71;73;94;101;67;97;96;98;83;80;77;75;88;91;68;70;83;65;73;58;98;95;71;89;105;95;95;85;97;113;75;79;67;65;68;68;61;83;63;59;64;61;112;88;89;86;91;94;71;73;71;73;58;68;59;67;77;71;54;62;58;49;68;45;56;49;60;71;47;44;50;52;36;43;34;44;39;44;27;51;44;49;41;42;35;39;40;43;40;48;42;28;34;39;35…
ZNF707_ZNF707.RCADE.bed	0.13801452784503632	57	413	59169	3;3;1;0;4;2;4;0;1;1;1;3;3;3;2;0;4;2;4;2;3;1;2;2;2;1;2;6;1;2;5;1;1;3;7;4;3;2;3;3;0;2;5;1;5;1;3;1;3;4;3;7;4;4;2;5;3;2;2;3;5;2;2;2;4;4;3;1;7;2;2;5;4;2;3;4;3;3;4;5;4;5;2;2;4;1;5;5;1;5;2;5;4;2;2;4;6;4;6;4;3;2;6;2;2;2;6;3;3;2;6;3;3;4;1;2;4;3;2;2;0;2;1;1;1;6;0;5;3;3;2;1;1;2;0;3;1;2;2;2;1;3;2;1;3;1;1;1;1;2
IRF1_M08823_1.94d.bed	0.13793103448275862	4	29	12324	1;0;0;0;0;0;0;0;1;0;1;0;0;0;0;0;0;0;0;0;0;0;0;0;0;0;0;0;1;3;0;0;0;0;2;0;0;0;0;1;0;0;0;0;0;0;0;0;0;0;0;0;0;1;0;1;0;0;0;0;0;0;0;0;1;0;0;0;0;0;0;1;2;0;0;0;0;0;1;0;0;0;1;0;0;1;0;0;0;0;1;0;1;0;0;1;0;0;0;0;0;1;0;0;0;0;0;0;0;0;0;0;0;0;0;0;0;0;0;0;1;0;0;0;0;1;0;0;0;0;0;0;0;0;0;1;0;0;0;0;0;0;0;0;0;0;0;1;0;1
SRY_M06144_1.94d.bed	0.13793103448275862	4	29	22181	1;0;0;0;0;0;0;0;0;0;0;1;0;0;0;0;0;0;0;0;4;0;0;0;0;0;0;1;0;0;0;0;0;0;0;0;0;0;0;0;0;0;0;0;1;0;1;0;0;0;2;0;0;1;0;0;0;0;0;0;0;0;0;0;0;0;0;0;2;0;0;0;0;0;0;0;0;0;0;0;1;0;0;0;0;0;0;0;0;1;0;0;0;2;1;0;0;0;0;1;0;1;0;0;0;0;0;0;0;0;0;0;0;2;0;0;0;0;0;1;1;0;0;0;0;0;0;0;0;0;0;0;0;0;0;0;0;0;2;0;0;0;0;0;0;0;0;0;0;1
ZNF714_ZNF714.RCADE.bed	0.13793103448275862	28	203	36884	1;1;1;1;1;0;1;2;2;1;3;3;0;3;1;1;1;0;1;1;1;2;4;0;1;3;1;2;0;0;2;0;4;0;2;2;2;3;2;1;0;1;1;1;3;3;2;3;1;0;1;1;2;2;0;0;3;0;3;0;5;4;2;4;1;2;1;2;2;1;3;3;3;1;2;1;1;1;3;2;2;0;0;1;0;1;1;1;3;1;3;2;2;3;1;3;0;1;0;1;3;1;1;0;0;1;0;0;0;0;0;1;0;0;0;1;0;1;0;0;0;0;5;2;0;3;3;3;1;0;0;2;1;0;0;0;2;2;1;1;3;2;3;2;0;0;0;0;2;1
EGR2_M05643_1.94d.bed	0.13746630727762804	51	371	24949	3;0;2;1;1;2;2;2;0;2;1;0;2;4;1;1;2;3;1;2;1;4;0;1;1;2;2;4;1;0;3;3;2;1;1;1;0;7;4;5;4;6;4;5;3;1;3;3;2;2;2;4;2;1;4;4;5;5;5;5;3;9;7;3;6;4;6;5;9;1;4;3;3;3;0;5;3;2;5;0;3;2;6;1;3;1;3;6;3;3;3;1;3;3;7;3;1;1;3;5;4;2;0;1;0;2;2;2;2;1;3;4;3;2;1;1;0;2;4;3;1;0;1;0;0;1;1;4;3;2;3;0;1;1;1;1;2;4;1;2;1;0;3;2;1;2;0;2;3;1
ZNF680_ZNF680.RCADE.bed	0.13740458015267176	36	262	51906	1;1;1;3;0;2;2;2;4;1;2;2;2;0;0;2;2;1;0;2;0;0;1;0;1;7;2;2;5;1;1;2;3;2;2;0;1;2;2;5;1;3;1;2;2;0;5;0;0;3;1;1;3;0;4;1;2;0;1;1;2;1;0;2;1;1;2;4;3;6;3;0;1;1;2;1;4;2;2;2;3;1;1;1;3;2;2;4;1;3;1;2;3;2;2;1;1;0;1;1;2;0;2;1;3;2;2;2;1;0;2;1;0;1;3;2;1;3;4;2;1;2;3;4;2;0;0;2;0;1;3;3;0;0;4;0;2;1;1;2;5;2;3;0;1;1;0;3;3;3
MYCL_M08941_1.94d.bed	0.13725490196078433	14	102	24530	4;0;0;0;1;2;0;0;0;0;2;0;0;0;1;0;0;0;1;0;1;1;4;2;0;0;2;0;0;0;0;1;0;0;0;1;0;1;0;0;0;1;2;1;1;3;0;0;2;0;1;0;0;1;1;2;0;0;1;0;1;0;1;0;1;0;0;2;1;3;2;0;0;0;0;1;1;0;1;2;0;0;1;0;0;0;0;0;0;0;0;1;0;0;1;0;2;0;0;2;0;0;1;0;0;1;2;0;2;0;1;0;3;4;1;1;0;0;0;0;0;0;0;0;4;1;0;1;1;1;0;0;0;2;1;0;0;3;0;0;1;0;0;2;0;1;0;0;1;3
ATF3_M08485_1.94d.bed	0.13725490196078433	7	51	13044	2;0;2;0;0;0;0;0;0;0;0;0;0;0;0;0;0;0;0;0;0;0;0;0;0;2;0;0;0;0;0;2;0;0;2;0;0;0;0;0;2;0;2;0;0;0;0;0;0;0;2;0;0;2;0;4;0;0;0;0;0;4;0;0;0;2;0;0;2;0;0;0;2;0;0;0;0;2;0;0;0;0;0;2;0;0;0;0;0;2;4;0;0;0;0;0;4;0;2;0;0;0;0;0;0;0;0;0;0;0;0;0;0;0;0;0;0;0;0;0;0;0;0;0;0;0;0;0;0;0;0;0;0;0;0;0;0;0;0;0;0;0;0;0;0;0;0;0;0;2
ZNF444_M09371_1.94d.bed	0.136917025660236	731	5339	450855	38;35;27;39;23;21;27;23;27;24;29;29;23;22;30;24;32;28;26;23;25;32;27;22;33;31;37;25;34;29;35;38;22;59;23;26;21;44;50;52;44;33;47;38;52;42;41;27;29;61;46;49;43;29;49;47;48;58;54;55;53;59;61;53;54;62;50;52;41;48;42;34;45;38;40;39;34;44;49;60;57;58;60;41;52;53;45;53;50;44;53;48;56;58;59;28;37;60;44;37;29;38;27;32;34;36;36;38;39;29;22;23;25;24;20;27;38;21;30;36;22;17;21;22;25;17;20;22;26;19;23;15;26;…
HES1_M00238_1.94d.bed	0.13656387665198239	31	227	32978	4;2;3;0;1;1;5;1;2;1;1;1;2;0;0;0;1;1;0;0;3;0;2;1;2;3;3;1;1;0;3;0;0;3;1;2;3;3;0;0;0;1;4;1;0;1;2;0;2;4;1;1;4;0;0;2;1;2;0;2;1;1;4;2;0;0;0;2;2;1;1;1;1;1;1;2;2;4;2;4;2;0;5;1;2;2;3;1;2;0;0;2;1;1;2;3;3;2;0;1;2;0;5;3;4;2;3;2;1;1;1;0;2;0;4;3;1;2;1;2;4;1;2;0;3;2;1;0;0;2;0;1;1;1;0;1;2;2;2;1;1;0;4;1;2;2;0;0;0;1
ZNF808_ZNF808.RCADE.bed	0.13636363636363635	18	132	31263	2;0;1;0;2;1;1;0;1;0;0;0;2;1;0;1;1;0;0;1;1;2;1;2;2;0;0;0;2;0;0;1;0;1;0;1;3;1;1;1;1;1;0;1;5;0;0;0;0;1;0;0;2;1;1;3;1;0;0;0;2;2;1;0;1;0;1;0;1;0;1;1;1;1;2;2;2;1;0;0;2;2;1;1;1;1;2;0;0;0;1;1;1;0;1;2;1;1;0;0;0;0;1;1;2;0;2;0;0;0;0;0;0;1;2;1;1;0;2;0;1;2;1;0;1;1;1;0;0;1;1;1;1;1;1;0;2;2;1;0;0;1;1;0;3;2;1;1;0;4
RARA_M10176_1.94d.bed	0.13636363636363635	6	44	15034	1;0;0;1;0;0;1;0;3;1;0;1;2;1;1;0;1;0;1;0;0;0;0;0;1;1;0;1;0;0;0;0;0;0;0;0;0;1;1;0;0;0;1;0;0;2;0;1;0;1;0;0;0;0;0;0;1;0;0;0;0;0;0;0;0;1;1;1;0;1;1;0;1;0;0;0;0;0;0;0;0;0;1;0;0;1;0;0;1;0;0;0;0;0;1;1;1;1;0;0;0;0;0;0;0;0;0;0;0;0;0;0;0;0;0;0;0;0;0;0;0;0;0;0;0;0;0;0;0;0;0;0;2;0;0;0;0;0;0;0;0;0;0;0;0;0;1;0;0;2
MAF_M10114_1.94d.bed	0.13636363636363635	9	66	22686	2;1;0;0;0;0;0;0;0;0;1;1;0;0;0;0;0;0;1;0;2;0;1;1;1;0;1;0;0;0;2;1;0;0;1;0;0;1;0;0;0;0;0;0;1;0;1;0;1;1;1;0;0;1;2;0;1;0;0;0;1;0;0;0;1;0;0;1;2;1;1;1;2;0;0;0;0;0;0;0;2;0;0;0;1;0;1;2;0;0;1;1;1;1;0;0;0;0;1;0;1;0;0;0;0;0;0;0;1;0;0;0;1;1;0;0;0;0;0;0;1;0;1;0;1;0;0;0;0;1;0;1;1;1;0;0;0;0;1;0;0;1;0;0;1;1;0;0;1;2
KLF15_M08874_1.94d.bed	0.13583617747440274	398	2930	192961	16;13;14;27;17;14;15;20;13;9;14;9;12;15;14;19;19;19;20;15;18;19;15;9;10;15;16;16;21;17;20;16;17;33;20;11;22;32;37;42;32;30;22;22;22;17;29;17;18;37;25;25;16;21;24;24;27;35;31;19;17;31;39;35;35;23;31;33;34;20;22;21;18;15;24;22;16;20;26;29;46;34;31;35;26;22;27;23;24;29;26;12;27;30;40;28;17;23;24;26;8;20;17;15;14;19;18;17;22;15;6;10;6;13;11;12;17;10;22;15;15;16;17;17;25;10;12;16;13;12;15;18;10;15;6;5…
IRF1_M06920_1.94d.bed	0.1357142857142857	19	140	39063	1;0;1;0;0;1;0;1;1;0;1;0;3;1;0;2;1;1;1;0;1;0;1;0;0;0;0;0;2;0;1;1;0;1;2;0;3;0;1;1;1;1;0;1;0;2;0;0;2;1;0;1;1;0;0;0;2;0;1;1;2;0;1;2;2;4;1;1;1;0;0;4;1;0;2;0;3;2;2;1;1;0;0;0;1;3;0;1;0;0;1;4;1;1;2;3;3;0;3;0;1;1;0;2;0;1;1;1;0;0;1;1;0;1;1;0;1;0;1;1;1;2;2;0;2;0;1;1;1;0;1;1;0;1;1;2;0;0;1;0;0;3;3;0;1;1;0;2;0;2
RORA_M06062_1.94d.bed	0.13559322033898305	8	59	20504	3;0;0;1;0;0;0;0;2;0;1;0;1;0;0;0;0;0;0;1;1;1;2;0;0;1;0;0;0;1;0;0;1;2;1;1;0;0;0;0;1;0;0;0;1;2;0;0;1;0;0;1;0;0;2;1;0;1;0;0;0;0;1;0;1;1;0;0;0;1;0;1;0;0;0;0;0;0;0;1;0;1;2;1;0;0;0;0;0;0;1;0;0;1;0;0;0;0;0;1;1;0;0;0;0;0;0;0;1;0;0;1;0;0;0;0;0;0;1;0;2;0;1;0;0;0;0;0;0;0;0;0;0;0;0;2;0;0;0;0;1;0;1;0;0;1;0;2;0;1
ZNF180_ZNF180.RCADE.bed	0.1354311971773201	3301	24374	1265838	110;117;108;108;113;113;137;111;147;118;138;131;125;135;120;126;117;132;113;97;131;125;117;103;149;164;185;142;195;167;161;147;146;182;142;166;194;233;270;251;222;210;231;263;253;293;256;229;238;275;214;207;234;224;229;230;263;282;270;251;257;321;300;271;242;268;292;224;273;213;172;181;173;157;191;178;167;160;215;264;246;278;231;223;230;178;238;192;193;193;202;192;163;221;191;147;143;193;181;157;…
INSM1_M02710_1.94d.bed	0.1352112676056338	48	355	43194	3;1;0;2;2;1;0;4;1;2;0;0;4;5;4;2;4;2;0;1;5;4;4;0;2;2;2;4;5;0;3;0;0;4;0;0;2;2;4;0;4;2;2;2;3;4;2;4;2;2;2;1;4;3;4;3;5;3;1;3;1;2;2;3;3;0;3;4;2;4;2;3;5;2;1;2;6;3;1;6;3;2;0;4;3;6;9;1;3;3;3;4;3;2;5;2;4;5;1;2;4;2;5;1;1;4;5;5;0;2;2;3;3;0;0;1;3;3;1;1;4;0;1;2;2;1;2;1;3;2;1;3;1;1;1;3;4;1;4;3;1;1;0;1;1;1;1;1;0;4
ZNF69_ZNF69.MEME.bed	0.13513513513513514	20	148	29728	3;1;2;2;0;2;2;2;1;1;0;0;0;0;1;1;1;0;0;1;0;1;1;0;1;0;2;2;2;1;2;1;0;2;0;1;0;0;2;1;0;0;0;2;0;1;1;2;0;0;1;3;0;3;1;1;0;1;2;2;1;1;1;2;2;1;1;2;1;1;0;2;0;1;2;1;1;0;2;2;2;0;2;2;1;1;3;1;1;6;2;2;3;0;1;1;1;0;2;2;0;0;3;0;0;0;1;0;1;1;1;1;1;0;1;0;1;1;1;0;1;2;1;0;0;0;0;1;0;1;1;0;0;0;0;0;3;2;0;0;0;0;1;0;0;0;0;2;0;3
ZNF285_ZNF285.MEME.bed	0.1348314606741573	12	89	25364	1;0;0;1;0;2;3;0;0;0;2;0;1;1;2;1;0;0;0;0;0;0;1;1;0;0;1;2;1;2;0;0;0;1;1;0;0;0;0;1;1;1;2;2;2;0;0;1;0;1;1;0;0;1;0;1;0;1;0;0;0;0;0;0;2;1;1;1;0;1;0;0;2;0;1;2;2;1;0;1;0;0;0;1;0;0;0;1;0;1;0;0;0;0;0;0;0;2;1;0;1;0;0;3;2;0;0;0;0;0;0;0;0;0;0;0;1;0;0;2;0;1;0;1;0;0;0;1;1;0;0;0;0;1;1;0;1;1;1;1;2;1;1;0;1;0;1;0;0;3
ZNF442_ZNF442.RCADE.bed	0.1348314606741573	24	178	46833	3;1;0;1;0;1;2;0;1;0;1;1;1;1;2;1;4;1;2;2;2;0;0;1;2;2;1;2;0;2;1;2;1;1;2;1;1;0;0;3;3;0;0;3;0;1;3;3;2;0;1;0;1;0;3;1;1;0;1;2;0;2;2;3;0;0;2;3;1;3;0;2;0;1;2;2;2;0;1;1;1;0;3;1;3;1;0;0;0;1;1;2;2;1;2;0;2;3;2;0;2;1;2;0;0;1;1;0;0;1;2;1;1;2;1;1;4;0;1;0;0;1;2;0;1;2;1;0;1;1;2;1;0;0;2;1;1;0;3;1;0;2;1;0;2;1;1;1;0;2
ZNF320_M10320_1.94d.bed	0.1346976175931582	441	3274	246051	16;17;12;17;19;31;13;20;26;19;19;17;14;23;14;24;17;24;14;23;15;15;13;17;18;30;19;27;22;28;26;21;31;25;14;19;17;26;22;30;33;26;34;26;30;19;27;22;39;38;20;25;21;31;33;28;34;26;37;23;13;32;24;37;25;29;27;37;35;24;25;27;20;24;19;23;28;29;18;37;24;44;23;23;33;33;24;29;31;22;16;28;25;24;26;21;14;27;31;24;21;16;10;21;20;22;17;29;14;15;14;24;15;14;15;19;18;17;22;19;17;16;27;15;15;14;13;15;9;16;18;20;15;1…
BCL6_M09453_1.94d.bed	0.1346153846153846	7	52	18924	3;0;1;0;0;0;0;1;0;0;1;0;0;0;1;0;0;0;0;0;0;2;0;0;1;0;0;2;0;0;0;0;2;0;1;0;0;1;0;0;0;0;0;0;0;0;0;2;0;0;0;1;0;0;0;0;0;0;0;0;1;1;0;0;0;0;0;1;1;1;1;1;0;0;0;0;0;0;1;0;2;1;1;1;0;0;0;0;0;0;0;1;1;0;2;0;0;0;0;0;1;0;1;0;0;0;0;0;0;2;0;0;0;0;0;0;0;1;0;0;0;0;0;0;0;2;1;1;0;0;0;0;0;0;1;0;0;0;2;0;0;0;1;0;0;1;0;0;0;1
FOS_M08665_1.94d.bed	0.1346153846153846	7	52	12865	2;0;2;1;0;0;0;0;0;0;0;0;0;0;0;0;0;0;0;0;0;0;0;0;0;2;0;0;0;0;0;0;0;0;2;0;1;0;0;0;2;0;2;0;0;0;0;0;0;0;2;0;0;2;0;4;0;0;2;0;0;4;0;0;2;2;0;0;2;0;0;0;2;0;0;0;0;2;0;0;0;0;0;2;0;0;0;0;0;2;2;0;0;0;0;0;2;0;2;0;0;0;0;0;0;0;0;0;0;0;0;0;0;0;0;0;0;1;0;0;0;0;0;0;0;0;0;0;0;0;0;0;0;0;0;0;0;0;0;0;0;0;0;0;0;0;0;0;0;2
HES6_M08756_1.94d.bed	0.1346153846153846	7	52	17269	1;1;1;0;1;0;0;0;0;0;2;0;0;1;0;0;1;0;0;1;1;1;0;1;0;0;1;1;0;0;2;0;0;0;1;1;0;0;1;1;0;0;1;3;0;0;0;0;0;1;0;0;0;0;0;0;0;0;0;0;0;0;0;0;0;1;0;0;0;1;1;1;0;0;0;0;0;0;1;1;0;0;0;0;0;1;2;0;0;1;1;2;0;0;1;0;0;0;0;0;0;1;0;0;0;2;0;0;0;0;1;0;0;0;0;0;0;0;0;0;0;1;0;0;0;0;0;0;0;0;0;0;1;0;0;0;0;0;0;0;0;1;0;0;1;0;0;0;2;2
EGR1_M08604_1.94d.bed	0.1342685370741483	67	499	31575	1;0;3;1;4;5;1;2;1;2;1;2;6;2;2;4;4;1;0;2;5;3;4;1;1;2;6;4;1;2;4;0;2;2;1;1;7;9;1;8;8;2;7;4;1;3;3;6;4;2;4;4;4;1;6;7;5;8;7;2;5;10;8;7;4;4;8;8;8;3;5;3;4;2;5;3;4;5;4;1;7;3;6;2;5;3;5;2;2;6;1;2;8;7;7;4;2;1;7;2;7;0;2;2;2;1;4;2;3;4;4;6;3;5;0;2;0;3;4;4;3;0;2;2;1;1;2;5;3;3;3;2;1;1;2;0;2;6;2;2;1;0;5;2;1;3;0;2;2;2
ZBTB7A_M06235_1.94d.bed	0.13414634146341464	11	82	14412	1;0;0;1;1;1;0;0;0;1;0;0;0;1;1;0;0;0;1;0;0;2;2;1;1;0;1;3;0;0;0;0;1;0;1;0;1;0;1;0;1;0;0;1;2;0;0;0;1;1;1;0;1;1;1;0;0;1;0;0;0;2;0;0;2;0;0;0;0;0;0;1;0;0;1;1;2;1;0;2;0;0;0;1;1;0;1;1;0;0;2;1;0;0;2;1;1;0;1;0;1;1;0;0;0;1;2;0;0;1;1;0;0;0;1;0;0;0;1;0;0;0;0;0;0;1;3;0;1;1;0;1;0;0;1;0;0;1;0;0;0;0;1;0;1;0;1;0;2;1
ZNF594_M10414_1.94d.bed	0.13411764705882354	57	425	44488	2;5;4;2;2;4;2;0;2;2;3;2;5;3;3;1;0;1;2;1;3;3;4;5;4;1;3;3;4;2;3;1;1;6;0;4;2;3;2;2;4;2;5;2;2;4;0;5;4;4;1;1;2;3;3;5;7;7;3;3;4;6;3;4;5;6;6;4;4;4;2;7;1;3;5;3;3;1;8;2;0;5;5;2;2;2;5;4;3;5;5;3;6;3;3;2;1;3;0;1;5;3;4;1;3;6;6;3;4;1;2;3;2;2;2;2;1;3;4;0;2;3;5;0;3;2;2;3;3;0;1;1;2;2;2;0;2;2;0;1;3;0;3;2;3;4;0;1;2;3
ZNF616_ZNF616.RCADE.bed	0.1339712918660287	28	209	30811	2;1;0;2;0;3;1;2;1;0;0;3;1;1;1;2;0;0;2;0;1;3;0;1;3;3;0;2;0;1;1;4;2;3;0;4;2;2;2;5;2;3;0;0;0;0;1;2;2;2;0;0;1;0;0;1;3;1;2;0;2;2;2;1;3;1;2;3;1;0;2;0;0;0;3;6;0;2;2;2;4;0;1;2;0;0;1;2;2;3;1;2;1;0;1;1;2;0;4;0;1;1;1;3;1;0;1;2;1;0;5;3;2;1;2;4;0;1;0;1;0;0;4;1;1;2;0;3;1;0;1;2;1;1;3;1;1;3;0;0;1;0;1;0;2;1;0;3;1;2
ZNF341_M10427_1.94d.bed	0.13394302363224345	1655	12356	809050	78;66;61;72;55;73;70;55;70;61;66;76;61;64;63;65;56;68;58;54;71;56;67;60;62;83;92;58;78;75;81;74;72;87;81;96;97;129;109;103;107;98;106;122;124;138;109;98;101;143;104;88;104;102;132;101;108;146;138;124;111;136;133;106;125;136;159;119;144;124;101;92;90;63;85;101;81;94;108;107;127;120;111;122;116;106;142;126;94;120;106;84;78;99;104;79;73;104;88;88;79;68;84;78;88;83;61;72;77;76;44;74;55;42;56;59;63;67…
ZFP42_M10416_1.94d.bed	0.13372093023255813	23	172	39011	2;0;4;2;1;2;1;1;1;1;2;1;1;1;1;0;1;1;2;3;2;1;1;0;1;1;2;2;1;0;2;2;0;2;0;3;0;0;2;1;0;1;1;3;1;1;2;1;1;1;2;0;2;2;0;0;1;1;1;1;1;1;1;0;0;1;2;3;1;2;0;3;0;1;0;0;2;3;0;1;3;1;2;0;2;1;0;0;0;2;1;1;5;0;1;1;0;2;0;1;1;0;2;3;2;1;1;1;0;2;0;0;0;1;1;0;0;0;1;1;1;2;2;1;3;2;0;2;1;2;0;0;2;2;1;0;1;2;0;0;0;2;2;1;0;0;2;1;1;3
ZNF506_ZNF506.MEME.bed	0.13372093023255813	69	516	62606	3;2;2;3;6;2;5;2;2;4;2;4;9;4;2;3;2;3;3;3;4;3;4;3;4;1;1;3;4;7;7;5;7;4;3;3;2;6;2;2;3;5;5;4;2;3;3;2;6;2;2;4;3;2;3;2;3;3;8;3;4;4;5;8;4;8;2;5;5;3;1;4;3;7;3;8;3;5;6;5;3;3;6;4;3;4;3;1;3;1;3;4;6;2;0;4;4;5;11;4;3;5;2;3;2;3;3;1;5;1;1;4;2;3;3;2;1;3;1;1;4;3;2;9;4;5;4;3;4;3;3;0;4;1;1;2;3;5;2;3;1;1;2;3;1;6;1;5;3;2
DNMT1_M00879_1.94d.bed	0.13365617433414043	276	2065	72180	5;10;6;9;11;11;10;6;16;11;12;16;17;12;10;8;19;20;15;7;8;10;11;12;28;15;14;14;19;11;6;7;14;18;9;16;11;25;19;19;17;23;14;25;29;19;25;23;11;21;15;28;17;34;25;22;22;27;27;34;17;20;31;26;33;20;20;16;19;12;24;11;28;15;18;22;18;17;20;19;15;15;15;23;21;21;25;12;11;22;22;22;6;9;5;14;11;14;14;4;11;12;11;4;5;11;13;19;13;4;8;6;10;6;11;5;10;8;10;10;4;7;7;5;7;11;7;8;6;5;5;4;5;10;4;6;5;8;6;11;0;6;7;4;3;14;7;5;7…
CLOCK_M05596_1.94d.bed	0.13333333333333333	2	15	12430	1;0;0;0;0;0;0;0;0;0;0;0;0;0;0;0;0;0;0;0;0;0;0;0;0;0;0;0;0;0;0;0;0;1;0;0;0;0;0;0;0;0;0;0;0;0;0;0;0;0;1;0;0;0;1;0;0;0;0;0;0;0;0;0;0;0;0;0;0;1;0;0;0;0;0;0;0;0;0;0;0;0;0;0;0;0;0;0;0;0;0;0;0;0;0;0;0;0;2;0;0;0;0;1;0;0;0;0;0;1;0;0;1;1;0;0;0;0;1;0;0;0;0;0;0;0;0;0;0;0;0;0;0;0;0;0;0;0;0;0;0;0;0;1;0;0;0;0;0;1
ZNF431_ZNF431.MEME.bed	0.13333333333333333	64	480	64743	3;3;6;6;2;3;2;2;1;2;1;3;3;1;4;3;4;3;4;2;6;1;4;4;3;2;5;2;1;5;1;4;1;4;6;4;3;2;4;1;3;1;5;1;3;2;5;1;1;2;1;3;1;5;2;4;3;6;3;6;4;5;5;1;3;11;10;1;3;4;7;5;1;1;3;4;2;6;8;3;5;6;3;3;2;2;7;3;2;9;1;7;4;1;2;5;1;4;3;3;0;2;4;2;3;1;5;6;4;2;4;2;4;5;3;3;3;2;2;0;1;3;3;2;2;3;6;4;2;0;2;2;4;3;2;2;4;1;2;2;2;1;3;6;4;6;3;3;1;4
ZNF84_ZNF84.RCADE.bed	0.1329268292682927	109	820	130723	9;6;4;5;4;6;9;7;5;9;6;6;5;8;7;5;6;2;5;6;5;3;7;7;3;3;2;5;3;7;7;5;5;4;5;3;8;5;5;8;4;6;4;6;2;8;2;4;2;2;6;6;9;3;9;7;6;3;10;6;5;8;5;7;6;6;11;9;2;6;5;5;4;5;7;10;9;11;4;5;6;15;6;5;6;6;8;5;8;13;6;5;4;6;9;6;4;8;5;14;3;5;3;5;5;4;3;8;6;5;3;8;4;6;5;6;4;5;4;5;3;2;2;4;3;3;3;3;5;5;1;8;5;6;2;4;8;1;4;9;0;4;4;5;7;3;6;3;4;5
ZNF267_ZNF267.RCADE.bed	0.132752434648898	777	5853	271533	23;28;24;27;31;26;39;35;41;34;26;37;45;29;41;29;28;48;30;36;28;34;26;30;39;49;44;36;47;42;45;38;56;41;41;46;52;64;56;62;51;41;35;60;51;51;52;52;55;51;47;43;61;54;54;43;50;66;62;58;64;59;56;62;76;74;53;53;60;54;41;42;55;34;53;44;48;48;42;53;53;49;52;65;60;50;72;38;54;43;49;45;39;34;48;40;32;36;43;34;39;38;30;31;38;37;31;33;44;26;36;33;26;24;31;26;25;24;29;28;24;25;26;27;25;23;24;16;22;22;21;20;21;…
PRDM4_M06025_1.94d.bed	0.13274336283185842	15	113	28760	1;1;1;0;0;1;1;0;0;0;1;0;1;1;0;1;2;0;2;1;0;0;0;1;0;0;2;1;0;3;0;1;0;0;0;0;3;2;0;3;0;1;0;0;0;0;0;1;0;0;0;1;2;2;0;0;4;1;1;0;0;0;0;2;0;1;0;3;1;1;0;2;1;0;0;2;2;0;0;0;1;0;1;0;0;2;0;0;0;4;2;2;1;1;3;1;1;1;1;2;0;1;0;2;2;0;1;0;0;1;2;0;1;0;1;0;2;0;0;0;0;0;0;0;1;1;1;0;1;1;1;0;0;0;1;0;1;3;1;1;0;0;1;0;0;0;0;0;2;2
MEIS1_M09076_1.94d.bed	0.13253012048192772	11	83	29018	4;2;2;2;0;0;2;0;0;2;2;0;0;0;0;0;0;2;0;2;0;0;0;0;0;0;0;2;0;0;0;0;0;2;0;0;0;0;0;0;0;2;0;4;0;0;0;0;0;2;0;0;0;0;0;0;0;2;0;0;0;2;0;0;0;0;2;0;0;2;0;0;0;0;0;2;2;0;0;0;0;2;0;2;0;0;0;0;0;0;2;0;0;0;0;0;0;0;2;0;0;0;0;0;0;2;0;0;0;0;0;4;0;0;0;0;0;0;0;0;2;0;4;0;2;4;0;0;0;2;2;4;2;0;0;0;0;0;0;0;0;0;0;0;0;0;0;0;0;2
ZBTB49_M06234_1.94d.bed	0.1323529411764706	9	68	18086	1;1;1;0;0;0;1;0;0;1;1;0;0;1;1;1;0;1;1;1;0;1;0;0;2;1;0;1;0;0;1;0;0;0;1;0;0;0;0;0;1;0;0;2;0;0;1;1;0;0;0;0;0;0;2;0;1;2;0;1;1;0;0;1;0;3;1;0;0;2;0;0;1;0;2;0;0;1;0;0;0;0;0;0;0;1;1;1;1;0;0;0;1;0;1;0;0;0;2;0;0;1;0;0;0;1;1;0;0;2;0;0;0;0;0;0;0;0;0;1;0;1;3;0;0;0;0;0;0;1;0;0;0;0;0;1;0;0;0;1;0;0;1;1;0;0;1;0;0;1
FOS_M08663_1.94d.bed	0.1320754716981132	7	53	12806	2;0;2;2;0;0;0;0;0;0;0;0;0;0;0;0;0;0;0;0;0;0;0;0;0;2;0;0;0;0;0;0;0;0;1;0;2;0;0;0;2;0;1;0;0;0;0;0;0;0;2;0;0;2;0;4;0;0;2;0;0;4;0;0;2;2;0;0;2;0;0;0;2;0;0;0;0;2;0;0;0;0;0;2;0;0;0;0;0;2;2;0;0;0;0;0;2;0;2;0;0;0;0;0;0;0;0;0;0;0;0;0;0;0;0;0;0;2;0;0;0;0;0;0;0;0;0;0;0;0;0;0;0;0;0;0;0;0;0;0;0;0;0;0;0;0;0;0;0;2
ZNF614_ZNF614.MEME.bed	0.1317365269461078	22	167	41090	1;1;3;0;2;2;1;2;1;2;2;2;1;0;2;0;1;0;2;2;2;0;0;2;0;3;0;1;1;2;1;0;2;0;0;1;1;0;2;1;0;1;1;0;0;1;2;3;0;0;0;1;2;1;1;1;0;1;2;0;3;0;3;0;1;1;1;0;1;0;2;1;2;1;2;1;1;2;3;3;0;1;1;0;4;2;0;1;2;2;0;3;1;0;1;0;2;1;1;2;0;2;2;1;2;1;2;0;2;0;0;1;1;1;0;0;0;1;3;0;1;2;0;0;2;2;0;2;1;0;0;0;0;1;0;3;2;3;0;2;2;2;1;2;0;0;0;0;0;4
RELA_M05337_1.94d.bed	0.13170731707317074	27	205	38282	2;2;0;0;1;3;1;4;2;4;0;1;0;1;2;0;1;1;0;1;0;2;2;1;1;0;0;1;1;1;1;2;0;3;1;3;2;0;1;2;0;1;1;2;1;1;5;2;0;2;3;3;1;2;2;0;1;2;0;1;0;2;3;4;1;1;1;2;2;2;1;0;1;4;0;1;2;3;3;2;1;2;0;7;2;2;1;0;1;2;3;1;3;1;1;1;1;2;1;1;1;0;1;0;2;1;0;2;2;0;1;0;1;1;0;0;1;1;1;6;0;0;0;0;1;1;3;2;1;2;1;1;0;1;0;1;1;2;0;2;3;2;0;1;3;0;2;0;0;5
OSR2_M09027_1.94d.bed	0.13114754098360656	8	61	25986	1;1;0;0;0;1;1;1;0;0;1;1;0;0;1;0;1;1;0;0;0;0;2;0;0;0;1;0;0;0;0;1;0;0;1;1;0;0;1;1;0;0;1;0;0;0;0;2;1;0;0;0;0;0;0;0;0;1;1;0;0;0;0;0;1;3;0;1;1;2;0;0;1;0;0;0;0;0;1;1;0;0;0;0;1;0;1;1;0;0;0;1;2;1;0;0;0;0;0;1;0;0;1;0;0;1;0;0;0;1;1;3;1;0;0;0;0;0;0;0;0;0;1;1;1;1;0;2;0;0;0;0;1;0;0;0;0;0;0;0;1;0;0;0;0;0;0;0;0;1
ZNF460_ZNF460.RCADE.bed	0.13076260232658338	607	4642	319727	16;18;29;33;31;24;35;26;35;21;35;31;35;28;25;24;28;37;25;22;24;23;31;28;35;28;21;24;50;25;25;22;37;29;28;38;37;51;37;34;34;33;42;39;46;43;35;51;32;39;42;51;51;42;38;46;36;38;54;45;43;47;52;46;37;41;49;46;42;43;48;38;48;30;30;41;49;35;35;32;37;41;36;48;38;39;43;30;39;39;42;44;35;30;30;28;24;38;33;26;25;25;18;19;24;27;35;29;29;31;33;30;15;21;22;16;13;22;34;26;18;18;21;21;23;22;16;27;13;21;13;18;26;…
PLAGL1_M06723_1.94d.bed	0.13054830287206268	50	383	36607	2;4;4;2;1;2;3;0;1;3;2;1;2;0;2;1;3;2;2;2;2;1;2;2;2;2;4;2;2;0;1;6;8;1;3;2;1;4;3;1;3;1;5;3;1;2;4;3;2;5;6;3;6;3;1;6;0;3;3;5;2;3;6;1;5;2;6;3;7;5;3;2;0;2;4;0;2;2;4;6;6;1;2;3;3;4;3;1;4;3;3;3;0;2;2;1;3;3;4;7;2;3;3;3;5;1;0;1;3;3;1;2;0;2;3;4;1;3;3;2;2;3;2;2;2;1;2;2;2;1;2;2;2;2;0;3;1;4;1;2;7;2;0;3;1;3;4;1;1;1
ZNF232_M06242_1.94d.bed	0.13043478260869565	3	23	17936	1;0;0;0;0;0;0;0;0;0;0;0;1;0;1;0;0;0;0;0;0;0;1;1;0;0;0;0;0;1;0;0;0;0;1;0;0;0;0;0;0;0;0;0;0;0;0;0;0;1;1;0;0;0;1;0;0;0;0;0;0;0;0;2;0;0;0;0;0;0;0;1;0;1;0;0;0;0;0;0;0;0;0;0;0;0;0;0;0;0;0;0;0;0;0;0;0;0;0;0;0;0;0;0;0;0;0;1;0;0;0;0;1;0;0;0;0;0;0;0;1;0;1;0;0;0;0;0;0;0;0;0;0;0;0;0;0;0;0;0;1;0;1;0;0;0;0;1;0;1
HIVEP1_M06846_1.94d.bed	0.13043478260869565	21	161	25244	2;1;0;0;0;0;0;0;0;0;1;1;1;2;0;0;2;1;0;2;1;3;0;0;1;0;1;0;1;1;0;1;1;2;0;1;1;3;1;1;2;1;2;1;1;0;0;1;1;2;1;0;1;0;2;1;2;2;2;2;2;2;0;4;1;1;3;0;0;1;2;2;1;1;0;1;3;1;1;0;1;1;1;2;2;1;3;2;0;0;2;3;2;5;1;1;1;1;1;3;1;2;2;1;0;0;2;0;0;1;0;3;0;1;2;0;2;0;1;1;3;1;0;0;0;1;1;1;2;2;4;0;2;2;0;0;0;1;0;0;0;0;4;0;0;0;1;0;0;1
ZNF177_M09337_1.94d.bed	0.13043478260869565	3	23	13302	1;0;0;0;0;0;0;0;0;0;0;1;0;0;0;0;1;0;0;0;1;0;0;0;0;0;0;0;0;0;1;0;0;1;0;0;0;0;0;0;0;0;1;0;0;0;0;0;0;0;0;0;0;0;0;0;0;0;1;0;0;0;0;0;0;0;1;0;0;0;0;0;0;0;0;0;0;0;0;1;0;1;0;0;0;0;0;0;1;0;2;0;1;0;0;0;0;0;0;0;0;0;0;0;0;0;0;0;0;0;0;0;1;0;0;0;0;0;0;0;0;0;0;0;0;0;0;0;0;0;0;0;0;0;0;1;0;1;0;0;0;0;1;0;0;0;0;0;1;2
ZNF23_M09339_1.94d.bed	0.13016528925619836	126	968	70975	5;3;5;2;4;4;6;2;3;3;4;7;7;3;3;4;4;6;14;3;5;6;4;7;6;9;8;9;3;10;3;7;4;8;10;13;11;10;9;2;11;8;8;14;12;11;9;11;9;5;8;6;12;9;8;9;11;11;15;8;9;9;5;18;11;9;16;5;6;5;10;7;11;5;8;5;7;8;6;11;10;10;6;9;8;8;4;10;8;9;11;6;10;8;10;3;5;10;7;4;11;7;4;6;1;8;4;2;3;7;1;4;5;5;7;4;7;4;6;4;6;3;8;4;4;5;1;2;5;1;1;3;6;6;4;5;8;3;0;2;5;4;4;4;2;2;1;3;2;5
ZBTB6_M06843_1.94d.bed	0.13008130081300814	16	123	31008	2;2;0;1;1;1;2;1;2;2;0;0;1;2;0;0;1;4;0;3;1;0;1;0;0;0;2;0;0;0;1;1;1;0;2;1;1;0;1;2;0;0;2;0;0;1;0;0;0;1;0;0;1;1;4;1;0;0;1;1;2;1;1;1;1;0;3;0;2;2;0;1;0;0;0;3;0;0;2;2;1;1;1;0;1;0;2;0;0;0;0;2;1;0;0;0;0;0;0;0;0;2;1;2;2;1;1;1;0;1;2;0;0;2;0;1;0;1;1;1;0;1;0;0;2;0;2;2;0;0;2;0;2;1;1;0;0;1;0;1;1;0;1;1;1;1;0;0;0;1
ZNF134_M10355_1.94d.bed	0.13004484304932734	29	223	38326	1;1;3;0;0;1;0;2;0;0;0;6;3;1;0;1;0;2;1;2;3;1;1;0;0;0;2;1;1;1;1;2;2;1;0;1;4;1;3;1;2;1;2;0;1;1;3;4;2;3;0;4;1;0;5;1;1;2;3;1;2;4;1;3;1;3;1;4;1;2;4;2;3;2;1;1;1;1;5;0;1;0;0;1;2;0;2;2;4;1;6;6;1;5;3;0;3;3;1;0;2;1;3;0;1;0;2;0;2;3;3;0;1;0;0;0;1;1;2;1;1;0;2;0;2;2;0;0;1;1;1;0;1;1;1;1;1;3;1;1;1;1;1;0;0;3;0;0;1;2
KLF1_M08881_1.94d.bed	0.13003569607343193	255	1961	205762	17;12;8;12;8;14;3;14;4;9;9;6;8;11;14;8;17;21;12;7;13;10;16;11;10;16;14;19;17;16;11;17;14;14;17;15;19;18;14;15;19;17;18;16;18;19;14;17;12;15;10;14;9;19;16;14;19;16;19;14;13;14;15;19;27;16;23;24;16;13;17;13;10;14;13;17;12;14;19;21;24;23;12;20;16;9;14;12;18;10;14;12;13;16;13;11;9;5;7;12;11;13;16;9;14;10;11;10;12;13;9;9;5;10;11;12;11;9;20;14;15;9;14;9;6;9;12;16;10;6;7;10;6;5;6;14;11;10;8;15;14;12;16;…
KLF10_M08863_1.94d.bed	0.13003095975232198	420	3230	234559	22;11;8;16;10;22;8;18;20;12;24;12;19;24;14;24;13;14;17;11;16;18;15;14;17;26;22;20;20;26;22;21;12;18;32;28;30;34;39;41;29;19;24;33;33;37;23;21;31;30;33;14;27;26;26;28;28;36;24;26;38;45;45;38;32;28;18;32;32;27;20;25;19;25;21;22;23;25;24;35;33;31;27;33;39;26;32;19;24;18;21;24;31;32;27;22;28;29;28;20;22;27;22;23;24;19;19;17;12;22;6;10;8;20;28;20;22;10;14;16;18;16;17;19;15;17;5;10;7;13;15;17;18;13;17;…
YY1_M10305_1.94d.bed	0.12987012987012986	10	77	16863	2;0;0;2;0;0;0;0;1;1;1;0;0;0;1;0;1;2;0;0;0;0;0;0;1;0;1;0;2;0;0;1;0;0;0;0;2;1;1;2;0;0;0;1;3;0;0;1;0;0;2;2;1;0;0;0;0;0;0;0;1;1;0;1;0;1;1;0;1;0;1;0;0;1;1;2;1;0;0;1;0;0;2;0;0;0;2;0;0;0;1;0;0;0;2;0;0;0;1;0;1;0;0;1;0;3;0;0;1;0;0;0;0;0;0;0;0;1;0;0;1;0;0;0;0;1;0;1;1;1;2;1;2;0;0;0;0;2;0;0;1;0;0;0;1;1;0;0;0;1
HKR1_HKR1.RCADE.bed	0.12931034482758622	585	4524	333484	30;25;23;26;24;26;30;21;33;16;35;25;23;27;25;27;12;25;22;18;26;29;25;19;30;24;37;18;27;25;23;29;23;43;32;27;35;41;29;40;33;31;39;32;52;40;37;44;34;50;44;43;38;44;41;35;35;43;45;40;48;51;55;41;31;43;52;38;35;41;26;41;40;34;36;41;27;22;40;40;36;46;44;38;53;39;49;45;32;56;41;42;44;32;32;30;27;37;26;31;28;31;27;28;41;17;26;26;22;17;25;26;19;22;17;18;31;17;27;25;22;21;22;26;29;7;30;22;25;16;23;15;24;2…
ZNF382_ZNF382.RCADE.bed	0.12903225806451613	20	155	36951	2;0;1;0;1;0;0;0;1;3;0;3;2;0;0;2;1;2;2;0;0;0;0;0;0;2;1;0;0;1;2;1;1;1;0;5;0;2;0;0;0;2;1;2;1;4;3;2;1;1;1;2;3;4;1;2;0;0;0;0;1;1;3;1;3;1;0;2;0;2;1;1;2;2;0;0;2;1;1;0;0;1;5;0;0;2;0;0;0;1;1;0;0;3;3;1;0;2;0;0;1;2;1;1;2;1;1;1;0;0;1;0;1;2;1;1;0;1;1;1;0;1;1;1;2;0;1;3;1;0;0;0;0;3;2;1;2;1;0;1;2;0;0;0;0;0;0;2;0;2
PAX1_M05977_1.94d.bed	0.12903225806451613	4	31	12815	1;1;1;0;1;0;0;0;0;1;0;0;0;0;0;0;1;0;0;0;0;0;0;0;0;0;0;0;0;0;0;0;0;0;0;3;0;0;0;0;0;0;0;0;0;1;1;1;0;1;1;0;0;1;0;0;0;0;0;2;0;0;0;0;0;0;0;0;0;0;0;1;0;0;0;0;0;1;0;0;0;0;0;0;0;0;0;1;1;0;0;0;0;1;1;0;1;0;0;0;0;0;0;0;0;0;1;0;0;0;0;0;0;1;0;0;0;0;0;0;0;0;0;1;0;0;0;0;0;0;0;0;0;0;0;0;0;1;0;0;0;0;0;1;0;0;0;0;0;1
ZSCAN4_M09417_1.94d.bed	0.12903225806451613	20	155	32275	3;0;2;0;0;1;0;2;0;2;1;2;0;1;1;1;1;1;0;1;2;1;0;1;2;1;0;2;2;0;1;0;0;1;1;0;0;2;1;0;1;1;0;2;0;3;1;0;1;0;0;0;1;1;1;1;2;0;0;5;1;1;2;1;3;0;0;0;1;1;3;0;1;0;2;2;4;0;0;0;2;1;1;1;1;1;1;0;1;1;2;1;2;1;1;2;1;2;2;2;1;2;0;2;0;1;0;1;2;0;1;1;1;1;3;1;1;1;0;0;0;0;0;1;1;0;0;0;2;2;1;0;0;2;3;2;0;1;0;0;2;2;2;1;3;0;0;2;2;2
DDIT3_M06487_1.94d.bed	0.12903225806451613	8	62	23922	2;0;0;2;1;1;0;0;0;0;1;1;0;1;1;0;1;0;0;0;0;0;0;0;1;0;0;2;0;0;3;1;0;0;0;0;1;0;0;0;1;1;0;0;0;0;0;0;0;0;0;0;1;1;0;1;0;0;3;0;1;0;2;0;0;0;0;0;0;0;1;1;1;0;0;0;1;1;1;1;0;0;0;0;0;1;1;1;0;0;0;0;0;0;0;0;0;0;0;1;1;0;0;0;0;0;0;0;0;0;1;0;0;0;0;0;0;0;0;3;0;0;0;0;0;0;3;0;1;1;0;0;0;0;1;0;0;2;0;0;1;0;0;1;2;1;0;0;0;2
ZNF484_ZNF484.RCADE.bed	0.1289793239251723	393	3047	300683	21;14;16;21;15;16;22;13;18;12;21;18;16;22;19;24;12;12;14;16;10;20;16;20;22;16;27;20;20;16;15;20;16;20;24;29;26;23;24;24;28;21;28;29;38;28;27;17;33;30;33;20;21;22;23;33;15;28;25;28;24;22;39;24;25;29;30;26;38;19;25;21;21;27;14;23;23;18;25;30;21;39;24;18;20;18;31;20;31;30;19;20;23;29;23;24;20;22;26;20;21;16;28;24;17;14;14;12;15;27;11;14;13;18;18;22;22;15;20;13;10;20;17;16;15;11;12;8;16;9;14;19;19;14…
ZNF394_M10376_1.94d.bed	0.1289697908597986	333	2582	238222	17;5;14;13;16;15;10;14;20;6;19;12;18;15;14;10;10;17;14;11;18;13;12;19;21;9;15;10;21;22;14;17;18;20;10;12;14;13;19;13;15;11;12;12;11;14;27;16;24;23;19;13;27;20;22;18;9;24;14;15;20;22;22;16;26;29;25;30;38;12;17;26;30;25;17;21;21;18;12;10;16;22;22;26;23;20;24;23;18;20;16;17;31;20;17;25;20;20;19;18;25;20;17;9;16;13;9;13;19;16;14;24;9;14;25;11;23;10;16;20;14;18;16;17;14;8;13;15;14;19;16;21;18;13;20;11…
ZNF479_ZNF479.RCADE.bed	0.12839506172839507	52	405	49994	4;1;2;1;3;3;1;1;3;2;2;2;1;1;2;1;0;4;2;3;0;3;3;5;3;5;2;3;0;2;3;3;3;3;1;3;2;6;3;3;3;7;2;4;3;2;5;3;4;5;0;5;3;1;2;6;5;1;1;4;6;4;4;3;1;4;2;8;4;0;4;2;2;5;4;5;3;3;2;1;6;5;1;5;9;5;4;2;0;5;2;3;2;5;3;1;2;3;4;3;2;3;1;1;1;2;2;4;1;2;5;4;6;3;3;1;2;1;2;2;2;2;2;3;3;1;4;3;1;1;1;2;0;3;3;2;1;2;2;1;3;1;3;0;3;2;0;1;2;4
ZNF782_ZNF782.RCADE.bed	0.12781954887218044	17	133	241296	1;0;0;1;0;0;0;1;1;1;0;0;0;1;1;2;0;2;1;1;0;1;1;1;2;0;2;0;0;1;1;0;0;2;1;0;1;0;0;3;0;1;1;0;1;0;1;2;1;0;0;0;1;1;1;1;0;1;2;4;0;0;1;2;2;1;0;1;2;0;0;1;3;0;3;0;2;0;0;2;1;1;0;1;0;2;1;1;1;2;0;2;1;1;0;0;0;3;0;5;0;0;3;2;3;2;1;0;1;1;0;0;4;1;2;0;1;1;1;0;0;1;1;2;0;0;2;2;0;0;0;0;1;1;0;0;0;0;0;0;1;1;1;1;1;0;1;0;1;3
RBAK_RBAK.RCADE.bed	0.12775579423403052	226	1769	157935	8;12;12;14;12;11;12;10;10;9;7;8;10;10;7;11;10;9;4;9;6;9;7;15;10;11;11;11;17;8;14;13;11;13;15;14;14;11;17;10;6;9;10;12;15;11;4;15;15;13;16;17;20;16;8;12;15;17;16;21;17;17;14;14;9;15;16;17;20;14;18;15;9;11;12;11;6;8;21;13;14;23;17;16;19;15;11;15;14;19;18;12;19;15;11;5;14;15;11;19;12;8;16;11;12;8;13;8;16;9;14;11;5;12;13;6;7;19;10;8;12;5;5;11;11;8;10;7;7;14;7;6;13;12;13;5;9;9;9;7;14;15;8;9;11;16;4;6;…
BCL6B_M09457_1.94d.bed	0.1276595744680851	6	47	20142	1;0;0;0;0;0;2;0;1;0;0;0;1;0;1;1;0;0;0;0;1;0;0;0;1;0;2;0;0;1;0;0;2;0;0;0;0;0;0;0;0;1;0;0;0;0;1;0;0;0;0;2;0;1;0;1;0;0;0;0;0;0;0;0;0;1;0;0;0;0;1;1;1;0;1;0;0;0;0;0;1;0;0;1;1;0;0;0;1;0;0;0;0;2;0;0;0;1;0;1;0;0;1;0;0;0;0;0;0;0;1;1;0;0;0;0;0;0;0;0;0;0;0;0;1;0;2;1;0;0;0;0;0;0;1;0;0;0;0;1;0;0;0;1;1;1;0;0;0;1
ZNF501_M09375_1.94d.bed	0.12727272727272726	7	55	11574	2;0;1;0;0;0;3;0;0;2;1;0;1;0;0;1;0;0;0;0;1;0;0;1;0;0;0;0;0;1;1;1;0;0;0;1;0;0;1;0;0;1;0;1;0;0;1;0;1;0;0;0;1;0;1;1;0;1;2;0;0;1;0;0;1;0;1;0;1;0;0;0;1;0;0;1;1;0;0;0;0;1;0;0;0;1;1;2;1;0;1;1;0;1;0;0;0;1;0;0;0;0;0;1;0;0;0;1;0;1;0;0;0;0;0;0;0;0;0;0;0;1;0;0;0;0;1;0;1;0;0;0;1;0;0;0;0;0;0;0;1;0;0;0;0;0;0;0;0;1
NKX2-1_M01445_1.94d.bed	0.12727272727272726	7	55	17466	1;0;1;0;1;0;0;0;0;0;1;0;0;0;0;0;1;0;0;0;0;1;0;0;0;0;1;1;0;0;0;0;0;0;1;0;0;0;0;0;1;0;1;0;0;1;1;1;0;0;1;2;2;1;1;1;1;1;2;1;0;0;0;2;0;1;0;0;0;1;0;1;1;0;0;0;0;0;0;0;0;1;0;0;0;0;0;0;0;0;0;0;1;0;0;1;1;1;0;0;0;1;1;1;0;0;0;0;2;0;0;0;0;1;0;0;0;0;0;1;0;1;0;0;1;0;0;0;0;0;0;1;0;0;1;0;0;0;2;0;1;0;0;0;0;0;0;0;1;1
IRF9_M08845_1.94d.bed	0.12727272727272726	7	55	16899	1;0;0;0;0;0;0;1;0;0;0;0;1;1;0;1;0;0;0;0;1;0;0;0;0;0;0;0;0;0;0;0;0;0;0;1;1;1;0;1;0;0;0;1;0;0;0;1;0;0;0;0;2;0;0;0;2;0;0;0;0;0;0;2;1;1;0;0;0;0;0;2;0;0;1;0;1;0;1;1;0;0;0;0;0;1;2;0;0;0;0;5;1;0;1;0;0;1;1;0;0;1;0;1;0;1;1;0;0;0;2;0;1;0;0;0;0;0;0;0;0;0;0;0;1;0;0;0;0;0;1;1;0;1;0;1;0;0;1;0;0;0;2;0;0;0;0;0;0;1
NKX2-1_M01425_1.94d.bed	0.12727272727272726	7	55	17466	1;0;1;0;1;0;0;0;0;0;1;0;0;0;0;0;1;0;0;0;0;1;0;0;0;0;1;1;0;0;0;0;0;0;1;0;0;0;0;0;1;0;1;0;0;1;1;1;0;0;1;2;2;1;1;1;1;1;2;1;0;0;0;2;0;1;0;0;0;1;0;1;1;0;0;0;0;0;0;0;0;1;0;0;0;0;0;0;0;0;0;0;1;0;0;1;1;1;0;0;0;1;1;1;0;0;0;0;2;0;0;0;0;1;0;0;0;0;0;1;0;1;0;0;1;0;0;0;0;0;0;1;0;0;1;0;0;0;2;0;1;0;0;0;0;0;0;0;1;1
ZNF816_M10368_1.94d.bed	0.1270718232044199	46	362	53626	1;3;2;0;1;4;1;4;1;1;3;1;0;0;2;3;1;4;4;2;1;3;5;4;5;3;2;1;4;2;3;2;3;3;1;2;2;0;1;1;4;1;2;1;3;0;4;0;2;4;2;1;2;1;3;2;7;3;0;2;1;3;4;1;6;3;4;1;6;5;2;1;2;2;6;3;2;5;0;3;3;3;1;3;2;1;3;1;0;4;5;3;3;5;4;3;3;4;2;1;2;1;2;4;4;1;3;4;4;5;2;3;4;5;1;4;3;0;3;1;5;1;2;5;1;4;1;2;2;5;3;4;1;0;0;1;3;0;3;2;0;1;2;2;3;1;1;2;2;2
ZFP82_M10394_1.94d.bed	0.12698412698412698	16	126	57977	4;1;0;1;1;2;0;0;0;0;3;1;2;2;0;1;1;1;1;0;1;0;2;0;1;2;1;0;2;0;2;1;0;1;0;1;0;2;1;0;1;0;0;2;0;1;0;0;2;1;2;0;1;1;0;0;1;0;0;0;0;1;1;1;0;1;0;0;1;0;0;2;1;0;1;2;0;2;2;2;1;0;1;0;1;0;2;0;0;1;1;0;0;0;0;1;0;0;2;0;0;0;3;1;0;2;0;2;0;2;0;1;1;2;0;1;1;1;2;3;0;1;1;1;1;2;1;4;0;1;0;2;0;4;0;0;1;0;1;0;0;1;1;0;0;1;0;1;1;1
NR1H2_M06684_1.94d.bed	0.1267605633802817	9	71	24825	5;0;1;0;2;0;0;1;1;0;0;0;0;0;0;0;0;0;0;2;0;0;1;0;1;1;0;1;1;0;0;0;0;1;0;0;1;0;1;0;0;0;0;1;0;0;1;1;1;1;1;0;0;0;0;1;1;0;1;0;0;0;0;0;1;1;1;0;0;1;0;0;0;0;1;0;0;1;0;1;1;0;0;2;0;1;0;0;1;0;1;0;0;0;0;1;0;0;0;3;1;1;0;0;0;0;1;0;0;0;1;0;1;0;0;1;0;1;0;1;1;1;1;0;1;0;1;0;0;0;1;1;0;0;0;0;0;1;1;0;0;0;0;1;1;2;1;0;1;1
PATZ1_M04345_1.94d.bed	0.1267605633802817	126	994	77058	8;8;5;11;5;3;7;4;6;6;2;3;6;3;3;4;9;7;6;5;5;7;5;4;5;11;6;8;10;9;13;11;6;17;4;3;10;6;8;7;4;9;4;9;5;8;8;7;10;7;12;9;5;5;6;5;10;8;8;7;6;10;11;8;14;12;10;13;9;8;10;4;9;7;11;8;3;6;6;5;9;14;7;9;7;11;6;6;7;7;5;10;5;7;8;7;2;11;11;8;7;5;2;7;8;4;7;4;5;10;5;5;3;6;6;1;4;4;9;6;5;6;6;3;4;6;5;6;7;2;9;1;3;6;7;2;5;2;7;4;6;4;7;5;5;3;5;3;5;7
ZFP14_ZFP14.RCADE.bed	0.1266490765171504	144	1137	151649	9;6;9;6;5;8;10;9;11;8;12;7;11;6;7;7;6;9;4;10;13;8;7;14;10;7;12;4;6;5;7;6;3;7;6;5;7;8;11;15;8;10;6;6;7;10;4;18;8;8;7;6;7;3;6;13;7;6;5;8;16;10;6;2;9;5;4;9;10;10;8;4;9;8;9;8;10;6;11;15;6;10;14;10;5;5;2;17;2;3;8;6;6;12;4;5;9;12;8;4;6;6;8;5;7;7;6;6;6;7;8;9;4;9;6;4;5;6;10;7;5;6;6;5;6;6;5;10;4;11;6;7;11;11;7;9;7;10;6;5;8;13;4;5;3;5;5;6;11;10
KLF10_M08865_1.94d.bed	0.126508369015181	650	5138	347875	25;23;17;32;24;25;21;29;31;21;36;29;28;38;24;35;28;22;27;18;25;32;27;16;30;37;28;24;34;39;34;37;25;33;46;37;37;54;66;66;49;31;41;40;51;60;44;38;47;56;56;38;43;45;40;43;44;60;43;40;61;89;84;58;49;50;38;48;46;41;29;33;31;32;34;41;34;41;35;51;60;55;42;48;47;41;63;33;33;28;41;38;51;55;50;35;43;48;45;32;34;35;29;37;38;29;36;30;26;30;13;15;17;24;36;25;33;22;25;33;27;21;26;30;22;18;15;16;10;20;20;23;28;…
ZNF260_M10375_1.94d.bed	0.12639161755075312	193	1527	208370	9;8;11;11;8;16;13;11;12;9;7;13;8;13;5;6;7;7;7;8;8;8;13;19;11;14;12;7;9;9;12;17;8;16;16;12;6;6;6;3;9;6;12;13;9;9;8;11;19;14;17;11;16;8;10;15;9;14;11;11;9;12;17;16;11;13;16;12;13;14;9;15;7;11;13;12;14;11;13;14;12;12;13;9;6;13;14;15;12;13;10;12;7;9;8;7;11;8;10;15;12;10;5;12;12;11;7;16;9;5;7;10;4;12;7;6;14;11;8;15;3;3;8;9;10;9;5;15;2;7;7;9;7;7;7;10;7;8;10;6;13;9;9;10;7;5;12;7;3;8
ZFP30_M10310_1.94d.bed	0.12578616352201258	20	159	33278	1;0;1;2;2;2;0;1;1;2;2;6;0;0;1;0;1;1;0;3;1;0;3;0;0;3;0;2;1;2;1;1;2;2;3;1;2;0;0;2;1;1;0;0;0;0;1;1;1;1;0;2;2;0;1;1;1;3;3;4;1;2;0;0;0;2;2;1;1;3;1;0;3;2;0;1;0;1;3;1;1;1;0;0;0;2;1;1;1;1;1;0;0;1;1;1;1;0;3;0;2;1;1;0;0;0;0;1;0;0;0;3;2;0;0;0;2;0;1;2;0;1;0;0;0;0;3;0;1;1;2;2;0;0;0;0;1;1;1;0;1;2;1;0;2;1;2;1;3;2
ZIC1_M09323_1.94d.bed	0.12574850299401197	42	334	41694	3;0;0;4;0;1;2;3;0;5;0;0;3;2;2;2;3;0;4;1;1;5;2;2;3;0;3;3;3;1;0;3;0;2;0;6;2;0;5;5;3;2;1;4;3;2;2;0;4;5;1;2;1;0;1;2;2;5;5;4;3;5;1;4;4;3;4;3;2;0;0;2;1;0;3;1;3;3;1;7;6;7;3;0;6;5;3;3;4;4;1;1;1;3;2;1;5;4;3;3;6;2;1;3;2;2;4;3;2;1;3;2;2;0;2;4;0;0;0;1;1;1;2;1;1;1;1;2;2;3;2;2;2;2;2;2;1;1;1;4;0;1;1;2;1;3;0;3;1;2
ZBTB1_M00608_1.94d.bed	0.12558139534883722	27	215	23045	1;1;2;2;0;0;3;1;0;3;0;3;1;3;0;3;2;0;1;2;0;0;1;2;2;2;2;1;1;2;2;2;2;0;1;0;1;3;5;1;3;0;2;2;3;0;1;2;0;0;1;1;2;4;0;3;2;1;1;0;3;3;1;6;0;3;2;1;4;1;0;2;2;0;3;2;1;0;1;4;2;1;3;2;1;2;1;2;1;2;3;2;3;1;1;1;2;1;1;1;2;2;1;0;6;0;0;2;0;3;2;0;2;1;1;6;0;4;0;4;0;1;0;0;1;0;1;1;1;0;1;2;0;2;0;0;0;0;1;0;0;2;2;0;0;1;1;1;0;2
ZNF529_ZNF529.MEME.bed	0.12549548789744455	1488	11857	810297	56;55;52;75;67;76;59;55;75;54;53;63;59;61;57;66;52;58;55;64;66;59;58;62;72;72;88;72;86;77;65;84;76;89;76;80;95;84;93;130;130;111;134;118;136;119;120;101;91;140;113;101;92;115;112;98;91;118;111;103;102;129;133;125;114;123;116;101;137;114;82;71;74;65;81;87;65;69;84;93;97;124;116;114;94;77;120;109;75;104;97;85;90;105;92;82;92;90;90;88;86;69;78;71;82;75;61;60;69;67;46;57;39;51;56;55;73;56;72;68;53;61…
NKX2-1_M08973_1.94d.bed	0.125	4	32	16852	2;1;0;0;0;0;1;1;0;0;0;1;0;0;0;0;0;1;0;0;0;1;0;0;1;1;1;1;0;0;0;0;0;0;0;1;0;1;0;0;0;0;0;0;1;0;0;0;0;0;0;0;0;0;0;0;0;0;0;0;0;0;0;0;0;0;0;0;0;1;0;1;0;0;0;0;1;0;0;0;0;0;1;0;0;0;0;1;0;0;0;0;1;0;0;0;0;0;0;1;0;1;0;0;0;0;0;0;0;0;1;1;0;0;0;1;1;0;0;1;0;0;0;0;0;0;0;0;0;0;0;0;0;0;0;0;0;0;1;0;0;0;0;0;0;0;0;1;0;1
ATOH1_M08945_1.94d.bed	0.125	3	24	15492	1;0;0;0;2;0;0;0;0;0;0;0;1;0;0;0;1;0;0;0;0;0;0;0;0;0;0;0;0;0;1;0;0;0;0;0;1;0;0;0;0;0;0;1;0;0;2;0;0;0;1;0;0;0;0;0;0;0;0;0;1;0;0;0;0;0;0;1;0;0;0;0;0;0;0;0;1;0;0;0;0;0;0;0;0;0;0;0;0;0;0;0;0;0;0;0;0;0;0;0;0;1;0;0;0;0;0;1;0;2;0;0;0;0;0;0;0;0;0;0;0;0;0;0;0;0;0;0;0;0;0;0;0;1;0;2;0;0;0;0;0;0;0;0;0;1;0;0;0;1
SIX1_M09125_1.94d.bed	0.125	1	8	11404	1;0;0;0;0;0;0;0;0;0;0;0;0;0;0;0;0;0;0;0;0;0;0;0;0;0;0;0;0;0;0;0;0;0;0;0;0;0;0;0;0;0;0;0;0;0;0;0;0;0;0;1;0;0;0;0;0;1;0;0;0;0;0;0;0;0;0;0;0;0;0;0;0;0;0;0;0;0;0;0;0;0;0;0;0;0;0;0;0;0;0;0;0;0;0;0;0;0;0;0;0;1;0;0;0;0;0;0;0;0;0;0;0;1;0;0;0;0;0;0;0;0;0;0;0;0;0;0;1;0;0;0;0;0;0;0;0;0;0;0;0;0;0;0;0;0;0;0;0;1
MESP1_M08932_1.94d.bed	0.125	6	48	18831	1;0;0;0;0;0;0;0;0;0;0;0;0;0;0;2;0;0;1;0;2;0;0;0;0;0;0;0;1;2;0;2;2;0;2;0;0;0;0;2;0;0;1;0;0;0;0;0;0;0;0;0;0;0;0;1;0;0;0;0;0;0;0;0;0;0;0;1;0;0;0;0;0;0;0;1;0;2;0;0;0;0;0;2;0;0;2;0;0;0;0;0;4;2;0;0;0;2;0;0;0;0;0;0;0;2;0;1;0;0;0;0;0;0;0;0;0;0;0;0;0;0;0;0;0;0;0;0;0;0;0;2;0;0;0;0;0;0;0;2;0;0;0;2;0;0;0;1;0;2
SIX1_M09123_1.94d.bed	0.125	1	8	11404	1;0;0;0;0;0;0;0;0;0;0;0;0;0;0;0;0;0;0;0;0;0;0;0;0;0;0;0;0;0;0;0;0;0;0;0;0;0;0;0;0;0;0;0;0;0;0;0;0;0;0;1;0;0;0;0;0;1;0;0;0;0;0;0;0;0;0;0;0;0;0;0;0;0;0;0;0;0;0;0;0;0;0;0;0;0;0;0;0;0;0;0;0;0;0;0;0;0;0;0;0;1;0;0;0;0;0;0;0;0;0;0;0;1;0;0;0;0;0;0;0;0;0;0;0;0;0;0;1;0;0;0;0;0;0;0;0;0;0;0;0;0;0;0;0;0;0;0;0;1
SPI1_M06138_1.94d.bed	0.125	21	168	54317	3;0;0;1;2;0;0;1;0;2;1;0;2;2;1;1;1;1;1;3;0;2;0;0;3;0;2;0;0;3;1;0;2;0;0;0;1;1;2;0;3;2;1;0;0;1;0;1;2;1;1;0;2;1;2;0;3;0;2;3;1;1;1;3;3;0;1;0;2;1;1;1;0;2;1;0;2;5;1;3;1;0;2;0;2;1;3;2;1;1;1;1;1;2;0;3;1;2;1;0;2;0;1;4;1;3;2;0;0;0;0;2;1;1;4;0;1;0;0;0;1;1;1;2;3;0;0;1;1;1;0;0;2;2;0;0;1;0;0;0;1;1;1;1;2;0;1;1;2;1
SIX1_M09127_1.94d.bed	0.125	1	8	11404	1;0;0;0;0;0;0;0;0;0;0;0;0;0;0;0;0;0;0;0;0;0;0;0;0;0;0;0;0;0;0;0;0;0;0;0;0;0;0;0;0;0;0;0;0;0;0;0;0;0;0;1;0;0;0;0;0;1;0;0;0;0;0;0;0;0;0;0;0;0;0;0;0;0;0;0;0;0;0;0;0;0;0;0;0;0;0;0;0;0;0;0;0;0;0;0;0;0;0;0;0;1;0;0;0;0;0;0;0;0;0;0;0;1;0;0;0;0;0;0;0;0;0;0;0;0;0;0;1;0;0;0;0;0;0;0;0;0;0;0;0;0;0;0;0;0;0;0;0;1
FIGLA_M05705_1.94d.bed	0.125	6	48	26221	2;0;0;0;0;0;0;0;1;0;1;0;0;1;1;1;1;0;0;0;0;0;0;0;0;0;0;0;1;0;0;0;0;1;0;2;0;0;0;0;0;0;0;0;0;0;0;1;0;1;0;0;0;1;0;0;0;0;1;0;0;0;2;0;0;0;0;0;1;0;1;0;0;3;0;0;0;0;1;0;0;0;0;0;0;0;0;0;0;1;1;0;1;0;1;1;0;0;0;0;1;0;0;0;1;0;0;0;0;1;0;0;0;2;2;1;0;0;0;1;0;0;0;0;0;0;0;0;0;0;2;0;0;1;1;1;0;0;0;0;1;0;0;0;0;0;0;1;1;1
ZBTB20_M09294_1.94d.bed	0.125	1	8	10960	1;0;0;0;0;0;0;0;0;0;0;1;0;0;0;0;0;0;0;0;0;0;0;0;0;0;0;0;0;0;0;0;0;0;0;0;0;0;0;0;0;0;0;0;0;0;0;0;0;0;0;0;0;0;0;0;0;1;0;0;0;0;0;0;0;0;0;0;0;0;0;0;0;0;0;0;0;0;0;0;0;0;0;0;0;0;0;0;0;0;0;0;0;0;0;0;0;0;1;0;0;0;0;0;0;0;0;0;0;0;0;0;0;0;0;0;0;0;0;0;0;0;0;0;0;0;0;0;0;0;0;0;0;0;1;0;0;0;0;0;0;0;0;1;0;0;0;0;0;1
SOX18_M06097_1.94d.bed	0.125	4	32	22636	1;0;0;2;0;0;1;0;1;2;0;0;1;0;0;2;1;0;0;1;0;0;1;0;0;0;2;0;0;0;0;0;0;0;0;0;0;0;0;0;0;0;1;0;0;0;0;0;0;0;0;0;1;0;0;0;0;0;0;0;0;0;0;0;0;0;1;0;0;0;1;0;0;1;0;0;0;1;0;0;0;0;0;0;0;0;0;0;0;0;0;0;0;0;0;0;0;0;0;0;1;0;0;1;0;0;0;0;0;0;0;0;0;0;0;0;0;0;0;0;0;0;0;0;0;0;1;0;1;0;0;0;1;0;1;0;0;0;1;0;0;0;0;0;0;1;1;0;0;1
NKX2-1_M08974_1.94d.bed	0.125	4	32	16852	2;1;0;0;0;0;1;1;0;0;0;1;0;0;0;0;0;1;0;0;0;1;0;0;1;1;1;1;0;0;0;0;0;0;0;1;0;1;0;0;0;0;0;0;1;0;0;0;0;0;0;0;0;0;0;0;0;0;0;0;0;0;0;0;0;0;0;0;0;1;0;1;0;0;0;0;1;0;0;0;0;0;1;0;0;0;0;1;0;0;0;0;1;0;0;0;0;0;0;1;0;1;0;0;0;0;0;0;0;0;1;1;0;0;0;1;1;0;0;1;0;0;0;0;0;0;0;0;0;0;0;0;0;0;0;0;0;0;1;0;0;0;0;0;0;0;0;1;0;1
MTF1_M05917_1.94d.bed	0.125	6	48	16100	1;1;0;0;0;0;1;0;0;0;3;0;0;0;0;0;1;0;1;0;0;1;0;1;0;0;0;0;0;0;0;0;1;0;1;0;0;0;1;1;0;0;0;0;2;0;1;0;1;1;0;0;0;0;0;1;0;1;0;0;0;1;1;0;1;0;0;0;1;0;0;0;1;0;0;0;1;1;0;0;1;1;0;0;0;0;0;1;1;0;1;0;1;0;0;0;1;1;0;1;0;0;0;0;0;0;0;1;1;1;1;0;0;0;0;0;0;0;0;0;1;0;0;0;0;0;0;0;0;0;0;0;0;0;0;1;1;1;1;0;0;0;0;0;0;0;0;0;0;1
ZNF439_ZNF439.MEME.bed	0.125	39	312	49578	7;2;0;2;3;2;1;0;1;4;3;4;4;2;3;3;2;2;1;0;4;4;2;2;2;1;0;4;2;4;0;3;3;3;1;1;1;3;2;1;0;1;2;4;0;0;3;3;0;1;2;0;1;7;2;2;0;4;2;1;4;2;3;3;4;0;3;1;2;4;3;1;2;4;1;3;2;3;4;2;2;2;4;1;3;3;1;3;2;3;0;2;5;0;3;2;3;5;1;1;0;1;0;1;2;2;0;5;1;4;2;0;3;5;3;3;0;3;3;2;0;5;2;1;1;1;0;1;3;2;1;3;4;1;2;3;1;2;1;0;1;2;1;2;1;1;1;4;1;2
ATF7_M05568_1.94d.bed	0.125	4	32	12371	1;0;0;1;0;0;1;0;0;0;0;0;0;0;0;0;0;0;0;0;0;0;0;0;0;1;0;0;0;0;0;0;0;0;1;0;0;0;0;0;0;0;2;0;0;0;0;0;0;0;2;0;0;1;0;1;0;0;1;0;0;3;0;0;1;2;0;0;2;0;0;0;0;0;0;0;0;1;0;0;0;0;0;2;0;0;0;0;0;0;2;0;0;0;1;0;1;0;0;0;0;0;0;0;0;0;0;0;0;0;0;0;0;0;0;0;0;2;0;0;0;0;0;0;0;0;0;0;0;0;0;0;0;0;0;0;0;0;0;0;0;0;0;0;0;0;0;0;0;2
STAT5A_M06793_1.94d.bed	0.125	12	96	37588	2;0;1;2;1;3;1;0;1;0;1;3;2;1;1;0;1;1;1;1;0;0;1;1;1;1;0;0;1;0;0;0;0;0;2;0;0;2;1;0;0;1;0;0;0;2;2;0;0;1;1;0;1;0;0;0;1;0;1;2;0;0;1;1;0;1;2;0;0;1;1;3;0;0;1;1;0;0;0;1;0;1;0;0;0;1;0;0;0;0;0;1;0;1;0;2;0;0;0;1;0;0;1;1;0;0;2;2;1;0;0;1;0;1;2;0;1;2;1;2;1;1;0;0;0;0;0;0;0;0;1;0;0;2;0;0;0;0;1;0;1;0;1;1;2;0;1;0;0;1
BCL11A_M08508_1.94d.bed	0.125	3	24	18464	1;0;0;0;0;2;1;0;0;0;0;0;0;0;0;1;2;0;0;0;0;0;0;0;0;0;0;0;0;0;0;0;1;0;0;0;0;0;0;0;1;0;1;0;0;0;0;0;0;1;0;0;0;0;1;0;0;0;0;0;0;0;1;1;0;0;0;0;0;0;0;0;0;0;1;0;0;0;0;0;1;0;0;0;0;0;0;0;0;0;0;0;0;0;0;0;0;0;0;0;0;0;1;0;0;0;0;0;0;0;0;0;0;0;0;1;0;0;0;0;0;0;0;0;0;0;0;0;0;0;1;0;1;0;0;0;0;0;1;0;0;0;0;0;1;0;0;0;0;1
ZIC1_M09329_1.94d.bed	0.12464589235127478	44	353	32848	2;2;2;4;1;3;1;0;1;1;1;1;5;3;3;4;3;1;3;1;3;4;5;0;4;1;3;1;2;5;3;3;4;4;0;1;0;2;3;4;3;2;2;3;3;5;3;1;2;7;3;6;1;4;2;1;2;2;3;3;4;4;5;3;4;1;7;5;3;1;0;3;2;4;1;2;3;0;8;2;5;6;2;2;1;5;5;4;2;5;2;1;1;1;4;3;0;1;1;2;3;4;1;4;6;1;1;3;1;1;1;0;3;0;1;0;2;0;0;0;1;1;1;2;2;2;3;2;2;3;4;0;1;2;4;2;2;1;1;1;1;3;0;1;1;1;3;1;2;3
TBX2_M09205_1.94d.bed	0.12444444444444444	28	225	38800	2;1;4;2;3;0;3;0;2;4;1;2;2;0;0;1;2;2;1;1;4;1;0;3;1;5;2;1;1;2;4;2;1;1;0;4;3;0;0;1;1;1;4;2;0;0;1;1;2;1;4;1;1;1;3;0;3;1;0;2;4;0;2;1;4;3;1;4;1;1;1;1;1;1;1;3;3;2;2;2;3;2;0;1;2;5;0;3;1;2;1;2;2;0;0;0;2;1;3;1;0;0;0;1;2;0;0;0;0;1;0;3;2;0;3;1;2;1;1;0;4;0;3;3;2;3;0;2;3;0;2;0;3;2;1;1;0;1;0;0;1;1;0;1;0;2;1;1;1;2
TCF7L1_M06178_1.94d.bed	0.12389380530973451	14	113	30618	2;0;0;1;1;0;0;0;1;0;0;0;0;2;1;0;0;0;2;0;0;0;2;0;0;1;0;1;0;0;0;0;1;2;1;0;1;1;1;1;1;0;1;0;2;1;0;0;1;0;1;0;1;1;0;4;0;1;0;0;0;3;1;2;1;1;0;0;1;0;1;0;0;0;3;0;2;0;2;0;0;2;2;2;0;4;2;1;0;0;0;2;2;0;3;0;2;0;0;1;0;1;3;1;1;0;0;1;2;0;0;0;2;1;0;0;2;2;0;1;0;1;1;0;1;1;1;0;1;0;1;0;0;0;1;2;1;0;0;0;1;2;0;1;0;0;0;0;2;2
PKNOX2_M05997_1.94d.bed	0.12359550561797752	11	89	29707	3;2;0;0;1;3;1;0;1;2;0;2;0;0;1;0;0;1;0;0;0;0;0;2;0;0;0;3;0;0;1;1;0;0;0;0;2;1;2;0;2;1;3;0;0;0;0;0;0;1;1;0;0;0;0;0;1;0;0;1;0;2;0;0;0;2;0;0;2;0;1;0;0;1;0;2;2;0;0;0;0;1;0;1;0;0;0;1;0;0;0;1;0;0;0;0;0;1;2;0;0;0;1;1;0;2;0;0;0;0;1;3;0;0;0;0;1;0;0;0;1;0;2;0;3;2;0;0;0;0;1;2;2;0;1;0;2;0;0;1;0;0;0;0;0;1;1;1;0;1
ZNF534_ZNF534.RCADE.bed	0.1232876712328767	72	584	53549	4;3;2;3;4;3;2;5;3;1;0;3;5;6;1;5;0;4;5;3;5;6;2;6;7;4;3;4;2;5;2;7;3;2;3;1;3;8;4;3;7;9;11;3;3;6;3;3;2;3;3;4;8;7;2;4;6;6;7;1;2;3;6;1;3;7;6;4;5;6;5;3;8;3;4;3;5;6;5;5;4;5;1;3;6;4;7;6;2;6;6;2;7;6;9;2;3;4;6;4;2;4;1;2;6;10;4;5;5;3;1;3;5;6;3;3;7;4;5;0;2;2;2;5;5;4;2;3;7;5;1;2;1;3;4;1;0;1;2;4;2;4;2;1;2;2;2;3;5;2
RORA_M06061_1.94d.bed	0.12295081967213115	15	122	29317	2;0;0;1;0;1;1;0;0;1;0;0;1;1;1;1;0;0;3;1;0;0;0;0;1;2;0;1;0;1;0;1;2;0;0;0;1;1;0;1;2;2;1;0;0;1;1;0;0;1;2;2;1;0;0;2;0;0;1;1;0;0;1;0;1;1;5;1;0;2;1;0;1;1;1;0;2;1;0;1;1;1;2;1;0;3;1;0;0;1;0;2;1;0;0;0;1;1;1;0;0;2;1;1;0;1;0;2;2;1;1;1;0;1;1;0;0;0;0;0;2;1;0;0;0;0;0;0;2;0;1;2;0;1;2;3;0;3;1;0;0;1;0;1;0;1;3;2;1;3
ZNF30_ZNF30.RCADE.bed	0.12263587497511447	616	5023	216643	21;23;19;23;28;21;27;22;31;29;31;38;32;39;27;24;33;55;28;25;26;32;31;35;29;44;41;34;40;36;35;36;36;30;38;49;40;54;48;55;35;58;28;52;53;39;53;57;37;44;50;46;47;46;50;30;43;52;55;52;50;49;52;49;55;46;45;39;63;40;38;32;46;24;39;31;42;37;44;28;34;50;44;32;44;39;51;32;35;39;37;40;27;38;40;34;31;41;41;32;34;37;31;18;38;29;32;31;41;36;30;25;24;24;24;27;21;21;18;28;20;29;18;19;21;27;23;11;25;12;18;16;23;…
ZNF337_ZNF337.RCADE.bed	0.12244897959183673	6	49	26940	1;1;1;1;0;0;0;0;0;0;0;0;0;0;2;1;0;0;0;0;0;0;0;0;0;1;2;1;0;0;1;0;0;0;0;4;0;0;0;0;0;1;1;0;0;0;0;0;0;0;0;1;1;0;1;0;0;0;0;1;0;0;0;0;0;1;0;1;1;0;0;0;1;0;0;0;0;0;0;0;0;1;1;0;0;1;0;0;0;0;0;0;0;0;0;0;0;0;0;0;0;1;0;1;1;1;1;0;0;0;0;0;0;0;0;0;0;0;0;0;0;0;0;0;0;0;0;1;0;0;0;1;0;1;0;0;0;1;0;0;1;0;1;2;1;0;2;1;1;1
FOXD3_M08675_1.94d.bed	0.12244897959183673	12	98	25874	1;0;0;2;1;0;0;0;0;1;1;0;0;0;0;0;0;0;0;0;0;0;0;0;1;0;0;2;1;1;1;1;1;0;1;0;1;0;1;0;0;0;1;1;0;0;1;0;0;0;1;3;1;0;0;1;0;0;4;3;0;1;1;1;1;0;1;2;3;0;0;3;0;0;0;1;0;0;0;0;1;1;0;1;0;0;0;0;2;1;0;0;3;3;3;0;1;1;1;1;2;0;1;0;0;0;1;1;1;0;0;1;0;1;2;0;0;3;0;0;0;0;0;0;1;0;0;1;0;1;0;1;2;1;0;1;0;1;1;1;1;0;1;0;0;0;3;0;1;1
ZNF627_ZNF627.RCADE.bed	0.12244897959183673	6	49	27518	1;0;0;0;0;0;1;0;0;1;0;1;1;0;0;0;0;0;1;1;0;0;0;1;1;0;1;0;0;1;0;1;1;1;0;1;0;0;0;1;0;0;0;0;0;0;0;0;0;1;0;2;0;1;0;0;0;1;0;0;1;1;0;0;0;1;0;1;0;0;1;0;0;0;0;0;0;0;0;1;1;0;1;0;0;0;0;2;0;0;0;0;0;0;0;0;0;0;0;0;0;0;0;0;0;1;0;1;0;0;1;1;1;0;0;0;0;0;1;0;1;0;0;1;1;0;0;0;0;0;1;0;0;0;0;1;0;1;0;1;1;0;0;1;0;0;0;1;0;1
ZNF264_ZNF264.RCADE.bed	0.12244897959183673	60	490	84468	4;1;1;5;9;4;6;3;2;3;7;7;4;5;1;4;4;1;3;2;3;2;6;2;3;2;3;3;3;3;5;6;4;5;6;0;3;3;1;3;1;4;3;4;2;4;3;4;2;2;5;5;3;3;5;5;3;4;2;2;2;4;2;4;3;4;4;5;4;2;1;3;2;7;2;6;5;3;4;7;1;2;3;4;2;0;7;2;3;1;5;1;5;4;4;3;0;2;7;4;0;2;0;1;4;5;1;5;1;1;2;2;1;6;3;3;5;3;4;3;1;1;1;2;3;4;4;3;2;3;4;4;4;3;4;3;5;5;3;3;3;6;6;1;2;0;3;3;5;4
ZSCAN22_M10335_1.94d.bed	0.12222222222222222	275	2250	148925	9;13;15;15;13;13;17;10;14;14;16;14;20;8;15;12;14;12;15;15;6;17;12;12;12;16;14;15;19;12;16;13;15;15;13;17;10;34;25;21;25;20;18;28;24;15;15;24;18;19;26;17;18;17;24;21;17;19;21;25;21;28;20;26;26;32;22;14;21;24;16;16;18;16;17;16;18;12;19;13;21;22;14;13;25;17;23;18;16;20;11;21;13;17;14;9;11;19;15;18;11;9;16;5;16;19;16;10;9;14;12;11;11;18;16;5;13;8;7;10;10;1;7;8;11;11;12;13;11;8;12;12;9;8;10;11;9;5;7;1…
ZIK1_ZIK1.RCADE.bed	0.12217194570135746	27	221	55936	4;0;1;1;0;1;1;1;0;2;0;0;1;1;4;3;1;2;3;0;1;1;1;2;3;0;2;1;2;6;2;2;0;0;3;4;4;0;2;0;1;4;2;0;1;3;3;2;1;1;2;0;2;1;0;3;0;1;3;2;0;3;3;0;3;1;2;0;1;2;4;1;2;3;0;1;2;2;3;1;0;2;2;2;0;2;2;1;2;3;2;0;1;1;2;2;2;0;2;1;0;0;2;1;0;2;2;1;0;3;3;1;0;0;1;2;3;0;1;2;0;1;0;2;1;1;1;3;3;2;4;2;0;2;0;0;1;0;1;2;2;1;0;1;1;2;1;2;0;3
SOX21_M06102_1.94d.bed	0.12195121951219512	5	41	19548	1;1;0;1;0;2;0;2;0;1;0;0;0;0;0;1;0;0;2;1;0;0;1;0;0;0;0;2;0;0;0;0;0;0;1;1;0;0;0;0;0;2;0;0;0;0;1;0;0;0;2;0;0;0;1;0;0;0;0;1;1;0;0;1;0;0;0;1;0;1;1;0;0;0;0;0;1;0;0;0;0;1;0;0;0;0;0;1;0;0;0;0;0;0;0;0;0;0;0;0;0;0;1;0;0;0;0;1;0;0;0;0;0;0;0;0;0;1;0;0;1;0;0;0;0;0;0;0;0;0;0;0;0;1;0;0;1;1;0;0;0;0;0;0;0;0;0;0;0;1
MECOM_M02602_1.94d.bed	0.12195121951219512	5	41	20617	1;0;0;1;0;1;0;0;0;1;1;0;0;0;1;1;0;0;0;0;0;0;0;0;0;0;0;0;1;0;0;0;2;0;1;1;0;0;0;0;0;0;0;1;0;0;0;0;0;1;1;1;0;0;1;0;0;1;0;0;0;0;0;0;0;1;1;0;0;0;0;1;0;0;0;0;0;0;1;0;0;0;0;1;0;0;0;0;0;0;0;1;0;2;1;0;0;0;0;0;0;0;0;0;0;0;1;0;0;1;1;0;0;1;0;0;0;0;2;0;1;0;0;0;1;0;0;0;0;0;0;0;0;0;0;1;1;0;0;0;0;1;0;0;0;1;0;0;0;1
NR1D1_M08991_1.94d.bed	0.12162162162162163	9	74	23609	1;1;0;0;0;0;0;0;1;1;1;1;1;2;1;0;0;1;0;0;1;1;1;1;0;0;0;0;2;0;1;0;1;1;1;0;1;0;0;0;1;0;0;0;1;0;1;0;0;1;0;0;0;0;0;1;0;0;0;0;0;0;2;2;0;0;1;2;0;0;0;1;0;2;0;0;0;0;1;0;0;2;0;1;1;0;2;1;0;0;0;0;1;1;2;0;1;0;2;0;3;0;2;0;0;1;0;0;1;0;0;0;1;1;0;0;0;0;0;1;1;0;0;1;1;1;0;1;0;0;0;0;0;1;0;0;0;0;0;0;0;1;2;0;0;1;0;0;0;1
ZNF440_ZNF440.RCADE.bed	0.12149532710280374	13	107	33374	2;0;2;1;0;0;0;0;0;0;0;1;0;0;0;0;2;1;0;1;1;0;0;2;0;0;1;1;0;2;2;2;1;0;0;2;1;0;0;0;1;1;0;1;0;0;1;1;1;1;2;0;0;2;1;0;1;0;0;0;0;1;3;1;2;1;0;1;1;2;0;1;1;0;1;1;2;0;1;1;0;1;0;1;0;3;2;1;2;0;1;0;0;0;1;0;2;3;0;1;0;1;0;1;0;0;1;0;2;0;0;1;1;0;0;2;1;1;0;0;0;1;0;0;2;0;0;0;1;0;1;0;1;0;1;0;0;1;0;0;2;0;0;0;0;1;2;2;3;1
RXRA_M09959_1.94d.bed	0.12142857142857143	68	560	34441	3;1;0;1;1;2;3;3;1;1;0;1;0;0;2;1;1;1;0;0;0;1;1;0;0;3;0;3;1;0;2;0;2;0;1;0;0;0;4;3;3;4;8;11;18;10;15;11;11;5;13;11;10;5;10;5;11;12;8;9;7;7;5;5;7;3;4;4;5;7;5;5;2;6;7;4;3;6;2;3;2;2;5;2;1;5;5;6;7;4;11;10;12;10;6;10;5;7;10;7;4;11;7;6;9;13;8;1;5;1;1;1;0;2;0;0;3;1;2;2;0;1;3;0;0;0;0;1;0;1;1;3;1;0;1;1;1;1;1;1;1;0;0;1;2;0;2;1;0;1
SNAI2_M09147_1.94d.bed	0.12121212121212122	8	66	22420	3;1;0;0;0;0;0;0;0;0;0;0;0;2;0;0;0;1;1;0;0;0;1;0;0;0;0;0;0;0;2;1;0;0;0;0;0;1;0;0;0;0;0;2;1;0;0;0;1;0;0;0;1;1;1;1;1;1;1;0;0;0;0;0;0;0;0;0;0;1;1;1;0;0;1;1;0;1;0;0;1;0;1;0;1;1;1;1;1;0;0;0;0;0;0;0;0;0;0;0;0;0;1;0;0;0;0;0;0;0;0;0;2;1;0;0;1;1;0;0;0;0;1;0;1;0;1;0;0;2;0;1;1;0;3;0;1;0;0;1;0;0;0;1;0;4;0;1;0;4
ZNF197_ZNF197.RCADE.bed	0.12111801242236025	39	322	65722	4;1;2;2;1;3;2;2;2;1;3;3;0;4;2;4;2;1;3;3;1;1;2;1;2;3;3;4;5;1;6;4;0;1;3;1;1;2;0;0;1;5;1;1;1;1;2;3;4;2;5;3;3;2;2;5;0;2;2;2;0;2;1;5;3;4;2;2;3;5;3;1;1;2;3;7;3;1;1;0;2;1;4;4;2;4;3;3;2;2;3;2;3;2;2;3;1;1;2;2;1;0;2;2;3;2;3;0;1;1;2;2;0;1;1;5;3;3;2;4;1;4;4;1;1;2;1;3;1;5;0;0;2;1;0;3;2;3;3;4;2;1;1;0;2;1;1;1;1;2
GLI1_M08727_1.94d.bed	0.12096774193548387	30	248	34826	2;0;1;1;2;2;1;4;1;2;2;1;1;2;1;1;1;4;1;0;0;3;4;1;1;3;0;1;0;0;3;2;2;1;2;1;1;2;0;0;3;2;4;0;2;1;2;1;2;1;2;3;1;1;1;0;3;1;0;2;2;5;1;1;0;1;3;2;3;0;1;2;1;2;4;1;2;1;1;1;2;4;3;2;1;3;1;1;2;3;1;2;1;2;1;1;4;3;3;2;5;3;0;2;2;5;2;4;0;2;0;0;2;4;0;1;0;2;0;2;0;1;0;2;0;1;2;1;0;1;2;2;1;2;0;2;1;2;5;0;4;1;4;3;0;2;1;3;0;3
ZNF527_ZNF527.RCADE.bed	0.120837297811608	127	1051	150005	9;4;7;5;6;9;15;12;17;11;5;11;8;8;6;8;1;8;11;6;7;4;10;2;9;7;6;6;10;9;7;8;13;5;5;6;7;11;6;12;12;7;3;8;8;8;4;8;10;8;4;5;8;6;8;4;6;11;3;12;7;7;6;7;5;5;12;8;7;5;11;5;6;4;13;6;6;8;10;7;12;6;12;6;4;11;7;10;13;7;10;7;8;5;6;5;3;10;11;7;9;8;4;3;5;11;4;6;3;4;6;4;6;6;3;6;7;7;3;6;10;5;9;7;8;5;4;8;5;3;5;6;4;5;6;11;8;2;2;8;6;4;6;5;8;8;5;3;2;6
GLIS1_M05765_1.94d.bed	0.12048192771084337	10	83	16287	2;0;1;0;0;0;1;0;2;2;1;0;0;4;2;0;0;0;0;0;0;0;0;0;1;0;1;0;0;0;1;2;0;0;2;0;0;0;0;0;0;1;0;0;0;1;0;1;0;0;0;0;0;0;0;0;2;1;0;5;2;0;1;0;3;1;2;1;1;0;0;0;0;1;1;1;1;0;1;0;1;2;0;0;0;0;1;0;0;0;0;0;0;1;0;1;0;1;0;2;0;0;1;0;2;2;0;0;0;0;1;0;0;1;1;1;2;0;0;0;0;0;0;0;1;2;1;1;0;1;0;0;0;0;0;0;1;1;0;0;1;0;1;0;1;1;0;0;0;1
TBX2_M09209_1.94d.bed	0.12037037037037036	13	108	29870	2;0;1;0;0;0;0;1;1;0;1;0;1;0;0;0;0;1;0;1;1;2;1;1;2;3;1;1;0;0;2;2;1;1;0;0;1;1;1;0;0;1;0;0;1;0;1;0;0;0;2;1;0;0;3;1;1;1;0;0;0;2;0;0;0;2;2;1;1;0;0;0;1;0;1;1;0;2;0;2;1;1;0;2;2;1;0;0;0;2;1;0;1;0;0;2;1;0;0;1;1;0;1;0;1;0;0;1;1;0;0;0;1;0;0;0;1;1;0;1;1;1;1;1;0;0;0;0;2;1;1;1;1;1;2;0;0;0;1;1;0;2;2;1;1;1;0;0;1;3
RXRA_M06070_1.94d.bed	0.12028725314183124	67	557	33451	3;1;0;0;1;1;3;3;1;1;0;0;0;0;1;2;1;0;0;0;0;1;1;0;0;2;2;3;1;0;3;0;2;1;2;0;1;1;4;2;4;4;7;11;18;8;15;15;9;8;13;9;9;7;8;6;11;10;9;8;8;6;6;5;3;7;4;3;6;7;5;5;1;6;7;4;4;3;5;2;2;1;6;2;1;3;7;5;6;6;10;11;11;9;8;9;6;5;10;7;4;10;8;6;9;12;9;1;5;1;1;1;0;2;1;0;2;1;1;2;0;1;2;0;0;0;0;1;0;0;1;2;0;0;1;1;0;2;2;0;2;0;0;2;1;2;3;1;0;1
STAT4_M06797_1.94d.bed	0.12025316455696203	19	158	39770	4;0;0;1;3;0;0;0;1;1;1;1;0;2;0;0;1;1;1;3;0;1;1;1;1;2;2;2;0;1;0;0;2;3;3;0;0;0;1;1;1;0;1;1;1;1;1;1;0;0;1;0;2;1;1;2;1;1;0;4;1;1;1;3;0;0;1;1;1;2;1;2;1;2;2;0;1;2;1;1;0;1;0;2;2;2;0;1;2;0;1;3;2;0;1;0;0;1;1;1;1;1;0;0;3;0;1;2;1;0;1;1;1;0;1;1;0;1;2;1;3;0;2;0;1;1;0;2;0;4;0;0;1;1;0;4;0;0;1;1;0;1;2;1;2;1;0;1;1;4
POU6F1_M10220_1.94d.bed	0.12	3	25	17100	1;0;0;0;0;0;0;0;0;0;0;0;2;0;0;0;1;1;0;1;0;1;0;0;0;0;0;1;1;0;0;0;0;0;0;0;0;0;0;0;1;0;0;0;0;0;0;0;0;1;1;0;0;0;0;0;0;0;0;0;0;0;0;0;0;0;0;0;1;0;0;0;0;0;0;0;1;0;0;0;0;0;0;0;0;0;0;0;0;0;0;0;0;0;0;0;0;0;0;0;0;0;0;1;0;0;0;0;0;0;0;1;0;0;0;0;0;0;0;0;0;1;0;0;0;0;0;0;0;0;0;0;0;1;0;0;0;0;0;1;0;0;1;0;0;0;0;0;2;2
ATOH1_M08512_1.94d.bed	0.12	3	25	18392	1;0;0;1;0;0;0;0;0;0;0;0;0;1;0;0;0;0;0;0;0;1;1;0;0;1;1;0;0;0;0;0;1;0;0;0;0;0;0;0;0;0;0;0;0;1;0;0;0;0;1;0;0;0;0;0;1;0;0;0;0;0;0;0;0;1;0;0;0;1;0;0;0;0;0;0;0;0;0;0;0;0;0;0;1;0;0;1;0;0;0;0;0;0;1;0;0;0;0;0;0;0;1;0;1;0;0;0;0;0;0;0;0;0;0;0;0;0;0;0;1;0;0;0;0;0;0;1;0;0;0;0;0;0;0;0;0;1;0;0;0;0;1;0;0;0;0;1;0;1
ZBTB7A_M09309_1.94d.bed	0.12	3	25	11504	2;0;0;0;0;0;1;0;0;0;0;0;0;0;0;0;0;0;0;1;4;0;1;0;0;0;0;0;0;1;1;0;0;0;0;0;0;0;0;0;0;0;0;0;0;0;0;0;0;0;0;0;0;0;0;0;1;2;0;0;0;0;0;0;0;0;0;1;0;0;0;0;0;0;0;0;0;0;0;0;0;1;0;1;1;0;0;0;0;1;0;0;0;0;1;0;0;0;0;1;0;0;0;0;0;0;0;0;0;0;0;0;0;0;0;0;0;0;0;0;0;0;0;0;0;0;0;1;0;0;0;0;0;0;0;0;0;0;0;0;0;1;0;0;0;0;0;0;0;1
ATOH1_M08492_1.94d.bed	0.12	3	25	18392	1;0;0;1;0;0;0;0;0;0;0;0;0;1;0;0;0;0;0;0;0;1;1;0;0;1;1;0;0;0;0;0;1;0;0;0;0;0;0;0;0;0;0;0;0;1;0;0;0;0;1;0;0;0;0;0;1;0;0;0;0;0;0;0;0;1;0;0;0;1;0;0;0;0;0;0;0;0;0;0;0;0;0;0;1;0;0;1;0;0;0;0;0;0;1;0;0;0;0;0;0;0;1;0;1;0;0;0;0;0;0;0;0;0;0;0;0;0;0;0;1;0;0;0;0;0;0;1;0;0;0;0;0;0;0;0;0;1;0;0;0;0;1;0;0;0;0;1;0;1
DUX1_M03009_1.94d.bed	0.12	3	25	15664	1;2;0;0;0;0;0;1;1;0;0;0;0;0;0;0;0;0;1;0;0;3;0;0;0;1;0;1;0;0;0;0;0;0;0;1;0;0;0;0;0;0;0;0;0;0;0;1;0;0;0;0;0;0;0;0;0;0;0;0;0;0;0;0;0;1;0;0;1;0;0;1;0;0;0;0;0;0;0;0;0;0;0;0;0;0;0;0;0;0;0;0;0;0;0;0;0;0;0;0;1;0;0;0;0;0;0;0;0;1;0;0;0;0;0;0;1;1;0;0;0;1;0;0;0;0;0;0;0;0;0;0;0;0;0;0;1;0;0;0;0;0;0;0;0;0;1;0;0;1
ATOH1_M09442_1.94d.bed	0.12	3	25	18392	1;0;0;1;0;0;0;0;0;0;0;0;0;1;0;0;0;0;0;0;0;1;1;0;0;1;1;0;0;0;0;0;1;0;0;0;0;0;0;0;0;0;0;0;0;1;0;0;0;0;1;0;0;0;0;0;1;0;0;0;0;0;0;0;0;1;0;0;0;1;0;0;0;0;0;0;0;0;0;0;0;0;0;0;1;0;0;1;0;0;0;0;0;0;1;0;0;0;0;0;0;0;1;0;1;0;0;0;0;0;0;0;0;0;0;0;0;0;0;0;1;0;0;0;0;0;0;1;0;0;0;0;0;0;0;0;0;1;0;0;0;0;1;0;0;0;0;1;0;1
ZNF816_ZNF816.RCADE.bed	0.11979609175870858	141	1177	123633	11;3;9;6;6;6;10;13;11;6;7;8;5;1;10;7;6;6;10;11;8;3;10;5;8;8;9;4;9;7;8;5;7;7;9;12;6;4;10;6;7;8;8;11;11;9;8;9;11;17;12;8;8;11;6;8;11;9;8;10;7;12;14;10;10;9;9;5;13;13;10;3;8;10;8;16;8;9;6;11;6;10;4;7;14;3;10;15;7;8;14;6;10;12;11;9;7;11;4;9;3;5;9;16;13;8;10;10;6;6;2;4;6;10;10;10;5;6;9;5;10;1;10;7;4;4;4;7;10;2;3;7;4;2;4;8;7;4;7;5;9;6;1;5;7;9;5;4;5;7
SPZ1_M04770_1.94d.bed	0.11946308724832215	89	745	70977	9;3;3;3;3;4;3;5;6;3;7;2;6;3;3;5;6;4;7;4;5;5;5;5;4;6;6;4;7;3;6;2;3;9;4;5;6;5;3;6;5;3;7;6;8;5;7;7;5;5;7;5;9;7;4;7;9;7;8;7;7;8;10;6;6;3;3;6;2;4;6;2;3;6;8;2;6;5;4;9;8;9;10;7;3;8;6;4;3;8;8;7;4;5;9;6;7;4;6;5;5;3;6;3;6;3;5;3;5;5;2;7;2;4;6;4;7;4;5;4;4;6;3;7;2;5;3;5;4;3;5;2;1;1;3;1;1;5;3;4;8;4;4;4;4;2;4;1;2;5
SCRT1_M09114_1.94d.bed	0.11904761904761904	5	42	18192	1;1;1;0;0;1;0;1;0;1;0;0;0;0;0;0;0;0;0;1;0;0;0;0;0;0;0;1;0;1;0;1;0;1;0;3;0;0;0;0;0;0;0;0;0;0;1;0;0;1;0;0;0;0;1;0;0;0;2;0;1;0;0;0;0;0;0;0;0;0;0;0;0;0;1;1;0;0;1;0;0;0;0;0;0;1;0;0;0;0;1;1;0;0;1;2;0;1;0;0;0;0;0;0;0;1;0;0;1;0;0;0;0;1;1;0;1;0;0;0;0;0;0;0;0;0;0;1;2;0;0;0;0;0;0;0;0;0;1;0;0;0;0;0;0;0;0;0;1;1
SCRT1_M09116_1.94d.bed	0.11904761904761904	5	42	18192	1;1;1;0;0;1;0;1;0;1;0;0;0;0;0;0;0;0;0;1;0;0;0;0;0;0;0;1;0;1;0;1;0;1;0;3;0;0;0;0;0;0;0;0;0;0;1;0;0;1;0;0;0;0;1;0;0;0;2;0;1;0;0;0;0;0;0;0;0;0;0;0;0;0;1;1;0;0;1;0;0;0;0;0;0;1;0;0;0;0;1;1;0;0;1;2;0;1;0;0;0;0;0;0;0;1;0;0;1;0;0;0;0;1;1;0;1;0;0;0;0;0;0;0;0;0;0;1;2;0;0;0;0;0;0;0;0;0;1;0;0;0;0;0;0;0;0;0;1;1
ZNF584_ZNF584.RCADE.bed	0.11904761904761904	10	84	51577	1;0;2;0;0;2;0;0;0;0;0;0;1;1;2;1;1;0;0;1;0;0;0;0;0;0;1;1;1;1;0;0;1;0;0;0;0;2;0;0;1;0;1;2;0;0;1;2;0;0;1;0;2;0;0;1;0;2;2;0;1;0;0;0;1;1;0;1;1;1;1;0;0;0;0;0;0;1;1;0;1;0;0;1;2;0;0;1;2;0;0;2;0;0;0;0;1;1;0;0;0;0;1;1;0;1;0;0;1;0;2;0;1;0;3;0;0;0;0;1;0;1;0;1;0;0;2;1;1;0;0;0;1;0;5;0;1;0;0;0;1;1;0;1;0;0;0;1;0;1
GFI1_M08723_1.94d.bed	0.11888111888111888	17	143	35963	2;0;1;3;0;0;1;0;1;2;0;2;0;1;0;1;0;0;1;2;2;0;2;1;1;1;1;1;2;1;0;3;2;0;0;3;0;1;0;1;1;1;0;0;2;1;0;2;0;2;3;2;3;1;0;0;1;0;2;0;0;0;0;0;0;0;1;2;0;0;2;0;3;1;0;2;0;1;0;1;0;1;2;1;0;0;0;0;1;0;0;2;2;0;0;1;0;2;0;1;0;1;0;1;2;3;1;2;0;0;0;2;0;2;0;1;0;3;1;2;1;2;0;2;1;0;2;0;2;0;1;0;0;4;1;0;0;1;2;0;2;2;3;0;0;2;1;1;2;3
NR2C2_M05948_1.94d.bed	0.11876075731497418	69	581	35781	3;1;0;0;1;2;3;3;2;1;0;1;2;0;3;1;1;1;0;0;0;1;2;0;1;3;0;3;1;0;3;0;3;0;1;0;1;0;4;5;2;4;8;13;15;10;17;11;13;6;13;14;6;6;7;6;11;11;8;8;8;7;5;5;7;3;4;4;7;5;6;4;1;8;7;3;3;7;4;1;2;2;6;1;1;5;7;5;9;3;12;9;11;11;9;9;6;6;10;6;4;12;8;7;7;14;8;2;4;1;2;2;0;2;0;1;3;1;1;2;0;1;3;0;0;0;0;0;0;0;1;2;1;1;1;1;2;1;1;0;1;0;0;2;3;2;1;1;1;2
PURA_M06743_1.94d.bed	0.11866735359780183	691	5823	467922	29;27;24;32;35;38;40;27;30;23;36;30;28;32;25;32;32;26;26;33;47;33;37;30;18;25;49;36;35;28;26;37;35;44;35;29;49;56;52;76;65;45;48;56;51;55;54;27;46;69;55;47;41;53;50;48;38;56;40;40;48;75;70;54;48;38;48;44;54;48;38;39;44;29;40;35;33;47;43;57;57;50;47;62;52;43;45;38;42;45;55;35;41;65;58;56;49;63;58;50;33;46;33;29;42;51;40;42;43;40;23;28;15;34;28;34;36;38;37;34;33;27;39;32;23;21;19;23;16;21;27;35;32;…
NR2F1_M05951_1.94d.bed	0.11822660098522167	72	609	38981	4;1;0;1;1;2;3;3;1;2;0;1;2;0;2;1;1;1;0;2;0;2;2;0;3;3;0;2;1;0;4;1;2;1;2;0;1;0;4;4;2;5;8;13;17;10;16;12;13;7;13;16;6;6;10;7;11;11;8;8;10;5;5;5;6;4;3;3;8;6;5;4;3;8;5;3;3;6;4;2;3;3;7;1;1;7;7;5;7;3;13;9;13;10;7;8;7;8;9;6;5;13;9;10;6;14;6;2;4;1;4;1;0;2;1;1;2;1;1;3;1;1;2;1;0;0;0;1;0;0;2;2;1;2;0;0;2;2;1;1;1;0;1;1;2;2;2;1;0;2
PPARA_M09921_1.94d.bed	0.11806797853309481	66	559	34943	3;1;0;1;2;2;3;3;1;1;0;1;0;0;2;1;1;1;0;0;0;1;1;0;0;3;0;3;1;0;2;0;2;0;1;0;1;0;4;3;3;4;8;12;17;10;15;11;12;4;13;11;10;5;9;6;11;11;8;9;7;7;5;5;7;3;4;4;4;7;5;4;1;5;8;4;3;6;2;3;2;2;6;1;1;5;5;6;8;4;10;11;11;9;8;10;5;7;10;6;4;10;8;6;9;13;8;1;5;1;1;1;0;2;0;1;2;2;2;2;0;1;3;0;0;0;0;0;0;1;1;3;1;0;1;1;0;2;1;1;1;0;0;1;1;2;2;1;0;1
ZNF480_ZNF480.RCADE.bed	0.11797752808988764	21	178	43626	3;2;3;0;0;2;0;1;0;0;2;1;3;0;0;1;2;2;0;0;1;1;3;0;1;0;0;4;1;1;2;4;1;0;0;0;1;3;3;2;1;1;1;4;1;2;1;0;1;2;2;0;1;0;3;1;1;1;0;2;1;1;3;4;0;0;3;0;1;1;1;3;1;1;2;0;0;1;3;0;2;1;2;2;2;0;1;1;1;1;1;0;1;3;0;2;1;1;1;0;2;0;1;0;0;1;1;2;1;2;1;0;0;0;1;0;1;2;1;0;1;0;2;4;1;0;0;0;3;0;3;3;0;0;1;1;0;2;0;0;6;1;0;0;2;2;0;2;0;3
NR2F6_M05957_1.94d.bed	0.11794871794871795	69	585	37031	5;1;0;0;1;1;3;4;1;2;0;0;2;0;1;2;1;0;0;2;0;1;2;0;3;2;1;2;1;0;3;0;3;0;3;0;1;0;4;2;3;5;8;10;19;11;15;12;12;9;13;11;11;5;9;6;11;12;8;7;8;7;5;6;6;3;4;3;6;7;5;4;3;6;6;4;3;6;3;1;3;4;6;1;1;5;7;4;8;3;12;9;11;11;7;9;6;6;11;5;5;14;8;9;7;12;8;2;4;1;2;1;0;2;0;0;2;0;1;2;1;0;3;1;0;0;0;1;1;0;2;2;0;0;1;0;2;1;0;1;1;0;1;1;2;1;2;1;0;3
ZNF8_M10347_1.94d.bed	0.11764705882352941	4	34	13996	1;1;1;0;0;0;0;1;1;0;0;0;0;2;0;0;1;0;0;0;0;0;0;0;0;0;0;0;1;1;0;0;0;0;0;0;0;0;0;1;0;0;0;0;0;0;0;0;0;0;0;0;1;0;0;0;0;1;0;0;0;0;0;0;0;2;0;0;0;0;0;0;0;0;1;0;0;0;0;1;0;0;0;1;0;1;0;0;0;0;0;0;0;0;0;1;1;2;0;0;0;0;0;0;1;0;0;0;0;1;0;1;0;0;0;0;0;0;0;0;0;0;0;0;0;0;0;0;0;0;0;1;0;0;0;0;1;0;0;3;0;0;0;0;0;0;0;0;0;2
ARGFX_M09430_1.94d.bed	0.11764705882352941	4	34	21456	3;0;0;0;0;0;0;0;0;0;0;0;0;2;0;0;0;0;1;0;0;0;2;1;0;0;0;0;0;0;0;0;0;1;0;1;0;0;0;0;2;0;1;0;0;0;0;0;0;0;0;0;0;0;0;0;0;0;0;0;0;0;0;0;0;1;0;0;0;1;0;0;1;0;0;0;0;0;0;0;0;1;0;0;0;0;0;0;0;0;0;0;0;0;0;0;1;0;0;1;0;1;0;0;0;0;0;0;0;0;1;0;0;0;0;0;0;1;2;2;1;1;0;0;0;0;0;0;0;0;0;0;1;0;0;0;0;0;0;0;0;0;0;0;1;0;1;0;0;1
ZNF35_M10404_1.94d.bed	0.11754966887417219	71	604	102563	5;4;4;2;2;6;5;4;5;3;4;5;4;6;4;5;5;6;5;5;5;4;6;7;7;4;2;1;0;5;5;3;6;4;8;4;6;3;3;7;5;5;6;6;4;1;4;6;1;0;3;0;4;14;7;6;2;5;5;0;5;0;2;3;5;1;4;1;4;4;3;4;4;4;5;3;6;5;7;7;5;3;5;2;1;5;5;3;2;2;4;2;3;3;6;1;7;2;6;1;6;4;3;5;5;2;4;4;1;5;0;5;3;5;5;5;6;1;3;3;6;3;4;3;5;5;6;5;6;3;6;4;4;5;2;4;4;1;5;2;1;5;6;3;4;2;6;3;4;3
ZNF75D_ZNF75D.RCADE.bed	0.11728395061728394	19	162	36470	2;0;0;0;1;0;0;1;1;1;0;2;0;1;1;2;4;0;0;0;4;1;1;1;1;1;2;2;1;1;0;2;0;1;0;2;0;2;1;1;1;1;1;1;1;0;0;2;0;1;2;1;2;2;0;2;2;2;0;1;0;2;1;1;2;1;1;1;1;0;2;2;0;1;1;1;2;2;1;1;2;1;1;1;1;1;1;3;0;0;1;2;0;0;0;0;1;0;0;2;1;2;2;2;1;1;1;1;2;1;1;0;1;2;1;1;0;2;3;1;1;0;3;1;0;2;1;1;2;0;0;2;0;1;0;4;1;1;2;1;1;1;3;0;0;0;2;0;0;3
VDR_M06221_1.94d.bed	0.11688311688311688	9	77	20659	1;1;0;0;2;0;2;0;0;1;0;1;0;0;1;3;0;0;2;0;2;0;0;0;0;0;0;0;2;0;0;1;0;0;0;0;2;0;2;0;0;0;2;0;0;0;1;0;0;1;1;0;0;1;0;0;1;0;0;0;0;1;1;0;0;1;1;2;0;0;1;0;0;0;1;1;0;0;0;1;0;0;1;1;0;1;0;0;0;1;0;0;0;0;1;0;2;0;1;0;1;0;2;0;0;1;0;1;0;0;1;0;0;0;0;0;1;1;1;0;0;1;0;1;0;1;2;1;1;0;0;0;0;1;2;0;0;1;1;1;0;0;0;1;0;1;1;0;2;1
NR2C1_M09871_1.94d.bed	0.11688311688311688	9	77	17694	1;1;2;0;2;0;2;0;0;0;0;1;0;0;0;1;0;0;0;0;0;0;0;0;0;0;2;1;0;1;0;1;0;0;0;0;0;0;0;2;0;0;0;0;1;0;0;0;0;1;0;4;0;0;0;2;0;0;1;0;1;0;0;2;0;1;0;0;0;0;1;0;1;0;0;1;0;1;3;0;1;0;0;0;0;1;0;1;1;0;0;1;0;0;0;0;1;0;0;0;0;0;0;1;3;0;3;0;2;2;1;1;2;1;2;1;0;0;1;0;0;0;0;0;0;0;1;0;0;0;0;0;0;0;0;2;0;0;0;0;0;0;0;0;0;2;1;2;3;2
STAT5A_M06792_1.94d.bed	0.11666666666666667	7	60	30054	2;0;1;2;1;2;1;0;0;0;0;0;1;1;1;0;0;0;0;0;0;0;1;1;1;1;0;1;0;0;0;0;0;0;0;0;0;2;1;0;0;0;0;0;0;0;0;0;1;0;0;0;1;0;0;0;0;0;0;1;0;0;1;0;3;1;1;0;0;0;0;0;0;0;0;1;1;0;1;1;0;0;0;0;0;1;0;0;1;0;0;0;0;2;0;0;1;0;0;0;1;1;1;0;0;0;1;0;2;1;0;1;1;0;0;0;2;1;0;1;0;1;0;0;0;0;0;0;1;0;0;0;0;0;0;1;0;0;1;0;0;0;0;1;2;0;0;0;0;1
ZNF468_ZNF468.RCADE.bed	0.11625051166598445	284	2443	212058	17;12;15;10;13;16;12;8;18;13;15;13;18;8;13;18;16;8;12;15;16;15;19;13;17;13;15;10;25;24;20;14;19;20;14;13;14;23;17;17;9;12;20;15;24;15;22;16;13;24;22;15;21;19;24;27;22;16;17;15;23;27;25;26;20;23;34;17;14;18;11;17;20;17;13;14;17;20;21;25;20;27;17;18;19;22;27;20;18;18;29;19;24;20;24;13;11;28;14;15;16;28;14;15;21;13;24;21;25;18;16;5;12;13;13;20;12;12;12;11;8;12;13;9;16;12;13;8;11;7;11;10;14;10;12;12;…
ZNF805_ZNF805.RCADE.bed	0.11594202898550725	48	414	77652	3;5;1;3;3;2;0;1;3;1;4;1;5;4;1;5;4;4;1;5;2;2;3;1;1;3;3;3;3;5;4;1;2;4;0;2;1;4;2;5;4;1;4;4;2;3;4;3;3;2;2;4;3;4;0;3;6;3;1;2;1;1;0;3;1;2;2;2;2;2;5;1;3;5;2;3;2;1;3;8;1;5;2;0;2;1;2;2;5;1;5;1;1;1;2;3;5;2;8;6;1;3;0;3;4;4;2;3;2;6;4;1;1;6;2;0;5;1;3;4;4;2;1;2;6;0;2;4;3;2;1;3;3;2;1;2;2;4;2;2;4;3;3;5;0;1;8;2;7;8
ZFP69_ZFP69.RCADE.bed	0.11564625850340136	17	147	38964	1;0;0;1;0;1;2;1;1;3;2;0;0;2;2;0;0;1;0;1;0;0;1;0;0;1;2;1;0;1;0;0;0;0;3;0;0;1;1;2;0;1;1;0;2;3;2;1;1;1;1;0;0;0;2;1;2;0;0;0;0;1;1;1;0;1;1;2;1;0;0;1;0;0;0;3;0;0;0;1;5;1;2;1;0;1;2;0;2;1;0;1;2;3;1;0;0;1;0;1;1;0;2;2;1;2;2;2;1;2;1;0;2;1;0;1;0;3;1;1;1;2;1;3;2;0;1;0;1;1;1;3;3;0;1;3;1;0;1;0;0;0;1;1;1;2;2;1;0;2
IRX1_M08847_1.94d.bed	0.11538461538461539	3	26	19788	1;0;0;0;0;0;0;0;0;0;0;0;0;0;0;0;0;1;1;0;0;0;0;0;0;1;0;0;0;0;0;1;0;0;0;0;0;0;0;0;0;0;0;1;0;0;0;0;0;0;0;0;1;0;0;0;0;0;0;0;0;0;0;0;1;0;0;0;0;1;0;0;0;0;0;0;0;1;0;0;0;0;0;0;0;0;0;0;0;0;1;0;0;0;0;0;4;0;1;0;0;0;0;0;0;0;0;0;0;0;1;0;0;1;1;0;0;0;0;0;0;0;0;0;0;0;0;0;0;0;0;1;0;1;0;0;0;0;0;0;0;0;1;0;0;0;0;0;1;2
RORA_M10287_1.94d.bed	0.11538461538461539	3	26	16618	2;1;0;1;0;0;0;0;0;0;0;0;0;0;0;0;0;1;0;2;0;1;0;1;0;0;0;1;0;0;0;1;0;0;1;0;1;0;0;0;0;0;0;0;0;0;0;0;1;1;0;0;0;0;0;0;0;0;0;1;0;0;0;0;0;0;0;0;0;0;0;1;0;0;0;0;0;0;1;0;0;0;0;0;0;0;0;0;0;0;0;0;0;0;1;1;0;0;0;0;0;0;0;1;0;0;0;0;0;0;0;0;0;0;0;0;0;0;0;0;0;0;0;0;0;0;0;0;0;0;0;1;0;0;0;0;1;0;0;0;0;0;0;0;0;0;1;0;0;1
ZNF124_ZNF124.RCADE.bed	0.11515151515151516	38	330	65283	2;2;5;6;1;3;2;1;2;1;3;2;1;2;1;1;0;2;7;1;0;1;4;0;1;1;4;2;2;0;1;1;2;3;5;3;3;3;0;2;0;0;0;2;2;2;5;1;5;1;2;1;8;3;1;3;1;3;4;1;2;0;1;1;4;4;1;4;1;2;3;2;1;0;5;3;1;1;4;3;4;2;3;4;2;2;1;3;4;2;2;1;4;4;3;1;2;2;1;1;0;1;0;5;5;5;3;2;1;1;2;3;5;2;6;1;7;2;1;1;3;2;0;1;2;2;4;4;3;1;2;0;3;4;2;1;0;0;1;1;3;3;0;0;3;4;1;3;3;1
PBX1_M06714_1.94d.bed	0.11475409836065574	7	61	20508	1;0;0;0;0;1;0;0;2;1;0;1;0;0;1;1;0;2;2;0;1;1;0;1;1;0;1;0;3;0;0;1;0;0;1;1;0;1;0;0;0;0;1;1;0;2;0;0;1;1;0;1;0;0;0;1;0;0;0;0;2;0;1;0;0;1;0;0;1;0;0;0;1;0;0;0;0;2;0;1;0;1;0;1;0;0;0;0;1;1;1;0;0;1;0;0;0;0;0;0;0;0;0;2;0;0;0;0;0;0;1;0;0;0;0;0;1;1;0;0;0;1;0;0;0;0;0;0;0;0;0;1;0;1;0;1;0;0;1;0;0;0;0;0;0;0;0;0;0;3
FOXI1_M08679_1.94d.bed	0.11428571428571428	4	35	15980	1;1;1;0;0;1;0;0;0;1;1;0;0;0;1;0;0;0;1;0;0;1;0;1;0;0;0;0;0;1;0;0;0;0;0;0;0;0;0;0;0;0;0;0;0;0;0;0;0;0;0;0;0;0;0;0;0;0;1;1;0;0;1;0;0;1;0;1;0;0;1;0;0;1;0;0;0;0;0;0;0;0;0;0;1;0;0;0;0;0;0;2;0;0;1;0;0;1;0;0;0;0;1;0;0;1;0;0;1;0;0;0;0;0;0;0;0;1;0;0;0;0;0;0;0;1;2;1;0;0;0;0;1;0;0;0;0;0;0;0;0;0;0;1;0;0;0;0;0;1
BHLHA15_M00224_1.94d.bed	0.11428571428571428	4	35	20490	2;1;1;0;0;0;0;1;0;0;0;1;0;0;0;0;0;0;0;1;0;1;0;0;0;0;0;0;0;1;1;0;0;0;0;0;1;1;0;0;0;0;1;0;0;0;0;0;1;0;0;2;0;0;2;0;0;0;0;0;0;0;1;0;0;0;0;0;0;0;0;1;0;1;0;0;0;0;0;0;1;0;0;0;0;0;0;0;0;0;0;0;0;0;0;0;0;1;0;0;0;0;0;0;0;0;0;1;0;0;1;0;0;0;1;0;0;1;0;0;0;1;0;0;1;0;1;0;0;0;1;0;0;0;0;0;0;0;0;0;0;0;0;0;1;0;0;0;1;1
ZNF85_ZNF85.RCADE.bed	0.1141732283464567	29	254	54371	4;2;1;2;3;0;3;3;0;2;2;2;1;2;3;2;2;0;0;3;3;2;0;4;3;0;0;1;2;2;1;2;4;0;2;1;2;2;1;2;2;1;3;2;1;1;3;1;3;1;3;5;2;1;1;2;2;3;1;1;2;4;1;0;0;2;1;1;1;4;0;4;1;0;3;3;2;1;0;1;3;2;2;2;1;0;1;6;1;1;0;1;0;2;0;1;1;1;1;1;4;1;2;1;2;1;5;2;2;3;4;4;1;2;0;2;1;2;1;1;0;0;0;2;0;0;1;0;1;2;1;0;2;2;1;2;4;1;2;2;1;5;1;2;2;1;3;3;1;2
RXRG_M06075_1.94d.bed	0.11397058823529412	62	544	32598	3;1;0;0;1;1;3;3;1;1;0;0;0;0;1;2;1;1;0;0;0;1;1;0;0;2;2;3;1;0;3;0;3;1;1;0;0;1;4;2;4;4;7;10;18;8;14;15;9;7;14;9;9;6;8;6;11;10;9;8;8;6;6;5;3;7;4;3;4;7;3;5;1;6;7;4;4;3;5;2;2;1;5;2;1;3;8;4;5;6;10;11;11;9;8;8;6;5;10;7;4;9;8;5;9;13;9;1;5;1;1;1;0;2;1;0;2;1;1;2;0;1;2;0;0;0;0;1;0;0;1;2;0;0;1;1;0;1;2;0;1;0;0;2;2;1;3;1;0;1
INSM1_M06607_1.94d.bed	0.11384615384615385	37	325	40746	2;4;0;0;1;5;4;6;1;0;1;1;3;1;4;0;4;2;2;3;2;1;2;0;2;2;0;4;1;0;3;1;0;0;3;1;1;4;2;2;3;1;1;5;4;3;3;3;3;3;2;0;4;3;3;1;5;2;1;3;2;3;4;4;3;4;3;2;3;4;3;3;1;2;2;1;4;2;3;2;1;2;1;3;2;3;3;3;4;1;1;4;0;4;4;1;1;4;1;1;3;7;3;2;0;2;5;3;1;1;3;2;4;1;1;2;2;3;0;1;2;0;1;2;1;1;5;3;2;1;1;3;1;1;1;2;3;3;0;2;0;4;0;1;0;3;2;3;1;2
TGIF1_M09243_1.94d.bed	0.11363636363636363	10	88	29796	4;2;2;2;0;0;2;0;0;0;2;0;0;0;0;0;0;0;0;2;2;2;0;0;0;0;0;4;0;0;0;0;0;1;0;0;0;0;0;0;0;2;0;4;0;0;0;0;0;0;0;0;0;0;0;4;0;0;0;0;0;2;0;0;0;0;2;0;0;2;0;0;0;1;0;1;2;0;0;0;0;1;0;2;0;0;0;0;0;2;1;1;0;0;2;0;0;0;2;0;0;0;0;0;0;2;0;0;0;0;0;4;0;0;0;0;0;0;0;2;0;1;4;0;2;4;0;0;0;2;2;3;2;0;0;0;0;0;0;0;1;0;0;0;0;0;0;0;0;2
ZNF460_M09373_1.94d.bed	0.11282051282051282	66	585	44932	5;5;7;3;5;2;3;3;1;3;3;2;0;3;4;7;1;7;1;3;3;6;2;1;7;7;2;5;7;4;5;6;3;3;0;5;3;9;8;4;10;8;3;0;3;3;4;3;4;3;2;7;7;9;5;11;7;7;8;5;3;6;6;9;6;8;1;5;4;3;7;7;3;7;1;2;1;4;4;3;5;4;6;4;4;4;4;2;6;5;3;3;5;1;5;4;3;3;3;5;4;3;3;3;4;2;3;5;5;3;0;5;2;4;3;3;4;6;4;5;4;3;4;6;1;4;3;4;2;2;3;1;2;3;2;0;4;3;4;3;2;1;4;0;4;1;0;2;3;2
GATA1_M09589_1.94d.bed	0.11267605633802817	8	71	24875	1;1;0;0;1;1;0;0;0;0;0;0;1;0;1;1;2;0;0;2;1;0;0;1;0;0;1;3;1;0;0;0;0;0;0;0;0;1;2;0;1;0;0;1;0;0;0;2;0;0;0;1;1;0;0;1;0;0;1;0;0;0;0;0;0;0;0;0;0;0;0;0;0;0;0;1;3;0;2;1;0;0;0;1;0;0;0;0;2;1;1;0;0;1;0;1;0;1;1;0;1;0;1;1;0;0;1;0;0;2;0;0;0;1;0;0;0;0;0;0;0;0;2;0;0;0;2;1;1;0;1;0;1;2;1;0;1;0;0;0;0;0;0;1;1;0;1;1;0;2
ZFP90_ZFP90.RCADE.bed	0.11235955056179775	10	89	40382	3;1;3;1;0;0;1;1;1;0;1;0;1;2;0;2;1;0;2;0;0;0;0;0;0;0;2;0;0;0;0;0;0;0;1;0;1;1;0;0;0;0;0;1;0;0;0;1;1;1;2;0;0;1;2;1;0;0;1;2;1;1;0;0;1;1;0;0;0;0;0;1;1;0;0;2;1;1;1;1;0;1;0;1;0;1;2;0;0;0;0;0;0;1;1;1;1;0;1;0;1;0;0;1;0;0;1;1;1;1;0;1;0;0;2;0;1;0;1;0;0;1;0;0;0;0;1;1;1;1;0;1;1;0;0;0;1;1;0;2;1;1;0;2;0;0;0;0;0;2
ZNF324B_ZNF324B.RCADE.bed	0.112	28	250	42618	2;1;0;0;5;1;1;1;0;0;0;0;2;1;1;2;4;4;2;3;2;2;3;2;1;1;4;3;1;1;3;1;1;1;1;1;1;1;1;3;3;1;2;0;1;1;2;1;4;4;1;1;3;4;2;2;1;1;2;1;3;1;4;3;2;4;3;6;4;1;0;1;1;5;3;0;0;3;0;0;1;2;0;1;0;3;3;1;3;4;3;1;5;0;5;2;0;2;0;1;1;2;2;0;2;0;4;3;2;0;0;2;2;2;0;0;2;4;2;3;0;0;2;2;0;0;0;2;1;2;2;2;1;0;0;2;1;0;1;2;1;1;1;0;3;3;1;0;1;3
ZNF18_ZNF18.MEME.bed	0.11171662125340599	41	367	67221	2;3;5;5;4;3;1;1;6;2;2;3;0;1;2;4;6;0;2;0;2;5;0;5;3;2;2;5;1;2;2;3;3;2;1;0;1;1;1;3;0;2;2;3;4;3;2;1;2;1;1;3;0;0;2;2;1;5;4;1;5;2;4;1;2;3;3;4;7;1;0;1;2;4;1;5;3;2;4;3;1;3;2;3;1;2;3;1;2;4;2;1;0;2;1;0;0;4;3;2;3;0;3;3;2;1;3;6;4;1;4;1;0;4;1;2;4;4;0;3;3;3;2;3;4;4;1;2;2;0;1;3;6;5;3;0;2;3;0;2;5;1;6;3;9;4;1;4;0;6
ZNF71_M10438_1.94d.bed	0.11139240506329114	264	2370	350449	19;12;15;21;11;23;15;13;11;11;16;15;17;25;15;11;11;16;15;17;20;13;16;16;25;20;17;14;16;12;17;15;13;13;12;12;20;11;16;17;20;13;18;24;23;13;21;19;16;14;31;14;12;17;21;17;20;24;15;13;22;19;13;16;18;15;19;19;21;22;19;12;14;10;13;8;12;20;14;14;21;24;20;18;12;21;20;19;29;20;19;12;22;23;17;9;20;12;19;22;17;10;19;20;13;14;11;9;15;12;15;13;20;15;10;15;9;11;17;13;13;11;12;24;13;13;17;11;9;16;12;19;15;10;7;…
FOXD1_M09582_1.94d.bed	0.1111111111111111	7	63	17346	1;0;0;0;0;0;0;0;1;0;0;0;1;0;0;0;0;1;0;0;1;1;0;0;1;0;1;1;0;0;0;0;0;0;0;1;1;1;0;0;0;0;0;0;0;0;0;1;0;0;3;0;0;1;1;0;1;0;1;0;0;0;0;0;0;1;0;0;0;1;0;0;1;1;0;0;0;1;0;0;0;0;1;1;0;0;1;0;1;1;0;1;0;0;0;1;2;0;0;2;1;0;1;0;3;0;1;0;0;1;0;0;0;1;2;1;0;0;1;0;0;0;0;0;0;1;0;1;0;0;0;0;0;0;2;1;1;1;0;1;0;0;1;0;0;1;2;0;0;2
E2F1_M05625_1.94d.bed	0.1111111111111111	2	18	11188	1;0;0;0;0;0;0;0;0;0;0;0;0;0;0;0;0;2;0;0;0;0;0;0;0;0;0;0;0;0;0;0;0;0;0;0;0;0;0;1;0;0;1;0;0;0;0;0;1;2;0;0;0;0;0;0;0;0;0;0;0;0;0;0;0;1;0;1;0;0;0;0;0;0;0;0;0;1;0;0;0;0;0;0;0;0;0;0;0;1;1;0;0;0;0;0;0;0;1;0;0;0;0;0;0;0;0;0;0;0;0;0;0;0;0;0;0;0;0;0;0;0;0;0;0;0;0;0;0;0;0;0;0;0;0;0;1;0;0;0;0;0;1;0;0;0;0;0;0;1
DMRT3_M00894_1.94d.bed	0.1111111111111111	3	27	16950	1;0;1;0;0;0;1;0;0;0;1;0;1;1;0;2;0;0;0;0;1;0;0;1;0;0;0;0;0;1;0;0;0;0;0;0;0;0;0;0;0;0;0;0;0;0;0;0;0;1;0;0;0;0;0;0;0;0;0;0;0;0;0;1;0;0;0;0;1;0;0;0;0;0;0;0;1;1;0;0;0;0;0;0;0;0;0;0;0;0;0;0;0;0;1;0;0;0;0;1;0;0;0;0;0;0;1;1;0;0;0;0;0;0;0;0;0;0;0;0;0;0;0;0;0;0;0;0;0;0;0;1;0;0;0;0;0;0;0;1;0;2;0;0;0;0;0;0;1;1
MTF1_M08937_1.94d.bed	0.1111111111111111	4	36	14044	2;1;0;0;0;0;0;0;0;0;1;0;0;0;0;0;0;0;0;0;1;1;0;0;0;0;0;0;0;0;0;1;0;0;0;1;0;0;0;0;0;0;0;0;0;1;0;0;0;0;1;0;0;0;1;1;0;0;0;0;1;1;1;1;0;0;0;0;0;0;0;0;0;0;0;1;0;1;0;1;0;1;0;0;1;0;0;1;0;0;1;0;1;0;0;0;0;0;0;1;0;0;0;0;0;1;0;0;1;1;0;1;0;0;1;1;0;0;0;0;0;0;0;0;0;0;0;0;0;0;0;1;0;0;0;0;1;0;0;1;0;0;0;0;0;0;0;0;0;1
ALX4_M05562_1.94d.bed	0.1111111111111111	2	18	16740	1;0;0;0;0;0;1;0;1;0;0;0;0;1;0;0;0;0;0;0;0;1;1;0;0;0;0;0;0;0;0;0;0;0;1;0;0;0;0;0;0;1;0;0;0;0;0;0;0;0;0;0;0;0;0;0;0;0;0;0;0;0;0;0;0;0;0;0;0;0;0;0;0;0;0;0;0;0;0;0;0;0;0;0;1;0;0;0;0;0;0;0;0;0;0;0;0;0;0;0;0;0;1;0;1;0;0;0;0;1;0;0;0;0;0;0;0;0;0;0;0;1;0;1;1;0;0;0;0;0;0;0;0;0;0;0;0;0;0;1;0;0;0;0;0;0;0;0;0;1
ZSCAN9_M09421_1.94d.bed	0.1111111111111111	5	45	21970	2;0;0;0;0;0;0;0;0;0;1;0;0;0;0;0;1;0;0;0;0;0;0;0;0;0;0;1;0;0;0;0;0;0;0;1;0;0;2;0;1;1;3;0;0;1;1;0;1;2;0;1;0;1;1;0;0;0;0;0;0;1;0;1;1;0;0;0;0;0;0;0;0;0;0;1;0;0;0;1;0;0;0;2;0;0;0;0;0;0;0;1;0;0;0;0;1;1;2;1;0;0;0;1;0;0;0;0;1;0;0;0;0;0;1;1;0;0;0;0;0;0;0;0;0;0;0;0;0;0;1;0;1;0;0;0;0;0;0;2;0;0;0;0;0;0;1;0;0;1
CDC5L_M06466_1.94d.bed	0.1111111111111111	2	18	14608	1;0;0;1;0;1;0;0;1;0;0;0;0;0;0;0;0;1;0;0;0;0;0;0;0;0;0;0;0;0;0;0;0;0;0;0;0;0;0;0;0;0;1;0;0;0;0;0;0;0;1;0;0;0;0;0;1;0;0;0;0;0;1;0;0;0;0;0;0;0;0;0;0;0;1;0;0;0;0;0;0;0;0;0;0;0;0;0;0;0;0;0;2;0;0;0;0;0;0;0;0;0;0;0;0;0;0;0;0;0;0;0;0;1;0;0;0;0;0;0;0;1;0;0;0;0;0;1;0;0;0;0;0;0;0;0;0;0;0;1;0;0;0;0;0;0;0;0;0;1
ZNF671_ZNF671.RCADE.bed	0.11072664359861592	32	289	63485	2;2;2;1;0;0;2;4;2;2;2;2;3;3;5;0;2;0;1;0;2;0;0;2;5;0;2;4;3;3;3;0;0;3;2;0;0;2;1;1;1;2;2;0;7;2;2;3;2;2;0;2;3;1;2;1;3;2;2;1;1;2;0;3;0;2;1;4;3;4;2;0;2;1;1;2;0;2;2;0;1;7;1;2;5;2;5;1;1;2;7;5;3;0;1;1;0;3;2;2;0;1;3;2;4;2;3;2;1;0;1;3;2;6;2;1;2;0;2;2;1;2;2;2;0;1;1;1;5;0;1;3;4;3;1;3;1;5;1;2;2;0;2;1;1;0;3;3;4;3
ZNF416_M07145_1.94d.bed	0.11046511627906977	19	172	51929	2;1;3;2;2;0;2;2;1;1;2;0;1;0;1;2;0;0;2;2;2;1;2;0;3;2;2;2;0;0;1;1;2;1;1;1;0;2;2;0;0;3;1;2;0;1;0;0;3;2;1;0;3;2;0;0;1;0;0;1;1;2;2;2;0;2;0;2;0;1;1;2;1;0;2;1;1;0;1;2;3;1;0;1;0;1;0;1;1;2;0;2;0;0;1;2;1;0;0;2;2;1;2;0;0;1;0;0;1;0;2;2;2;0;2;1;0;2;2;3;1;1;3;0;2;2;2;0;0;3;0;1;1;1;0;1;2;2;0;3;0;0;0;4;2;1;0;0;2;2
PRDM9_PRDM9.RCADE.bed	0.1099347844499026	1298	11807	951184	85;63;48;83;67;87;87;67;72;87;72;80;79;54;66;66;65;62;67;53;59;54;68;72;71;74;92;71;84;61;65;93;57;89;75;74;86;124;106;132;127;98;114;108;152;119;104;92;99;122;111;95;93;99;110;114;120;143;110;105;91;114;114;102;121;132;101;83;128;99;75;54;47;53;87;64;64;63;82;90;92;115;92;103;100;66;110;104;86;112;97;94;61;92;105;63;79;110;106;78;61;94;68;82;78;81;75;79;80;69;52;67;45;57;54;58;64;57;58;63;51;43;…
ZNF490_M10444_1.94d.bed	0.10989010989010989	20	182	40004	2;0;0;1;2;0;2;1;0;1;1;0;1;2;2;1;2;0;0;0;3;2;1;2;4;0;0;2;2;0;1;0;1;1;2;0;0;2;3;3;1;2;2;0;0;0;1;0;0;0;1;2;0;1;0;0;4;5;1;1;3;3;3;0;2;0;4;0;1;2;1;3;2;2;1;0;0;0;2;0;1;3;1;0;3;4;2;2;2;0;2;4;1;2;1;1;2;2;0;1;1;2;0;1;0;0;3;0;0;1;1;1;2;0;0;1;0;1;0;1;1;1;0;1;1;0;0;2;1;3;1;3;0;1;1;2;3;1;0;4;0;3;1;2;0;0;1;0;1;1
CEBPZ_M06474_1.94d.bed	0.10989010989010989	10	91	24546	1;0;0;0;1;3;2;1;0;0;1;0;2;1;1;0;0;1;0;0;0;0;1;1;2;0;0;1;2;1;0;0;1;0;0;0;0;0;0;0;1;0;0;1;0;0;0;0;0;0;0;1;1;2;0;2;1;1;2;1;1;1;0;0;2;1;2;0;0;0;1;1;2;0;1;1;1;1;0;0;0;0;1;1;1;0;2;1;1;1;1;1;3;0;0;1;0;0;0;1;0;0;0;1;0;2;1;0;1;0;1;0;0;0;0;1;0;1;1;0;0;0;0;1;0;0;0;0;1;1;0;0;2;2;3;1;0;0;0;1;0;0;0;1;0;0;1;0;0;1
ZNF419_M10413_1.94d.bed	0.1097770154373928	64	583	94748	4;2;3;5;4;5;4;7;2;4;3;4;3;3;5;3;5;2;3;5;4;6;6;2;5;6;1;3;1;6;1;3;3;6;2;1;4;3;2;6;6;7;5;7;5;7;2;6;2;2;4;5;7;9;3;2;5;7;5;4;6;3;4;2;4;2;3;4;7;1;3;0;5;3;5;4;2;3;7;4;6;5;5;6;4;4;1;2;3;5;5;2;4;1;1;5;2;7;5;10;2;3;3;4;5;4;4;4;5;0;2;3;4;3;2;5;3;5;3;3;3;3;3;4;4;3;11;7;6;3;3;3;2;5;3;4;1;2;1;3;7;1;3;5;3;3;3;7;2;5
TGIF1_M09253_1.94d.bed	0.10975609756097561	9	82	26975	4;2;2;2;0;0;2;1;0;2;2;0;0;0;0;0;0;2;0;2;0;0;0;0;0;0;0;2;0;0;0;1;0;1;0;0;0;0;0;0;0;2;1;2;0;0;0;0;0;2;0;0;0;0;0;0;0;2;0;0;0;3;0;0;0;0;0;0;0;0;0;0;0;0;1;1;2;0;0;0;0;2;0;2;0;0;0;0;0;0;1;0;0;0;0;0;0;0;2;0;0;0;0;0;0;2;0;0;0;0;0;4;0;0;0;0;0;0;0;0;2;0;4;0;0;4;0;1;0;2;2;2;3;0;1;0;2;0;0;1;0;0;0;0;0;0;1;0;0;2
ZNF266_ZNF266.RCADE.bed	0.1091703056768559	25	229	42068	4;3;1;0;1;0;1;2;1;1;1;2;2;1;1;1;1;5;3;1;2;3;0;2;0;1;1;3;2;1;3;0;0;1;3;1;0;0;0;0;5;3;1;1;3;1;3;1;1;0;2;2;0;2;1;5;1;1;1;6;2;3;3;1;3;0;2;0;0;2;3;1;3;3;2;1;2;3;2;0;1;0;2;1;0;1;0;4;3;1;1;3;1;1;5;1;2;0;1;2;1;0;2;2;0;2;1;2;2;2;0;1;2;1;0;0;0;1;2;0;2;4;2;1;2;2;0;3;1;1;0;1;3;0;1;1;2;2;1;1;3;1;0;1;3;1;1;1;2;3
ZNF549_ZNF549.RCADE.bed	0.10891089108910891	22	202	35259	5;4;1;2;2;2;1;0;0;1;2;3;2;1;1;2;0;3;0;1;2;2;0;0;0;2;1;1;1;0;2;2;0;2;2;3;1;0;1;3;1;2;1;1;4;2;0;1;0;1;1;0;3;2;2;1;2;3;2;4;1;1;2;2;2;1;2;0;2;2;0;3;3;1;0;0;1;3;1;3;1;1;0;2;3;0;0;2;2;1;0;3;1;0;1;1;1;0;1;0;2;1;1;2;1;1;1;1;2;2;1;1;3;0;0;0;3;5;1;1;1;2;1;2;1;1;2;1;0;1;0;0;0;0;1;2;3;1;2;0;2;0;0;1;1;0;0;2;3;1
IRF9_M05855_1.94d.bed	0.10869565217391304	5	46	17750	1;1;0;1;0;1;0;1;1;0;0;0;0;1;0;2;0;0;0;0;0;0;0;0;0;0;2;0;0;0;1;0;1;0;0;1;0;0;0;0;0;0;0;0;0;0;1;0;0;0;0;2;0;0;0;1;0;1;0;0;0;0;0;0;0;0;0;0;0;0;0;1;0;0;1;0;1;0;0;0;1;0;0;0;0;0;0;0;0;0;0;0;1;0;0;1;0;0;0;1;1;0;0;0;2;0;1;1;0;0;1;0;1;0;1;0;0;1;0;0;0;0;0;0;0;0;1;0;0;2;0;2;0;0;1;0;0;0;0;0;1;0;0;0;0;0;0;1;0;2
ZNF764_ZNF764.MEME.bed	0.10857142857142857	19	175	33479	1;1;1;2;3;0;1;1;0;1;2;2;2;2;0;3;1;1;1;4;0;1;4;0;0;2;2;1;1;1;0;0;2;1;2;1;0;1;1;1;1;1;0;2;0;0;0;0;0;0;2;1;1;2;1;0;1;1;3;1;1;0;0;3;0;2;1;2;0;2;0;2;1;3;0;1;1;1;0;0;4;0;3;3;1;3;1;0;0;4;3;1;0;1;0;0;3;0;1;2;0;0;1;1;0;1;2;0;2;1;1;2;2;1;0;1;2;0;1;0;3;1;2;3;1;3;0;0;3;0;0;1;1;1;2;3;0;2;1;0;4;3;0;1;0;0;1;1;0;2
ZNF81_ZNF81.RCADE.bed	0.10843373493975904	9	83	26866	1;0;0;0;1;1;3;4;3;2;0;0;0;1;0;1;0;1;1;1;1;1;0;1;0;0;0;0;1;0;0;0;0;2;1;0;2;0;3;0;0;0;0;0;0;0;0;0;0;0;0;1;1;0;1;1;0;0;1;1;0;1;2;0;0;0;1;1;0;1;0;0;0;1;2;1;1;0;1;0;0;0;0;0;0;0;1;0;0;1;1;0;0;1;0;0;1;1;0;0;1;0;0;0;0;1;0;0;1;0;0;0;2;2;1;0;1;0;0;0;1;1;0;0;1;0;1;0;0;0;3;0;0;0;0;1;0;1;0;1;0;0;1;0;0;2;0;0;2;2
E2F7_M08596_1.94d.bed	0.10810810810810811	4	37	14361	1;0;1;0;0;0;0;0;0;0;0;0;2;0;1;0;0;0;0;1;0;1;0;0;0;1;1;2;1;0;0;0;1;0;0;0;0;0;2;0;0;1;1;0;0;0;1;0;0;0;0;0;0;0;0;0;1;0;0;1;0;0;0;0;1;0;1;0;0;0;0;0;0;0;0;0;1;1;0;1;0;0;0;0;0;0;0;0;1;0;0;0;0;0;0;0;1;0;1;0;0;1;0;0;0;0;1;0;0;0;0;0;0;1;0;0;0;0;0;1;0;0;0;0;0;0;0;0;0;0;0;0;0;0;0;0;0;0;1;0;0;0;0;0;0;0;1;0;0;2
ZNF768_M10431_1.94d.bed	0.10774410774410774	96	891	134961	12;3;6;5;3;5;4;6;2;3;5;5;12;8;4;4;7;4;3;5;2;6;7;2;7;2;11;9;5;11;4;6;10;8;3;8;8;7;7;4;3;1;14;6;10;4;7;7;5;7;13;5;10;8;9;4;6;4;5;7;7;9;5;2;9;6;6;7;9;8;4;5;2;4;8;6;9;3;5;8;5;5;9;6;5;5;8;4;5;4;4;6;2;5;11;7;9;6;3;9;5;5;7;5;2;2;8;9;8;2;9;1;8;6;6;1;4;4;4;6;5;8;5;9;4;5;7;6;2;8;9;5;6;4;4;6;8;6;8;4;6;8;6;6;3;5;6;8;4;9
ZNF114_ZNF114.MEME.bed	0.10738255033557047	16	149	20952	1;2;0;0;2;0;1;0;0;0;0;0;1;1;0;0;0;0;0;1;1;2;1;1;0;0;2;2;3;1;2;0;0;1;0;2;2;0;2;2;0;0;1;2;2;0;2;1;1;2;1;1;2;1;2;2;2;1;0;2;0;0;3;0;4;3;0;3;0;0;1;2;1;1;2;1;1;3;1;1;0;0;0;0;3;1;3;1;0;1;2;0;1;3;0;1;2;1;0;0;4;0;1;2;0;0;1;0;0;2;1;0;0;0;0;1;2;2;1;0;0;1;2;2;0;1;4;2;1;2;0;1;0;0;0;0;0;0;0;0;2;2;2;1;0;0;1;1;1;1
FOXP3_M08699_1.94d.bed	0.10714285714285714	3	28	18618	1;0;0;1;0;0;0;1;0;0;0;0;0;0;1;0;0;1;0;0;0;1;0;0;0;0;0;0;0;0;1;0;0;0;0;0;0;1;0;0;0;0;0;1;0;0;0;0;0;1;1;0;0;0;2;1;0;0;0;0;0;0;0;0;0;0;0;0;0;0;0;0;0;0;0;1;0;0;0;0;0;0;0;1;0;0;0;0;0;0;0;0;0;0;1;2;0;0;0;0;0;0;0;0;0;0;0;0;1;0;0;0;0;0;0;0;0;0;0;0;0;0;0;0;0;0;0;0;0;0;1;0;0;0;1;0;0;0;0;0;1;0;0;1;0;0;0;2;0;1
LIN28A_M08897_1.94d.bed	0.10714285714285714	3	28	10727	1;0;0;0;0;0;0;0;0;0;0;0;0;1;0;0;0;0;0;0;0;0;0;1;0;3;2;0;0;0;0;0;0;0;0;1;1;0;0;1;0;0;0;0;0;1;0;0;0;1;0;0;0;1;0;0;1;2;0;0;1;0;0;0;0;0;1;0;1;0;0;0;0;0;0;0;0;0;0;0;0;0;1;0;0;0;0;0;1;0;0;0;1;0;0;1;1;0;1;0;0;0;0;0;0;0;0;0;0;0;0;0;0;0;0;0;0;0;0;0;0;0;0;0;0;0;0;0;0;0;0;0;0;0;0;0;0;0;0;0;0;0;0;0;0;0;0;0;0;1
POU3F3_M06012_1.94d.bed	0.10714285714285714	3	28	19374	1;0;0;0;1;0;0;0;0;0;0;1;2;0;0;0;0;0;2;0;0;0;1;0;0;0;0;0;0;0;0;0;0;0;0;0;0;0;0;0;0;0;0;0;0;0;0;0;0;1;0;0;0;0;0;0;0;0;0;0;0;1;0;0;0;0;0;1;0;0;0;0;0;0;0;0;0;1;0;0;0;1;0;0;0;1;0;0;0;1;0;0;0;0;0;0;0;0;0;0;0;0;1;0;0;0;0;0;0;0;0;0;2;0;1;0;0;0;0;0;0;0;0;1;1;0;0;0;0;0;0;0;0;0;0;0;1;0;1;1;0;0;1;1;0;0;0;0;0;1
ZNF681_ZNF681.RCADE.bed	0.10666666666666667	8	75	17735	1;0;0;0;0;1;1;0;0;1;0;0;0;1;0;0;0;0;1;0;0;0;0;0;1;0;2;1;0;0;0;0;1;1;2;0;1;0;0;1;0;1;0;1;1;0;0;0;1;0;1;1;1;0;0;1;1;0;0;1;0;1;2;2;0;0;1;1;0;1;0;0;0;0;0;0;0;0;1;0;0;1;0;1;1;2;0;2;1;0;1;0;3;0;4;1;0;1;3;1;1;0;1;1;1;0;0;3;0;1;0;0;1;0;0;1;0;1;0;1;0;0;0;0;0;0;0;0;2;0;0;0;0;0;0;0;0;0;0;0;0;0;0;1;0;1;0;0;0;1
ZNF410_M09369_1.94d.bed	0.10638297872340426	5	47	17072	2;0;0;0;0;1;0;1;0;0;1;1;1;0;1;0;0;1;0;0;0;0;0;0;0;0;1;0;0;1;0;0;0;1;0;0;0;0;0;0;0;2;0;0;0;0;1;0;1;2;1;0;1;0;0;0;0;1;0;1;0;0;0;0;0;1;0;1;0;1;0;0;0;0;0;0;1;0;0;0;1;0;0;0;0;0;0;0;0;0;0;0;0;1;0;0;0;1;0;0;1;1;0;1;0;0;0;0;0;0;0;0;0;1;0;1;1;1;0;0;0;0;0;1;0;0;0;0;2;1;0;0;0;0;0;0;0;0;0;0;0;0;0;0;0;2;0;0;2;2
PAX9_M05986_1.94d.bed	0.10638297872340426	5	47	14865	1;1;2;0;0;0;0;0;0;1;0;0;1;0;0;0;1;0;0;0;0;0;0;0;0;0;0;0;1;1;0;0;0;1;0;3;0;0;0;0;0;0;1;0;0;1;1;1;0;1;1;0;0;0;0;0;0;0;0;2;0;0;0;0;0;1;1;0;0;0;0;1;0;0;0;0;0;1;1;0;0;0;0;1;0;0;0;0;1;0;0;0;0;1;1;0;1;0;0;0;0;1;0;0;0;0;1;0;0;0;0;0;1;1;0;0;0;0;0;0;0;0;1;1;1;0;0;0;0;0;1;0;0;1;1;0;0;1;1;0;0;0;0;1;0;0;0;0;0;2
POU3F2_M09082_1.94d.bed	0.10638297872340426	5	47	24434	1;0;0;0;0;0;0;1;1;0;0;0;0;1;0;0;1;1;3;1;0;0;0;0;0;0;1;1;1;0;0;0;0;0;2;2;1;1;0;0;0;0;0;1;0;0;0;0;1;0;1;1;0;1;0;1;0;1;1;0;0;0;0;0;0;0;0;0;0;0;0;0;2;1;0;1;0;0;0;0;0;0;0;0;0;0;0;1;1;0;0;0;1;0;0;0;1;0;1;0;0;0;1;0;0;0;0;0;1;0;1;0;0;0;1;0;0;1;0;0;0;0;0;1;0;0;0;0;0;0;0;0;0;0;1;0;0;0;0;1;0;0;0;0;0;1;0;0;0;1
ZNF296_M09353_1.94d.bed	0.10619469026548672	12	113	27480	1;1;0;1;1;1;0;0;3;0;0;1;0;0;2;0;0;0;1;0;1;1;1;2;3;1;1;1;0;1;1;0;1;0;0;1;0;0;0;0;0;2;0;0;0;1;0;1;2;1;1;1;1;0;1;2;0;0;0;2;0;2;1;0;3;0;1;0;1;0;1;1;0;3;1;1;1;1;0;0;1;0;1;3;0;0;0;2;5;0;0;0;0;2;0;0;1;1;0;1;1;0;1;0;0;0;2;0;1;1;1;1;0;2;0;0;2;0;2;1;2;2;0;1;0;0;0;0;2;1;0;2;1;0;2;0;0;1;0;1;0;0;2;0;1;0;1;0;0;2
ZFP3_M10419_1.94d.bed	0.10596026490066225	16	151	31830	2;3;0;1;0;1;0;0;0;1;1;0;0;1;2;3;3;2;1;1;1;0;4;3;1;0;1;2;0;0;1;0;0;1;1;1;0;1;0;2;1;2;1;1;1;0;1;2;1;0;0;2;0;0;0;2;0;0;0;3;1;0;1;2;4;0;0;0;1;1;0;1;1;1;1;2;0;2;0;1;1;1;2;0;1;3;1;2;1;0;0;2;0;3;0;0;1;0;1;0;0;1;2;2;4;2;0;0;0;1;1;1;0;1;2;0;1;3;2;1;2;2;1;0;1;1;1;0;0;2;1;0;2;0;3;2;1;1;1;1;1;0;1;1;0;1;1;0;0;3
ZNF620_ZNF620.RCADE.bed	0.10596026490066225	16	151	64452	2;1;0;3;2;1;1;0;1;0;2;1;2;2;1;0;0;2;3;2;0;0;0;1;1;0;1;0;1;0;1;2;1;0;2;0;1;1;3;1;2;0;0;0;0;2;2;0;2;0;2;0;1;0;0;0;0;0;3;0;1;2;1;0;0;1;1;0;5;1;1;1;0;1;1;0;0;0;0;1;2;1;0;1;1;2;2;0;2;0;1;0;0;0;2;1;2;1;1;2;1;4;3;1;1;3;2;1;1;1;0;2;0;1;0;4;2;2;1;1;0;0;3;1;0;0;1;1;0;0;1;1;0;1;2;4;1;0;0;1;1;0;0;1;0;0;1;0;4;1
ZNF410_M06247_1.94d.bed	0.10526315789473684	4	38	17822	1;0;0;0;0;0;0;0;0;0;0;0;0;0;0;0;0;0;0;0;0;0;0;0;0;1;0;1;0;0;0;0;0;0;0;1;0;0;0;0;0;0;0;2;1;0;1;0;1;0;0;0;1;0;1;0;0;1;2;1;0;1;0;0;1;0;1;0;0;0;0;0;0;0;0;0;0;0;1;0;0;0;0;0;0;0;0;0;0;0;1;2;0;0;0;1;0;0;1;0;1;0;1;0;0;0;0;0;0;0;1;0;0;1;0;0;2;0;0;0;0;0;0;0;0;0;0;0;1;0;0;0;0;0;0;0;0;0;0;0;0;0;1;1;0;0;0;2;1;1
TFCP2_M06204_1.94d.bed	0.10526315789473684	2	19	11769	1;0;0;0;0;0;0;3;0;0;0;0;0;0;0;0;0;0;0;0;0;0;0;0;0;0;0;0;0;0;0;0;0;0;1;0;0;0;0;0;0;0;0;0;0;0;0;3;0;0;0;1;0;0;0;0;0;0;0;0;0;0;0;1;0;1;0;0;0;0;0;0;0;0;0;0;0;0;0;0;0;1;1;0;0;0;0;0;0;0;0;0;0;0;0;0;0;0;0;0;0;0;0;0;0;0;0;0;1;0;0;0;0;0;0;0;0;0;0;0;0;0;0;0;0;0;0;0;0;0;0;0;0;0;0;0;0;0;0;0;2;0;0;0;0;1;0;0;0;1
ZSCAN5A_M09419_1.94d.bed	0.10514018691588785	45	428	120389	10;1;5;2;7;3;2;6;3;6;1;2;5;3;6;2;0;7;5;1;2;3;3;2;2;1;2;5;5;2;5;1;7;3;1;3;2;1;1;3;0;4;1;3;3;4;1;6;1;2;1;2;2;0;2;1;1;3;4;1;4;8;3;4;3;5;0;1;2;1;2;2;4;4;7;3;2;1;4;2;2;2;2;6;2;6;1;6;4;2;4;7;2;1;2;0;5;0;3;4;4;0;5;2;0;4;2;3;1;1;8;1;2;1;2;2;1;3;2;2;1;1;2;1;5;3;2;4;1;4;2;3;5;5;3;1;1;3;1;5;0;5;4;4;8;1;2;3;3;2
TFAP2B_M06446_1.94d.bed	0.10488626790227464	249	2374	278260	16;12;19;22;19;15;18;18;15;20;24;19;25;16;14;15;23;14;21;18;16;18;14;10;24;17;10;13;17;16;14;13;24;19;20;14;24;19;16;22;25;16;21;14;18;21;18;12;17;23;18;12;6;25;10;14;17;20;7;18;19;11;24;10;21;19;19;24;13;13;16;9;17;14;12;17;18;20;18;15;26;10;20;18;15;21;12;14;17;8;13;15;20;10;14;9;10;23;19;9;15;18;16;12;18;16;13;15;13;14;16;14;15;18;13;13;14;15;10;20;17;16;11;18;15;16;14;11;11;8;12;12;12;13;18;1…
MEIS3_M05897_1.94d.bed	0.1044776119402985	14	134	34678	2;3;3;1;0;1;2;1;1;2;2;0;0;2;0;1;0;1;1;1;1;1;0;0;1;0;0;4;0;0;0;2;2;0;0;0;0;3;2;1;1;5;1;4;0;0;0;0;0;1;2;0;1;0;0;2;1;1;0;0;0;1;0;0;0;0;2;0;0;2;1;1;0;0;1;0;4;0;0;1;0;1;0;1;1;1;0;1;0;1;0;0;1;0;1;0;0;1;2;0;0;0;1;2;0;2;0;1;1;1;0;2;0;1;0;0;1;2;1;1;1;0;2;0;2;5;1;0;0;2;3;2;1;1;2;0;2;0;0;1;0;1;0;0;0;1;2;1;0;3
NR5A1_M09007_1.94d.bed	0.10432569974554708	41	393	62578	3;0;2;2;0;3;3;6;2;2;0;5;5;1;2;5;1;2;1;2;4;2;3;3;4;4;3;2;6;7;1;3;2;4;1;1;5;0;4;1;3;4;1;6;5;2;3;3;1;1;5;4;2;4;0;1;4;3;3;1;2;0;6;6;2;0;1;3;1;4;2;5;4;4;2;2;2;2;2;1;6;1;1;2;2;5;3;3;4;3;1;3;0;4;0;3;1;0;4;0;3;4;1;3;3;6;4;3;2;2;2;1;1;3;2;0;4;4;1;3;5;0;2;3;4;3;4;3;1;3;3;3;5;2;4;3;0;0;2;5;0;1;1;5;2;2;5;1;2;6
ATOH7_M09989_1.94d.bed	0.10377358490566038	11	106	26995	4;2;0;0;1;0;1;1;3;1;1;1;0;0;1;0;0;4;0;0;2;0;1;0;2;1;2;0;0;0;1;0;0;0;0;1;0;0;0;0;1;1;0;0;0;2;0;1;0;0;0;1;0;1;0;2;0;4;1;0;0;0;1;0;0;0;1;0;0;0;1;2;0;0;1;1;3;0;0;0;1;0;0;2;0;0;0;2;0;0;0;0;0;0;2;0;1;1;0;1;0;1;2;0;0;1;0;2;1;1;1;2;1;2;1;0;1;1;0;0;1;0;0;0;1;0;2;3;3;0;2;1;0;0;0;1;1;1;0;0;0;1;0;1;0;2;0;1;0;3
NR5A1_M10142_1.94d.bed	0.1037037037037037	14	135	35223	1;1;1;0;0;1;1;1;0;1;0;2;2;1;0;2;0;0;0;2;2;0;0;2;0;0;1;2;1;2;1;0;0;1;0;1;1;1;2;0;0;0;0;2;2;0;1;0;1;0;3;0;0;2;0;1;2;1;2;0;0;0;1;0;1;0;1;1;2;0;2;1;0;0;1;1;1;1;2;1;0;1;0;1;1;2;1;1;1;1;1;0;0;1;1;2;2;0;0;0;2;3;1;0;0;3;1;0;0;0;0;0;1;1;2;1;2;0;0;2;1;1;0;1;2;1;2;1;1;0;0;1;2;2;2;1;0;0;0;1;0;0;2;1;0;1;3;0;1;6
SOX2_M06107_1.94d.bed	0.10344827586206896	3	29	21248	1;0;0;0;0;1;0;1;1;0;0;0;0;1;1;0;0;1;0;0;0;1;0;0;0;1;1;0;0;0;0;0;0;0;0;0;0;0;0;0;0;0;0;0;1;0;0;0;0;0;1;0;0;0;1;0;0;0;0;0;0;0;0;0;0;0;0;0;0;1;0;0;0;0;0;0;0;1;0;0;1;0;0;0;0;0;0;0;0;0;0;0;0;0;0;0;0;0;0;0;2;0;0;0;0;0;0;1;0;0;0;0;0;0;0;1;0;0;0;0;0;0;0;0;0;0;0;0;1;0;0;1;0;1;0;0;0;0;0;0;0;1;0;0;0;0;1;1;0;2
ZNF736_ZNF736.RCADE.bed	0.10344827586206896	24	232	79216	3;3;1;1;0;1;1;3;1;1;4;1;1;1;0;4;1;1;3;1;1;3;0;3;3;0;3;1;1;2;1;1;1;0;3;0;0;2;0;1;2;3;1;3;2;3;3;4;1;4;3;3;1;1;0;1;1;2;3;1;1;3;1;0;3;1;2;2;1;1;0;1;1;2;4;1;0;1;0;0;2;5;2;0;1;3;1;1;3;0;4;1;1;0;2;0;1;1;1;0;1;2;3;1;3;3;1;3;3;0;0;1;1;1;1;2;0;3;1;1;4;0;2;2;1;1;2;1;0;1;0;0;1;1;2;1;2;3;0;1;1;1;0;4;1;1;4;4;1;4
ZNF276_M09347_1.94d.bed	0.10344827586206896	3	29	15479	1;0;2;0;0;0;0;1;0;0;0;1;0;1;0;0;0;0;0;0;0;0;0;0;0;0;0;0;0;0;0;1;0;0;0;0;1;0;0;2;1;1;0;0;0;0;0;0;0;0;1;0;0;0;0;0;0;1;0;1;0;0;0;0;0;0;0;0;0;0;0;1;0;2;0;0;0;0;0;0;0;0;0;0;0;0;0;0;0;0;0;0;1;0;0;0;0;0;1;1;1;0;0;0;0;0;0;0;1;0;0;0;1;1;0;0;0;0;0;0;0;0;0;0;0;0;0;0;0;0;0;0;0;0;0;0;0;0;0;0;0;0;0;0;0;1;0;0;0;2
AR_M07575_1.94d.bed	0.10294117647058823	7	68	18469	2;1;0;0;0;0;3;0;0;1;2;0;0;0;0;0;0;1;1;2;0;0;0;0;1;0;0;4;0;0;0;1;0;2;0;0;4;0;0;0;0;0;0;0;0;0;0;1;1;1;0;0;0;0;2;0;0;0;0;1;2;0;0;0;0;0;0;0;0;0;0;0;0;1;0;2;0;2;0;0;0;0;0;1;2;0;0;1;0;0;0;0;2;0;0;1;0;0;0;0;4;0;0;0;1;0;3;0;0;0;0;0;0;0;0;0;0;0;0;2;0;0;0;1;0;0;0;1;0;0;1;0;1;0;1;0;0;2;2;1;1;0;0;0;0;0;0;0;0;1
ATOH1_M09441_1.94d.bed	0.10294117647058823	7	68	21220	1;0;2;0;0;1;1;3;1;0;1;0;0;0;0;0;0;0;0;2;0;1;0;0;1;0;0;0;0;0;1;1;1;0;0;0;2;0;1;0;0;1;1;0;0;0;0;0;1;1;0;0;0;0;1;1;0;1;0;0;2;0;0;1;1;0;1;0;2;0;0;0;1;0;0;0;0;0;1;1;0;0;2;0;0;1;0;2;0;0;1;0;0;0;1;0;0;0;0;0;0;0;0;1;0;0;0;0;0;0;0;2;0;0;1;0;1;0;0;0;1;0;0;0;0;0;2;0;0;1;1;1;0;2;0;0;0;1;2;0;1;0;0;0;1;1;1;1;1;1
FOXJ1_M01034_1.94d.bed	0.10256410256410256	4	39	16426	1;0;1;0;0;0;0;0;0;1;0;0;0;0;1;0;0;0;1;0;0;0;0;1;0;0;0;1;0;0;0;0;1;0;1;0;1;1;0;2;0;0;0;1;0;0;0;1;0;1;0;1;1;0;0;1;0;0;1;2;0;1;0;1;0;1;0;0;0;0;0;1;0;0;0;0;0;0;0;1;0;0;1;0;0;0;1;0;0;0;0;0;1;1;0;0;0;1;0;0;0;1;0;0;0;0;0;0;0;0;0;0;0;0;0;1;0;0;0;0;0;0;0;0;0;0;0;0;1;0;0;0;0;0;0;1;0;0;0;0;0;0;0;0;0;0;0;0;0;2
E2F8_M05638_1.94d.bed	0.10256410256410256	4	39	18804	1;1;0;0;0;0;0;0;1;0;0;0;0;0;0;0;0;0;0;0;0;0;0;0;0;1;0;0;1;1;1;0;0;1;0;0;0;0;1;1;0;0;0;1;1;0;0;0;2;0;0;1;0;0;0;0;0;1;0;0;0;0;0;0;0;0;0;0;1;0;0;1;0;0;0;0;0;0;0;0;0;1;0;1;0;0;0;0;0;0;0;0;0;0;0;0;0;0;1;0;1;0;1;1;1;0;0;0;1;0;0;0;0;0;0;0;2;1;0;0;0;0;2;0;1;0;0;0;0;0;0;0;1;0;0;0;0;0;0;1;0;0;1;1;0;0;0;0;1;1
SOX1_M02182_1.94d.bed	0.10204081632653061	5	49	19608	2;0;0;0;0;1;0;0;1;0;0;1;0;0;1;0;0;0;0;0;0;0;0;1;0;0;0;1;0;0;0;0;0;0;0;0;0;1;0;2;1;0;0;0;0;0;0;0;0;0;1;1;0;0;1;1;0;0;1;0;0;0;1;0;0;0;1;0;0;0;0;1;0;0;0;0;0;0;1;1;0;0;1;2;0;1;0;1;0;0;0;0;0;1;1;0;0;1;0;0;1;2;1;1;1;1;0;0;0;0;1;0;0;0;0;0;0;0;0;0;0;0;1;0;1;0;1;0;0;0;0;1;0;0;1;0;0;0;0;0;0;0;0;1;1;1;1;0;0;1
NKX2-1_M08977_1.94d.bed	0.10204081632653061	5	49	16790	1;0;0;0;0;0;0;0;0;1;0;1;0;0;0;0;1;0;0;0;1;0;0;0;0;0;0;0;0;0;0;0;1;1;0;0;0;1;0;0;0;0;0;1;1;0;0;0;0;1;1;1;0;0;0;0;0;1;1;0;0;0;1;1;0;1;0;0;1;1;0;0;0;0;1;0;0;1;0;0;0;0;0;0;0;1;0;1;0;0;0;0;1;0;1;2;0;0;0;0;1;0;0;0;0;1;1;0;0;0;2;2;0;1;0;0;0;2;0;1;0;0;0;0;1;0;0;1;0;0;1;0;0;0;0;0;0;0;0;1;0;0;1;0;0;1;0;2;0;1
ZNF324_ZNF324A.RCADE.bed	0.1016949152542373	24	236	77344	2;1;1;2;0;1;1;2;1;1;3;1;3;2;1;1;0;1;2;0;1;3;0;3;2;3;1;2;0;1;3;2;4;0;1;0;2;1;5;1;2;1;1;1;1;2;4;1;0;2;0;3;2;2;1;1;2;2;4;1;1;1;1;1;2;2;2;3;1;1;0;3;0;1;2;1;0;2;3;2;2;0;3;1;2;2;2;1;4;1;1;0;1;2;1;3;1;2;1;1;1;2;1;1;3;1;2;3;1;2;3;0;2;4;2;2;2;0;0;2;2;2;1;1;2;1;0;2;1;1;1;0;3;2;1;1;3;2;0;0;0;1;3;1;3;4;2;1;3;3
ZNF680_M10401_1.94d.bed	0.1015625	13	128	36884	3;1;1;1;2;0;2;1;3;2;1;2;2;0;0;1;0;2;0;1;0;0;0;0;0;1;1;2;2;0;1;3;1;3;1;0;1;0;1;2;1;3;0;1;0;1;0;2;0;0;0;1;2;0;1;0;0;2;1;0;1;0;0;0;0;2;0;1;0;0;1;0;1;1;1;0;1;3;1;0;0;2;0;0;0;1;2;0;1;0;2;1;1;1;0;2;0;0;0;0;1;1;2;0;0;0;1;2;2;0;1;2;1;3;1;0;0;0;1;1;1;2;0;3;2;2;1;0;1;0;0;0;1;1;0;1;1;1;0;1;0;1;0;0;0;0;1;1;0;2
ZNF157_ZNF157.RCADE.bed	0.10135135135135136	30	296	48859	2;2;3;1;3;4;3;0;1;1;2;1;2;2;1;0;3;2;1;6;2;1;2;4;3;3;3;3;0;1;2;0;2;0;2;2;1;3;3;0;1;1;2;1;0;0;0;5;1;3;3;3;1;1;3;1;3;2;2;2;4;4;8;4;1;5;0;0;1;3;2;2;2;3;0;0;2;2;3;5;0;2;3;6;3;3;2;2;4;1;2;3;1;1;0;5;2;0;3;1;0;1;1;6;0;4;2;1;1;3;4;0;3;6;3;5;3;0;0;0;1;1;0;0;3;2;0;2;1;2;1;0;1;2;1;2;3;0;0;2;2;1;2;0;1;2;0;3;5;5
MEIS1_M09078_1.94d.bed	0.10126582278481013	8	79	28163	4;2;2;2;0;0;2;0;0;2;2;0;0;0;0;0;0;2;0;2;0;0;0;0;0;0;0;2;0;0;0;0;0;0;0;0;0;0;0;1;0;4;0;4;0;0;0;0;0;2;0;0;0;0;0;0;0;2;0;0;0;1;0;0;0;0;2;0;0;2;0;0;0;0;0;0;2;0;0;0;0;0;0;2;1;0;0;0;0;0;0;0;1;0;0;0;0;1;2;0;0;0;1;0;0;2;0;0;0;0;0;3;0;0;0;0;1;0;0;0;2;0;4;0;2;4;0;0;0;2;2;2;1;0;0;0;0;0;0;0;0;0;0;0;0;1;0;0;0;2
NR6A1_M09009_1.94d.bed	0.10126582278481013	16	158	36305	2;1;2;3;1;0;2;2;1;1;0;1;2;2;1;2;1;0;2;1;0;0;2;4;2;0;1;2;0;0;4;0;0;1;0;3;0;1;0;3;1;1;0;1;1;0;0;0;1;0;0;1;3;3;0;1;1;1;1;2;0;0;0;3;0;1;2;1;1;3;2;0;1;0;0;1;1;2;0;0;0;2;4;0;3;0;0;0;4;3;3;2;0;2;0;0;0;0;0;1;2;1;3;1;2;1;1;0;0;2;1;1;0;1;0;1;0;0;0;0;1;1;0;1;3;2;1;0;0;3;0;0;1;3;0;2;1;3;0;0;0;0;2;0;0;2;1;0;2;1
ZNF684_M09385_1.94d.bed	0.10119047619047619	17	168	34396	2;1;0;2;3;0;1;3;2;2;0;4;2;0;3;0;1;2;0;2;2;0;0;2;0;2;0;0;3;0;1;0;1;1;0;1;1;1;0;1;2;0;0;1;3;1;1;0;2;1;0;1;1;1;0;4;2;1;1;2;1;1;1;1;1;0;0;1;0;0;0;3;0;1;1;3;1;0;0;3;1;2;1;4;0;0;1;0;0;1;3;4;0;1;0;1;2;1;1;1;3;1;0;1;0;1;1;0;1;1;1;4;3;0;2;2;0;3;2;0;1;1;2;1;2;4;0;1;0;0;0;1;0;1;0;0;2;3;0;0;2;2;1;1;1;2;0;0;0;1
STAT5A_M04818_1.94d.bed	0.10112359550561797	9	89	28613	2;0;0;1;3;0;1;2;2;3;2;0;2;0;0;0;0;0;1;0;1;0;0;1;0;1;2;1;2;0;0;1;0;0;0;0;0;1;1;0;0;0;0;0;0;0;0;0;0;0;1;1;1;0;0;1;0;0;0;0;0;0;2;1;1;2;5;1;2;1;0;0;0;2;0;0;0;1;0;0;1;1;0;0;0;1;1;0;1;1;1;0;0;0;0;0;0;2;0;0;0;1;3;1;0;1;0;0;1;2;0;1;0;0;0;3;0;0;1;1;0;0;0;0;0;0;0;0;0;2;1;0;0;0;0;0;0;0;0;1;0;1;0;0;4;2;0;0;0;1
SPIC_M06140_1.94d.bed	0.10096153846153846	21	208	63558	1;2;0;1;1;2;2;0;0;2;3;0;1;3;2;4;1;2;0;0;1;3;0;4;0;2;2;0;1;1;1;3;0;2;0;1;0;0;1;2;3;2;2;3;1;1;0;1;1;1;3;1;0;2;2;1;1;2;1;5;1;0;2;1;2;1;5;2;0;2;1;0;1;0;0;1;3;1;2;1;1;3;3;3;1;1;0;3;1;1;1;2;1;1;2;0;2;2;3;1;0;2;1;1;5;1;3;3;1;0;0;0;2;0;2;3;1;1;1;0;1;2;0;3;4;4;1;0;1;2;2;0;0;1;2;0;2;0;0;0;2;1;1;1;1;1;1;0;1;4
GFI1_M08721_1.94d.bed	0.10067114093959731	15	149	36661	2;0;1;5;0;0;2;0;1;2;0;2;0;1;0;1;0;0;1;2;2;0;2;1;0;2;2;0;3;1;1;4;1;1;0;3;0;1;0;1;1;2;0;0;2;1;0;2;0;2;3;1;3;1;0;0;1;0;1;0;0;0;1;0;0;0;1;2;0;0;2;0;3;1;1;1;0;0;0;1;0;0;2;1;0;0;0;0;1;0;1;2;2;0;0;1;0;0;0;1;0;1;0;1;2;3;0;3;0;0;0;3;0;2;0;1;0;4;1;2;2;2;1;2;1;0;2;0;2;0;1;0;1;4;1;0;0;1;1;0;2;2;3;0;0;2;1;1;1;3
ZNF570_ZNF570.RCADE.bed	0.10052910052910052	19	189	72825	1;3;4;1;1;0;0;1;4;3;1;3;1;2;4;2;1;1;0;2;0;3;2;2;1;0;1;0;3;4;1;1;1;1;0;2;3;0;0;2;0;1;4;1;0;5;1;0;0;1;0;0;1;2;3;1;1;0;0;0;2;1;0;0;1;0;2;0;1;1;2;1;0;0;1;0;1;1;1;4;1;4;2;1;0;0;0;0;0;0;0;2;0;1;0;3;1;1;1;0;1;0;0;2;2;2;2;1;1;0;1;3;2;1;2;0;0;3;2;1;2;0;1;2;1;1;2;2;0;0;4;1;1;3;2;1;1;0;1;4;1;1;2;0;3;1;0;3;1;2
SNAI1_M09141_1.94d.bed	0.10040160642570281	25	249	47722	2;3;0;2;0;0;0;4;1;1;1;3;1;1;4;3;2;4;3;2;2;0;3;0;0;0;3;3;2;3;1;3;3;2;0;1;1;1;1;2;2;1;1;0;3;1;5;1;0;3;1;0;0;0;0;0;2;2;3;0;1;0;2;2;2;4;1;2;0;1;2;2;2;4;2;3;1;0;1;1;2;0;2;5;1;3;0;0;1;4;0;1;1;4;4;2;0;2;0;0;2;2;5;1;1;4;1;0;1;1;1;1;1;0;2;0;1;4;3;1;4;1;2;1;1;2;3;1;2;2;0;2;1;0;1;2;2;2;1;1;1;2;1;0;4;3;3;5;4;4
ZNF140_M09333_1.94d.bed	0.1	6	60	19825	1;0;1;0;1;1;2;0;0;0;0;2;0;1;0;0;0;0;0;0;2;0;0;1;0;1;3;2;1;0;0;1;0;0;0;0;1;0;0;1;0;0;1;0;0;0;0;0;2;0;0;2;0;0;2;1;0;1;0;0;1;1;0;1;0;1;0;0;0;1;0;0;0;1;1;0;0;1;0;0;1;0;0;0;0;0;0;0;0;0;0;0;0;0;0;1;1;0;0;2;0;0;0;0;0;2;0;0;0;0;0;0;0;0;0;0;0;1;2;0;1;0;0;0;0;0;0;0;0;0;1;0;1;2;0;1;0;0;0;2;0;0;1;0;0;0;0;0;0;1
TEAD2_M09221_1.94d.bed	0.1	1	10	11128	1;0;0;0;0;0;0;1;0;0;0;0;0;0;0;0;0;0;1;0;0;0;0;0;0;0;0;0;0;0;0;0;0;0;0;0;0;0;0;0;0;0;0;0;0;0;0;0;0;0;0;0;0;0;0;0;0;0;0;0;0;0;0;0;0;0;0;0;0;0;0;0;0;0;0;0;0;0;0;0;0;0;0;0;0;0;0;0;0;0;0;0;1;0;0;0;0;0;0;0;1;0;0;0;0;0;0;0;0;0;0;0;0;0;0;0;1;0;1;0;0;0;0;0;0;0;0;0;1;0;0;0;0;0;0;0;0;0;0;0;0;0;0;0;0;0;0;0;0;1
CEBPA_M08526_1.94d.bed	0.1	1	10	10411	1;0;0;0;0;0;0;1;0;0;0;0;0;0;0;0;0;0;0;0;0;0;0;0;0;0;0;0;0;0;0;0;0;0;0;0;0;0;0;0;0;0;0;0;0;0;0;0;0;0;0;0;0;0;0;0;0;0;0;0;0;0;0;0;0;0;0;0;0;0;0;0;0;0;0;0;0;0;0;0;0;0;0;0;0;0;0;0;0;1;0;0;0;0;0;0;0;0;0;0;0;0;0;0;0;1;0;0;0;0;0;0;0;0;0;0;0;0;0;0;0;0;0;0;0;0;0;0;0;0;2;0;0;0;0;0;0;0;0;0;0;0;0;0;0;0;0;0;0;3
ZNF799_ZNF799.RCADE.bed	0.1	14	140	34052	1;1;1;1;2;0;1;0;4;0;2;3;1;0;2;1;1;2;2;2;0;2;3;2;2;0;0;2;0;3;1;4;0;1;0;0;1;2;0;1;1;2;0;2;1;0;3;0;0;1;1;2;0;0;0;0;2;1;0;1;2;2;1;0;2;1;1;3;1;0;2;0;0;1;2;1;0;0;1;0;0;1;1;0;2;0;0;0;0;1;0;1;0;1;2;0;2;0;2;1;1;2;0;1;0;1;0;1;0;0;0;0;1;1;2;1;1;2;1;0;1;1;2;1;1;1;1;1;2;0;0;0;0;0;0;1;1;1;0;0;0;1;1;1;0;0;1;0;2;2
DPF1_M08582_1.94d.bed	0.1	2	20	14988	1;0;0;0;0;0;0;0;0;1;0;0;0;0;0;0;0;0;0;0;0;0;0;0;0;0;0;0;0;0;0;0;0;0;1;1;0;0;1;0;1;0;0;0;0;0;0;0;0;0;0;0;1;1;0;0;0;0;0;0;0;0;0;0;0;0;0;0;0;0;0;0;1;0;0;0;0;0;0;0;0;0;0;0;0;0;0;0;0;0;0;0;0;0;0;0;0;0;0;0;0;0;0;0;1;0;0;0;0;1;0;0;0;2;0;0;0;1;0;1;1;0;0;0;0;0;0;0;0;0;0;0;0;0;0;0;0;0;1;1;0;0;0;0;0;0;0;0;0;1
ZNF85_M10363_1.94d.bed	0.1	11	110	28426	3;0;0;1;0;0;1;0;0;1;1;2;2;0;1;2;0;0;0;0;0;1;0;0;1;2;1;0;1;0;0;1;2;0;1;2;0;2;0;0;0;0;0;0;1;1;3;1;0;1;0;3;0;0;1;2;1;0;0;2;1;1;0;0;2;1;1;0;0;0;1;4;0;0;1;0;0;1;0;1;2;0;0;1;0;1;0;2;1;0;0;1;1;1;1;0;0;2;0;1;2;0;0;0;0;0;0;0;2;0;0;1;0;0;0;1;1;3;0;0;0;1;0;3;0;0;1;1;0;1;0;0;0;2;0;0;2;0;0;0;1;4;1;2;0;2;3;1;0;2
MAZ_M10356_1.94d.bed	0.09973614775725594	189	1895	188965	18;13;11;10;10;9;12;6;7;12;6;10;14;9;14;14;9;7;10;13;7;12;17;12;14;14;15;13;17;17;11;12;16;16;10;16;9;15;15;13;12;13;14;19;24;14;16;11;12;24;19;14;14;11;16;16;22;14;10;11;15;12;25;18;18;19;22;15;11;7;8;12;14;10;13;7;13;14;12;15;15;17;14;16;9;14;23;13;8;15;19;14;16;13;15;10;10;18;14;20;13;17;9;11;14;12;15;19;20;7;13;5;10;10;10;10;16;7;7;9;6;9;6;4;11;7;11;8;7;6;13;10;16;14;13;12;10;8;10;17;14;7;8;6…
SP1_M07528_1.94d.bed	0.09970958373668926	103	1033	157939	11;9;4;9;6;9;1;10;4;7;7;6;4;6;6;5;11;12;5;6;6;6;11;6;8;10;7;11;8;10;8;12;7;4;9;9;5;9;9;11;6;6;9;10;8;12;9;8;3;5;5;4;4;11;4;6;6;5;10;5;5;5;3;7;6;2;5;7;5;3;0;8;8;11;6;8;6;6;7;6;6;11;6;5;4;3;4;9;12;4;5;7;4;6;9;8;4;2;4;6;6;9;7;4;5;7;8;4;7;14;8;5;7;10;8;8;7;7;11;8;11;9;8;8;3;6;8;10;5;4;5;7;4;2;5;9;7;8;5;8;9;7;12;4;10;10;8;7;4;6
KLF17_M08880_1.94d.bed	0.09939759036144578	66	664	84690	3;5;4;5;1;2;2;2;2;12;6;6;1;6;6;3;2;4;8;5;4;6;5;1;9;5;6;2;0;3;3;3;6;5;3;3;6;2;3;6;5;8;6;7;5;3;4;2;5;4;3;3;5;2;2;4;6;3;0;5;4;6;6;3;5;3;9;5;5;2;4;5;3;1;10;4;7;4;2;5;3;4;3;7;4;5;4;5;6;5;1;11;5;3;4;5;7;2;2;4;5;3;3;2;4;8;5;6;5;8;7;5;5;3;4;3;11;5;3;6;2;4;4;7;5;2;2;8;5;4;7;6;7;0;8;4;6;0;6;2;5;7;4;4;2;3;5;5;0;7
WT1_M00579_1.94d.bed	0.09905660377358491	63	636	42558	3;5;3;6;2;3;4;5;3;2;1;3;2;2;2;6;4;6;5;1;2;4;6;6;4;9;4;3;7;2;6;4;3;9;5;6;6;6;7;6;3;4;5;4;3;6;10;4;4;7;8;6;7;4;6;13;4;5;8;7;3;4;7;2;5;6;7;3;4;5;8;1;2;5;4;4;1;3;5;6;5;2;5;1;5;4;10;7;7;11;4;6;6;4;3;5;7;5;3;5;2;2;7;0;5;2;6;4;7;4;4;3;5;5;3;2;5;5;1;6;2;2;1;3;2;4;3;2;4;2;4;0;3;3;1;3;0;3;1;2;5;1;8;4;4;2;0;2;2;3
ZNF423_M06859_1.94d.bed	0.09895833333333333	19	192	30224	2;0;0;0;1;0;1;0;1;1;3;1;0;1;1;1;1;0;1;0;0;3;0;1;2;2;2;1;0;1;1;2;0;0;1;0;3;0;0;0;1;3;0;1;2;2;1;0;1;3;3;3;3;0;4;4;3;2;0;2;1;1;0;3;1;3;3;0;0;0;0;3;2;1;0;2;2;0;0;2;3;0;3;3;1;0;1;1;1;2;4;1;0;0;2;7;1;0;0;2;1;0;1;1;4;0;2;4;3;3;1;2;4;0;0;2;0;2;0;0;2;0;0;1;0;1;2;2;0;2;2;0;1;1;0;1;0;5;1;1;1;1;0;1;2;2;0;2;1;1
TBX1_M09197_1.94d.bed	0.0989010989010989	9	91	29620	1;1;0;1;0;0;3;0;0;0;1;0;0;0;0;0;1;0;1;1;3;0;2;0;0;1;1;1;0;0;1;0;0;3;1;1;0;1;0;0;1;0;1;1;0;0;0;2;2;0;0;0;0;0;1;1;2;1;0;0;0;0;0;1;2;0;0;1;0;2;0;1;0;1;0;0;0;1;0;1;1;1;0;1;0;2;1;0;0;1;0;0;1;1;1;1;0;0;0;0;0;1;2;0;1;0;0;0;1;0;1;0;0;0;0;1;0;1;3;1;1;2;3;1;1;0;0;0;1;1;0;0;2;1;0;0;1;0;1;1;0;0;0;0;0;1;0;1;0;2
ZNF716_ZNF716.RCADE.bed	0.09876543209876543	8	81	33700	2;1;0;0;1;0;1;2;0;1;1;4;1;1;0;0;0;1;2;1;0;0;1;1;2;0;1;2;0;1;1;0;0;0;0;0;0;1;0;0;0;0;0;0;1;0;2;0;0;1;2;0;3;0;0;0;2;0;1;0;0;2;1;0;0;0;1;0;1;2;1;0;1;0;1;0;0;0;0;0;0;0;1;1;0;1;1;1;0;1;0;0;0;0;0;0;1;0;0;0;0;0;0;0;0;1;2;0;1;1;0;0;0;0;0;0;0;0;0;1;0;0;1;0;0;2;0;1;0;1;0;0;0;0;0;1;1;1;1;1;1;0;0;1;2;0;0;0;0;2
ZNF282_M09351_1.94d.bed	0.09859154929577464	21	213	43148	3;1;0;2;2;1;0;2;4;1;1;2;3;2;1;2;5;2;1;1;0;2;1;0;1;1;4;0;0;2;2;4;1;3;2;1;1;3;0;1;0;0;1;2;1;1;0;1;3;3;0;3;0;4;0;3;3;2;5;3;2;0;1;5;1;1;1;1;1;0;2;2;2;0;2;0;1;1;2;2;1;2;1;2;2;2;1;1;1;0;0;1;1;1;0;1;2;1;3;2;0;1;1;0;3;2;0;1;0;0;1;0;3;5;2;1;1;0;2;1;0;1;3;1;2;0;2;1;0;1;0;1;2;1;2;1;1;1;1;2;1;0;1;1;0;1;0;2;2;5
ZBTB26_M09298_1.94d.bed	0.09859154929577464	7	71	26371	1;0;0;0;0;0;1;0;0;0;0;0;0;0;0;1;0;0;0;0;1;0;0;0;1;0;0;0;1;2;1;0;2;0;0;2;1;0;0;0;0;0;0;1;0;2;2;0;0;1;0;0;0;1;1;0;0;1;1;0;0;0;0;0;0;1;1;0;1;0;0;0;0;1;0;0;2;1;0;0;1;0;0;0;0;0;1;0;1;0;0;0;0;1;0;2;0;1;0;0;1;1;0;0;2;2;0;1;1;0;0;2;0;1;1;0;1;0;0;0;0;1;0;0;1;0;1;0;1;4;0;0;1;0;0;0;1;0;2;2;0;3;0;0;0;0;1;0;0;1
ZNF302_ZNF302.RCADE.bed	0.09836065573770492	12	122	30640	1;0;0;2;0;2;1;3;1;1;1;1;0;0;2;1;0;0;1;1;0;0;0;1;0;0;0;0;1;0;1;1;1;0;1;0;1;1;1;0;2;0;2;3;1;1;2;2;1;2;0;0;1;0;1;2;1;4;1;2;0;1;0;0;1;0;1;0;1;0;0;2;0;2;0;0;1;2;1;0;2;0;0;0;0;1;2;1;1;1;1;1;3;1;1;1;1;3;0;3;1;1;0;0;1;0;0;0;1;0;1;2;0;1;0;0;1;0;1;0;1;0;1;1;0;0;0;0;2;0;1;0;1;1;2;1;0;1;1;1;1;0;0;1;0;2;0;0;1;2
SOX7_M06111_1.94d.bed	0.09836065573770492	6	61	24480	1;1;0;0;0;1;1;0;1;1;0;0;1;0;0;0;0;0;0;2;1;1;0;0;0;0;0;1;0;2;0;2;0;0;0;0;0;1;1;0;1;1;0;1;0;2;1;0;0;3;0;0;0;0;1;0;0;0;0;0;0;1;1;0;1;0;0;1;0;0;0;1;0;0;0;0;0;0;0;1;1;1;0;0;0;0;0;0;1;1;1;0;0;0;0;1;0;0;0;0;0;0;1;0;1;0;0;0;2;0;0;1;0;0;0;0;0;0;2;0;1;1;1;0;0;1;0;0;0;1;0;2;0;0;0;1;1;2;0;0;0;0;0;0;0;0;0;0;1;1
PLAG1_M02715_1.94d.bed	0.09832134292565947	82	834	95847	11;3;5;5;5;8;9;8;7;6;8;9;7;6;4;6;6;2;10;4;4;6;3;14;5;7;6;11;4;2;6;7;1;5;6;4;6;5;7;9;12;4;8;2;8;10;8;3;5;2;6;8;4;4;2;4;6;9;8;5;5;7;9;7;6;10;6;7;2;1;5;5;6;6;3;10;1;6;3;8;13;4;2;10;9;3;10;6;9;5;4;6;9;3;6;2;7;3;7;5;5;7;4;5;7;2;5;7;3;3;6;3;5;4;6;1;3;9;4;3;4;5;9;2;3;5;4;2;12;5;2;6;4;1;3;1;7;6;8;4;5;4;2;4;4;6;5;4;6;7
ZNF789_ZNF789.RCADE.bed	0.0981012658227848	31	316	61931	3;3;1;0;0;0;4;0;2;2;2;4;3;1;0;2;3;4;4;2;5;4;2;2;0;2;3;4;2;4;3;2;0;0;2;0;0;3;3;1;5;1;2;4;1;5;3;2;2;1;3;2;2;5;5;1;4;0;3;1;2;2;3;2;2;2;1;2;1;1;3;3;2;0;0;2;2;4;1;2;4;0;4;5;2;0;3;2;0;4;2;4;0;4;2;1;2;2;1;2;2;2;3;0;1;2;2;1;1;3;3;1;3;2;0;1;2;0;4;5;4;0;3;1;2;2;0;3;1;1;1;1;2;0;7;1;1;1;1;2;1;4;3;4;1;2;3;2;2;6
ZNF580_M10051_1.94d.bed	0.09807355516637478	56	571	87343	3;2;3;0;3;4;6;2;1;0;4;0;8;4;3;2;5;4;3;4;4;4;7;2;3;4;7;5;1;6;4;3;0;6;8;4;4;2;5;4;4;2;2;2;2;7;5;2;0;6;10;5;6;2;4;3;4;2;3;5;5;3;3;5;1;4;3;3;5;3;3;6;4;1;5;4;3;2;2;4;3;4;4;5;5;3;5;3;4;4;11;3;8;5;6;4;5;6;7;4;2;5;4;4;3;4;4;6;1;5;3;0;4;3;4;3;5;3;0;4;4;6;4;5;4;2;0;6;7;6;2;1;9;4;6;2;5;4;4;1;3;3;1;1;4;4;9;5;2;1
ESX1_M05689_1.94d.bed	0.0975609756097561	4	41	16171	1;2;0;0;0;0;0;0;0;0;1;0;0;0;1;0;0;0;1;0;0;0;0;0;0;5;0;0;0;2;0;0;2;0;0;0;1;0;0;0;0;1;0;0;0;0;0;0;0;0;0;1;0;0;1;0;1;0;0;0;0;0;0;0;1;0;0;1;0;1;0;0;0;0;0;1;0;0;0;0;0;0;0;0;1;0;0;0;0;0;0;0;0;0;0;0;1;1;1;0;0;0;0;0;1;0;0;1;1;0;0;0;0;0;0;0;0;0;0;0;0;1;0;0;0;1;1;1;1;0;0;0;0;0;1;0;1;1;0;0;0;0;0;0;0;0;0;0;0;1
GBX2_M05758_1.94d.bed	0.0975609756097561	4	41	16171	1;2;0;0;0;0;0;0;0;0;1;0;0;0;1;0;0;0;1;0;0;0;0;0;0;5;0;0;0;2;0;0;2;0;0;0;1;0;0;0;0;1;0;0;0;0;0;0;0;0;0;1;0;0;1;0;1;0;0;0;0;0;0;0;1;0;0;1;0;1;0;0;0;0;0;1;0;0;0;0;0;0;0;0;1;0;0;0;0;0;0;0;0;0;0;0;1;1;1;0;0;0;0;0;1;0;0;1;1;0;0;0;0;0;0;0;0;0;0;0;0;1;0;0;0;1;1;1;1;0;0;0;0;0;1;0;1;1;0;0;0;0;0;0;0;0;0;0;0;1
EN1_M05665_1.94d.bed	0.0975609756097561	4	41	16171	1;2;0;0;0;0;0;0;0;0;1;0;0;0;1;0;0;0;1;0;0;0;0;0;0;5;0;0;0;2;0;0;2;0;0;0;1;0;0;0;0;1;0;0;0;0;0;0;0;0;0;1;0;0;1;0;1;0;0;0;0;0;0;0;1;0;0;1;0;1;0;0;0;0;0;1;0;0;0;0;0;0;0;0;1;0;0;0;0;0;0;0;0;0;0;0;1;1;1;0;0;0;0;0;1;0;0;1;1;0;0;0;0;0;0;0;0;0;0;0;0;1;0;0;0;1;1;1;1;0;0;0;0;0;1;0;1;1;0;0;0;0;0;0;0;0;0;0;0;1
ZNF74_ZNF74.MEME.bed	0.0972972972972973	18	185	77120	9;5;1;0;1;1;0;0;2;4;3;1;2;0;4;1;3;1;1;0;2;0;0;4;1;3;3;1;2;1;0;0;1;1;2;3;2;0;0;0;2;0;1;2;1;2;0;1;1;1;0;0;0;0;0;0;0;0;0;0;2;1;2;0;2;0;0;1;2;0;2;0;3;1;1;0;0;3;0;1;2;0;1;0;1;1;1;1;1;2;2;0;0;3;0;1;0;1;1;0;1;0;2;2;1;1;0;1;2;0;1;1;1;2;2;3;0;0;1;1;1;2;1;0;1;1;2;1;1;2;1;1;1;3;2;1;2;0;0;3;1;1;4;4;1;1;1;2;1;5
KLF1_M08888_1.94d.bed	0.0970724191063174	126	1298	183992	13;9;5;11;6;10;2;13;3;6;8;5;6;7;7;9;13;19;8;8;10;7;14;5;10;12;9;15;9;11;9;15;7;8;13;9;8;12;8;11;12;8;11;10;9;9;7;8;8;9;5;9;7;11;10;9;10;10;10;9;9;7;5;12;6;8;5;9;11;8;6;12;5;9;8;10;8;7;8;5;4;8;12;5;8;4;8;6;11;7;5;10;5;12;8;7;7;2;6;5;8;10;9;8;8;9;10;5;8;14;5;6;6;8;10;12;11;7;15;11;13;12;13;11;4;7;10;13;7;3;8;8;7;3;6;12;9;10;5;9;11;9;15;4;11;9;14;10;5;10
FOXI1_M08681_1.94d.bed	0.0967741935483871	6	62	23566	1;0;2;1;1;0;0;1;1;0;0;0;0;1;0;1;1;0;1;0;0;0;0;0;1;0;0;1;0;0;1;0;0;0;2;0;0;0;0;1;0;0;0;0;0;1;0;0;0;0;0;0;0;0;0;2;0;0;0;1;1;1;0;0;0;0;0;0;0;0;0;1;0;2;0;0;0;0;0;0;0;0;0;4;1;0;1;1;0;0;1;0;0;1;1;2;0;0;0;0;1;0;2;1;1;1;0;0;0;0;0;0;0;1;0;1;0;1;0;1;0;0;0;0;1;0;1;1;0;0;2;0;0;0;1;0;0;0;1;1;0;0;3;0;0;1;0;0;0;1
ZNF615_ZNF615.MEME.bed	0.0963855421686747	8	83	30256	2;0;0;0;0;0;0;1;0;1;0;2;0;0;0;0;1;1;0;2;1;1;0;0;0;1;1;2;0;1;1;0;0;2;0;1;0;0;2;0;1;1;0;0;1;0;0;0;0;1;1;1;0;0;0;0;1;1;0;0;0;0;1;0;1;0;0;0;0;1;0;1;0;0;1;0;1;0;2;0;0;1;0;0;0;0;4;0;1;0;0;0;1;1;3;0;0;0;0;0;0;1;1;0;0;0;0;1;1;1;1;1;1;0;1;0;0;1;0;1;2;0;0;0;1;1;0;0;0;0;1;0;0;3;0;1;0;1;0;1;0;1;1;3;0;0;1;1;1;2
ZNF300_ZNF300.MEME.bed	0.09570494864612512	205	2142	219757	12;11;14;17;6;21;8;8;13;14;12;7;8;14;8;11;13;13;11;8;14;12;18;10;14;14;11;9;27;7;14;15;12;10;19;22;31;31;29;36;25;27;18;25;14;22;16;16;9;27;14;21;16;14;12;15;23;14;13;9;15;21;17;20;17;14;21;12;10;16;13;6;7;15;20;14;18;6;12;12;14;14;13;16;23;15;10;18;7;17;14;12;21;17;23;16;24;21;24;9;13;15;12;10;21;12;20;16;12;14;9;5;8;9;16;23;16;10;12;16;15;13;8;13;11;8;9;14;5;12;9;15;19;20;7;8;13;6;11;4;15;9;9;9…
MAFK_M05885_1.94d.bed	0.09523809523809523	8	84	22457	4;0;1;2;2;0;0;2;1;0;0;0;0;0;2;0;0;0;0;0;0;2;0;0;2;0;0;0;0;0;4;0;2;0;0;0;2;0;0;0;0;0;0;2;0;0;0;2;0;0;0;0;0;2;0;2;0;2;0;1;2;2;3;0;0;1;2;0;0;0;0;1;0;0;0;0;0;0;3;0;3;0;0;0;2;0;0;0;0;0;0;0;0;0;2;0;0;1;0;0;0;0;2;0;1;0;0;0;0;0;0;0;0;0;0;0;0;0;2;0;0;1;0;0;0;0;0;0;4;0;2;2;0;0;2;0;1;0;0;0;0;5;0;0;0;0;0;0;0;2
GLIS2_M05766_1.94d.bed	0.09523809523809523	14	147	22275	4;1;1;0;2;2;0;0;1;1;1;2;0;1;1;0;1;0;0;2;2;0;1;3;0;1;0;1;0;2;1;3;0;0;0;2;0;1;1;4;0;0;2;0;0;1;1;0;1;0;1;1;1;0;1;3;1;0;1;3;2;3;1;3;3;2;1;2;0;0;0;1;0;1;0;0;0;0;4;2;1;2;0;0;3;1;4;1;3;3;0;3;2;0;0;1;1;2;0;1;1;0;0;2;3;0;0;3;3;1;0;0;2;0;0;1;2;0;0;0;2;0;0;2;2;0;0;3;0;0;0;0;0;0;0;1;0;0;0;0;0;1;0;1;0;1;1;0;0;2
DMRT3_M08575_1.94d.bed	0.09523809523809523	4	42	24764	1;0;0;1;0;0;0;0;0;0;1;0;0;2;0;0;0;1;0;0;0;0;1;0;1;1;1;1;0;1;1;1;0;1;1;2;0;1;1;1;0;0;0;0;0;0;0;0;0;0;0;0;0;0;0;0;0;0;0;0;0;0;0;0;1;0;0;0;1;1;0;0;0;0;0;0;0;0;0;0;1;0;0;0;0;1;0;0;0;0;0;0;0;1;1;0;0;0;0;0;1;0;0;1;0;0;0;1;0;2;0;1;0;0;0;0;0;1;1;0;0;0;0;0;0;1;0;0;0;0;0;0;0;0;0;0;1;0;1;1;0;0;0;0;0;0;0;0;0;1
GLIS1_M08729_1.94d.bed	0.0946822308690013	73	771	63975	5;4;7;3;3;4;6;3;5;6;3;2;4;5;5;5;3;5;8;3;5;9;4;4;5;6;7;7;3;4;10;5;6;4;6;2;8;7;4;3;11;11;3;5;10;4;7;6;0;6;8;7;4;6;7;6;12;5;2;5;3;9;6;4;6;6;3;4;7;5;5;3;2;6;3;2;1;2;8;5;7;7;5;4;3;3;4;5;6;6;2;6;6;8;5;8;9;5;12;4;15;6;6;10;8;11;3;7;2;5;5;4;2;4;5;6;5;9;3;3;8;5;2;8;7;9;7;5;3;5;2;3;3;3;4;6;5;2;2;6;4;2;2;5;1;1;4;4;1;4
HIC1_M08769_1.94d.bed	0.0945945945945946	7	74	17330	2;0;0;0;0;0;0;1;0;1;0;0;1;0;0;0;0;1;0;0;0;0;0;2;0;2;0;0;0;0;1;0;2;0;0;0;0;2;0;0;1;0;0;1;0;0;0;0;0;2;1;0;0;0;0;1;0;1;0;1;1;1;0;0;0;1;2;1;0;0;1;1;0;0;1;0;0;1;1;0;0;0;0;1;0;0;1;1;0;1;1;0;0;0;0;1;0;1;0;2;0;2;2;1;1;0;1;0;3;0;1;0;0;0;0;0;1;1;1;1;0;1;1;1;0;1;2;0;0;1;1;0;1;0;0;0;1;0;0;0;0;1;0;0;1;1;0;1;0;1
XPA_M09278_1.94d.bed	0.09454061251664447	71	751	57923	2;3;3;5;4;1;2;5;1;3;1;2;0;0;0;3;4;4;3;4;1;0;2;4;2;2;2;0;5;3;1;3;2;3;2;2;5;3;7;9;11;19;11;15;12;11;10;9;7;20;7;11;9;9;11;7;9;8;5;7;4;3;7;5;4;6;10;5;2;6;3;7;7;4;5;4;6;4;2;4;6;6;2;5;4;7;5;5;7;5;7;12;5;15;12;13;5;10;14;5;7;12;7;4;10;5;16;7;12;7;5;6;5;1;4;2;3;0;3;0;3;0;2;5;0;4;0;1;0;4;2;2;1;5;4;3;2;0;2;3;4;1;3;1;4;3;2;1;5;3
ZSCAN1_M09407_1.94d.bed	0.09389671361502347	20	213	48255	3;1;1;1;0;0;0;1;0;3;1;3;0;2;3;1;1;1;0;0;2;2;1;1;1;2;0;3;1;1;1;0;1;1;2;0;1;2;3;1;1;2;2;2;2;4;2;0;1;0;0;0;1;1;1;1;1;0;0;5;2;2;1;1;5;0;0;0;1;2;3;1;1;1;0;1;2;1;1;2;3;0;0;0;1;1;1;0;0;2;2;3;1;2;1;2;2;4;4;2;1;2;1;0;1;3;2;2;2;2;1;2;1;1;3;2;3;1;3;0;1;1;1;2;0;2;1;2;3;0;2;1;2;4;2;1;0;1;0;0;3;3;1;1;5;0;3;1;2;2
ZNF519_ZNF519.RCADE.bed	0.09317113630080177	1011	10851	1140404	74;66;62;82;73;69;68;65;83;84;85;81;89;87;82;71;89;87;78;82;73;75;81;81;95;79;77;62;98;78;68;76;82;89;74;101;90;106;98;91;93;86;97;91;107;90;80;98;73;89;70;80;67;112;80;76;75;86;74;95;92;72;71;65;83;71;67;71;69;78;84;46;67;62;79;68;55;52;54;61;62;68;60;63;76;79;86;53;57;58;70;68;59;50;57;59;55;68;73;68;81;69;60;56;76;61;67;95;77;53;73;71;62;72;65;68;68;78;51;66;61;64;54;70;59;74;65;50;73;56;65;63…
AC138696.1_M09315_1.94d.bed	0.09259259259259259	5	54	19152	1;0;0;0;1;1;0;0;1;0;0;0;1;0;0;0;0;0;0;0;0;0;2;0;0;0;0;0;0;0;0;0;0;0;2;0;0;2;0;1;1;0;0;2;1;0;1;0;0;0;1;0;1;0;0;0;0;1;1;0;0;0;1;0;0;0;1;1;0;0;0;0;1;0;0;1;0;0;0;0;0;1;0;1;2;1;0;0;0;0;0;0;0;0;0;1;2;1;1;0;2;0;1;1;0;0;0;0;0;0;0;1;0;1;1;1;0;0;0;0;0;1;0;0;0;0;0;1;1;1;0;0;0;0;1;0;0;0;0;1;0;0;0;0;0;1;0;1;0;1
PAX6_M09045_1.94d.bed	0.09243697478991597	11	119	26931	3;0;2;1;0;0;0;1;2;2;0;0;0;0;0;0;2;1;0;0;0;1;0;1;0;1;0;2;0;1;1;2;1;0;1;0;0;1;0;2;0;2;1;1;2;1;0;2;1;0;1;1;1;1;0;0;1;1;0;0;1;0;0;2;0;1;1;1;0;0;0;0;0;1;0;2;1;1;2;0;0;1;1;0;1;0;0;1;0;2;1;0;0;0;1;2;1;1;1;2;2;1;1;1;2;1;1;1;0;0;0;2;0;1;1;0;0;1;3;4;1;0;0;1;1;2;0;3;1;1;2;0;0;0;0;2;0;2;0;0;0;3;0;0;0;0;0;1;3;1
E2F3_M05632_1.94d.bed	0.09090909090909091	1	11	12490	1;0;0;0;0;0;0;0;0;0;0;0;1;0;0;0;1;0;0;0;0;0;0;0;0;1;0;0;0;0;0;0;0;0;0;0;0;0;0;0;0;0;0;0;0;0;0;0;0;0;0;0;0;0;0;0;0;0;0;0;0;0;0;0;0;0;0;0;0;0;0;0;0;0;0;0;0;0;0;0;0;0;0;0;0;0;0;0;0;0;0;0;0;0;0;0;0;0;0;0;0;0;0;0;1;0;0;1;0;1;0;0;0;0;0;0;1;0;1;0;0;0;0;0;0;0;0;0;0;0;0;0;0;0;0;0;0;0;0;0;0;0;0;0;0;0;0;0;0;1
THAP12_M02286_1.94d.bed	0.09090909090909091	1	11	12042	1;0;0;0;0;0;0;0;0;0;0;0;0;0;0;0;0;0;0;0;0;0;0;0;0;0;0;0;0;1;0;1;0;0;0;0;0;0;0;0;0;0;0;0;0;0;0;0;0;0;0;0;0;1;0;0;0;0;0;0;0;0;0;0;0;0;0;0;0;0;0;0;0;0;0;0;0;0;0;0;0;0;0;0;0;0;1;0;0;0;0;0;0;0;0;0;0;0;1;0;0;0;0;0;0;0;0;0;1;0;0;0;0;0;0;0;0;0;0;0;0;1;1;0;0;0;0;0;0;0;0;0;0;0;0;0;0;0;0;0;0;0;0;0;0;0;0;0;0;1
ZBTB43_M09305_1.94d.bed	0.09090909090909091	12	132	29214	1;1;0;2;2;0;0;4;0;0;2;2;0;1;1;0;1;4;0;1;0;0;2;0;0;0;2;1;0;1;3;1;4;0;0;2;2;1;2;0;2;0;0;0;3;1;0;0;1;1;1;0;2;1;0;3;0;0;0;0;1;1;2;2;0;1;2;0;0;2;1;0;2;1;0;0;0;1;2;0;1;0;1;1;3;0;2;1;0;1;2;2;1;0;1;0;0;2;0;1;0;0;2;0;0;0;1;1;0;0;1;1;0;1;0;1;1;1;0;0;0;0;0;0;1;1;1;2;0;1;1;1;0;0;1;0;2;1;2;2;0;1;1;1;0;0;0;2;1;4
ZNF423_M04652_1.94d.bed	0.09090909090909091	16	176	28371	1;0;2;0;0;1;1;3;0;0;0;0;0;1;2;0;1;1;0;0;2;0;2;0;0;1;1;0;3;0;3;1;0;1;2;2;1;0;1;0;3;3;2;1;0;1;1;2;1;0;2;3;0;2;0;0;4;0;1;2;1;0;2;0;0;4;1;0;0;1;1;3;1;0;0;3;2;0;0;0;1;0;3;5;0;2;3;4;2;5;3;1;2;0;1;1;1;0;0;0;5;0;0;1;0;1;1;2;4;4;0;1;3;0;2;0;0;3;0;0;0;1;1;0;0;1;2;2;1;2;2;2;0;1;2;1;1;4;0;1;1;1;0;1;2;1;1;2;0;1
PROP1_M06027_1.94d.bed	0.09090909090909091	1	11	16220	1;0;0;0;0;0;0;0;0;0;0;0;0;0;0;0;0;1;0;1;0;0;0;0;0;0;0;0;0;0;0;0;0;0;1;0;0;0;0;0;0;1;0;0;0;0;0;0;0;0;0;0;0;0;0;0;1;0;0;0;0;0;0;0;0;0;0;0;0;0;0;0;0;0;0;0;0;0;0;0;0;0;0;0;0;0;0;0;0;0;0;0;0;0;0;0;0;0;0;0;0;0;0;1;0;0;0;0;0;0;0;0;0;0;0;0;0;0;0;0;0;0;0;0;0;0;0;1;0;0;0;0;0;0;0;0;0;0;0;0;0;1;0;0;0;0;0;0;0;1
LHX6_M09778_1.94d.bed	0.09090909090909091	2	22	16170	2;2;0;0;0;0;0;0;0;0;0;0;0;0;0;0;0;0;0;0;0;0;0;0;2;0;0;0;0;0;0;0;0;0;0;0;0;0;0;0;0;0;1;0;0;0;0;0;0;0;0;0;0;0;0;0;0;0;0;0;0;0;2;0;0;0;0;0;0;0;0;0;0;0;0;0;0;0;0;1;0;0;0;0;0;0;0;0;0;0;0;0;0;0;0;0;0;0;0;0;1;0;0;0;0;0;0;0;0;0;0;0;0;0;0;0;0;0;1;0;0;2;1;2;0;0;0;0;0;0;0;0;0;0;0;0;1;0;0;0;0;0;0;0;0;0;0;1;1;1
PHOX2B_M05991_1.94d.bed	0.09090909090909091	1	11	16220	1;0;0;0;0;0;0;0;0;0;0;0;0;0;0;0;0;1;0;1;0;0;0;0;0;0;0;0;0;0;0;0;0;0;1;0;0;0;0;0;0;1;0;0;0;0;0;0;0;0;0;0;0;0;0;0;1;0;0;0;0;0;0;0;0;0;0;0;0;0;0;0;0;0;0;0;0;0;0;0;0;0;0;0;0;0;0;0;0;0;0;0;0;0;0;0;0;0;0;0;0;0;0;1;0;0;0;0;0;0;0;0;0;0;0;0;0;0;0;0;0;0;0;0;0;0;0;1;0;0;0;0;0;0;0;0;0;0;0;0;0;1;0;0;0;0;0;0;0;1
ESRRA_M08639_1.94d.bed	0.09063444108761329	30	331	54057	3;1;1;1;0;2;3;7;1;2;1;4;3;1;1;5;1;2;1;1;4;2;2;3;3;2;2;2;2;4;2;2;3;4;1;1;3;0;3;1;2;4;1;4;5;1;2;2;1;1;5;3;0;3;0;1;3;3;3;0;3;2;4;6;3;1;1;2;1;2;1;5;3;2;2;3;0;2;2;1;3;0;1;2;1;2;3;3;4;4;1;2;0;4;0;3;1;0;5;0;3;4;1;3;2;5;4;1;1;2;1;1;1;4;2;0;2;4;1;3;5;0;2;3;3;3;2;3;0;3;2;3;5;1;3;3;0;0;1;5;0;1;1;3;2;3;4;1;1;6
ZFP28_M10402_1.94d.bed	0.09041591320072333	50	553	133857	10;3;4;7;2;9;4;4;1;1;6;3;5;2;7;2;3;6;4;1;7;2;4;6;2;4;4;3;2;4;1;5;1;5;2;3;4;3;3;7;4;5;6;4;7;9;3;5;3;6;4;5;3;3;6;4;3;4;4;9;1;1;4;1;3;0;3;4;3;3;2;3;6;1;3;1;3;4;1;2;1;6;3;2;2;7;6;8;7;2;7;3;3;3;0;3;1;5;7;5;4;3;2;3;0;9;1;4;1;6;8;2;2;4;3;4;4;0;2;4;5;6;2;0;1;4;2;5;3;3;3;3;8;3;5;4;3;5;8;1;4;2;2;2;5;1;5;3;1;4
ZNF418_M10408_1.94d.bed	0.09032258064516129	14	155	43170	1;0;1;0;1;2;2;0;0;1;1;0;4;2;1;4;0;3;0;0;1;0;0;1;1;2;1;2;1;1;0;1;2;1;1;2;1;3;4;1;3;0;1;2;1;2;3;0;0;1;0;1;1;0;0;1;3;3;2;0;1;2;0;1;0;1;1;2;0;1;0;1;1;0;0;0;1;2;0;1;2;2;0;0;1;1;0;1;0;0;1;2;4;2;2;0;2;0;1;1;0;1;1;1;1;0;0;2;1;1;0;2;1;0;1;0;0;1;0;0;0;1;1;2;0;1;2;2;1;1;1;0;1;1;0;1;0;2;1;1;3;1;0;0;0;1;0;1;2;4
ZNF880_ZNF880.RCADE.bed	0.09030211194241879	1907	21118	2370927	158;150;128;136;117;142;136;133;149;120;114;125;125;85;121;130;105;106;107;96;97;110;107;104;116;141;133;104;145;112;111;140;125;157;192;147;149;181;166;193;185;149;205;233;280;225;215;147;205;258;193;197;154;188;215;200;177;197;157;142;172;170;166;134;161;163;171;135;162;142;109;86;77;109;84;109;79;90;100;144;124;168;165;184;182;137;183;192;137;171;170;156;155;174;155;149;206;215;184;182;152;136…
BHLHA15_M06569_1.94d.bed	0.09016393442622951	11	122	30096	2;0;0;0;1;0;1;1;0;0;2;3;2;1;1;0;1;0;3;2;1;1;0;1;1;1;1;0;0;0;4;0;0;0;0;3;1;0;0;2;0;0;0;1;0;0;2;4;2;0;2;0;2;1;1;0;1;0;1;0;0;0;0;0;0;1;0;1;4;0;0;0;1;1;0;1;0;0;0;1;1;0;0;1;1;1;3;2;2;1;1;1;1;0;0;2;1;0;0;0;0;1;0;0;0;1;0;1;1;0;0;0;0;2;2;1;1;2;1;0;1;1;0;0;2;1;0;0;1;1;0;0;3;3;0;1;3;0;0;3;1;1;2;0;1;0;0;1;0;1
GLI4_M10337_1.94d.bed	0.09012875536480687	21	233	41094	2;1;4;1;2;1;2;0;4;0;6;1;3;0;2;1;5;0;4;1;1;2;2;2;0;1;1;1;3;3;0;2;1;0;0;1;1;0;0;1;2;2;1;2;2;2;1;0;1;0;0;3;1;2;2;2;2;3;2;1;1;0;1;2;3;2;2;1;2;0;3;0;2;2;1;2;1;1;1;0;0;1;4;0;1;2;1;4;4;2;2;2;3;1;2;3;1;0;3;3;5;0;1;1;1;2;2;0;3;1;2;2;2;1;2;3;0;3;0;1;0;1;0;0;1;1;1;0;3;1;1;0;2;2;4;1;0;1;4;0;0;0;3;1;2;2;5;1;1;3
ESRRA_M08633_1.94d.bed	0.09006211180124224	29	322	56174	2;0;1;1;0;2;3;7;1;2;0;5;3;1;1;3;1;2;1;1;4;2;2;3;2;2;2;3;2;3;2;1;2;4;1;1;3;2;3;1;2;3;1;4;5;1;2;2;1;1;5;3;0;3;0;1;3;3;3;0;2;0;4;6;2;0;2;1;1;2;1;5;3;2;2;2;0;2;2;1;3;0;1;2;1;2;3;3;3;3;1;2;0;4;0;3;1;0;4;0;3;4;1;3;2;5;4;1;1;2;1;1;1;3;2;0;2;4;1;3;6;0;2;3;2;4;3;3;0;3;2;3;6;2;4;4;0;0;1;5;0;1;1;3;2;2;4;1;2;7
SREBF1_M09969_1.94d.bed	0.08967851099830795	53	591	102335	9;3;6;5;13;6;2;3;3;8;3;5;5;6;5;1;5;2;8;4;5;0;6;4;5;5;6;5;4;4;6;1;6;6;5;2;6;4;2;7;9;4;5;6;9;1;4;5;5;2;3;4;3;0;3;4;6;6;5;4;5;3;0;4;3;5;4;10;0;5;3;4;2;2;2;3;6;4;3;1;5;3;4;3;4;2;2;3;1;2;3;4;0;1;0;2;1;0;4;2;3;6;5;5;3;4;1;3;4;4;4;3;1;6;3;1;6;3;1;2;3;4;6;3;3;2;5;4;7;3;6;6;3;6;5;0;6;3;3;4;3;3;2;1;3;8;8;6;6;6
KLF1_M08884_1.94d.bed	0.08959537572254335	124	1384	193408	16;11;6;12;6;10;3;14;4;7;8;5;6;6;10;10;13;22;10;9;10;8;13;5;10;14;9;14;9;12;10;16;8;12;13;10;9;13;7;10;11;9;14;10;10;10;5;10;11;10;6;8;6;13;9;10;11;11;10;10;11;8;4;11;10;9;5;9;13;7;6;10;6;9;10;9;4;6;6;6;8;8;8;5;8;7;7;9;9;8;7;9;7;10;9;7;6;5;6;8;9;13;10;6;10;11;8;7;10;11;8;8;6;9;9;13;12;7;19;11;12;14;10;15;6;9;8;11;11;3;6;10;7;3;7;12;9;10;5;12;12;8;15;4;11;13;14;9;7;9
ZNF248_ZNF248.RCADE.bed	0.08955223880597014	6	67	48328	3;1;0;0;0;0;3;2;0;0;0;2;2;1;0;0;1;0;0;0;0;1;0;0;0;1;0;1;1;1;1;0;0;1;0;0;2;0;0;1;0;2;1;0;0;0;0;0;0;0;2;0;1;3;0;0;0;0;1;1;0;0;0;0;1;0;0;0;0;1;0;0;0;0;2;0;0;0;0;1;0;1;0;0;0;0;0;0;0;0;1;0;2;0;1;0;0;0;0;0;0;1;0;0;0;2;0;0;0;0;1;0;1;0;2;0;0;0;0;1;0;0;0;1;0;0;0;0;1;1;0;0;1;0;1;1;0;1;0;0;0;1;0;1;0;1;0;0;0;2
THRA_M06211_1.94d.bed	0.08928571428571429	10	112	26088	1;2;2;0;0;0;0;0;2;0;0;0;2;2;0;0;2;0;0;1;0;2;1;2;0;4;0;3;2;0;0;0;0;1;0;0;0;0;0;0;0;0;0;0;0;0;0;0;2;0;0;0;3;2;2;2;0;0;0;0;6;0;0;0;0;0;0;0;0;0;1;0;2;0;0;0;0;0;0;2;0;2;2;0;0;1;2;1;0;0;2;2;0;0;0;0;1;2;0;0;1;1;2;0;0;0;0;0;0;2;0;0;2;2;0;0;5;0;0;2;0;2;1;0;0;1;0;1;0;4;4;1;2;2;0;0;3;0;1;2;0;0;0;0;0;1;1;0;0;2
TBX15_M09201_1.94d.bed	0.08870967741935484	11	124	32209	2;0;2;1;0;0;1;2;1;2;1;0;1;0;0;0;0;1;0;1;4;1;2;2;1;1;1;2;1;0;1;0;0;3;3;0;0;0;1;0;1;1;0;0;1;0;0;1;2;0;1;0;0;1;1;2;3;1;1;0;0;0;0;1;1;2;1;1;1;1;0;1;1;2;0;0;0;0;0;2;1;0;1;1;0;2;0;0;1;1;1;1;1;1;1;0;1;1;0;0;0;1;4;0;0;1;0;0;1;1;1;0;0;2;0;1;0;1;1;1;1;3;3;2;1;0;0;0;1;1;0;0;1;2;0;1;2;0;1;0;1;0;0;0;1;2;0;1;0;2
ZIM3_ZIM3.RCADE.bed	0.08849557522123894	10	113	36092	3;0;1;1;1;1;0;2;1;1;2;3;0;0;1;1;0;1;0;1;0;0;1;0;0;1;1;0;0;0;0;0;0;1;1;0;1;0;1;1;0;0;0;1;0;2;1;2;1;2;3;1;1;1;0;1;3;1;0;1;2;1;1;0;1;1;2;0;0;0;1;0;2;1;0;1;1;0;0;0;1;1;2;2;3;1;1;2;3;0;0;1;0;0;0;0;0;0;0;1;1;0;0;1;2;0;1;0;2;0;0;1;1;0;1;0;1;0;0;0;0;1;1;0;0;1;2;0;0;0;1;0;2;0;0;0;1;0;1;0;1;1;2;0;0;1;2;0;1;2
IRX1_M08851_1.94d.bed	0.08823529411764706	3	34	22920	2;0;0;0;0;0;2;0;0;0;0;0;0;0;0;0;0;0;0;0;1;0;0;0;0;2;0;0;0;0;0;0;0;1;0;0;0;0;0;0;0;0;0;0;0;0;0;0;2;0;0;0;0;0;0;0;0;0;0;1;0;0;0;0;0;2;0;0;0;0;2;0;0;0;0;0;0;0;0;0;0;0;0;0;0;0;0;0;0;0;0;1;0;0;0;0;0;0;0;0;0;0;0;0;0;0;2;1;0;0;0;0;0;0;0;0;0;2;0;0;0;0;0;0;0;2;3;0;2;0;0;0;0;0;1;0;0;0;0;0;0;0;0;0;0;0;0;1;0;3
FOXJ2_M05730_1.94d.bed	0.08823529411764706	6	68	29630	1;1;0;1;1;1;2;1;1;1;0;0;0;1;0;0;0;1;1;1;1;0;2;0;0;1;1;0;0;2;0;0;1;0;0;0;0;0;1;0;2;1;1;0;1;1;1;0;0;0;0;1;0;0;1;0;0;0;0;0;0;0;1;0;0;0;0;2;1;0;1;0;1;0;1;0;0;0;0;1;0;0;0;0;0;0;0;0;0;0;0;0;0;0;0;1;0;0;0;0;0;1;0;0;0;1;1;0;2;1;0;0;0;0;0;1;0;0;2;3;0;0;0;0;0;2;0;0;0;2;0;0;0;1;1;0;1;0;3;1;0;0;0;0;0;0;0;0;1;2
SRF_M06142_1.94d.bed	0.08823529411764706	3	34	17279	2;0;0;0;0;0;0;0;0;0;0;0;0;0;0;0;0;0;0;0;0;0;0;0;2;0;0;0;2;0;0;0;0;0;1;0;0;0;0;0;0;0;0;0;0;0;1;2;0;1;0;1;0;0;0;0;0;0;0;0;0;0;0;0;0;0;0;0;0;1;0;1;0;0;0;0;0;0;0;0;1;0;0;0;0;1;0;0;0;0;0;0;0;0;0;0;0;0;0;0;0;1;0;0;1;0;0;1;0;1;1;0;0;1;0;0;1;0;0;0;1;0;1;0;0;0;2;0;0;0;0;0;1;0;0;0;0;1;0;0;1;0;1;0;0;0;0;0;0;2
MECOM_M06525_1.94d.bed	0.08823529411764706	6	68	25590	1;1;0;0;0;0;1;0;0;1;0;1;1;0;0;1;1;1;0;1;2;1;0;1;2;0;0;0;0;0;0;0;0;0;0;0;0;2;0;0;0;0;0;2;0;2;0;1;0;0;0;0;1;0;1;0;0;0;1;0;0;0;1;0;0;0;0;0;2;0;0;0;1;0;1;0;0;0;0;0;0;1;0;0;0;0;1;0;1;0;0;0;0;0;1;2;1;0;0;0;1;0;0;0;0;0;0;1;1;0;3;1;1;0;0;1;0;0;0;0;4;0;1;1;1;1;0;0;0;0;0;1;2;0;0;0;2;1;2;0;0;1;0;1;0;1;0;0;0;1
PPARA_M09922_1.94d.bed	0.08823529411764706	9	102	21773	2;1;0;2;0;2;0;0;0;0;2;0;0;0;0;2;0;0;1;0;0;0;2;0;5;0;0;0;0;0;0;0;0;2;2;0;0;2;0;0;0;0;0;0;0;0;0;0;0;3;0;0;0;2;0;0;0;1;0;0;1;2;0;0;3;1;1;0;0;2;0;0;1;0;1;1;1;0;0;1;0;1;0;0;0;0;0;1;2;0;1;0;0;2;0;0;0;0;0;2;5;2;0;1;0;0;3;1;2;1;2;3;0;1;0;0;0;3;0;1;0;0;3;0;0;0;0;0;0;1;0;1;4;0;0;0;1;0;0;0;1;0;1;0;2;2;1;0;2;2
ZNF18_M10343_1.94d.bed	0.0880503144654088	14	159	39902	1;3;1;2;0;0;1;1;2;2;1;0;2;1;4;2;0;2;0;1;2;0;0;2;1;1;2;0;2;0;2;2;2;0;0;1;1;3;1;1;1;0;2;3;1;0;0;0;0;0;0;0;0;1;0;0;2;1;0;1;1;1;0;1;1;0;0;0;0;1;1;1;4;0;2;0;0;1;0;1;1;1;0;1;1;2;1;1;2;1;1;1;0;1;0;0;0;0;0;2;3;1;2;0;1;0;4;4;0;1;0;1;0;2;1;2;1;1;1;2;2;1;0;3;1;4;0;1;1;0;0;1;1;1;2;1;1;0;3;1;0;2;0;2;2;1;0;2;2;4
ZBTB18_M06244_1.94d.bed	0.08759124087591241	12	137	38864	6;2;0;0;1;1;1;0;0;3;1;1;2;1;1;0;2;1;3;1;0;2;1;1;0;1;1;1;1;2;0;1;0;0;0;2;1;1;0;1;1;3;0;1;2;1;0;1;1;1;0;0;1;0;0;1;0;1;1;0;0;0;0;0;3;1;0;0;0;2;1;0;0;1;1;0;0;2;2;1;0;0;0;0;1;1;0;0;0;0;1;0;0;0;1;2;0;2;0;2;2;2;0;0;2;0;3;1;1;1;1;1;1;2;1;2;2;1;1;1;2;1;0;0;1;2;0;1;0;0;2;2;2;0;1;1;2;2;0;0;1;1;0;0;1;2;2;0;0;3
TFCP2_M09235_1.94d.bed	0.08695652173913043	4	46	13396	3;0;2;0;0;0;2;0;1;0;0;0;0;0;0;0;0;0;0;0;2;0;0;0;0;0;0;0;0;0;0;0;0;0;0;0;2;0;0;0;2;2;0;0;0;0;0;0;0;0;0;0;0;0;0;0;0;0;0;0;0;0;4;0;2;2;0;0;0;0;1;0;0;0;0;2;0;0;0;0;0;0;0;0;0;0;0;0;0;0;0;1;0;0;0;0;0;0;0;2;0;0;1;0;0;0;0;0;2;0;0;0;0;0;0;0;0;0;0;1;0;0;0;0;2;0;0;0;0;0;2;0;0;0;0;0;2;0;0;0;0;1;2;0;0;0;0;0;0;2
E2F7_M08594_1.94d.bed	0.08695652173913043	4	46	19118	1;0;0;0;0;0;0;0;1;0;0;0;0;0;0;0;0;0;0;0;0;0;0;0;0;1;1;0;1;0;1;0;0;2;1;0;0;1;0;0;0;1;1;1;0;0;0;0;1;0;0;1;0;0;0;0;0;0;1;0;0;0;2;1;0;0;0;0;0;0;1;0;0;0;0;0;0;0;0;0;0;0;1;0;2;0;0;0;0;0;0;0;0;1;0;0;0;0;0;1;1;1;1;0;0;1;0;0;0;0;0;0;0;0;0;0;2;1;0;1;0;1;0;0;2;0;1;1;0;0;0;0;0;1;1;0;0;0;0;1;1;1;0;1;0;0;0;0;0;1
DMRT2_M08579_1.94d.bed	0.08695652173913043	2	23	18288	1;0;0;0;0;0;0;0;0;0;1;0;0;0;0;0;0;0;0;0;0;0;0;0;0;0;0;0;1;1;0;0;0;1;0;1;0;0;0;0;1;1;0;0;0;0;1;0;0;0;0;0;0;0;1;0;0;0;0;0;0;0;1;0;0;0;0;1;0;0;0;0;0;0;0;0;0;0;0;0;0;0;0;0;1;0;0;0;0;0;0;0;0;0;0;0;0;0;0;1;1;1;0;0;0;0;0;0;0;1;0;0;0;0;0;0;0;2;0;0;0;0;0;0;0;0;0;0;0;0;0;0;0;0;0;0;0;0;0;0;0;0;0;0;0;0;1;1;0;1
ZNF740_M09391_1.94d.bed	0.08615221987315011	163	1892	145250	7;10;13;28;13;7;16;13;9;7;4;10;14;8;6;11;9;11;16;9;8;14;6;9;7;9;11;9;18;11;16;18;8;38;11;9;23;27;24;32;23;18;10;16;11;15;16;4;17;26;18;21;7;11;12;12;6;23;15;7;8;20;15;13;19;7;0;8;7;10;6;2;8;10;11;9;3;5;17;16;20;15;19;19;11;11;13;13;17;16;17;4;20;16;35;17;11;18;27;15;11;13;12;13;16;19;15;17;23;12;6;13;12;9;9;23;11;7;13;16;14;6;21;16;23;7;6;8;13;8;11;9;21;6;7;4;6;8;9;11;7;18;10;2;7;2;6;4;2;4
NKX2-1_M08975_1.94d.bed	0.08571428571428572	6	70	26674	1;0;0;0;1;0;1;0;1;1;2;2;0;0;0;0;1;1;0;2;1;1;0;2;0;0;0;0;1;0;0;0;1;1;0;0;0;0;0;1;0;1;0;0;0;0;1;0;0;1;0;1;1;1;0;0;1;1;1;1;1;1;0;0;0;0;0;0;1;0;2;0;0;1;0;0;0;0;0;0;1;0;0;0;1;0;0;1;0;0;2;1;0;2;1;0;0;0;0;0;0;0;0;0;0;0;1;0;0;0;2;0;0;0;0;0;0;0;0;1;1;2;0;0;0;0;1;0;0;0;1;0;0;0;1;0;0;1;0;0;3;0;1;2;2;0;1;0;1;2
ZNF562_ZNF562.MEME.bed	0.08536585365853659	7	82	25627	3;1;1;1;0;0;0;0;1;1;1;0;1;0;0;0;0;0;1;1;0;1;0;0;0;0;0;0;0;0;0;0;0;2;1;0;2;0;1;1;0;0;0;1;2;1;1;0;0;0;1;1;2;1;0;1;0;2;0;1;1;0;0;0;1;0;0;0;0;1;2;0;0;0;0;1;0;1;0;0;0;1;2;0;0;1;1;1;0;2;0;0;0;1;0;2;0;0;1;2;2;0;0;0;0;0;1;0;1;1;0;1;0;0;0;1;1;0;2;1;0;1;0;0;1;0;2;0;0;1;0;0;1;0;1;0;0;4;0;0;0;0;1;0;0;0;1;0;0;2
HSF4_M05842_1.94d.bed	0.08403361344537816	10	119	33525	1;1;1;1;0;0;1;0;1;0;0;0;3;1;1;1;0;1;1;1;0;0;0;0;0;1;2;1;0;0;1;1;1;3;0;0;0;1;0;2;2;3;2;2;0;2;1;0;0;0;1;0;1;1;1;1;0;2;0;1;0;0;1;1;0;1;0;1;0;0;1;0;0;0;1;1;0;1;1;0;0;2;1;3;0;1;0;0;0;0;0;1;0;1;3;2;2;0;0;1;1;0;1;1;1;2;1;0;1;2;1;0;0;0;2;1;0;1;1;1;2;0;1;0;0;0;3;1;0;1;2;1;0;1;0;2;2;0;0;0;2;1;2;2;0;2;0;0;0;2
ZNF821_M09405_1.94d.bed	0.08235294117647059	21	255	42416	3;2;2;0;4;0;0;0;2;3;3;2;2;2;4;2;2;4;3;2;1;3;0;1;3;3;2;5;1;3;0;1;3;1;3;6;1;2;0;0;1;2;2;1;6;3;1;0;3;3;2;1;0;4;6;1;2;1;1;2;1;1;2;2;3;1;2;0;1;1;3;1;0;3;0;1;3;1;2;0;2;0;3;2;1;2;0;1;0;0;7;1;1;0;3;1;2;1;0;1;2;3;0;0;0;3;1;2;4;1;2;4;0;2;2;1;1;0;2;0;2;4;0;0;2;2;4;0;0;0;1;1;3;1;1;0;1;0;4;1;2;1;1;1;3;2;0;0;5;3
GLIS2_M08731_1.94d.bed	0.08235294117647059	28	340	33321	4;2;4;2;1;2;5;3;3;4;3;0;3;0;2;0;1;2;0;0;1;4;1;2;2;3;1;0;4;2;4;5;2;1;1;1;4;1;0;2;6;0;2;5;0;3;1;1;0;2;0;3;3;3;4;3;4;3;2;3;5;2;1;3;3;3;4;3;2;2;2;1;3;0;0;1;1;3;1;3;2;1;2;4;4;2;4;2;3;0;1;4;3;3;2;5;3;2;4;5;2;5;7;7;1;1;3;6;1;3;2;0;4;4;3;3;3;1;7;1;0;4;0;4;2;2;1;3;1;1;0;1;1;3;1;2;1;2;1;1;0;2;1;1;2;1;0;6;1;1
ZIM3_M10420_1.94d.bed	0.0823045267489712	20	243	89604	6;4;0;4;1;2;3;2;2;5;2;1;5;5;4;4;0;0;2;2;2;1;1;2;2;2;1;1;2;4;1;1;1;2;2;2;3;3;2;1;2;2;1;0;3;1;2;0;2;2;3;4;2;3;3;2;0;2;0;1;0;2;1;2;0;0;0;1;1;0;1;2;2;1;2;1;2;0;0;1;2;3;1;3;2;1;3;2;2;2;0;0;1;0;1;0;1;2;1;0;3;1;0;2;1;1;1;3;2;1;0;1;2;0;3;1;4;0;1;1;2;1;0;1;0;0;2;3;0;0;1;2;4;2;2;1;1;2;0;2;1;3;1;1;3;1;3;0;2;2
TBX6_M09211_1.94d.bed	0.08196721311475409	5	61	22460	1;0;1;0;1;0;0;0;0;2;1;0;0;0;0;0;0;0;0;1;2;1;0;1;0;0;0;1;0;0;1;0;1;1;1;0;1;0;0;0;0;0;0;1;1;0;0;0;1;0;0;0;0;0;0;0;2;1;0;0;0;0;0;1;0;0;3;0;0;1;0;0;1;0;1;0;0;0;0;0;1;0;0;0;1;0;0;0;0;0;1;0;1;1;1;1;0;0;1;0;0;0;0;1;1;1;0;0;0;1;0;1;1;0;1;0;0;0;0;1;1;1;0;2;1;3;0;1;0;0;0;0;0;0;0;0;0;0;1;1;0;1;0;0;0;0;0;0;1;1
TBX21_M06165_1.94d.bed	0.08196721311475409	5	61	22460	1;0;1;0;1;0;0;0;0;2;1;0;0;0;0;0;0;0;0;1;2;1;0;1;0;0;0;1;0;0;1;0;1;1;1;0;1;0;0;0;0;0;0;1;1;0;0;0;1;0;0;0;0;0;0;0;2;1;0;0;0;0;0;1;0;0;3;0;0;1;0;0;1;0;1;0;0;0;0;0;1;0;0;0;1;0;0;0;0;0;1;0;1;1;1;1;0;0;1;0;0;0;0;1;1;1;0;0;0;1;0;1;1;0;1;0;0;0;0;1;1;1;0;2;1;3;0;1;0;0;0;0;0;0;0;0;0;0;1;1;0;1;0;0;0;0;0;0;1;1
FOXD1_M09581_1.94d.bed	0.08163265306122448	4	49	26590	1;0;0;0;0;1;0;0;0;0;1;0;0;0;0;0;0;0;0;1;1;0;0;0;3;0;0;1;0;0;0;0;1;1;0;0;0;1;0;0;0;1;0;0;0;1;1;0;0;1;0;0;0;0;0;0;2;0;0;0;0;1;0;0;0;0;1;0;0;0;0;0;0;1;0;0;0;0;1;0;0;0;1;0;0;0;1;0;0;0;2;0;1;0;0;0;0;0;0;1;0;1;0;1;0;0;0;0;0;1;0;0;0;0;0;1;2;1;1;1;0;1;2;2;0;2;0;0;0;0;0;0;0;0;1;0;0;0;0;0;0;0;1;0;0;0;0;1;0;1
POU4F2_M06016_1.94d.bed	0.08163265306122448	4	49	24108	2;0;0;2;0;0;1;1;0;1;0;0;0;0;0;1;0;0;0;0;0;1;0;0;0;0;0;1;0;0;1;1;1;1;1;0;0;1;0;0;0;0;0;0;0;0;2;0;1;1;0;0;0;0;0;0;0;1;0;0;0;1;0;0;0;1;1;0;0;0;0;0;0;1;0;0;0;0;0;0;0;0;2;0;0;0;1;1;0;0;1;0;1;0;0;0;0;0;0;0;0;1;0;1;0;1;0;0;1;0;0;0;1;1;0;0;0;0;0;3;0;1;0;0;0;1;0;0;0;0;0;0;0;0;0;0;0;0;2;0;1;0;1;0;0;1;0;0;0;1
ZNF224_M10440_1.94d.bed	0.0815006468305304	63	773	137723	5;8;2;5;8;6;7;5;10;6;7;3;4;3;10;2;4;3;7;9;4;9;7;4;5;5;8;2;6;7;6;3;4;7;4;3;7;3;10;5;5;11;4;6;8;3;7;4;1;7;2;5;7;8;6;7;5;4;11;3;3;1;4;3;3;4;0;5;3;0;1;3;4;5;1;5;3;6;4;4;9;5;4;4;1;6;3;3;3;7;6;6;6;6;6;6;2;3;7;6;6;2;3;6;6;10;8;6;6;4;2;11;7;7;1;4;7;5;7;8;1;8;13;5;4;4;6;6;6;4;6;8;3;4;4;8;2;8;7;6;0;5;5;1;8;7;5;8;1;5
ZNF33B_ZNF33B.RCADE.bed	0.08139534883720931	7	86	94798	1;1;0;0;0;0;0;3;0;1;0;0;0;0;0;1;1;0;2;0;1;0;0;0;1;1;3;0;1;0;0;0;0;1;0;0;0;2;0;1;1;1;0;0;0;0;2;1;0;0;2;0;0;0;0;2;1;0;1;2;0;0;1;0;0;0;1;0;0;2;1;0;0;0;0;0;1;0;1;0;0;1;0;2;0;0;2;1;0;2;0;1;1;0;0;0;1;1;0;0;0;0;0;0;0;1;0;0;0;1;2;0;0;2;1;2;0;0;0;0;0;0;2;0;1;4;0;0;0;1;1;0;1;2;0;0;0;0;0;1;1;0;1;1;1;1;1;1;1;2
ZNF132_ZNF132.RCADE.bed	0.07999123383738768	365	4563	696147	40;29;39;38;33;41;36;33;32;29;37;44;43;30;29;26;31;27;17;31;35;29;26;34;38;31;33;25;38;26;27;34;33;26;35;35;25;33;23;26;30;33;49;50;52;50;33;36;40;48;44;30;40;48;29;28;45;39;29;27;23;37;23;18;22;32;24;19;32;31;22;18;15;17;23;21;21;18;21;30;23;34;30;34;32;26;36;39;21;32;41;30;16;45;21;26;35;25;15;28;32;38;35;51;49;33;17;35;34;31;45;20;33;21;23;30;24;25;30;32;37;35;40;25;24;18;14;18;18;27;24;21;18;…
ATF4_M06454_1.94d.bed	0.0794392523364486	17	214	48658	3;4;3;2;2;0;2;0;1;0;2;1;2;2;0;2;3;2;0;0;3;2;2;0;1;0;2;1;0;2;3;2;0;1;3;0;2;1;0;0;3;0;2;1;0;0;2;0;3;4;5;3;2;2;3;1;2;1;1;0;1;0;1;0;5;1;1;1;3;0;0;5;2;1;2;0;0;2;1;0;0;0;0;1;5;1;1;0;1;2;3;2;2;0;2;1;2;4;3;3;4;1;0;1;0;2;0;4;2;1;0;3;1;0;2;0;1;0;1;3;1;0;1;0;1;0;1;0;1;1;1;0;5;2;0;0;0;0;2;5;0;5;3;1;1;2;1;1;0;2
ZNF571_ZNF571.RCADE.bed	0.07941193165692229	1399	17617	2291612	118;123;128;150;139;118;140;125;138;133;154;140;140;143;151;130;145;147;139;126;130;153;156;144;138;145;135;134;145;131;134;110;127;146;136;149;144;167;167;167;135;168;133;147;154;134;140;135;118;139;126;106;115;136;105;79;98;115;111;125;97;103;96;87;89;87;92;101;102;91;89;68;94;91;111;84;81;93;71;87;84;96;92;86;95;99;98;59;83;80;105;114;97;101;99;87;103;92;109;101;103;115;110;99;117;108;118;149;…
ZNF485_ZNF485.RCADE.bed	0.07936507936507936	10	126	38340	3;1;1;3;2;1;1;1;1;0;2;0;0;0;1;0;1;2;0;0;1;2;1;2;0;1;0;0;0;0;0;1;1;1;1;1;0;0;2;0;0;0;2;2;0;0;0;2;0;2;1;1;1;1;1;2;0;0;2;0;1;0;1;1;0;1;1;2;0;2;1;1;0;0;2;0;0;0;0;0;1;1;0;1;2;1;1;0;1;0;0;2;1;0;2;0;0;1;0;0;1;0;0;1;2;2;0;0;1;1;1;2;0;1;0;0;0;2;1;0;3;1;0;0;0;0;2;0;0;2;1;3;3;2;1;1;0;0;1;2;1;0;2;0;0;0;3;0;0;4
RREB1_M02642_1.94d.bed	0.07869918699186992	242	3075	352516	13;12;17;23;18;31;23;28;19;18;19;15;12;31;15;36;22;14;13;11;17;12;19;17;25;19;19;19;30;14;17;25;9;14;27;26;42;39;11;47;45;24;28;20;24;30;23;10;13;29;25;20;15;28;13;20;23;23;20;15;21;47;33;29;20;20;18;12;13;14;17;8;12;9;29;15;21;10;15;18;29;9;12;19;22;22;8;5;16;26;24;13;25;30;37;32;31;47;35;22;18;32;34;24;24;23;19;21;17;27;13;14;7;15;14;23;31;16;17;35;30;24;22;19;29;8;8;18;13;14;19;17;21;7;16;11;2…
ZNF774_M10380_1.94d.bed	0.078623439667129	907	11536	1564979	86;78;84;76;86;82;78;83;115;76;86;76;81;95;109;86;50;65;80;66;88;80;74;87;95;77;90;80;76;100;96;79;76;110;99;72;82;91;93;110;82;85;99;95;127;79;84;60;91;85;84;64;67;87;91;68;60;68;73;52;79;53;57;47;61;76;69;60;67;61;62;52;41;58;59;57;54;64;40;56;38;86;67;71;72;47;61;75;65;69;62;60;79;60;71;77;94;95;94;84;72;79;84;91;90;79;67;83;83;64;68;78;66;76;74;71;88;78;86;71;68;76;89;79;96;78;65;88;80;78;97;…
ZNF37A_M10345_1.94d.bed	0.07787391841779975	63	809	96688	9;3;4;8;2;8;6;5;2;9;3;4;4;4;5;6;6;7;6;4;6;2;4;6;4;7;9;3;10;5;8;3;9;8;3;7;3;6;9;2;6;5;4;6;9;7;6;5;7;9;7;6;6;2;6;3;9;5;8;5;6;3;6;3;4;9;11;3;2;3;1;4;2;3;5;1;5;5;4;7;8;5;7;8;2;4;10;3;2;6;4;5;8;7;3;8;7;7;6;7;5;4;6;3;4;3;5;15;9;2;2;8;2;8;5;4;8;4;4;10;7;5;2;2;1;8;3;6;5;4;7;7;6;4;6;2;9;2;5;8;10;3;7;4;4;4;6;4;8;4
ZNF432_ZNF432.RCADE.bed	0.07774082247987318	2501	32171	3983413	222;224;216;209;201;234;241;219;238;204;208;214;213;216;228;194;160;177;177;180;181;173;170;177;226;233;213;188;181;182;153;217;216;233;253;201;234;266;269;272;280;249;348;392;418;404;306;271;299;324;335;300;239;290;286;288;264;277;224;235;219;193;209;194;219;206;216;185;228;194;138;135;106;118;101;112;113;126;143;139;187;207;208;248;242;201;223;251;203;247;239;221;239;252;189;247;267;258;253;242…
ZNF793_ZNF793.RCADE.bed	0.07773851590106007	22	283	45215	3;2;1;2;1;0;1;3;2;3;2;2;1;1;3;2;2;4;2;1;4;1;3;3;0;2;5;0;5;3;2;2;1;0;2;2;0;1;1;1;2;4;2;2;2;3;0;1;2;1;2;3;2;1;2;2;0;2;1;4;4;0;5;1;1;6;1;3;2;2;2;3;1;0;2;1;0;1;4;1;0;0;0;1;2;1;1;0;2;0;6;2;3;2;7;2;2;1;0;4;4;2;1;1;0;1;1;0;3;2;1;3;1;8;2;3;4;4;1;0;2;1;1;4;1;2;0;0;2;0;1;2;0;6;1;2;0;3;1;3;3;1;2;2;2;3;1;2;0;2
ESRRA_M08637_1.94d.bed	0.07751937984496124	10	129	35808	1;0;0;0;1;1;1;1;1;2;1;1;1;2;0;0;1;1;2;1;0;2;0;0;1;2;1;2;1;0;0;1;0;2;1;0;3;0;0;0;1;1;1;2;1;0;0;1;2;2;0;2;0;0;0;2;1;1;0;0;0;0;1;0;0;2;0;1;1;0;1;0;1;0;0;0;2;1;1;1;0;0;1;1;1;1;2;1;2;1;2;1;1;1;1;2;2;0;0;1;2;2;0;0;1;2;0;0;0;0;0;0;2;2;1;2;0;1;1;1;2;0;1;0;1;1;1;1;0;0;0;1;2;3;1;1;0;0;0;1;0;1;1;1;1;1;2;0;1;3
RFX1_M02098_1.94d.bed	0.07723577235772358	19	246	48727	2;3;0;1;1;1;2;0;1;5;2;1;2;1;2;0;1;1;2;2;0;2;1;4;2;1;1;3;0;2;1;1;2;1;1;2;1;2;1;1;2;1;5;0;1;3;2;0;3;3;7;0;1;1;1;1;2;2;0;2;0;1;3;0;6;0;5;6;0;2;0;0;1;1;0;2;2;0;3;1;3;2;1;1;7;4;2;1;0;4;0;3;1;2;3;1;0;2;1;4;2;1;1;1;2;2;2;1;0;1;1;2;2;2;0;2;2;3;2;1;2;2;0;1;1;0;0;1;1;1;2;1;2;2;2;2;1;0;4;3;2;2;2;1;2;2;0;1;3;1
SOX8_M06116_1.94d.bed	0.07692307692307693	2	26	20914	1;0;0;1;0;1;0;1;1;0;0;0;0;1;1;0;0;1;1;0;0;1;0;1;0;0;0;0;0;1;0;0;0;1;0;0;0;0;0;1;0;0;0;0;0;0;0;0;0;0;0;0;0;0;0;0;0;0;0;0;0;0;0;0;0;0;1;0;0;0;0;1;0;0;0;0;0;0;0;1;0;0;0;0;0;0;0;0;0;0;0;0;0;0;0;0;0;0;0;0;0;0;0;0;0;0;0;0;0;0;0;1;0;0;1;0;0;0;0;0;0;1;0;0;0;0;0;0;0;0;0;0;0;0;0;0;0;0;0;0;0;1;0;1;1;0;0;0;1;1
BORCS8-MEF2B_M08912_1.94d.bed	0.07692307692307693	3	39	18040	1;1;1;0;0;0;0;0;0;0;0;0;0;1;1;0;0;1;1;0;0;0;0;0;0;0;0;0;0;1;0;1;0;0;0;0;0;1;0;0;0;1;1;0;0;0;0;0;0;0;0;0;0;0;0;0;0;0;1;0;0;0;0;0;0;0;0;1;0;0;0;0;0;0;0;0;0;1;0;0;0;0;0;0;1;0;0;0;0;0;1;1;3;0;0;0;0;0;0;0;0;0;0;0;0;0;0;2;0;0;1;1;0;0;1;0;1;0;0;0;0;1;2;0;0;0;0;0;2;0;0;0;1;1;0;0;0;0;1;0;0;1;0;0;0;0;0;0;1;1
BPTF_M06463_1.94d.bed	0.07692307692307693	5	65	34188	2;0;1;0;0;1;0;0;1;1;0;0;0;0;0;1;1;2;0;0;0;1;0;0;0;1;1;0;0;0;0;1;1;0;2;0;0;0;1;0;0;0;0;1;0;0;0;0;0;2;0;2;0;0;1;1;1;0;1;1;0;0;2;0;1;0;0;0;0;1;0;0;0;1;0;0;0;1;0;0;1;0;0;0;0;1;0;1;0;0;0;1;0;0;0;0;1;0;0;2;0;0;0;0;0;0;0;0;0;0;2;1;0;1;1;0;0;0;1;1;0;0;1;1;0;0;0;0;0;2;1;0;0;2;0;0;0;0;0;0;2;0;1;0;0;1;2;1;1;1
ZNF713_M06251_1.94d.bed	0.07692307692307693	4	52	22902	1;0;0;1;0;0;0;0;0;1;0;0;0;0;0;0;0;1;0;0;0;0;2;0;0;1;0;1;1;0;0;0;0;1;0;1;0;0;0;1;0;1;0;0;0;0;1;0;0;1;0;0;0;2;0;0;1;1;0;0;0;1;1;0;1;0;0;1;0;1;0;0;0;0;0;0;0;0;0;0;0;1;0;0;1;0;0;0;1;1;0;0;1;0;2;0;1;0;0;0;0;0;0;0;0;1;0;1;2;1;1;0;0;0;0;0;0;2;0;1;0;1;0;0;1;0;0;0;0;0;0;0;0;0;0;1;0;1;1;0;0;1;0;1;0;1;1;0;0;1
RBPJ_M00862_1.94d.bed	0.0761904761904762	8	105	21604	1;0;0;0;0;1;1;0;1;1;0;0;1;1;0;0;1;2;2;1;0;0;1;0;0;1;1;1;0;0;0;0;4;0;1;1;0;1;2;0;0;0;1;1;0;1;1;1;1;1;0;1;1;0;0;0;0;0;0;0;2;5;0;0;0;1;0;0;0;1;0;2;0;1;0;0;0;0;0;0;2;1;0;0;1;0;1;1;1;2;1;0;1;0;2;8;2;0;1;0;1;1;0;0;0;2;0;0;0;1;1;0;1;0;1;1;0;0;0;1;0;0;1;2;0;1;1;0;1;1;1;0;2;0;0;0;0;1;0;2;2;2;0;0;0;1;2;0;0;3
ZNF3_ZNF3.RCADE.bed	0.07597535934291581	37	487	108264	5;5;1;8;4;2;5;11;7;3;3;6;9;1;5;3;8;7;3;6;5;2;3;4;4;3;3;1;5;2;3;1;7;1;4;2;3;0;2;0;1;3;1;2;9;4;1;4;4;3;1;1;0;2;1;1;6;8;10;0;3;4;0;2;1;2;2;1;1;1;8;6;2;1;4;1;3;1;2;2;1;1;1;1;2;4;4;1;0;2;2;3;6;4;3;2;1;4;1;5;4;4;3;8;5;2;4;2;1;1;1;5;5;3;3;4;10;4;2;2;4;2;4;1;4;0;5;4;8;2;3;1;3;0;0;1;2;3;0;7;2;1;0;2;14;7;2;4;7;6
ZNF219_M06854_1.94d.bed	0.07538940809968847	121	1605	224720	12;19;12;11;14;7;16;16;11;9;9;7;19;11;17;12;14;17;11;11;13;18;12;11;15;14;11;17;17;13;12;14;17;22;11;8;14;14;18;19;10;12;13;12;10;12;10;7;8;13;9;13;4;6;6;11;12;12;6;7;4;13;11;8;9;10;3;9;12;5;6;2;7;7;11;7;7;6;7;8;10;8;12;7;11;14;14;8;5;15;6;8;13;8;13;11;9;7;15;17;7;13;5;14;8;7;9;10;13;11;9;11;10;6;12;15;8;3;10;12;16;15;10;10;15;10;9;12;13;12;9;14;13;8;8;7;9;11;9;8;6;14;11;10;10;8;7;3;9;14
E2F7_M05637_1.94d.bed	0.075	3	40	18156	1;0;0;0;0;0;0;0;1;0;0;0;0;0;0;0;0;0;0;0;0;0;0;0;0;1;1;0;1;0;1;0;0;1;1;0;0;1;0;0;0;0;1;1;0;0;0;0;1;0;0;1;0;0;0;0;0;0;1;0;0;0;2;1;0;0;0;0;0;0;1;0;0;0;0;0;0;0;0;0;0;0;1;0;1;0;0;0;0;1;0;0;0;1;0;0;0;0;0;1;0;1;1;0;0;0;0;0;0;0;0;0;0;0;0;1;1;1;0;1;0;1;0;0;1;0;2;1;0;0;0;0;0;1;1;0;0;0;0;1;1;0;0;0;0;0;0;0;0;1
T_M09977_1.94d.bed	0.07407407407407407	6	81	31779	1;1;0;0;2;0;0;0;0;0;1;0;0;2;2;3;0;0;0;1;0;0;0;0;0;1;0;0;1;3;1;1;1;0;0;0;0;0;0;0;0;0;3;0;3;0;1;0;0;0;0;0;0;0;0;0;0;0;2;0;0;0;0;0;0;0;0;1;0;1;0;0;0;0;0;1;0;0;0;0;0;1;0;2;0;0;0;0;0;0;0;0;0;2;0;0;2;2;0;0;0;2;1;0;1;0;0;0;0;5;1;1;1;0;0;0;0;1;3;0;4;0;1;1;0;0;0;1;0;1;0;1;1;0;3;0;0;2;0;0;0;1;2;2;0;0;0;0;0;2
ATOH1_M08947_1.94d.bed	0.07407407407407407	2	27	16040	1;0;0;0;1;0;0;0;0;0;1;1;0;0;0;0;0;0;0;0;1;0;0;0;1;0;0;0;0;0;0;0;0;0;0;0;1;0;0;0;0;1;1;1;0;0;0;1;0;1;1;0;1;0;0;0;0;0;0;0;1;1;0;0;0;0;0;0;0;1;0;0;0;0;0;0;1;0;0;0;0;0;0;0;0;0;0;0;0;0;0;0;0;0;0;0;0;0;0;0;0;0;0;0;0;0;1;0;0;0;0;0;0;2;0;1;0;0;0;0;0;0;0;0;0;0;0;0;0;0;0;1;0;0;0;0;0;0;0;0;0;0;1;0;0;0;0;1;0;1
ZNF7_ZNF7.RCADE.bed	0.07407407407407407	10	135	66438	3;1;1;1;2;1;0;1;2;1;2;3;2;0;1;2;0;0;2;0;0;1;2;2;3;0;0;1;1;0;1;3;1;0;1;0;0;1;2;2;1;1;0;1;2;0;1;2;1;0;0;1;1;0;0;0;1;1;1;0;1;1;0;1;1;1;2;0;0;0;1;2;0;0;1;1;1;1;1;1;0;0;0;0;2;1;0;1;1;0;1;2;0;0;3;0;1;1;0;0;1;1;0;0;0;0;1;2;0;1;1;0;0;0;1;1;1;2;0;0;1;1;3;1;0;0;1;1;2;0;1;0;1;3;0;0;1;0;3;2;0;2;0;0;5;1;1;0;1;2
FOXQ1_M08701_1.94d.bed	0.07317073170731707	3	41	18555	2;0;0;1;0;0;0;0;0;0;1;0;1;2;0;0;0;0;0;0;0;0;1;0;2;0;1;0;1;0;0;1;0;0;0;1;1;0;0;0;0;0;1;0;0;0;0;1;0;0;1;1;0;0;0;1;1;0;0;0;0;0;0;0;1;1;1;0;0;0;0;0;1;1;0;0;1;0;0;0;1;0;0;0;0;0;0;0;0;0;0;0;0;0;1;0;2;0;0;1;0;0;0;0;0;0;0;0;0;0;0;0;0;0;0;0;0;0;1;0;0;1;0;0;0;0;0;1;0;0;0;0;0;0;2;1;0;1;0;0;0;0;0;0;0;0;0;0;0;1
ARX_M05566_1.94d.bed	0.07317073170731707	3	41	22599	2;0;0;0;0;0;1;0;1;0;0;0;0;2;0;2;0;0;1;0;0;0;1;1;0;0;1;0;0;0;0;0;0;1;0;1;1;0;0;0;2;0;1;0;0;0;0;0;0;0;0;0;0;0;0;0;0;0;0;0;0;0;0;0;1;1;0;0;0;1;0;0;1;0;0;0;0;0;0;0;0;0;0;0;0;1;0;0;0;0;0;0;0;0;0;1;0;0;0;0;2;0;0;0;0;2;0;0;0;0;0;0;0;0;0;0;0;2;3;1;0;1;0;0;0;0;0;0;0;0;0;1;0;0;0;0;1;0;0;0;0;0;0;1;0;1;0;0;0;1
ZKSCAN1_M10311_1.94d.bed	0.07317073170731707	3	41	15044	1;0;0;0;1;0;0;0;0;0;0;1;0;1;0;1;0;0;1;0;0;0;0;0;1;0;0;0;0;2;3;0;0;0;1;1;0;0;2;0;1;0;0;1;0;0;0;0;0;0;0;1;0;0;0;1;0;0;0;0;0;0;0;0;0;1;0;0;0;0;1;0;0;0;1;0;0;0;0;0;0;0;0;0;0;0;0;1;0;0;1;0;0;0;0;1;0;1;0;0;0;0;0;0;0;0;0;0;0;0;0;1;0;0;1;0;1;0;1;0;0;0;0;1;0;0;1;0;0;0;0;0;0;0;1;1;0;0;0;0;1;1;0;0;1;0;0;1;0;1
T_M09203_1.94d.bed	0.07317073170731707	3	41	17740	1;0;0;0;0;1;2;0;0;2;0;0;0;0;0;0;0;0;1;0;2;0;0;0;0;0;0;0;0;0;0;0;2;0;0;0;2;0;0;0;0;0;0;0;0;0;0;0;0;0;0;0;0;0;0;0;0;0;0;0;0;0;0;2;1;0;0;0;0;0;1;0;1;0;0;0;0;0;0;0;0;0;0;0;0;0;0;0;0;0;0;0;1;0;2;0;0;0;0;0;0;0;0;0;0;0;0;4;0;0;0;0;2;0;0;0;0;0;0;0;0;3;0;0;0;0;0;0;0;0;0;1;2;0;0;0;0;0;2;1;0;0;0;0;1;2;0;0;0;1
ZNF154_ZNF154.RCADE.bed	0.07317073170731707	3	41	21262	1;0;0;0;1;0;0;0;0;2;0;1;0;0;0;2;0;0;0;1;0;0;0;1;1;2;0;0;0;0;1;1;1;0;0;0;1;0;0;0;0;1;0;0;0;0;0;0;0;0;0;0;0;0;0;0;0;0;1;0;1;1;1;1;1;0;0;0;1;0;0;0;0;0;0;0;0;0;0;0;0;1;0;0;0;0;0;1;0;1;0;1;0;0;0;0;1;0;0;0;0;0;0;3;0;0;0;0;0;0;0;0;0;0;0;0;1;0;0;0;1;0;0;0;1;0;0;0;0;0;0;0;0;1;0;0;1;0;0;0;1;0;0;0;0;0;0;0;1;1
HSF2_M08819_1.94d.bed	0.07207207207207207	8	111	27891	1;0;1;0;0;1;2;0;1;0;0;0;3;1;1;1;0;0;0;1;0;0;0;0;0;1;1;1;1;0;2;1;1;1;1;0;0;1;0;2;0;1;1;2;1;2;0;0;0;0;0;1;1;1;0;1;0;1;2;1;0;0;1;0;0;2;0;1;0;0;0;1;0;0;0;1;0;1;1;0;0;1;0;3;1;0;3;0;0;1;0;0;1;0;2;3;2;2;0;0;0;0;0;3;0;2;0;1;1;1;2;1;0;0;1;2;1;0;1;2;0;2;0;2;0;0;0;3;0;0;2;0;0;0;1;1;0;2;0;1;0;1;2;2;1;0;3;0;0;1
NR1I3_M07568_1.94d.bed	0.07142857142857142	5	70	18442	1;1;0;0;1;0;0;0;0;0;0;0;0;1;1;0;1;0;0;0;1;0;1;0;1;0;0;1;1;0;0;0;0;0;0;0;1;1;0;0;1;0;0;0;0;1;0;1;1;0;1;1;0;1;0;0;1;1;3;0;0;0;0;1;1;1;0;0;0;1;0;0;3;0;0;0;0;0;0;0;0;0;0;1;1;0;1;2;0;0;1;1;0;1;0;0;0;1;2;1;0;0;1;0;1;0;1;0;0;2;0;0;0;1;0;1;0;0;0;1;0;3;0;0;0;1;0;1;0;1;2;1;0;1;1;0;0;0;0;3;0;0;0;0;1;1;0;0;0;1
ZNF79_ZNF79.RCADE.bed	0.07142857142857142	8	112	45965	3;1;0;0;0;1;0;0;0;1;0;1;0;2;1;1;0;1;0;1;1;2;0;2;0;0;0;2;1;1;1;0;0;1;1;1;0;1;0;1;0;0;1;0;1;0;1;0;1;1;1;0;1;0;1;1;1;0;1;0;0;1;0;1;0;0;0;1;1;0;0;1;0;0;0;0;0;0;2;2;0;0;1;0;2;0;2;1;1;1;2;1;1;1;0;0;2;3;0;1;2;0;0;0;0;1;1;1;0;1;1;0;0;1;2;2;1;0;3;0;1;1;0;1;0;0;2;0;1;1;3;0;0;0;2;1;2;4;1;0;1;2;0;1;2;0;0;0;1;1
GCM1_M05761_1.94d.bed	0.07142857142857142	1	14	11880	1;0;0;0;0;0;0;0;0;0;1;0;0;0;0;0;0;0;0;0;0;0;0;0;0;0;0;0;0;0;0;0;0;0;0;0;0;0;0;0;0;0;0;0;0;0;0;0;0;0;2;0;0;0;0;1;0;0;0;0;0;0;0;0;0;0;0;0;1;1;0;0;0;0;0;0;0;0;0;0;0;0;0;0;0;0;0;0;0;0;0;0;0;0;0;0;0;0;0;1;0;0;1;0;0;1;0;0;0;0;0;0;0;0;1;0;0;0;0;0;0;0;0;0;0;0;0;0;0;0;0;0;0;0;0;1;0;0;0;0;0;0;0;0;0;0;0;0;0;1
HSF1_M08813_1.94d.bed	0.07058823529411765	6	85	22671	1;0;0;0;0;0;1;0;0;0;0;0;1;0;1;0;1;0;0;0;0;0;0;1;0;1;1;1;0;0;1;0;1;1;0;0;0;1;0;1;0;1;1;1;1;1;1;0;0;0;0;2;2;0;1;0;0;1;2;1;0;0;0;0;0;1;0;1;0;0;1;0;0;0;0;1;0;0;1;0;0;1;0;3;0;0;3;0;0;1;0;1;0;1;1;3;3;1;0;0;0;0;1;2;0;2;1;0;1;0;1;1;0;0;1;0;0;0;1;1;0;2;0;1;0;0;2;1;0;0;1;0;1;0;1;1;0;2;1;0;0;1;0;2;0;0;2;0;0;2
TEAD1_M06179_1.94d.bed	0.07	7	100	26732	1;0;0;1;4;1;0;1;0;1;0;0;0;0;1;0;1;1;1;0;0;2;0;3;0;1;1;0;0;2;0;0;1;0;0;0;0;0;0;1;1;1;1;2;1;1;0;2;0;0;0;1;0;1;0;0;0;1;2;0;1;0;0;1;0;0;0;0;0;1;0;1;0;0;0;0;0;2;0;0;2;0;1;2;0;2;2;1;2;1;0;1;0;1;0;0;0;0;0;1;1;0;0;0;2;1;1;1;0;0;1;1;4;3;0;1;1;0;2;0;0;1;0;2;1;0;0;1;1;0;0;0;0;0;1;1;1;2;0;0;1;1;3;1;0;0;0;0;1;2
TEAD4_M06183_1.94d.bed	0.07	7	100	26732	1;0;0;1;4;1;0;1;0;1;0;0;0;0;1;0;1;1;1;0;0;2;0;3;0;1;1;0;0;2;0;0;1;0;0;0;0;0;0;1;1;1;1;2;1;1;0;2;0;0;0;1;0;1;0;0;0;1;2;0;1;0;0;1;0;0;0;0;0;1;0;1;0;0;0;0;0;2;0;0;2;0;1;2;0;2;2;1;2;1;0;1;0;1;0;0;0;0;0;1;1;0;0;0;2;1;1;1;0;0;1;1;4;3;0;1;1;0;2;0;0;1;0;2;1;0;0;1;1;0;0;0;0;0;1;1;1;2;0;0;1;1;3;1;0;0;0;0;1;2
TBR1_M06149_1.94d.bed	0.06976744186046512	3	43	20550	1;0;0;2;0;0;0;0;0;1;0;1;0;0;0;0;0;2;0;1;1;1;0;0;0;0;0;0;1;0;0;0;0;1;0;0;1;1;0;1;0;0;0;0;0;0;0;0;1;0;0;1;0;0;0;0;1;0;0;0;0;1;0;0;0;1;0;0;0;0;0;0;1;0;0;0;0;0;0;1;0;0;0;0;1;0;0;0;1;1;1;0;0;0;0;0;0;0;1;1;0;0;0;1;0;0;0;0;0;1;0;0;0;0;0;0;0;0;0;1;1;0;0;2;0;0;0;0;1;0;0;0;0;1;2;0;0;0;0;0;0;0;0;0;1;0;0;0;2;1
POU4F2_M06017_1.94d.bed	0.06976744186046512	3	43	23678	1;0;1;1;0;0;1;1;0;0;0;0;0;0;0;0;0;1;0;0;0;1;0;0;0;0;1;0;0;0;0;3;0;1;1;0;0;0;0;0;0;0;0;0;0;1;1;0;0;1;0;0;0;0;0;0;0;1;0;0;0;1;0;0;0;1;0;0;0;0;0;0;1;0;0;0;0;0;0;0;0;0;1;0;0;0;1;1;0;0;1;0;1;0;0;0;0;0;0;0;1;0;1;0;0;1;0;0;1;0;0;0;0;1;0;0;0;0;0;3;0;2;0;0;0;1;0;0;0;0;0;0;0;0;0;0;0;0;2;0;1;0;1;0;0;1;0;0;0;1
BPTF_M04009_1.94d.bed	0.06956521739130435	8	115	57845	2;1;0;0;0;0;1;1;1;0;3;0;0;2;0;2;0;1;0;2;0;1;0;1;1;1;2;1;1;1;1;0;0;0;0;1;0;1;0;0;0;1;1;3;2;1;0;0;1;1;1;1;1;2;0;2;3;0;1;2;2;2;1;0;1;0;0;1;0;2;2;0;0;1;0;0;1;0;0;0;0;0;0;1;1;0;0;1;0;0;3;0;0;1;1;0;2;2;0;0;0;1;1;0;0;0;0;0;1;2;0;1;0;0;0;0;0;3;2;0;0;1;1;1;2;2;1;0;0;1;1;0;0;1;2;1;1;0;3;1;2;2;0;0;0;1;2;0;0;1
BARX1_M08498_1.94d.bed	0.06896551724137931	2	29	19210	1;0;1;0;0;0;0;0;0;0;0;1;1;0;0;1;0;0;1;0;0;0;0;1;0;0;0;0;0;0;0;0;0;0;0;0;0;0;0;0;0;0;1;0;0;0;0;1;0;0;1;1;0;0;0;0;0;0;0;1;0;0;0;0;0;0;0;0;0;0;0;0;0;0;0;0;0;0;0;1;0;0;1;0;0;0;0;0;1;0;0;0;0;1;0;1;0;1;0;0;0;0;0;0;0;0;0;1;0;0;0;1;2;0;0;0;0;0;0;0;0;0;0;0;0;0;0;0;1;0;2;1;0;0;0;0;0;0;0;0;0;0;0;0;0;1;0;0;0;1
ZNF121_M10357_1.94d.bed	0.06890867128255852	627	9099	1424725	84;66;80;72;77;67;81;71;79;65;70;75;68;72;67;74;75;85;84;96;67;70;74;86;77;79;80;62;53;78;67;68;71;72;88;67;64;66;61;70;89;68;54;55;67;51;60;66;70;60;49;55;49;52;42;53;45;47;53;38;33;47;50;50;40;50;44;26;42;47;30;28;38;46;37;39;28;44;52;38;51;43;36;35;31;42;43;38;36;48;36;47;36;53;53;37;58;61;50;63;77;51;60;53;60;60;63;76;66;64;67;71;69;67;51;77;80;82;71;59;54;75;65;64;58;59;66;59;84;65;71;58;67;…
ZNF596_M10405_1.94d.bed	0.06852138073158166	266	3882	570031	34;33;24;22;25;35;12;27;24;24;42;23;25;22;19;29;19;13;15;29;20;8;22;21;15;33;47;28;20;26;31;31;40;24;39;31;26;19;32;25;22;27;27;37;46;43;57;34;23;24;47;40;41;49;41;37;35;22;23;26;42;34;16;22;29;36;36;26;30;16;28;10;3;6;13;14;15;8;19;20;19;26;22;21;30;14;23;13;16;31;24;29;28;26;12;40;27;27;18;12;12;15;12;27;23;31;20;38;28;44;32;24;11;20;42;27;18;40;33;23;20;22;26;29;18;36;17;25;26;9;26;13;31;33;30…
ZNF398_ZNF398.MEME.bed	0.06828722213337599	427	6253	886436	52;53;33;32;46;41;44;52;39;41;52;39;40;36;30;51;24;31;32;38;28;22;31;33;42;51;53;36;38;37;48;51;54;28;56;51;48;34;46;50;47;55;53;54;103;80;87;52;63;51;60;56;62;61;60;61;50;55;34;48;62;42;32;26;43;49;43;30;45;33;46;23;19;10;9;19;15;24;29;31;29;46;31;31;51;24;46;26;31;55;35;50;46;41;31;56;42;43;24;28;28;35;30;57;31;47;29;57;65;72;50;43;34;40;58;47;30;53;44;42;41;31;35;34;33;50;26;29;31;25;36;22;51;…
ZNF567_ZNF567.RCADE.bed	0.06784660766961652	23	339	92200	7;3;2;4;4;2;4;8;0;4;1;2;5;5;3;1;0;2;1;2;3;1;6;2;3;3;1;1;2;3;4;2;2;2;0;3;3;1;0;2;1;1;2;4;1;4;5;2;2;3;4;4;2;7;1;2;2;0;3;3;3;2;1;1;0;1;1;1;0;0;1;3;0;1;3;2;1;3;2;0;2;1;2;0;1;3;4;2;2;2;4;0;1;2;1;2;1;3;5;2;2;1;2;2;1;0;5;3;4;3;1;2;2;1;2;1;2;4;2;2;0;4;4;3;1;1;3;0;5;3;1;2;2;4;3;0;2;2;2;2;5;3;0;5;5;4;1;1;2;3
MNT_M05909_1.94d.bed	0.06779661016949153	4	59	19613	1;0;2;0;0;1;1;1;0;0;2;0;1;0;1;0;0;1;0;1;1;0;1;1;2;0;0;0;0;0;0;0;2;0;0;0;0;0;1;1;0;0;0;1;2;0;1;0;0;0;0;0;0;0;0;0;0;0;0;3;1;0;0;0;0;0;0;0;0;0;1;0;1;1;0;0;0;0;0;0;1;0;1;1;0;0;0;1;1;0;0;0;0;0;0;0;0;0;0;1;2;0;1;1;1;0;0;0;0;2;0;0;0;0;0;0;0;1;0;0;0;0;0;1;0;1;1;0;0;1;0;0;0;0;0;0;0;1;3;0;0;0;0;0;0;0;2;0;0;2
NKX2-1_M08976_1.94d.bed	0.06779661016949153	4	59	18616	1;0;1;0;0;0;0;1;0;0;1;1;0;0;0;0;0;0;0;0;0;0;2;0;0;0;1;0;0;0;0;0;0;0;1;0;0;0;0;0;0;0;1;1;0;0;0;2;0;0;0;0;0;0;0;2;0;3;0;1;0;1;0;1;0;0;1;0;1;0;0;0;0;1;0;0;0;0;0;0;1;0;0;0;1;0;1;0;0;0;1;0;0;0;0;1;0;0;2;2;1;0;1;0;0;0;0;0;0;1;0;0;0;0;0;2;0;0;0;0;0;0;0;0;1;0;0;0;0;0;0;0;1;0;1;0;0;1;1;1;0;0;1;0;1;2;3;4;1;2
HES1_M08753_1.94d.bed	0.06678700361010831	37	554	96532	12;2;6;9;4;6;7;8;5;4;10;3;5;4;2;0;2;6;0;4;9;4;7;3;3;10;8;3;4;6;2;0;2;6;5;3;1;3;4;2;10;4;6;6;6;4;2;2;4;4;2;1;7;2;2;4;1;2;0;4;1;1;3;1;0;0;4;1;2;1;1;2;3;1;7;2;3;2;2;3;2;2;2;1;0;2;2;3;0;0;2;3;2;2;2;7;5;4;1;2;0;9;6;5;6;5;3;1;2;3;5;5;4;8;6;2;4;3;4;8;3;5;2;2;2;4;1;1;5;5;8;6;0;9;6;7;4;3;1;1;15;4;6;6;4;0;0;4;3;6
OSR1_M09025_1.94d.bed	0.06666666666666667	1	15	12018	1;0;0;0;1;0;0;0;0;0;0;0;0;0;0;0;0;1;0;0;0;0;0;0;0;0;1;0;0;0;0;0;0;0;0;0;0;0;1;0;0;0;0;0;0;0;0;0;0;0;0;0;1;0;0;0;0;0;0;0;0;0;0;0;0;0;0;0;0;0;0;0;0;0;0;0;0;0;0;0;0;2;0;0;0;1;0;0;0;0;0;1;0;1;0;0;0;0;0;0;0;0;1;1;0;0;0;0;0;0;0;0;0;0;0;0;0;0;0;0;0;0;0;0;0;0;0;0;0;0;0;0;0;0;0;0;0;0;0;0;0;0;0;0;0;0;0;0;0;1
POU1F1_M05999_1.94d.bed	0.06666666666666667	4	60	27820	2;0;0;0;0;1;2;0;0;0;0;2;0;0;0;1;0;1;0;1;0;0;0;0;0;1;0;0;3;1;1;1;1;0;0;0;0;1;0;0;0;1;0;0;0;2;1;1;0;0;0;1;0;1;1;1;0;0;0;0;0;0;1;1;0;0;0;0;1;0;0;0;0;0;0;0;0;0;1;0;3;0;1;1;0;0;0;2;1;0;0;0;0;0;1;0;0;0;1;0;0;0;1;0;1;1;0;1;2;0;0;1;1;0;1;0;0;0;0;1;2;0;0;0;1;1;0;0;0;0;0;0;0;0;0;0;0;1;0;0;1;0;0;0;0;0;0;0;0;1
ATOH7_M08749_1.94d.bed	0.06666666666666667	1	15	11400	1;1;0;0;0;0;0;0;0;0;0;0;0;0;0;0;0;0;0;0;0;0;0;0;0;0;0;0;0;0;0;0;0;0;0;0;0;0;0;0;0;1;1;0;0;0;0;0;0;0;0;0;0;0;0;0;0;0;0;0;0;1;0;0;0;0;1;0;0;0;0;0;0;0;0;0;0;0;0;0;0;0;0;0;0;1;0;0;0;0;0;2;0;0;0;0;0;0;0;0;0;0;0;0;0;0;0;0;0;0;0;0;0;0;0;0;0;1;0;0;1;0;0;0;0;0;0;0;0;0;0;0;0;0;0;0;0;0;0;0;0;0;1;1;0;0;0;0;0;1
HES1_M08751_1.94d.bed	0.06666666666666667	38	570	98989	13;2;5;9;3;7;8;9;5;4;9;3;6;4;2;0;2;7;0;2;9;4;6;3;4;9;7;3;5;5;2;0;3;5;5;3;1;2;4;2;9;5;6;6;6;4;2;1;6;4;3;1;8;3;3;4;1;3;0;5;1;2;2;1;1;0;2;1;1;1;1;3;4;2;6;1;3;2;2;3;4;2;1;1;0;4;3;3;0;0;1;3;2;2;3;7;4;5;1;1;0;10;6;5;6;5;4;1;3;3;6;5;4;8;6;2;5;3;4;8;3;5;2;2;2;6;0;1;7;5;8;6;0;10;5;7;4;4;1;1;15;4;5;6;4;0;0;5;3;6
DMRTA1_M08577_1.94d.bed	0.06666666666666667	2	30	19196	1;0;0;0;0;1;0;0;0;0;0;0;1;0;0;1;1;0;0;0;0;0;0;0;0;0;0;0;0;0;0;0;0;1;0;0;0;1;1;0;0;0;0;1;0;1;0;0;0;0;0;0;0;0;0;0;0;1;2;0;0;1;0;0;0;0;0;0;0;1;0;0;0;0;0;0;0;0;0;0;0;0;0;0;0;0;0;1;0;0;0;0;0;0;0;0;0;0;0;0;1;2;1;0;0;0;0;0;0;0;1;0;0;0;0;0;0;0;2;0;0;0;0;0;0;0;0;0;0;0;1;0;0;0;0;0;0;0;0;1;0;0;0;0;2;0;0;1;0;1
ZNF98_M10322_1.94d.bed	0.06658047834518423	103	1547	298454	14;14;13;7;10;13;7;17;7;18;16;17;13;18;6;11;2;10;12;9;14;12;17;17;11;12;8;7;15;9;16;18;16;11;9;18;10;1;17;8;12;6;9;13;15;10;9;12;13;10;7;12;7;8;6;13;10;11;11;5;10;9;6;7;5;7;7;8;12;3;7;7;8;3;2;5;5;3;9;8;4;12;6;4;7;8;9;6;9;7;7;13;13;9;7;7;3;7;12;10;14;15;16;11;7;13;13;12;11;13;12;11;14;16;13;11;8;11;10;8;16;9;19;12;11;8;13;10;8;2;10;6;16;14;9;5;8;10;14;10;15;15;9;15;17;14;13;7;11;11
ZNF677_M10389_1.94d.bed	0.06611570247933884	8	121	39131	1;0;0;1;0;1;0;1;0;0;0;2;0;2;2;1;1;1;0;1;1;0;2;0;0;0;1;0;0;1;1;0;1;0;0;1;1;0;0;2;1;1;0;3;0;0;1;1;4;1;1;0;2;3;2;2;1;0;2;1;0;1;1;0;1;1;0;0;0;0;0;1;1;2;0;0;1;0;0;1;0;1;0;1;1;1;1;1;0;0;1;1;0;0;0;1;1;1;2;0;1;0;1;0;0;0;1;0;1;0;2;1;1;0;1;0;0;1;0;3;1;2;1;1;0;3;1;2;1;1;0;0;0;1;1;1;2;4;1;2;0;0;0;1;0;2;0;2;1;2
MYNN_M10435_1.94d.bed	0.06593406593406594	6	91	32550	3;0;2;1;1;0;0;0;0;1;1;0;0;0;1;0;1;0;1;1;0;0;1;2;0;0;0;0;2;0;3;0;0;1;0;1;2;1;0;1;0;1;0;0;0;1;1;0;2;0;1;1;2;1;0;1;1;0;0;0;1;0;1;0;1;0;1;0;0;1;0;1;0;1;0;1;0;0;0;0;0;0;1;1;0;0;0;1;1;1;0;1;1;1;0;0;0;2;0;0;1;0;0;0;0;1;2;1;1;2;2;0;0;0;1;0;0;1;1;0;2;0;2;0;0;0;2;1;1;0;0;0;0;0;0;0;0;1;1;0;0;1;2;1;0;0;2;2;0;2
ZNF334_ZNF334.RCADE.bed	0.06521739130434782	6	92	45286	3;1;0;0;3;0;0;0;0;3;1;1;1;1;1;0;0;1;1;1;1;0;0;1;1;0;2;0;0;0;0;1;1;1;1;2;0;0;1;2;1;2;0;1;1;1;0;2;0;1;1;0;1;0;1;1;0;0;0;0;2;1;0;3;0;0;0;0;1;0;1;0;1;0;0;0;0;0;0;0;0;0;1;0;1;0;0;0;0;3;0;0;0;0;0;0;1;0;1;2;0;1;0;0;0;0;1;0;0;0;1;0;0;1;0;1;1;3;2;1;0;1;2;0;1;0;0;2;0;0;1;1;0;0;2;0;0;0;1;1;0;0;0;0;1;1;0;0;1;1
FOXO6_M05746_1.94d.bed	0.06521739130434782	3	46	21734	1;0;0;0;0;0;0;0;0;0;2;3;0;0;0;0;0;0;1;0;0;0;1;0;2;1;0;2;0;0;0;0;0;0;0;0;0;0;2;0;0;0;0;0;0;0;0;0;1;2;0;0;0;0;0;0;0;2;0;2;1;0;0;0;4;1;0;0;1;0;0;0;0;2;0;0;0;0;2;0;0;0;0;0;0;0;0;0;0;0;0;0;0;0;2;0;1;0;0;0;0;0;0;0;0;0;0;0;0;0;0;0;0;1;0;0;0;0;0;1;0;0;0;2;0;0;0;0;0;0;0;0;0;0;0;0;0;0;0;0;1;0;0;0;0;2;0;0;0;2
FOXO1_M05738_1.94d.bed	0.06521739130434782	3	46	23491	3;0;0;0;0;1;0;0;0;0;4;2;0;0;0;0;0;0;0;0;0;1;0;2;1;0;1;0;0;0;0;0;0;0;0;0;2;0;0;0;0;0;0;0;0;0;0;3;0;0;0;0;0;0;2;0;2;1;0;0;0;0;2;0;0;0;0;0;0;0;2;0;0;0;1;0;0;0;0;0;0;0;0;0;1;0;0;0;0;0;0;1;0;0;0;0;0;0;0;0;0;0;0;0;0;0;0;0;2;0;1;0;0;0;0;0;0;2;0;0;1;0;1;0;0;0;0;0;0;0;0;0;0;0;2;0;0;1;0;0;0;0;0;2;0;0;0;0;0;1
ZNF705G_ZNF705G.MEME.bed	0.06521739130434782	3	46	20644	1;0;1;0;0;0;0;1;0;0;1;0;0;0;1;0;0;0;0;0;0;0;1;0;2;0;1;0;0;0;0;0;0;0;1;0;0;0;1;1;0;0;1;0;0;0;4;1;0;0;1;0;0;0;0;1;1;1;0;0;0;0;0;0;0;0;1;0;1;0;0;0;0;0;0;0;0;1;0;1;0;0;0;0;0;1;0;0;1;0;1;0;0;1;1;1;0;0;1;0;0;1;0;0;0;0;1;1;0;1;1;1;0;0;1;0;1;0;0;0;0;0;0;0;0;0;0;1;0;0;0;0;1;0;0;0;0;0;1;0;0;0;0;0;0;0;0;0;0;1
BORCS8-MEF2B_M06400_1.94d.bed	0.06422018348623854	7	109	35186	1;1;2;1;1;0;0;0;0;0;0;1;1;0;0;0;2;0;0;1;1;2;2;1;0;0;3;2;0;1;1;1;0;3;1;0;0;2;1;1;2;0;1;1;0;3;0;0;1;1;0;1;0;0;1;0;1;1;1;0;1;0;1;0;0;1;0;0;0;0;0;0;3;0;0;2;0;0;0;0;0;0;1;0;0;0;1;2;0;1;1;0;0;1;0;2;0;0;0;0;1;2;0;1;3;0;3;0;1;0;0;1;1;1;0;1;0;0;1;0;1;1;2;0;1;1;1;1;1;0;1;0;1;1;0;1;1;2;1;1;0;1;2;1;0;1;1;2;1;1
ZNF273_M10371_1.94d.bed	0.06363636363636363	7	110	29697	2;1;1;0;1;0;0;1;1;0;0;0;1;1;0;2;1;2;1;0;1;1;1;0;0;0;1;0;4;0;1;0;1;1;0;1;1;0;2;1;2;1;1;0;1;0;0;0;1;1;0;1;1;0;2;0;0;2;1;0;0;1;0;2;2;1;1;0;0;0;1;0;0;1;0;0;0;2;1;0;1;0;0;1;0;1;2;1;1;1;0;0;0;1;0;0;2;1;0;0;1;0;1;1;1;1;2;1;1;1;1;0;2;0;2;1;0;0;1;1;0;0;1;0;2;0;3;0;0;1;1;1;0;0;1;1;0;3;1;0;1;0;3;0;1;0;1;0;0;1
IRX1_M08849_1.94d.bed	0.0625	1	16	22753	2;1;0;0;0;0;0;0;0;2;0;0;0;0;0;2;0;0;0;0;0;0;0;0;0;0;0;0;0;0;0;0;0;0;0;0;0;0;0;0;0;0;0;0;0;0;0;0;0;0;0;0;0;0;0;2;0;0;0;0;0;0;0;0;0;0;0;0;0;0;0;0;0;0;0;0;0;0;0;0;0;0;0;0;0;0;2;0;0;0;0;2;0;0;0;0;0;0;0;0;0;0;0;0;0;0;0;0;0;0;0;0;0;0;0;0;0;1;0;0;0;0;0;0;0;0;0;0;0;0;0;0;0;0;0;0;0;0;0;0;0;0;0;0;0;0;0;0;0;1
SOX15_M06094_1.94d.bed	0.0625	2	32	21616	1;0;0;0;0;0;0;0;2;0;0;0;0;1;0;1;0;0;0;1;1;0;0;0;2;0;0;0;1;0;0;0;0;0;0;0;1;0;0;0;1;0;0;0;0;0;0;0;0;0;0;0;0;0;0;0;0;0;0;0;0;0;1;0;0;1;0;0;0;0;0;0;0;0;0;0;0;0;0;0;0;1;0;0;0;0;0;0;0;0;0;0;1;0;0;0;0;0;0;2;0;0;0;0;0;0;1;0;1;0;0;0;0;0;0;0;0;0;0;0;1;0;0;1;1;0;0;0;0;1;1;0;1;0;0;1;0;1;1;0;1;0;0;0;0;0;0;0;0;1
AIRE_M06440_1.94d.bed	0.0625	2	32	20130	1;0;0;0;0;0;0;1;0;0;0;0;0;1;0;0;0;0;0;0;0;0;0;1;0;1;0;0;0;1;0;0;0;0;0;0;1;0;0;0;0;1;1;0;0;1;0;0;1;0;0;1;1;0;0;0;0;0;0;0;0;0;0;0;0;0;0;0;0;0;0;0;0;0;0;0;0;0;0;1;0;0;0;0;0;0;0;0;0;1;1;1;1;0;0;0;0;0;0;0;0;0;0;0;1;0;2;1;0;0;0;0;0;2;0;0;0;0;0;0;0;0;0;0;0;0;0;0;1;2;1;1;0;0;0;0;0;0;0;0;0;0;0;0;0;0;0;1;0;1
ZNF324_M10329_1.94d.bed	0.061946902654867256	14	226	52563	2;2;0;1;1;1;2;0;1;0;0;1;0;2;2;1;1;0;3;3;3;2;2;3;3;4;4;1;2;4;1;2;5;0;2;0;0;2;1;2;0;4;4;0;0;2;0;3;1;0;3;2;2;0;2;1;1;4;0;1;0;0;1;1;0;2;0;2;2;2;0;1;1;1;0;0;0;1;1;0;2;0;0;0;1;1;0;0;1;0;0;1;2;3;1;1;2;0;1;1;3;1;2;3;4;7;1;2;2;2;3;1;3;2;3;1;1;3;4;2;1;0;0;1;4;1;2;3;1;1;0;3;2;1;0;2;3;3;1;2;0;3;0;1;1;0;3;3;1;4
PRDM14_M06945_1.94d.bed	0.061224489795918366	3	49	20317	2;0;0;0;1;0;0;0;0;0;0;0;0;0;0;0;0;1;1;1;0;1;0;1;0;0;0;0;1;0;1;0;0;0;1;0;1;0;1;0;1;0;1;0;0;0;1;0;2;0;0;0;0;0;0;0;0;1;0;1;0;0;0;1;0;1;1;0;0;0;0;0;0;0;0;0;0;1;0;0;0;1;0;0;0;0;0;1;0;0;1;0;0;1;1;0;0;0;1;0;1;0;0;0;0;0;0;0;0;0;1;1;1;0;1;1;0;0;2;0;0;0;0;0;2;0;0;0;2;0;0;0;0;0;0;0;1;0;0;0;0;0;1;0;0;1;0;1;0;2
TBX19_M06157_1.94d.bed	0.061224489795918366	3	49	17788	1;0;0;0;2;1;2;0;0;1;3;0;2;2;0;0;0;0;0;0;0;0;0;0;0;0;0;0;0;0;0;0;0;0;2;0;0;2;2;0;1;0;0;0;0;0;2;3;0;0;1;2;0;0;2;2;0;0;0;0;2;0;0;0;0;4;0;0;0;0;0;0;0;0;0;0;0;0;0;0;0;0;0;0;0;0;0;0;0;2;0;0;0;0;0;0;0;0;0;0;0;0;0;0;0;0;0;0;0;0;0;0;0;0;0;0;0;0;0;0;0;0;0;0;0;0;0;0;0;0;1;0;0;0;0;0;0;0;0;0;0;2;0;0;0;0;2;0;0;2
HSF1_M08821_1.94d.bed	0.06097560975609756	5	82	24299	1;0;0;0;0;2;0;0;0;0;0;3;0;1;0;1;0;0;0;0;0;0;0;0;1;1;0;1;0;1;1;1;0;1;0;0;1;0;1;0;1;0;2;1;2;0;0;0;0;0;1;1;0;0;0;0;1;2;0;0;0;0;0;0;1;0;1;0;0;0;0;0;0;0;1;0;0;1;0;0;0;1;1;0;0;2;0;1;1;0;0;1;0;0;3;2;2;0;0;0;0;0;2;0;1;1;1;1;1;2;1;0;0;1;1;0;1;1;1;0;2;0;1;0;0;0;3;0;0;0;1;0;0;1;0;1;2;0;1;0;0;1;2;1;0;1;1;0;0;2
HES5_M08757_1.94d.bed	0.06066176470588235	33	544	93179	12;2;5;9;3;6;7;8;5;4;9;3;5;4;2;1;2;6;0;2;9;4;6;4;3;9;7;3;4;5;3;0;2;5;6;3;1;2;4;2;9;3;6;6;6;4;3;2;4;4;3;1;7;2;2;6;1;2;0;4;1;2;2;1;0;0;2;2;1;1;1;2;3;1;6;1;3;2;2;3;2;1;2;2;1;2;2;4;0;0;1;3;2;2;4;7;4;4;1;0;0;9;6;5;5;5;3;1;2;3;5;5;4;8;6;1;4;3;5;8;3;5;2;2;2;5;0;1;5;6;8;6;1;9;5;8;4;2;1;1;15;4;5;6;4;0;0;4;3;6
BHLHE22_M05582_1.94d.bed	0.06060606060606061	2	33	20895	2;0;0;2;0;0;2;0;0;0;0;0;0;0;1;0;1;0;1;0;0;0;0;2;0;0;1;1;0;1;0;1;0;0;0;0;1;2;0;0;0;0;0;0;0;0;0;0;0;3;0;0;0;0;0;0;0;0;0;0;0;0;0;1;0;0;1;0;0;0;0;0;0;0;0;0;0;1;0;0;0;0;0;0;0;0;0;0;0;0;0;0;0;0;0;0;0;0;0;0;0;0;0;0;0;0;0;3;0;0;0;0;0;0;1;0;0;1;0;0;0;0;0;0;0;0;0;0;0;0;0;0;0;0;0;0;0;0;0;0;1;0;0;0;0;0;0;0;0;2
EOMES_M05671_1.94d.bed	0.06	3	50	22638	2;0;0;0;0;0;1;0;2;0;0;0;1;0;1;0;0;0;1;0;0;0;1;0;0;0;0;1;0;0;1;0;0;1;1;0;2;0;0;0;1;0;0;0;0;1;0;0;1;0;0;0;0;1;0;0;0;0;1;0;0;0;1;0;0;0;1;0;0;0;0;0;0;0;0;0;1;0;0;0;0;1;0;0;0;1;1;1;1;0;1;0;0;0;0;2;0;0;0;0;0;0;0;0;0;1;0;0;0;1;0;0;0;0;0;1;1;0;0;0;2;1;1;0;1;0;0;0;0;1;1;2;0;0;0;0;0;0;0;1;1;0;0;0;0;1;1;0;0;1
ZBTB45_M09307_1.94d.bed	0.058823529411764705	1	17	13340	1;0;0;0;0;0;0;0;1;0;0;0;0;0;0;0;0;0;0;0;0;0;0;0;0;0;0;0;0;0;0;0;0;0;1;1;0;0;0;0;1;0;0;0;0;0;0;0;0;0;0;1;0;0;0;0;0;0;0;0;0;0;0;0;0;0;0;0;0;0;0;0;0;0;0;0;0;0;0;0;0;0;0;0;0;1;0;0;0;0;0;0;0;0;0;0;1;0;0;0;1;0;0;0;1;0;0;0;2;0;0;0;1;0;0;1;0;0;0;0;0;0;0;1;0;0;0;0;0;0;0;0;0;0;0;0;0;0;0;0;0;0;0;0;0;0;0;0;0;1
ZNF525_ZNF525.RCADE.bed	0.058823529411764705	2	34	20256	1;0;0;1;1;0;1;0;0;0;1;1;0;0;1;0;1;1;0;0;1;0;0;0;0;0;0;0;0;0;0;0;0;0;1;0;0;0;0;0;1;1;1;0;0;0;0;0;0;0;0;1;0;0;0;0;0;1;1;1;0;0;0;2;0;0;0;0;0;0;0;0;0;0;0;0;0;0;0;0;0;0;0;0;1;0;0;0;0;0;1;0;0;0;1;0;0;0;0;1;0;0;0;0;0;0;0;0;0;0;1;1;0;0;0;0;0;0;0;0;0;0;0;1;0;0;0;0;0;0;1;0;1;0;0;0;0;0;0;0;0;0;2;0;0;0;1;0;0;1
TOPORS_M04321_1.94d.bed	0.05805243445692884	31	534	115562	4;4;6;3;4;6;2;6;8;4;3;3;6;8;1;3;5;4;6;3;6;8;3;3;9;3;7;4;2;5;6;2;5;2;5;1;5;4;3;2;2;2;3;4;0;3;2;3;3;3;4;5;3;3;4;3;3;4;1;3;1;6;2;1;2;1;2;0;0;1;2;3;3;3;1;3;4;5;2;0;1;0;2;1;1;2;2;1;3;7;3;2;1;2;2;4;1;11;3;2;4;2;5;1;3;6;2;2;4;2;3;5;4;3;2;5;3;6;7;3;5;5;6;5;4;3;5;2;3;3;4;3;5;4;2;7;4;9;5;6;6;4;1;5;5;9;5;1;3;7
ZNF823_ZNF823.RCADE.bed	0.057590467784642545	261	4532	712493	46;37;22;14;33;29;28;30;28;26;47;30;29;27;14;27;26;27;20;29;23;19;21;26;24;37;45;24;31;26;32;39;41;19;41;29;41;25;36;40;38;33;42;51;63;57;65;34;39;40;53;48;38;57;50;48;36;20;21;36;49;29;12;23;28;35;30;24;26;25;31;11;7;12;10;9;5;12;17;15;19;27;24;29;30;18;31;19;28;29;22;32;35;34;20;47;35;30;24;29;19;25;23;30;29;40;31;46;28;51;34;37;20;30;41;24;18;36;44;27;23;22;27;42;23;37;19;21;20;21;33;21;35;35;…
ZNF558_ZNF558.RCADE.bed	0.05668016194331984	28	494	128682	6;5;4;5;1;7;2;5;2;4;5;2;5;1;4;1;13;2;2;2;4;4;7;9;9;3;1;1;5;2;7;6;5;2;1;3;0;4;4;2;6;3;3;2;2;2;2;4;5;0;2;3;3;1;4;6;1;2;0;2;3;2;3;5;0;0;2;2;0;2;1;3;1;0;5;3;2;1;1;1;3;1;0;4;3;2;2;3;2;1;0;1;3;2;4;1;2;6;6;3;5;2;6;2;6;6;1;5;4;9;7;5;4;2;4;1;5;1;5;4;2;4;7;1;4;8;2;7;3;2;3;4;2;2;4;2;4;2;4;6;3;2;5;5;3;3;5;5;4;5
ZNF770_M10379_1.94d.bed	0.05599726425579209	655	11697	2036242	99;108;95;104;98;94;86;100;116;100;101;104;103;115;112;99;99;82;93;98;98;103;103;119;98;82;97;89;105;90;101;81;83;110;90;98;94;90;99;97;84;96;80;84;86;90;73;71;60;79;61;60;75;53;50;52;45;41;36;52;46;48;36;28;36;36;38;45;36;41;49;33;28;47;78;55;45;40;28;41;32;40;39;42;52;39;45;21;39;38;61;56;66;56;60;57;54;78;69;58;80;81;81;85;87;75;81;99;90;66;84;90;90;97;96;76;82;97;87;84;97;91;83;101;108;85;103…
TBX5_M06174_1.94d.bed	0.055793991416309016	39	699	152802	10;5;2;2;3;5;7;4;6;12;9;3;3;2;8;10;14;5;2;7;5;6;6;6;7;5;12;0;9;3;4;8;4;6;4;2;6;0;2;4;4;5;10;5;2;4;2;4;5;3;2;5;1;2;2;2;0;0;6;0;3;0;4;2;2;0;9;2;2;0;2;5;6;1;3;3;3;5;1;1;0;1;2;4;3;1;0;1;4;2;6;3;5;4;2;0;5;2;4;0;5;11;3;6;4;2;4;0;0;6;6;2;2;2;1;6;12;8;4;11;11;0;11;8;7;4;6;0;6;12;9;5;0;7;8;7;4;7;5;11;13;2;13;8;6;14;8;4;5;17
ZNF146_M10372_1.94d.bed	0.05555555555555555	23	414	179275	13;3;4;6;3;9;5;4;3;7;4;7;5;2;6;7;4;5;7;1;6;3;2;7;3;3;5;4;3;4;4;4;4;1;7;4;3;0;1;0;3;4;3;2;2;1;1;0;5;1;1;0;3;0;0;0;1;1;2;3;1;0;3;3;2;1;2;0;2;0;1;1;4;1;1;2;3;1;0;1;2;1;2;1;0;2;1;2;4;2;2;1;1;0;4;2;2;0;2;0;2;1;4;2;3;1;2;5;2;1;2;3;4;1;2;3;0;2;3;4;3;1;0;2;0;3;2;0;8;6;3;5;4;3;6;3;1;2;7;3;2;4;3;5;5;2;3;4;6;4
ZNF182_ZNF182.RCADE.bed	0.054841473864610114	64	1167	234432	8;9;14;4;15;5;10;8;15;11;7;6;14;9;11;8;10;12;12;12;15;9;8;10;7;9;7;8;9;11;12;9;13;8;6;10;6;7;8;7;9;4;9;10;11;5;10;10;5;10;8;5;4;8;9;11;13;8;5;7;7;6;6;10;7;3;7;4;4;4;6;5;3;4;3;3;2;4;4;6;0;9;5;3;2;2;2;5;9;4;8;6;5;8;10;10;4;8;12;8;6;6;5;7;8;11;7;7;5;16;5;6;15;7;9;10;3;9;5;7;10;11;7;15;9;8;6;8;8;6;7;4;9;10;12;4;5;9;10;8;7;8;8;4;11;8;9;12;10;11
POU5F1B_M06020_1.94d.bed	0.05454545454545454	3	55	24563	2;0;0;0;1;0;0;0;0;0;1;0;2;0;2;0;1;1;1;1;1;0;0;1;0;0;0;0;0;1;0;0;0;0;0;0;0;1;0;0;1;1;0;0;0;0;1;1;0;0;0;1;0;0;0;3;2;0;1;0;0;0;0;0;1;0;0;1;0;1;0;0;0;1;0;0;0;0;0;0;0;0;0;1;0;0;0;1;1;0;0;0;0;0;0;0;1;0;0;0;0;0;0;1;2;1;0;0;0;0;0;0;1;0;0;1;0;0;1;0;0;0;0;0;2;0;0;1;1;0;0;0;0;0;0;0;0;1;0;0;0;2;2;0;0;0;1;1;0;1
HMX1_M05793_1.94d.bed	0.05454545454545454	3	55	24294	1;1;0;1;1;1;1;0;0;0;1;0;0;0;0;1;0;0;0;0;1;0;1;0;0;0;0;0;0;0;0;3;0;0;1;0;0;0;0;0;0;1;0;0;1;4;0;0;0;0;0;0;1;3;3;1;0;0;0;0;1;0;1;0;0;0;0;0;1;0;0;0;0;0;0;0;0;0;0;0;1;0;0;0;0;0;0;0;0;1;0;0;2;1;0;1;0;0;0;0;0;2;0;1;1;1;2;0;1;0;1;0;0;0;0;0;0;0;0;0;2;0;0;0;0;0;0;0;0;0;0;0;1;0;0;0;0;0;1;0;0;2;0;0;0;1;0;0;0;1
ZNF492_ZNF492.RCADE.bed	0.05374592833876222	66	1228	234550	7;7;13;9;10;12;14;13;9;19;11;12;12;13;10;8;9;10;10;16;10;11;13;16;8;4;7;2;14;10;12;13;15;10;9;12;5;4;11;15;7;9;8;8;16;8;7;10;9;8;6;9;4;5;7;9;8;4;6;8;4;6;6;8;11;7;6;3;6;4;4;2;3;4;3;1;2;3;7;2;7;9;5;5;4;5;3;4;15;7;7;5;5;7;10;12;8;6;6;7;9;3;11;6;10;8;8;8;3;12;6;6;12;8;11;5;7;7;4;7;8;7;8;13;11;9;6;11;7;2;13;4;8;12;9;8;3;9;9;9;8;9;6;9;15;4;13;14;8;14
POU2F2_M06003_1.94d.bed	0.05333333333333334	4	75	32359	3;1;0;0;0;0;0;0;0;0;0;0;0;0;2;2;0;2;1;1;0;0;0;0;0;0;1;0;0;0;0;0;0;1;0;0;0;0;0;2;0;0;0;0;0;0;2;0;1;0;0;2;1;0;4;3;0;1;0;0;0;0;1;0;0;0;1;0;2;0;0;1;0;0;1;0;0;0;0;0;1;0;0;0;0;1;0;0;0;1;0;1;0;0;1;1;0;0;0;0;0;2;2;2;2;1;0;0;0;0;0;0;0;0;0;0;2;1;0;1;0;0;1;0;1;1;1;0;0;0;0;0;0;0;0;0;0;0;2;1;1;1;0;1;2;1;1;3;0;2
ZNF787_M10060_1.94d.bed	0.052833078101071976	69	1306	202817	13;8;10;5;8;14;14;11;10;9;11;8;9;5;11;10;5;10;8;11;11;15;4;7;10;9;12;7;13;11;9;19;9;8;9;12;14;13;14;8;8;9;9;18;10;7;12;10;9;9;9;11;5;8;10;6;9;7;7;9;4;3;7;1;7;5;8;5;6;3;6;1;2;7;4;5;3;4;9;2;9;1;3;7;8;4;10;4;8;5;9;0;11;7;11;5;7;6;9;8;8;16;6;16;10;10;10;10;5;8;13;8;5;9;13;12;8;6;14;15;10;13;14;13;5;5;12;7;14;9;6;8;11;12;10;11;10;10;8;10;15;7;10;8;9;10;10;9;8;9
PROX1_M06028_1.94d.bed	0.05263157894736842	1	19	11420	2;0;0;0;0;0;1;0;0;0;0;2;0;0;0;0;0;0;0;2;0;0;0;0;0;0;0;0;0;0;0;0;0;0;0;0;0;0;0;0;0;0;0;0;0;0;0;0;0;0;0;0;0;2;0;0;0;0;0;0;0;0;0;2;0;0;0;0;0;1;0;0;0;0;0;0;0;0;0;0;0;0;0;0;0;0;0;0;0;2;0;0;0;0;0;0;0;0;0;0;0;0;0;0;0;0;0;0;0;0;0;0;0;0;0;0;0;0;0;0;0;0;0;0;0;2;0;0;0;0;0;0;0;0;0;0;0;0;1;0;0;0;0;0;0;0;0;0;0;1
ZBTB7C_M06237_1.94d.bed	0.05263157894736842	3	57	13366	1;0;1;1;1;1;0;0;1;0;0;0;1;0;0;0;0;0;1;0;0;2;2;0;2;0;0;1;0;0;0;0;1;0;0;0;1;0;1;0;1;2;0;0;3;0;0;0;1;1;1;0;1;1;1;0;0;0;2;1;0;1;0;0;0;0;0;0;1;0;0;0;0;1;0;0;0;0;1;0;0;0;0;0;0;0;1;0;0;1;1;0;0;0;0;1;0;0;1;0;0;0;1;0;0;0;0;0;0;0;3;0;0;2;1;0;1;0;0;0;0;0;0;0;0;0;1;0;1;0;0;0;1;0;1;0;0;1;0;0;0;0;0;0;0;0;0;0;0;1
ZBTB7B_M06236_1.94d.bed	0.05263157894736842	1	19	11550	1;1;0;0;1;0;0;0;0;0;0;0;0;0;0;0;0;0;0;0;0;0;0;0;1;0;1;0;0;0;0;0;1;0;0;0;0;0;1;0;0;1;1;0;0;0;0;0;0;0;0;0;0;0;0;0;0;0;0;0;0;1;0;0;0;0;0;0;0;1;0;0;0;0;0;0;0;0;0;0;0;0;0;0;0;0;0;0;0;0;0;0;0;0;1;0;0;0;0;0;0;0;0;0;0;1;0;0;0;0;0;0;0;0;0;1;0;0;0;0;0;0;1;0;0;0;0;0;1;0;0;0;1;0;0;0;0;0;0;0;0;0;0;0;0;0;0;0;0;1
ZNF90_ZNF90.RCADE.bed	0.05246422893481717	33	629	124745	5;9;3;3;7;7;8;3;9;5;4;3;2;4;5;5;7;9;10;3;6;5;5;2;7;3;9;5;6;6;6;7;8;5;7;3;5;5;3;4;3;4;6;2;9;3;3;6;3;1;1;3;2;3;4;1;5;5;4;1;2;2;1;0;1;4;0;1;4;0;6;1;2;5;1;2;3;3;1;0;0;1;2;5;1;4;4;3;2;2;1;0;4;4;1;2;4;2;6;1;1;6;6;8;4;9;3;3;5;4;1;3;3;3;6;5;4;2;6;4;4;6;5;5;10;4;5;6;5;7;5;7;11;2;7;4;8;5;3;6;5;4;6;4;4;5;3;9;5;7
ZNF487_ZNF487.MEME.bed	0.051757918798301945	951	18374	3470731	132;191;225;161;164;106;165;168;173;157;154;122;162;167;172;130;98;125;146;173;119;157;120;141;145;138;201;100;177;174;173;112;134;158;154;174;143;151;107;134;148;137;153;102;148;132;163;168;142;111;104;81;64;125;126;114;121;98;77;98;106;100;63;70;90;52;92;79;68;72;64;57;77;32;27;68;41;27;37;80;61;64;77;63;59;75;101;107;97;141;125;98;95;81;92;113;113;90;111;112;121;107;117;104;127;101;125;116;174…
HES7_M05781_1.94d.bed	0.05167958656330749	20	387	79054	10;0;2;8;2;6;6;4;4;2;10;3;4;4;2;0;2;4;0;4;7;4;6;2;2;6;5;2;4;4;0;0;2;4;4;0;0;0;2;2;9;4;4;6;6;4;0;0;2;2;4;0;6;3;2;2;0;2;0;2;0;0;0;1;0;0;0;1;0;0;0;2;2;0;4;3;0;0;0;2;2;2;1;0;0;2;2;0;0;2;0;2;0;2;0;6;2;4;0;2;0;4;2;2;4;2;2;0;2;2;5;4;4;2;4;2;5;2;2;4;2;4;0;0;0;4;1;0;4;4;8;4;0;8;6;6;2;2;0;0;14;2;5;4;4;1;0;4;2;6
ZNF785_ZNF785.MEME.bed	0.0512893574583274	720	14038	2743303	137;98;91;91;86;102;102;88;88;118;125;128;77;89;110;140;104;128;76;84;99;134;97;70;95;126;123;135;119;50;68;94;110;115;87;105;81;93;84;75;80;80;104;135;95;104;65;99;91;94;71;94;116;116;105;93;106;89;54;76;88;93;61;55;44;47;20;22;51;59;62;38;45;40;59;43;47;45;53;44;33;25;44;82;67;85;100;88;79;66;64;104;129;156;150;84;97;156;148;87;98;137;189;172;111;80;85;122;103;94;75;110;85;105;95;75;109;118;135…
HES5_M05779_1.94d.bed	0.05115089514066496	20	391	80248	10;0;3;8;3;5;6;4;4;2;10;2;4;4;2;0;2;4;0;4;6;4;6;2;2;6;6;2;4;5;0;0;2;4;4;0;0;1;2;2;10;5;4;6;6;4;0;1;2;2;2;0;6;2;2;2;0;2;0;2;0;0;0;1;0;0;1;0;1;0;0;2;2;0;5;3;0;0;0;2;2;2;0;0;0;2;2;0;0;1;0;2;0;2;0;6;3;4;0;3;0;4;2;2;5;2;2;0;2;2;5;4;4;2;4;2;5;2;2;4;2;4;0;0;0;4;2;0;4;4;8;3;0;8;6;4;2;3;0;0;14;2;6;4;4;0;0;4;2;6
ZNF133_ZNF133.RCADE.bed	0.05084745762711865	3	59	24010	1;0;0;1;0;1;0;0;2;1;0;0;1;0;2;0;0;1;0;0;0;1;0;0;0;0;1;1;0;1;0;0;1;2;0;1;0;0;0;0;0;1;1;0;0;1;0;0;2;1;0;0;0;0;0;0;1;0;1;0;0;1;0;0;0;0;0;0;0;0;0;0;0;0;0;1;0;0;0;0;1;0;1;0;1;0;0;0;0;0;0;0;0;0;0;0;1;1;0;1;1;0;0;1;1;1;0;1;0;0;0;0;0;2;2;1;0;2;0;0;0;1;0;0;0;0;2;0;1;1;0;0;0;0;0;0;0;0;1;0;0;1;0;0;0;0;1;1;1;2
TFDP1_M06816_1.94d.bed	0.05	2	40	13247	1;0;0;0;0;0;0;0;0;1;0;0;0;0;0;0;0;0;0;0;0;0;0;0;0;0;2;0;0;0;0;0;0;0;0;0;0;0;0;1;1;0;0;0;0;0;0;2;1;0;0;0;0;0;0;1;0;0;1;1;1;0;0;2;0;0;0;0;0;1;0;0;0;0;0;0;0;0;0;0;0;0;0;0;0;0;0;0;1;1;0;0;0;0;0;0;0;0;1;1;1;2;1;1;0;2;0;0;0;1;1;0;0;1;1;0;0;0;0;0;1;0;0;1;0;0;0;0;0;0;0;0;0;0;0;0;0;1;0;1;2;0;0;0;0;0;0;0;0;2
ARID5A_M00144_1.94d.bed	0.05	1	20	15548	1;0;0;0;0;1;1;0;0;1;0;0;0;0;0;0;0;0;0;0;0;0;0;0;0;0;0;0;0;0;0;0;0;0;0;0;0;0;0;1;0;0;0;0;0;1;0;1;0;1;0;0;0;0;0;0;0;0;1;0;0;0;0;0;0;0;0;0;0;0;0;0;0;0;0;0;0;0;0;0;0;0;0;0;0;0;0;0;0;0;1;0;0;1;0;0;0;0;0;0;0;0;0;0;0;0;0;0;0;0;0;0;1;0;0;0;0;1;0;0;0;0;0;1;0;0;0;0;0;0;0;0;0;1;0;0;0;0;1;1;0;0;0;0;1;0;0;0;0;1
ONECUT3_M05972_1.94d.bed	0.05	3	60	33915	1;0;1;0;2;0;0;2;0;0;0;0;0;1;0;0;0;1;1;0;0;1;0;0;0;0;0;1;0;0;0;1;1;0;2;2;0;0;0;1;1;0;0;0;0;1;0;0;0;0;0;0;0;0;3;2;0;1;0;0;0;1;1;0;0;0;0;0;0;1;0;0;1;0;0;0;0;0;0;0;0;0;0;0;0;0;1;0;0;0;0;0;0;0;0;2;1;0;1;1;1;0;0;0;1;0;1;1;0;0;1;0;1;0;0;0;1;0;0;1;0;0;1;0;0;0;1;0;0;1;1;1;0;0;1;1;1;1;0;1;0;0;2;0;0;0;1;0;1;1
PRDM6_M10436_1.94d.bed	0.04984491995363263	1591	31919	5763331	253;288;296;284;244;225;279;315;235;270;256;235;252;299;296;220;211;253;234;280;253;273;241;239;254;224;299;194;286;244;286;254;270;285;330;282;265;253;252;283;218;261;302;196;276;270;271;319;264;221;188;147;136;198;201;200;208;189;159;165;162;175;102;119;141;123;133;135;124;129;103;87;103;82;74;100;79;53;66;121;110;115;122;131;110;128;167;173;175;233;229;220;172;153;150;208;157;168;198;205;201;2…
ZNF225_ZNF225.MEME.bed	0.04973603778827452	179	3599	754202	31;36;32;24;52;24;33;35;27;25;27;22;32;31;39;25;18;27;24;21;44;26;26;29;32;26;36;23;18;23;35;26;35;36;29;27;23;20;19;26;28;23;27;11;25;35;30;32;23;18;23;14;19;14;33;29;29;17;23;18;15;15;15;11;22;12;13;18;9;11;12;6;9;10;9;9;5;11;11;16;14;12;15;11;14;12;22;20;12;28;27;23;18;18;18;19;16;16;25;22;30;21;28;36;21;18;36;36;30;27;19;29;23;28;25;28;27;28;32;18;25;25;39;28;19;31;21;39;25;24;30;31;33;27;23;…
ZFP1_M10308_1.94d.bed	0.049019607843137254	5	102	34787	1;1;0;0;2;0;0;0;1;0;0;1;0;2;1;0;2;1;0;1;0;1;1;1;3;0;1;0;0;0;0;1;1;2;0;0;1;2;0;1;1;0;0;0;1;1;0;1;0;1;1;0;0;1;2;1;0;2;1;0;0;1;0;0;0;0;0;1;1;0;0;0;0;0;0;0;0;0;0;0;0;1;1;1;0;2;0;0;1;0;1;0;1;1;0;0;0;0;0;0;1;2;3;2;2;1;1;0;0;2;0;1;0;0;1;1;1;1;2;0;1;1;0;1;0;0;0;0;1;2;2;0;2;1;0;1;0;2;3;2;1;1;0;2;1;0;0;1;0;2
FOXH1_M03020_1.94d.bed	0.04878048780487805	2	41	16628	1;0;0;2;0;0;0;2;0;1;0;0;1;0;2;0;0;1;0;1;0;0;0;0;1;0;0;1;1;0;0;0;1;0;0;0;0;0;0;0;2;0;1;0;0;0;0;1;0;0;0;0;1;0;1;0;0;0;0;0;1;0;0;0;0;0;1;0;1;0;0;0;0;0;0;0;0;0;0;0;0;0;0;0;0;0;1;0;0;0;0;0;0;1;0;0;1;0;0;2;0;0;0;0;0;0;0;1;0;2;1;1;0;1;0;0;0;0;0;0;0;0;0;1;0;0;0;0;0;0;0;0;0;0;0;0;0;0;1;0;0;0;0;1;0;0;1;0;0;1
HELT_M08767_1.94d.bed	0.04859335038363171	19	391	77797	10;0;3;8;3;6;6;4;4;2;9;2;4;4;2;0;2;4;0;4;6;4;5;2;2;7;5;2;4;5;1;0;2;3;5;0;0;1;4;2;9;3;4;6;6;4;1;1;2;2;3;0;6;2;2;2;0;2;0;2;0;1;1;0;0;0;2;1;1;0;0;2;2;0;5;1;0;0;0;2;2;1;2;0;0;2;2;3;0;0;1;2;0;2;0;6;3;4;0;2;0;4;2;2;5;2;2;0;2;2;4;4;4;2;4;1;4;2;2;4;2;4;0;0;0;4;1;0;4;4;8;4;0;8;5;5;2;3;0;0;13;2;5;4;4;0;0;4;2;6
HELT_M08763_1.94d.bed	0.04859335038363171	19	391	77797	10;0;3;8;3;6;6;4;4;2;9;2;4;4;2;0;2;4;0;4;6;4;5;2;2;7;5;2;4;5;1;0;2;3;5;0;0;1;4;2;9;3;4;6;6;4;1;1;2;2;3;0;6;2;2;2;0;2;0;2;0;1;1;0;0;0;2;1;1;0;0;2;2;0;5;1;0;0;0;2;2;1;2;0;0;2;2;3;0;0;1;2;0;2;0;6;3;4;0;2;0;4;2;2;5;2;2;0;2;2;4;4;4;2;4;1;4;2;2;4;2;4;0;0;0;4;1;0;4;4;8;4;0;8;5;5;2;3;0;0;13;2;5;4;4;0;0;4;2;6
ZNF513_M10396_1.94d.bed	0.04838709677419355	54	1116	249038	17;16;12;10;9;8;13;14;19;12;13;10;10;5;11;6;13;12;13;10;17;8;11;13;8;8;10;5;10;6;8;8;2;10;2;18;7;8;14;8;14;7;4;6;5;7;5;5;5;6;2;4;5;12;4;5;7;6;8;12;3;5;4;6;7;2;1;2;4;2;5;4;4;4;1;3;3;4;3;5;2;2;5;4;5;3;5;17;4;3;8;10;10;10;1;12;19;15;5;8;13;7;2;8;3;6;10;6;14;4;7;3;4;6;2;6;7;6;8;3;5;13;3;11;3;2;12;6;5;6;6;2;4;3;4;12;3;5;4;10;10;18;13;8;10;11;14;11;4;9
ZNF181_ZNF181.RCADE.bed	0.048320473852388746	620	12831	2363052	112;126;120;110;113;114;124;100;118;116;107;106;127;116;115;124;124;97;90;108;128;109;105;131;103;97;128;114;119;103;103;88;93;96;119;108;105;92;99;114;95;116;86;96;84;122;72;75;76;76;51;70;59;72;48;52;46;53;43;38;54;44;37;38;28;32;38;53;36;32;43;19;31;54;68;44;34;43;28;33;33;39;29;40;37;44;37;34;47;40;55;61;50;58;62;63;69;82;75;68;80;86;88;88;107;79;89;103;97;88;94;93;106;104;99;101;97;113;102;1…
ZSCAN23_M09413_1.94d.bed	0.047619047619047616	2	42	18464	2;1;1;0;1;0;0;1;0;0;1;0;0;0;1;0;0;0;1;0;0;0;0;1;0;0;0;0;0;0;0;0;0;0;1;0;0;0;1;0;1;0;0;1;0;0;0;0;1;2;0;0;0;0;0;0;0;0;0;0;0;1;0;0;0;0;0;1;0;0;0;0;0;0;0;0;0;0;0;0;0;0;0;0;0;1;0;1;0;0;0;0;0;0;0;1;0;0;0;0;0;3;2;1;0;0;0;0;0;0;0;0;0;0;0;0;4;0;1;0;0;1;0;1;0;0;0;0;0;0;1;0;0;0;0;1;1;1;0;0;0;0;0;0;0;0;0;0;0;2
ZNF235_ZNF235.MEME.bed	0.0475347519844967	2551	53666	10014457	384;496;549;435;471;392;453;516;474;466;439;377;451;522;522;403;345;434;406;456;438;470;416;479;441;403;504;345;424;389;495;366;510;494;441;488;464;400;352;413;388;413;491;319;395;392;489;472;419;384;331;285;261;326;310;374;339;337;260;315;259;227;230;164;243;208;211;232;182;181;155;117;141;129;117;143;109;106;132;163;166;178;235;181;183;211;257;292;300;379;367;310;281;232;331;297;314;258;324;307…
HELT_M08761_1.94d.bed	0.04699738903394256	18	383	76862	10;0;3;8;3;6;6;4;4;2;9;2;4;4;2;0;2;4;0;4;6;4;5;2;2;7;5;2;4;5;0;0;2;3;4;0;0;1;4;2;9;3;4;6;6;4;0;1;2;2;2;0;6;2;2;2;0;2;0;2;0;0;1;0;0;0;2;0;1;0;0;2;2;0;5;1;0;0;0;2;2;1;1;0;0;2;2;3;0;0;1;2;0;2;0;6;3;4;0;2;0;4;2;2;5;2;2;0;2;2;4;4;4;2;4;1;4;2;2;4;2;4;0;0;0;4;1;0;4;4;8;4;0;8;5;4;2;3;0;0;13;2;5;4;4;0;0;4;2;6
ZNF496_ZNF496.MEME.bed	0.04682908332543369	494	10549	1973095	101;97;109;99;87;120;85;96;91;77;86;93;98;86;76;89;92;85;98;86;90;71;82;99;95;92;83;106;106;81;98;94;88;94;77;89;73;83;98;88;79;80;70;75;73;72;58;66;73;66;64;64;56;47;35;47;57;47;31;29;36;23;45;38;37;35;28;45;30;32;45;30;23;22;20;23;22;28;38;38;32;31;28;26;43;32;43;41;38;52;40;56;42;56;42;61;53;52;58;72;67;64;65;76;81;62;72;80;94;77;82;85;69;90;81;90;75;80;84;88;79;88;89;84;93;89;90;82;85;91;69;9…
ZNF287_ZNF287.RCADE.bed	0.046599093866171004	3209	68864	12439663	485;626;680;544;538;517;604;636;594;566;565;588;632;656;744;578;482;535;504;544;552;627;501;565;520;518;551;390;470;447;582;465;658;650;531;597;634;535;445;559;511;554;672;445;538;485;600;609;568;489;458;380;336;472;387;466;468;396;390;358;354;286;293;256;294;272;250;273;212;213;201;155;198;173;158;179;130;140;149;209;201;236;266;221;242;277;351;391;404;501;470;440;351;320;402;368;413;389;481;404…
ZNF25_ZNF25.MEME.bed	0.046511627906976744	6	129	44580	3;2;0;0;0;0;3;1;1;1;0;3;1;1;1;1;0;0;1;3;0;1;0;0;1;2;3;2;0;0;1;1;0;0;1;0;0;1;0;3;0;1;0;0;0;0;1;1;0;1;0;1;0;3;2;3;2;0;1;0;0;1;0;0;0;0;1;0;0;1;0;0;0;1;0;0;1;0;1;0;0;0;1;0;0;0;0;1;0;1;1;2;1;1;2;1;1;0;0;1;0;1;1;2;2;1;0;0;0;1;1;1;0;2;2;1;2;0;0;2;1;3;1;3;2;3;1;1;1;0;2;2;2;2;0;0;1;3;0;0;0;1;1;1;1;1;0;1;0;2
ZNF443_ZNF443.RCADE.bed	0.046441999721487257	667	14362	2666635	129;151;128;120;126;129;132;125;116;128;112;127;131;143;120;137;130;115;127;114;149;130;133;131;120;108;142;123;125;124;113;100;121;109;124;120;115;106;116;111;102;113;112;107;96;122;88;82;90;92;57;74;73;68;64;60;48;53;53;42;58;52;39;40;32;26;51;55;36;43;42;22;32;60;72;53;34;44;21;33;34;49;41;47;55;47;42;34;49;47;68;73;50;68;68;71;82;92;65;69;100;91;101;109;108;90;108;109;114;105;112;115;123;114;…
ZNF175_M10448_1.94d.bed	0.04411764705882353	3	68	29066	1;0;0;1;1;1;2;0;0;0;0;0;0;0;0;0;1;1;1;0;1;1;0;1;0;2;0;0;1;0;0;0;1;0;0;1;0;0;0;0;1;0;2;1;1;0;0;1;0;0;0;0;0;1;1;1;0;1;0;0;1;0;1;0;0;0;0;0;0;0;0;0;0;0;0;0;1;0;0;1;0;0;0;0;1;1;0;0;0;1;1;0;0;1;0;0;1;0;0;0;1;2;0;0;0;2;0;0;0;1;2;1;1;0;0;0;1;2;0;1;1;0;1;2;2;1;2;0;0;0;0;0;1;1;0;0;0;0;0;1;1;0;0;1;0;0;0;1;0;1
SNAI2_M09145_1.94d.bed	0.043478260869565216	3	69	23264	1;1;0;0;0;0;0;0;1;1;0;1;0;1;0;1;2;1;0;0;0;0;1;0;0;1;0;0;0;1;0;1;0;0;1;0;2;0;2;0;0;0;0;0;0;1;0;0;0;1;0;0;0;1;0;0;0;0;1;2;1;1;0;1;1;0;3;0;0;0;0;0;0;0;1;0;0;1;0;0;0;0;0;1;1;0;1;2;0;0;0;0;0;0;1;0;1;1;1;0;0;0;0;0;0;0;0;0;1;0;4;1;0;0;0;0;0;0;0;0;0;2;1;1;1;0;1;0;2;1;0;0;0;0;1;2;0;0;1;1;0;0;1;0;2;0;0;1;0;1
ATOH1_M08943_1.94d.bed	0.043478260869565216	1	23	17962	1;0;0;0;0;0;0;0;0;1;0;0;0;0;0;0;0;0;0;0;0;0;0;0;0;1;0;0;0;0;2;0;0;0;0;0;0;0;0;1;0;0;1;0;0;0;0;0;0;0;0;0;2;1;0;0;0;0;0;0;0;0;0;0;0;0;0;0;0;0;0;0;0;0;0;0;0;0;0;0;0;0;0;0;0;0;0;0;0;0;0;0;0;0;0;0;0;0;0;0;1;0;0;0;0;0;0;0;0;0;1;0;1;0;1;0;1;0;1;1;0;0;0;0;0;0;0;0;1;0;0;1;0;1;0;0;0;0;0;0;0;0;0;0;0;0;0;0;0;2
DMRTC2_M09488_1.94d.bed	0.043478260869565216	1	23	17454	1;1;0;0;0;0;0;0;1;0;0;0;0;0;0;0;0;0;0;0;0;0;0;0;0;0;0;0;0;1;0;0;0;1;1;1;0;0;0;0;0;1;1;0;0;0;0;0;0;0;0;0;0;0;0;1;0;0;0;0;0;0;0;0;0;0;0;0;1;0;0;0;0;0;0;0;0;0;0;0;0;0;0;0;0;0;0;0;0;0;0;0;0;0;0;0;0;0;0;1;1;1;0;1;0;0;0;0;0;0;1;0;0;0;1;0;0;1;0;0;0;0;0;0;0;0;0;0;0;0;1;0;0;0;0;1;0;0;0;0;0;0;0;0;0;0;0;0;1;1
BARX1_M05575_1.94d.bed	0.043478260869565216	1	23	16528	1;0;1;0;0;0;0;0;0;0;0;0;0;0;0;0;0;1;0;0;0;0;0;0;0;1;0;0;0;1;0;0;0;0;0;0;1;0;0;0;0;0;0;1;1;0;0;0;0;0;1;0;0;0;0;0;0;0;0;0;0;0;0;0;0;0;0;0;0;0;0;0;0;0;0;0;0;0;0;0;0;0;0;0;0;0;0;0;0;1;0;0;0;0;0;0;0;0;0;2;0;0;0;1;0;0;1;0;0;0;0;1;0;0;0;0;0;0;1;0;0;0;0;0;0;0;0;0;0;0;0;0;0;0;0;0;0;0;0;2;0;0;0;1;2;0;0;0;0;1
ZBTB32_M09300_1.94d.bed	0.043478260869565216	1	23	18285	2;0;0;0;2;0;0;2;0;0;0;0;0;0;0;0;0;2;0;0;0;0;0;0;0;0;2;0;0;0;0;0;0;0;0;0;0;0;0;2;0;0;0;0;0;0;0;0;0;0;0;0;0;0;0;0;0;0;0;0;0;0;0;0;0;0;0;0;0;0;0;0;0;0;0;0;0;0;0;0;0;0;0;0;0;0;0;0;0;0;0;0;0;0;0;0;0;0;0;0;0;0;0;0;0;0;2;0;0;0;0;0;0;0;0;0;0;0;0;0;0;0;2;0;0;0;0;0;0;1;0;0;3;0;0;0;0;0;0;0;0;0;0;0;0;0;0;0;0;2
RARA_M10181_1.94d.bed	0.04344193817878028	52	1197	235353	12;9;16;18;13;8;17;15;9;13;10;15;9;12;16;16;16;6;7;11;11;10;6;13;7;8;4;7;8;8;8;14;3;12;12;7;11;10;11;9;14;14;12;7;10;3;11;9;8;8;8;9;9;3;6;2;3;2;7;4;3;5;1;2;4;3;4;3;2;0;1;6;5;3;2;5;5;2;3;3;5;3;4;6;6;1;5;3;3;1;3;8;5;14;2;8;4;7;2;6;6;9;13;8;7;5;9;6;6;5;8;11;11;9;11;7;10;7;14;10;5;7;6;10;14;10;8;9;8;4;13;3;15;14;6;5;9;13;9;8;13;11;12;8;18;12;11;7;15;7
ZNF224_ZNF224.RCADE.bed	0.04293628808864266	62	1444	406642	10;13;9;14;11;9;10;14;12;14;14;9;12;10;22;10;11;11;8;17;18;15;9;11;15;12;7;18;15;14;8;8;8;14;17;10;13;8;9;10;9;13;14;6;9;11;8;11;7;15;10;10;8;4;11;9;10;5;4;12;7;5;6;7;5;5;5;3;6;1;3;4;5;2;2;3;6;1;3;7;5;6;2;3;7;8;4;7;10;4;7;4;4;8;8;6;6;8;8;8;14;5;8;11;9;6;13;13;5;8;12;12;10;2;12;12;15;10;16;7;10;10;11;15;16;12;15;15;11;10;12;14;17;17;11;13;10;14;7;11;4;11;12;13;15;11;7;8;19;18
POU2F1_M06001_1.94d.bed	0.04225352112676056	3	71	33312	3;0;0;0;0;1;0;0;0;0;1;0;0;0;2;2;0;2;1;1;0;0;0;0;0;0;0;0;0;0;0;0;0;1;0;0;0;0;0;2;0;0;0;0;0;0;1;0;1;0;0;2;1;0;2;3;0;1;0;0;0;0;0;0;1;0;1;0;3;0;0;1;0;0;1;0;0;0;0;0;0;0;0;0;0;2;0;0;0;1;0;1;0;0;1;0;0;0;0;0;0;1;2;2;2;2;0;1;0;0;0;0;0;0;0;0;1;1;0;2;0;0;1;0;0;1;0;0;0;0;0;0;0;0;0;0;0;0;2;2;1;1;0;1;2;0;1;3;0;2
ESRRB_M05685_1.94d.bed	0.041666666666666664	3	72	26480	1;0;1;1;0;1;1;0;0;1;2;1;0;0;1;0;1;0;0;1;2;1;1;0;1;0;1;0;2;0;1;1;0;0;1;1;0;0;0;0;0;0;1;0;1;0;0;0;0;1;1;0;0;0;1;0;0;0;0;0;0;0;0;0;0;0;1;0;0;0;0;0;0;0;0;0;0;1;0;0;1;0;0;0;0;0;0;1;1;0;0;3;1;0;1;1;0;1;1;1;0;0;1;0;1;0;1;0;0;0;0;0;1;0;0;1;0;1;1;1;0;0;1;2;0;1;2;0;0;0;1;0;1;4;1;0;1;0;0;1;0;0;0;2;1;0;0;0;0;2
ZNF212_ZNF212.MEME.bed	0.04127474981746339	961	23283	3462725	141;173;184;167;176;218;174;179;165;198;198;163;142;134;168;204;177;127;113;120;161;205;190;127;165;183;186;164;105;163;185;216;203;157;207;206;198;187;198;207;210;233;199;258;284;226;218;252;230;218;217;206;197;181;249;248;234;145;142;134;140;98;86;80;109;121;107;73;98;76;80;47;27;34;47;29;26;36;38;62;67;93;96;113;129;119;136;118;132;116;120;129;125;125;133;186;193;183;117;114;126;105;155;207;25…
POU3F2_M06009_1.94d.bed	0.04081632653061224	2	49	29734	2;0;0;0;0;0;0;0;0;0;0;1;3;0;0;0;0;0;0;0;0;1;3;0;0;0;0;1;0;0;0;0;2;0;0;0;0;0;0;2;1;0;1;0;0;0;0;0;0;0;0;1;1;2;0;1;0;0;0;0;0;0;1;0;0;0;0;1;0;0;0;0;0;0;0;0;0;0;0;0;0;0;0;1;1;0;2;0;0;0;0;0;0;2;0;0;0;3;0;1;1;1;0;1;0;0;0;0;0;0;0;1;0;0;0;0;0;0;0;1;1;0;2;0;0;0;0;1;0;0;0;0;0;0;0;0;1;0;0;0;0;0;0;1;0;1;0;0;0;2
POU4F1_M09918_1.94d.bed	0.04	1	25	22728	2;1;0;0;0;0;0;0;0;0;0;0;0;0;0;1;0;2;1;0;0;0;1;0;0;1;0;0;0;1;0;0;0;0;0;0;0;1;0;0;0;0;1;0;0;0;0;0;1;0;0;1;0;0;1;0;0;0;0;0;0;0;0;0;0;0;0;1;1;0;0;0;0;0;0;1;0;0;0;0;0;0;0;0;0;0;0;0;0;0;0;0;0;0;0;0;0;0;0;0;0;0;0;0;0;1;0;0;1;0;0;0;0;0;0;0;0;0;0;0;0;0;0;0;0;0;0;0;0;0;0;0;0;0;1;0;0;0;0;0;0;1;0;0;0;1;0;0;0;1
POU3F2_M10279_1.94d.bed	0.0392156862745098	2	51	30068	1;0;0;1;0;0;1;1;0;0;0;0;0;2;0;0;1;2;0;0;0;1;0;0;0;0;0;2;0;0;0;1;1;0;0;2;1;0;0;2;0;1;1;1;0;1;0;0;0;0;0;0;0;0;0;1;1;0;1;0;0;0;2;0;0;0;0;0;0;0;0;0;1;0;0;0;0;0;0;0;0;0;0;0;2;0;2;0;0;0;0;0;2;0;0;1;0;0;0;1;0;0;1;0;0;0;1;1;0;0;0;0;0;0;0;0;0;1;0;0;1;2;1;0;0;0;0;1;0;0;0;0;0;0;0;0;0;0;0;0;0;1;0;0;0;1;0;0;1;1
BHLHE40_M05580_1.94d.bed	0.03826530612244898	15	392	78940	10;0;2;8;2;7;6;5;4;2;8;3;4;4;2;1;2;5;0;3;6;4;5;3;2;6;4;2;4;4;1;0;2;2;5;0;1;0;4;2;8;2;5;6;6;4;1;0;4;2;3;0;6;2;2;2;0;2;0;2;0;1;2;1;0;0;0;1;0;0;0;2;2;0;4;1;0;0;0;2;2;0;1;0;1;3;2;2;0;1;1;2;0;2;0;6;2;4;0;0;0;6;2;2;6;3;2;0;2;2;5;4;4;2;4;0;4;2;3;4;2;4;0;1;0;5;0;0;4;5;8;4;0;8;4;5;2;5;0;0;12;2;4;4;4;1;0;4;3;6
TBX1_M02208_1.94d.bed	0.037037037037037035	6	162	38580	5;0;2;3;3;0;3;1;3;3;1;0;2;1;0;1;0;3;2;2;2;3;0;2;0;2;0;2;2;1;1;0;1;1;1;0;2;2;1;0;2;0;3;0;3;1;1;0;1;1;1;2;0;0;1;2;2;1;0;0;0;0;0;0;2;0;0;0;0;1;0;0;0;1;0;0;0;0;2;0;0;1;0;1;0;0;0;2;1;1;1;2;1;1;0;0;1;0;1;3;2;1;1;0;1;0;2;1;2;1;0;0;2;0;0;0;3;3;3;0;1;2;4;2;3;0;0;1;0;2;3;1;2;0;3;0;1;1;1;2;0;0;1;0;0;0;1;2;2;3
TLX1_M09257_1.94d.bed	0.037037037037037035	1	27	15247	1;0;0;0;0;0;0;0;0;0;0;2;0;0;0;0;0;0;0;0;0;0;0;0;0;0;0;1;0;0;1;0;0;0;0;0;0;0;1;0;0;0;0;0;1;0;0;0;0;0;1;1;0;0;1;0;0;0;0;0;0;0;0;0;0;0;0;0;0;0;0;0;0;0;0;0;0;0;0;0;0;0;0;0;0;0;0;0;0;0;0;0;0;0;0;0;0;0;0;0;0;0;0;0;0;2;1;0;0;0;0;0;0;0;0;0;0;0;2;0;0;0;0;0;0;2;0;0;0;0;0;0;2;0;0;0;0;0;0;0;0;2;0;0;1;0;0;0;1;3
POU3F1_M06006_1.94d.bed	0.037037037037037035	2	54	34661	2;2;0;1;0;0;1;0;0;0;0;0;0;2;0;0;0;0;0;0;0;0;1;3;0;0;0;0;1;0;0;0;2;2;0;0;1;1;0;1;0;1;0;2;0;0;0;0;0;0;0;0;2;0;1;0;1;1;1;0;0;0;0;1;0;0;0;1;0;0;0;0;0;0;0;0;0;0;0;0;0;0;0;0;2;1;0;2;0;0;0;0;0;2;0;0;0;1;1;0;1;0;0;1;0;0;0;0;0;0;0;1;0;0;0;0;0;0;1;1;1;1;2;0;0;0;0;0;0;0;0;0;0;0;0;0;1;0;0;0;0;0;1;0;0;0;0;0;0;2
TBX20_M06158_1.94d.bed	0.03614457831325301	3	83	24075	2;1;1;2;1;3;0;0;2;1;0;1;0;2;1;0;0;1;1;1;0;1;1;1;1;1;0;0;0;1;0;0;1;2;0;1;1;2;1;0;0;2;0;1;0;3;0;1;0;0;1;0;1;0;0;0;1;0;0;0;0;1;0;0;0;1;0;1;0;0;0;1;0;0;0;0;0;1;0;0;0;0;0;0;0;0;0;0;0;0;0;1;0;0;0;0;0;0;1;1;2;0;1;0;1;0;1;1;1;0;1;1;0;0;0;0;1;0;0;0;2;0;1;1;1;0;0;0;2;0;0;0;2;1;0;0;0;0;1;1;0;0;2;0;3;1;0;0;1;1
ZNF879_ZNF879.RCADE.bed	0.035196687370600416	34	966	271684	15;18;14;10;9;7;16;20;19;14;12;12;11;5;11;9;6;8;5;10;8;7;3;6;6;13;9;4;7;6;4;7;10;3;8;6;6;10;3;3;9;2;6;6;5;9;4;1;4;5;4;8;4;3;5;8;4;7;7;4;3;5;1;6;4;1;0;2;3;0;1;3;4;1;0;2;3;1;3;2;3;1;3;3;2;5;3;6;2;5;2;2;3;3;6;3;5;3;9;3;5;2;6;3;8;3;8;7;6;7;1;5;9;3;2;4;6;4;5;8;6;6;9;10;9;9;9;7;4;9;6;10;5;14;4;8;11;8;8;9;13;6;13;11;13;10;13;16;10;15
ZNF354A_M10328_1.94d.bed	0.03333333333333333	7	210	57942	3;4;6;2;3;3;9;7;9;5;1;2;2;5;3;0;1;1;2;1;1;1;1;1;2;2;0;1;1;0;2;1;1;0;1;0;0;0;1;1;1;0;0;1;0;2;0;0;0;0;0;2;0;0;0;1;0;0;0;1;0;0;1;1;2;0;0;2;0;0;0;1;0;0;1;1;0;1;0;1;0;0;0;0;5;0;0;1;0;0;0;0;0;0;0;1;0;1;1;0;0;0;0;0;3;1;2;0;0;0;1;0;2;1;0;0;0;2;0;1;0;2;2;2;3;1;3;2;1;3;0;2;1;5;0;1;4;6;2;3;5;5;1;3;1;3;7;5;4;5
ZNF35_M07124_1.94d.bed	0.032520325203252036	4	123	66506	1;0;3;1;0;0;0;0;0;2;2;3;1;2;1;1;1;0;2;1;0;0;0;1;2;4;1;1;0;0;0;0;0;1;0;0;0;1;1;0;0;1;1;1;2;2;0;1;2;0;2;1;0;2;1;0;2;1;1;3;1;0;0;1;2;0;0;0;0;0;2;0;0;0;0;0;0;0;0;0;1;0;0;2;2;0;1;1;0;0;1;1;1;4;1;0;1;1;0;0;2;0;0;0;0;0;1;1;1;0;0;2;0;1;0;2;0;0;3;3;1;2;0;1;1;1;0;0;0;1;0;0;0;0;1;1;2;1;1;2;1;1;2;1;1;2;1;0;0;3
DUXA_M05624_1.94d.bed	0.030303030303030304	1	33	17822	1;1;0;1;0;0;0;1;0;0;0;0;0;0;0;0;0;0;1;0;1;0;0;1;0;0;0;0;1;0;0;1;0;0;0;0;0;0;1;0;0;0;0;0;0;0;0;0;0;0;0;0;0;0;0;0;0;0;0;1;1;0;1;0;0;0;0;0;0;0;0;0;0;0;0;0;0;0;0;0;0;0;0;0;0;0;0;0;0;1;0;0;0;0;0;0;1;0;0;0;0;0;1;2;0;1;0;0;1;0;0;0;0;1;0;2;0;1;0;2;0;0;1;0;0;0;1;0;0;0;1;0;0;0;0;1;0;0;0;0;0;0;1;0;0;0;0;0;0;1
MGA_M05904_1.94d.bed	0.029411764705882353	1	34	18613	1;0;2;0;0;0;0;1;0;2;0;0;0;0;0;0;0;0;0;0;1;0;0;0;1;0;0;0;0;0;0;0;0;1;0;0;2;0;0;1;0;1;0;0;0;1;0;0;1;0;0;0;0;1;1;0;0;1;0;0;0;0;0;1;0;0;0;0;0;0;0;0;0;0;0;0;0;0;0;0;0;0;0;0;0;0;0;0;0;0;0;0;0;2;0;2;0;0;0;0;0;0;0;0;0;1;0;1;0;0;0;0;0;0;0;0;0;0;0;0;0;0;0;0;0;0;0;0;0;0;0;0;1;0;0;0;0;1;0;0;0;0;0;1;0;0;2;0;2;1
ZNF8_ZNF8.RCADE.bed	0.029411764705882353	2	68	41692	2;1;0;1;2;1;1;1;2;0;0;0;2;0;2;0;0;0;1;1;1;0;1;1;2;2;0;0;0;1;2;0;1;3;0;1;2;0;0;1;0;1;0;1;0;0;0;0;0;0;0;0;0;0;0;0;0;1;0;0;1;0;0;0;0;0;0;0;0;0;0;0;1;0;0;0;0;0;0;0;0;0;0;0;0;0;0;0;0;0;0;0;0;1;0;0;1;0;0;1;0;0;0;1;1;0;1;1;0;1;0;0;1;0;0;0;0;0;0;0;0;0;0;0;0;0;1;0;0;1;2;1;1;1;1;1;1;1;0;0;1;1;0;0;1;0;2;1;0;1
ZNF354A_ZNF354A.RCADE.bed	0.027906976744186046	6	215	58942	4;4;6;2;4;3;9;8;8;5;1;3;2;5;3;0;1;1;2;1;1;1;1;1;2;2;0;1;1;0;2;1;1;0;1;0;0;0;1;1;1;0;0;1;0;2;0;0;0;0;0;2;0;0;0;1;0;0;0;0;0;0;1;1;2;0;0;2;0;0;0;1;0;0;1;1;0;0;0;1;0;0;0;0;5;0;0;1;0;0;0;0;0;0;0;1;0;1;2;1;0;0;0;0;1;1;2;0;0;0;0;0;2;1;0;0;0;2;0;1;0;1;3;2;2;1;4;2;1;3;0;2;2;5;0;1;4;6;3;3;5;5;1;4;2;4;7;5;4;5
TLX1_M01240_1.94d.bed	0.027777777777777776	1	36	15176	1;0;2;0;1;0;0;0;0;0;0;1;0;1;0;2;1;0;1;0;0;0;1;0;1;0;0;1;0;0;0;0;0;0;0;0;0;0;0;0;0;0;1;1;0;0;3;0;1;0;0;0;0;1;0;0;0;0;0;0;2;0;0;0;0;0;0;0;0;0;0;0;0;0;0;0;0;0;0;0;0;0;0;0;0;0;0;0;0;0;0;0;0;0;0;0;0;0;0;0;0;0;0;0;0;0;0;0;0;0;0;2;1;0;0;0;0;0;0;0;0;0;0;0;0;0;0;1;0;0;0;1;0;1;0;0;0;0;2;0;0;0;1;0;1;1;1;0;0;1
TBX4_M06172_1.94d.bed	0.026255707762557076	23	876	192129	14;5;5;2;5;6;11;7;9;14;8;5;6;6;9;14;13;7;9;6;4;12;2;6;10;6;12;2;12;8;6;12;2;12;3;2;7;0;2;4;8;2;8;9;4;7;1;9;3;9;3;2;2;1;2;1;1;3;2;0;4;0;4;0;6;2;6;1;2;4;2;0;2;1;2;2;0;2;0;0;0;2;3;4;1;0;0;2;4;4;8;6;11;0;3;2;5;8;3;1;9;12;7;5;5;1;3;1;5;7;4;2;5;1;4;9;15;11;7;18;9;12;10;8;10;8;5;9;11;7;13;0;6;9;10;8;14;5;15;15;3;13;11;6;6;15;4;11;14;8
ZNF317_ZNF317.RCADE.bed	0.023972602739726026	14	584	69791	13;19;12;13;14;15;9;11;14;13;16;16;10;11;7;5;7;5;8;4;4;6;1;3;2;2;5;7;1;1;1;1;5;1;1;0;0;1;2;0;0;1;1;2;2;2;3;1;1;0;2;0;1;0;0;0;0;1;1;1;0;2;0;3;0;0;1;0;1;0;0;2;0;2;2;0;1;1;0;3;0;1;0;0;0;1;0;1;0;0;1;0;2;1;1;0;1;1;2;0;1;1;3;4;1;2;3;5;2;0;2;1;0;1;3;2;2;3;2;4;5;4;1;2;3;2;3;6;4;2;5;6;7;8;6;15;7;16;15;11;10;5;10;8;10;14;10;6;13;12
ZKSCAN3_M06246_1.94d.bed	0.022727272727272728	1	44	17300	1;0;0;1;0;0;1;0;0;0;0;0;0;1;1;1;0;0;0;0;0;0;1;0;0;0;1;0;0;2;0;0;2;0;0;0;1;0;1;0;0;0;0;0;1;0;1;0;2;0;0;0;0;1;1;0;0;1;0;0;2;0;0;0;1;0;0;0;0;0;0;0;0;0;0;0;0;0;0;0;0;2;0;0;0;0;0;0;0;0;1;0;0;0;0;1;0;1;0;0;1;0;1;0;1;1;0;0;1;0;1;0;0;0;1;1;0;0;0;1;0;0;0;0;0;0;0;0;0;0;0;0;0;1;0;0;0;0;0;0;0;1;1;0;0;0;1;0;0;1
T_M09978_1.94d.bed	0.022222222222222223	1	45	17134	1;1;0;0;0;0;2;0;4;0;0;0;0;0;0;0;0;0;0;0;0;2;0;0;0;0;0;0;1;0;0;2;0;0;2;0;1;0;0;0;2;0;2;0;2;1;0;0;0;0;0;2;0;0;0;0;0;2;0;0;0;0;4;0;0;0;0;0;0;0;0;0;0;0;0;0;0;0;0;0;0;0;0;1;0;0;0;2;0;0;0;0;0;0;0;0;0;0;0;0;0;0;0;0;0;0;0;0;0;0;0;0;0;0;0;0;0;0;0;0;0;0;0;0;0;0;0;0;2;0;0;0;1;0;0;0;0;0;0;0;1;2;0;0;0;0;2;0;0;2
E2F1_M09494_1.94d.bed	0.02127659574468085	1	47	14054	1;0;1;0;2;2;1;0;1;0;1;0;0;1;0;1;0;0;0;0;1;0;0;1;1;0;1;0;0;0;1;0;0;0;1;0;0;0;0;1;0;0;2;0;0;0;0;0;0;0;0;1;0;0;0;0;0;1;0;0;0;0;2;0;1;0;0;0;0;0;0;0;0;0;0;0;0;0;0;0;0;0;0;1;0;2;0;0;0;0;0;0;0;1;0;1;0;0;0;0;0;0;0;0;0;1;0;0;0;1;0;0;0;0;0;0;0;1;0;0;0;0;2;0;0;0;0;0;0;1;0;1;0;0;1;1;0;0;1;0;1;0;1;0;0;1;1;0;0;2
ZNF354B_ZNF354B.RCADE.bed	0.020202020202020204	4	198	44513	4;6;4;1;2;6;9;10;5;5;1;2;1;3;1;1;1;0;2;3;1;1;1;1;2;1;2;1;0;1;1;1;1;0;1;0;0;0;0;1;1;0;1;0;1;0;0;0;0;0;2;3;2;1;1;0;1;0;0;0;1;0;0;1;1;0;0;1;0;0;0;0;1;0;0;0;0;0;0;0;0;1;0;1;1;0;0;0;0;0;0;0;0;0;0;0;0;1;1;1;0;1;1;0;2;0;1;0;0;0;1;0;0;1;0;0;0;1;0;2;0;1;1;4;2;1;4;2;0;3;1;0;3;5;0;0;5;5;1;4;4;4;1;4;2;3;5;6;4;5
ZNF136_ZNF136.RCADE.bed	0.013059701492537313	7	536	93072	26;9;8;13;17;16;15;14;9;9;6;9;2;7;8;5;7;5;2;4;5;8;7;4;4;4;1;4;2;2;1;0;1;0;0;1;1;3;0;1;2;2;1;0;0;1;3;2;0;1;1;1;1;2;2;2;1;1;1;2;0;0;0;0;0;2;0;0;0;0;0;0;0;0;0;0;1;0;1;1;1;0;2;3;1;0;0;1;1;1;4;1;0;0;0;1;0;2;3;1;1;0;2;0;1;1;3;2;3;2;2;5;2;1;2;2;1;1;3;2;0;4;4;3;1;8;5;0;4;3;4;4;7;6;4;7;6;10;3;13;9;11;14;13;13;8;8;14;11;9
FOXR1_M08703_1.94d.bed	0.0084985835694051	3	353	145521	7;2;4;4;4;2;5;9;1;2;5;5;4;6;2;2;4;0;1;3;3;3;1;5;4;3;2;7;7;6;6;3;1;2;3;5;4;1;4;2;2;4;7;3;0;4;3;3;1;2;1;3;0;1;2;2;1;2;1;2;0;0;1;2;1;0;0;0;0;0;0;0;0;0;0;2;0;0;0;0;0;0;0;0;1;2;0;2;5;1;3;1;4;4;0;1;0;1;1;2;2;1;1;2;3;3;3;0;5;3;2;4;1;3;4;1;10;5;4;3;3;2;6;3;2;4;2;4;1;2;3;3;2;2;4;3;1;1;1;1;1;1;5;2;0;3;0;2;4;2
