# Supplementary material for: The MUC5B-associated variant rs35705950 resides within an enhancer subject to lineage- and disease-dependent epigenetic remodeling
Source: JCI Insight. 2021 Jan 25;6(2):e144294. doi: 10.1172/jci.insight.144294 (PMC7934873; doi:10.1172/jci.insight.144294)
Supplement: Supplemental Data Set 1 [file jciinsight-6-144294-s076.zip › noTSS/best_curated_Human_TFs_p1e-6_grch38/LC2PROseq_noTSS.tfit_merged_md_scores.txt]

GMEB1_M08733_1.94d.bed	1.0	1	1	19449	0;0;0;0;0;0;0;0;0;0;0;0;0;0;0;0;0;0;0;0;0;0;0;0;0;0;0;0;0;0;0;0;0;0;0;0;0;0;0;0;0;0;0;0;0;0;0;0;0;0;0;0;0;0;0;0;0;0;0;0;0;0;0;0;0;0;0;0;0;0;0;0;0;0;0;0;0;0;0;0;0;0;0;0;0;0;0;0;0;0;0;0;0;0;0;0;0;0;0;0;0;0;0;0;0;0;0;0;0;0;0;0;0;0;0;0;0;0;0;0;0;0;0;0;0;0;0;0;0;0;0;0;0;0;0;0;0;0;0;0;0;0;0;0;0;0;0;0;0;0
ZBED1_M06233_1.94d.bed	1.0	1	1	19110	0;0;0;0;0;0;0;0;0;0;0;0;0;0;0;0;0;0;0;0;0;0;0;0;0;0;0;0;0;0;0;0;0;0;0;0;0;0;0;0;0;0;0;0;0;0;0;0;0;0;0;0;0;0;0;0;0;0;0;0;0;0;0;0;0;0;0;0;0;0;0;0;0;0;0;0;0;0;0;0;0;0;0;0;0;0;0;0;0;0;0;0;0;0;0;0;0;0;0;0;0;0;0;0;0;0;0;0;0;0;0;0;0;0;0;0;0;0;0;0;0;0;0;0;0;0;0;0;0;0;0;0;0;0;0;0;0;0;0;0;0;0;0;0;0;0;0;0;0;0
DMBX1_M05620_1.94d.bed	0.75	3	4	19890	1;0;0;0;0;0;0;0;0;0;0;0;0;0;0;0;0;0;0;0;0;0;0;0;0;0;0;0;0;0;0;0;0;0;0;0;0;0;0;0;0;0;0;0;0;0;0;0;0;0;0;0;0;0;0;0;0;0;0;0;0;0;0;0;0;0;0;0;0;0;0;0;0;0;0;0;0;0;0;0;0;0;0;0;0;0;0;0;0;0;0;0;0;0;0;0;0;0;0;0;0;0;0;0;0;0;0;0;0;0;0;0;0;0;0;0;0;0;0;0;0;0;0;0;0;0;0;0;0;0;0;0;0;0;0;0;0;0;0;0;0;0;0;0;0;0;0;0;0;2
MIXL1_M08926_1.94d.bed	0.5	1	2	19874	0;0;0;0;0;0;0;0;0;0;0;0;0;0;0;0;0;0;0;0;0;0;0;0;0;0;0;0;0;0;0;0;0;0;0;0;0;0;0;0;0;0;0;0;0;0;0;0;0;0;0;0;0;0;0;0;0;0;0;0;0;0;0;0;0;0;0;0;0;0;0;0;0;0;0;1;0;0;0;0;0;0;0;0;0;0;0;0;0;0;0;0;0;0;0;0;0;0;0;0;0;0;0;0;0;0;0;0;0;0;0;0;0;0;0;0;0;0;0;0;0;0;0;0;0;0;0;0;0;0;0;0;0;0;0;0;0;0;0;0;0;0;0;0;0;0;0;0;0;0
GATA1_M08711_1.94d.bed	0.5	1	2	18841	0;0;0;0;0;0;0;0;0;0;0;0;0;0;0;0;0;0;0;0;0;0;0;0;0;0;0;0;0;0;0;0;0;0;0;0;0;0;0;0;0;0;0;0;0;0;0;0;0;0;0;0;0;0;0;0;0;0;0;0;0;0;0;0;0;0;0;0;0;0;0;0;0;0;0;1;0;0;0;0;0;0;0;0;0;0;0;0;0;0;0;0;0;0;0;0;0;0;0;0;0;0;0;0;0;0;0;0;0;0;0;0;0;0;0;0;0;0;0;0;0;0;0;0;0;0;0;0;0;0;0;0;0;0;0;0;0;0;0;0;0;0;0;0;0;0;0;0;0;0
ONECUT1_M09023_1.94d.bed	0.5	1	2	18845	0;0;0;0;0;0;0;0;0;0;0;0;0;0;0;0;0;0;0;0;0;0;0;0;0;0;0;0;0;0;0;0;0;0;0;0;0;0;0;0;0;0;0;0;0;0;0;0;0;0;0;0;0;0;0;0;0;0;0;0;0;0;0;0;0;0;0;0;0;0;0;0;0;0;0;1;0;0;0;0;0;0;0;0;0;0;0;0;0;0;0;0;0;0;0;0;0;0;0;0;0;0;0;0;0;0;0;0;0;0;0;0;0;0;0;0;0;0;0;0;0;0;0;0;0;0;0;0;0;0;0;0;0;0;0;0;0;0;0;0;0;0;0;0;0;0;0;0;0;0
ONECUT1_M09903_1.94d.bed	0.5	1	2	18051	0;0;0;0;0;0;0;0;0;0;0;0;0;0;0;0;0;0;0;0;0;0;0;0;0;0;0;0;0;0;0;0;0;0;0;0;0;0;0;0;0;0;0;0;0;0;0;0;0;0;0;0;0;0;0;0;0;0;0;0;0;0;0;0;0;0;0;0;0;0;0;0;0;0;0;1;0;0;0;0;0;0;0;0;0;0;0;0;0;0;0;0;0;0;0;0;0;0;0;0;0;0;0;0;0;0;0;0;0;0;0;0;0;0;0;0;0;0;0;0;0;0;0;0;0;0;0;0;0;0;0;0;0;0;0;0;0;0;0;0;0;0;0;0;0;0;0;0;0;0
SPDEF_M06135_1.94d.bed	0.4666666666666667	7	15	21088	1;0;0;0;0;0;0;0;0;1;0;0;0;0;1;0;0;0;0;0;0;0;0;0;0;0;0;0;1;0;0;0;0;0;0;0;0;0;0;0;0;0;0;0;0;0;0;0;0;0;0;0;0;0;0;0;0;0;0;0;0;0;0;0;0;0;0;0;0;0;0;0;0;0;0;0;0;0;1;0;0;0;0;0;1;0;0;0;0;0;0;0;0;0;0;0;1;0;2;1;0;0;0;0;0;0;0;0;0;0;0;0;0;0;0;1;0;1;0;0;0;0;0;0;0;0;0;0;1;0;0;0;0;0;0;0;0;0;0;0;0;0;0;0;0;0;0;0;0;1
CEBPA_M08526_1.94d.bed	0.42857142857142855	3	7	20301	2;0;0;0;0;0;0;0;0;0;0;0;0;0;0;0;0;0;0;0;0;0;0;0;0;0;0;0;0;0;0;0;0;0;0;0;0;0;0;0;0;0;0;0;0;0;0;0;0;0;0;0;0;0;0;0;0;0;0;0;0;0;0;0;0;0;0;0;0;0;0;0;0;0;0;0;0;0;0;0;0;0;0;0;0;0;0;0;0;0;2;0;0;0;0;0;0;0;0;0;0;0;0;0;0;0;0;0;0;0;0;0;0;0;0;0;0;0;0;1;0;0;0;0;0;0;0;0;0;0;0;0;0;0;0;0;0;0;0;0;0;0;0;0;0;0;0;0;0;1
FOXL2_M08689_1.94d.bed	0.4166666666666667	5	12	21150	1;0;0;0;0;0;0;0;0;0;0;0;0;0;0;0;0;0;0;0;0;0;0;0;0;0;0;0;0;0;0;0;0;0;0;1;0;0;0;0;0;0;0;1;0;0;0;0;0;0;0;0;0;0;0;2;0;0;0;1;1;0;0;0;0;0;0;0;0;0;0;0;0;0;0;0;0;0;0;0;0;0;0;0;0;0;1;0;0;0;0;0;0;0;0;0;0;0;0;0;0;0;1;0;0;0;0;0;0;0;0;0;0;0;0;0;0;0;0;0;0;0;0;0;0;0;0;0;0;0;0;0;0;0;0;0;1;0;0;0;0;0;0;0;0;0;0;0;0;1
E2F4_M06494_1.94d.bed	0.4	2	5	19589	1;0;0;0;0;0;0;0;0;0;0;0;0;0;0;0;0;0;0;0;0;0;0;0;0;0;0;0;0;0;0;0;0;0;0;0;0;0;0;0;0;0;0;0;0;0;0;0;0;1;0;0;0;0;0;0;0;0;0;0;0;0;0;0;0;0;0;0;0;0;0;0;0;0;0;0;0;0;0;0;0;0;0;0;0;0;0;0;0;0;0;0;0;0;0;0;0;0;0;0;0;0;0;0;0;0;0;0;0;0;0;0;0;0;0;0;0;0;0;0;0;0;0;0;0;0;0;0;0;0;1;0;0;0;0;0;0;0;0;0;0;0;0;0;0;0;0;0;0;1
OVOL2_M09039_1.94d.bed	0.4	2	5	20002	1;0;0;0;0;0;0;0;0;0;0;0;0;0;0;0;0;0;0;0;0;0;0;0;0;0;0;0;0;0;0;0;0;0;0;0;0;0;0;0;0;0;0;0;0;0;0;0;0;0;0;0;0;0;0;0;0;0;0;0;0;0;0;0;0;0;1;0;0;0;0;0;0;0;0;0;0;0;0;0;0;0;0;0;0;0;0;0;0;0;0;0;0;0;0;0;0;0;0;0;0;0;0;0;0;0;0;0;0;0;0;0;0;1;0;0;0;0;0;0;0;0;0;0;0;0;0;0;0;0;0;0;0;0;0;0;0;0;0;0;0;0;0;0;0;0;0;0;0;1
TEAD2_M09221_1.94d.bed	0.35294117647058826	6	17	21000	1;0;0;0;0;0;0;1;0;0;0;0;0;0;0;0;0;0;0;0;0;0;0;0;0;1;0;0;0;0;0;0;1;0;0;0;0;0;0;0;0;0;0;0;1;0;0;0;0;0;0;0;0;0;0;0;0;0;0;0;0;1;0;0;0;0;0;0;0;0;1;0;0;0;0;0;0;1;1;1;1;0;0;0;0;0;0;0;1;0;0;0;0;0;0;0;0;0;0;0;0;0;0;0;0;0;0;0;0;0;0;0;0;0;0;0;0;0;0;0;0;0;0;0;0;0;0;0;0;0;0;0;0;0;0;0;0;1;0;0;0;0;0;0;0;2;0;0;0;1
HSFY1_M09728_1.94d.bed	0.3333333333333333	1	3	19210	0;0;0;0;0;0;0;0;0;0;0;0;0;0;0;0;0;0;0;0;0;0;0;0;0;0;0;0;0;0;0;0;0;0;0;0;0;0;0;0;0;0;0;0;0;0;0;0;0;0;0;0;0;0;0;0;0;0;0;0;0;0;0;0;0;0;0;0;0;0;0;0;0;0;0;2;0;0;0;0;0;0;0;0;0;0;0;0;0;0;0;0;0;0;0;0;0;0;0;0;0;0;0;0;0;0;0;0;0;0;0;0;0;0;0;0;0;0;0;0;0;0;0;0;0;0;0;0;0;0;0;0;0;0;0;0;0;0;0;0;0;0;0;0;0;0;0;0;0;0
ZBED1_M09284_1.94d.bed	0.3333333333333333	1	3	19165	0;0;0;0;0;0;0;0;0;0;0;0;0;0;0;0;0;0;0;0;0;0;0;0;0;0;0;0;0;0;0;0;0;0;0;0;0;0;0;0;0;0;0;0;0;0;0;0;0;0;0;0;0;0;0;0;0;0;0;0;0;0;0;0;0;0;0;0;0;0;0;0;0;0;0;2;0;0;0;0;0;0;0;0;0;0;0;0;0;0;0;0;0;0;0;0;0;0;0;0;0;0;0;0;0;0;0;0;0;0;0;0;0;0;0;0;0;0;0;0;0;0;0;0;0;0;0;0;0;0;0;0;0;0;0;0;0;0;0;0;0;0;0;0;0;0;0;0;0;0
HSFY2_M05845_1.94d.bed	0.3333333333333333	1	3	18441	0;0;0;0;0;0;0;0;0;0;0;0;0;0;0;0;0;0;0;0;0;0;0;0;0;0;0;0;0;0;0;0;0;0;0;0;0;0;0;0;0;0;0;0;0;0;0;0;0;0;0;0;0;0;0;0;0;0;0;0;0;0;0;0;0;0;0;0;0;0;0;0;0;0;0;2;0;0;0;0;0;0;0;0;0;0;0;0;0;0;0;0;0;0;0;0;0;0;0;0;0;0;0;0;0;0;0;0;0;0;0;0;0;0;0;0;0;0;0;0;0;0;0;0;0;0;0;0;0;0;0;0;0;0;0;0;0;0;0;0;0;0;0;0;0;0;0;0;0;0
NRF1_M05963_1.94d.bed	0.3217391304347826	74	230	30437	1;0;0;1;0;0;2;2;3;0;0;0;2;0;0;3;2;0;0;0;1;0;2;0;2;1;2;0;1;0;0;0;2;0;2;2;3;0;0;0;2;3;4;1;4;0;3;5;2;1;0;2;4;0;1;3;4;3;2;0;3;0;2;4;3;3;2;7;3;7;0;6;3;5;2;3;15;7;4;4;1;2;7;5;3;1;0;6;1;0;2;2;2;0;0;6;0;0;0;0;0;0;2;0;0;0;0;0;0;2;2;0;0;2;1;0;0;2;1;0;0;0;0;0;0;2;2;1;1;0;0;3;0;2;1;0;0;0;2;0;0;0;2;0;0;0;0;0;0;2
FOXA1_M09569_1.94d.bed	0.3149448345035105	314	997	34904	3;1;3;2;5;2;2;1;3;3;1;3;5;2;1;0;2;6;2;7;1;3;2;0;3;1;2;1;2;2;0;0;3;1;2;0;0;1;0;0;3;2;1;2;3;2;6;3;1;2;3;6;13;15;23;17;21;23;14;14;20;17;18;22;35;35;21;20;25;30;30;15;14;15;12;21;13;15;27;24;20;19;20;21;21;18;20;25;14;12;9;8;11;2;8;7;5;3;2;1;1;5;4;0;0;1;0;2;2;1;2;1;0;2;1;0;0;1;2;2;2;0;1;2;0;4;1;1;0;1;1;1;1;2;0;1;1;2;1;0;2;2;1;1;2;2;2;2;2;4
FOXA1_M09573_1.94d.bed	0.313627254509018	313	998	35066	3;1;3;2;5;3;2;1;3;4;1;3;5;2;1;0;2;7;0;8;1;3;2;0;3;1;2;1;2;2;0;0;3;1;2;0;0;0;1;0;3;1;1;3;3;2;6;3;0;3;3;4;12;16;23;15;19;27;15;15;18;18;15;23;36;33;25;19;23;27;35;15;14;16;11;20;14;13;26;26;19;20;19;17;28;17;22;23;11;15;11;6;11;3;7;7;5;3;2;1;1;4;5;0;0;0;1;2;1;1;1;2;0;1;2;1;0;1;2;2;2;0;1;2;0;3;2;1;0;1;2;1;1;2;1;0;2;2;1;0;1;3;1;1;2;1;3;1;2;3
PROX1_M09088_1.94d.bed	0.3125	10	32	21992	1;0;0;0;0;0;0;0;0;0;0;1;1;0;0;0;0;0;0;0;0;0;0;0;0;0;0;3;0;0;0;0;0;0;0;0;0;0;0;1;0;0;0;0;0;0;0;0;0;0;0;1;0;0;1;0;1;0;1;0;0;0;1;0;0;0;0;0;0;0;0;0;0;0;1;0;0;0;0;0;0;1;0;0;2;0;1;0;1;1;2;0;3;0;0;0;0;0;0;0;1;0;1;0;0;0;0;0;0;0;0;0;0;1;0;0;1;0;0;0;1;0;0;0;0;0;0;0;0;0;0;0;0;0;0;0;0;0;0;0;0;0;0;1;0;0;0;0;0;1
ELF1_M09516_1.94d.bed	0.3125	25	80	23680	1;0;0;0;0;0;0;1;0;0;1;0;1;0;0;0;0;1;0;1;0;0;0;1;0;1;1;1;1;0;0;0;0;0;0;0;0;1;2;2;1;0;0;1;0;0;1;0;0;0;0;0;0;1;0;0;0;0;0;0;1;0;1;1;4;0;0;1;1;0;2;0;2;1;2;1;2;0;0;2;0;3;2;3;1;3;1;1;1;1;0;2;0;0;0;1;1;0;0;0;0;0;0;0;0;0;0;0;0;0;0;1;0;2;0;1;1;1;0;0;0;0;0;0;0;0;0;0;1;0;1;1;0;0;0;0;1;0;2;0;1;1;0;2;1;0;0;0;0;1
ETV6_M09550_1.94d.bed	0.3076923076923077	12	39	24326	2;0;0;0;2;0;0;0;0;0;0;0;0;0;0;2;0;0;2;0;0;1;0;0;0;2;0;0;0;0;0;0;2;0;0;0;0;0;0;0;0;2;2;0;0;0;0;0;0;0;0;0;0;2;0;0;0;0;0;0;0;0;0;0;0;0;0;0;0;0;0;0;0;2;0;0;0;2;0;0;0;4;1;0;0;2;0;0;0;0;0;0;0;0;0;0;0;0;0;0;0;0;0;0;0;0;0;0;0;0;0;0;0;0;0;0;0;0;0;0;0;0;0;0;0;0;0;0;0;2;0;2;0;0;0;0;0;0;0;0;0;2;0;0;0;0;0;0;0;2
ATF4_M08489_1.94d.bed	0.30434782608695654	14	46	22920	2;0;0;0;0;0;0;2;0;0;0;2;0;0;0;0;0;0;0;0;2;0;0;0;0;0;0;2;0;0;0;0;0;0;0;0;0;0;0;0;0;0;0;0;0;0;0;0;0;0;0;0;0;2;0;0;0;2;0;0;0;0;0;0;0;0;0;4;0;0;0;0;0;0;0;0;0;2;1;0;0;2;2;2;3;0;0;0;2;0;0;0;0;0;0;2;2;0;0;0;0;2;0;0;0;0;0;0;0;0;0;0;1;0;0;0;0;0;0;0;0;0;2;0;0;0;0;0;0;0;0;0;2;0;0;0;0;0;0;0;0;0;0;0;0;0;0;0;0;2
RORA_M10286_1.94d.bed	0.30158730158730157	57	189	28116	2;1;1;0;2;0;3;1;3;2;0;1;1;1;0;3;1;1;2;2;0;0;1;0;1;1;0;1;0;0;0;0;0;2;0;0;3;0;0;1;0;2;1;2;1;0;0;3;1;1;1;3;0;1;3;3;2;1;0;2;1;1;1;5;2;3;4;3;5;6;9;2;2;2;6;4;3;1;4;1;3;4;0;2;2;2;1;1;1;2;1;3;5;0;1;1;0;0;1;1;0;0;0;0;2;1;1;0;0;3;0;0;0;0;0;0;0;0;1;0;2;1;1;0;1;0;0;0;0;0;0;0;0;0;1;1;0;0;0;2;1;3;0;2;0;1;2;0;0;2
NR1I2_M07567_1.94d.bed	0.2992125984251969	76	254	31662	4;2;1;0;2;0;1;1;0;3;2;1;0;0;0;0;1;1;1;0;0;0;1;4;0;2;0;0;1;2;0;0;3;1;1;1;1;1;0;3;0;1;0;0;0;1;3;2;0;0;0;2;2;5;1;0;2;1;1;1;1;3;8;3;3;2;2;1;3;6;6;4;4;7;8;5;3;4;3;5;5;3;7;4;5;3;6;4;2;3;5;2;5;1;3;1;1;1;3;2;1;1;2;0;0;0;2;3;0;0;1;1;2;1;1;0;0;2;1;1;1;1;1;1;0;1;1;0;0;0;1;0;1;0;2;3;0;1;1;0;1;2;0;1;0;3;0;1;0;1
BACH1_M06885_1.94d.bed	0.2985507246376812	103	345	41365	1;0;1;2;1;0;0;2;1;3;2;2;3;0;1;1;2;0;0;3;1;3;0;0;1;0;0;3;0;0;4;1;1;2;1;2;1;2;2;2;2;1;0;1;2;1;2;2;2;1;2;1;2;3;2;3;4;4;4;2;5;5;5;10;6;4;6;8;11;5;7;2;6;6;5;2;7;8;4;10;6;11;6;6;2;4;2;3;1;2;0;1;3;1;2;3;0;2;2;2;2;4;1;3;1;4;2;1;1;1;2;3;2;0;1;0;1;4;3;1;1;1;1;0;0;1;1;0;4;0;2;1;1;3;1;1;0;1;1;0;2;1;2;1;2;1;2;0;2;1
IRF9_M08845_1.94d.bed	0.2962962962962963	24	81	26736	1;0;1;0;0;0;0;0;0;2;0;0;0;0;1;1;2;0;0;0;1;0;0;0;2;1;0;1;0;1;0;0;1;0;1;1;1;0;0;0;0;0;0;0;0;0;0;0;1;1;1;1;0;2;0;1;0;2;1;0;1;0;1;0;1;0;0;0;1;2;3;1;0;3;3;0;1;0;2;1;2;0;3;1;0;1;0;1;0;0;0;0;0;0;0;0;0;0;1;0;1;0;1;2;0;0;1;1;0;0;1;1;0;0;0;1;0;0;0;0;0;0;1;0;0;0;0;0;0;2;0;0;2;0;1;0;1;0;1;0;0;0;0;1;2;1;1;0;0;1
ETV2_M05696_1.94d.bed	0.2962962962962963	8	27	21096	1;1;0;0;0;0;0;0;0;0;0;1;0;0;0;0;1;0;1;0;0;1;0;0;0;0;1;0;1;0;0;0;0;0;0;0;0;0;0;0;0;0;0;0;0;0;0;0;0;0;0;0;0;0;0;0;0;0;0;1;0;1;0;0;0;0;2;0;0;0;0;0;1;2;1;0;0;0;1;0;0;0;0;0;1;0;0;0;0;0;0;0;0;0;0;0;0;0;0;0;0;0;0;0;0;0;0;0;0;0;0;0;0;0;0;0;0;2;0;0;0;0;0;0;0;1;0;0;0;1;1;0;0;1;0;0;1;0;0;0;0;0;0;0;0;0;0;0;0;1
LIN28A_M08897_1.94d.bed	0.28	7	25	20507	2;0;0;0;0;0;0;0;1;1;0;0;0;0;0;0;0;0;0;0;0;0;0;0;0;0;0;1;0;0;0;0;0;1;0;0;1;0;1;0;0;0;0;0;0;0;1;1;0;0;1;0;0;0;0;0;0;0;0;0;0;0;1;0;0;0;0;0;0;1;0;0;1;0;0;0;0;1;0;1;1;1;0;1;0;1;0;0;0;0;0;0;0;0;1;0;0;0;0;0;0;0;0;0;1;0;0;0;0;1;0;0;0;0;0;0;0;0;0;0;0;0;0;0;0;0;0;0;0;0;0;0;0;0;0;0;0;0;0;0;0;0;0;0;0;0;0;0;0;1
MITF_M09237_1.94d.bed	0.27941176470588236	19	68	22912	1;0;0;0;0;0;0;0;0;0;2;0;0;0;1;0;0;1;0;0;0;0;1;0;1;0;0;1;0;0;0;0;1;1;0;0;1;0;2;0;0;0;0;2;0;1;1;0;0;1;0;0;0;1;0;0;0;1;0;1;2;1;0;0;1;0;1;1;2;1;0;0;0;2;2;0;0;2;1;1;0;1;2;1;1;1;0;1;4;1;0;0;0;0;0;1;0;1;0;1;2;0;0;0;0;0;0;1;0;0;0;0;0;0;0;0;0;0;2;1;0;1;0;0;0;1;0;0;0;2;0;0;0;0;0;0;0;0;1;0;0;0;0;0;0;0;1;0;1;1
IRF4_M05848_1.94d.bed	0.2777777777777778	10	36	23042	1;0;1;0;0;0;0;0;0;2;1;0;0;0;0;0;0;0;0;0;0;1;0;0;1;0;1;1;0;0;0;1;0;1;0;0;0;0;0;0;0;0;0;0;0;0;0;0;0;0;0;0;2;0;0;0;0;0;0;0;0;0;0;0;1;0;1;0;0;0;0;1;0;1;0;1;1;1;0;0;1;1;0;0;1;1;1;1;0;0;0;0;0;0;0;0;0;0;0;0;0;0;1;0;0;1;0;0;0;0;0;0;1;0;0;0;0;0;0;0;0;0;0;0;1;0;0;0;0;0;0;0;0;0;0;0;0;1;0;0;0;0;0;0;0;0;1;2;0;1
IRF4_M08843_1.94d.bed	0.27586206896551724	16	58	24636	1;0;1;0;0;0;0;0;0;2;0;0;0;0;1;0;1;0;0;0;1;0;0;0;1;1;0;1;0;0;0;0;1;1;0;0;1;0;0;0;0;0;0;1;0;0;0;0;0;0;1;1;0;2;0;1;0;1;1;0;0;0;0;0;1;0;0;0;1;1;1;2;0;1;2;1;0;0;1;1;1;0;2;1;0;1;0;1;0;0;1;0;0;0;0;0;0;0;1;0;1;0;0;3;0;0;0;0;0;0;1;1;0;0;0;0;0;0;0;0;0;0;1;0;0;0;0;0;0;3;0;0;0;0;1;0;0;0;0;0;0;0;0;1;2;0;1;0;0;1
ZNF32_M09355_1.94d.bed	0.2727272727272727	9	33	22250	1;0;0;1;1;0;0;0;0;0;0;0;0;0;0;0;0;1;0;0;0;0;0;0;0;0;0;0;0;0;0;0;0;2;0;0;1;0;0;0;0;0;0;0;0;0;0;0;0;1;0;1;0;0;0;0;0;0;0;0;0;1;0;0;0;0;1;0;0;0;0;0;2;0;0;1;2;0;1;0;0;0;1;0;0;1;0;0;0;0;2;0;1;0;0;1;0;0;0;0;1;0;0;0;0;0;0;0;0;0;2;0;0;0;1;0;1;1;0;0;0;0;0;0;0;0;1;0;0;0;0;0;0;1;0;0;0;0;0;0;0;0;0;0;0;0;0;0;0;1
IRF4_M08829_1.94d.bed	0.2727272727272727	9	33	22806	1;0;1;0;0;1;0;0;0;1;0;0;0;0;0;0;0;0;0;0;0;1;0;0;1;0;1;1;0;0;0;0;0;0;0;0;0;1;0;0;0;0;0;0;0;0;0;0;0;0;0;0;2;0;0;0;0;0;0;1;0;0;0;0;1;0;0;0;0;0;0;1;0;1;0;1;1;0;0;0;2;0;0;0;1;1;1;1;0;0;0;0;0;0;0;0;1;0;0;0;0;0;1;0;0;1;0;0;0;0;0;0;1;0;0;0;0;0;0;0;0;0;0;0;1;0;0;0;0;0;0;0;0;0;0;0;1;0;0;0;0;0;0;0;0;0;0;2;0;1
IRF7_M08839_1.94d.bed	0.2692307692307692	7	26	21462	1;0;0;0;0;0;0;1;0;0;0;0;0;0;0;0;1;0;0;0;0;0;0;1;2;0;0;0;0;0;0;0;0;0;0;0;0;0;0;0;0;0;0;0;0;0;0;0;0;0;0;1;1;0;0;0;0;0;0;0;0;0;0;0;0;0;0;0;0;1;0;1;2;0;0;0;1;0;0;0;1;0;0;0;0;0;0;2;0;0;0;0;0;0;0;0;0;0;0;1;0;0;0;0;0;0;1;0;0;0;0;1;0;1;0;0;0;0;0;0;0;0;0;0;0;0;1;0;0;0;0;0;0;0;0;0;0;1;0;0;0;1;0;1;0;0;0;0;0;1
SOX1_M09157_1.94d.bed	0.26666666666666666	4	15	20714	1;0;0;0;0;0;0;0;0;0;0;0;0;1;0;0;0;0;0;0;0;0;0;0;0;1;0;0;0;0;0;0;0;0;0;0;1;0;0;0;0;0;0;0;0;0;2;0;0;0;0;0;0;2;0;1;0;0;0;0;0;0;0;0;0;0;0;0;0;0;0;0;0;0;0;0;0;0;0;0;0;0;0;0;0;0;0;0;0;0;0;0;0;0;0;0;0;0;0;1;0;0;0;0;0;0;0;0;0;0;0;0;0;0;0;0;0;0;0;0;0;0;0;0;0;0;0;0;0;0;0;0;0;0;0;0;1;0;0;0;0;0;0;0;0;2;0;0;0;1
SOX3_M09163_1.94d.bed	0.26666666666666666	4	15	20714	1;0;0;0;0;0;0;0;0;0;0;0;0;1;0;0;0;0;0;0;0;0;0;0;0;1;0;0;0;0;0;0;0;0;0;0;1;0;0;0;0;0;0;0;0;0;2;0;0;0;0;0;0;2;0;1;0;0;0;0;0;0;0;0;0;0;0;0;0;0;0;0;0;0;0;0;0;0;0;0;0;0;0;0;0;0;0;0;0;0;0;0;0;0;0;0;0;0;0;1;0;0;0;0;0;0;0;0;0;0;0;0;0;0;0;0;0;0;0;0;0;0;0;0;0;0;0;0;0;0;0;0;0;0;0;0;1;0;0;0;0;0;0;0;0;2;0;0;0;1
ETV6_M05701_1.94d.bed	0.2631578947368421	10	38	22280	1;0;0;0;0;0;0;0;0;0;0;0;0;0;1;0;0;1;0;0;0;0;2;0;0;0;0;0;1;0;0;0;0;0;0;0;0;1;0;0;0;0;1;0;0;0;1;0;0;0;1;0;0;0;0;1;2;0;1;0;0;0;0;0;0;1;2;0;2;0;1;0;0;0;0;0;0;1;0;0;5;0;0;0;0;1;1;0;0;0;0;0;1;0;0;0;0;0;0;0;0;0;0;0;0;0;0;0;0;0;0;1;0;0;0;0;0;0;0;0;0;0;0;0;0;0;0;0;0;0;3;0;0;0;0;0;0;0;0;0;0;0;0;0;1;0;2;0;0;1
ELK1_M10260_1.94d.bed	0.26229508196721313	16	61	23368	1;0;1;0;0;0;0;0;0;0;0;0;0;0;0;0;0;0;1;1;0;0;0;1;0;0;0;0;0;0;0;0;0;0;1;1;0;1;0;0;0;0;1;0;0;0;1;1;0;2;1;0;2;2;1;0;0;0;0;0;1;2;0;0;0;0;1;3;0;0;1;1;1;1;0;1;2;1;2;2;0;0;0;0;0;0;1;0;0;1;0;0;1;0;2;1;0;1;0;1;0;0;0;0;0;0;0;1;1;1;1;0;0;1;0;0;0;1;0;0;0;0;1;0;0;1;0;0;0;1;2;0;0;0;0;0;0;0;0;0;0;0;0;1;0;1;0;0;0;1
MITF_M00255_1.94d.bed	0.25663716814159293	29	113	27256	1;0;1;0;2;0;0;0;1;0;0;0;1;1;0;0;1;2;0;0;0;1;0;0;0;0;0;2;2;1;0;0;1;0;0;0;3;2;2;2;1;1;1;1;0;2;0;1;1;1;1;0;0;1;0;0;1;2;0;1;3;1;2;1;2;1;4;1;1;1;1;5;0;0;1;2;1;1;4;3;1;2;1;4;1;0;1;0;1;0;0;1;1;2;0;0;0;0;0;0;1;0;0;0;1;0;0;0;0;0;1;0;1;1;0;2;0;0;0;0;0;0;0;1;0;0;0;1;0;0;1;0;1;1;1;2;2;0;0;0;0;0;1;0;0;1;1;0;0;1
PAX2_M05978_1.94d.bed	0.256198347107438	62	242	24502	2;1;0;2;0;2;2;0;1;1;2;1;4;4;1;1;2;0;1;1;1;2;1;3;0;0;0;1;1;0;1;0;2;2;0;0;2;1;0;0;1;0;0;1;2;3;1;1;2;2;0;1;1;1;1;4;0;3;2;3;2;4;2;0;4;5;2;0;2;5;4;7;4;2;8;2;8;2;5;1;4;2;4;5;5;3;4;3;1;3;4;5;5;3;3;4;3;0;2;1;2;2;0;0;0;0;2;0;1;2;2;0;0;0;0;0;0;1;2;0;0;0;3;1;0;1;0;0;0;1;0;2;1;0;0;1;1;0;0;2;0;0;0;1;2;1;2;0;0;1
PAX1_M09051_1.94d.bed	0.25390625	65	256	25834	2;1;0;1;3;1;3;0;1;1;2;0;3;4;2;1;2;0;1;1;2;1;2;3;0;0;0;1;1;1;1;0;2;1;0;0;2;1;0;0;1;0;1;1;2;3;0;1;1;1;0;1;2;1;2;4;0;3;4;1;2;4;2;1;3;4;2;1;2;5;5;3;4;3;8;4;8;2;6;2;5;2;3;6;6;4;4;3;2;2;4;6;3;4;3;6;2;0;2;1;3;2;0;0;0;1;1;1;1;2;2;0;0;0;0;1;0;1;2;0;0;0;3;2;0;1;0;0;0;2;0;2;1;0;0;1;1;1;0;2;1;0;0;2;1;1;1;0;0;1
MITF_M09241_1.94d.bed	0.25210084033613445	30	119	28020	1;1;1;0;2;1;0;0;0;0;0;0;1;1;0;0;1;2;0;0;0;1;0;0;0;0;0;2;0;3;0;0;1;0;0;0;1;2;2;2;0;0;1;1;0;3;0;1;1;1;1;0;0;2;0;0;1;1;0;3;3;0;1;1;1;2;3;1;2;1;1;5;0;1;2;2;1;1;4;3;1;1;1;4;2;0;1;0;0;0;0;1;2;2;0;0;0;0;1;0;1;0;1;0;1;1;0;0;0;0;1;0;1;1;0;1;0;0;1;0;0;0;0;1;0;0;0;2;0;0;1;0;1;1;1;2;2;0;0;0;0;0;1;1;0;1;2;0;0;1
GATA1_M08713_1.94d.bed	0.25	3	12	20024	1;0;0;0;0;0;0;0;0;0;0;0;0;0;0;0;0;0;0;0;0;0;0;0;0;0;0;0;0;0;0;0;0;1;0;0;0;0;0;0;0;0;0;0;0;0;1;0;0;1;0;0;0;0;0;0;0;0;0;0;0;0;0;0;0;0;0;0;0;0;0;0;0;0;0;0;0;0;0;0;0;0;2;0;0;0;0;0;0;0;0;0;0;0;0;0;0;0;0;0;0;1;0;0;0;0;0;0;0;1;0;0;0;0;0;0;0;0;0;0;0;1;0;0;0;0;0;1;0;0;0;0;0;0;0;0;0;0;0;0;0;0;0;0;0;0;0;0;0;1
SIX1_M09131_1.94d.bed	0.25	1	4	19618	1;0;0;0;0;0;0;0;0;0;0;0;0;0;0;0;0;0;0;0;0;0;0;0;0;0;0;0;0;0;0;0;0;0;0;0;1;0;0;0;0;0;0;0;0;0;0;0;0;0;0;0;0;0;0;0;0;0;0;0;0;0;0;0;0;0;0;0;0;0;0;0;0;0;0;0;0;0;0;0;0;0;0;0;0;0;0;0;0;0;0;0;0;0;0;0;0;0;0;0;0;0;0;0;0;0;0;0;0;0;0;0;0;0;0;0;0;0;0;0;0;0;0;0;0;0;0;0;0;0;0;0;0;0;0;0;0;0;0;0;0;0;0;0;0;0;0;0;0;1
GCM2_M05762_1.94d.bed	0.25	1	4	20318	1;0;0;0;0;0;0;0;0;0;0;0;0;0;0;0;0;0;0;0;0;0;0;0;0;0;0;0;0;0;0;0;0;0;1;0;0;0;0;0;0;0;0;0;0;0;0;0;0;0;0;0;0;0;0;0;0;0;0;0;0;0;0;0;0;0;0;0;0;0;0;0;0;0;0;0;0;0;0;0;0;0;0;0;0;0;0;0;0;0;0;0;0;0;0;0;0;0;0;0;0;0;0;0;0;0;0;0;0;0;0;0;0;0;0;0;0;0;0;0;0;0;0;0;0;0;0;0;0;0;0;0;0;0;0;0;0;0;0;0;0;0;0;0;0;0;0;0;0;1
PAX5_M05982_1.94d.bed	0.2490272373540856	64	257	24875	2;1;0;2;1;2;2;0;1;1;2;1;3;4;1;1;2;0;1;2;1;2;1;4;2;0;0;1;1;0;1;0;2;3;0;0;2;1;0;0;2;0;0;1;2;4;1;1;2;2;0;1;1;1;1;4;0;3;2;3;2;4;2;0;4;5;2;0;2;5;4;6;4;2;8;3;8;2;5;1;6;2;4;5;5;4;5;3;1;3;3;5;5;3;3;4;4;0;2;1;2;2;0;0;0;0;1;0;1;2;2;0;0;0;0;0;1;1;2;0;0;0;4;1;0;1;0;0;0;1;0;2;1;0;0;1;2;0;0;2;0;0;0;1;2;1;4;0;0;1
GRHL2_M06916_1.94d.bed	0.24605678233438485	78	317	34857	3;0;0;1;0;3;2;0;0;0;3;1;0;2;0;1;1;1;1;1;1;1;0;2;0;3;3;2;1;0;1;2;0;2;0;3;5;1;2;1;5;1;0;4;1;0;4;0;4;0;1;1;3;4;3;6;4;3;0;6;2;7;2;5;9;4;3;6;6;4;6;2;2;1;4;1;4;1;4;7;9;16;5;6;3;8;4;1;2;3;6;5;1;1;0;0;0;1;1;2;1;1;2;5;0;0;4;0;3;3;1;3;1;0;0;0;0;0;0;1;0;0;0;0;0;3;0;2;5;1;1;0;1;3;4;1;1;1;0;3;2;0;3;1;1;0;2;0;1;1
ZNF501_M09375_1.94d.bed	0.24528301886792453	13	53	21338	1;1;2;0;1;0;0;1;1;0;0;1;1;0;0;0;1;1;0;1;0;0;1;0;0;2;0;0;0;0;0;0;1;0;0;0;1;0;0;0;0;1;0;0;1;0;0;1;0;0;1;2;0;0;1;1;0;0;0;0;0;0;1;1;2;1;0;0;0;0;0;1;1;1;0;0;3;0;0;2;2;1;0;0;0;2;0;0;1;0;0;0;0;0;0;0;0;0;0;0;1;0;0;1;0;1;1;0;0;0;0;0;0;0;0;0;0;0;0;0;0;0;1;0;0;0;0;0;0;0;0;0;0;0;0;1;0;0;1;0;0;0;0;0;0;0;0;0;0;1
PAX2_M09049_1.94d.bed	0.24475524475524477	70	286	27351	2;1;1;2;2;1;2;0;1;2;2;1;4;4;1;1;2;0;1;1;2;1;1;3;3;0;0;1;1;0;2;0;4;2;0;1;2;1;0;0;2;0;0;1;4;3;1;1;2;2;0;1;1;1;1;5;1;4;4;1;2;4;5;0;5;5;3;1;2;6;3;8;5;2;9;3;8;2;5;1;5;3;5;4;6;4;6;3;1;3;5;5;4;3;3;6;3;0;2;2;2;2;0;0;0;0;1;0;1;3;2;0;0;0;0;0;0;2;2;0;0;0;3;1;0;1;0;0;0;3;0;4;0;1;0;2;1;0;0;2;0;1;0;2;1;1;3;0;0;2
TLX1_M09259_1.94d.bed	0.24324324324324326	9	37	25297	2;0;0;2;0;0;0;0;0;0;2;0;1;0;2;0;0;0;0;0;0;0;0;0;0;0;0;0;0;0;2;0;2;0;0;0;0;2;0;0;0;0;0;0;0;0;0;0;0;0;0;0;2;0;0;0;0;0;0;0;0;0;0;0;0;0;0;2;0;2;0;0;0;2;0;2;0;0;0;0;0;0;0;0;2;0;0;0;0;0;0;0;1;2;0;0;0;0;0;0;0;0;0;0;0;0;1;0;0;0;0;0;0;0;0;0;0;0;0;0;0;3;0;0;0;0;0;0;0;0;0;0;0;0;0;0;0;0;0;0;0;0;1;0;0;0;0;0;0;1
JUN_M10271_1.94d.bed	0.24242424242424243	8	33	22105	1;0;1;0;0;0;0;0;0;0;1;0;0;3;0;0;0;1;0;0;0;0;1;0;0;0;0;0;0;1;0;0;0;0;0;0;0;0;0;1;0;0;0;0;1;0;1;0;0;1;0;0;0;0;0;0;0;0;1;0;0;0;1;0;2;0;0;0;1;0;0;0;0;1;1;0;1;0;0;1;0;0;0;0;0;0;0;0;0;0;1;0;0;0;0;2;0;0;0;0;0;0;0;0;2;0;0;0;0;0;0;0;0;0;0;0;0;0;0;0;0;0;0;0;0;0;0;0;0;0;0;0;0;0;0;0;0;0;0;0;0;0;1;0;1;0;2;0;0;1
ATF7_M05568_1.94d.bed	0.24242424242424243	8	33	22257	2;0;2;0;0;0;0;0;0;0;0;0;0;2;2;0;0;0;0;0;0;0;2;0;0;0;0;0;0;0;1;0;0;0;0;0;0;0;0;0;0;0;0;0;0;0;0;2;0;0;1;0;0;0;0;0;0;0;0;0;0;0;0;0;2;0;3;0;0;0;0;0;0;3;0;1;0;0;0;0;0;0;0;0;0;0;0;0;0;0;0;0;0;2;0;0;0;1;2;0;0;0;0;0;0;0;0;2;0;0;0;0;0;0;0;0;0;0;0;0;0;0;0;0;0;0;0;0;0;0;0;0;0;0;0;0;0;0;0;0;0;0;0;0;0;0;0;0;0;2
NFE2_M08957_1.94d.bed	0.2422360248447205	39	161	28358	2;1;0;0;0;0;3;1;0;0;0;0;1;0;1;0;1;0;0;0;1;3;1;0;0;1;2;0;1;0;1;2;0;0;0;0;0;3;2;1;0;2;0;0;1;1;4;1;1;2;0;2;0;0;3;2;0;0;0;2;2;2;2;1;3;2;3;2;3;1;0;5;2;2;0;1;1;11;0;5;0;4;1;4;1;1;0;3;4;1;4;0;0;0;0;0;1;0;2;4;0;0;3;1;0;2;0;0;3;0;0;2;0;0;0;1;1;1;1;0;0;0;0;1;1;0;0;2;0;1;0;0;2;0;0;1;0;3;0;0;0;0;1;2;0;0;0;1;1;2
KLF16_M05868_1.94d.bed	0.2413793103448276	721	2987	123029	15;14;14;12;16;9;8;12;10;8;16;11;9;11;10;17;12;16;15;9;8;7;8;13;15;9;13;15;11;10;8;9;13;7;19;7;11;10;12;16;17;15;10;10;17;20;18;17;17;18;25;22;14;13;27;39;49;35;40;39;48;38;49;47;63;67;62;54;48;48;50;47;50;44;35;30;50;58;39;54;44;48;52;39;44;56;39;33;38;20;28;21;26;17;23;14;16;15;9;12;8;15;10;12;11;11;11;8;13;7;11;10;9;9;10;10;9;10;8;8;4;12;12;5;10;8;11;6;11;4;9;9;11;11;7;3;7;9;14;13;11;13;11;8;5…
NR2C1_M09871_1.94d.bed	0.24107142857142858	27	112	27563	1;0;2;0;0;0;0;0;0;0;0;1;2;0;2;0;1;0;0;2;0;0;0;2;2;0;1;0;0;0;1;1;2;0;0;0;0;2;0;1;0;0;1;2;1;0;1;1;0;0;0;0;1;1;0;0;0;0;0;1;0;2;1;1;1;3;3;4;3;1;0;2;0;2;1;3;2;2;0;4;2;0;0;3;0;0;0;3;3;1;0;0;0;0;0;1;0;2;0;1;0;0;0;0;0;0;2;0;0;2;3;0;0;0;0;1;1;1;0;0;0;0;2;0;0;0;0;1;0;0;0;0;1;2;1;1;3;3;0;0;1;0;0;0;1;0;0;1;0;1
ZNF454_M10047_1.94d.bed	0.23655913978494625	66	279	36690	2;2;0;4;2;2;0;0;0;2;2;0;2;0;0;4;0;0;1;4;0;2;0;2;4;0;2;2;0;2;4;1;0;0;0;0;1;0;0;2;0;1;2;2;0;3;2;0;2;0;1;6;2;4;3;0;1;2;3;4;0;3;0;2;4;2;6;8;5;0;4;4;4;4;4;4;4;2;4;4;4;6;5;2;0;2;5;7;4;0;6;0;2;2;0;3;0;6;0;0;0;1;4;2;2;4;1;0;0;1;1;0;2;2;4;2;2;2;0;2;0;0;0;0;2;2;0;0;2;2;1;0;1;0;0;2;0;1;5;2;0;0;2;4;1;0;2;2;2;4
SP1_M06128_1.94d.bed	0.23497267759562843	860	3660	152589	11;15;16;15;18;12;10;17;13;11;21;16;12;8;10;21;12;15;13;15;11;13;11;10;14;8;18;18;11;16;17;12;15;16;20;14;14;12;18;17;22;14;7;12;22;24;13;26;20;20;25;31;23;19;39;44;50;47;61;50;66;40;65;62;66;77;75;62;63;58;65;53;42;54;38;50;57;64;48;65;47;57;69;50;61;71;48;44;41;31;36;27;33;19;19;11;17;20;11;14;7;19;15;19;11;11;11;11;14;12;12;11;13;13;10;14;14;13;8;13;12;13;14;13;11;12;12;7;18;5;12;16;20;10;11;7…
ERG_M08653_1.94d.bed	0.23404255319148937	11	47	22610	1;0;1;0;0;0;0;0;0;0;0;0;0;0;0;0;0;0;1;1;0;0;1;0;0;1;0;0;0;0;0;1;0;0;0;1;0;0;0;0;1;0;0;0;0;0;1;1;0;0;2;0;2;1;1;0;0;0;0;0;1;2;0;0;0;0;0;3;0;0;2;1;1;0;0;0;1;0;0;2;0;0;0;0;0;0;1;0;0;0;0;0;0;0;1;1;0;1;0;1;0;0;0;0;0;0;0;0;2;0;0;0;0;1;0;0;0;0;0;0;0;0;1;0;0;1;0;0;0;1;0;0;0;0;0;0;0;0;0;0;0;1;0;1;1;1;0;0;0;1
PAX1_M09041_1.94d.bed	0.23357664233576642	64	274	25948	2;1;1;1;3;1;3;0;1;1;2;0;3;5;2;1;2;0;1;3;2;1;1;3;1;0;0;1;1;1;1;0;1;1;0;1;2;1;0;0;1;0;1;1;2;3;0;1;1;2;0;1;1;1;2;4;0;3;4;1;2;4;2;1;4;7;4;1;2;5;5;3;4;3;7;4;8;2;6;2;5;2;3;8;7;4;4;3;3;3;5;6;4;4;3;6;2;0;4;2;2;2;0;0;0;0;1;1;1;3;2;1;0;0;0;0;1;1;1;0;0;0;3;2;0;1;0;0;0;2;0;2;1;0;0;2;1;1;0;2;0;0;0;2;1;1;1;0;0;1
ZNF582_ZNF582.RCADE.bed	0.2332730560578662	129	553	48057	2;4;7;4;4;5;1;4;2;6;3;3;2;1;3;6;3;2;2;3;5;1;1;5;5;6;3;3;3;3;3;1;1;4;1;3;4;3;4;2;2;3;3;0;3;1;0;0;1;3;4;6;4;5;4;3;2;2;3;5;6;2;4;3;11;7;14;3;7;9;14;9;8;10;7;6;7;11;5;7;9;3;7;10;5;6;3;2;4;7;5;3;2;3;7;3;2;1;1;2;4;2;1;1;2;4;2;1;0;2;3;3;3;1;1;4;5;6;0;5;1;1;1;4;4;4;3;5;1;2;5;3;2;4;4;2;3;3;5;4;3;3;3;2;3;1;0;1;4;4
USF1_M09265_1.94d.bed	0.23225806451612904	36	155	31206	1;1;1;0;2;1;0;0;1;0;0;0;1;1;1;0;1;1;0;0;0;1;1;1;0;2;1;1;0;2;0;0;1;1;1;0;1;1;2;2;1;0;1;2;0;3;0;1;1;2;2;0;0;1;0;1;2;1;2;3;3;1;1;1;2;3;4;1;2;1;1;6;2;1;2;3;2;2;3;3;1;1;1;4;2;0;1;0;1;0;2;2;2;2;0;0;0;0;1;0;2;0;2;0;2;1;0;0;0;0;1;0;2;1;0;1;0;0;1;1;0;0;1;2;0;1;0;2;0;1;1;0;1;1;1;3;2;0;0;0;0;0;1;1;0;1;2;1;0;1
USF1_M09267_1.94d.bed	0.23225806451612904	36	155	31206	1;1;1;0;2;1;0;0;1;0;0;0;1;1;1;0;1;1;0;0;0;1;1;1;0;2;1;1;0;2;0;0;1;1;1;0;1;1;2;2;1;0;1;2;0;3;0;1;1;2;2;0;0;1;0;1;2;1;2;3;3;1;1;1;2;3;4;1;2;1;1;6;2;1;2;3;2;2;3;3;1;1;1;4;2;0;1;0;1;0;2;2;2;2;0;0;0;0;1;0;2;0;2;0;2;1;0;0;0;0;1;0;2;1;0;1;0;0;1;1;0;0;1;2;0;1;0;2;0;1;1;0;1;1;1;3;2;0;0;0;0;0;1;1;0;1;2;1;0;1
ATOH1_M09558_1.94d.bed	0.23197492163009403	74	319	33544	2;2;5;1;2;3;5;1;1;3;1;0;1;1;1;4;0;1;1;2;0;1;2;1;2;0;1;1;2;1;0;3;0;0;1;2;1;3;3;1;1;4;6;3;3;2;0;2;0;2;1;5;3;3;4;2;1;4;2;7;3;1;4;5;2;5;3;8;2;6;3;3;8;6;3;8;7;3;3;6;3;3;2;2;1;2;2;3;5;2;3;1;4;3;1;2;4;3;2;0;1;0;0;0;2;2;2;2;3;1;1;2;1;0;0;1;0;1;3;1;3;0;0;2;0;5;1;3;0;0;0;0;0;2;1;2;0;0;0;0;0;6;0;2;5;1;1;2;2;3
HHEX_M01568_1.94d.bed	0.23076923076923078	6	26	21214	1;0;1;0;0;0;0;0;0;0;0;0;0;0;0;0;0;0;0;1;0;1;0;0;0;0;1;0;0;0;0;0;0;0;0;0;0;0;0;0;0;0;0;1;0;0;0;0;0;0;0;0;0;1;0;0;0;2;0;0;0;1;0;0;0;0;0;1;1;0;0;0;0;0;1;0;0;0;0;1;0;1;0;0;0;0;0;1;0;0;0;2;0;1;0;0;0;0;0;0;0;0;2;0;0;0;0;0;0;0;0;0;0;0;0;0;0;0;0;1;0;0;0;0;0;0;0;0;0;0;0;0;0;0;0;0;0;0;0;0;0;0;0;0;0;0;2;0;0;1
IRF1_M08823_1.94d.bed	0.22857142857142856	8	35	22192	1;0;1;1;0;0;1;1;0;0;0;0;0;0;0;0;1;0;0;2;0;0;0;0;1;0;0;0;0;0;0;0;0;0;0;1;1;0;0;0;0;0;0;0;0;0;0;0;0;0;0;0;1;0;1;0;0;0;0;0;0;0;0;0;0;0;0;0;0;1;1;1;1;0;0;0;1;0;1;0;0;0;1;0;0;0;0;2;2;0;0;0;0;1;0;0;0;0;0;0;0;0;0;0;0;0;1;0;0;0;0;0;0;1;0;0;0;0;0;0;0;0;0;0;0;0;1;0;0;0;1;0;0;0;0;0;0;1;0;0;0;1;0;1;0;0;0;0;0;2
AR_M09001_1.94d.bed	0.22807017543859648	13	57	29711	2;0;0;0;0;0;0;2;0;0;0;0;0;0;0;2;0;0;2;0;0;4;0;1;0;0;0;0;0;0;0;0;0;2;0;0;0;0;0;0;0;0;0;0;2;0;0;0;0;0;0;0;0;0;0;0;0;0;0;0;0;0;0;0;0;0;0;0;0;2;0;0;0;0;2;0;0;0;2;0;0;4;2;0;0;0;2;0;0;0;0;0;0;0;0;0;0;0;2;0;0;0;0;2;2;0;0;0;0;0;0;0;2;0;0;0;0;0;0;0;0;1;0;2;0;0;2;0;1;0;0;0;2;0;0;0;0;0;1;0;0;0;0;0;2;0;2;0;2;2
HSF5_M09723_1.94d.bed	0.22727272727272727	5	22	22000	2;0;0;0;0;0;0;0;0;0;0;2;0;0;0;0;0;0;0;0;0;0;0;0;0;0;0;0;0;0;0;0;0;0;0;0;0;0;0;0;0;0;1;1;0;0;0;0;0;0;0;0;0;0;0;0;0;0;0;0;0;0;0;0;1;0;0;0;0;0;0;0;0;0;0;0;0;0;0;1;0;0;0;0;0;0;1;0;1;0;1;0;0;0;0;0;0;0;0;0;2;1;0;2;0;0;0;0;0;0;0;1;0;0;0;0;0;0;0;0;0;0;0;0;0;0;0;0;0;0;0;0;1;0;0;0;0;0;1;0;0;0;0;0;0;0;0;1;0;1
MESP1_M08924_1.94d.bed	0.22580645161290322	7	31	24263	2;0;1;0;0;0;0;0;0;0;0;0;0;0;0;0;0;0;0;0;1;0;0;0;0;0;0;0;2;0;0;1;0;0;0;0;0;0;0;0;0;1;1;0;0;0;0;0;2;0;0;0;0;0;3;0;0;0;0;2;0;0;1;0;0;0;0;2;0;0;0;1;1;0;0;0;0;0;1;0;1;2;0;0;0;0;0;0;0;0;0;0;0;0;0;0;0;0;0;0;0;0;0;0;0;1;0;0;0;0;0;0;0;0;0;0;0;0;0;0;0;0;1;2;0;0;0;0;0;0;0;0;0;0;0;0;0;0;0;0;0;0;0;0;0;0;0;0;0;1
IRF9_M05855_1.94d.bed	0.225	18	80	27580	1;1;0;2;1;1;1;0;1;0;1;4;0;0;0;0;1;2;1;0;2;0;1;0;1;0;0;1;0;0;0;0;1;1;0;1;0;1;1;0;0;1;0;0;0;0;0;0;1;0;0;0;0;0;1;0;0;1;0;1;0;0;0;0;0;1;1;0;1;1;1;1;0;0;2;2;0;1;1;3;2;2;0;0;0;0;1;1;1;2;1;1;0;1;0;0;0;1;0;0;0;0;0;0;1;1;0;1;2;1;0;0;0;0;1;1;0;1;0;0;0;0;0;0;1;0;0;1;1;0;0;0;0;0;1;1;1;0;0;1;0;0;0;0;0;0;0;0;0;3
ZBTB20_M09294_1.94d.bed	0.2222222222222222	2	9	20838	1;0;0;0;0;0;0;1;0;0;0;0;0;0;0;0;0;0;0;0;0;0;0;0;0;0;0;0;0;0;0;0;0;0;0;0;1;0;0;1;0;0;0;0;0;0;0;0;0;0;0;0;0;0;0;0;0;0;0;0;0;0;0;0;0;0;0;0;0;0;0;0;1;0;0;0;0;0;0;0;0;0;0;0;0;0;0;0;0;0;0;0;0;0;0;0;0;0;0;0;0;0;0;0;1;0;0;0;0;0;0;0;0;0;0;0;0;0;0;0;0;0;0;0;0;0;0;0;0;0;0;1;0;0;0;0;0;0;0;0;0;0;0;0;0;0;0;0;0;1
PRDM1_M06024_1.94d.bed	0.22072072072072071	49	222	45475	2;0;1;3;2;4;4;3;4;1;1;1;2;0;0;1;2;1;1;2;0;2;2;0;2;2;4;0;2;1;5;0;2;4;0;3;0;0;1;1;1;0;3;1;3;0;4;1;2;2;2;0;2;2;2;2;1;0;2;0;0;1;0;1;2;1;3;3;3;1;3;3;1;3;3;1;4;5;3;2;9;3;2;1;4;2;2;1;4;2;0;1;0;1;1;2;0;3;0;2;0;2;0;1;2;1;0;1;0;1;1;2;1;1;0;3;2;1;1;1;1;0;0;0;1;1;1;0;1;0;1;0;1;0;1;0;1;1;1;1;1;0;0;0;0;2;2;1;1;2
MLX_M08929_1.94d.bed	0.2204724409448819	28	127	28306	1;0;0;0;1;0;1;0;0;0;0;0;0;2;0;0;2;1;1;1;1;3;0;0;0;1;2;2;2;0;1;0;0;0;0;2;2;2;0;1;1;2;0;0;0;0;2;1;3;1;0;1;0;0;2;0;1;2;1;1;1;3;2;0;2;0;1;2;3;3;0;0;2;4;0;0;1;3;0;1;2;4;2;1;0;3;3;0;1;0;0;3;1;0;2;1;5;0;0;0;0;0;0;1;0;1;0;0;1;0;0;0;0;1;0;2;1;0;0;1;1;0;0;1;0;1;0;2;0;1;0;1;0;0;0;1;0;0;1;1;0;2;0;0;1;0;0;1;0;1
ZNF135_M10312_1.94d.bed	0.22046703296703296	321	1456	48713	2;3;3;6;4;4;5;5;5;1;3;2;4;8;4;2;6;4;5;1;7;6;5;7;5;6;2;3;3;5;2;3;2;2;0;0;4;2;4;2;1;2;4;1;3;2;3;4;10;17;36;22;32;31;23;24;23;25;23;23;39;34;38;22;29;31;34;23;22;22;18;20;19;26;20;12;21;16;14;18;15;26;36;30;20;24;16;22;24;18;21;15;18;21;10;13;15;6;15;2;2;0;5;2;4;3;3;2;5;3;2;2;0;2;2;0;0;2;2;2;6;4;2;4;1;7;5;4;1;2;3;4;5;4;8;6;5;1;5;2;3;6;2;7;0;1;2;6;1;4
ZNF28_ZNF28.RCADE.bed	0.22035018169805087	667	3027	149647	14;14;13;13;16;11;9;21;10;9;14;13;14;12;6;17;18;14;8;16;11;13;11;10;14;9;5;15;14;4;19;7;17;9;19;12;11;12;14;8;20;14;11;13;15;21;19;25;22;23;23;21;21;23;23;37;38;33;49;41;40;39;49;49;44;52;51;51;49;51;48;48;32;49;36;33;45;48;40;41;33;38;39;41;42;43;34;28;33;29;27;22;28;18;12;18;24;20;12;18;18;8;17;14;14;16;15;11;14;7;11;20;13;13;10;8;8;11;7;13;6;12;15;9;8;13;11;8;13;10;9;9;13;20;11;12;10;8;10;16;1…
ELK1_M09521_1.94d.bed	0.21875	14	64	24088	1;0;1;0;0;0;0;0;0;0;0;0;0;0;0;0;0;0;1;1;0;0;0;1;0;1;0;0;0;0;0;1;0;0;0;1;0;0;0;0;0;0;1;0;0;0;1;1;0;2;2;0;2;2;1;0;0;0;0;0;1;2;0;0;1;0;0;3;0;0;2;1;2;1;0;1;1;0;0;2;0;0;0;1;0;0;1;0;0;0;0;0;2;0;2;1;0;1;0;1;0;0;0;0;0;0;0;1;1;1;1;0;0;1;0;0;0;0;0;0;0;0;1;0;0;1;0;0;0;0;2;1;0;0;0;0;2;0;0;0;0;1;0;1;1;1;0;0;0;1
NFE2_M05934_1.94d.bed	0.21804511278195488	29	133	27171	1;0;0;0;1;1;1;0;0;0;1;1;1;1;0;0;0;1;0;2;0;0;0;0;0;1;1;0;0;0;1;0;0;1;0;0;2;1;1;0;2;1;0;1;1;2;1;1;1;0;3;0;0;1;2;0;0;0;1;1;3;3;0;1;1;2;2;1;1;0;2;3;2;2;2;2;4;1;2;1;2;0;2;2;1;3;4;3;0;2;0;1;0;0;0;2;0;1;3;0;0;1;1;0;0;1;0;2;2;0;1;1;0;0;0;1;0;0;1;0;1;0;0;4;0;1;1;0;1;0;2;1;1;1;2;0;0;1;0;0;0;0;1;2;0;0;0;1;1;2
THAP12_M02286_1.94d.bed	0.21739130434782608	5	23	21910	1;0;0;0;0;0;0;0;0;0;0;0;0;0;0;0;0;0;0;0;0;0;1;0;0;0;1;0;1;0;1;0;0;0;0;0;0;0;0;0;0;0;0;0;0;0;1;0;0;0;0;0;0;0;0;0;0;0;0;0;0;0;0;0;0;0;0;0;2;0;0;0;0;1;0;0;0;1;0;0;0;0;0;1;0;0;0;1;0;2;0;0;0;0;0;0;0;0;0;0;0;0;0;0;0;0;1;0;0;0;0;0;0;0;0;0;1;0;0;0;0;1;0;1;0;0;2;0;0;0;0;0;0;0;0;0;0;0;0;1;0;0;0;0;0;0;0;0;0;1
TCF4_M06176_1.94d.bed	0.21666666666666667	26	120	28374	1;0;1;1;0;0;1;1;0;1;1;0;1;1;2;0;0;0;1;1;1;0;0;1;0;0;0;0;1;0;1;0;0;0;1;0;2;1;1;2;0;0;0;3;0;0;1;0;0;1;1;1;1;1;0;1;3;0;1;1;2;0;3;1;1;2;1;1;4;4;2;4;0;1;0;1;0;0;1;4;2;1;0;3;2;0;0;1;2;1;1;1;0;2;0;2;1;1;0;0;1;0;0;1;1;1;1;1;0;0;2;1;0;1;0;1;0;0;2;0;1;0;0;1;0;1;0;1;0;0;0;1;0;1;1;0;1;0;2;0;0;1;0;1;0;0;0;0;0;3
ZBTB33_M06968_1.94d.bed	0.21621621621621623	8	37	21885	1;0;0;0;0;0;0;0;0;0;0;0;2;0;0;0;0;0;0;1;0;2;0;0;0;0;0;0;0;0;0;0;0;1;0;0;0;0;0;0;0;0;0;0;0;0;1;1;0;0;0;0;0;2;0;0;0;0;0;0;0;0;0;2;0;0;2;0;1;0;3;2;0;0;0;0;0;0;0;0;0;2;1;0;0;0;0;0;2;0;0;0;3;0;2;0;0;0;0;0;0;0;0;0;0;0;0;0;0;0;0;0;0;0;0;0;0;0;0;0;0;0;0;0;0;0;0;0;0;0;1;0;0;0;0;0;0;1;0;0;0;0;0;0;0;0;0;0;0;3
ATOH7_M09990_1.94d.bed	0.21621621621621623	8	37	25389	2;0;0;1;0;1;0;2;0;0;0;0;0;0;0;0;0;0;0;0;2;0;1;0;0;0;1;0;0;1;0;0;0;0;0;0;0;0;0;0;0;0;1;0;0;1;0;0;1;0;0;0;0;0;1;0;0;0;0;0;0;0;0;0;0;0;0;0;0;0;3;0;0;2;0;0;0;0;0;0;0;0;2;0;0;0;0;0;0;0;0;0;0;0;1;0;0;0;0;1;0;0;1;0;0;0;0;0;1;0;0;0;0;0;0;0;0;0;0;1;1;0;0;1;0;0;1;2;1;0;0;0;0;0;0;0;0;1;0;0;0;0;0;0;0;1;0;0;0;1
PAX2_M09043_1.94d.bed	0.21447721179624665	80	373	32250	2;1;2;2;3;1;2;0;3;1;3;3;3;5;2;1;2;0;2;2;3;4;2;3;4;0;2;2;1;1;2;0;2;2;0;0;2;1;0;1;4;2;1;4;6;4;2;1;4;4;4;3;2;1;2;7;1;4;5;1;4;5;4;1;6;6;4;2;2;8;5;6;4;3;10;2;9;3;7;1;5;5;6;6;7;4;5;5;2;6;6;5;4;2;3;5;5;0;2;1;3;2;0;2;2;3;1;0;2;3;2;0;0;2;0;0;0;2;2;1;0;0;4;1;0;1;1;1;0;3;0;4;2;2;0;1;2;0;0;2;0;0;1;2;2;2;1;1;0;2
BACH1_M09445_1.94d.bed	0.21428571428571427	33	154	31339	1;0;0;0;0;1;0;0;1;1;1;1;0;0;0;1;3;0;0;2;1;0;0;1;1;0;0;1;0;2;0;1;1;0;0;0;1;0;3;0;2;1;2;0;3;0;0;1;0;1;1;0;2;2;0;0;0;0;4;1;4;2;1;2;2;7;2;2;2;0;1;0;3;1;1;1;4;6;3;5;1;1;0;1;2;4;3;1;1;3;2;1;0;2;2;1;0;1;8;0;0;0;1;0;0;5;0;0;1;0;0;0;2;0;1;0;0;1;1;0;1;0;0;1;0;0;0;0;0;0;1;0;0;0;1;0;0;0;1;0;2;0;2;1;0;0;0;1;1;2
ZNF486_ZNF486.MEME.bed	0.21428571428571427	30	140	29134	1;0;1;0;2;0;1;0;1;1;1;3;2;3;0;0;0;2;2;0;0;1;1;1;0;0;1;1;1;0;1;3;0;1;2;0;2;1;1;0;1;0;0;1;0;1;0;0;0;1;3;1;2;1;1;0;2;0;4;1;0;1;2;2;2;3;2;0;0;3;2;1;0;4;1;7;4;2;0;0;1;1;3;2;0;0;1;0;0;2;1;1;0;1;2;0;0;1;1;0;0;1;1;0;1;1;1;0;0;0;2;2;0;0;0;1;1;0;1;0;1;0;0;2;1;1;1;1;1;0;0;1;0;1;0;0;1;0;0;0;1;1;0;0;0;0;0;0;1;4
ETV6_M05700_1.94d.bed	0.21428571428571427	33	154	30944	2;1;1;0;1;0;0;1;2;0;0;2;1;1;2;0;0;0;1;1;1;0;2;1;0;2;1;1;1;1;3;0;2;1;1;1;5;2;2;0;0;1;0;1;1;2;0;1;0;2;0;0;2;2;1;0;2;1;3;0;1;1;1;0;1;0;3;1;3;1;2;1;5;2;0;2;1;2;2;1;3;3;3;1;2;2;0;0;1;1;1;2;1;1;1;0;1;0;0;0;0;0;1;0;0;0;2;0;1;0;3;2;0;1;1;1;0;1;2;0;1;1;0;0;0;1;0;0;0;3;2;1;0;3;0;1;0;1;0;2;1;1;0;1;1;0;1;1;0;1
IRF1_M06920_1.94d.bed	0.21323529411764705	58	272	48784	3;1;2;3;1;1;2;1;2;2;4;1;2;0;1;2;3;3;2;2;2;0;0;2;3;3;1;1;2;2;2;0;2;4;1;2;1;1;3;0;1;1;0;3;1;0;1;1;2;0;2;0;2;1;3;5;0;4;4;2;1;1;0;3;1;0;2;4;3;4;4;5;3;3;2;2;3;4;2;3;4;4;7;4;1;4;5;5;3;2;4;2;2;1;0;1;3;1;3;1;0;1;2;3;0;2;1;1;0;1;2;1;1;0;4;0;2;1;2;0;1;1;1;2;0;0;1;0;3;2;1;2;3;3;1;0;1;0;0;1;1;2;2;1;1;3;0;1;1;2
FOXF1_M04073_1.94d.bed	0.21212121212121213	7	33	25026	2;0;0;0;2;1;0;1;0;0;2;0;0;0;0;0;0;1;0;0;1;0;1;0;0;0;0;0;0;0;0;0;0;1;0;0;0;0;0;0;0;0;0;0;0;0;0;0;2;2;0;0;0;0;0;1;1;0;0;0;0;0;0;0;0;0;1;0;0;0;0;0;0;1;0;1;1;1;0;1;0;0;0;0;0;0;0;1;0;0;0;0;1;0;0;0;0;0;0;0;0;0;0;1;1;0;0;1;0;1;1;0;0;0;0;0;0;0;0;0;0;0;0;0;0;0;0;0;0;0;0;0;0;0;0;0;0;0;0;0;0;0;0;0;0;0;0;0;0;1
ZNF441_ZNF441.RCADE.bed	0.2116198537899192	550	2599	207770	16;12;15;9;17;4;11;7;14;9;16;16;14;13;13;13;20;8;15;12;16;18;15;17;14;10;12;7;17;17;16;14;21;14;11;16;14;15;26;24;20;15;15;13;22;22;18;17;17;26;22;21;18;23;17;19;19;20;23;27;24;22;20;25;34;36;51;23;19;29;32;28;54;57;28;61;43;37;33;24;23;36;34;23;20;26;23;18;20;20;17;14;13;17;13;14;17;20;19;9;13;13;5;13;10;10;10;9;6;10;9;10;17;7;10;17;15;10;10;9;9;14;13;13;10;10;15;10;14;10;13;11;11;8;10;13;6;15;1…
GSX1_M01465_1.94d.bed	0.21153846153846154	11	52	24030	2;0;0;1;0;0;0;0;1;0;0;0;1;0;0;0;0;0;0;1;1;0;0;0;0;0;2;0;0;0;0;2;0;0;0;1;1;1;0;0;0;0;0;0;1;0;0;0;0;3;0;0;0;0;1;0;0;0;0;0;0;2;1;0;1;1;0;1;1;1;1;0;0;0;0;3;1;1;1;1;0;0;1;0;0;0;1;0;0;1;1;0;0;3;1;0;0;0;0;1;1;0;0;0;1;1;0;0;0;1;0;0;0;0;0;0;0;0;1;0;0;0;0;0;0;0;0;0;0;0;0;0;0;0;0;0;0;1;0;0;0;0;0;0;0;0;0;0;0;1
ELK1_M08659_1.94d.bed	0.21153846153846154	11	52	23286	1;0;1;0;0;0;0;0;0;0;0;0;0;0;0;0;0;0;1;1;0;0;0;0;0;1;0;0;0;0;0;1;0;0;1;1;0;0;0;0;0;0;0;0;0;0;1;1;0;1;2;0;2;2;1;0;0;0;0;0;1;2;0;0;0;0;0;3;0;0;1;2;1;0;0;0;1;0;0;2;0;0;0;0;0;0;1;0;0;0;0;0;0;0;1;1;0;2;0;1;0;0;0;0;0;0;0;0;2;0;0;0;0;1;1;0;0;0;0;0;0;0;1;0;0;1;0;0;0;1;0;1;0;0;0;0;1;0;0;0;0;1;0;1;1;1;0;0;0;1
BATF_M08500_1.94d.bed	0.21052631578947367	4	19	21142	1;1;1;0;0;0;0;0;0;0;0;0;0;0;0;0;0;0;1;0;0;0;0;1;0;1;0;0;0;0;0;0;0;0;0;0;0;0;0;0;0;0;0;0;0;0;0;0;0;0;0;1;0;0;1;0;0;1;0;0;0;0;0;0;0;0;0;0;0;0;0;0;0;0;0;0;1;1;0;0;0;0;0;1;0;0;0;0;1;0;0;0;0;0;0;0;0;0;0;0;0;1;0;0;0;0;1;0;0;0;0;0;0;0;0;0;0;0;0;0;0;0;0;0;0;0;0;0;0;0;1;0;0;0;0;0;0;0;0;0;0;0;1;0;0;0;0;0;0;1
MBNL2_M08908_1.94d.bed	0.21052631578947367	24	114	26277	2;1;0;1;1;0;1;2;1;1;0;1;0;0;1;0;0;1;2;0;1;2;1;1;0;0;0;0;1;1;1;0;1;3;1;0;0;2;1;0;1;0;1;0;0;0;0;0;0;0;1;0;3;1;4;1;2;1;3;1;0;0;1;0;0;0;1;2;2;1;3;1;1;3;2;1;0;2;2;1;1;2;1;0;2;3;0;1;1;1;0;1;0;0;2;0;1;2;0;0;0;2;0;0;0;0;1;0;0;0;1;0;0;1;0;1;1;0;0;0;0;1;0;1;0;0;0;0;1;0;1;1;0;1;1;0;0;0;0;0;1;1;0;1;2;0;0;0;2;1
CLOCK_M05596_1.94d.bed	0.21052631578947367	4	19	22304	1;0;0;0;0;1;0;0;0;0;0;0;0;0;0;0;0;0;0;0;0;0;0;0;0;0;0;0;0;0;0;0;0;0;0;0;1;0;0;1;0;0;0;0;0;0;0;0;0;0;0;0;0;0;0;0;0;0;0;0;0;0;0;1;0;0;0;0;1;0;0;0;1;0;0;0;0;0;0;0;0;0;0;0;0;0;1;0;0;0;1;1;0;0;1;0;0;0;0;0;0;0;0;0;0;0;0;0;0;0;1;2;1;0;0;0;0;0;0;0;0;0;0;0;0;0;0;1;0;0;0;0;0;0;0;0;0;0;0;0;0;0;0;1;0;0;0;0;0;1
AR_M05564_1.94d.bed	0.2074074074074074	28	135	32261	2;2;0;0;2;0;3;0;4;1;2;0;0;4;0;1;0;0;2;0;0;4;4;1;0;0;1;0;0;0;0;0;2;0;0;1;1;0;0;0;0;0;0;2;0;0;0;2;0;0;2;0;0;0;0;0;0;0;4;0;1;1;0;4;2;2;0;2;0;0;2;5;3;0;0;0;1;1;4;0;3;1;2;1;4;3;0;0;0;0;0;2;1;1;2;0;0;0;0;2;2;1;1;2;0;0;0;3;0;0;0;0;0;0;0;2;1;1;0;2;0;2;0;0;0;2;0;2;0;0;0;1;2;0;1;2;0;0;4;0;2;0;0;0;0;0;2;0;0;2
FOXN2_M08691_1.94d.bed	0.20588235294117646	21	102	24438	2;0;0;0;0;0;0;0;0;0;0;2;0;1;0;0;0;0;0;2;0;0;0;0;0;2;0;0;0;2;0;4;0;0;0;1;0;0;1;1;0;2;1;0;0;0;3;3;4;0;0;1;3;0;4;0;0;4;0;0;0;2;0;5;0;4;1;3;2;0;2;0;1;0;2;3;0;0;1;0;3;2;0;0;2;0;0;0;0;0;0;0;0;0;0;1;0;0;3;0;0;0;0;1;2;0;0;0;0;0;0;0;0;2;0;0;0;0;2;0;1;0;0;0;0;0;2;0;1;2;2;0;0;2;0;0;0;0;0;0;0;0;0;0;0;2;0;0;0;2
TFAP2B_M09227_1.94d.bed	0.20496894409937888	66	322	32810	5;0;0;0;4;0;3;0;2;0;4;2;0;2;0;3;1;0;3;4;3;2;1;4;2;0;2;1;0;0;5;2;3;2;2;7;1;2;2;1;0;2;0;1;0;0;2;3;0;7;4;2;3;3;4;0;3;2;6;0;5;7;3;3;6;4;4;1;5;5;12;5;3;4;4;4;4;3;3;1;4;6;2;0;3;3;10;9;4;6;8;1;0;2;4;4;0;1;3;2;2;0;2;3;1;0;2;0;4;0;2;2;0;0;0;2;4;2;1;0;0;0;0;2;0;3;2;2;0;0;0;0;0;2;0;1;1;0;0;0;1;0;0;2;0;0;1;0;0;2
NR1I2_M08993_1.94d.bed	0.2037037037037037	22	108	29518	1;0;0;0;1;1;0;1;1;2;1;1;0;0;0;0;0;0;0;0;0;0;0;1;1;1;1;1;2;0;0;1;0;1;0;0;0;0;0;0;1;0;0;0;0;0;1;0;0;1;2;0;2;2;0;1;1;1;0;0;1;3;1;1;2;1;2;0;1;1;2;0;1;1;0;0;3;1;3;1;2;1;2;1;0;0;1;1;0;1;3;1;2;0;1;4;0;0;1;1;2;2;0;0;0;0;1;2;1;1;1;0;1;0;1;1;0;1;0;0;0;1;1;1;0;0;0;0;0;0;0;0;0;1;0;0;2;0;1;1;1;0;3;0;0;0;1;1;1;1
TCFL5_M09217_1.94d.bed	0.2033898305084746	12	59	23303	1;0;0;0;2;0;0;1;0;1;0;0;0;0;0;0;1;0;1;1;0;1;0;1;0;0;0;1;0;0;0;0;0;0;0;2;1;0;0;0;1;0;0;0;0;0;0;2;1;1;0;0;0;0;0;1;0;0;0;0;1;0;0;1;0;1;0;0;1;0;0;0;0;0;1;2;0;0;0;0;1;0;1;0;0;0;0;0;0;1;0;1;3;1;1;0;0;0;1;0;1;1;1;0;1;0;1;1;0;1;0;1;0;1;0;0;0;0;0;2;0;0;0;2;2;0;0;0;1;0;0;0;0;0;0;0;0;0;0;1;1;0;0;1;1;0;0;0;0;1
ZNF681_ZNF681.RCADE.bed	0.20202020202020202	20	99	27588	1;0;0;0;0;2;0;0;1;0;0;2;0;0;1;0;0;0;0;1;0;0;0;0;1;1;0;0;1;2;1;0;0;0;0;0;0;0;1;1;2;2;0;1;1;0;1;3;0;1;0;0;1;0;1;2;1;0;0;1;0;1;0;1;3;0;2;2;0;2;1;2;1;1;1;1;3;1;2;1;0;1;1;0;1;1;1;0;0;0;2;0;0;3;1;0;1;3;0;0;0;1;0;1;0;0;1;0;0;0;2;1;1;0;0;2;0;1;1;1;0;0;0;1;1;1;1;0;0;0;0;0;0;0;1;0;0;0;1;1;0;1;0;0;0;0;0;0;1;4
NFYC_M06674_1.94d.bed	0.2019704433497537	41	203	38135	1;0;0;3;3;1;1;2;1;0;1;1;2;1;2;1;1;0;1;4;0;2;3;0;0;1;1;0;1;2;2;0;2;0;0;0;2;1;0;0;1;0;2;2;1;3;0;3;1;1;0;1;3;1;0;0;2;0;3;1;1;2;2;1;2;0;4;3;1;4;4;2;1;0;1;2;3;5;2;6;4;1;2;2;5;3;3;2;1;2;1;0;1;3;2;1;1;0;2;1;0;1;2;0;2;0;1;3;0;0;0;1;3;1;2;2;2;0;1;0;1;1;0;2;2;3;2;2;1;0;1;1;0;1;1;1;1;0;0;1;0;2;0;0;1;1;1;1;0;3
ZNF200_M10359_1.94d.bed	0.20149253731343283	27	134	26433	1;0;2;0;1;3;1;0;0;0;0;0;0;1;2;1;0;0;1;1;0;0;2;1;2;2;2;0;0;1;0;2;0;0;1;1;0;0;3;1;1;1;0;0;1;1;1;1;0;0;2;3;1;3;1;2;2;1;0;1;2;2;2;3;2;0;0;2;2;3;1;4;4;0;0;4;1;2;0;1;0;0;3;1;1;1;0;3;0;0;2;0;1;0;1;0;1;1;0;0;1;3;0;0;1;0;1;0;0;1;1;0;1;0;0;0;1;1;0;0;0;0;1;0;1;0;0;0;2;1;2;0;1;0;1;1;0;0;1;1;0;1;0;0;0;1;0;0;2;2
HSFY1_M09727_1.94d.bed	0.2	3	15	20872	1;0;0;0;0;0;0;0;0;0;0;0;0;0;0;0;0;0;0;0;0;0;0;0;0;0;0;0;2;0;0;0;0;0;0;0;0;0;0;0;0;0;0;0;0;0;0;0;0;0;0;0;0;0;0;0;0;1;0;0;1;0;0;0;0;0;0;0;0;0;0;0;1;0;0;0;0;0;0;0;0;0;0;1;0;0;0;0;0;0;0;0;1;0;0;0;0;0;0;0;0;0;0;0;0;0;0;0;0;0;0;0;2;0;0;0;0;0;0;0;0;0;0;0;0;0;0;0;0;1;0;0;0;0;0;0;0;0;0;0;0;1;0;0;0;0;1;0;0;1
ARNT_M00267_1.94d.bed	0.2	6	30	22624	1;0;0;0;0;0;0;0;0;0;0;1;0;0;0;0;0;1;0;0;0;0;0;1;1;0;0;0;0;0;1;0;0;3;2;0;0;0;0;2;0;0;0;0;0;0;0;0;0;0;0;0;0;0;1;0;0;0;1;0;0;0;2;1;0;0;1;0;0;1;0;0;0;0;0;0;0;0;1;0;0;0;0;2;0;0;0;1;0;0;0;0;0;0;0;1;0;0;0;0;0;0;0;0;0;0;0;0;0;0;0;0;0;0;0;0;0;0;0;0;0;0;0;1;0;0;0;1;1;0;0;0;0;0;0;0;0;0;0;0;0;0;0;0;0;0;0;0;0;1
ONECUT1_M07569_1.94d.bed	0.2	1	5	20500	1;0;1;0;0;0;0;0;0;0;0;0;0;0;0;0;0;0;0;0;0;0;0;0;0;0;0;0;0;0;0;0;0;0;0;0;0;0;0;0;0;0;0;0;0;0;0;0;0;0;0;0;0;0;0;0;0;0;0;0;0;0;0;0;0;0;0;0;0;0;1;0;0;0;0;0;0;0;0;0;0;0;0;0;0;0;0;0;0;0;0;0;0;0;0;0;0;0;0;0;0;0;0;0;0;0;0;0;0;0;0;0;0;0;0;0;0;0;0;0;0;0;0;0;0;0;0;0;0;0;0;0;0;0;0;0;0;0;0;0;0;0;0;0;0;0;0;0;0;1
TFE3_M06205_1.94d.bed	0.2	8	40	23117	1;0;0;0;0;0;0;0;1;1;0;0;0;0;0;0;0;0;0;0;0;1;0;0;0;0;0;0;1;0;0;1;0;0;1;0;2;0;0;0;0;0;0;0;0;0;1;0;0;0;1;1;0;1;0;0;0;0;1;0;1;0;1;0;2;0;0;0;0;0;0;0;0;0;0;1;0;2;0;2;0;1;1;2;1;0;0;0;0;0;0;0;0;0;0;2;0;0;0;0;0;0;0;1;0;0;0;0;0;0;0;0;1;0;0;0;0;0;0;0;0;0;1;0;0;0;0;0;0;1;0;0;0;0;0;3;0;0;0;0;0;0;0;0;0;0;0;0;0;2
GSC2_M05776_1.94d.bed	0.2	1	5	20088	1;0;0;0;0;0;0;0;0;0;0;0;0;0;0;0;1;0;0;0;0;0;0;0;0;0;0;0;1;0;0;0;0;0;0;0;0;0;0;0;0;0;0;0;0;0;0;0;0;0;0;0;0;0;0;0;0;0;0;0;0;0;0;0;0;0;0;0;0;0;0;0;0;0;0;0;0;0;0;0;0;0;0;0;0;0;0;0;0;0;0;0;0;0;0;0;0;0;0;0;0;0;0;0;0;0;0;0;0;0;0;0;0;0;0;0;0;0;0;0;0;0;0;0;0;0;0;0;0;0;0;0;0;0;0;0;0;0;0;0;0;0;0;0;0;0;0;0;0;1
ELK1_M08656_1.94d.bed	0.2	22	110	26954	1;0;1;1;1;0;0;0;0;0;0;0;3;0;1;1;0;1;0;0;1;1;1;1;0;2;0;1;0;0;0;0;1;1;1;0;1;0;0;0;0;0;0;1;1;0;1;1;0;1;1;1;3;2;2;2;0;1;0;3;0;0;4;0;1;0;3;3;3;1;0;0;3;3;1;0;1;1;2;1;1;2;1;1;0;2;0;1;0;0;0;0;0;0;1;0;1;0;1;0;3;0;0;0;0;0;1;0;2;1;0;1;1;1;0;1;0;0;0;0;0;1;1;2;0;1;0;1;1;0;1;1;0;0;1;1;1;0;0;0;0;0;1;2;2;0;1;0;0;1
ZNF777_M10317_1.94d.bed	0.2	9	45	24192	2;0;2;0;0;0;1;0;0;0;0;1;0;0;2;0;0;0;0;1;0;0;2;0;1;0;0;1;0;0;0;0;1;0;0;0;1;0;0;0;0;0;0;0;0;0;0;0;1;1;0;0;0;0;2;0;0;0;0;1;0;0;1;1;2;0;2;0;1;1;0;1;0;0;0;0;0;0;0;0;0;0;0;0;1;0;2;0;0;0;1;0;0;0;0;0;0;0;0;0;0;1;0;0;0;0;0;0;0;0;0;0;0;0;1;0;0;0;1;2;0;0;0;0;1;0;0;0;0;0;0;2;0;0;1;0;0;0;0;0;0;0;0;0;0;0;1;0;0;1
ZNF396_M09367_1.94d.bed	0.2	4	20	20708	1;0;0;1;0;0;0;0;0;0;0;1;0;0;0;0;0;0;0;0;0;1;0;0;1;0;0;0;0;0;0;0;0;0;2;0;0;0;0;0;0;0;0;0;1;0;0;0;0;0;0;0;0;2;0;0;0;0;0;0;0;0;0;0;1;0;0;0;1;0;1;0;0;0;0;0;1;0;0;0;0;0;0;0;0;0;0;1;0;0;0;0;0;0;0;0;0;0;0;0;0;0;0;0;0;1;0;0;0;0;0;0;0;0;0;0;1;1;0;0;0;0;0;0;0;0;0;0;0;0;0;0;0;0;0;0;0;0;0;0;0;0;0;0;0;0;0;0;0;1
ZNF385D_M09365_1.94d.bed	0.2	3	15	18690	2;0;0;0;0;0;0;0;0;0;0;0;0;0;0;0;0;0;0;0;0;0;0;0;0;0;0;0;0;0;0;2;0;2;0;0;0;0;0;0;0;0;0;0;0;0;0;0;0;0;0;0;0;0;0;0;0;0;0;0;0;0;0;0;0;0;0;0;0;0;0;0;0;0;0;0;0;0;0;0;0;0;0;0;0;0;0;0;0;0;4;0;0;0;0;0;0;0;0;0;0;0;0;0;0;0;0;0;0;0;0;0;0;0;0;0;0;0;0;0;0;0;0;0;0;0;0;0;0;0;0;0;0;2;0;0;0;0;0;0;0;0;0;0;0;0;0;0;0;2
ZNF415_M10315_1.94d.bed	0.2	5	25	22446	1;0;0;0;0;0;0;1;0;0;0;0;0;0;0;0;3;0;0;0;0;1;0;0;0;0;0;0;0;0;0;0;0;0;0;0;0;0;0;0;0;0;0;0;0;0;1;1;0;0;0;0;1;1;0;1;0;0;0;0;0;0;1;0;0;0;0;2;0;0;0;0;1;0;0;0;0;0;1;1;1;0;0;0;0;0;0;0;1;0;0;0;0;0;0;0;0;0;0;0;0;0;0;0;0;0;0;0;0;0;0;0;0;1;0;0;0;0;0;1;0;0;0;0;0;0;0;0;0;0;0;0;0;0;0;0;0;0;0;0;0;0;0;0;0;0;1;0;0;2
ZNF587_ZNF587.RCADE.bed	0.1993517017828201	123	617	52486	3;3;2;4;3;3;3;4;5;3;4;3;4;2;0;1;5;5;2;0;5;5;5;2;5;3;5;3;2;3;2;5;1;3;5;2;4;5;1;5;3;3;2;2;2;3;8;4;5;4;3;4;6;5;9;4;3;4;9;3;3;8;5;11;12;13;9;3;11;11;7;11;6;7;9;7;8;7;7;6;6;10;6;5;7;8;3;6;8;11;2;8;5;6;10;2;4;3;1;0;3;5;3;4;3;5;3;4;2;3;5;2;2;3;2;1;5;4;3;2;2;4;2;3;1;3;4;1;5;2;1;0;2;4;0;1;2;1;0;1;3;2;2;2;3;4;1;2;2;4
ZNF417_ZNF417.RCADE.bed	0.19854721549636803	82	413	41231	3;2;4;3;6;3;0;3;0;4;3;2;3;3;5;3;2;5;2;1;3;2;5;0;1;6;3;3;4;2;2;3;4;1;3;3;1;3;1;3;3;3;0;3;2;0;2;3;4;4;5;5;1;10;2;1;1;3;4;3;2;4;4;1;5;8;8;6;4;3;7;5;1;3;11;5;4;4;2;8;12;3;4;6;0;1;4;3;5;6;2;3;2;3;3;3;1;4;5;0;1;2;3;2;1;2;3;1;4;2;3;0;0;1;0;1;4;4;4;3;1;0;2;3;2;0;0;0;3;2;3;0;0;1;1;0;0;0;2;3;2;1;1;1;2;1;3;2;0;1
ZNF555_ZNF555.MEME.bed	0.19778099372889532	410	2073	97144	12;9;9;8;8;4;11;10;4;5;8;9;9;13;12;2;12;13;8;6;9;10;13;7;16;9;4;7;9;17;16;7;18;13;10;6;11;10;13;7;8;14;10;15;16;17;11;14;20;20;19;10;19;13;21;11;14;26;33;29;24;25;21;22;30;28;22;20;21;23;10;17;18;33;38;23;35;35;28;24;31;20;24;29;30;31;25;25;29;36;31;21;15;19;11;15;14;16;16;12;21;14;8;18;8;9;14;13;9;12;8;4;9;13;9;7;5;7;8;6;13;9;3;6;5;8;13;4;5;6;7;4;3;9;8;3;8;11;4;3;2;4;6;7;7;4;6;6;11;14
ZNF776_ZNF776.RCADE.bed	0.19763395963813501	284	1437	114684	5;3;7;16;8;5;6;12;3;8;7;12;6;5;9;6;8;9;8;11;13;7;11;15;4;6;5;5;6;9;14;7;4;10;8;10;11;8;9;12;8;6;7;7;7;4;7;8;11;5;12;14;7;19;9;13;17;11;15;12;12;19;17;11;17;17;11;15;10;12;18;15;26;14;18;21;16;16;22;24;24;19;13;14;12;11;11;10;9;19;10;11;13;6;9;15;8;10;8;10;6;10;7;9;8;3;8;11;4;10;14;8;7;10;4;8;9;7;5;9;8;8;6;7;5;8;3;8;8;5;7;5;5;4;11;3;6;6;6;5;10;2;5;9;2;11;2;2;3;9
MYC_M06652_1.94d.bed	0.19689119170984457	38	193	33429	2;0;1;0;2;0;1;1;1;0;4;1;2;0;0;0;2;2;0;3;3;2;1;1;1;0;1;0;4;2;5;0;1;2;0;0;0;0;3;0;0;1;2;3;3;1;1;0;1;0;5;2;0;1;1;1;0;1;1;0;3;2;1;2;2;3;1;0;4;2;2;3;2;2;2;6;1;5;1;2;3;2;1;0;2;2;3;4;2;1;2;1;1;4;1;1;0;1;1;1;1;0;0;1;1;0;1;0;0;0;0;0;1;3;1;0;2;1;0;0;0;1;5;1;1;3;0;0;0;0;3;0;1;0;0;0;0;1;0;0;2;0;1;2;2;0;1;1;2;2
NKX2-1_M08976_1.94d.bed	0.19607843137254902	20	102	28430	2;1;2;1;0;1;0;2;1;2;0;0;0;0;0;0;2;2;0;1;0;0;1;2;0;0;1;1;0;0;0;0;2;1;1;2;0;0;0;0;0;0;0;0;1;0;2;1;0;1;1;1;2;1;3;1;0;1;1;0;1;0;0;0;0;0;2;2;0;2;1;1;0;1;1;3;3;1;0;1;1;0;1;2;2;0;1;0;1;1;1;2;1;0;0;1;1;0;0;0;0;2;0;0;1;0;1;0;1;1;1;1;0;0;0;1;0;3;0;0;0;1;0;2;0;1;0;0;0;0;0;1;0;0;1;0;0;2;0;0;0;0;1;0;0;0;0;0;1;1
MECP2_M01775_1.94d.bed	0.1956521739130435	9	46	22854	1;1;0;0;0;0;0;0;2;1;0;0;0;0;0;0;1;0;0;0;1;0;0;0;0;0;0;0;0;0;1;1;0;1;0;0;1;0;2;0;0;0;0;0;0;0;0;0;0;0;0;2;0;0;0;0;0;0;0;0;0;1;1;0;0;3;2;1;0;0;0;0;2;1;0;1;0;0;1;2;0;0;0;1;1;0;0;2;0;1;1;1;0;0;0;0;0;0;0;0;0;0;0;0;0;0;0;1;0;0;0;0;0;0;0;0;0;1;0;0;0;0;1;0;0;0;0;0;0;0;0;0;1;0;2;0;0;1;0;0;0;0;0;0;0;0;0;0;0;1
TEF_M06185_1.94d.bed	0.19444444444444445	7	36	23678	2;0;0;0;0;1;0;1;0;0;0;0;0;0;0;0;0;0;0;1;1;0;0;0;1;0;0;0;1;0;0;0;1;0;0;1;0;1;0;0;0;0;1;0;0;0;0;0;1;0;0;1;0;1;0;1;1;0;0;0;0;0;1;0;0;1;0;1;0;0;2;0;0;0;1;0;0;0;0;1;0;0;0;2;0;0;0;0;0;1;0;1;0;0;0;0;0;0;0;0;0;0;1;0;0;0;0;0;0;0;0;0;0;0;0;1;0;0;0;0;0;0;0;0;0;0;0;0;0;0;1;0;1;0;0;0;0;0;0;0;0;0;0;0;1;0;0;0;0;2
SPZ1_M06787_1.94d.bed	0.19402985074626866	26	134	29790	1;2;0;0;1;0;0;1;0;0;0;0;1;2;0;0;0;0;0;1;0;0;2;0;0;0;0;2;2;1;0;0;1;1;2;2;2;1;0;0;0;0;1;2;2;1;0;0;2;2;1;0;1;1;1;6;0;0;1;2;0;2;1;1;2;1;3;1;1;2;0;1;1;2;2;1;0;0;2;1;3;5;4;0;3;1;0;0;1;1;0;0;0;1;0;1;1;1;2;1;0;0;0;0;1;2;2;0;0;1;1;2;1;1;0;0;0;0;0;1;1;1;0;0;0;0;1;1;2;0;0;0;0;0;0;1;1;2;0;1;2;1;2;0;1;1;1;1;1;3
ZNF771_M09401_1.94d.bed	0.1935483870967742	6	31	23566	1;0;0;0;1;1;0;0;0;0;0;0;0;1;0;0;1;0;0;1;0;0;0;0;1;0;0;0;0;0;1;0;0;0;1;0;0;0;0;0;1;1;0;0;0;1;0;0;0;0;0;0;0;0;0;0;1;0;0;1;0;0;0;0;0;0;0;1;0;0;0;1;0;1;0;1;0;0;0;1;1;0;0;0;0;0;0;0;0;0;0;0;0;0;0;0;0;0;0;1;1;0;1;0;0;0;0;0;0;0;0;0;0;1;0;0;0;0;0;0;0;0;0;0;0;0;0;1;0;0;0;1;0;0;0;0;0;2;0;0;0;0;0;0;0;0;0;0;0;2
TP63_M06215_1.94d.bed	0.1935483870967742	12	62	27778	2;2;0;0;1;1;1;1;1;0;0;0;0;2;0;0;0;1;0;0;0;0;0;0;0;0;0;0;0;0;0;0;1;0;0;2;0;0;1;0;0;2;0;0;2;0;0;0;0;0;0;0;0;0;2;2;0;0;0;0;0;2;0;0;0;0;0;1;1;0;1;1;0;0;4;0;1;1;2;0;0;0;0;0;1;0;0;0;0;0;0;0;0;0;0;0;0;2;0;0;0;1;0;2;0;0;0;0;0;2;0;1;1;0;0;0;0;0;0;0;1;0;0;2;0;0;1;0;0;0;1;0;0;1;0;0;0;0;0;2;0;1;0;0;0;0;0;0;2;2
ELF1_M09509_1.94d.bed	0.1935483870967742	12	62	23810	1;0;1;0;0;0;0;1;0;0;0;0;1;0;0;1;0;1;0;0;0;0;0;0;0;0;1;0;1;0;1;0;1;0;0;0;1;0;1;0;0;0;1;0;0;0;1;0;0;0;1;0;2;0;0;1;0;0;1;0;1;0;0;0;1;0;0;1;1;1;0;0;1;0;1;0;1;0;0;1;2;1;2;0;1;1;0;1;1;1;2;1;2;1;1;0;0;0;0;0;1;0;2;1;0;0;1;0;0;0;0;0;1;1;1;0;0;0;0;1;0;0;0;0;0;1;0;0;0;0;0;0;0;0;0;0;0;1;0;0;0;0;0;1;0;0;0;1;1;2
ZNF18_M10343_1.94d.bed	0.19242902208201892	61	317	49655	3;1;3;2;2;3;0;1;1;1;4;4;0;4;1;0;1;1;3;3;5;2;4;5;1;0;3;4;2;0;4;3;0;2;1;1;6;1;3;4;2;3;1;1;1;3;1;0;3;0;4;0;2;3;2;1;4;2;0;1;1;0;7;1;3;4;3;5;3;0;0;2;3;4;7;2;6;8;5;3;3;8;1;3;3;1;0;2;0;0;2;1;3;2;1;0;1;4;1;1;1;3;4;1;1;3;1;2;0;2;1;0;1;1;1;2;2;0;3;4;2;1;1;2;2;0;3;1;0;3;0;1;4;3;1;0;1;4;0;4;0;2;1;1;4;5;3;3;1;3
E2F4_M05636_1.94d.bed	0.19230769230769232	5	26	23225	2;0;0;0;0;2;0;0;0;0;0;0;0;0;0;0;0;0;0;0;0;0;0;0;0;1;0;0;0;0;0;0;0;0;0;0;0;0;0;1;0;0;0;1;0;0;0;0;0;1;0;0;0;0;0;0;0;0;1;1;0;0;0;0;0;0;2;0;1;0;0;0;0;0;0;0;1;0;0;0;0;0;0;0;0;0;0;0;0;0;0;0;0;0;0;0;0;0;0;0;0;0;0;0;0;0;0;0;0;0;0;0;1;0;2;0;0;0;0;0;0;0;0;0;0;0;0;2;0;0;0;0;2;1;0;0;0;0;0;0;1;1;0;0;0;0;0;0;0;1
HINFP_M05789_1.94d.bed	0.1910569105691057	47	246	31126	2;0;0;0;1;3;0;0;1;1;0;0;2;0;0;2;2;4;2;0;0;0;1;2;1;0;4;2;4;2;2;3;2;3;2;3;1;4;4;4;3;0;0;1;3;2;4;0;4;3;8;4;3;0;4;5;4;6;5;0;1;4;3;2;0;0;1;0;1;4;2;4;5;0;4;4;7;6;0;3;1;4;3;0;3;2;1;1;0;1;0;0;1;1;2;0;2;3;4;0;1;0;1;0;0;0;2;4;0;1;0;2;1;0;4;0;0;3;3;0;3;0;0;1;0;0;0;0;0;0;1;0;0;0;0;0;2;0;1;1;0;0;5;0;0;1;1;0;2;2
EGR2_M05643_1.94d.bed	0.1906158357771261	65	341	34877	5;2;1;1;4;2;2;0;3;1;3;0;2;2;2;4;2;0;1;0;0;2;3;0;1;3;2;0;1;2;1;2;3;0;0;0;4;1;0;3;4;6;3;1;7;7;2;4;2;2;4;1;1;1;4;3;5;4;2;2;4;4;4;3;6;8;2;3;5;2;4;5;5;3;6;2;5;5;7;4;2;4;5;2;3;0;6;6;6;5;3;0;2;2;4;2;3;3;2;2;1;2;3;1;3;2;1;1;1;3;0;1;1;2;0;2;3;1;1;1;1;0;1;1;1;2;0;0;0;1;1;1;1;1;0;4;2;1;0;2;2;1;2;0;0;0;1;1;1;3
ZBTB7B_M06236_1.94d.bed	0.19047619047619047	4	21	21428	1;0;0;0;0;0;0;0;0;0;1;0;0;0;0;0;0;0;0;0;0;0;0;0;0;0;0;0;0;0;0;0;0;0;1;0;0;0;0;0;0;1;0;0;0;0;1;0;0;0;0;0;0;1;1;0;0;0;0;0;2;0;0;0;0;0;0;0;0;0;1;0;0;1;0;0;1;0;0;0;0;0;0;0;0;0;1;0;0;0;0;0;0;0;0;0;0;1;0;1;0;0;0;0;0;0;0;0;0;0;0;0;0;0;0;0;1;1;0;0;0;1;0;0;0;0;0;0;0;0;0;0;0;0;1;0;0;0;0;0;0;0;0;0;0;0;0;0;0;1
JUN_M10269_1.94d.bed	0.19047619047619047	4	21	21600	1;0;0;0;0;0;1;0;0;0;1;0;0;0;0;0;0;0;0;0;0;1;0;0;0;0;0;0;0;1;0;0;0;0;0;0;0;0;0;0;0;0;0;0;0;0;0;0;0;0;0;0;0;0;0;1;0;0;0;0;1;0;0;0;0;0;0;0;1;1;2;0;0;0;0;0;0;0;0;1;1;0;0;0;0;0;0;0;0;0;1;0;0;0;0;0;1;0;1;0;1;0;0;0;0;0;0;0;0;0;0;0;0;0;0;0;0;0;0;0;0;0;0;0;0;0;0;0;0;0;0;0;0;0;0;0;0;0;1;0;0;0;0;0;1;0;0;0;0;1
ATF1_M10066_1.94d.bed	0.1896551724137931	11	58	23239	2;0;0;0;0;0;0;0;0;0;0;2;0;0;3;2;0;0;1;0;0;0;0;0;0;0;0;0;0;2;0;0;0;0;0;0;0;0;0;0;0;0;2;0;0;2;0;4;0;0;2;0;0;0;0;0;0;0;0;0;1;0;2;0;1;0;0;0;2;0;0;4;0;2;0;0;2;0;0;0;0;0;0;0;0;0;0;0;0;0;0;0;0;0;0;4;0;0;0;0;0;1;0;0;0;0;0;2;2;2;0;0;0;0;0;0;0;0;0;0;0;0;0;2;0;0;0;0;0;0;0;0;0;0;0;0;0;0;2;0;0;0;0;2;0;0;1;0;2;1
ZNF525_ZNF525.RCADE.bed	0.18947368421052632	18	95	30060	1;0;2;0;0;0;2;0;1;0;1;1;2;0;0;2;1;0;0;0;0;1;0;0;0;0;0;0;0;1;1;0;0;0;0;0;0;0;1;2;0;0;2;0;0;0;2;1;0;2;1;0;2;1;0;0;2;1;0;1;0;1;0;0;1;1;0;1;2;0;1;2;2;0;2;0;3;1;0;0;2;0;1;4;0;1;0;0;1;0;1;1;1;0;1;0;0;0;1;2;0;0;1;1;2;2;0;1;0;2;0;2;0;2;1;1;0;0;0;0;0;1;1;0;2;1;0;1;0;0;0;0;0;0;0;0;0;1;1;0;1;0;0;0;0;0;0;0;2;1
CREB3L1_M05601_1.94d.bed	0.1889763779527559	24	127	31802	3;2;0;0;0;4;0;0;0;3;2;0;0;2;1;0;0;0;0;3;0;2;2;0;1;0;0;0;0;6;2;2;2;0;0;0;0;0;0;0;0;0;2;0;2;2;0;0;4;0;0;0;4;0;0;0;0;0;0;6;0;0;0;2;0;0;0;4;2;2;2;0;2;2;1;0;2;0;0;4;2;0;2;2;2;0;0;6;2;0;0;0;0;2;0;0;2;0;0;2;0;0;2;0;0;0;0;2;0;0;0;0;1;0;0;0;0;0;0;0;2;2;0;0;0;6;0;0;0;0;0;0;0;0;2;0;0;0;0;0;0;4;0;0;0;0;0;0;0;3
MYCL_M08941_1.94d.bed	0.18867924528301888	30	159	34389	1;1;2;0;0;3;0;2;1;0;1;0;1;0;0;2;0;0;0;1;2;1;1;2;1;0;2;2;0;1;2;0;2;0;0;0;0;1;2;1;2;1;1;1;1;0;1;1;3;1;2;0;1;1;0;1;2;1;0;0;0;1;3;1;1;1;2;2;2;2;2;2;3;1;2;3;1;2;1;2;3;1;1;2;1;0;0;0;0;1;1;0;0;1;0;0;2;1;2;1;1;1;2;2;1;4;1;0;1;1;1;0;2;1;1;1;1;0;0;1;1;2;2;2;4;0;1;2;2;0;0;2;1;1;0;0;0;0;0;2;1;0;1;1;2;1;0;1;0;1
FOS_M08663_1.94d.bed	0.1875	9	48	22707	2;0;0;2;0;0;0;0;0;0;0;2;0;0;4;2;0;0;0;0;0;0;1;0;0;0;0;0;0;0;1;0;0;0;0;0;0;0;0;0;0;0;2;0;0;0;0;2;2;0;2;2;0;0;0;0;0;0;0;0;0;0;0;2;0;2;2;0;0;2;0;0;0;0;2;0;0;2;0;0;0;0;0;0;0;0;0;0;0;0;0;0;2;0;0;0;2;1;0;0;0;0;0;0;0;0;0;0;0;2;0;0;0;0;0;0;0;0;0;0;0;0;0;0;0;0;0;0;0;0;0;0;0;0;0;0;0;0;0;0;0;0;0;0;0;0;0;0;2;2
ZNF552_ZNF552.MEME.bed	0.1875	15	80	26515	1;1;1;0;0;0;0;0;0;1;1;1;0;0;0;0;1;0;3;0;0;0;1;1;0;0;1;0;0;0;0;0;0;0;0;0;0;0;1;0;0;1;1;1;1;2;0;2;0;1;0;0;1;2;0;0;0;1;0;1;0;0;2;0;1;0;1;1;1;2;0;1;0;0;0;1;0;1;0;3;1;1;1;2;1;2;1;1;2;0;1;2;1;0;0;0;0;0;0;1;1;0;2;1;0;0;0;1;0;0;0;0;0;0;1;0;1;0;0;1;0;0;0;0;1;0;0;0;0;0;3;0;1;0;0;0;1;0;1;0;0;0;1;0;2;0;0;1;0;1
CLOCK_M08534_1.94d.bed	0.1865671641791045	25	134	31574	2;2;2;2;1;0;1;0;3;0;0;2;0;2;0;1;0;0;0;0;1;0;1;2;0;0;1;1;1;0;1;2;0;2;2;0;0;0;2;1;0;1;2;0;1;1;1;1;1;0;2;1;1;0;0;0;1;2;1;0;0;0;2;0;1;1;2;1;1;2;1;3;1;0;4;3;3;2;1;0;1;1;2;5;1;1;2;0;0;0;0;1;0;0;1;1;1;1;0;3;0;2;0;1;1;1;1;0;0;0;0;2;0;1;1;0;2;0;1;0;0;0;0;1;1;2;1;0;2;0;0;1;0;2;1;0;0;0;0;0;1;1;1;2;1;0;1;0;1;1
TFEB_M06206_1.94d.bed	0.1864406779661017	11	59	22931	2;0;0;0;0;0;2;4;0;0;0;0;0;0;0;2;0;0;0;0;0;2;0;2;0;0;0;0;0;0;2;0;0;0;0;0;0;0;0;0;0;0;0;0;2;0;0;0;0;0;0;0;0;0;0;0;0;0;0;0;0;0;2;0;0;2;2;2;0;2;2;0;0;0;0;2;2;0;0;0;0;0;2;0;0;0;0;2;0;2;0;0;0;2;4;0;0;0;0;0;2;0;0;0;0;0;0;0;0;0;0;0;0;0;0;0;0;0;0;0;0;0;0;0;0;0;2;0;0;0;0;0;0;2;0;0;0;0;0;0;0;2;0;0;0;0;0;0;0;4
SP4_M06130_1.94d.bed	0.18611670020120724	185	994	68423	3;4;5;3;6;7;3;2;2;2;3;3;3;1;4;1;7;3;5;4;5;2;6;2;4;4;4;7;4;4;4;5;3;5;8;4;4;10;4;5;9;6;4;7;6;9;9;5;11;7;15;10;8;7;11;8;8;8;12;13;22;13;17;15;18;17;18;16;12;10;11;6;13;10;7;10;9;12;11;19;9;15;18;22;11;15;9;14;9;5;4;5;11;10;7;5;5;10;9;3;3;6;2;1;4;4;6;6;3;5;5;6;4;4;3;5;4;2;4;4;4;5;6;5;2;6;4;4;2;3;5;4;4;4;6;5;3;3;6;3;5;0;4;0;4;4;4;2;3;2
NKX2-1_M01445_1.94d.bed	0.18604651162790697	16	86	27286	1;0;1;1;1;0;1;2;0;0;3;0;2;0;1;1;0;0;2;2;0;2;1;0;0;2;1;2;1;0;0;0;1;0;0;0;1;0;1;2;0;0;0;0;0;0;1;1;0;1;0;0;1;0;0;1;0;1;2;0;2;0;0;1;0;1;0;0;0;2;1;0;1;1;2;1;1;0;2;1;1;1;1;0;1;0;1;1;0;3;1;0;1;1;1;0;0;1;0;1;0;0;0;0;0;0;1;0;0;0;2;0;0;0;0;0;1;0;0;0;0;1;1;0;3;0;0;0;0;0;0;0;0;0;0;1;0;0;0;0;0;0;1;0;0;0;0;0;0;3
NKX2-1_M01425_1.94d.bed	0.18604651162790697	16	86	27286	1;0;1;1;1;0;1;2;0;0;3;0;2;0;1;1;0;0;2;2;0;2;1;0;0;2;1;2;1;0;0;0;1;0;0;0;1;0;1;2;0;0;0;0;0;0;1;1;0;1;0;0;1;0;0;1;0;1;2;0;2;0;0;1;0;1;0;0;0;2;1;0;1;1;2;1;1;0;2;1;1;1;1;0;1;0;1;1;0;3;1;0;1;1;1;0;0;1;0;1;0;0;0;0;0;0;1;0;0;0;2;0;0;0;0;0;1;0;0;0;0;1;1;0;3;0;0;0;0;0;0;0;0;0;0;1;0;0;0;0;0;0;1;0;0;0;0;0;0;3
HNF1B_M05798_1.94d.bed	0.18571428571428572	13	70	25516	1;3;0;0;1;0;0;0;1;2;0;3;0;0;1;0;1;0;0;0;0;1;0;0;0;0;0;0;1;0;0;0;0;1;0;0;0;0;0;0;0;1;0;2;0;1;1;0;1;0;0;0;0;1;1;0;0;0;1;2;1;0;1;0;1;0;1;0;0;3;0;2;0;2;0;0;0;3;0;0;1;0;0;1;1;1;0;1;1;2;1;0;0;1;0;1;0;1;3;0;0;0;0;0;2;0;0;0;0;2;0;0;0;1;0;0;0;0;0;0;0;0;2;0;0;0;0;0;0;0;0;0;1;0;2;0;0;1;0;1;0;0;0;0;0;0;0;0;0;1
IRF5_M08831_1.94d.bed	0.18518518518518517	5	27	21512	1;0;0;0;0;1;0;0;0;1;1;0;0;0;0;0;0;0;0;1;0;1;0;0;0;0;0;0;0;0;0;0;0;0;0;0;0;0;0;1;0;0;1;0;0;0;0;0;0;0;0;0;1;1;0;0;0;0;0;0;0;0;0;0;0;1;0;0;0;0;0;0;0;0;1;0;0;0;2;0;0;0;0;0;0;1;0;1;1;0;0;0;0;0;0;0;0;0;0;0;0;0;0;1;0;0;0;2;0;0;0;0;0;0;1;0;0;0;0;0;0;0;0;0;1;0;1;0;0;0;0;0;0;0;0;0;0;0;0;0;0;0;0;0;0;0;0;0;0;3
ZNF574_M10384_1.94d.bed	0.18471337579617833	29	157	31973	2;2;0;2;0;0;1;1;0;1;2;3;3;1;0;0;0;2;2;0;1;2;1;0;1;1;0;2;1;2;0;1;1;1;2;1;1;0;1;1;0;3;1;1;0;1;0;5;1;2;0;0;0;2;0;0;2;3;1;3;1;1;2;2;0;2;3;1;3;2;1;1;0;4;4;0;1;4;1;2;1;1;2;0;1;0;1;1;0;2;1;1;2;0;0;1;0;1;3;0;0;0;1;2;1;0;2;0;1;0;2;0;0;0;2;1;0;1;0;0;0;0;1;0;1;4;0;2;0;1;0;1;1;0;0;0;0;0;2;1;1;0;0;0;0;3;2;1;0;2
ZBTB34_M09303_1.94d.bed	0.18421052631578946	14	76	23262	1;0;0;0;1;0;0;1;0;2;1;0;0;1;1;2;1;1;0;0;2;0;1;1;0;0;0;1;0;0;0;2;0;0;1;0;0;1;1;0;0;0;1;0;0;0;0;0;0;0;0;1;1;0;2;0;0;1;0;0;0;2;0;1;1;0;0;0;2;0;0;1;2;0;2;0;1;0;3;0;1;0;1;1;0;2;0;0;1;0;0;0;2;0;0;2;1;0;0;1;0;0;0;2;0;0;0;0;0;1;0;0;1;0;0;0;1;1;0;0;1;1;0;0;0;1;0;0;1;1;0;0;0;0;0;0;1;0;0;1;2;0;0;0;1;0;2;0;0;2
SREBF1_M09969_1.94d.bed	0.18388625592417063	194	1055	111968	12;5;8;2;9;9;6;5;10;7;7;7;5;7;10;6;3;4;7;8;4;5;11;6;8;6;13;10;8;7;6;11;7;4;6;8;9;5;4;10;3;9;5;8;6;5;4;4;3;2;2;5;8;10;3;3;7;6;3;4;12;8;5;14;14;9;8;19;8;11;14;16;10;14;19;4;18;18;9;11;9;6;10;16;10;7;9;7;4;2;6;4;4;3;5;5;1;7;2;7;3;6;10;4;4;3;2;7;4;7;5;3;6;6;6;4;5;7;8;3;10;7;7;8;5;3;8;5;5;5;8;6;4;5;3;11;6;10;8;7;11;7;7;5;9;5;9;2;5;10
TCF3_M06175_1.94d.bed	0.18333333333333332	11	60	23507	1;1;1;1;0;0;0;0;0;1;1;1;2;1;0;0;0;0;0;0;0;0;1;0;0;2;1;0;2;0;1;0;0;0;1;1;1;0;0;0;0;0;0;0;0;0;1;0;0;2;0;2;0;1;0;0;0;0;1;0;0;0;2;1;2;0;1;1;0;0;0;2;0;1;0;0;0;0;0;1;0;1;1;1;1;1;0;0;2;1;0;0;1;0;0;0;0;0;0;0;2;1;1;1;0;0;0;0;0;0;1;0;1;0;1;0;0;0;0;0;0;0;1;0;0;0;0;0;0;0;1;0;0;0;0;0;0;1;0;0;0;0;0;0;0;0;0;0;0;1
ZNF213_M10324_1.94d.bed	0.1832579185520362	81	442	44074	3;3;3;3;2;2;3;6;4;2;5;4;5;2;5;3;2;2;4;2;0;1;2;4;1;2;3;3;2;3;2;3;3;4;1;6;1;3;2;4;4;4;6;3;3;5;3;3;3;1;5;1;2;4;2;3;6;2;0;1;3;6;8;7;1;4;10;6;5;9;6;7;4;5;3;3;4;7;2;4;4;6;7;3;0;5;3;3;5;0;3;1;1;2;5;5;4;3;8;2;2;2;3;0;3;1;2;0;2;4;2;3;1;5;0;2;0;2;2;2;2;4;0;1;1;2;1;3;0;3;4;4;0;4;0;4;2;1;2;2;1;1;2;0;4;1;1;1;0;2
MYCL_M07013_1.94d.bed	0.18226600985221675	37	203	33944	2;0;1;2;1;1;1;1;2;2;5;1;2;0;1;1;2;0;1;2;3;2;1;0;3;0;3;0;5;1;5;1;0;2;1;2;0;1;1;0;1;3;0;0;2;1;0;2;1;0;1;1;1;2;2;1;0;2;0;3;1;3;2;2;2;1;2;2;0;3;0;3;2;1;3;2;3;1;9;2;2;2;2;0;3;0;5;1;5;0;0;1;1;1;3;1;0;1;1;0;0;1;1;1;2;1;0;0;1;1;0;0;1;1;1;0;2;1;1;2;0;0;0;3;4;1;2;2;0;0;0;2;2;0;1;3;0;1;2;0;0;0;1;3;0;1;1;0;0;1
SP1_M09177_1.94d.bed	0.18208373904576436	187	1027	68993	2;2;6;3;6;8;6;1;2;2;7;3;2;2;3;2;6;3;4;2;4;2;6;3;3;2;7;7;3;5;4;5;4;6;8;3;5;11;6;4;8;6;5;7;5;10;11;6;12;8;13;12;8;7;14;6;10;7;14;15;17;11;17;18;22;22;16;13;13;11;12;5;15;10;7;8;10;16;12;18;8;16;19;20;10;16;11;16;10;3;7;11;11;9;8;5;7;9;9;4;4;5;1;1;3;2;7;4;3;5;4;3;5;3;3;5;5;3;3;6;5;4;6;4;2;4;6;6;2;2;6;4;6;2;6;6;3;3;4;4;4;1;5;0;3;2;7;4;2;2
HOXC13_M05829_1.94d.bed	0.18181818181818182	2	11	20294	1;0;0;0;0;0;0;0;0;0;0;0;0;0;0;0;0;0;1;0;0;0;0;0;0;0;0;0;0;0;0;0;0;0;0;0;0;1;0;0;0;0;0;0;0;0;0;0;0;0;0;0;0;0;0;0;0;0;0;0;0;0;0;0;1;0;0;0;0;0;0;0;0;0;1;0;0;0;0;0;0;0;0;0;0;0;0;0;1;0;0;0;0;1;0;0;0;0;0;0;0;0;0;0;0;0;0;0;0;0;0;0;0;0;0;1;0;0;0;0;0;0;0;0;0;0;0;0;0;0;0;0;1;0;0;0;0;0;0;0;0;0;0;0;0;0;0;0;0;1
NR3C2_M05959_1.94d.bed	0.18181818181818182	18	99	32835	2;0;0;4;0;0;7;0;0;0;0;0;2;0;3;0;0;2;0;0;1;8;1;0;0;0;0;0;0;0;0;0;2;0;0;0;0;0;0;0;0;0;0;2;0;0;0;2;0;0;2;0;0;0;0;0;0;0;2;2;1;0;0;0;1;0;0;0;2;0;0;0;4;2;0;0;1;1;0;4;1;0;2;0;2;0;0;1;0;0;0;0;0;1;0;0;2;0;0;0;2;1;2;0;0;2;0;0;2;2;2;0;0;0;0;0;0;2;1;0;0;0;0;2;0;0;0;0;0;2;0;0;0;0;0;0;0;0;0;0;2;0;0;4;2;0;2;0;0;1
HOXD13_M05837_1.94d.bed	0.18181818181818182	2	11	20294	1;0;0;0;0;0;0;0;0;0;0;0;0;0;0;0;0;0;1;0;0;0;0;0;0;0;0;0;0;0;0;0;0;0;0;0;0;1;0;0;0;0;0;0;0;0;0;0;0;0;0;0;0;0;0;0;0;0;0;0;0;0;0;0;1;0;0;0;0;0;0;0;0;0;1;0;0;0;0;0;0;0;0;0;0;0;0;0;1;0;0;0;0;1;0;0;0;0;0;0;0;0;0;0;0;0;0;0;0;0;0;0;0;0;0;1;0;0;0;0;0;0;0;0;0;0;0;0;0;0;0;0;1;0;0;0;0;0;0;0;0;0;0;0;0;0;0;0;0;1
ARNTL_M05565_1.94d.bed	0.18181818181818182	16	88	26410	3;0;0;0;0;0;0;4;2;0;1;0;0;0;0;2;0;0;1;0;0;2;1;2;0;1;0;0;1;0;3;0;0;0;1;0;0;0;3;0;0;0;0;0;2;1;0;0;0;0;0;0;0;0;0;2;0;0;0;2;1;0;0;2;0;2;2;0;2;0;2;3;0;1;0;3;2;0;0;1;1;0;2;0;1;0;0;2;0;0;2;0;0;2;2;2;0;0;0;0;2;1;0;1;0;0;0;0;0;0;0;0;0;0;1;0;0;0;0;0;0;0;0;0;0;0;2;0;1;0;0;0;0;2;0;0;0;0;0;0;1;2;0;0;0;0;0;0;1;4
BHLHE41_M05584_1.94d.bed	0.18181818181818182	16	88	26410	3;0;0;0;0;0;0;4;2;0;1;0;0;0;0;2;0;0;1;0;0;2;1;2;0;1;0;0;1;0;3;0;0;0;1;0;0;0;3;0;0;0;0;0;2;1;0;0;0;0;0;0;0;0;0;2;0;0;0;2;1;0;0;2;0;2;2;0;2;0;2;3;0;1;0;3;2;0;0;1;1;0;2;0;1;0;0;2;0;0;2;0;0;2;2;2;0;0;0;0;2;1;0;1;0;0;0;0;0;0;0;0;0;0;1;0;0;0;0;0;0;0;0;0;0;0;2;0;1;0;0;0;0;2;0;0;0;0;0;0;1;2;0;0;0;0;0;0;1;4
BHLHE40_M08516_1.94d.bed	0.18181818181818182	16	88	26410	3;0;0;0;0;0;0;4;2;0;1;0;0;0;0;2;0;0;1;0;0;2;1;2;0;1;0;0;1;0;3;0;0;0;1;0;0;0;3;0;0;0;0;0;2;1;0;0;0;0;0;0;0;0;0;2;0;0;0;2;1;0;0;2;0;2;2;0;2;0;2;3;0;1;0;3;2;0;0;1;1;0;2;0;1;0;0;2;0;0;2;0;0;2;2;2;0;0;0;0;2;1;0;1;0;0;0;0;0;0;0;0;0;0;1;0;0;0;0;0;0;0;0;0;0;0;2;0;1;0;0;0;0;2;0;0;0;0;0;0;1;2;0;0;0;0;0;0;1;4
MYBL2_M05924_1.94d.bed	0.18181818181818182	2	11	20846	1;0;0;0;0;0;0;1;0;0;0;0;0;0;0;0;0;0;0;0;0;0;0;0;0;0;0;0;1;0;0;0;0;0;1;0;0;0;0;0;0;0;0;0;0;0;0;0;0;0;0;1;0;0;0;0;0;0;0;0;0;0;0;0;0;0;0;0;0;1;0;0;0;0;0;0;0;0;0;0;0;0;0;0;0;0;0;0;0;1;0;0;0;0;0;0;0;0;0;0;0;0;0;0;0;1;0;0;0;0;0;0;0;0;0;0;0;0;0;0;0;0;0;0;0;0;0;0;1;0;0;0;0;0;0;0;0;0;0;0;0;0;0;0;0;0;0;0;0;1
SKOR1_M09133_1.94d.bed	0.18181818181818182	4	22	22646	1;0;0;0;0;0;0;0;0;0;1;0;1;0;0;0;0;0;0;0;0;0;0;0;0;0;0;0;0;1;0;0;1;0;0;0;0;0;0;0;1;0;1;0;0;0;1;0;0;0;1;0;0;0;0;0;0;0;0;0;0;0;0;0;0;1;0;0;0;1;0;0;0;0;1;0;0;0;0;0;1;0;0;0;0;1;0;0;0;1;0;0;0;0;0;0;1;0;0;0;0;0;0;0;0;0;0;1;0;0;0;0;0;0;0;0;0;0;0;0;0;0;0;0;1;0;1;0;0;0;0;0;0;0;0;0;0;0;0;0;0;1;0;0;0;0;0;0;0;1
ZSCAN30_M10388_1.94d.bed	0.18113654301499604	459	2534	168317	18;13;8;14;13;9;13;13;15;17;17;16;13;10;19;15;20;10;13;25;22;17;18;24;17;14;17;15;20;15;14;16;11;15;14;14;18;15;15;29;12;18;10;12;16;14;8;18;17;15;16;21;16;11;18;23;24;20;25;31;23;19;21;31;27;31;26;31;34;33;28;31;28;35;31;26;23;24;27;29;29;35;24;30;26;28;12;16;23;14;19;8;18;16;12;18;17;18;11;22;11;11;11;13;8;12;17;19;16;8;7;8;16;11;10;14;14;8;16;15;15;14;12;11;8;7;9;11;16;7;14;12;11;9;9;11;12;14;…
KLF1_M00600_1.94d.bed	0.1794871794871795	224	1248	74389	4;5;6;4;4;8;2;3;4;1;3;3;4;1;4;7;4;3;5;4;5;5;9;4;6;3;5;5;7;7;10;4;7;9;9;4;7;5;14;12;14;8;4;5;14;12;8;12;12;5;14;17;8;10;11;10;16;10;19;17;22;17;21;18;22;20;20;18;12;13;19;5;12;12;7;12;12;14;19;22;15;17;20;21;22;29;17;12;17;9;9;4;13;12;10;6;14;10;6;6;4;8;4;2;6;2;5;7;7;1;5;0;4;7;3;9;2;5;2;4;4;7;6;7;5;3;3;3;6;4;5;6;7;3;5;5;3;3;3;6;3;8;2;2;3;3;3;4;5;5
CTCF_M10351_1.94d.bed	0.17903126916002451	292	1631	102864	12;9;2;7;10;9;8;7;9;2;7;6;6;4;7;5;1;8;13;6;10;12;10;7;9;9;10;11;6;3;15;12;7;8;8;13;12;7;9;13;9;14;14;10;9;8;21;16;10;19;22;13;10;9;16;10;13;13;14;24;24;19;20;17;20;29;27;22;18;22;18;10;19;18;15;21;21;24;15;17;15;22;22;21;20;14;21;17;19;22;16;19;15;8;10;11;12;12;12;7;6;8;10;7;6;6;3;13;9;9;5;8;4;4;13;11;4;7;4;1;3;3;4;5;7;8;10;4;7;5;7;10;6;5;6;6;4;2;4;8;6;9;5;12;7;4;6;1;3;11
TET1_M00880_1.94d.bed	0.17857142857142858	30	168	26296	1;2;1;1;1;2;1;1;3;0;0;2;0;2;1;3;1;0;2;2;2;0;1;1;2;0;1;2;0;0;1;1;1;1;2;0;3;1;1;0;1;0;1;0;0;0;1;0;3;0;2;2;2;1;1;4;3;2;0;0;2;1;3;1;1;4;4;2;4;3;1;0;3;2;0;2;2;1;1;2;4;0;0;4;0;2;1;0;2;1;2;4;1;0;2;2;1;0;1;1;2;2;1;1;0;0;0;0;0;1;1;2;0;1;0;0;0;0;1;0;0;1;0;0;0;0;0;0;1;1;2;0;2;1;0;0;2;0;2;0;2;0;1;0;0;0;0;2;1;1
ZFX_M06848_1.94d.bed	0.1783235451147891	668	3746	224803	21;20;19;18;23;27;26;20;31;14;14;23;28;25;26;16;23;18;23;22;19;20;26;16;22;17;17;23;28;24;24;26;16;26;18;18;15;26;28;18;16;17;14;21;21;21;26;23;30;29;30;29;24;39;31;32;37;32;37;32;38;47;34;50;53;49;41;37;38;49;52;40;33;50;44;35;43;44;43;42;32;45;44;45;40;35;45;41;33;23;34;22;27;24;18;27;32;27;25;16;13;25;23;20;21;24;17;23;20;19;24;18;7;16;18;20;18;13;24;13;14;14;14;19;15;22;17;12;18;19;23;18;13;1…
ZNF76_M10350_1.94d.bed	0.17813765182186234	220	1235	94089	5;7;2;5;12;5;6;3;12;5;8;3;5;5;10;4;9;5;6;3;9;10;8;8;8;8;9;3;11;5;7;2;5;10;3;8;3;6;6;9;6;2;7;6;10;10;5;13;14;11;11;8;10;8;11;13;14;19;15;10;13;16;16;13;13;9;11;16;16;14;11;9;15;16;16;10;15;9;8;9;23;16;16;18;11;11;10;12;15;8;9;11;15;12;7;13;10;8;8;12;10;7;4;7;6;9;7;4;5;6;5;7;5;7;4;4;3;6;6;5;6;4;9;5;4;6;5;4;4;2;4;4;4;5;4;5;3;8;6;9;5;3;9;6;5;4;4;8;3;8
HNF1A_M05796_1.94d.bed	0.1780821917808219	13	73	26025	1;3;0;0;0;0;0;1;1;2;0;3;0;0;1;0;1;0;0;0;0;1;0;0;1;0;0;0;1;0;0;0;0;1;0;0;0;0;0;0;0;1;0;2;0;1;1;0;0;0;0;1;0;1;2;0;0;0;1;2;1;0;1;0;1;0;1;0;0;3;1;2;0;2;0;0;0;3;0;0;2;0;0;1;1;1;0;1;1;1;1;0;0;1;0;1;0;1;3;0;0;0;0;0;2;0;0;0;0;2;0;0;0;1;0;0;0;0;0;0;0;0;2;0;0;0;0;0;0;0;0;0;1;0;2;0;0;1;0;1;0;0;0;0;0;0;0;0;0;1
SREBF1_M09970_1.94d.bed	0.1774193548387097	11	62	23112	2;0;0;0;0;0;2;4;0;0;0;0;0;0;0;2;0;0;0;0;0;2;2;0;0;0;0;0;0;0;2;0;0;0;0;0;0;0;0;0;0;0;0;2;0;0;0;1;0;0;0;0;0;0;0;0;0;0;0;0;0;2;0;0;2;2;2;0;2;2;0;0;0;0;2;2;0;0;0;0;2;0;0;0;0;0;2;0;3;0;0;2;0;4;0;0;0;0;2;0;0;0;0;0;0;0;0;0;0;0;0;0;0;0;0;0;0;0;0;0;0;0;0;0;2;0;0;0;0;0;0;2;0;0;0;0;0;0;0;2;0;0;0;0;0;0;0;4;0;1
ZBTB43_M09305_1.94d.bed	0.17670682730923695	44	249	38972	1;2;0;0;2;0;1;0;2;0;2;2;2;4;0;4;1;3;1;3;1;2;1;1;2;0;4;4;2;3;1;3;0;4;2;1;0;2;1;0;1;1;1;1;5;2;1;3;4;1;1;1;0;0;2;1;0;3;1;0;4;4;2;0;1;2;2;6;2;4;1;1;7;0;1;3;4;1;1;4;1;3;2;3;1;1;5;1;1;2;2;4;4;3;1;0;1;2;1;1;1;1;1;3;2;3;0;2;0;1;1;4;0;1;0;0;1;2;0;1;0;4;0;1;2;4;1;1;2;1;1;0;3;0;2;1;0;3;1;4;1;4;0;1;0;2;0;1;0;2
ZSCAN29_M09415_1.94d.bed	0.17647058823529413	3	17	20917	2;0;0;0;0;0;0;0;0;0;0;0;0;0;0;0;0;0;0;0;0;1;0;0;0;0;0;0;0;0;0;0;4;0;0;0;0;0;0;1;0;0;0;0;0;0;0;0;0;0;0;0;0;0;0;0;0;0;0;0;0;0;0;0;0;0;0;0;1;0;0;0;0;0;0;0;0;0;0;0;0;0;2;0;0;0;0;0;0;0;0;0;0;0;1;0;0;1;0;0;0;0;0;0;0;0;0;0;0;0;0;0;0;0;0;0;0;0;0;0;0;0;0;0;0;0;0;0;0;0;0;0;0;0;0;0;0;0;0;0;0;0;0;0;0;0;2;0;0;1
ARID5A_M00146_1.94d.bed	0.17647058823529413	3	17	20651	1;0;0;0;0;0;0;0;1;0;0;1;0;0;0;1;0;0;0;0;1;0;0;0;0;0;0;0;0;1;1;0;0;0;0;0;0;0;0;0;0;0;0;0;0;0;0;0;1;0;0;0;0;0;0;0;0;0;0;0;0;0;0;0;0;0;0;0;0;0;2;0;1;0;0;0;0;0;0;0;0;0;0;1;0;0;0;1;0;0;0;0;0;0;0;0;0;0;0;0;1;0;0;0;0;0;0;0;0;0;0;0;0;0;0;0;0;0;0;0;0;0;0;1;0;0;0;0;0;0;0;0;0;0;0;0;0;0;0;0;0;0;0;0;0;0;0;0;0;1
DBP_M05613_1.94d.bed	0.17647058823529413	3	17	20238	1;0;0;0;0;0;0;0;0;0;1;0;0;0;0;0;0;0;0;0;0;0;0;0;0;0;0;0;0;1;0;0;1;0;0;0;0;0;0;0;0;0;0;1;0;0;0;0;0;0;2;0;0;0;0;0;0;0;0;0;0;0;0;0;0;0;0;0;0;0;0;0;0;2;0;0;0;0;0;0;0;0;0;1;0;0;0;0;0;0;3;0;0;0;0;0;0;0;0;0;0;0;0;0;0;0;0;0;0;0;0;0;0;0;0;1;0;0;0;0;0;0;0;0;0;0;0;0;0;0;0;0;0;0;0;0;0;0;0;0;0;0;0;0;0;0;0;0;0;2
RBPJL_M07039_1.94d.bed	0.17647058823529413	6	34	23618	1;0;0;0;0;0;1;0;1;1;0;0;0;0;0;0;0;0;0;0;0;0;0;0;1;0;0;0;0;0;0;1;0;0;0;1;0;0;0;0;0;0;0;0;0;3;1;1;0;1;0;0;0;0;1;0;2;1;0;0;0;0;0;0;1;0;0;0;1;0;0;0;0;0;1;0;0;0;0;0;1;1;0;0;2;0;0;0;0;0;0;0;1;0;0;0;1;0;0;1;0;0;0;0;0;0;0;0;0;0;0;0;0;0;0;1;0;0;0;0;0;0;0;0;0;0;0;1;0;0;0;1;0;0;0;0;0;0;0;0;0;0;0;0;0;0;0;0;2;1
ZFX_M02702_1.94d.bed	0.1763888888888889	635	3600	290285	23;23;19;19;26;30;28;25;24;23;15;29;24;31;28;22;27;16;22;14;23;25;23;33;31;20;21;27;17;22;21;28;22;24;16;18;10;26;22;31;13;23;19;10;21;24;17;21;31;28;27;27;16;23;21;25;31;27;26;27;29;26;25;17;42;49;47;59;38;51;45;31;26;43;59;33;33;28;37;37;47;58;32;33;21;21;26;29;19;23;23;20;14;20;15;19;14;19;14;24;16;17;30;20;15;20;22;21;24;22;11;18;23;17;16;14;18;22;30;23;21;17;14;26;14;17;12;16;23;20;21;17;21;…
TFAP2C_M06195_1.94d.bed	0.17611336032388664	87	494	53908	3;2;3;2;0;0;1;5;4;2;1;2;1;0;2;0;0;1;1;5;2;3;5;3;1;5;0;7;1;4;2;2;6;4;11;2;4;0;0;2;2;4;1;5;4;5;5;9;0;2;2;3;4;8;5;6;3;1;5;4;9;3;4;3;2;7;4;4;12;6;1;7;6;7;0;4;5;11;6;9;3;5;4;2;3;7;7;10;3;5;5;6;4;6;1;1;2;4;1;4;4;4;4;0;3;0;0;4;4;0;4;1;1;0;10;1;9;1;0;2;6;3;1;4;3;1;0;3;3;0;2;0;3;2;1;3;2;2;6;1;2;2;0;6;0;3;8;0;0;4
KLF1_M08883_1.94d.bed	0.17582417582417584	64	364	38669	2;1;2;0;0;4;1;0;3;0;0;1;1;2;1;1;2;2;2;3;2;0;3;0;2;1;1;3;3;1;3;3;3;3;4;0;0;2;2;0;0;3;3;0;0;2;5;1;4;3;4;4;3;3;4;2;6;2;8;3;2;6;6;5;9;7;3;5;7;4;6;2;1;7;1;1;5;7;4;7;2;3;2;7;6;6;6;6;1;0;1;2;3;2;3;2;3;2;3;0;2;2;1;2;3;2;1;2;1;1;3;4;1;2;2;0;1;2;1;1;0;5;2;2;1;1;3;1;1;1;0;2;2;1;3;6;1;0;2;0;2;2;1;0;2;2;1;0;2;4
BATF3_M08502_1.94d.bed	0.17543859649122806	10	57	23174	2;2;0;2;0;0;0;0;0;0;0;2;0;0;5;0;0;0;2;0;0;0;0;0;0;0;0;0;0;0;0;0;0;0;0;0;0;0;0;0;0;0;2;0;0;0;1;2;0;0;3;0;0;0;2;0;0;0;0;0;2;0;1;0;2;2;0;0;2;0;0;0;0;2;0;2;1;0;0;0;0;0;0;2;0;0;0;0;0;0;0;2;0;0;1;1;0;0;0;0;0;2;0;0;0;0;0;1;0;0;0;0;0;0;0;0;0;0;0;0;0;0;0;0;0;0;0;0;0;0;0;0;0;0;2;0;0;0;0;0;0;0;0;0;0;0;2;0;2;2
EGR1_M08604_1.94d.bed	0.1752808988764045	78	445	41543	6;4;1;1;4;2;3;1;5;2;3;2;2;4;2;4;1;1;1;1;1;1;3;1;3;5;2;1;1;4;3;1;1;1;1;1;3;1;2;2;5;9;2;5;7;6;4;2;2;4;4;2;1;7;2;6;5;5;0;1;8;6;4;4;10;8;5;4;3;5;5;6;5;7;3;4;7;4;6;6;4;6;4;6;1;7;7;5;2;3;0;2;2;6;4;2;3;5;2;3;3;4;2;4;2;4;1;1;3;0;1;1;3;2;4;3;1;1;1;3;0;2;3;2;0;2;1;1;2;0;1;1;2;2;4;2;3;3;1;3;2;1;0;1;4;1;1;1;2;1
ARNT_M08470_1.94d.bed	0.175	7	40	23530	1;0;0;0;0;0;0;0;0;0;1;0;0;0;0;0;0;0;1;0;0;1;0;1;0;0;1;0;1;0;1;0;0;0;1;0;0;0;2;2;0;0;0;0;0;1;0;0;0;0;0;0;0;0;0;2;0;0;0;1;2;0;1;0;0;0;0;0;1;0;0;0;1;0;1;0;1;0;0;0;1;1;0;0;0;1;0;0;1;0;0;0;0;1;0;0;0;0;1;0;0;0;1;0;1;0;0;0;0;0;0;0;0;0;1;1;1;0;0;0;0;0;0;0;0;0;0;0;0;0;1;0;0;0;0;0;0;0;1;0;0;0;1;0;0;0;0;0;0;1
ARNT_M08469_1.94d.bed	0.175	7	40	23530	1;0;0;0;0;0;0;0;0;0;1;0;0;0;0;0;0;0;1;0;0;1;0;1;0;0;1;0;1;0;1;0;0;0;1;0;0;0;2;2;0;0;0;0;0;1;0;0;0;0;0;0;0;0;0;2;0;0;0;1;2;0;1;0;0;0;0;0;1;0;0;0;1;0;1;0;1;0;0;0;1;1;0;0;0;1;0;0;1;0;0;0;0;1;0;0;0;0;1;0;0;0;1;0;1;0;0;0;0;0;0;0;0;0;1;1;1;0;0;0;0;0;0;0;0;0;0;0;0;0;1;0;0;0;0;0;0;0;1;0;0;0;1;0;0;0;0;0;0;1
ZNF143_M09397_1.94d.bed	0.17419354838709677	54	310	46508	2;2;0;2;2;2;1;2;3;2;4;0;2;3;4;0;1;3;1;2;3;6;1;0;2;2;2;1;1;3;1;1;1;4;3;0;2;2;2;6;1;1;0;3;5;1;1;0;2;0;1;1;3;1;1;2;5;3;5;4;2;4;2;5;2;1;3;3;3;6;0;2;5;5;7;3;3;1;0;5;3;4;2;0;3;1;1;2;2;1;3;3;1;3;1;0;3;0;2;1;2;1;2;0;2;3;5;1;1;2;2;2;1;2;0;0;0;1;6;0;1;2;3;2;2;3;3;1;2;0;3;4;2;3;1;1;1;1;4;2;2;1;4;1;1;2;0;2;1;2
FOS_M08665_1.94d.bed	0.17391304347826086	8	46	22765	2;0;0;2;0;0;0;0;0;0;0;2;0;0;4;1;0;0;0;0;0;0;2;0;0;0;0;0;0;0;2;0;0;0;0;0;0;0;0;0;0;0;2;0;0;0;0;1;2;0;2;2;0;0;0;0;0;0;0;0;0;0;0;1;0;2;2;0;0;2;0;0;0;0;2;0;0;1;0;0;0;0;0;0;0;0;0;0;0;0;0;0;2;0;0;0;2;2;0;0;0;0;0;0;0;0;0;0;0;1;0;0;0;0;0;0;0;0;0;0;0;0;0;0;0;0;0;0;0;0;0;0;0;0;0;0;0;0;0;0;0;0;0;0;0;0;0;0;2;2
ATF7_M08490_1.94d.bed	0.17391304347826086	8	46	22645	2;2;0;2;0;0;0;0;0;0;0;2;0;0;4;1;0;0;0;0;0;0;1;0;0;0;0;0;0;0;1;0;0;0;0;0;0;0;0;0;0;0;2;0;0;0;0;1;2;0;2;2;0;0;0;0;0;0;0;0;0;0;0;1;0;2;2;0;0;2;0;0;0;0;2;0;0;1;0;0;0;0;0;0;2;0;0;0;0;0;0;0;2;0;0;0;1;1;0;0;0;0;0;0;0;0;0;0;0;1;0;0;0;0;0;0;0;0;0;0;0;0;0;0;0;0;0;0;0;0;0;0;0;0;0;0;0;0;0;0;0;0;0;0;0;0;0;0;2;2
KLF1_M00616_1.94d.bed	0.17314246762099522	254	1467	84431	6;5;7;4;4;11;4;4;6;2;3;5;4;1;4;10;6;4;5;4;5;5;11;4;6;4;6;9;7;8;12;5;8;11;11;7;10;5;17;14;15;10;5;6;15;14;8;12;15;6;18;21;10;10;16;12;20;14;20;21;24;20;28;19;23;22;22;22;12;15;21;9;12;15;9;13;14;16;22;23;18;18;24;24;25;34;20;15;17;13;11;6;18;13;11;7;16;10;7;10;5;9;6;3;7;5;5;7;11;1;5;0;4;8;3;9;3;6;2;4;5;8;7;8;5;5;5;4;6;5;6;6;8;3;7;6;3;3;4;7;3;8;4;2;4;3;4;4;5;5
T_M09978_1.94d.bed	0.17307692307692307	9	52	27014	2;1;0;0;0;0;0;0;0;0;0;0;0;4;0;0;0;0;0;0;0;0;0;0;0;0;0;0;0;0;0;0;0;0;0;0;0;0;2;0;0;2;2;2;0;0;0;0;3;0;0;0;0;1;2;2;2;0;0;0;0;4;0;0;0;0;0;0;0;2;0;2;0;2;2;0;0;0;0;0;0;0;0;0;0;0;1;0;0;0;0;0;0;1;0;0;0;0;0;2;0;0;0;0;0;0;0;0;2;0;0;0;0;0;0;0;1;0;0;0;0;0;0;0;0;1;0;0;0;0;0;0;0;0;2;0;0;0;0;0;0;0;0;0;0;0;0;0;2;2
ELK1_M08655_1.94d.bed	0.17307692307692307	9	52	23116	1;0;1;0;0;0;0;0;0;0;0;0;0;0;0;0;0;0;1;1;0;0;0;0;0;1;0;0;0;0;0;2;0;0;2;0;0;0;0;0;0;0;0;0;0;1;0;1;0;0;2;0;3;1;0;0;0;0;0;0;2;1;0;0;0;0;2;1;0;0;1;1;0;0;0;1;0;0;0;2;0;0;0;0;0;1;0;0;0;1;0;0;0;1;1;0;2;0;1;0;0;0;0;0;0;0;0;1;1;0;0;0;1;1;0;0;0;0;0;0;0;1;0;0;1;0;0;0;0;2;0;0;0;0;0;0;0;0;0;1;1;0;1;1;1;0;0;0;0;3
NR0B1_M06682_1.94d.bed	0.17297297297297298	64	370	40886	4;1;1;2;1;2;3;3;4;3;2;0;4;4;6;0;2;1;2;3;2;3;4;0;2;5;1;3;3;1;1;1;4;1;2;1;1;4;1;1;3;0;2;5;2;4;1;6;2;4;3;5;2;4;2;4;3;4;4;2;8;6;2;4;2;5;2;1;5;3;6;2;2;6;4;4;2;5;1;7;5;6;7;3;3;6;2;4;5;1;3;3;3;2;6;3;1;3;1;1;1;4;0;0;2;2;2;3;0;5;1;2;1;2;2;0;4;0;1;3;1;2;4;1;1;3;3;0;2;1;1;1;0;2;1;0;1;1;0;3;0;2;1;1;1;0;0;3;0;2
CLOCK_M08987_1.94d.bed	0.1728395061728395	14	81	28666	1;0;2;1;0;1;0;0;1;1;0;0;2;0;0;0;0;0;0;0;1;1;0;0;1;0;1;0;1;0;0;1;0;2;0;0;0;0;2;0;0;1;1;0;2;1;0;0;1;0;2;1;0;0;0;0;0;0;2;0;0;0;1;0;0;1;0;2;0;0;0;0;2;0;0;3;1;1;3;0;0;2;0;2;2;0;1;0;0;0;0;0;0;0;0;1;0;1;0;0;3;1;0;0;1;1;0;1;0;0;0;0;0;0;0;1;0;0;1;2;0;0;0;0;2;0;3;0;0;0;2;1;0;0;1;1;0;0;0;0;0;0;1;0;2;1;1;0;0;1
ZNF662_ZNF662.RCADE.bed	0.17254601226993865	225	1304	110488	7;2;6;6;9;6;7;9;5;3;4;7;6;17;8;7;9;8;14;12;9;0;6;14;10;9;3;13;8;5;4;3;7;15;6;4;7;9;10;10;9;16;6;8;3;9;9;7;11;15;10;8;16;16;10;12;9;5;7;10;10;8;9;13;12;15;12;9;11;17;15;20;17;13;18;6;15;16;16;15;16;11;10;8;8;5;15;12;13;9;16;13;15;5;8;14;11;11;7;10;11;12;7;5;3;7;7;10;2;6;7;5;4;6;11;7;7;3;10;5;8;6;4;5;9;7;7;5;8;1;6;5;7;3;4;3;6;5;6;8;8;6;7;10;3;7;9;6;8;7
DUX1_M03009_1.94d.bed	0.1724137931034483	5	29	25530	1;1;0;0;0;0;0;0;0;0;0;0;0;0;0;1;0;0;0;1;1;0;0;0;0;0;0;0;0;0;1;0;0;2;0;0;1;0;0;0;0;1;0;0;0;0;0;0;1;0;0;0;0;0;1;0;0;1;0;0;0;0;0;0;0;0;1;0;1;0;0;0;0;0;1;0;0;0;0;0;0;0;1;1;0;0;0;1;0;0;0;0;0;0;0;0;0;0;0;0;0;0;0;0;0;1;0;0;0;0;0;0;0;0;0;0;0;0;0;0;0;0;1;0;0;0;0;0;0;0;0;0;0;0;0;1;1;2;0;0;0;0;0;0;0;1;0;0;1;1
EGR1_M05640_1.94d.bed	0.17233009708737865	71	412	37975	7;4;1;1;4;2;3;0;4;1;3;0;2;1;2;4;3;1;1;1;2;1;4;2;2;6;2;0;3;3;3;1;3;1;1;0;5;1;0;3;4;6;5;3;7;7;2;6;2;3;4;1;2;2;5;3;6;3;2;1;4;5;6;3;6;9;3;7;6;1;5;4;5;3;5;2;3;6;7;6;5;6;6;2;5;1;7;8;5;2;4;0;2;2;4;5;2;3;3;2;2;3;3;1;4;2;2;2;1;3;0;1;1;2;1;2;3;0;1;1;2;0;0;2;1;2;1;1;0;1;1;1;2;1;0;5;3;3;0;2;4;1;3;0;0;1;3;1;1;2
EGR3_M05644_1.94d.bed	0.1721698113207547	73	424	40590	6;4;1;1;4;2;3;0;2;1;3;1;3;1;3;4;1;1;1;2;0;2;5;0;1;5;2;0;1;3;2;2;3;0;1;0;5;1;0;3;4;7;5;2;7;7;2;5;2;2;5;1;2;2;5;3;6;3;4;3;4;7;6;3;7;8;3;6;6;3;5;6;5;4;4;3;4;5;7;5;5;4;6;2;5;1;9;7;6;5;5;1;2;4;4;3;5;4;5;2;2;2;3;1;3;2;3;2;0;5;0;1;1;2;0;2;4;1;2;1;3;0;2;1;1;2;0;1;0;1;2;1;2;1;0;5;3;2;2;2;3;1;1;0;0;1;1;1;1;3
ZFP64_M10434_1.94d.bed	0.1718494271685761	315	1833	107152	12;5;3;6;13;11;5;6;9;7;14;8;14;11;12;4;7;3;12;6;10;10;11;4;12;9;8;13;11;8;6;21;6;11;16;14;12;19;14;15;13;16;9;13;7;10;19;13;13;24;25;19;12;21;14;18;15;15;20;20;14;20;19;21;20;12;27;30;26;22;20;26;12;22;26;26;14;17;15;14;10;18;21;13;14;30;12;18;9;8;19;8;24;16;11;14;14;15;16;21;20;11;8;13;7;10;15;9;12;7;6;13;9;7;3;9;13;18;6;7;7;8;4;3;1;5;10;8;6;7;11;10;8;7;6;4;13;11;7;5;5;5;10;9;6;3;6;5;3;8
TBX19_M06157_1.94d.bed	0.17142857142857143	12	70	27652	1;0;3;0;0;0;2;1;0;0;0;0;0;1;0;0;0;0;0;4;0;0;0;0;0;0;0;0;2;0;0;0;0;0;0;0;2;0;0;1;0;1;2;2;2;1;2;2;0;0;0;0;2;0;1;0;2;0;1;2;2;0;0;0;0;2;0;0;0;0;0;2;4;0;0;0;0;3;0;2;0;0;0;0;0;0;0;0;0;2;0;0;0;0;0;0;1;0;0;0;0;1;2;0;0;0;0;0;0;0;1;0;0;0;0;0;0;2;0;1;0;0;0;0;0;0;0;1;0;0;0;0;2;0;0;2;0;0;0;0;0;0;0;0;0;0;0;0;0;2
MAFK_M05885_1.94d.bed	0.17117117117117117	19	111	32311	2;2;1;0;0;0;0;0;0;0;2;1;4;3;0;1;1;0;0;0;0;0;0;0;2;0;0;0;0;0;0;0;0;0;2;2;0;2;1;0;0;4;0;0;1;0;2;2;0;0;0;2;1;0;0;1;0;2;0;1;0;0;0;0;2;2;3;1;2;0;0;2;2;2;0;0;0;0;0;1;1;1;6;2;0;0;0;2;2;0;1;0;0;0;0;0;3;0;0;0;0;0;1;0;0;2;1;0;2;0;2;0;0;0;0;0;2;1;0;0;0;2;2;0;0;0;0;1;3;0;0;0;0;0;0;0;2;0;2;0;2;0;3;0;0;0;0;3;0;2
ZNF704_M09387_1.94d.bed	0.1710914454277286	58	339	33371	2;0;0;0;0;0;0;4;4;4;0;0;4;2;0;2;6;0;2;0;4;2;2;0;4;4;0;2;2;3;4;0;0;4;12;2;4;6;6;4;1;5;1;4;0;0;2;4;4;0;6;8;2;2;4;6;2;2;4;4;4;4;2;0;6;8;2;4;8;2;2;4;2;0;2;2;8;6;5;4;0;0;2;4;2;0;3;0;2;2;0;2;2;6;4;0;0;2;8;2;0;0;0;2;6;1;2;2;6;0;2;6;2;2;0;0;0;2;2;2;0;2;2;0;0;4;0;0;2;0;0;2;2;0;1;2;0;2;0;2;0;2;2;0;0;2;0;0;0;2
ZBTB7A_M06235_1.94d.bed	0.17105263157894737	13	76	24280	1;1;0;1;0;1;0;2;1;1;1;0;1;1;0;1;0;2;1;0;0;1;0;0;0;2;0;1;1;2;0;0;1;0;0;0;0;0;0;0;1;0;2;0;0;1;0;0;0;1;1;0;0;2;0;0;1;0;0;1;2;1;2;0;1;0;0;1;1;0;0;0;1;0;1;3;0;0;0;1;2;1;0;1;0;1;1;0;0;0;0;1;0;0;0;0;0;1;0;1;0;0;0;2;0;1;0;0;0;1;0;1;1;0;0;1;0;0;1;1;0;0;0;1;1;0;0;1;0;0;0;0;0;0;1;0;0;0;0;2;0;1;0;0;0;0;0;0;0;3
NFIX_M05942_1.94d.bed	0.17101449275362318	59	345	44629	2;0;0;1;0;1;0;0;2;0;2;1;7;0;1;1;2;0;1;4;0;0;4;0;1;3;2;1;0;5;1;0;0;0;1;2;1;0;0;2;2;2;2;2;4;6;0;2;7;3;2;0;0;3;2;1;1;2;4;2;0;1;4;2;6;4;8;3;5;2;8;0;1;4;4;5;8;2;4;3;6;3;1;3;4;3;0;2;8;2;7;4;4;6;2;6;3;6;5;3;0;4;3;4;1;5;2;2;0;3;1;2;0;1;2;1;2;1;3;0;2;2;3;2;3;0;3;2;0;2;0;0;5;1;4;4;3;3;1;2;0;1;0;0;4;1;5;2;1;4
ZNF667_M10377_1.94d.bed	0.16818181818181818	37	220	40820	2;5;1;2;3;1;1;0;0;0;0;1;2;0;0;0;1;2;1;2;0;1;0;4;3;1;1;5;2;2;0;1;3;0;2;2;1;1;0;1;2;2;0;1;1;0;1;0;4;6;0;1;2;2;1;4;0;2;4;0;1;0;1;0;3;3;1;3;5;3;2;2;2;0;2;4;4;2;1;1;1;2;3;2;2;4;0;2;2;1;5;3;0;0;0;1;1;0;1;3;1;0;0;0;3;2;2;1;2;0;2;2;1;1;1;1;2;4;0;2;0;2;1;2;1;0;0;1;1;1;1;2;1;1;0;1;0;0;3;0;1;0;1;3;1;3;1;1;2;1
SMAD1_M06764_1.94d.bed	0.16793893129770993	110	655	74996	6;5;4;2;6;5;5;4;2;3;7;6;5;6;8;8;2;7;4;4;2;4;6;2;1;5;5;6;5;3;5;7;1;2;1;4;7;8;4;1;3;8;1;3;5;2;1;2;2;0;4;3;5;7;5;7;12;3;6;5;8;6;3;2;6;11;5;11;5;8;9;8;5;5;6;8;4;8;6;8;7;8;7;3;5;4;3;3;3;2;4;6;1;3;2;9;3;5;5;2;2;1;5;5;2;4;2;4;5;7;2;4;2;4;3;3;1;1;4;7;3;2;5;5;4;0;2;3;6;4;10;8;7;2;2;3;5;3;3;5;1;3;4;3;0;2;1;3;4;4
CTCF_M05451_1.94d.bed	0.16771653543307086	213	1270	76453	7;3;2;6;7;3;7;5;9;6;4;5;3;4;7;6;3;6;10;8;6;10;8;8;6;5;9;10;8;6;8;12;6;5;7;8;11;7;7;9;9;8;5;6;11;7;16;13;8;22;15;12;7;12;12;13;11;8;16;21;16;15;21;15;22;20;21;16;14;12;16;8;11;16;15;20;13;13;15;10;9;16;15;9;13;13;14;15;16;14;17;14;12;8;8;10;10;10;8;5;7;7;8;6;6;5;2;10;3;6;3;2;3;2;8;5;5;2;2;2;2;1;3;5;4;5;7;3;4;3;5;7;2;6;3;5;3;3;2;4;7;6;6;9;2;3;5;3;1;12
MBD2_M06638_1.94d.bed	0.1676829268292683	55	328	34675	2;2;0;0;0;0;0;0;0;1;1;1;1;2;0;4;2;2;2;4;1;2;1;0;1;2;6;1;1;0;1;3;2;6;0;2;5;4;5;3;3;3;3;2;4;2;2;2;4;3;0;6;3;6;3;2;3;5;2;3;5;3;6;3;1;2;5;9;2;1;5;2;3;4;3;1;3;1;4;5;4;7;2;2;1;0;4;3;7;1;4;0;2;4;3;3;1;6;2;0;2;2;3;2;2;2;0;2;3;2;1;0;7;1;1;3;2;0;0;2;1;0;2;1;1;1;1;0;1;0;2;1;1;1;1;2;1;2;0;1;3;1;1;2;2;1;0;3;0;2
HOXA10_M09699_1.94d.bed	0.16666666666666666	1	6	20254	1;0;0;0;0;0;0;0;0;0;0;0;0;0;0;0;0;0;0;0;0;0;0;0;0;0;0;0;0;0;0;0;0;0;0;0;0;0;0;0;0;0;0;0;0;0;0;0;0;0;0;0;0;0;0;0;0;0;0;0;1;0;0;0;0;0;0;0;0;0;0;0;0;0;0;0;0;0;0;0;0;0;0;1;0;0;0;0;0;0;0;0;0;0;0;0;0;0;0;0;0;0;0;0;0;0;0;0;0;0;0;0;0;0;0;0;0;0;0;0;0;0;0;0;0;0;0;0;0;0;0;0;0;0;0;0;0;0;0;1;0;0;0;0;0;0;0;0;0;1
TFAP2B_M10001_1.94d.bed	0.16666666666666666	32	192	28845	2;0;0;0;2;0;3;0;2;0;2;0;0;2;0;5;1;0;2;2;0;2;0;1;0;0;2;1;0;0;2;1;3;0;2;2;2;4;0;0;0;0;2;0;0;0;0;2;0;0;4;4;2;2;2;2;1;0;0;0;0;3;2;0;0;0;8;0;4;2;1;6;5;0;0;2;4;1;2;0;1;3;2;0;2;2;0;2;4;0;1;5;2;1;2;0;2;5;0;0;0;2;2;0;6;0;8;2;2;0;0;1;0;0;0;0;0;2;0;2;0;0;0;0;0;0;0;0;2;2;2;0;0;2;0;1;0;5;2;1;0;0;0;0;0;0;4;0;0;3
SOX12_M09155_1.94d.bed	0.16666666666666666	2	12	20610	1;0;0;0;0;0;1;0;0;0;0;0;0;0;0;0;0;0;1;0;0;0;1;0;0;0;0;0;0;0;0;0;0;0;0;0;0;0;0;0;0;0;0;0;0;0;0;0;0;0;0;0;0;0;0;0;0;0;0;0;0;0;0;1;0;0;0;0;0;1;0;0;0;0;0;0;0;0;0;0;0;0;0;0;0;0;0;0;0;0;0;0;0;0;0;0;0;1;0;0;0;0;0;0;0;0;0;1;0;0;1;0;0;0;0;0;0;0;0;0;0;1;0;0;0;0;0;0;0;0;0;0;0;0;0;0;0;0;0;0;0;0;0;0;0;0;0;0;0;1
CEBPD_M05591_1.94d.bed	0.16666666666666666	1	6	20108	1;0;0;0;0;0;0;0;0;0;0;0;0;0;0;0;0;0;0;0;0;0;0;0;0;0;0;1;0;1;0;0;0;0;0;0;0;0;0;0;0;0;0;0;0;0;0;0;0;0;0;0;0;0;0;0;0;0;0;0;0;0;0;0;0;0;0;0;0;0;0;0;0;0;0;0;0;0;0;0;0;0;0;0;0;0;0;0;0;0;0;0;0;0;0;0;0;0;0;0;0;0;0;0;0;0;0;0;0;0;0;0;0;0;0;0;0;0;0;0;0;0;0;0;0;0;0;0;0;0;0;0;0;0;0;0;0;0;0;0;0;0;0;0;0;1;0;0;0;1
HMX3_M05795_1.94d.bed	0.16666666666666666	2	12	20702	1;0;0;0;0;0;0;0;0;0;0;0;0;0;0;0;0;0;0;0;0;0;0;0;0;0;0;0;0;0;0;0;0;0;0;0;0;0;0;0;0;0;0;0;0;0;0;0;1;0;0;0;0;0;0;0;0;0;0;0;0;0;0;1;0;0;0;0;0;0;0;0;0;0;0;0;1;0;1;0;0;0;0;0;0;0;0;0;1;0;0;0;1;0;0;0;0;0;0;0;0;0;0;0;0;0;0;0;0;0;0;0;0;0;0;0;0;0;0;0;0;0;0;1;0;0;0;0;0;0;0;0;0;0;0;0;0;0;0;0;0;0;0;0;0;0;0;1;1;1
ZNF674_ZNF674.RCADE.bed	0.16666666666666666	56	336	47160	3;0;1;2;2;1;3;3;2;3;2;3;4;3;2;4;4;4;2;2;2;4;0;2;5;2;1;1;1;3;1;2;3;1;3;3;2;2;1;3;2;5;6;4;2;5;5;5;3;0;3;0;2;1;0;2;2;2;2;2;5;4;2;3;3;3;5;7;3;2;4;5;3;4;6;2;4;5;3;1;4;3;1;4;3;1;2;2;4;4;3;2;2;3;1;3;0;3;3;4;0;1;3;0;2;4;2;1;0;3;1;5;0;1;0;2;2;0;1;0;4;2;4;1;0;1;1;0;0;1;1;1;0;1;1;1;2;1;1;1;0;2;2;3;0;2;0;0;2;1
PAX1_M05977_1.94d.bed	0.16666666666666666	6	36	22688	2;0;0;0;0;0;0;0;0;0;1;0;0;0;0;0;0;0;0;0;0;0;0;0;0;0;0;0;1;1;0;0;0;0;1;0;0;0;0;0;0;1;1;0;1;0;0;0;1;1;0;1;1;0;0;0;1;0;0;0;0;0;1;0;0;0;0;1;2;1;0;0;0;0;0;0;0;0;0;1;0;0;0;1;0;0;0;1;0;0;0;0;0;1;1;1;0;0;0;0;0;0;0;0;0;1;0;1;2;0;0;1;0;0;0;0;0;0;0;0;0;0;0;0;0;0;0;0;0;1;0;0;0;0;0;0;0;1;0;0;0;0;0;0;1;0;0;0;1;1
ELK1_M00977_1.94d.bed	0.16666666666666666	6	36	22530	1;1;0;0;0;0;0;0;0;0;0;0;0;0;0;0;0;1;0;0;0;0;0;0;1;0;0;0;0;0;0;0;0;0;0;0;0;1;0;1;1;0;0;0;0;1;0;1;0;0;0;0;0;0;1;1;0;0;0;1;1;0;0;0;1;0;0;0;0;1;0;2;0;0;0;1;1;0;0;0;1;0;0;0;1;1;0;0;0;1;0;0;0;0;1;0;0;0;0;1;0;1;0;0;0;0;0;1;0;0;1;0;0;0;0;0;0;0;0;0;0;0;0;0;0;0;0;0;0;1;0;0;0;1;0;0;2;0;0;0;0;0;0;0;0;0;1;1;0;1
HOXC11_M05822_1.94d.bed	0.16666666666666666	1	6	20254	1;0;0;0;0;0;0;0;0;0;0;0;0;0;0;0;0;0;0;0;0;0;0;0;0;0;0;0;0;0;0;0;0;0;0;0;0;0;0;0;0;0;0;0;0;0;0;0;0;0;0;0;0;0;0;0;0;0;0;0;1;0;0;0;0;0;0;0;0;0;0;0;0;0;0;0;0;0;0;0;0;0;0;1;0;0;0;0;0;0;0;0;0;0;0;0;0;0;0;0;0;0;0;0;0;0;0;0;0;0;0;0;0;0;0;0;0;0;0;0;0;0;0;0;0;0;0;0;0;0;0;0;0;0;0;0;0;0;0;1;0;0;0;0;0;0;0;0;0;1
ATOH7_M08749_1.94d.bed	0.16666666666666666	4	24	21268	1;0;0;0;0;0;0;0;0;0;0;0;0;0;0;0;0;1;0;1;0;0;0;1;0;0;0;0;1;0;0;0;0;0;0;0;0;0;0;0;0;0;1;0;0;0;0;0;2;0;0;0;0;0;0;0;0;0;0;0;0;0;0;0;0;1;0;0;0;1;0;1;0;0;0;0;0;0;0;1;0;0;0;0;0;0;0;1;0;0;0;0;0;0;0;0;2;0;2;0;0;0;0;1;0;0;0;0;0;0;0;0;0;1;0;0;0;0;0;0;0;0;0;0;0;0;0;0;0;0;0;0;0;0;0;1;0;1;0;0;1;0;0;0;0;0;0;0;0;1
BARHL2_M05570_1.94d.bed	0.16666666666666666	6	36	24264	1;0;1;0;0;0;0;0;1;0;0;1;0;0;0;0;1;1;0;0;0;0;0;0;0;1;0;0;0;0;0;0;1;1;0;1;1;0;1;0;0;0;1;0;0;0;0;0;0;0;0;1;0;0;1;0;0;1;0;0;1;2;0;0;0;0;0;0;0;0;1;0;1;0;0;0;0;0;0;0;0;0;1;0;0;0;0;1;0;0;1;0;0;0;0;0;0;1;1;0;0;1;0;0;0;0;0;0;0;0;1;0;0;0;0;0;0;0;0;0;0;0;0;0;0;1;0;1;1;0;0;0;0;0;0;0;1;0;1;1;0;0;0;0;0;0;0;0;0;1
CEBPE_M05592_1.94d.bed	0.16666666666666666	1	6	20108	1;0;0;0;0;0;0;0;0;0;0;0;0;0;0;0;0;0;0;0;0;0;0;0;0;0;0;1;0;1;0;0;0;0;0;0;0;0;0;0;0;0;0;0;0;0;0;0;0;0;0;0;0;0;0;0;0;0;0;0;0;0;0;0;0;0;0;0;0;0;0;0;0;0;0;0;0;0;0;0;0;0;0;0;0;0;0;0;0;0;0;0;0;0;0;0;0;0;0;0;0;0;0;0;0;0;0;0;0;0;0;0;0;0;0;0;0;0;0;0;0;0;0;0;0;0;0;0;0;0;0;0;0;0;0;0;0;0;0;0;0;0;0;0;0;1;0;0;0;1
HOMEZ_M05805_1.94d.bed	0.16666666666666666	2	12	21956	1;0;0;0;0;0;0;0;0;0;0;1;0;0;0;0;0;0;0;0;0;0;0;0;0;0;0;1;1;0;0;0;0;0;0;0;0;0;0;0;0;0;0;0;0;0;0;0;0;0;0;0;0;0;0;0;0;0;0;0;0;0;0;0;0;0;0;0;0;0;0;0;1;0;0;0;0;0;0;0;0;0;0;0;0;0;0;0;0;0;0;1;0;0;0;0;0;0;0;0;0;0;0;0;0;0;0;0;0;0;0;0;0;1;0;0;0;0;0;0;0;0;0;0;0;0;0;0;0;0;0;0;0;0;0;0;0;1;0;0;0;0;0;0;0;0;0;2;0;1
HOXD12_M05834_1.94d.bed	0.16666666666666666	1	6	20254	1;0;0;0;0;0;0;0;0;0;0;0;0;0;0;0;0;0;0;0;0;0;0;0;0;0;0;0;0;0;0;0;0;0;0;0;0;0;0;0;0;0;0;0;0;0;0;0;0;0;0;0;0;0;0;0;0;0;0;0;1;0;0;0;0;0;0;0;0;0;0;0;0;0;0;0;0;0;0;0;0;0;0;1;0;0;0;0;0;0;0;0;0;0;0;0;0;0;0;0;0;0;0;0;0;0;0;0;0;0;0;0;0;0;0;0;0;0;0;0;0;0;0;0;0;0;0;0;0;0;0;0;0;0;0;0;0;0;0;1;0;0;0;0;0;0;0;0;0;1
VENTX_M10022_1.94d.bed	0.16666666666666666	6	36	24264	1;0;1;0;0;0;0;0;1;0;0;1;0;0;0;0;1;1;0;0;0;0;0;0;0;1;0;0;0;0;0;0;1;1;0;1;1;0;1;0;0;0;1;0;0;0;0;0;0;0;0;1;0;0;1;0;0;1;0;0;1;2;0;0;0;0;0;0;0;0;1;0;1;0;0;0;0;0;0;0;0;0;1;0;0;0;0;1;0;0;1;0;0;0;0;0;0;1;1;0;0;1;0;0;0;0;0;0;0;0;1;0;0;0;0;0;0;0;0;0;0;0;0;0;0;1;0;1;1;0;0;0;0;0;0;0;1;0;1;1;0;0;0;0;0;0;0;0;0;1
CEBPB_M05589_1.94d.bed	0.16666666666666666	1	6	20108	1;0;0;0;0;0;0;0;0;0;0;0;0;0;0;0;0;0;0;0;0;0;0;0;0;0;0;1;0;1;0;0;0;0;0;0;0;0;0;0;0;0;0;0;0;0;0;0;0;0;0;0;0;0;0;0;0;0;0;0;0;0;0;0;0;0;0;0;0;0;0;0;0;0;0;0;0;0;0;0;0;0;0;0;0;0;0;0;0;0;0;0;0;0;0;0;0;0;0;0;0;0;0;0;0;0;0;0;0;0;0;0;0;0;0;0;0;0;0;0;0;0;0;0;0;0;0;0;0;0;0;0;0;0;0;0;0;0;0;0;0;0;0;0;0;1;0;0;0;1
ZNF615_ZNF615.MEME.bed	0.16666666666666666	20	120	40085	1;0;3;0;1;0;0;2;1;1;0;1;2;1;0;2;0;0;0;0;0;0;0;0;2;2;0;3;2;0;0;0;1;0;0;2;1;1;1;0;0;1;0;1;0;1;0;3;0;0;4;1;0;1;1;0;0;1;1;0;0;1;0;0;1;1;0;0;1;4;1;1;0;1;2;1;1;2;1;1;2;1;0;2;0;1;0;0;1;1;1;1;0;0;1;0;1;2;1;1;1;1;0;2;1;0;0;1;0;1;2;1;1;0;1;1;1;0;0;1;0;1;0;0;0;0;2;2;0;1;1;1;1;0;1;2;2;1;1;0;2;1;0;0;2;1;0;1;0;1
HOXC12_M05827_1.94d.bed	0.16666666666666666	1	6	20254	1;0;0;0;0;0;0;0;0;0;0;0;0;0;0;0;0;0;0;0;0;0;0;0;0;0;0;0;0;0;0;0;0;0;0;0;0;0;0;0;0;0;0;0;0;0;0;0;0;0;0;0;0;0;0;0;0;0;0;0;1;0;0;0;0;0;0;0;0;0;0;0;0;0;0;0;0;0;0;0;0;0;0;1;0;0;0;0;0;0;0;0;0;0;0;0;0;0;0;0;0;0;0;0;0;0;0;0;0;0;0;0;0;0;0;0;0;0;0;0;0;0;0;0;0;0;0;0;0;0;0;0;0;0;0;0;0;0;0;1;0;0;0;0;0;0;0;0;0;1
HOXA10_M09613_1.94d.bed	0.16666666666666666	1	6	20254	1;0;0;0;0;0;0;0;0;0;0;0;0;0;0;0;0;0;0;0;0;0;0;0;0;0;0;0;0;0;0;0;0;0;0;0;0;0;0;0;0;0;0;0;0;0;0;0;0;0;0;0;0;0;0;0;0;0;0;0;1;0;0;0;0;0;0;0;0;0;0;0;0;0;0;0;0;0;0;0;0;0;0;1;0;0;0;0;0;0;0;0;0;0;0;0;0;0;0;0;0;0;0;0;0;0;0;0;0;0;0;0;0;0;0;0;0;0;0;0;0;0;0;0;0;0;0;0;0;0;0;0;0;0;0;0;0;0;0;1;0;0;0;0;0;0;0;0;0;1
ZNF540_ZNF540.MEME.bed	0.16666666666666666	2	12	29438	1;0;0;0;0;0;0;0;1;0;0;0;0;0;0;0;0;0;0;1;0;0;0;0;0;0;0;0;0;0;0;0;1;0;0;0;0;0;0;0;0;0;0;1;0;0;0;0;0;0;0;0;0;0;0;0;0;0;0;0;0;1;0;0;0;0;0;0;0;0;0;1;0;0;0;0;0;0;0;0;0;0;0;0;0;0;0;0;0;0;0;0;0;0;0;0;0;1;0;0;0;0;0;0;0;0;0;0;0;0;0;0;0;0;0;0;0;0;0;0;0;0;0;0;0;0;0;0;1;0;0;0;0;0;0;0;0;0;0;0;0;1;0;0;0;0;0;0;0;1
OVOL1_M09035_1.94d.bed	0.16666666666666666	1	6	20396	1;0;0;0;0;0;0;0;0;0;0;0;0;0;0;1;0;0;0;0;0;0;0;0;0;0;0;0;0;0;0;0;0;0;0;0;0;0;1;0;0;0;0;0;0;0;1;0;0;0;0;0;0;0;0;0;0;0;0;0;0;0;0;0;0;0;0;0;0;0;0;0;0;0;0;0;0;0;0;0;0;0;0;0;0;0;0;0;0;0;0;0;0;0;0;0;0;0;0;0;0;0;0;0;0;0;0;0;0;0;0;0;0;0;0;0;0;0;0;0;0;0;0;0;0;0;0;0;0;0;0;0;0;0;0;0;0;0;0;0;0;0;0;0;0;0;0;0;0;1
IRF3_M08827_1.94d.bed	0.1660377358490566	44	265	50570	1;1;2;2;1;3;3;2;3;2;3;1;0;1;1;1;2;4;2;3;0;4;3;0;1;1;2;1;1;2;2;1;2;1;0;1;4;1;0;0;2;4;0;3;1;2;1;2;5;2;4;4;6;0;2;0;2;2;1;1;1;1;4;1;1;4;1;3;1;5;1;4;2;6;0;3;3;0;1;7;4;4;0;2;3;3;3;1;4;2;2;0;2;6;2;2;2;1;3;0;1;0;2;2;1;0;1;1;1;1;0;0;3;0;2;0;1;2;1;0;3;1;2;2;1;3;1;1;0;1;0;2;1;1;0;1;0;5;1;0;2;1;1;2;1;1;3;1;0;3
NFYA_M06672_1.94d.bed	0.16593886462882096	38	229	40420	3;0;1;2;2;1;1;3;0;0;2;2;2;1;1;1;1;0;1;2;1;2;4;0;0;2;1;0;1;2;3;0;3;2;1;0;1;1;1;1;0;1;0;3;4;2;3;4;1;2;1;0;2;1;0;0;1;3;2;2;2;2;1;4;2;4;6;2;4;4;4;1;0;4;1;1;1;2;1;6;4;1;2;4;3;3;1;2;1;5;1;1;0;4;2;2;0;0;1;1;1;1;2;1;1;0;1;1;1;1;0;2;1;1;2;2;1;2;0;0;1;0;0;3;2;2;3;1;1;2;1;1;0;1;1;1;1;0;2;0;1;1;1;0;0;1;3;0;1;2
ZNF610_M10398_1.94d.bed	0.16560509554140126	26	157	26633	3;4;0;0;1;0;0;1;0;1;2;0;0;1;1;0;0;0;0;2;0;0;0;0;0;2;2;0;0;0;3;2;1;3;1;2;1;0;0;0;1;2;2;2;0;6;3;4;2;1;1;2;1;0;1;0;2;2;2;2;2;2;2;3;2;0;1;1;3;1;2;2;2;2;2;3;3;1;0;1;1;1;2;3;2;1;2;2;1;1;2;0;1;1;0;0;1;0;0;1;0;1;2;0;0;0;1;2;0;0;3;0;1;4;0;0;3;2;0;1;1;1;1;1;1;0;0;0;0;0;0;0;1;0;0;0;1;0;0;1;0;1;0;0;0;0;0;0;0;1
ZNF610_ZNF610.RCADE.bed	0.16560509554140126	26	157	26633	3;4;0;0;1;0;0;1;0;1;2;0;0;1;1;0;0;0;0;2;0;0;0;0;0;2;2;0;0;0;3;2;1;3;1;2;1;0;0;0;1;2;2;2;0;6;3;4;2;1;1;2;1;0;1;0;2;2;2;2;2;2;2;3;2;0;1;1;3;1;2;2;2;2;2;3;3;1;0;1;1;1;2;3;2;1;2;2;1;1;2;0;1;1;0;0;1;0;0;1;0;1;2;0;0;0;1;2;0;0;3;0;1;4;0;0;3;2;0;1;1;1;1;1;1;0;0;0;0;0;0;0;1;0;0;0;1;0;0;1;0;1;0;0;0;0;0;0;0;1
ZNF100_ZNF100.RCADE.bed	0.16558675305975523	460	2778	125918	18;12;8;11;20;16;21;13;16;13;11;14;17;8;17;13;13;22;24;11;14;6;18;30;24;26;15;14;9;17;22;13;18;19;18;12;27;16;20;21;19;18;18;23;19;29;25;22;32;46;32;29;36;29;26;32;41;30;34;28;38;32;46;28;29;44;40;29;31;30;32;34;29;29;29;20;19;33;34;26;27;34;30;30;25;22;33;15;10;19;21;12;22;21;25;14;10;13;7;8;7;7;13;17;14;8;11;10;10;9;2;14;11;16;6;17;7;3;11;17;7;10;3;15;8;8;11;12;7;4;9;10;5;11;31;10;5;4;9;10;19;5…
ATOH7_M09817_1.94d.bed	0.1652892561983471	20	121	31767	2;0;0;2;0;1;7;0;0;0;0;0;0;1;0;1;0;0;0;1;0;0;4;2;0;0;0;2;2;2;0;0;1;0;0;0;0;0;1;0;0;0;0;0;1;1;0;0;2;0;3;1;0;0;0;1;0;0;1;2;2;2;0;2;1;0;3;0;2;1;2;0;0;1;2;0;2;0;4;0;0;2;2;1;0;0;2;0;0;1;2;1;0;1;3;0;0;1;2;0;1;0;2;0;4;0;0;0;0;0;0;0;0;0;2;0;2;0;0;2;0;0;1;0;1;1;2;0;2;4;2;0;0;0;2;2;0;1;1;0;2;0;0;0;0;1;0;1;0;1
AR_M05563_1.94d.bed	0.16494845360824742	16	97	27360	1;1;0;0;2;0;2;1;3;0;2;0;0;3;0;0;0;0;2;0;1;3;0;1;0;0;1;0;0;0;0;0;2;0;0;2;2;0;0;0;1;0;0;2;0;0;0;1;0;0;2;0;0;0;0;0;1;0;4;0;0;0;0;3;3;0;0;2;0;0;2;1;0;0;0;0;0;1;5;0;3;0;0;0;3;2;0;0;0;1;0;2;0;1;1;0;0;1;0;1;2;0;0;1;0;0;0;0;0;0;0;0;0;0;0;2;0;0;0;0;0;0;0;0;0;1;0;1;0;0;0;0;2;0;0;2;0;0;4;0;2;1;0;0;1;1;2;0;0;2
ATOH1_M09557_1.94d.bed	0.1646090534979424	120	729	49815	7;4;7;9;7;5;15;7;5;6;1;5;2;6;6;4;0;2;2;8;1;5;6;5;5;6;4;11;3;4;6;5;6;2;4;8;6;4;7;3;12;3;8;7;2;4;3;6;0;5;2;12;7;8;10;3;1;10;1;10;5;5;5;6;2;6;3;12;3;5;16;7;10;6;5;11;8;8;9;4;6;7;3;6;1;4;4;8;4;4;11;5;5;5;6;6;4;4;4;4;0;0;4;2;7;3;4;4;2;2;2;5;5;0;0;1;4;1;2;3;3;5;0;1;3;0;5;9;4;2;3;0;2;0;3;6;5;5;2;1;4;9;0;6;8;0;3;4;10;14
ZNF460_ZNF460.RCADE.bed	0.1640162721893491	887	5408	329938	37;26;30;33;38;25;43;25;24;28;30;28;38;26;36;44;31;30;40;27;26;31;39;30;43;24;28;27;30;39;40;30;43;37;35;35;42;34;34;35;37;49;35;26;41;49;51;53;41;63;49;46;46;50;50;58;59;47;57;32;46;59;69;49;60;77;58;54;43;53;49;60;73;71;58;68;57;67;56;43;50;55;57;51;47;43;30;36;37;37;49;45;36;28;27;33;32;29;29;35;22;27;22;33;35;24;23;30;25;25;39;30;31;23;19;31;22;16;29;24;17;27;23;22;27;21;28;20;23;25;25;23;13;…
ATF2_M08481_1.94d.bed	0.16326530612244897	8	49	22364	1;0;3;1;0;0;0;1;0;0;0;0;0;2;0;0;0;4;1;0;1;0;0;0;0;0;0;0;0;0;0;1;0;0;0;0;0;0;0;0;0;0;0;0;2;0;0;1;0;3;0;0;2;1;0;0;0;0;0;0;0;0;1;0;1;0;2;0;0;0;2;0;1;0;0;2;0;2;0;0;0;0;0;0;0;0;0;0;0;0;0;0;0;0;0;0;2;0;0;0;0;0;1;0;0;0;0;0;1;0;1;0;0;0;0;0;0;0;0;0;0;0;0;0;1;0;0;0;0;0;0;0;0;0;0;0;0;0;1;0;0;0;0;1;0;0;2;0;2;1
ZNF18_ZNF18.MEME.bed	0.16314199395770393	108	662	76915	5;1;4;6;5;5;8;1;5;3;3;3;5;6;3;6;2;6;6;2;11;8;6;13;3;6;5;1;8;6;3;6;2;3;1;2;11;5;6;6;3;5;5;2;2;6;1;4;7;3;7;5;4;7;3;7;4;3;4;6;6;7;8;6;4;4;6;9;9;2;3;3;9;11;2;10;12;9;4;7;4;11;2;9;3;0;4;3;2;7;2;2;3;6;1;1;0;4;5;1;8;5;3;4;2;3;3;3;2;1;2;1;4;2;3;6;5;8;3;3;1;3;3;7;3;6;2;2;5;3;3;5;6;2;2;2;3;4;6;3;4;5;2;6;4;4;1;2;2;3
ZNF93_ZNF93.RCADE.bed	0.16293696065525815	2228	13674	606639	59;69;74;53;79;86;75;54;49;80;69;65;54;71;61;81;68;67;73;71;76;62;66;60;79;67;83;95;94;78;101;90;100;106;90;108;109;124;100;111;93;102;122;120;104;148;141;140;119;158;177;141;140;108;105;133;161;121;153;140;144;154;149;157;113;167;182;149;121;128;149;131;123;115;126;115;142;156;113;134;119;162;139;115;133;115;131;102;118;110;110;102;102;107;70;90;90;92;84;75;73;64;72;114;103;97;67;83;76;50;70;76;…
EOMES_M05671_1.94d.bed	0.16279069767441862	14	86	32482	1;1;1;1;0;1;1;0;0;1;0;2;1;0;2;0;1;0;1;1;1;1;0;0;0;0;0;0;0;2;2;0;2;0;1;1;0;0;0;1;0;0;1;0;0;0;0;0;0;1;0;0;0;1;1;0;1;0;0;0;1;1;0;0;0;2;1;1;0;0;1;0;2;1;1;1;2;0;0;0;1;2;0;0;0;0;1;1;0;0;0;0;1;0;0;1;0;0;0;0;1;0;1;0;2;0;1;0;1;1;0;2;2;1;1;0;0;0;0;2;0;0;0;0;1;1;0;0;0;0;0;0;2;0;0;0;1;0;1;2;1;1;0;0;1;1;0;2;1;3
ZNF41_M10352_1.94d.bed	0.16251728907330568	235	1446	110461	7;7;9;6;7;6;8;5;8;12;8;6;8;8;14;8;10;8;8;9;6;8;4;6;10;11;11;2;6;5;8;5;7;9;5;6;13;10;8;11;5;12;7;8;10;8;16;8;9;9;16;5;8;7;14;8;9;15;10;8;7;24;15;15;13;16;13;18;12;13;17;13;12;19;12;7;9;18;16;18;6;19;17;21;18;22;14;12;15;7;14;11;20;9;12;20;13;11;14;5;16;11;8;14;8;10;5;9;5;5;7;4;9;7;6;3;4;8;7;11;7;5;9;10;8;2;10;7;4;8;10;5;3;7;8;6;5;7;6;4;6;9;10;7;5;11;11;7;11;8
ATF3_M09744_1.94d.bed	0.16129032258064516	10	62	23648	2;2;0;2;0;0;0;0;0;0;0;2;0;0;5;1;0;0;1;0;0;0;1;0;0;0;0;0;0;1;1;0;0;0;0;0;0;0;0;0;0;0;2;0;0;1;1;2;0;0;2;0;0;0;0;0;0;0;0;0;1;0;2;0;2;0;0;0;2;0;0;3;0;2;0;0;2;0;0;0;0;0;0;2;0;0;0;0;0;0;0;2;0;0;0;2;1;0;0;0;0;1;0;0;0;0;0;3;1;0;0;0;0;0;0;0;0;0;0;0;0;0;0;2;0;0;0;0;0;0;0;0;0;0;0;0;0;0;1;0;0;0;0;1;0;0;2;0;2;1
ZNF311_ZNF311.MEME.bed	0.161061625159062	886	5501	276203	29;33;11;28;48;46;46;20;19;27;27;34;38;38;39;22;34;33;43;24;27;17;19;51;42;21;29;36;27;25;50;45;39;46;45;34;46;51;48;45;28;38;41;34;40;68;61;59;59;84;66;65;72;47;40;89;55;31;69;46;53;61;71;61;51;65;71;64;47;50;69;60;41;50;44;37;56;63;44;63;69;78;54;42;49;53;46;33;40;29;48;29;42;40;36;23;40;37;21;15;33;15;25;43;34;28;18;17;30;16;14;30;26;19;24;25;24;9;20;22;18;16;14;29;30;35;19;26;16;10;12;20;20;1…
AR_M07575_1.94d.bed	0.16091954022988506	14	87	28330	3;0;0;3;1;0;5;0;0;0;0;2;0;0;2;0;0;0;0;0;5;0;2;0;0;1;0;0;0;0;0;2;0;0;1;2;0;0;0;0;0;0;1;0;0;0;0;0;0;2;0;0;1;0;0;2;0;1;0;0;0;0;1;1;1;0;2;0;0;3;0;2;0;0;0;1;0;2;2;1;0;0;0;2;0;0;0;0;0;0;0;1;1;0;2;0;0;0;2;0;1;0;0;1;0;0;0;1;0;0;0;0;0;0;0;0;1;0;0;0;0;2;0;0;0;1;0;0;0;0;0;2;1;1;3;0;0;2;0;2;3;2;0;0;0;0;1;0;0;2
ZNF17_ZNF17.RCADE.bed	0.1606969990319458	166	1033	96470	11;6;4;9;4;10;9;7;3;11;11;5;5;4;5;5;4;4;9;0;5;6;10;6;9;9;9;10;4;9;6;8;9;9;5;5;6;6;9;10;10;11;7;6;12;4;6;5;4;5;5;10;10;12;8;4;6;8;11;8;6;6;6;7;10;8;11;6;11;12;8;10;8;11;13;10;11;11;13;10;7;12;10;10;9;9;8;11;5;11;6;9;7;4;7;3;6;5;12;5;6;5;6;7;7;4;7;4;5;4;7;4;5;6;5;5;2;4;6;8;10;5;5;3;8;6;4;3;4;7;4;4;7;3;6;1;2;7;4;7;7;5;3;8;5;2;4;3;8;8
ZNF148_M09349_1.94d.bed	0.160468428548821	1014	6319	293532	41;36;36;37;34;31;30;44;37;43;47;43;43;46;25;35;43;36;25;39;30;39;24;32;25;32;34;41;28;33;25;31;25;28;28;29;34;27;26;22;39;34;30;31;37;42;47;48;44;34;46;51;52;40;59;72;76;70;76;71;77;67;84;70;75;87;88;83;79;72;65;71;54;62;48;46;76;68;61;71;64;62;74;71;77;72;67;58;71;61;65;53;47;44;44;46;40;42;38;35;34;50;40;35;33;35;33;29;36;27;31;27;23;24;21;31;30;33;23;19;20;19;35;35;24;20;28;24;30;23;31;20;31;…
ZNF891_ZNF891.RCADE.bed	0.16040688575899845	205	1278	107313	6;3;7;3;6;5;6;8;9;8;4;8;6;13;7;8;10;5;14;8;9;9;10;10;11;6;9;4;9;9;4;8;10;7;12;13;7;3;9;9;4;12;8;7;7;7;3;7;14;7;7;13;9;10;11;18;10;17;6;16;4;11;10;17;9;14;11;14;16;13;14;9;12;11;12;13;15;12;10;13;12;15;13;12;15;6;14;3;8;8;14;9;5;8;7;7;9;6;11;4;7;4;7;8;6;5;9;9;6;13;5;8;6;12;4;8;9;9;3;7;8;5;8;6;13;6;8;8;9;6;10;9;11;8;2;10;6;6;4;7;7;3;7;6;3;5;4;7;5;4
ATF3_M08483_1.94d.bed	0.16	8	50	23098	2;0;0;2;0;0;0;0;0;0;0;2;0;0;4;0;0;0;0;0;0;0;2;0;0;0;0;0;0;2;2;0;0;0;0;0;0;0;0;0;0;0;2;0;0;0;0;0;2;0;2;2;0;0;0;0;0;0;0;0;0;0;0;0;0;2;2;0;0;2;0;0;1;0;2;0;0;0;0;0;0;0;0;0;0;0;0;0;0;0;0;0;2;0;0;0;3;2;0;0;0;0;0;0;0;0;0;0;1;2;0;0;0;0;0;0;0;0;0;0;0;0;0;0;0;0;0;0;0;0;0;0;0;0;0;0;0;0;0;0;0;0;0;0;0;2;0;0;2;2
CREBL2_M07230_1.94d.bed	0.16	4	25	21544	1;0;0;0;0;0;0;0;2;0;0;0;0;0;0;0;0;0;1;0;0;1;2;0;0;0;0;0;0;1;0;0;0;0;0;0;1;0;0;0;0;0;0;0;0;0;0;0;0;0;0;1;0;0;1;0;0;0;0;1;0;0;0;1;0;2;0;1;0;0;0;0;0;1;0;1;0;0;1;0;0;0;0;0;0;0;0;0;0;0;0;0;0;0;0;1;1;0;0;0;0;0;0;0;0;0;1;0;0;0;0;0;0;0;0;0;0;0;0;0;0;0;0;0;0;0;0;0;0;0;0;0;0;0;0;0;0;0;0;0;0;1;0;0;0;0;0;0;0;1
ZNF597_M09381_1.94d.bed	0.1598173515981735	35	219	35937	1;3;2;1;0;1;2;1;1;2;0;2;4;1;2;0;5;0;1;1;2;1;0;1;2;2;3;2;0;1;0;1;1;0;2;1;0;3;2;1;1;2;2;3;2;2;1;0;1;2;2;2;0;2;1;0;3;2;1;3;0;4;1;3;1;2;1;1;1;2;2;2;2;0;2;2;1;3;1;2;5;1;3;5;1;3;2;2;1;2;0;4;1;0;2;0;1;0;1;1;3;2;0;2;3;0;3;1;0;2;1;2;2;0;2;1;1;2;0;0;1;2;2;0;2;1;0;2;0;0;0;4;2;1;0;1;2;3;3;0;0;1;0;3;0;0;2;1;1;2
ZNF589_M06860_1.94d.bed	0.1597222222222222	23	144	31462	1;2;0;1;2;2;0;0;0;0;2;1;1;1;0;1;0;2;0;0;2;1;0;0;0;1;2;2;0;0;1;3;0;0;0;1;0;1;0;1;3;1;2;4;0;1;0;2;0;1;0;0;1;0;2;0;0;1;1;1;0;3;1;1;1;3;3;2;3;2;1;1;1;1;1;0;0;1;0;3;3;1;0;2;1;2;1;2;1;3;1;1;0;1;0;0;2;0;0;0;2;0;0;1;1;0;0;0;1;3;0;0;0;1;0;0;0;1;1;0;1;1;0;0;0;1;0;0;1;2;0;1;0;0;2;2;1;2;2;2;1;1;3;1;1;1;1;2;0;3
HNF4A_M05803_1.94d.bed	0.1590909090909091	21	132	32854	4;1;0;0;0;2;1;2;1;0;0;0;2;0;0;1;1;3;0;2;0;0;2;1;1;2;2;1;1;0;0;1;0;0;2;1;1;2;1;0;2;0;2;0;0;0;1;2;0;1;0;0;1;1;1;0;3;1;2;1;1;0;0;0;1;1;1;1;2;1;0;3;1;1;2;0;3;1;1;1;2;1;0;2;1;1;1;5;0;1;0;1;2;1;1;0;2;0;2;1;1;1;0;0;2;0;0;0;1;0;0;0;3;0;0;2;0;0;0;2;1;0;1;1;1;1;1;0;0;0;0;0;2;1;0;1;1;1;1;0;0;1;0;1;0;1;0;0;0;2
ZNF626_ZNF626.RCADE.bed	0.15897435897435896	62	390	55667	3;3;2;3;3;3;4;5;6;2;0;3;4;3;1;6;3;3;2;0;3;2;4;4;1;1;3;2;3;2;3;6;1;3;0;4;0;3;4;4;4;5;2;1;6;2;5;0;2;1;4;4;1;3;4;1;0;2;2;9;5;4;4;3;3;3;4;4;2;2;3;6;7;5;4;3;5;3;4;4;2;4;3;2;4;4;3;1;3;2;5;2;1;1;3;2;3;4;2;2;1;2;2;1;1;3;4;2;2;0;2;2;0;2;4;2;1;6;1;0;1;1;2;0;4;1;3;2;2;5;0;1;0;0;2;3;0;2;1;2;1;1;2;0;1;2;3;3;2;3
ZBTB4_M06842_1.94d.bed	0.15878378378378377	47	296	45255	3;4;2;1;2;1;4;1;1;3;2;2;3;5;0;0;0;3;2;0;1;1;4;2;0;1;0;3;0;2;1;2;3;1;2;2;2;3;4;3;2;3;1;2;0;2;4;4;1;0;1;3;3;1;3;1;2;1;1;3;0;1;2;6;3;4;1;3;2;1;3;4;1;3;2;4;4;2;4;2;5;5;1;4;4;1;5;2;1;4;5;0;1;2;2;4;1;1;2;1;1;1;0;0;1;0;1;1;3;3;1;0;0;1;1;0;0;3;3;4;1;3;5;2;1;5;1;0;1;5;3;0;2;0;2;2;0;3;2;2;0;1;3;2;1;1;1;0;3;2
ZNF146_M10372_1.94d.bed	0.15874692009855684	451	2841	188254	15;25;21;16;20;23;21;25;21;30;28;29;20;21;24;23;21;16;23;25;22;22;17;29;16;25;25;24;12;18;19;24;15;19;20;15;23;15;15;22;21;15;14;22;15;12;13;12;10;7;7;5;12;10;9;8;12;17;15;18;13;18;28;22;24;12;17;17;29;31;32;31;36;37;25;24;36;25;34;27;22;19;31;34;28;27;24;21;19;17;13;23;12;20;11;18;18;8;14;11;9;11;19;15;16;21;12;17;17;17;15;24;16;17;24;14;19;15;10;9;11;22;9;16;21;17;16;22;13;15;21;18;14;13;20;27;…
TFAP2B_M10002_1.94d.bed	0.15849673202614378	97	612	59987	2;2;4;4;3;1;4;4;3;2;4;2;3;3;4;0;4;3;3;4;4;7;5;4;3;2;2;7;3;5;4;4;2;5;6;8;6;6;5;4;3;3;7;3;2;1;5;5;5;2;6;2;4;10;3;6;2;3;6;4;2;7;8;9;8;9;7;6;6;5;8;4;6;6;5;11;9;8;6;9;3;2;4;1;9;8;9;6;6;4;5;6;6;5;4;4;5;5;2;3;4;7;2;1;2;1;1;4;3;9;3;3;1;5;7;1;5;1;3;2;4;4;3;4;5;3;0;3;4;0;3;0;4;3;1;0;7;1;4;1;2;3;4;4;2;2;2;1;0;3
SP1_M09181_1.94d.bed	0.15828303152246814	236	1491	92776	6;7;7;7;10;5;9;0;6;5;9;8;3;6;5;10;6;7;8;4;6;8;13;3;11;10;9;9;9;10;12;6;9;9;12;7;7;13;11;9;14;12;9;7;12;16;14;12;15;8;16;13;7;10;14;17;16;10;20;14;25;21;19;24;24;27;18;16;19;19;17;8;18;11;8;12;13;18;14;16;13;17;26;20;15;18;19;16;15;9;12;13;17;14;12;11;11;10;5;9;5;8;1;5;9;2;10;7;4;6;7;2;6;5;7;8;4;9;5;10;6;10;6;6;3;4;10;7;3;3;9;7;10;7;6;7;6;5;6;8;5;2;3;3;3;9;6;7;4;3
E2F1_M05625_1.94d.bed	0.15789473684210525	3	19	21064	2;0;0;0;0;0;0;0;0;1;0;0;1;0;0;0;0;1;0;0;1;0;0;0;0;0;0;0;0;0;0;0;0;0;0;0;0;0;0;1;1;0;0;0;0;0;0;0;0;0;0;0;0;0;0;0;0;0;0;0;0;0;0;0;0;0;0;1;0;0;0;0;0;0;0;1;0;0;0;0;0;0;0;0;1;0;0;0;0;0;0;0;0;0;0;0;0;0;0;0;0;0;0;0;0;0;0;0;0;1;0;0;0;0;0;0;2;0;0;0;0;0;0;0;0;0;0;0;0;0;1;0;0;0;1;1;0;0;0;0;0;0;0;0;0;0;0;0;0;1
PRDM4_M09085_1.94d.bed	0.15789473684210525	18	114	33703	1;1;0;1;1;0;1;2;0;0;1;0;1;1;1;1;0;2;0;0;1;0;1;0;1;0;2;3;1;0;2;0;1;1;0;1;0;2;0;0;0;2;1;0;0;1;0;0;2;0;0;0;2;1;0;1;0;1;1;0;1;0;1;0;0;1;1;0;1;1;1;0;1;1;2;1;3;2;0;1;1;1;0;0;0;3;1;2;2;1;2;0;1;0;1;0;1;1;0;1;0;2;0;0;1;0;2;2;0;1;1;0;2;1;1;0;1;0;0;1;2;0;1;0;0;0;2;2;0;1;0;0;0;0;1;1;0;2;0;1;1;1;0;0;1;0;2;1;0;1
ZNF141_ZNF141.RCADE.bed	0.1578294573643411	509	3225	118757	9;14;8;16;16;13;13;22;16;17;10;17;10;13;12;16;16;26;17;21;17;25;20;15;22;16;14;15;20;19;21;21;24;12;18;10;28;20;18;26;25;25;30;30;37;25;33;35;28;35;37;30;32;32;31;33;34;39;45;29;36;24;40;38;26;34;27;35;28;38;35;30;32;33;30;31;37;35;26;32;25;33;27;40;29;30;28;30;34;27;29;30;26;31;18;24;31;21;20;23;12;23;16;14;18;20;27;17;18;20;18;8;16;10;13;13;14;23;12;14;16;16;20;16;12;19;15;10;9;14;13;10;9;10;8;…
KLF1_M08867_1.94d.bed	0.15775401069518716	59	374	47235	2;1;0;0;4;2;0;4;0;1;2;1;3;0;1;1;3;4;1;3;1;3;3;2;0;2;3;2;2;1;4;3;1;4;0;3;1;1;0;1;1;6;1;1;1;5;1;3;4;2;4;4;2;2;5;5;2;7;2;2;4;6;4;2;5;4;3;7;2;4;4;3;0;3;1;8;8;3;4;6;0;3;5;5;8;2;5;6;2;0;0;2;7;2;3;0;4;3;2;0;1;2;0;1;2;1;3;1;2;2;5;2;1;4;3;1;2;0;0;2;1;3;4;5;3;1;3;4;0;3;2;4;3;1;3;5;2;0;2;1;5;3;2;0;1;3;0;1;1;2
TFAP2B_M06446_1.94d.bed	0.15763866363931237	486	3083	288169	22;20;21;19;24;25;19;25;18;18;15;27;21;32;19;21;27;24;20;20;26;19;22;27;24;14;17;21;20;23;24;29;22;25;22;17;17;18;11;22;14;21;18;13;21;25;28;29;19;18;31;16;19;23;14;15;14;19;15;25;16;12;18;9;29;23;35;48;32;38;26;17;21;36;43;29;27;17;21;27;42;41;33;15;18;20;16;19;17;19;23;12;14;14;15;12;16;20;16;27;16;15;24;19;12;18;23;18;22;25;11;15;15;16;14;15;15;19;18;19;20;15;21;14;22;19;9;14;12;20;17;15;20;12…
ATOH7_M09989_1.94d.bed	0.15760869565217392	29	184	36788	7;1;1;0;0;1;8;0;0;1;2;0;0;0;1;0;1;1;0;0;1;3;3;1;2;0;0;3;1;1;0;1;2;2;1;1;0;0;1;0;1;0;1;0;1;1;3;2;1;1;3;0;0;1;1;1;0;1;1;1;2;3;2;2;3;0;2;0;2;4;1;4;2;1;1;0;3;0;3;2;0;2;2;2;0;0;1;1;1;1;0;2;3;0;3;1;0;2;1;1;0;1;1;0;2;0;0;0;0;1;1;1;0;1;2;1;1;0;0;3;0;1;3;0;3;1;4;0;2;4;2;0;2;0;2;2;3;2;1;0;2;0;1;1;0;0;1;2;0;2
SPI1_M09193_1.94d.bed	0.15730337078651685	28	178	35398	1;3;1;1;1;3;0;3;0;0;2;2;0;3;0;2;2;1;3;1;1;0;0;0;1;2;1;1;1;2;1;0;0;2;0;1;1;1;1;0;0;1;0;1;0;0;1;1;1;2;1;0;0;0;0;4;1;4;1;2;1;1;4;3;2;0;5;3;1;1;2;2;1;0;3;1;0;2;4;3;2;3;1;1;0;0;1;0;0;3;3;1;1;1;5;1;1;0;0;1;0;1;3;0;3;0;2;0;1;0;3;0;0;0;0;1;2;0;1;2;0;2;0;3;2;0;0;2;0;2;2;0;2;0;1;1;0;0;0;2;0;3;0;0;1;3;0;2;0;1
MAFF_M09793_1.94d.bed	0.15706806282722513	30	191	35326	2;0;4;0;0;0;0;0;0;0;5;0;4;4;0;2;1;0;0;0;0;0;0;2;0;1;0;2;2;2;0;0;0;0;2;2;2;0;4;0;0;2;2;1;0;2;0;4;2;2;0;0;2;0;0;0;2;0;4;0;2;2;0;2;0;1;6;4;3;4;2;2;2;0;6;0;0;0;0;2;1;4;2;0;13;0;0;0;2;2;2;0;2;0;0;3;4;0;4;0;0;0;0;0;0;0;0;2;2;0;0;2;2;0;0;0;0;0;2;2;2;1;0;2;0;2;0;0;0;0;4;2;2;2;2;0;0;0;2;2;2;2;2;2;0;2;0;0;0;4
HES1_M00238_1.94d.bed	0.15692307692307692	51	325	42726	3;3;5;1;2;1;1;4;3;2;1;1;2;1;1;1;1;1;0;1;1;1;3;3;1;1;4;1;1;0;1;1;2;0;0;2;3;2;1;2;3;4;1;1;2;5;1;3;3;3;4;3;7;3;2;1;2;1;0;0;2;3;3;3;3;5;4;2;5;2;2;2;3;2;4;2;5;3;1;4;2;7;2;2;1;1;1;3;3;3;5;6;2;0;3;3;4;2;3;3;2;3;2;1;3;2;1;1;1;1;2;1;2;2;1;1;1;0;3;1;2;2;2;0;2;1;2;1;0;3;3;1;3;2;2;1;3;2;4;5;0;2;4;2;0;2;5;3;2;2
NR4A1_M06696_1.94d.bed	0.1568627450980392	24	153	37171	2;3;1;0;2;1;0;0;1;1;1;1;1;0;2;2;1;1;1;2;0;0;1;3;1;0;0;0;3;0;1;2;1;0;3;1;0;1;0;4;1;0;1;2;1;2;1;0;1;0;0;2;0;0;0;2;3;1;2;1;1;1;0;2;1;1;0;0;1;3;1;0;1;1;1;1;2;1;1;3;2;4;1;0;1;1;1;0;1;0;0;0;1;2;0;0;0;1;1;1;2;1;1;0;1;0;2;0;0;1;1;1;0;0;0;1;2;0;2;0;0;1;1;2;1;2;1;1;0;0;1;0;1;1;0;1;0;1;2;3;3;3;1;1;2;0;0;2;1;2
TBX6_M09211_1.94d.bed	0.15625	15	96	32289	1;0;0;0;0;1;2;0;0;0;0;1;1;1;0;1;0;1;0;0;0;1;0;0;0;0;1;0;0;0;1;1;0;0;2;1;1;2;0;0;0;2;0;0;1;0;0;0;0;0;1;0;1;0;0;1;0;0;1;1;0;0;1;1;0;0;0;1;1;0;1;0;1;1;1;0;1;0;2;1;1;2;1;1;1;0;2;1;0;2;0;0;0;1;1;1;0;1;0;1;0;1;0;1;1;1;0;0;1;0;0;0;2;2;0;1;2;0;2;0;1;1;1;0;0;1;0;1;0;1;0;0;0;1;1;0;1;5;1;2;0;2;0;0;1;3;0;0;2;1
TBX21_M06165_1.94d.bed	0.15625	15	96	32289	1;0;0;0;0;1;2;0;0;0;0;1;1;1;0;1;0;1;0;0;0;1;0;0;0;0;1;0;0;0;1;1;0;0;2;1;1;2;0;0;0;2;0;0;1;0;0;0;0;0;1;0;1;0;0;1;0;0;1;1;0;0;1;1;0;0;0;1;1;0;1;0;1;1;1;0;1;0;2;1;1;2;1;1;1;0;2;1;0;2;0;0;0;1;1;1;0;1;0;1;0;1;0;1;1;1;0;0;1;0;0;0;2;2;0;1;2;0;2;0;1;1;1;0;0;1;0;1;0;1;0;0;0;1;1;0;1;5;1;2;0;2;0;0;1;3;0;0;2;1
ATF6_M09436_1.94d.bed	0.15625	10	64	23377	2;0;0;2;0;0;0;0;0;0;0;2;0;0;6;0;0;0;2;0;0;0;0;0;0;0;0;0;0;2;0;0;0;0;0;0;0;0;0;0;0;0;2;0;0;0;2;2;0;0;2;0;0;0;1;0;0;0;0;0;2;0;2;0;2;0;0;0;2;0;0;2;0;2;0;1;2;0;0;0;0;0;0;0;0;0;0;0;0;0;0;2;0;0;0;4;0;0;0;0;0;2;0;0;0;0;0;4;2;0;0;0;0;0;0;0;0;0;0;0;0;0;0;0;0;0;0;0;0;0;0;0;0;0;1;0;0;0;0;0;0;0;0;2;0;0;2;0;2;2
STAT2_M05474_1.94d.bed	0.15625	40	256	46174	2;5;0;1;1;4;4;1;0;3;4;3;0;3;1;1;1;5;0;2;3;3;3;2;3;2;1;1;1;1;1;3;2;1;1;2;2;1;1;2;0;0;0;1;1;1;1;2;4;1;3;3;3;1;2;2;2;4;2;1;0;4;0;2;0;2;0;2;2;2;7;1;3;5;0;1;2;4;0;4;1;3;2;2;4;2;3;2;3;2;5;0;2;2;0;4;1;1;0;0;2;3;2;2;0;1;2;2;2;0;0;1;0;3;1;1;2;2;1;0;2;2;1;0;5;1;1;3;0;1;1;1;3;0;0;0;3;1;0;3;0;2;1;1;1;2;0;0;0;2
ZNF771_M09399_1.94d.bed	0.15625	5	32	23358	1;0;0;0;0;2;0;0;0;1;0;0;0;1;0;0;1;0;0;1;0;0;0;0;1;0;0;0;0;0;1;0;0;0;1;1;0;0;0;0;1;1;0;0;0;1;0;1;0;0;0;0;0;0;0;0;1;0;0;1;1;0;0;0;0;0;0;1;0;0;0;0;0;2;0;1;0;0;0;0;1;0;0;0;0;0;0;0;0;0;0;0;0;0;0;0;0;0;0;1;0;0;1;0;0;0;0;0;0;0;0;0;0;1;0;0;0;0;0;0;0;0;0;0;0;0;0;0;0;0;0;1;0;0;0;0;0;2;0;0;0;0;0;0;0;0;0;0;0;2
ZSCAN10_M00592_1.94d.bed	0.15625	30	192	39118	3;1;1;3;3;1;2;1;2;0;2;0;1;1;2;0;1;2;0;0;0;0;3;2;1;0;2;1;5;1;1;1;1;1;2;0;2;3;1;0;1;1;1;1;0;2;2;2;2;1;2;1;0;1;0;1;2;1;3;3;1;2;1;1;3;3;1;1;1;2;2;3;1;2;5;1;0;3;2;0;1;2;3;0;0;0;0;1;1;2;2;1;0;2;1;0;0;1;2;2;2;2;1;0;3;3;0;1;0;2;1;1;0;1;1;3;2;1;2;1;1;0;0;0;0;1;0;0;2;1;2;2;0;0;0;3;1;1;1;0;1;3;2;1;0;0;1;2;1;2
ZFP42_M10416_1.94d.bed	0.15613382899628253	42	269	48745	3;3;1;1;2;1;0;1;3;1;1;5;1;3;4;2;2;0;3;2;1;0;1;3;0;4;2;2;4;2;1;1;3;1;2;1;0;1;0;0;1;1;2;3;3;1;2;2;1;3;2;2;1;1;2;1;3;2;0;4;2;4;0;5;3;2;1;2;2;0;5;2;2;2;0;7;2;2;6;1;2;5;1;0;1;1;3;0;2;1;0;0;1;0;0;2;1;4;2;2;2;2;3;5;1;0;3;2;0;1;1;2;2;2;3;1;0;2;3;2;2;3;3;1;1;1;0;1;7;1;1;0;1;2;3;3;0;1;2;3;1;2;0;3;1;0;3;1;0;1
ZNF701_ZNF701.RCADE.bed	0.15601023017902813	61	391	53945	2;2;5;0;1;2;2;4;0;1;0;3;2;2;5;0;4;4;3;2;4;2;2;0;2;3;2;4;0;2;3;3;2;3;1;4;4;5;1;3;3;3;1;4;2;3;2;6;4;1;3;2;2;9;6;4;6;3;4;2;5;3;3;2;3;3;1;2;1;2;5;3;8;5;2;7;3;6;1;7;3;0;5;3;3;1;1;1;4;4;5;1;3;2;2;1;0;4;5;4;2;0;2;2;4;5;0;1;2;2;2;3;4;4;0;1;2;1;3;1;4;1;3;1;3;3;1;1;2;1;3;4;1;0;1;2;2;6;0;1;3;3;3;2;2;0;5;0;2;1
MESP1_M08932_1.94d.bed	0.15584415584415584	12	77	28705	2;0;0;0;0;0;0;2;2;0;2;0;0;2;0;0;0;1;2;0;2;1;0;3;0;0;2;0;0;2;2;0;0;0;0;0;2;0;1;0;0;0;0;0;2;0;2;0;0;0;2;2;0;1;0;0;0;0;0;1;0;0;0;2;0;0;0;0;0;0;2;0;2;0;0;0;0;0;0;0;0;0;2;4;0;1;0;0;0;0;1;0;0;0;0;0;0;0;0;0;0;3;2;0;0;0;2;0;0;3;0;0;0;0;0;4;0;0;0;0;0;2;0;0;1;0;0;0;2;2;0;0;0;0;0;0;0;0;0;1;0;0;0;0;0;0;0;0;0;2
TLX1_M06827_1.94d.bed	0.1554959785522788	58	373	53047	5;7;3;1;0;3;1;2;3;3;0;0;5;1;2;1;4;0;3;3;1;0;3;2;0;1;3;3;2;5;2;0;0;2;0;4;1;2;1;1;1;4;2;1;2;2;2;2;1;3;3;2;3;5;1;5;5;3;2;3;3;4;3;5;2;5;10;1;2;0;4;6;2;6;2;9;8;2;5;3;4;2;1;4;4;4;2;5;2;2;4;4;2;3;2;5;2;6;4;1;1;0;0;6;3;3;2;0;0;1;4;1;1;1;1;1;3;3;2;4;2;1;2;2;1;1;2;4;4;2;0;2;1;4;3;3;2;3;2;1;2;1;0;1;2;3;1;3;2;1
DNMT1_M00879_1.94d.bed	0.15535991714137753	300	1931	82042	13;9;6;11;9;9;14;4;6;6;9;7;8;11;14;5;9;16;21;2;8;6;14;11;19;12;11;9;11;10;13;12;13;16;14;11;23;10;12;13;14;15;12;12;8;24;24;19;22;40;23;28;28;18;16;25;25;13;28;15;40;27;31;26;19;33;30;20;23;24;15;19;19;13;19;14;16;21;18;21;25;22;20;20;10;13;20;16;13;13;21;7;16;17;17;5;12;5;11;5;6;8;8;10;15;7;5;10;6;5;8;10;8;6;4;15;7;5;2;8;2;7;5;8;4;6;4;10;5;2;3;6;2;7;9;8;6;1;7;11;10;4;16;14;5;6;12;3;5;7
KLF14_M05867_1.94d.bed	0.15526802218114602	84	541	46635	2;4;4;2;4;3;2;0;3;0;3;1;1;1;3;2;1;4;3;1;3;0;4;1;3;1;4;2;4;2;4;4;3;1;4;2;3;2;2;4;4;1;2;0;3;3;6;4;8;6;7;6;5;5;5;2;6;5;8;4;11;8;14;7;7;11;8;7;6;5;9;2;5;2;2;6;3;6;5;7;4;7;10;8;6;8;6;5;6;6;3;1;9;6;9;5;6;8;2;1;2;2;1;1;4;2;2;1;3;2;4;0;1;1;3;3;1;2;2;1;2;6;2;1;3;1;5;3;1;2;1;3;2;3;3;3;1;1;1;3;3;2;1;3;2;3;3;2;1;1
YY1_M09317_1.94d.bed	0.15469613259668508	28	181	38487	1;2;1;1;1;0;2;1;1;1;3;1;1;3;1;1;1;0;1;3;0;0;0;1;0;2;2;0;3;1;1;1;1;0;3;2;3;1;0;3;2;0;4;4;1;3;0;1;0;2;0;1;2;1;0;2;2;3;1;0;3;1;2;3;1;2;0;1;1;1;2;1;0;1;1;4;2;1;3;3;3;3;0;2;0;1;2;1;0;1;0;0;2;0;1;1;0;1;1;1;0;3;0;1;2;0;1;1;2;2;0;4;0;1;3;1;0;0;0;1;2;2;0;0;3;0;0;0;1;2;1;1;1;0;1;3;0;1;2;0;1;1;0;1;1;0;0;1;0;1
ZNF281_M10446_1.94d.bed	0.15465683045712028	1174	7591	398382	51;33;30;42;36;44;40;45;50;53;53;54;42;51;37;55;45;45;30;52;38;50;29;41;36;37;34;45;42;40;41;50;29;27;54;43;32;34;35;39;45;42;36;35;49;56;58;61;44;44;59;59;59;45;57;80;92;78;76;72;89;77;95;86;102;96;95;87;88;86;88;88;64;70;57;49;78;81;77;80;67;75;93;89;96;92;77;79;69;77;76;57;62;56;58;54;48;39;42;57;38;59;46;40;37;48;42;33;34;30;29;32;38;39;19;37;40;30;29;32;30;29;41;33;40;25;39;30;37;28;35;38;33…
FOXA1_M08669_1.94d.bed	0.15454545454545454	17	110	31716	2;0;0;0;0;0;0;0;2;0;1;1;0;0;0;1;0;1;2;1;0;2;0;0;0;0;0;0;1;0;0;0;1;0;4;0;0;2;0;0;0;0;0;0;0;4;0;1;3;1;1;3;0;1;0;1;1;1;0;0;4;1;0;0;0;0;1;1;0;0;0;2;2;3;0;0;0;1;4;1;2;0;1;0;2;1;1;3;1;0;1;4;0;0;2;1;0;0;0;0;0;0;0;3;1;0;1;2;0;0;1;2;0;5;0;2;1;1;1;1;1;0;0;0;0;0;0;0;0;0;1;0;2;2;0;0;0;0;0;0;0;0;0;2;0;0;2;0;0;1
KLF11_M08878_1.94d.bed	0.15445440168687402	293	1897	111358	5;7;10;8;9;10;7;7;7;5;9;5;8;7;10;14;10;9;10;10;9;8;13;8;14;12;7;10;10;11;10;9;9;15;18;7;10;9;15;13;19;17;10;11;17;15;22;16;14;15;22;20;14;18;20;14;28;15;20;21;28;22;21;27;37;25;29;22;17;22;25;11;19;15;8;16;16;23;17;23;19;19;33;19;24;37;19;19;21;15;15;14;16;11;13;10;17;13;9;12;10;12;5;8;13;7;10;8;10;4;10;5;8;10;11;5;6;4;7;9;4;12;11;9;13;8;10;9;10;3;7;3;8;7;11;6;5;7;8;11;12;6;7;3;6;5;6;3;7;7
NFIA_M05935_1.94d.bed	0.1543026706231454	52	337	42905	3;0;1;3;0;1;0;0;0;1;0;2;3;1;0;1;4;1;0;3;0;1;3;0;0;4;1;3;2;5;0;2;0;1;2;0;3;0;0;0;1;3;1;4;1;5;1;1;2;6;5;2;0;2;2;4;4;0;3;3;2;0;0;4;2;7;6;6;2;3;1;2;2;0;5;1;5;9;1;3;6;5;0;6;1;7;4;1;0;5;3;6;6;0;6;4;4;4;6;2;8;2;2;4;3;3;3;4;2;3;0;5;0;3;0;2;2;4;0;1;2;0;1;2;2;2;2;0;3;3;0;0;0;0;5;2;3;1;4;3;1;1;0;0;0;0;2;2;1;5
FLI1_M05706_1.94d.bed	0.15384615384615385	4	26	21518	1;0;2;0;0;0;0;0;0;0;0;0;0;0;0;0;0;0;1;0;0;0;0;0;0;0;0;0;0;0;0;1;0;0;0;1;0;0;0;0;0;0;0;0;0;0;0;1;0;1;0;0;1;0;1;0;0;0;0;0;1;0;0;0;0;0;0;2;0;0;0;0;0;0;0;0;0;0;0;1;0;0;0;0;0;0;1;0;0;0;0;0;0;0;1;1;0;1;0;0;0;0;0;0;0;0;0;0;0;1;0;0;0;0;0;0;0;0;0;0;0;0;1;0;0;0;0;0;0;0;1;0;0;0;0;0;0;0;0;0;0;1;0;1;0;1;0;0;0;1
ETV1_M05695_1.94d.bed	0.15384615384615385	4	26	21518	1;0;2;0;0;0;0;0;0;0;0;0;0;0;0;0;0;0;1;0;0;0;0;0;0;0;0;0;0;0;0;1;0;0;0;1;0;0;0;0;0;0;0;0;0;0;0;1;0;1;0;0;1;0;1;0;0;0;0;0;1;0;0;0;0;0;0;2;0;0;0;0;0;0;0;0;0;0;0;1;0;0;0;0;0;0;1;0;0;0;0;0;0;0;1;1;0;1;0;0;0;0;0;0;0;0;0;0;0;1;0;0;0;0;0;0;0;0;0;0;0;0;1;0;0;0;0;0;0;0;1;0;0;0;0;0;0;0;0;0;0;1;0;1;0;1;0;0;0;1
ERF_M05673_1.94d.bed	0.15384615384615385	4	26	21518	1;0;2;0;0;0;0;0;0;0;0;0;0;0;0;0;0;0;1;0;0;0;0;0;0;0;0;0;0;0;0;1;0;0;0;1;0;0;0;0;0;0;0;0;0;0;0;1;0;1;0;0;1;0;1;0;0;0;0;0;1;0;0;0;0;0;0;2;0;0;0;0;0;0;0;0;0;0;0;1;0;0;0;0;0;0;1;0;0;0;0;0;0;0;1;1;0;1;0;0;0;0;0;0;0;0;0;0;0;1;0;0;0;0;0;0;0;0;0;0;0;0;1;0;0;0;0;0;0;0;1;0;0;0;0;0;0;0;0;0;0;1;0;1;0;1;0;0;0;1
ERG_M05674_1.94d.bed	0.15384615384615385	4	26	21518	1;0;2;0;0;0;0;0;0;0;0;0;0;0;0;0;0;0;1;0;0;0;0;0;0;0;0;0;0;0;0;1;0;0;0;1;0;0;0;0;0;0;0;0;0;0;0;1;0;1;0;0;1;0;1;0;0;0;0;0;1;0;0;0;0;0;0;2;0;0;0;0;0;0;0;0;0;0;0;1;0;0;0;0;0;0;1;0;0;0;0;0;0;0;1;1;0;1;0;0;0;0;0;0;0;0;0;0;0;1;0;0;0;0;0;0;0;0;0;0;0;0;1;0;0;0;0;0;0;0;1;0;0;0;0;0;0;0;0;0;0;1;0;1;0;1;0;0;0;1
MESP1_M05902_1.94d.bed	0.15384615384615385	10	65	24153	1;0;0;0;0;0;0;0;1;0;1;1;0;0;0;0;0;2;1;1;2;1;0;1;0;0;0;0;1;1;0;0;2;1;0;2;0;1;0;0;1;1;1;0;0;0;0;1;1;0;0;0;1;0;0;1;1;0;0;0;0;0;0;1;1;0;0;2;1;1;0;2;0;0;0;1;1;0;1;0;0;0;0;0;0;2;0;1;1;0;0;2;1;0;0;0;1;2;0;0;0;0;2;1;1;0;0;0;0;0;0;0;1;1;1;0;1;0;0;0;0;0;0;0;1;0;0;0;0;0;0;0;0;0;1;0;0;1;1;1;0;0;0;0;0;0;0;0;0;2
FEV_M05704_1.94d.bed	0.15384615384615385	4	26	21518	1;0;2;0;0;0;0;0;0;0;0;0;0;0;0;0;0;0;1;0;0;0;0;0;0;0;0;0;0;0;0;1;0;0;0;1;0;0;0;0;0;0;0;0;0;0;0;1;0;1;0;0;1;0;1;0;0;0;0;0;1;0;0;0;0;0;0;2;0;0;0;0;0;0;0;0;0;0;0;1;0;0;0;0;0;0;1;0;0;0;0;0;0;0;1;1;0;1;0;0;0;0;0;0;0;0;0;0;0;1;0;0;0;0;0;0;0;0;0;0;0;0;1;0;0;0;0;0;0;0;1;0;0;0;0;0;0;0;0;0;0;1;0;1;0;1;0;0;0;1
T_M09203_1.94d.bed	0.15384615384615385	12	78	27593	1;0;0;0;1;2;0;0;1;0;2;0;2;1;0;1;0;0;0;0;0;0;0;1;0;0;0;2;2;0;0;0;0;0;4;2;0;0;0;0;0;0;3;1;0;0;0;1;0;1;0;0;0;0;0;0;0;0;0;1;0;0;0;0;0;0;1;0;2;0;0;0;1;2;0;1;3;0;0;0;1;0;1;0;0;2;0;0;0;2;0;0;2;0;2;0;1;0;0;0;0;0;0;0;3;1;0;0;0;0;1;0;2;0;0;0;1;0;3;0;2;0;1;0;0;0;0;0;0;0;2;0;1;0;5;2;0;0;0;0;0;0;0;0;0;0;0;0;0;3
ELK1_M05658_1.94d.bed	0.15384615384615385	4	26	21518	1;0;2;0;0;0;0;0;0;0;0;0;0;0;0;0;0;0;1;0;0;0;0;0;0;0;0;0;0;0;0;1;0;0;0;1;0;0;0;0;0;0;0;0;0;0;0;1;0;1;0;0;1;0;1;0;0;0;0;0;1;0;0;0;0;0;0;2;0;0;0;0;0;0;0;0;0;0;0;1;0;0;0;0;0;0;1;0;0;0;0;0;0;0;1;1;0;1;0;0;0;0;0;0;0;0;0;0;0;1;0;0;0;0;0;0;0;0;0;0;0;0;1;0;0;0;0;0;0;0;1;0;0;0;0;0;0;0;0;0;0;1;0;1;0;1;0;0;0;1
ELF1_M09501_1.94d.bed	0.15384615384615385	8	52	23344	1;0;1;0;0;0;0;1;0;0;0;1;0;0;0;1;0;1;1;0;0;0;0;0;0;0;1;0;1;1;0;1;0;0;0;1;1;0;0;0;0;1;0;0;1;1;0;0;1;0;1;1;0;0;0;0;0;0;1;0;0;0;1;0;1;1;0;1;0;0;1;0;1;1;0;0;0;1;1;1;0;0;1;0;0;1;1;1;1;2;0;1;0;0;0;0;0;0;0;1;1;0;0;0;0;0;0;0;0;1;0;1;0;0;0;0;1;0;0;0;0;1;0;0;0;0;0;0;0;0;0;0;0;1;0;0;0;0;0;1;0;0;0;1;2;1;0;0;0;1
ATF6_M09435_1.94d.bed	0.15384615384615385	6	39	23630	1;0;0;0;0;0;1;1;0;0;0;0;0;0;1;1;0;1;0;0;0;0;0;0;0;1;0;0;1;0;0;0;0;2;0;0;1;0;0;0;0;0;0;1;1;1;0;0;0;0;0;1;0;0;1;1;0;1;0;1;0;1;1;0;0;1;1;0;0;0;1;0;0;1;0;0;0;0;0;0;0;0;1;0;0;0;1;0;0;0;0;0;0;0;0;0;1;1;0;2;0;0;0;0;0;0;0;0;0;0;0;0;0;0;0;0;0;0;0;1;0;0;0;1;0;0;0;0;0;1;0;2;0;0;0;0;0;0;0;1;0;0;0;0;0;0;0;0;0;1
NR3C1_M05958_1.94d.bed	0.15306122448979592	15	98	32411	2;0;0;4;0;0;7;0;0;0;0;0;2;0;3;0;0;2;0;0;1;8;2;0;0;0;0;0;0;0;0;0;2;0;0;0;0;0;0;0;0;0;0;2;0;0;0;2;0;0;2;0;0;0;0;0;0;0;2;2;1;0;0;0;0;1;0;0;2;0;0;0;2;2;0;0;0;2;0;4;1;0;0;1;2;0;0;2;0;0;0;0;0;0;0;0;2;0;0;0;2;0;2;0;0;2;0;0;1;2;2;0;0;0;0;0;0;2;2;0;0;0;1;2;0;0;0;0;0;2;0;0;0;0;0;1;0;0;0;0;2;0;0;4;2;0;2;0;0;1
YY1_M10305_1.94d.bed	0.15306122448979592	15	98	26729	2;0;0;0;1;1;0;0;0;0;1;2;3;2;0;2;1;0;1;0;0;0;0;1;0;0;0;1;0;1;1;0;0;0;0;1;0;3;0;2;0;0;1;1;1;1;2;1;0;0;0;2;0;0;1;0;1;1;1;2;0;0;2;0;1;3;0;2;0;1;0;2;0;1;0;1;0;1;3;0;1;2;2;0;1;0;0;0;0;0;2;0;2;0;1;0;2;0;0;1;0;0;2;0;1;1;0;0;1;1;0;1;2;0;1;0;1;1;1;1;0;0;0;0;0;0;1;1;0;0;0;0;0;0;1;0;0;0;2;1;0;0;1;0;1;1;0;0;0;2
SP2_M10360_1.94d.bed	0.15262172284644196	326	2136	118752	6;6;9;10;10;10;7;11;6;7;7;10;11;3;10;13;13;9;11;10;9;9;17;7;18;13;12;10;10;9;12;10;13;17;17;14;11;12;19;17;25;14;15;11;21;16;18;22;12;20;24;16;19;21;21;16;34;15;24;26;32;31;23;30;40;32;31;20;21;26;26;17;24;18;8;16;18;20;16;28;25;24;31;21;30;37;21;19;18;18;17;17;18;11;13;15;23;12;9;19;13;15;4;13;13;8;12;7;11;6;6;8;10;10;11;8;9;6;9;6;6;12;13;11;11;9;9;9;11;4;8;5;10;5;11;7;8;4;13;12;9;7;8;11;6;5;5;5…
ZNF543_ZNF543.RCADE.bed	0.15258007117437722	343	2248	128158	18;15;8;10;20;8;11;12;11;11;15;10;13;10;8;16;8;9;13;2;11;9;14;13;15;11;3;14;15;17;7;15;13;8;14;13;19;18;14;16;16;22;14;17;21;23;16;19;23;18;24;19;23;25;26;24;27;21;19;21;30;29;30;33;34;33;38;20;23;22;22;23;19;21;18;19;27;25;26;28;21;21;15;23;26;26;22;13;19;13;16;12;10;21;23;15;17;15;19;12;10;12;6;18;13;9;9;10;14;10;16;9;6;12;8;5;7;8;4;10;6;13;11;8;7;12;6;11;11;7;7;6;10;12;15;7;7;5;7;6;7;3;11;11;1…
ZNF780A_ZNF780A.RCADE.bed	0.15171558495245968	734	4838	346068	38;29;29;20;29;27;31;42;26;37;37;28;35;23;22;29;41;34;31;35;37;31;42;35;39;39;37;33;26;30;39;31;41;32;27;29;29;27;25;31;37;29;25;28;26;33;17;27;28;32;23;47;25;28;37;39;45;53;31;37;28;59;44;44;45;46;47;48;43;37;33;48;46;42;47;59;41;49;40;52;51;54;41;45;45;47;34;40;29;37;42;35;34;41;29;37;29;46;23;28;21;19;27;31;20;25;29;29;27;19;25;25;24;40;24;15;14;20;25;21;30;27;19;28;17;23;33;18;19;32;23;23;32;…
ZNF304_ZNF304.RCADE.bed	0.15167072746258267	1743	11492	553203	55;63;41;59;64;57;80;62;65;53;69;64;54;62;61;70;70;72;70;73;68;65;81;57;67;68;63;55;71;55;68;80;74;91;86;58;65;71;90;87;87;70;58;77;84;97;106;119;102;94;90;111;88;107;92;97;138;112;121;118;119;136;127;140;127;115;122;106;133;118;111;109;93;94;84;82;109;110;101;98;124;124;140;98;117;118;100;113;87;112;104;68;97;95;72;89;95;80;78;93;88;86;64;69;56;70;65;46;53;49;60;41;52;51;48;60;56;45;45;32;50;42;…
ZNF765_ZNF765.RCADE.bed	0.1512693935119887	429	2836	192352	20;12;8;11;16;16;21;13;22;8;8;20;21;18;10;12;18;26;8;21;12;14;13;15;18;23;9;17;19;13;16;17;19;23;22;15;19;17;23;16;27;24;14;22;24;29;24;25;26;21;25;26;32;20;23;28;27;37;28;29;24;31;32;45;36;32;23;25;21;27;25;15;24;29;25;27;26;35;30;32;37;26;28;32;43;21;24;21;26;17;14;17;15;12;20;16;24;22;13;14;15;18;18;16;17;12;14;6;11;6;24;12;9;7;14;14;11;10;12;17;10;19;20;14;12;15;13;9;24;19;7;15;24;15;6;10;16;…
ZNF331_M10437_1.94d.bed	0.15105008077544427	187	1238	119098	15;11;4;10;7;11;5;10;6;5;7;8;9;4;8;3;6;6;4;12;4;14;7;1;4;3;4;3;9;7;8;9;7;11;8;8;7;8;10;7;8;4;11;7;10;11;13;8;6;21;6;14;8;6;10;9;9;12;15;9;15;7;7;3;17;6;12;17;8;9;9;8;11;8;9;14;18;14;13;14;11;9;13;10;9;13;6;6;9;7;12;6;10;9;6;13;6;8;4;10;8;13;6;3;9;6;4;4;5;9;10;5;8;6;8;8;9;5;6;7;5;14;5;9;4;9;7;3;6;9;14;5;7;2;7;4;8;3;8;7;4;5;9;10;15;5;9;9;6;7
FOXD3_M08675_1.94d.bed	0.15079365079365079	19	126	35740	1;0;2;0;1;0;1;0;1;1;0;0;2;1;0;1;1;2;1;2;0;1;0;0;0;0;1;0;0;0;0;1;1;1;0;2;0;0;1;1;1;2;1;1;0;0;0;1;0;0;0;0;1;2;1;0;0;1;2;1;1;0;4;1;1;0;1;2;3;2;0;0;0;1;1;2;0;0;3;1;1;0;2;1;3;0;0;1;1;0;0;2;1;1;3;1;0;0;1;0;3;3;0;1;0;0;1;1;3;1;0;0;1;2;0;1;0;0;0;0;3;0;3;1;3;1;0;0;0;1;0;1;0;0;1;0;0;1;3;1;1;1;2;1;0;0;0;1;0;2
NFYB_M06673_1.94d.bed	0.1504424778761062	34	226	40762	3;0;0;2;1;1;1;5;0;0;1;1;2;0;2;2;1;0;1;3;1;2;2;0;0;2;0;0;1;2;2;0;3;2;1;0;2;1;1;1;1;1;1;3;4;2;3;3;1;2;1;1;3;1;0;0;3;2;2;2;2;2;1;2;2;2;6;2;3;2;4;1;0;3;0;1;1;4;1;6;3;1;1;6;3;4;1;3;1;5;1;1;1;4;2;2;0;1;1;0;1;1;2;1;1;1;1;1;1;1;0;3;0;1;2;2;1;2;0;0;1;0;0;3;2;2;3;1;1;2;1;1;0;1;1;0;1;0;2;0;1;1;1;0;0;0;3;1;1;2
ATF2_M08479_1.94d.bed	0.15	9	60	23534	2;0;0;1;0;0;0;0;0;0;0;2;0;0;4;1;0;0;2;0;0;0;0;0;0;0;0;0;0;2;0;0;0;0;0;0;0;0;0;0;0;0;2;0;0;1;0;3;0;0;2;0;0;0;0;0;0;0;0;0;2;0;1;0;2;0;0;0;2;0;0;3;0;2;0;0;1;0;0;0;0;0;0;0;0;0;0;0;0;0;0;1;0;0;0;3;0;0;0;0;0;2;0;0;0;0;0;2;2;2;0;0;0;0;0;0;0;0;0;0;0;0;0;2;0;0;0;0;0;0;0;0;0;0;0;0;0;0;2;0;0;0;0;2;0;0;2;0;2;2
ZBTB2_M09292_1.94d.bed	0.15	3	20	21130	1;0;1;0;0;0;0;0;0;0;0;0;0;0;0;0;1;0;0;0;0;0;0;0;0;0;1;0;0;0;0;0;0;1;0;0;0;0;0;0;0;0;0;0;0;0;0;0;0;0;1;0;0;2;0;0;0;0;0;0;0;0;1;0;0;1;0;0;0;0;0;0;0;0;0;1;0;0;0;1;0;0;0;0;1;0;0;1;1;0;0;0;0;0;0;1;1;0;0;0;0;0;0;0;0;0;0;0;0;0;0;0;0;0;0;0;0;0;0;0;0;1;0;0;0;0;0;0;0;0;0;0;0;0;0;0;0;0;0;0;0;0;0;0;0;0;0;0;0;1
ZNF548_ZNF548.RCADE.bed	0.14996066089693155	953	6355	328633	30;40;25;34;40;36;29;31;22;32;28;38;34;34;42;38;30;31;42;38;27;37;37;38;33;40;39;42;37;33;51;47;49;39;45;47;49;41;54;53;38;63;37;54;45;61;57;54;46;84;61;61;68;56;63;65;95;58;77;72;63;67;83;77;73;72;76;61;60;55;48;61;61;59;58;50;44;75;49;57;72;80;71;45;62;59;55;41;41;52;65;41;49;50;41;54;40;36;29;33;30;37;32;30;39;35;42;31;29;28;34;39;27;29;20;27;30;28;16;31;21;28;21;26;33;26;30;29;22;21;32;23;21;…
NFIB_M05937_1.94d.bed	0.14985590778097982	52	347	42334	3;0;1;3;1;0;0;0;2;0;2;1;3;0;1;1;3;1;1;3;0;1;3;0;1;3;3;2;0;5;1;0;1;0;3;2;1;0;0;1;2;1;3;2;5;5;0;2;6;5;2;0;1;4;3;3;1;2;3;2;0;0;5;2;6;5;7;2;3;1;6;0;1;4;2;5;8;2;3;3;5;5;1;4;3;4;0;0;7;2;6;2;3;5;2;6;3;6;5;3;1;4;3;3;2;4;2;3;2;3;1;3;0;1;2;3;4;2;2;0;1;3;2;2;2;0;3;4;0;2;0;0;7;3;4;2;4;3;1;1;0;0;0;1;3;0;6;2;1;2
USF1_M06218_1.94d.bed	0.14960629921259844	19	127	27543	3;0;2;0;1;0;2;5;1;0;1;0;1;0;0;2;0;0;0;1;0;3;2;1;0;0;2;3;0;3;0;0;0;0;1;0;0;1;1;1;0;0;1;2;0;0;0;0;0;0;0;0;0;1;0;0;0;0;1;0;0;2;1;3;1;4;3;0;4;3;1;2;0;2;0;2;0;1;0;1;2;0;1;1;0;2;1;3;1;0;1;2;3;3;0;0;0;0;3;0;0;0;0;0;2;0;0;0;1;1;3;1;0;1;0;0;0;0;0;1;0;0;1;2;0;0;0;0;0;0;3;0;1;2;0;0;1;0;2;0;0;0;1;0;0;2;4;0;0;2
STAT1_M06794_1.94d.bed	0.14942528735632185	39	261	42513	1;3;2;0;5;1;2;0;4;1;1;2;3;1;2;0;1;5;1;1;1;2;0;3;1;0;1;1;0;2;1;0;3;1;1;2;0;2;1;0;2;1;2;0;3;0;2;2;3;3;3;2;2;2;2;6;3;2;1;3;2;1;1;4;1;2;2;2;4;2;5;4;2;1;1;2;2;1;3;2;1;4;3;2;7;1;2;5;2;2;4;2;3;2;1;1;2;1;2;1;3;1;1;0;1;2;0;1;2;1;0;2;2;0;1;1;3;2;1;0;1;3;1;1;3;2;2;1;2;3;3;1;0;0;0;3;1;1;3;0;0;1;3;0;1;2;1;1;0;2
BCL6B_M09457_1.94d.bed	0.14925373134328357	10	67	30000	2;0;1;2;0;0;0;0;2;0;0;0;0;2;3;0;0;0;0;0;0;0;0;2;0;0;0;0;0;0;0;1;0;0;0;0;0;1;0;1;3;0;0;0;1;1;2;1;0;0;0;0;0;2;0;0;0;1;0;1;0;0;0;0;0;2;1;0;0;0;1;0;1;0;0;1;1;0;1;0;1;2;1;0;0;0;0;0;1;1;0;0;0;1;1;1;0;0;1;0;1;1;0;0;1;0;0;0;1;0;0;0;0;1;0;0;0;0;1;0;0;0;1;1;0;1;0;0;0;0;1;1;0;0;0;0;1;1;0;0;2;0;0;0;1;1;1;0;0;1
CEBPZ_M06474_1.94d.bed	0.14925373134328357	20	134	34354	2;2;0;1;0;0;0;3;0;1;1;0;2;2;1;0;2;0;0;1;1;0;1;0;0;0;1;0;0;2;1;2;1;1;0;0;1;0;1;0;2;1;0;0;3;0;2;1;0;2;2;3;0;0;0;0;1;1;2;0;2;0;1;2;1;2;2;2;1;1;1;0;0;1;1;1;1;3;0;4;0;1;2;1;1;1;1;2;1;0;1;0;1;2;2;1;0;1;0;0;0;2;1;1;0;0;2;1;1;0;2;1;1;0;0;0;2;3;1;0;1;0;0;2;0;0;0;2;0;1;1;0;2;2;0;0;1;2;1;0;0;1;1;0;1;0;0;0;1;2
TCF7L1_M06178_1.94d.bed	0.14906832298136646	24	161	40446	2;1;0;2;1;1;0;3;1;0;1;0;2;1;1;2;0;0;2;2;0;2;0;0;2;2;3;1;0;2;0;1;1;0;1;0;4;0;2;1;1;0;0;0;1;1;1;0;2;1;3;0;0;1;3;0;0;0;0;3;0;0;1;2;1;1;0;1;2;0;1;0;1;0;2;1;4;0;1;1;4;3;3;0;2;1;2;0;1;1;0;2;1;1;3;1;2;1;2;3;2;0;0;0;1;1;1;1;2;1;1;1;1;1;2;0;0;2;1;0;0;0;1;2;2;0;3;1;2;0;0;2;2;1;1;0;1;0;5;0;1;0;0;0;1;0;1;0;0;3
ZNF621_M07151_1.94d.bed	0.14904458598726114	117	785	94300	2;6;7;4;4;9;7;10;7;9;8;7;6;6;1;3;6;6;1;9;2;4;10;6;4;5;4;3;7;5;1;7;1;3;10;9;2;11;3;4;3;4;3;5;3;2;4;6;6;5;1;7;8;0;2;5;1;5;7;2;5;5;6;11;6;5;5;5;9;7;4;8;12;6;7;9;6;8;11;7;8;6;5;5;5;7;7;3;10;5;9;4;3;7;7;2;3;7;1;7;7;1;4;7;3;7;1;2;2;5;9;6;5;4;7;4;5;8;3;6;6;2;5;2;8;5;4;7;2;3;4;8;3;1;5;8;4;8;2;5;1;3;3;3;5;4;9;4;5;8
ATF6_M10064_1.94d.bed	0.14893617021276595	7	47	23459	1;0;0;0;0;0;0;0;1;0;0;1;0;1;0;0;0;0;0;0;0;0;0;1;0;0;0;0;0;0;1;0;1;0;0;0;0;1;1;0;2;0;0;0;0;0;0;1;2;2;0;0;0;0;0;0;0;1;0;1;0;1;0;0;1;2;0;0;2;0;1;0;0;1;0;1;1;0;0;0;0;0;0;0;0;1;0;1;0;1;0;0;0;0;0;0;0;1;1;1;0;1;1;0;0;1;0;0;0;0;0;0;0;0;0;0;0;0;0;0;0;1;0;0;1;0;0;0;0;0;1;0;1;1;0;0;0;0;0;0;1;0;0;0;1;0;0;0;0;2
ATF2_M08542_1.94d.bed	0.14893617021276595	7	47	22937	2;2;0;2;0;0;0;0;0;0;0;2;0;0;4;0;0;0;0;0;0;0;2;0;0;0;0;0;0;1;2;0;0;0;0;0;0;0;0;0;0;0;2;0;0;0;0;0;2;0;2;2;0;0;0;0;0;0;0;0;0;0;0;0;0;2;2;0;0;2;0;0;0;0;2;0;0;0;0;0;0;0;0;0;2;0;0;0;0;0;0;0;2;0;0;0;1;2;0;0;0;0;0;0;0;0;0;0;0;1;0;0;0;0;0;0;0;0;0;0;0;0;0;0;0;0;0;0;0;0;0;0;0;0;0;0;0;0;0;0;0;0;0;0;0;1;0;0;2;2
ATF3_M08485_1.94d.bed	0.14893617021276595	7	47	22950	2;0;0;2;0;0;0;0;0;0;0;2;0;0;4;0;0;0;0;0;0;0;2;0;0;0;0;0;0;2;2;0;0;0;0;0;0;0;0;0;0;0;2;0;0;0;0;0;2;0;2;2;0;0;0;0;0;0;0;0;0;0;0;0;0;2;2;0;0;2;0;0;0;0;2;0;0;0;0;0;0;0;0;0;0;0;0;0;0;0;0;0;2;0;0;0;2;2;0;0;0;0;0;0;0;0;0;0;0;2;0;0;0;0;0;0;0;0;0;0;0;0;0;0;0;0;0;0;0;0;0;0;0;0;0;0;0;0;0;0;0;0;0;0;0;2;0;0;2;2
HAND1_M08971_1.94d.bed	0.14878048780487804	61	410	52643	6;3;2;3;2;1;3;3;1;1;2;2;1;1;5;1;2;1;2;1;3;2;0;2;1;6;4;3;4;1;1;4;5;1;2;4;3;3;4;2;1;5;5;1;1;3;1;4;3;2;0;4;2;2;1;7;2;7;4;2;4;1;2;4;4;2;0;6;6;3;3;1;7;4;0;5;5;5;2;1;6;5;1;7;3;7;1;2;5;7;2;9;2;4;4;2;1;5;7;2;0;3;0;2;5;1;3;3;5;3;0;1;2;4;3;4;1;0;3;2;4;6;0;2;5;2;2;2;4;0;1;1;3;2;0;2;1;0;5;1;0;1;2;3;2;1;1;1;6;2
SP1_M09179_1.94d.bed	0.14876690533015116	187	1257	94951	6;6;5;3;8;7;7;5;4;4;7;6;12;5;6;4;5;7;9;5;5;1;4;2;4;6;9;11;7;5;8;4;6;12;10;7;11;5;13;7;16;7;7;7;13;8;9;10;13;11;8;12;8;13;16;8;13;8;16;12;14;14;18;17;16;15;20;12;10;13;10;12;13;8;5;10;12;14;11;15;10;20;13;16;12;19;13;12;7;8;8;12;8;11;10;8;7;8;4;8;7;10;5;3;8;5;6;4;8;2;10;3;5;5;8;7;5;6;9;8;10;8;7;6;6;4;5;4;3;6;10;6;8;6;5;2;7;5;9;8;4;5;9;6;2;4;6;5;6;14
NFIA_M08959_1.94d.bed	0.14854517611026033	97	653	57992	3;0;2;1;0;3;1;1;3;5;1;1;7;2;4;4;6;3;3;4;1;2;4;2;3;3;7;4;5;5;4;5;1;0;2;4;1;3;2;3;1;2;5;4;9;7;3;3;12;6;5;8;3;4;5;6;3;6;12;7;10;5;11;7;16;7;12;7;4;7;7;7;1;6;5;9;10;3;5;3;11;7;5;9;9;10;8;2;8;2;8;6;6;4;3;13;6;6;8;6;2;4;4;4;3;6;4;3;1;5;2;5;3;6;3;3;2;5;2;3;4;2;5;3;2;0;4;4;0;2;0;4;4;2;3;4;5;3;0;3;0;2;0;2;6;1;5;4;2;1
ZNF611_ZNF611.RCADE.bed	0.14840357598978288	1162	7830	178304	32;24;31;35;40;25;32;32;38;35;32;39;29;39;40;49;45;48;40;37;35;42;41;47;51;39;49;48;52;44;60;57;66;65;62;65;62;75;68;67;67;70;70;70;85;79;93;82;91;63;111;89;110;83;101;104;90;95;122;103;74;105;82;85;83;93;85;95;79;81;66;83;67;86;66;73;55;89;61;72;68;69;68;69;68;68;57;66;67;56;66;55;57;58;58;52;58;54;49;47;41;49;35;51;43;46;37;42;42;45;53;39;37;30;37;28;43;32;26;29;28;23;24;30;27;33;28;25;28;21;23…
SNAI2_M09147_1.94d.bed	0.14814814814814814	16	108	32239	1;0;1;1;0;0;0;0;1;0;1;0;0;0;0;0;1;1;0;1;1;1;0;0;1;0;0;0;0;1;1;3;0;0;1;1;1;0;1;1;1;1;0;0;0;0;0;2;0;0;0;1;0;2;1;4;0;0;2;2;0;0;2;0;0;1;0;1;0;1;0;0;0;2;1;4;1;1;0;1;1;2;2;2;0;0;1;1;1;1;1;0;0;0;1;1;1;1;0;0;1;0;1;0;0;0;1;3;1;0;0;1;0;1;0;1;2;0;1;0;2;1;0;0;1;1;0;3;2;0;1;1;0;2;1;1;1;0;1;0;0;2;0;2;0;1;1;0;0;2
CDC5L_M03776_1.94d.bed	0.14814814814814814	4	27	24150	1;0;0;0;0;1;0;0;0;0;0;0;0;0;0;0;0;0;0;0;0;0;1;0;0;0;1;0;0;1;0;1;0;0;0;0;0;0;0;0;0;0;0;0;0;0;0;0;0;0;0;0;0;0;0;0;0;0;1;0;0;0;0;0;0;0;0;0;0;1;0;0;0;1;0;1;0;0;0;0;0;0;0;0;0;0;1;0;0;0;0;0;1;0;2;0;0;0;1;0;1;0;0;0;0;0;0;1;0;0;0;0;0;0;0;0;1;0;1;0;0;0;0;1;1;0;0;0;0;0;0;0;0;1;0;0;0;0;0;0;0;1;0;1;1;0;0;0;0;1
ZNF692_M10425_1.94d.bed	0.14810690423162584	133	898	85008	5;2;2;5;3;4;3;3;7;7;6;9;8;7;5;2;2;6;3;7;7;6;4;8;8;8;9;11;5;5;13;5;5;6;11;3;9;6;5;6;4;7;6;7;5;7;7;5;3;6;4;2;2;7;6;4;9;4;7;4;5;6;13;5;11;12;5;9;10;6;5;7;9;14;9;6;11;9;7;9;6;13;6;9;2;6;7;4;6;4;7;7;11;12;4;12;11;7;4;4;5;11;9;4;1;5;8;4;7;7;4;4;2;4;8;3;11;2;4;5;3;6;3;5;7;6;3;3;2;6;10;2;0;1;6;5;3;5;5;2;6;7;3;3;2;11;2;6;4;10
TEAD3_M06181_1.94d.bed	0.14782608695652175	17	115	32906	1;1;0;0;2;0;0;1;2;0;0;0;2;2;1;2;1;2;1;1;0;0;1;0;0;0;0;1;0;4;0;0;1;1;0;0;2;1;2;0;2;0;0;0;1;2;2;0;0;1;2;1;1;3;0;0;0;0;3;1;1;1;2;2;1;2;2;1;1;0;1;3;2;1;0;0;0;2;0;1;0;2;0;2;0;0;0;0;0;1;0;0;1;1;0;1;0;0;0;1;0;1;0;2;1;0;1;0;2;1;1;0;0;0;0;0;2;2;0;1;0;0;0;0;0;1;2;1;0;0;0;1;1;0;0;0;1;1;2;1;1;1;0;1;1;0;0;0;1;1
ZNF384_M09363_1.94d.bed	0.14761904761904762	31	210	43047	2;3;0;0;1;2;1;0;1;2;0;0;4;1;5;0;0;0;1;1;0;0;1;2;4;0;3;0;0;0;2;2;0;0;2;3;2;3;0;1;2;0;0;2;2;2;1;0;1;0;0;1;0;0;2;0;1;4;1;1;4;1;1;0;3;1;2;2;0;1;1;7;0;4;2;0;3;2;2;2;0;4;0;0;0;0;3;6;2;0;0;1;7;1;0;1;9;0;1;2;0;0;0;0;0;0;0;0;3;1;0;2;0;1;0;1;4;0;3;1;2;5;1;0;1;2;3;1;2;0;1;2;3;1;2;0;2;0;2;4;1;2;4;1;0;0;1;1;0;5
ZNF605_ZNF605.RCADE.bed	0.14720194647201945	121	822	90403	11;7;4;5;6;5;6;5;3;5;7;7;5;4;5;3;5;6;3;7;4;8;8;2;3;2;5;7;4;3;5;10;2;7;2;8;8;6;3;5;4;6;4;7;5;6;3;7;3;5;4;4;10;4;6;7;9;9;4;8;9;6;5;6;6;10;7;9;8;5;3;6;6;7;7;11;7;7;10;10;7;8;8;6;9;6;6;4;4;7;7;11;4;8;7;3;9;4;5;5;3;6;3;4;2;3;6;4;4;3;3;7;2;5;1;3;3;4;4;8;7;2;7;5;4;1;6;1;6;6;2;2;7;10;4;7;3;5;2;4;2;2;3;4;3;5;3;20;5;6
ETV5_M05699_1.94d.bed	0.14705882352941177	5	34	22118	1;0;1;0;0;0;0;0;0;0;0;0;0;0;0;0;0;1;1;0;0;0;0;0;0;0;0;0;0;0;0;1;0;0;0;1;1;0;0;0;1;0;0;0;0;0;0;1;0;1;0;0;2;0;1;0;0;0;1;0;2;0;0;0;0;1;0;2;0;1;0;0;0;0;0;0;0;0;0;1;0;0;0;0;0;0;1;0;0;0;0;0;0;0;1;1;0;1;0;0;0;0;0;0;0;0;0;0;0;1;0;0;0;1;0;0;0;0;0;0;0;0;1;0;0;0;0;0;0;0;1;0;0;0;0;0;0;0;0;0;0;1;0;1;0;1;0;0;0;1
ZBTB4_M06841_1.94d.bed	0.14705882352941177	15	102	31327	2;0;0;2;1;0;0;0;0;0;0;1;1;0;1;0;1;0;0;0;1;0;1;0;0;0;0;0;0;0;2;0;2;2;0;1;0;0;1;3;1;2;1;0;0;0;2;1;0;1;1;0;1;0;2;1;0;0;3;0;0;1;0;0;2;4;0;1;1;2;0;0;0;1;1;2;2;1;1;0;2;0;0;1;0;0;0;0;2;0;1;0;1;2;1;1;0;1;2;1;2;1;0;0;0;0;0;1;0;0;1;2;0;0;1;2;1;0;0;0;1;0;2;0;0;0;2;0;0;0;0;1;0;2;2;0;0;1;1;0;1;1;0;0;0;2;0;0;0;2
ELK4_M05660_1.94d.bed	0.14705882352941177	5	34	22118	1;0;1;0;0;0;0;0;0;0;0;0;0;0;0;0;0;1;1;0;0;0;0;0;0;0;0;0;0;0;0;1;0;0;0;1;1;0;0;0;1;0;0;0;0;0;0;1;0;1;0;0;2;0;1;0;0;0;1;0;2;0;0;0;0;1;0;2;0;1;0;0;0;0;0;0;0;0;0;1;0;0;0;0;0;0;1;0;0;0;0;0;0;0;1;1;0;1;0;0;0;0;0;0;0;0;0;0;0;1;0;0;0;1;0;0;0;0;0;0;0;0;1;0;0;0;0;0;0;0;1;0;0;0;0;0;0;0;0;0;0;1;0;1;0;1;0;0;0;1
ATF1_M08544_1.94d.bed	0.14705882352941177	10	68	24020	3;0;2;0;2;1;0;0;0;0;0;3;0;0;0;4;2;0;0;1;0;0;0;0;0;0;0;1;0;1;0;0;0;0;0;0;0;0;0;0;0;0;2;0;0;2;0;2;2;0;2;0;0;0;0;0;0;0;1;0;1;0;2;0;0;2;0;0;2;0;0;3;0;0;2;0;2;0;0;0;0;0;0;2;0;0;0;0;0;0;0;2;0;0;0;3;0;0;0;0;0;1;0;0;0;0;0;1;1;2;0;0;0;0;0;0;0;0;0;0;0;0;0;1;0;0;0;1;0;0;0;0;0;0;0;0;0;1;0;0;0;0;1;0;0;2;0;2;0;2
ZNF140_M10354_1.94d.bed	0.14705882352941177	85	578	74784	2;1;5;2;1;3;2;6;2;4;7;4;6;3;4;3;2;9;4;3;5;5;2;5;10;4;2;3;6;7;1;3;2;3;1;6;1;4;7;2;3;1;1;2;2;0;3;3;6;5;4;4;5;2;4;7;4;8;3;2;6;6;2;4;3;6;4;3;6;5;4;3;6;3;5;4;6;5;7;9;6;4;8;4;5;7;5;3;1;4;8;6;6;5;4;5;7;5;6;5;4;5;5;3;2;2;6;5;4;3;4;2;2;0;1;3;3;4;3;6;1;2;5;4;5;2;3;3;5;6;2;0;2;4;1;2;3;2;4;2;3;5;3;4;3;0;3;0;4;5
KLF1_M08881_1.94d.bed	0.14704595185995623	336	2285	215741	13;13;12;13;10;11;13;10;11;14;13;11;10;7;12;14;14;13;13;15;13;15;14;15;17;17;17;12;16;12;11;15;11;22;19;18;22;18;20;22;18;13;13;11;14;18;18;17;21;12;18;24;17;16;19;12;17;14;16;18;19;18;14;21;19;27;24;18;19;18;19;20;28;17;17;25;31;30;22;27;12;22;25;24;18;21;20;28;19;9;13;12;23;9;11;7;14;20;13;11;14;17;10;7;17;10;12;10;7;7;14;12;16;15;14;17;14;9;9;16;11;15;13;12;11;10;13;18;7;13;16;19;22;8;15;8;17;…
ZNF792_ZNF792.MEME.bed	0.14704437530702472	898	6107	262669	32;23;23;24;26;28;33;34;28;34;35;33;40;37;30;42;24;35;40;38;48;40;53;34;42;43;40;21;48;36;33;46;41;42;50;51;41;38;64;41;49;44;58;41;53;66;57;78;57;55;64;67;57;55;57;58;70;54;53;59;60;78;61;62;68;71;89;57;63;62;54;58;46;52;47;44;49;60;50;50;71;59;51;60;48;71;70;52;49;41;44;34;33;52;34;46;43;46;47;33;45;40;41;43;30;29;53;35;27;29;31;21;43;30;27;29;25;23;22;17;18;30;27;30;27;23;26;20;12;24;22;19;21;…
ZNF682_ZNF682.RCADE.bed	0.14691508857666463	481	3274	210544	12;17;19;27;15;16;29;18;20;18;18;14;17;39;14;16;17;18;16;22;19;20;26;14;19;17;20;23;18;13;22;19;18;25;24;16;18;21;25;20;20;23;21;27;22;28;35;33;20;22;23;28;32;29;22;27;37;28;24;47;44;33;37;32;41;33;37;28;35;34;33;27;37;29;26;24;34;23;32;28;29;34;31;36;37;28;30;26;26;21;31;18;27;28;15;27;21;29;19;26;17;13;16;18;18;28;14;23;18;11;15;16;18;9;13;19;17;10;16;21;12;16;13;12;12;15;13;13;12;10;18;16;21;1…
ZNF85_M10363_1.94d.bed	0.14685314685314685	21	143	38280	4;2;1;1;2;4;0;0;0;0;1;0;1;0;2;1;0;0;0;0;0;1;0;2;0;0;1;4;0;1;3;2;2;1;1;0;0;1;1;2;1;1;2;0;0;2;1;1;0;2;1;0;0;2;1;2;0;1;1;2;0;1;1;2;0;0;1;0;2;2;3;0;1;1;2;0;0;2;2;1;2;0;2;2;1;1;1;2;1;1;1;0;3;0;1;0;0;0;0;1;0;0;0;1;2;0;2;1;0;3;0;0;0;1;0;2;0;2;0;1;0;1;0;1;1;0;2;1;2;0;0;2;2;0;2;1;0;0;1;0;0;0;1;0;3;1;1;3;0;1
TP63_M06417_1.94d.bed	0.14622641509433962	62	424	56702	3;4;2;4;2;5;3;1;2;2;4;3;3;3;2;1;3;2;3;1;3;0;1;2;1;5;2;2;3;3;2;4;3;3;3;1;4;5;2;2;4;6;2;1;2;1;2;3;1;3;3;1;5;1;2;2;1;6;6;1;5;2;5;2;2;9;4;6;3;3;4;5;1;6;5;4;7;7;2;3;3;1;1;2;3;4;7;5;7;2;2;3;1;2;1;2;1;1;1;4;6;4;2;2;2;5;1;2;2;2;3;3;7;1;3;2;0;2;5;2;3;2;2;1;0;5;2;0;1;1;4;3;1;4;3;2;3;2;2;3;3;2;0;4;6;3;3;1;2;4
SP1_M09183_1.94d.bed	0.14622641509433962	217	1484	96199	6;4;7;8;10;8;6;2;6;3;7;6;5;6;7;9;8;10;8;3;5;8;11;5;15;12;9;9;10;8;8;4;9;8;12;7;8;10;11;8;13;11;10;7;14;15;17;12;17;12;18;13;7;10;15;15;16;12;21;15;28;23;19;20;24;24;22;11;14;17;19;7;17;11;7;7;11;21;13;16;13;15;23;21;14;17;17;14;15;9;9;12;17;16;15;10;10;11;5;11;9;6;1;5;8;6;10;5;6;8;6;3;6;8;5;8;7;8;5;9;7;9;5;5;5;6;7;9;3;2;6;4;8;9;6;3;4;7;6;11;5;3;3;3;3;10;6;6;6;6
SP1_M07528_1.94d.bed	0.14565826330532214	208	1428	167779	11;8;9;8;8;5;8;7;8;12;8;7;8;5;9;12;6;11;5;14;8;6;8;11;10;10;8;5;10;9;8;13;8;14;14;12;13;11;8;10;11;9;11;8;7;8;9;11;11;7;8;8;9;6;11;9;4;8;7;8;6;8;8;5;6;11;11;11;10;14;8;13;14;16;17;19;21;21;13;11;7;7;11;15;12;9;6;12;8;5;2;7;12;7;7;4;7;16;9;9;13;11;8;9;10;9;8;6;6;9;7;9;10;12;12;14;12;9;9;7;7;13;11;7;9;8;11;12;4;9;9;19;15;6;8;10;15;10;7;15;12;5;7;8;13;2;5;6;11;13
RORA_M10287_1.94d.bed	0.14545454545454545	8	55	26448	1;0;1;1;0;0;1;0;1;1;0;1;0;0;0;1;0;3;1;0;0;1;0;0;0;0;0;0;0;0;0;1;0;1;0;1;0;0;0;2;0;0;0;1;0;0;0;0;1;0;0;1;1;1;1;1;0;0;1;0;1;0;0;0;0;0;1;1;0;1;1;1;0;0;1;1;0;0;0;0;0;0;1;0;0;0;1;0;0;0;0;0;1;3;0;0;0;0;0;0;0;0;0;0;1;0;0;0;0;0;1;0;0;0;0;0;1;0;0;1;0;1;1;0;1;0;0;0;0;0;0;0;0;0;0;1;0;0;0;1;0;0;1;1;0;1;1;0;0;1
NFKB2_M05944_1.94d.bed	0.14527845036319612	60	413	54589	4;4;2;0;2;6;7;0;4;2;2;2;2;2;2;3;1;4;5;0;2;2;0;0;9;6;5;0;2;2;1;0;0;0;8;1;5;1;5;4;7;2;2;2;3;2;4;0;5;0;4;0;6;2;0;2;0;4;1;2;2;3;0;0;2;3;6;4;1;10;2;4;3;3;11;0;6;0;4;0;3;6;2;4;2;2;4;6;5;4;4;3;2;2;6;0;2;6;0;6;2;2;0;2;4;4;4;4;3;7;2;7;0;1;1;1;0;10;0;0;4;0;0;1;2;6;0;10;3;4;1;3;2;0;3;1;0;2;2;0;0;4;4;2;2;0;0;0;10;4
ZFP2_M07132_1.94d.bed	0.14521452145214522	44	303	54315	4;2;2;0;0;5;1;1;2;1;5;0;3;1;0;2;5;2;0;4;1;3;2;1;0;2;1;1;1;1;2;3;1;1;1;2;1;4;3;2;4;0;1;3;2;1;1;4;2;1;1;2;2;2;2;1;2;6;3;1;1;3;4;6;5;1;2;5;2;3;3;1;3;1;3;3;1;0;3;6;2;4;1;2;3;3;3;2;3;3;1;0;2;2;2;2;3;2;2;2;1;5;5;0;1;0;3;2;0;1;0;1;0;0;2;1;1;3;1;3;2;4;4;1;1;2;1;2;0;3;0;2;2;2;0;4;2;0;1;1;5;1;4;1;5;1;1;2;2;2
ZNF143_M06241_1.94d.bed	0.14492753623188406	30	207	38511	1;1;2;1;2;2;0;1;2;1;0;2;1;5;2;0;5;5;1;1;1;3;2;3;3;0;1;0;3;2;1;1;1;4;1;1;1;1;1;1;3;2;2;4;1;1;0;2;2;2;0;3;1;0;0;0;3;3;1;3;1;0;0;1;0;0;3;1;2;0;2;4;3;3;4;3;0;0;0;2;1;1;1;1;3;2;1;2;0;0;1;0;2;1;0;2;1;0;1;1;3;2;1;2;0;1;2;0;0;0;1;1;1;1;2;0;1;0;0;1;0;2;1;1;2;2;2;2;3;1;2;0;2;1;0;2;1;1;2;1;1;1;3;1;0;2;0;0;1;1
ZNF737_ZNF737.MEME.bed	0.14473684210526316	11	76	27846	4;0;0;0;1;0;1;0;0;0;1;0;2;0;1;1;0;0;0;1;1;0;0;1;1;0;1;0;0;1;1;0;0;2;0;1;1;0;0;1;1;0;0;0;0;1;0;1;1;0;1;0;1;0;1;1;0;1;0;2;0;1;0;0;0;1;0;0;1;0;1;2;0;0;0;0;1;0;0;0;2;1;2;0;1;1;0;2;1;1;0;0;0;0;0;1;0;0;1;0;0;0;0;0;0;0;1;0;2;0;0;2;0;1;0;0;0;0;1;1;0;1;0;0;0;0;1;0;0;2;2;0;0;0;0;2;0;0;0;0;1;0;0;1;1;0;0;1;0;1
SP8_M06131_1.94d.bed	0.14472608340147178	177	1223	85893	5;7;5;8;8;8;6;3;5;5;8;5;6;6;6;7;4;8;9;2;6;4;7;4;13;9;7;9;9;9;8;6;4;7;9;6;4;6;5;7;12;9;6;6;11;10;10;9;12;10;15;11;8;3;13;11;11;7;13;13;17;17;16;15;17;20;14;12;13;14;13;4;12;10;6;9;6;18;10;13;10;12;20;12;15;10;11;14;9;14;9;10;8;11;13;13;9;9;7;7;5;4;1;7;10;1;8;8;7;8;4;4;7;5;5;8;4;8;3;11;5;9;6;2;5;3;8;10;3;3;5;5;8;6;6;4;6;6;6;8;6;3;2;4;4;8;6;6;3;9
SP1_M09185_1.94d.bed	0.14464692482915717	254	1756	107404	6;4;8;10;10;8;6;3;6;4;7;7;5;6;8;11;9;11;8;3;6;11;11;5;17;12;11;11;12;12;14;5;9;11;15;8;11;14;15;12;17;13;11;8;16;20;17;16;20;13;23;22;8;15;18;17;20;14;22;18;31;26;23;25;27;27;26;13;17;19;21;7;19;12;9;12;11;27;17;21;14;15;25;24;19;22;21;18;21;12;12;12;21;16;17;10;12;13;6;14;9;9;2;6;8;7;10;5;7;9;8;5;8;8;5;8;8;12;6;10;8;10;5;8;5;6;10;9;4;3;7;6;8;10;6;5;5;9;9;13;6;4;5;3;4;9;6;6;5;7
KLF1_M08886_1.94d.bed	0.1445221445221445	62	429	48832	3;3;0;2;1;4;0;4;1;3;3;1;3;2;3;1;3;6;1;3;1;4;2;3;3;1;4;2;3;3;4;2;3;3;1;5;1;1;3;2;3;4;1;2;2;9;3;5;1;6;4;5;4;2;5;6;2;6;2;3;5;7;1;2;6;4;4;8;3;4;3;1;2;3;3;5;6;5;4;6;3;1;7;6;8;5;3;4;4;0;2;3;7;2;3;0;3;4;1;1;2;0;1;1;2;0;1;2;2;0;5;2;0;2;5;0;3;0;0;3;0;4;5;3;3;2;4;2;2;2;0;4;2;5;2;4;1;3;2;2;5;4;2;0;2;3;2;1;1;3
ZNF778_M10417_1.94d.bed	0.14444444444444443	13	90	24936	3;2;0;0;1;1;0;0;1;1;1;3;0;0;0;1;1;0;1;2;0;1;1;4;1;2;0;0;1;0;0;0;0;1;0;2;0;0;0;1;0;0;0;2;0;0;0;1;0;0;0;0;0;1;1;1;2;0;2;2;1;0;0;0;2;0;0;1;2;0;0;0;2;0;1;2;1;0;1;0;0;1;0;2;0;1;0;1;2;0;1;1;0;1;0;0;0;1;0;1;0;1;0;0;0;0;2;0;1;1;0;1;0;1;1;1;0;0;1;0;0;1;0;0;1;1;0;2;1;0;1;0;0;0;0;0;0;0;0;0;0;0;0;0;0;0;0;2;0;1
ZNF19_ZNF19.RCADE.bed	0.14444444444444443	65	450	53561	4;3;1;2;4;3;4;1;6;3;1;4;5;0;3;0;4;0;3;2;2;2;3;3;5;1;4;2;7;3;7;4;3;3;6;3;3;3;3;3;0;0;2;2;2;1;2;2;5;5;6;3;4;2;3;0;4;3;4;4;4;3;6;7;3;3;2;4;6;5;6;1;3;2;5;4;2;3;8;2;6;3;4;3;2;3;2;3;4;1;3;3;3;3;2;5;4;2;3;0;5;3;4;5;1;0;1;3;4;1;1;6;2;4;5;2;7;2;3;2;1;2;3;1;2;5;0;4;3;3;3;2;3;0;1;2;4;2;4;5;1;0;5;2;2;1;2;5;1;4
THRA_M10017_1.94d.bed	0.1444043321299639	40	277	46752	6;4;0;10;0;2;2;2;2;0;6;4;4;3;0;2;0;2;0;2;2;0;2;0;2;2;2;0;0;2;0;2;2;2;6;4;2;0;2;0;2;4;0;3;0;2;2;2;3;2;0;2;2;0;2;0;1;4;5;4;0;3;5;2;2;4;1;2;2;3;2;2;0;3;2;4;0;0;4;1;3;4;7;2;1;5;2;2;6;0;0;4;4;0;0;0;2;0;5;0;0;1;3;3;0;0;0;2;3;8;0;2;0;2;2;0;0;0;0;2;2;2;2;0;0;2;0;0;0;2;2;2;4;1;2;0;0;1;0;0;2;0;2;2;0;4;0;2;0;2
ZNF343_M09359_1.94d.bed	0.1440329218106996	35	243	32521	4;1;1;3;1;3;1;5;0;1;3;0;6;2;1;2;0;1;3;1;1;3;1;1;0;3;1;1;3;1;4;0;3;3;0;0;1;5;1;2;2;3;1;1;1;0;2;0;2;2;1;4;2;1;2;1;1;1;4;1;3;0;3;5;0;2;4;5;0;1;0;3;0;1;5;0;2;2;2;4;3;5;1;2;1;2;1;2;2;3;2;1;1;3;3;1;1;2;0;1;3;1;0;3;0;4;1;0;3;1;1;0;0;1;2;1;1;0;0;0;1;3;0;2;1;2;0;1;1;3;2;0;2;1;1;1;1;0;0;0;2;0;2;0;2;0;2;3;1;2
PPARA_M09922_1.94d.bed	0.14388489208633093	20	139	31629	2;0;1;0;0;0;1;1;0;2;1;1;0;0;2;2;2;0;2;1;0;0;0;1;2;0;0;2;0;0;1;1;2;0;0;1;0;1;0;0;0;1;0;1;0;0;1;3;0;1;0;0;0;2;0;0;2;1;1;1;0;2;2;1;0;2;2;0;3;2;0;2;2;1;0;1;0;3;4;0;0;1;0;2;0;2;1;2;0;2;0;4;1;2;0;0;2;1;0;0;0;0;0;1;1;0;4;1;2;2;4;0;1;0;1;1;0;1;1;0;0;0;0;0;1;4;0;4;1;0;0;1;0;2;0;3;1;2;0;0;1;0;0;0;2;1;0;1;0;4
ZNF12_ZNF12.RCADE.bed	0.1436950146627566	147	1023	82446	9;3;4;9;7;9;5;3;8;3;3;11;3;3;5;3;7;8;9;5;3;10;2;6;7;5;10;3;6;6;11;5;7;10;7;5;13;5;9;3;5;11;7;6;8;6;8;8;13;8;8;9;10;8;9;10;11;12;12;13;9;5;16;11;7;15;7;13;12;11;11;14;13;7;9;5;9;8;11;10;7;6;4;10;9;9;13;7;6;6;9;4;6;7;4;4;7;4;7;3;1;6;3;7;1;7;6;5;5;6;8;11;5;11;5;6;5;4;3;5;3;3;3;5;8;7;4;6;6;3;10;7;6;1;10;7;1;7;1;2;2;2;4;6;1;10;6;7;4;3
ZNF490_M10444_1.94d.bed	0.14285714285714285	41	287	49809	3;0;3;1;1;4;4;1;1;1;5;2;1;3;2;1;1;2;1;1;1;3;2;4;2;1;3;2;3;0;2;1;4;5;1;2;1;3;2;2;2;1;0;3;2;2;2;1;2;1;2;1;0;3;1;1;1;0;4;0;4;1;3;3;2;2;2;2;3;1;2;3;5;4;1;4;4;2;2;0;1;3;2;3;1;3;0;1;3;1;1;1;0;0;2;3;2;3;3;3;0;5;2;1;0;2;3;3;3;1;3;1;2;1;0;3;0;4;1;2;0;1;2;1;2;4;0;2;2;2;1;2;3;1;1;1;5;0;2;4;2;1;0;1;0;1;3;3;2;3
HESX1_M05782_1.94d.bed	0.14285714285714285	4	28	24254	1;0;0;0;1;0;1;1;0;0;0;0;0;1;0;0;0;0;1;0;0;0;0;0;1;0;0;0;0;0;0;0;0;0;0;0;0;0;1;1;0;0;0;0;0;0;1;0;0;0;0;0;0;0;0;1;0;0;0;0;0;0;0;0;0;0;0;0;0;0;0;0;0;0;0;0;0;1;1;0;0;1;0;1;0;0;0;0;0;0;0;0;1;0;0;0;0;0;1;0;1;0;0;1;0;0;0;0;0;1;0;0;0;0;0;0;1;0;1;0;0;0;0;1;0;0;0;0;0;0;0;0;0;0;2;0;0;0;0;0;0;0;0;0;0;0;1;0;0;1
MIXL1_M05906_1.94d.bed	0.14285714285714285	4	28	24254	1;0;0;0;1;0;1;1;0;0;0;0;0;1;0;0;0;0;1;0;0;0;0;0;1;0;0;0;0;0;0;0;0;0;0;0;0;0;1;1;0;0;0;0;0;0;1;0;0;0;0;0;0;0;0;1;0;0;0;0;0;0;0;0;0;0;0;0;0;0;0;0;0;0;0;0;0;1;1;0;0;1;0;1;0;0;0;0;0;0;0;0;1;0;0;0;0;0;1;0;1;0;0;1;0;0;0;0;0;1;0;0;0;0;0;0;1;0;1;0;0;0;0;1;0;0;0;0;0;0;0;0;0;0;2;0;0;0;0;0;0;0;0;0;0;0;1;0;0;1
HOXA9_M05806_1.94d.bed	0.14285714285714285	1	7	20302	1;0;0;0;0;0;0;0;0;0;0;0;0;0;0;0;0;0;0;0;0;0;0;0;0;0;0;0;0;0;0;0;0;0;0;0;0;0;0;0;0;0;0;0;0;0;0;0;0;0;0;0;0;0;0;0;0;0;0;0;1;0;0;0;0;0;0;0;0;0;0;0;0;0;0;0;0;0;0;0;0;0;0;1;0;0;0;0;0;0;1;0;0;0;0;0;0;0;0;0;0;0;0;0;0;0;0;0;0;0;0;0;0;0;0;0;0;0;0;0;0;0;0;0;0;0;0;0;0;0;0;0;0;0;0;0;0;0;0;1;0;0;0;0;0;0;0;0;0;1
NKX1-1_M01370_1.94d.bed	0.14285714285714285	4	28	24254	1;0;0;0;1;0;1;1;0;0;0;0;0;1;0;0;0;0;1;0;0;0;0;0;1;0;0;0;0;0;0;0;0;0;0;0;0;0;1;1;0;0;0;0;0;0;1;0;0;0;0;0;0;0;0;1;0;0;0;0;0;0;0;0;0;0;0;0;0;0;0;0;0;0;0;0;0;1;1;0;0;1;0;1;0;0;0;0;0;0;0;0;1;0;0;0;0;0;1;0;1;0;0;1;0;0;0;0;0;1;0;0;0;0;0;0;1;0;1;0;0;0;0;1;0;0;0;0;0;0;0;0;0;0;2;0;0;0;0;0;0;0;0;0;0;0;1;0;0;1
LBX2_M05870_1.94d.bed	0.14285714285714285	4	28	24254	1;0;0;0;1;0;1;1;0;0;0;0;0;1;0;0;0;0;1;0;0;0;0;0;1;0;0;0;0;0;0;0;0;0;0;0;0;0;1;1;0;0;0;0;0;0;1;0;0;0;0;0;0;0;0;1;0;0;0;0;0;0;0;0;0;0;0;0;0;0;0;0;0;0;0;0;0;1;1;0;0;1;0;1;0;0;0;0;0;0;0;0;1;0;0;0;0;0;1;0;1;0;0;1;0;0;0;0;0;1;0;0;0;0;0;0;1;0;1;0;0;0;0;1;0;0;0;0;0;0;0;0;0;0;2;0;0;0;0;0;0;0;0;0;0;0;1;0;0;1
GBX1_M05755_1.94d.bed	0.14285714285714285	4	28	24254	1;0;0;0;1;0;1;1;0;0;0;0;0;1;0;0;0;0;1;0;0;0;0;0;1;0;0;0;0;0;0;0;0;0;0;0;0;0;1;1;0;0;0;0;0;0;1;0;0;0;0;0;0;0;0;1;0;0;0;0;0;0;0;0;0;0;0;0;0;0;0;0;0;0;0;0;0;1;1;0;0;1;0;1;0;0;0;0;0;0;0;0;1;0;0;0;0;0;1;0;1;0;0;1;0;0;0;0;0;1;0;0;0;0;0;0;1;0;1;0;0;0;0;1;0;0;0;0;0;0;0;0;0;0;2;0;0;0;0;0;0;0;0;0;0;0;1;0;0;1
ZNF263_M09343_1.94d.bed	0.14285714285714285	27	189	33737	2;1;2;1;3;1;1;5;1;0;2;2;1;4;0;1;0;0;1;0;1;0;1;2;1;1;0;1;1;0;1;1;2;2;0;1;0;4;1;0;2;0;4;2;0;2;2;1;2;0;1;1;1;0;0;1;2;1;3;0;1;1;2;1;1;1;5;2;2;3;0;1;0;3;1;2;2;2;1;1;2;2;2;3;1;0;0;1;0;3;2;2;4;4;1;3;1;1;2;0;1;1;0;1;0;2;0;1;2;1;0;1;0;0;0;4;3;0;0;0;1;2;1;5;3;0;1;2;1;0;1;0;0;1;3;2;0;1;0;2;1;0;0;0;0;1;0;2;1;1
HOXA10_M09609_1.94d.bed	0.14285714285714285	1	7	19971	1;0;0;0;0;0;0;0;0;0;0;0;0;0;0;0;0;0;0;0;0;0;0;0;0;0;0;0;0;0;0;0;0;0;0;0;0;1;0;0;0;0;0;0;0;0;0;0;0;0;0;0;0;0;0;0;0;0;0;0;0;0;0;0;0;0;0;0;0;0;0;0;0;0;0;0;0;0;0;0;0;0;0;0;0;0;0;0;0;0;0;0;1;0;0;0;0;0;0;0;0;1;0;0;0;0;0;0;0;0;0;0;0;0;0;0;0;0;0;0;0;0;0;1;0;0;0;0;0;0;0;0;0;0;0;0;0;0;0;0;0;0;0;0;0;0;0;0;0;1
MNT_M05909_1.94d.bed	0.14285714285714285	14	98	29451	1;0;0;0;1;0;2;1;1;1;1;1;0;0;3;1;0;1;1;0;1;0;0;4;0;1;0;0;0;0;2;0;0;0;0;0;2;0;0;0;0;1;1;0;1;0;0;1;0;2;1;0;1;0;1;0;0;0;0;0;0;0;2;1;0;1;1;1;1;1;2;0;1;1;0;0;0;1;0;1;2;2;1;0;0;0;1;0;0;1;0;0;1;0;0;0;0;1;0;0;2;1;0;0;0;3;2;1;3;0;1;2;2;0;1;1;2;1;0;0;1;1;0;0;1;1;1;0;1;0;0;1;1;1;1;2;0;0;0;1;1;0;0;0;1;1;1;0;0;1
MAFF_M09798_1.94d.bed	0.14285714285714285	16	112	34812	1;2;1;2;1;0;2;1;0;2;4;2;2;1;0;1;2;0;1;1;1;0;1;1;2;0;0;1;1;0;0;0;0;1;1;0;0;1;1;2;0;0;1;0;1;1;0;0;0;0;1;1;0;0;0;0;0;0;1;0;2;0;1;0;0;0;3;1;2;1;0;1;0;1;0;1;0;1;1;1;2;2;1;1;0;0;0;0;1;1;1;0;1;1;1;1;1;1;2;2;0;0;0;1;0;0;0;1;2;1;0;1;0;4;1;0;1;0;1;2;2;0;0;0;1;0;1;0;0;1;0;0;0;0;0;0;1;1;1;1;1;0;0;1;2;1;0;0;0;2
SOX1_M02182_1.94d.bed	0.14285714285714285	11	77	29438	1;0;1;1;1;0;1;1;0;0;0;1;0;0;1;0;1;0;0;0;1;0;0;0;1;0;0;0;2;0;0;2;2;0;0;0;2;0;0;1;0;0;1;1;2;0;0;0;3;0;0;0;1;0;1;0;0;0;0;1;0;0;0;1;0;1;1;0;0;0;1;1;1;0;0;2;2;0;0;0;1;1;1;0;0;2;0;0;0;1;1;0;0;0;1;0;0;1;0;1;0;0;0;1;1;0;0;0;0;1;0;1;2;0;0;2;0;1;1;0;0;0;1;2;1;0;0;0;0;0;0;0;0;0;3;0;0;0;1;1;2;0;1;0;0;2;1;0;0;1
TFCP2_M09261_1.94d.bed	0.14285714285714285	11	77	23826	2;0;0;2;0;0;0;2;2;0;0;0;0;0;2;0;0;0;0;0;2;0;0;0;0;0;0;0;0;0;0;0;0;2;2;2;0;0;3;0;0;0;2;0;0;0;0;0;0;0;2;0;0;1;0;1;0;0;0;0;0;0;2;0;3;0;0;0;0;0;2;1;2;1;0;2;0;0;0;2;0;0;0;0;0;0;0;1;0;0;2;0;0;2;0;0;0;0;0;0;0;0;0;2;0;3;0;0;2;0;0;2;0;0;0;0;1;0;0;0;2;2;0;0;0;0;2;0;0;2;0;0;0;3;0;0;0;0;2;0;0;2;0;0;0;0;2;0;0;2
PBX1_M01230_1.94d.bed	0.14285714285714285	1	7	20914	1;0;0;0;0;0;0;0;1;0;0;0;0;0;0;0;0;0;0;0;0;0;0;0;0;0;0;0;0;0;0;0;0;0;0;0;0;0;0;0;0;1;0;0;0;0;0;0;0;0;0;0;0;1;0;0;0;0;0;0;0;0;0;0;0;0;0;0;0;0;0;0;0;0;0;0;0;0;0;0;0;0;0;0;0;0;0;0;0;0;0;0;0;0;0;0;0;0;0;0;0;0;0;0;0;0;0;0;0;0;0;0;0;0;0;0;0;0;0;0;0;0;0;0;1;0;0;0;0;0;0;0;0;0;0;0;0;0;0;0;0;0;0;0;0;0;0;0;0;1
ZSCAN31_M09357_1.94d.bed	0.14285714285714285	16	112	31396	1;2;1;1;1;2;2;3;0;0;1;0;1;0;0;0;1;0;0;2;1;1;1;1;0;1;1;1;0;2;0;0;1;1;0;3;0;0;1;1;0;2;0;2;1;0;1;0;1;1;0;2;1;1;0;1;1;0;0;0;1;0;1;0;0;0;3;0;2;1;1;1;0;1;0;0;1;2;0;1;0;4;1;0;1;1;1;2;2;0;0;0;1;3;0;0;1;1;0;0;2;0;0;1;1;1;0;0;0;0;1;0;0;0;0;1;0;2;0;2;0;2;0;0;0;0;0;0;0;0;2;1;0;0;1;0;1;0;0;1;1;3;0;1;1;2;1;0;1;1
BACH1_M09446_1.94d.bed	0.14285714285714285	3	21	21862	3;0;0;2;1;0;0;0;0;0;1;0;0;0;0;0;0;0;0;0;0;0;0;0;1;0;0;0;0;0;0;0;0;0;0;1;0;0;0;0;0;0;0;0;0;0;0;0;0;0;0;1;0;0;0;0;0;0;0;1;0;1;0;0;0;0;0;1;0;0;0;0;0;0;0;0;0;0;0;2;0;0;0;0;0;0;0;2;0;0;0;0;0;0;0;0;0;0;1;0;0;0;0;0;0;0;0;0;0;0;0;0;0;0;0;0;0;0;0;0;0;0;0;0;0;0;1;0;0;0;0;0;0;0;0;0;0;0;0;0;0;0;0;0;0;0;0;0;0;1
SIX1_M09121_1.94d.bed	0.14285714285714285	1	7	20034	1;0;0;0;0;0;0;0;0;0;0;0;0;0;0;0;0;0;0;1;0;0;0;0;0;0;0;0;0;0;0;0;0;0;0;0;0;0;0;0;0;0;0;0;0;0;0;0;0;0;0;0;0;0;0;0;0;0;0;0;0;0;0;0;0;0;0;0;0;0;0;0;0;0;0;0;0;0;0;0;0;0;0;0;0;0;0;0;1;0;0;0;0;0;0;0;0;0;0;0;0;0;0;0;0;0;0;0;0;0;0;0;0;0;0;0;0;0;0;0;0;0;0;0;0;0;0;1;0;0;0;0;0;0;0;1;0;0;0;0;0;0;0;0;0;0;0;0;0;1
BCL11A_M05292_1.94d.bed	0.14285714285714285	68	476	70922	2;5;4;3;2;1;3;6;2;1;7;3;4;2;3;5;2;5;2;2;3;7;0;3;9;5;3;2;2;4;2;2;2;2;2;3;3;5;4;2;2;3;3;3;2;4;2;3;1;4;3;4;5;2;0;0;5;6;4;3;3;5;1;5;2;3;1;1;4;4;2;4;3;5;5;1;4;7;7;5;3;4;9;3;6;5;2;2;3;3;4;5;2;5;3;2;4;5;3;5;6;2;4;5;4;3;3;6;3;2;3;3;1;3;0;7;2;3;2;3;2;2;1;2;4;4;3;0;3;2;2;3;4;5;1;0;3;3;1;1;1;3;3;3;2;4;1;2;5;2
RORA_M06061_1.94d.bed	0.14285714285714285	26	182	39140	1;1;0;2;0;0;0;1;0;1;2;1;1;3;2;2;0;0;1;5;0;4;1;0;2;3;0;0;2;0;0;3;1;2;0;2;0;1;1;1;1;2;2;3;1;0;0;1;0;0;0;0;1;0;1;2;1;2;1;1;1;1;0;1;0;2;1;3;0;2;3;2;0;1;2;4;2;1;1;2;2;1;0;2;0;2;3;1;0;2;1;0;0;0;2;1;2;1;2;1;3;1;2;1;2;2;2;1;3;0;3;0;1;4;1;2;0;0;2;1;3;1;2;0;0;2;2;1;1;0;1;0;1;0;2;1;3;1;0;1;1;2;0;1;1;1;2;1;1;1
KLF10_M08868_1.94d.bed	0.14267515923566879	224	1570	108352	8;7;6;8;9;10;7;3;4;5;12;6;6;9;5;10;7;9;10;5;9;8;11;6;16;10;9;12;11;10;10;6;10;12;13;8;11;11;13;7;13;12;9;7;13;16;15;13;15;13;16;13;8;10;15;16;16;11;18;14;25;20;24;21;24;21;18;15;20;18;16;7;14;12;6;9;10;21;13;16;14;14;25;21;17;19;20;16;15;8;13;15;18;15;11;10;12;12;8;12;7;7;1;6;6;4;11;5;6;10;8;6;10;6;7;6;7;7;7;7;5;15;4;8;5;4;9;9;4;1;8;8;10;9;8;4;4;8;5;9;5;4;2;5;4;12;9;9;5;6
ZNF44_ZNF44.RCADE.bed	0.14252396994039906	550	3859	224439	19;17;12;19;26;28;13;22;17;17;33;17;17;20;27;15;21;25;17;12;20;26;23;25;27;16;23;22;24;19;27;23;19;38;25;27;23;23;35;31;27;28;28;29;34;37;35;35;33;56;35;46;28;28;40;49;41;40;49;44;41;50;49;52;36;45;54;36;39;33;29;35;23;31;42;24;37;27;36;29;33;53;31;29;45;41;32;22;31;34;26;27;35;37;33;30;33;25;27;25;19;25;15;21;23;21;27;13;15;17;20;17;20;20;13;20;26;17;12;9;17;14;21;17;15;12;16;17;12;22;15;15;14;1…
ZNF331_ZNF331.RCADE.bed	0.1423948220064725	88	618	75409	7;4;4;1;7;5;2;7;3;4;6;4;2;5;5;4;3;3;2;7;1;7;5;1;3;5;4;5;5;2;1;2;3;3;4;4;3;6;2;4;3;0;5;3;6;3;8;3;4;1;2;8;6;4;3;4;2;8;4;7;7;2;3;5;7;4;8;9;8;2;5;6;7;7;2;8;10;4;6;5;2;2;4;5;3;2;9;8;6;0;3;2;2;6;2;4;5;5;3;5;6;5;6;5;2;3;2;4;6;5;4;6;4;4;3;6;2;3;4;5;2;5;5;3;6;3;3;4;5;1;2;3;1;1;5;1;3;3;4;2;5;2;3;3;9;2;2;5;5;2
HIVEP1_M06845_1.94d.bed	0.14224137931034483	33	232	39908	2;0;0;1;2;3;2;2;2;1;2;2;1;2;0;0;2;3;3;1;0;0;0;2;1;0;1;0;3;1;2;0;4;0;1;2;1;2;0;1;1;2;1;0;1;0;1;0;2;0;2;2;2;2;2;1;0;3;1;1;1;2;1;4;3;0;0;1;1;2;3;2;2;1;3;2;2;1;2;1;3;3;3;1;3;2;4;3;1;0;1;2;0;2;3;4;2;0;4;0;1;0;0;3;1;1;4;0;1;3;3;1;2;1;3;1;2;2;1;1;1;0;1;1;2;2;3;1;2;3;2;2;1;5;2;2;2;1;1;0;2;1;1;2;0;4;0;1;2;2
ZIC4_M06240_1.94d.bed	0.14210526315789473	54	380	44175	2;2;1;3;2;2;3;4;4;1;2;4;2;3;1;3;1;1;2;1;0;0;4;2;3;1;0;1;1;0;2;5;3;2;3;4;1;4;3;4;4;3;6;5;1;3;3;5;6;5;0;6;3;3;2;4;5;0;4;3;0;8;2;3;6;2;1;2;4;2;4;5;5;6;0;1;4;2;3;4;6;3;3;3;6;1;4;3;2;4;1;2;1;1;0;1;0;7;3;3;0;1;4;1;2;3;2;1;4;0;3;1;5;3;2;2;2;1;2;2;1;4;4;2;2;1;2;3;1;1;5;2;4;1;1;2;4;2;1;0;0;2;4;3;5;2;0;1;1;1
ZNF714_ZNF714.RCADE.bed	0.1419939577039275	47	331	46688	4;1;0;4;1;5;1;3;2;2;1;2;0;1;7;1;3;3;1;2;2;2;0;3;3;1;5;2;1;1;0;2;3;1;2;5;0;1;3;5;4;3;3;2;1;2;0;3;0;0;1;0;3;2;1;6;1;3;1;2;1;3;5;1;2;1;2;3;4;4;2;4;3;3;3;1;4;3;1;2;1;5;4;4;1;1;4;1;4;3;2;4;3;1;1;1;1;1;1;4;1;2;5;1;4;4;1;0;3;2;0;3;2;0;2;3;3;2;1;4;1;2;3;7;2;2;1;2;3;4;2;3;2;2;0;2;3;2;0;4;1;3;0;2;1;1;2;0;1;6
ZNF708_ZNF708.RCADE.bed	0.1419141914191419	43	303	43151	2;2;2;2;1;4;1;2;2;2;3;3;1;1;1;1;3;0;3;2;2;2;2;1;2;2;2;2;1;2;5;2;1;0;1;1;2;3;1;3;1;1;2;2;0;1;0;3;5;1;1;1;0;1;4;2;4;4;2;4;5;1;6;2;2;5;1;4;7;3;5;3;3;2;2;1;4;1;2;1;1;0;2;3;6;4;2;2;1;0;2;1;1;2;4;0;0;2;0;1;0;3;2;3;1;0;2;4;3;1;1;3;1;3;0;0;0;1;2;3;1;1;1;1;0;1;1;2;2;0;6;4;1;3;2;2;3;2;0;1;3;1;5;1;4;4;1;2;1;5
ZNF320_ZNF320.RCADE.bed	0.14171974522292993	445	3140	233014	17;16;17;32;21;17;18;12;18;16;13;17;21;26;16;23;14;16;26;22;15;20;23;15;20;24;16;23;12;12;21;28;23;21;24;20;25;21;13;27;17;20;15;27;17;21;18;28;34;25;31;22;21;42;22;19;38;26;18;21;31;28;27;27;23;29;46;25;33;29;36;18;29;31;24;25;27;23;34;30;25;30;25;16;22;22;26;28;34;19;31;20;20;18;25;24;22;20;20;18;20;14;23;28;18;18;23;18;23;20;13;16;23;14;14;23;17;12;15;15;16;9;18;25;16;9;24;22;14;16;13;17;18;15…
ZNF329_M10387_1.94d.bed	0.14162162162162162	131	925	83983	5;7;6;4;2;7;5;5;7;3;4;8;0;7;5;7;7;4;7;7;8;7;5;4;5;3;5;8;4;7;6;7;8;3;5;6;7;4;3;8;10;4;9;6;9;3;8;5;10;10;7;6;7;5;7;7;5;5;8;7;4;5;6;6;9;11;5;8;6;8;3;11;12;6;6;8;12;9;6;5;8;14;8;6;9;8;11;7;9;12;15;7;9;6;4;9;6;5;1;7;5;4;3;6;5;9;11;6;9;5;0;3;3;8;8;5;4;6;6;7;6;12;4;5;6;5;2;2;0;6;11;0;3;5;9;6;8;6;7;3;2;2;6;1;9;2;3;5;4;6
TBX2_M09205_1.94d.bed	0.1416184971098266	49	346	48557	6;1;3;3;0;0;2;2;5;0;3;4;1;1;1;2;1;3;3;0;4;3;3;1;3;3;1;4;3;1;0;2;3;3;3;2;0;3;3;3;3;1;0;2;3;5;5;4;0;2;5;1;3;2;4;2;2;4;3;0;1;3;3;6;4;4;3;3;2;2;6;3;1;5;3;4;0;0;3;4;4;5;1;3;2;3;4;1;2;1;2;2;1;2;1;1;3;1;2;2;1;1;2;3;4;0;2;4;2;3;3;0;1;2;1;2;3;2;1;5;4;3;2;0;2;1;1;3;0;1;2;2;4;3;2;4;2;3;1;1;4;1;2;2;1;0;0;2;5;2
ZNF524_M09377_1.94d.bed	0.1414141414141414	14	99	26063	1;0;0;1;0;1;0;0;0;0;1;1;1;1;0;3;1;0;2;1;0;0;0;2;1;1;0;1;0;0;0;0;0;2;0;1;0;0;1;0;1;0;1;2;0;0;2;0;1;0;3;2;3;1;0;0;1;0;0;0;3;1;1;2;0;0;0;0;0;1;0;0;2;0;0;0;1;2;1;3;0;0;2;1;1;0;1;0;0;2;1;0;0;0;0;0;1;0;1;0;0;0;0;0;2;3;0;0;0;0;1;1;0;0;1;0;1;0;0;1;0;1;1;0;2;0;0;1;0;1;1;1;2;0;0;2;0;0;1;2;1;1;0;1;0;0;1;0;0;2
ZNF793_ZNF793.RCADE.bed	0.1408839779005525	51	362	55053	4;3;1;5;4;1;0;3;3;1;4;2;3;4;2;1;2;0;4;3;2;2;2;1;3;2;3;3;2;4;2;2;3;3;4;2;6;1;2;2;2;1;3;4;5;2;3;3;2;3;3;1;3;1;2;3;1;2;2;1;2;3;3;2;3;3;3;2;3;5;3;2;4;3;4;0;2;6;4;2;5;2;4;3;4;0;3;1;1;2;2;3;1;3;4;2;2;3;2;3;2;0;2;2;3;0;6;4;0;3;1;5;1;1;2;4;1;4;0;1;3;2;3;3;1;2;2;2;1;1;0;3;2;3;4;1;2;0;1;3;0;1;1;3;3;4;3;2;2;4
ZNF594_M10414_1.94d.bed	0.14049586776859505	68	484	54358	2;1;4;4;5;1;4;5;6;3;4;6;3;1;0;2;4;5;2;4;3;3;3;1;3;4;4;4;4;3;4;5;4;13;3;4;2;0;2;4;1;6;1;5;4;3;2;1;2;1;3;3;0;3;6;6;1;2;6;6;3;3;11;5;5;1;7;8;4;4;2;3;4;3;5;8;6;6;5;3;0;5;2;5;3;5;2;1;4;1;4;6;1;5;4;2;3;5;5;2;3;3;2;0;3;1;1;4;6;1;2;4;1;1;1;2;5;2;3;1;6;2;1;1;5;4;0;4;2;0;5;2;1;2;3;3;2;2;4;2;2;3;5;3;1;1;3;0;1;5
MTF1_M05917_1.94d.bed	0.14035087719298245	8	57	25976	1;1;0;0;0;0;0;0;0;0;0;0;1;0;0;1;0;1;1;1;0;1;0;0;0;0;0;0;1;0;0;0;1;0;0;1;0;0;0;0;0;0;0;0;0;0;0;0;0;0;0;0;0;0;0;1;1;0;0;1;1;0;0;1;0;1;0;1;0;1;0;1;0;0;1;0;0;0;2;0;1;0;0;0;1;1;0;1;1;0;0;2;3;0;1;0;0;0;0;0;0;0;0;1;1;0;1;1;1;0;0;0;0;1;2;0;0;0;0;1;0;1;0;0;0;0;2;0;1;0;0;0;1;0;0;3;1;0;0;0;0;0;0;0;2;0;0;0;1;1
ZNF530_ZNF530.RCADE.bed	0.1401728673431041	373	2661	209648	19;19;11;11;11;19;19;23;14;22;28;15;12;17;6;18;11;13;13;18;17;17;21;18;15;11;7;16;14;15;11;13;14;15;14;20;19;12;13;10;10;19;22;16;19;20;20;23;18;19;24;24;18;19;20;19;26;26;22;17;15;17;28;22;25;27;24;20;23;25;21;27;21;13;20;17;29;27;24;26;25;26;29;24;39;27;19;21;16;18;24;19;24;17;8;23;23;17;11;23;22;26;23;17;17;15;24;24;14;19;16;18;15;13;10;15;13;14;12;11;8;15;8;11;8;14;12;7;14;21;17;24;13;7;13;20…
BARX1_M08498_1.94d.bed	0.14	7	50	29076	3;0;0;0;0;0;1;0;1;1;1;0;0;1;1;0;0;1;0;0;0;0;0;0;0;0;0;0;0;1;0;0;0;0;1;0;0;0;0;0;0;0;0;1;1;0;0;1;0;1;0;1;0;0;0;0;0;2;0;1;0;0;0;0;0;1;0;0;2;0;0;0;0;1;0;0;1;0;0;1;0;1;0;0;1;0;0;0;0;0;0;1;0;0;0;1;0;0;1;1;0;0;0;0;0;0;2;0;0;0;0;0;2;0;0;0;0;0;1;0;0;2;0;0;1;1;0;0;0;0;0;0;0;1;0;1;0;2;0;1;0;1;0;0;1;0;0;0;0;1
STAT2_M06795_1.94d.bed	0.13994169096209913	48	343	55955	5;4;3;1;2;4;1;2;2;3;2;0;2;2;1;3;7;4;3;4;2;3;4;4;3;1;2;2;2;1;3;3;1;1;0;1;3;2;2;0;1;0;0;1;2;0;1;5;4;3;3;2;2;3;3;4;2;6;1;1;3;2;3;4;5;3;2;3;2;5;8;2;2;2;1;4;4;1;1;2;5;4;1;1;4;1;1;2;2;4;3;1;2;2;3;2;1;1;1;3;3;4;5;1;4;0;2;1;0;2;1;1;0;3;2;1;0;3;2;0;1;3;2;1;3;3;3;3;2;5;2;3;4;1;0;1;2;0;5;1;4;1;2;2;4;1;1;1;3;1
NFIA_M08961_1.94d.bed	0.13991769547325103	68	486	49467	3;0;0;3;0;3;1;0;1;5;2;0;6;2;1;2;4;4;3;6;0;1;3;1;2;4;7;0;2;5;2;3;0;4;2;2;0;1;4;3;2;1;3;1;4;3;1;2;8;5;2;1;3;3;4;0;3;5;3;3;4;5;4;5;11;4;8;3;3;3;5;3;0;6;3;5;11;2;2;4;8;2;8;6;6;5;3;2;7;2;4;11;4;8;3;9;3;7;8;3;4;4;6;4;4;4;6;2;1;3;3;4;5;4;4;3;3;2;2;2;1;3;3;3;2;0;2;3;0;2;0;2;5;0;5;1;5;0;2;5;0;2;0;0;5;4;2;5;3;1
SP3_M06129_1.94d.bed	0.13985554826001312	213	1523	103317	6;7;5;7;14;11;6;4;7;5;11;10;6;8;5;12;8;6;10;4;7;6;9;4;15;10;8;10;11;12;7;5;5;6;15;8;7;10;9;10;12;14;9;7;13;15;16;11;14;13;18;10;8;7;14;16;21;12;18;16;29;17;23;18;25;21;21;15;17;15;15;7;19;12;9;8;8;23;13;14;12;10;23;17;16;22;16;13;10;10;10;16;12;14;13;13;10;14;7;12;10;9;2;6;7;5;12;4;8;12;8;8;6;6;6;7;8;7;6;10;5;11;5;3;9;4;8;8;4;1;7;4;6;8;9;6;4;6;5;6;5;4;5;6;5;10;9;8;8;7
ZNF619_ZNF619.MEME.bed	0.13963210702341136	167	1196	92240	10;10;5;9;5;7;8;9;10;8;10;6;15;5;4;11;8;8;5;5;6;11;8;5;4;6;4;10;10;8;9;10;7;6;15;13;8;11;10;11;11;8;4;5;9;5;7;9;6;9;6;13;6;6;9;12;14;12;13;11;9;11;4;11;15;8;12;8;12;11;13;9;9;7;6;11;12;9;13;17;11;10;8;10;14;13;8;8;12;9;10;7;8;9;9;3;10;10;2;10;6;5;5;9;9;11;7;6;7;7;5;4;4;11;12;6;9;11;6;7;2;3;5;2;6;4;8;8;5;7;5;4;7;2;7;7;8;6;3;8;4;8;4;5;4;5;8;2;4;4
ZNF692_M07147_1.94d.bed	0.13956466069142126	109	781	79509	6;1;3;5;3;4;2;3;7;6;6;8;7;5;5;1;2;6;2;5;6;5;2;7;7;6;4;10;5;4;10;3;5;6;10;2;9;5;5;4;4;6;7;6;5;6;5;5;3;4;5;3;3;5;5;5;11;3;6;5;5;6;13;4;10;8;4;4;11;7;4;6;9;9;6;6;9;5;7;5;7;10;3;6;5;6;3;6;4;5;5;5;9;12;3;12;9;6;3;4;5;10;10;1;0;4;7;2;6;7;4;4;1;2;4;6;5;4;3;6;3;4;4;4;6;5;1;2;1;5;8;2;2;1;7;5;3;5;3;3;3;6;4;3;2;9;3;3;6;11
ZNF620_ZNF620.RCADE.bed	0.1391304347826087	288	2070	72976	18;25;14;12;23;19;23;19;17;12;6;22;23;22;19;14;15;10;15;12;10;10;17;11;8;9;9;7;8;15;13;13;24;19;16;22;23;22;21;12;23;19;14;14;11;20;15;7;13;13;15;9;11;13;20;17;13;16;11;17;20;15;24;26;22;25;16;27;20;19;17;19;15;10;7;8;11;23;18;13;30;22;21;18;18;12;11;19;10;12;11;13;14;17;10;10;13;17;14;11;11;14;9;14;7;10;14;10;11;11;10;15;12;18;15;18;12;14;9;18;7;8;6;9;6;2;3;7;7;8;7;7;7;10;10;16;8;7;11;8;5;14;10;…
ZNF260_M10375_1.94d.bed	0.13902439024390245	513	3690	217618	23;31;21;20;22;26;22;25;31;29;22;30;25;24;32;32;23;18;27;26;27;25;22;34;26;32;28;22;18;20;24;25;23;18;24;26;33;25;30;26;25;21;20;31;28;26;20;32;9;17;24;20;18;21;18;17;16;28;32;24;25;21;38;29;28;20;23;19;26;35;32;34;40;41;28;31;39;27;40;38;32;21;33;42;41;27;31;28;22;29;25;35;26;21;18;26;21;19;27;27;19;25;28;21;31;20;19;19;28;25;20;23;24;23;24;17;21;22;13;12;19;25;21;19;24;26;20;28;20;25;22;18;20;1…
TBR1_M06149_1.94d.bed	0.1388888888888889	10	72	30403	1;0;1;1;0;2;0;1;0;0;0;1;1;2;1;0;2;0;0;0;1;0;1;1;0;0;0;0;0;0;1;2;1;0;2;0;1;0;0;0;0;0;0;0;0;0;0;0;0;0;0;0;0;0;0;1;1;0;1;0;0;0;3;1;0;0;0;0;0;0;0;1;0;1;2;0;1;2;0;0;0;0;2;0;0;0;0;0;0;1;0;0;0;1;0;1;1;0;0;1;0;0;0;2;0;1;0;0;0;0;1;0;2;2;0;0;0;0;2;0;2;0;1;0;0;1;0;1;0;0;0;0;0;1;0;0;0;0;0;1;1;0;1;0;0;1;1;0;3;3
NR6A1_M09009_1.94d.bed	0.13875598086124402	29	209	46161	4;2;1;1;3;0;1;0;0;2;4;0;1;0;0;2;3;1;2;1;1;1;1;3;2;1;0;1;1;5;1;2;0;2;1;2;1;0;2;2;1;1;2;2;3;1;0;3;1;1;2;2;2;0;1;2;3;0;0;1;4;1;2;2;1;1;1;1;1;5;0;1;2;1;1;1;1;3;0;0;1;4;5;2;1;1;0;0;3;2;2;2;2;2;1;1;1;0;0;0;2;2;1;0;3;0;2;2;1;1;0;1;1;2;2;0;1;3;0;3;1;0;2;0;0;3;2;0;5;2;3;1;1;0;1;1;0;1;0;1;1;1;0;0;1;0;3;0;3;4
KLF11_M08872_1.94d.bed	0.13844172569220864	215	1553	102599	7;5;5;7;10;8;9;3;4;5;9;7;3;8;5;10;7;11;7;5;9;7;14;6;14;10;9;12;9;11;11;10;11;9;15;9;9;13;12;8;15;12;9;6;15;13;16;12;17;11;16;12;8;11;14;17;16;10;20;15;27;23;20;24;25;23;17;16;15;16;17;7;14;11;6;9;10;18;13;15;13;16;25;21;16;18;18;16;14;8;12;14;20;18;11;12;13;13;6;11;8;6;3;7;7;5;12;6;5;8;7;5;10;7;7;8;6;7;5;7;5;10;5;7;4;4;11;7;5;3;7;7;10;10;8;4;4;7;5;10;6;4;2;4;3;10;8;8;4;5
NR1D1_M08989_1.94d.bed	0.13793103448275862	20	145	34936	2;0;0;0;4;0;1;5;4;2;0;0;5;3;2;2;1;0;3;0;1;2;0;1;0;1;1;0;0;0;2;1;0;0;1;3;2;0;2;1;2;1;2;0;0;0;0;3;0;2;0;2;0;2;0;0;0;1;0;0;1;3;0;2;0;1;0;2;0;1;0;2;1;3;2;1;3;0;0;1;1;2;0;1;2;0;0;0;2;1;1;1;0;3;0;1;0;0;1;0;1;2;0;2;0;2;1;0;0;1;1;0;1;1;1;3;0;0;1;0;0;1;0;3;0;2;0;1;0;0;0;1;0;1;0;0;1;1;0;2;0;1;2;0;2;0;0;1;0;2
TFCP2_M06204_1.94d.bed	0.13793103448275862	4	29	21640	1;0;0;0;2;0;0;0;0;0;0;1;0;1;0;0;0;1;0;0;0;0;0;0;0;0;0;0;0;0;0;0;0;0;0;0;0;2;0;0;0;1;0;0;0;0;0;0;1;0;0;0;0;0;0;0;0;0;0;0;0;0;0;0;0;1;0;0;1;0;0;0;0;0;0;0;0;1;0;0;0;0;0;0;1;1;0;0;0;0;0;0;0;0;0;0;0;0;0;0;0;1;0;0;0;1;0;0;1;0;1;0;0;0;0;0;0;0;2;0;0;0;0;0;0;0;0;0;0;0;0;0;0;0;0;0;0;1;0;1;2;0;0;0;0;0;2;0;0;1
ZFP14_M10309_1.94d.bed	0.13793103448275862	68	493	61247	2;2;1;3;3;1;1;3;1;1;9;5;3;5;4;4;4;4;4;5;5;2;4;3;0;7;4;5;3;0;6;3;4;3;6;4;4;5;4;5;6;3;4;4;3;3;6;4;3;2;3;5;2;4;0;4;2;3;4;4;5;2;4;1;2;2;3;4;5;2;3;7;9;2;4;3;4;3;4;3;7;4;4;6;8;2;6;3;6;1;1;1;5;3;0;4;5;1;0;4;3;4;4;0;2;3;2;2;3;3;4;2;2;6;2;2;3;4;1;3;5;2;2;5;2;3;0;2;1;5;5;3;2;4;3;3;3;2;0;2;0;4;4;3;2;1;6;4;2;3
PBX3_M06715_1.94d.bed	0.1377551020408163	27	196	39139	3;2;0;2;2;1;1;2;0;0;3;1;1;2;1;1;0;0;0;0;1;3;1;1;0;1;0;0;3;2;1;2;0;0;0;1;2;2;1;0;1;0;1;3;0;1;0;2;1;1;1;2;2;2;1;1;2;3;2;1;1;1;2;2;2;5;3;1;0;2;2;0;0;1;1;1;2;2;4;2;2;3;3;5;3;4;1;2;1;2;0;0;1;2;2;2;0;4;1;0;0;0;0;1;0;1;0;2;0;0;2;3;2;0;2;2;2;1;2;0;2;0;2;2;1;1;3;0;2;1;3;0;1;1;1;0;2;1;1;1;1;2;0;0;1;0;0;0;1;3
ZNF467_M10385_1.94d.bed	0.1377091377091377	1177	8547	440945	46;45;47;48;56;57;62;57;49;62;73;70;39;71;40;55;52;50;44;63;45;50;47;53;43;49;52;36;49;50;50;41;46;61;35;41;46;42;38;36;41;41;36;42;51;68;47;62;45;59;76;78;71;63;67;80;91;94;84;70;87;85;86;79;87;79;93;77;78;65;72;103;63;68;49;54;85;79;68;94;81;77;104;88;96;86;93;85;79;88;73;69;73;65;72;76;52;59;61;78;55;71;52;40;42;64;47;38;57;44;43;37;44;32;44;48;35;40;33;32;37;40;50;53;43;36;39;41;33;38;39;44;3…
ZNF69_ZNF69.MEME.bed	0.13765182186234817	34	247	39508	2;2;3;1;1;0;2;0;2;1;0;1;1;0;1;1;2;2;2;1;1;1;1;2;3;3;0;3;2;2;2;1;3;2;0;1;4;2;1;1;2;3;2;3;2;1;2;2;2;3;1;2;1;1;3;1;2;1;3;1;1;1;1;5;1;2;4;3;3;0;2;2;4;3;1;3;3;3;2;2;3;2;0;1;1;1;0;3;3;1;2;4;2;2;3;3;0;0;1;1;1;2;2;1;0;1;1;0;1;2;2;1;3;2;1;2;2;0;1;1;1;4;1;3;2;1;0;1;1;1;1;1;2;2;0;0;1;1;3;1;1;1;1;0;3;1;2;2;2;3
ZIC1_M09321_1.94d.bed	0.13763440860215054	64	465	54452	3;4;4;4;3;4;3;4;3;1;1;5;3;2;3;5;1;3;1;2;3;2;4;3;3;1;0;3;1;0;1;7;3;3;2;7;1;2;4;2;5;2;6;8;1;2;2;4;8;6;2;3;5;4;3;5;5;1;1;4;2;6;3;3;7;5;3;5;5;3;4;4;5;3;0;3;2;2;3;7;4;5;10;4;6;2;2;3;5;5;4;2;3;3;0;1;3;4;3;2;2;2;6;3;1;3;4;3;1;2;1;0;4;2;3;4;5;2;3;2;1;4;8;0;2;2;0;6;5;1;5;1;6;1;3;2;2;2;2;0;0;2;2;4;6;2;3;3;1;1
ZNF248_ZNF248.RCADE.bed	0.137221269296741	80	583	57808	4;2;2;4;4;5;1;5;5;2;6;1;4;2;3;6;3;3;4;4;8;4;5;0;8;6;3;7;5;8;6;7;6;7;3;2;5;0;3;7;3;6;5;5;3;5;3;3;11;5;4;4;1;3;3;4;2;3;4;5;6;6;11;3;8;4;4;2;3;4;3;9;7;7;7;10;6;5;3;5;3;2;1;3;2;0;4;3;2;3;5;5;2;2;7;3;4;7;4;1;2;1;2;3;4;3;3;8;4;1;4;0;3;4;5;1;2;2;1;4;0;3;5;6;4;4;2;6;2;5;3;3;5;4;2;4;3;3;5;4;3;1;4;2;4;4;1;2;1;2
ZNF23_M09339_1.94d.bed	0.137104506232023	143	1043	80867	7;4;4;9;8;6;3;5;11;5;7;2;7;4;6;7;4;6;5;2;4;5;3;7;6;7;4;7;6;1;8;7;1;6;9;7;9;7;8;5;9;9;12;6;12;9;14;12;10;12;11;8;9;8;11;7;9;12;14;11;9;11;7;8;11;8;7;9;10;19;9;9;13;3;7;5;13;6;7;6;7;12;10;8;13;8;6;11;13;5;8;7;5;10;4;10;10;6;3;7;5;8;7;8;11;9;5;2;6;3;4;2;2;2;6;8;8;4;5;5;6;2;1;3;13;8;4;6;6;9;6;5;7;4;5;9;6;6;6;4;7;3;3;3;4;6;5;2;4;5
HAND1_M08969_1.94d.bed	0.136986301369863	70	511	60470	7;6;4;2;3;2;3;3;2;1;4;3;0;2;5;1;2;1;2;1;4;5;0;4;5;4;4;2;5;1;2;3;5;2;5;3;5;4;4;5;1;6;5;2;1;3;5;4;3;4;1;4;5;2;2;7;2;7;4;3;5;1;3;6;4;3;3;5;7;3;4;1;7;4;0;5;6;6;3;4;7;5;2;8;3;8;1;4;6;6;5;8;2;4;4;4;3;5;5;3;1;2;0;5;4;0;4;3;6;3;0;2;3;3;3;5;1;0;5;4;4;7;0;3;8;2;2;3;5;0;2;2;2;2;0;2;2;2;5;1;1;3;5;3;7;0;1;2;6;4
ZNF322_M10383_1.94d.bed	0.13669501822600244	225	1646	146468	12;14;7;12;14;12;15;8;12;7;9;4;8;7;13;16;3;11;8;14;3;11;12;13;12;10;13;15;3;7;10;13;8;9;10;15;10;16;11;7;6;18;5;8;17;9;12;19;16;17;12;15;10;15;19;12;8;18;19;17;16;13;20;14;17;13;10;13;13;18;5;13;15;12;18;14;12;15;15;11;15;14;20;13;11;15;6;12;9;3;11;16;11;5;9;6;16;16;9;7;18;13;12;10;8;13;6;10;11;13;14;3;10;11;5;7;13;15;11;9;13;6;11;4;8;5;4;8;7;10;12;7;7;9;7;8;4;12;9;14;8;4;5;7;10;13;9;7;9;9
ZBTB14_M09286_1.94d.bed	0.13636363636363635	48	352	41405	2;1;1;0;3;4;6;0;2;2;1;3;1;2;3;3;1;2;0;3;1;1;2;3;0;2;0;0;3;1;0;1;0;0;1;1;2;5;0;8;1;0;1;1;2;3;4;2;7;8;4;1;1;3;1;4;1;4;4;7;2;5;5;9;5;2;7;3;5;3;6;2;4;2;5;1;2;1;3;2;2;2;0;2;14;6;2;3;5;2;9;8;0;1;2;2;0;1;12;3;0;3;7;5;4;0;0;1;3;4;0;1;5;1;1;0;0;0;1;0;2;0;1;0;1;1;3;4;1;2;1;1;2;0;1;0;0;2;0;0;4;4;0;0;2;0;2;0;0;1
HMGA1_M06581_1.94d.bed	0.13636363636363635	3	22	22932	1;0;0;0;0;1;0;0;0;0;1;1;0;0;0;0;0;0;0;0;0;0;0;0;0;0;0;0;0;0;0;0;0;0;0;0;0;1;0;0;1;0;0;0;0;0;0;0;1;0;1;0;0;0;0;0;0;0;0;0;0;0;0;0;0;0;0;0;0;0;0;0;1;0;0;0;0;0;0;1;0;0;0;0;0;0;0;0;0;0;0;0;0;0;1;0;0;0;1;0;0;0;0;0;0;0;0;0;0;0;0;0;0;1;0;0;0;0;0;0;0;1;0;0;0;0;1;0;0;0;0;0;0;1;0;1;0;0;0;0;0;1;1;0;0;0;0;0;0;2
ZNF431_ZNF431.MEME.bed	0.13629160063391443	86	631	74484	2;6;2;2;2;4;4;2;6;9;3;5;2;4;4;2;6;4;5;2;4;4;5;7;1;8;5;7;2;5;1;3;5;7;4;6;3;4;7;3;0;4;3;4;2;3;5;3;5;4;3;5;7;7;11;7;2;9;6;4;3;8;2;7;4;4;8;8;4;2;5;4;9;2;4;4;6;4;8;11;4;8;3;4;5;2;7;2;6;3;6;6;5;5;6;2;2;1;1;1;5;4;4;4;5;2;5;5;4;5;3;4;2;4;4;5;3;3;3;1;4;4;5;5;1;4;4;6;1;1;8;1;8;1;5;1;2;3;3;5;5;4;8;0;3;4;2;1;4;5
ZNF586_M10439_1.94d.bed	0.1359773371104816	96	706	86651	5;3;4;1;11;3;4;8;2;9;7;6;7;8;8;3;9;1;5;8;6;5;7;7;5;2;3;11;7;9;12;4;7;5;3;4;4;3;4;5;8;5;3;5;0;4;5;10;6;3;2;4;5;1;4;2;6;3;5;5;8;6;5;3;4;4;1;6;5;4;7;4;8;9;7;3;6;7;10;10;4;3;7;4;4;2;3;7;4;5;5;5;2;3;3;6;4;3;2;3;2;2;11;3;5;2;5;7;5;3;3;9;2;3;1;2;7;0;7;3;4;2;7;3;3;1;5;5;3;8;0;3;5;1;5;6;6;2;7;3;3;1;4;6;2;3;4;4;4;6
ZBTB7B_M09311_1.94d.bed	0.13513513513513514	5	37	21438	2;0;0;0;0;0;1;0;0;1;0;0;1;0;0;0;0;2;0;0;0;0;0;0;1;1;0;0;0;2;0;0;0;1;0;1;0;0;0;0;0;0;0;1;0;1;0;0;0;0;0;0;0;0;0;0;1;0;0;1;0;0;0;0;0;0;1;1;0;0;0;0;0;0;0;0;1;0;0;0;1;1;0;0;1;0;0;0;0;0;2;0;0;0;1;0;0;0;0;0;0;0;0;0;1;0;0;0;0;0;0;1;1;0;0;0;0;1;0;1;0;0;0;1;0;0;0;0;1;0;0;0;0;0;0;0;0;1;1;0;0;0;0;0;0;0;0;0;0;1
PAX9_M05986_1.94d.bed	0.1346153846153846	7	52	24764	3;1;1;0;1;0;0;0;0;0;1;0;0;0;0;0;0;0;0;0;0;0;0;0;0;0;1;0;0;2;1;0;0;0;0;0;1;0;0;1;0;0;1;0;1;0;1;0;0;1;1;0;1;1;0;0;0;0;1;0;1;0;0;0;1;0;0;0;0;1;3;0;0;0;0;0;0;0;0;1;1;0;1;1;1;0;0;0;0;1;0;0;0;1;1;1;1;0;1;0;0;0;1;0;0;0;0;1;1;0;2;0;1;0;0;0;0;0;0;0;0;0;0;0;0;1;0;0;0;0;0;0;0;0;0;0;1;0;1;1;0;0;0;0;0;0;0;2;0;1
ZNF573_ZNF573.RCADE.bed	0.13446969696969696	71	528	73446	4;2;4;5;4;5;1;2;4;1;6;3;5;3;4;5;6;3;6;4;2;2;3;3;5;4;4;1;3;1;4;1;5;5;5;3;0;4;4;1;3;4;5;2;6;3;4;4;1;2;0;4;2;1;3;6;4;0;2;5;2;4;7;5;4;10;1;9;6;6;4;1;4;6;3;2;3;4;3;5;5;5;3;5;4;2;5;4;2;5;2;4;3;5;1;5;3;5;6;4;2;6;2;4;1;5;3;4;2;5;4;3;3;3;5;6;2;3;4;4;4;1;3;3;4;3;6;2;1;2;4;5;3;4;4;3;4;5;2;1;4;4;2;7;1;1;1;3;1;3
ZNF479_ZNF479.RCADE.bed	0.13414634146341464	66	492	59859	1;4;6;6;5;3;6;4;2;5;2;3;5;5;3;5;3;1;2;3;4;5;1;2;5;5;2;4;4;3;1;3;2;0;8;3;1;3;1;2;2;2;3;3;4;3;0;5;3;2;2;3;1;3;2;4;9;3;3;1;4;9;3;5;4;3;2;4;3;5;3;7;5;8;4;2;6;8;2;1;2;1;4;1;5;4;2;2;2;6;4;1;2;5;1;2;3;5;4;5;4;5;2;3;4;2;2;5;2;3;5;4;2;3;2;9;2;3;4;1;0;2;2;3;4;1;8;0;4;2;1;2;4;3;0;2;0;3;3;1;2;3;6;3;6;5;1;4;5;4
ZNF436_M10428_1.94d.bed	0.1341222879684418	136	1014	105961	5;6;5;7;10;5;7;7;6;6;11;8;10;3;4;7;3;9;11;8;7;6;7;4;1;7;6;8;9;9;9;2;3;5;6;9;9;4;7;4;5;3;2;8;11;5;10;5;5;12;9;4;8;14;5;8;11;8;6;7;8;9;5;9;8;10;9;7;13;10;7;8;4;10;7;13;8;9;4;5;5;16;11;14;9;10;8;9;7;5;9;7;6;7;6;9;7;11;8;7;6;4;5;10;4;5;7;8;3;8;8;5;5;3;3;6;3;7;5;9;3;7;7;6;2;3;6;4;6;4;5;4;2;4;7;9;7;4;6;6;5;4;4;6;2;13;4;6;9;4
INSM1_M02710_1.94d.bed	0.13381995133819952	55	411	53061	4;1;1;2;2;5;4;5;2;3;1;2;4;3;1;4;5;2;0;2;3;0;4;3;1;1;4;3;4;3;1;3;4;1;4;1;2;3;0;4;2;1;3;1;0;2;3;6;3;6;3;5;4;2;4;2;6;2;1;6;3;3;3;5;5;8;6;3;3;5;5;1;2;2;5;0;5;5;4;5;4;3;2;6;2;3;2;4;3;3;4;2;0;1;3;3;4;4;4;4;1;3;2;0;3;3;4;4;1;4;5;2;1;2;1;2;0;2;2;2;5;1;2;2;2;1;2;4;0;1;4;1;4;4;4;0;1;0;1;1;3;4;3;2;1;0;2;4;2;2
ZNF184_ZNF184.RCADE.bed	0.13366336633663367	27	202	43931	1;0;4;2;1;0;0;0;1;4;2;1;2;0;3;1;1;1;3;1;1;3;2;0;1;1;3;1;4;0;2;2;3;0;2;0;0;0;0;1;0;1;4;2;0;1;0;2;1;0;1;1;3;4;1;2;0;2;2;1;2;1;2;3;2;0;4;2;1;1;0;0;3;2;1;0;3;0;2;1;3;0;3;1;3;0;0;1;1;1;0;1;0;3;3;2;0;3;3;2;0;0;3;1;1;3;0;1;0;2;0;1;3;1;0;1;4;1;1;0;1;1;1;2;2;0;1;2;1;1;0;2;3;1;2;1;0;2;1;3;1;0;0;1;0;2;1;1;1;2
ZNF860_ZNF860.RCADE.bed	0.13365318711446195	195	1459	132617	16;7;8;7;9;6;7;15;9;8;6;10;7;15;4;11;15;11;8;10;14;8;7;15;10;6;10;11;11;5;10;9;15;7;7;7;3;8;13;10;16;5;15;5;10;11;10;8;6;8;8;6;12;12;12;8;11;12;13;13;11;14;7;11;15;9;20;9;10;13;9;18;11;9;21;16;7;15;14;7;12;12;13;17;12;9;9;15;8;12;11;8;12;7;11;12;11;9;8;14;6;10;12;4;12;6;12;12;11;9;11;9;6;12;12;3;11;12;5;9;8;8;10;7;5;8;14;7;8;4;6;9;10;7;6;9;7;5;8;7;3;7;13;12;6;6;7;9;5;9
RELB_M06749_1.94d.bed	0.13355048859934854	41	307	46013	4;2;1;1;4;5;1;1;3;1;0;0;2;2;1;0;5;3;3;0;1;1;1;4;3;5;0;3;1;1;4;0;0;2;0;1;1;1;1;3;3;4;2;2;2;2;1;1;4;2;1;2;3;0;2;2;3;2;0;1;3;1;4;3;2;3;5;2;7;2;3;1;0;2;2;3;3;2;2;0;3;4;2;2;3;1;1;2;5;2;3;3;2;1;1;4;2;1;4;0;1;1;1;2;2;5;4;1;3;4;3;2;4;1;2;1;1;2;2;1;3;1;3;1;5;2;1;1;2;4;1;2;2;1;4;1;1;1;3;0;0;2;0;2;0;2;1;4;2;4
MYF5_M09828_1.94d.bed	0.13333333333333333	10	75	27196	2;0;1;1;0;2;0;2;1;0;1;0;0;0;0;0;0;1;0;0;0;0;0;0;0;1;1;0;0;0;1;0;0;1;2;0;0;0;0;0;2;0;0;1;0;1;0;0;1;0;0;1;1;0;1;0;0;1;0;0;2;0;0;0;1;2;0;0;0;0;0;0;0;0;0;1;0;0;1;2;1;0;1;1;1;1;0;0;1;0;2;2;0;0;0;1;1;0;1;0;1;0;0;0;0;0;0;0;0;0;2;0;1;0;1;0;0;0;0;1;1;1;0;0;0;0;3;2;0;0;0;0;1;2;0;1;0;1;0;0;0;0;0;0;1;2;0;1;1;3
ZNF320_M10320_1.94d.bed	0.13333333333333333	468	3510	256614	21;22;18;27;32;26;22;21;20;21;20;22;17;21;15;25;15;17;22;15;12;26;27;12;25;26;16;21;25;9;22;29;19;16;31;21;28;26;18;19;22;23;19;22;28;27;23;37;34;27;28;28;22;42;28;24;26;34;25;26;27;33;22;30;36;43;41;19;32;27;34;23;34;33;25;25;31;24;34;31;27;33;30;23;32;36;21;33;28;28;25;23;20;15;18;32;29;21;28;25;27;33;22;27;25;19;31;26;30;22;17;18;22;17;21;25;13;13;20;13;18;16;15;20;19;31;20;18;21;28;19;24;18;1…
ZNF519_ZNF519.RCADE.bed	0.13282958838735334	2004	15087	1151498	101;106;77;94;109;110;86;97;82;113;86;100;79;97;86;98;99;112;107;98;105;110;116;107;107;113;104;108;104;115;124;99;105;137;114;97;129;102;114;118;107;114;126;120;110;127;132;120;129;145;132;126;139;116;109;117;117;92;100;82;110;99;99;101;107;114;138;127;103;113;115;100;115;173;261;144;98;120;96;87;147;137;98;97;84;92;89;64;80;96;72;88;85;91;80;86;99;97;81;83;98;93;89;112;97;81;121;92;91;86;84;77;…
ZNF562_ZNF562.MEME.bed	0.1328125	17	128	35443	2;1;3;0;0;1;1;0;1;2;2;1;1;2;1;1;1;1;2;0;1;1;1;2;2;0;1;0;0;0;1;0;1;2;0;0;0;0;0;3;1;1;1;1;1;1;0;0;0;0;0;2;2;0;1;1;3;1;1;1;0;1;0;1;2;2;2;0;0;3;0;1;0;2;2;0;0;0;4;1;1;1;1;0;1;2;0;0;0;1;0;1;0;1;0;1;1;0;0;1;0;1;0;1;2;0;1;0;0;0;1;2;0;0;1;0;0;1;0;0;1;0;0;2;0;0;0;0;0;1;0;0;2;3;0;1;2;1;1;0;2;0;2;1;0;2;1;1;1;4
ATF2_M08540_1.94d.bed	0.1323529411764706	9	68	23971	2;2;0;2;0;0;0;0;0;0;0;2;0;0;4;1;0;0;2;0;0;0;0;0;0;0;0;0;0;2;0;0;0;0;0;0;0;0;0;0;0;0;2;0;0;1;0;4;0;0;2;0;0;0;0;0;0;0;0;0;2;0;1;0;2;0;0;0;2;0;0;3;0;2;0;0;1;0;0;0;0;0;0;2;0;0;0;0;0;0;0;2;0;0;0;4;0;0;0;0;0;2;0;0;0;0;0;2;2;2;0;0;0;0;0;0;0;0;0;0;0;0;0;2;0;0;0;0;0;0;0;0;0;0;0;0;0;0;2;0;0;0;0;2;0;0;2;0;2;2
TEAD1_M06179_1.94d.bed	0.1322314049586777	16	121	36580	3;0;0;0;1;0;2;0;0;1;0;0;1;0;0;2;0;0;1;1;0;0;2;0;0;0;2;0;3;1;0;4;2;0;0;2;0;1;1;0;2;3;0;0;1;0;2;0;0;2;1;0;1;0;0;2;1;0;3;0;1;1;3;1;2;0;1;0;1;1;0;1;0;0;1;1;2;0;0;1;2;0;3;1;1;0;1;0;0;2;0;0;3;0;2;1;4;1;0;2;0;1;1;0;1;1;1;0;0;0;1;1;1;0;1;0;0;1;0;0;0;1;2;1;0;0;0;1;1;1;0;2;2;0;1;0;1;1;0;0;0;0;3;0;0;1;0;2;0;2
TEAD4_M06183_1.94d.bed	0.1322314049586777	16	121	36580	3;0;0;0;1;0;2;0;0;1;0;0;1;0;0;2;0;0;1;1;0;0;2;0;0;0;2;0;3;1;0;4;2;0;0;2;0;1;1;0;2;3;0;0;1;0;2;0;0;2;1;0;1;0;0;2;1;0;3;0;1;1;3;1;2;0;1;0;1;1;0;1;0;0;1;1;2;0;0;1;2;0;3;1;1;0;1;0;0;2;0;0;3;0;2;1;4;1;0;2;0;1;1;0;1;1;1;0;0;0;1;1;1;0;1;0;0;1;0;0;0;1;2;1;0;0;0;1;1;1;0;2;2;0;1;0;1;1;0;0;0;0;3;0;0;1;0;2;0;2
CREB3_M10072_1.94d.bed	0.1320754716981132	7	53	25042	1;0;0;0;0;0;1;0;0;0;0;0;0;0;1;0;1;2;1;1;0;0;0;0;0;0;0;1;0;0;0;0;1;0;1;0;0;0;0;1;1;1;1;1;0;0;0;0;0;2;3;0;0;0;1;0;0;1;1;0;1;1;0;1;0;2;1;0;2;1;0;0;1;0;0;1;0;0;0;0;0;0;0;1;0;2;1;0;1;0;0;1;0;0;0;0;0;1;0;0;1;0;0;0;0;0;0;0;0;0;0;0;0;0;0;1;0;0;0;0;0;0;0;0;0;0;1;0;0;0;0;0;1;0;0;0;0;0;0;1;0;2;0;0;1;0;1;0;0;1
MYF5_M09836_1.94d.bed	0.1320754716981132	7	53	24123	1;0;0;0;0;2;1;0;0;0;0;0;0;0;1;0;0;0;0;0;0;0;0;0;0;0;0;0;0;1;1;2;0;1;0;0;0;0;0;0;0;0;0;0;0;2;0;0;1;1;1;0;1;0;0;0;0;2;0;1;1;0;1;0;0;0;0;1;0;0;1;0;0;1;0;1;0;1;0;0;1;0;0;0;0;0;0;2;1;0;0;0;1;0;0;1;0;1;0;1;1;0;0;0;0;0;0;0;1;0;0;0;1;1;0;0;0;0;0;1;0;0;2;1;0;0;0;0;0;0;0;1;0;0;0;0;1;0;0;0;1;0;1;0;1;1;1;0;0;3
ZNF713_M06251_1.94d.bed	0.1320754716981132	14	106	32703	2;0;2;0;1;0;0;0;1;0;3;2;0;0;1;1;1;0;1;1;1;2;0;2;1;1;2;0;1;1;0;0;0;0;0;0;0;0;0;1;0;1;0;0;0;0;1;1;1;1;0;1;2;0;0;0;0;1;1;0;0;0;0;1;0;0;1;1;2;0;1;2;1;0;1;0;0;0;0;3;0;1;0;1;0;0;0;0;0;1;2;0;1;0;3;2;0;1;0;0;0;2;0;1;0;1;0;0;0;1;1;0;1;2;2;3;0;1;3;2;1;1;1;0;0;1;0;1;0;0;2;0;1;1;1;0;1;2;2;0;2;2;0;0;1;0;1;0;0;1
ZNF430_ZNF430.RCADE.bed	0.13196480938416422	90	682	68673	3;6;3;5;4;3;4;5;4;6;3;2;4;4;3;5;8;6;4;2;5;4;4;3;4;1;2;8;5;7;10;7;1;9;10;4;4;9;7;0;6;5;8;4;3;5;10;1;9;7;4;2;7;5;4;3;5;4;6;6;6;5;4;6;7;3;5;6;11;4;4;9;8;8;2;8;4;5;7;3;2;3;5;1;4;1;5;3;3;5;2;7;1;3;3;2;5;2;6;4;4;2;4;5;5;4;6;7;6;5;1;2;5;6;3;3;6;5;7;7;6;1;5;6;4;3;3;3;2;2;5;7;5;2;3;1;2;4;6;6;4;3;5;2;3;2;5;5;4;5
KLF15_M08876_1.94d.bed	0.13180873180873182	317	2405	157250	11;10;17;13;16;14;12;5;14;7;12;18;16;13;12;13;12;12;13;13;11;10;19;7;20;13;7;16;19;12;13;15;12;18;22;10;16;14;21;13;17;13;16;8;24;21;22;19;16;19;27;24;14;15;28;27;21;11;30;23;33;30;33;42;34;29;23;21;29;27;23;13;25;17;11;14;13;28;20;23;17;20;28;28;22;25;20;24;18;17;19;18;25;23;27;19;20;15;15;16;10;16;7;15;17;9;14;9;13;10;11;13;12;13;7;15;11;13;10;12;11;15;15;10;12;11;16;9;7;4;15;8;19;9;11;3;6;13;1…
ZNF154_ZNF154.RCADE.bed	0.13157894736842105	10	76	31110	2;1;0;0;2;1;1;0;1;0;1;0;1;2;2;1;1;0;2;0;0;1;0;0;0;0;0;0;0;0;0;0;0;0;0;0;0;1;0;0;0;0;1;3;0;1;1;0;0;1;0;0;0;0;0;1;1;0;0;1;0;0;1;1;0;0;1;2;0;1;0;0;0;2;0;0;0;0;2;0;1;0;1;0;2;1;0;2;1;1;0;0;1;0;1;1;0;0;0;0;1;1;0;0;1;0;0;0;0;0;2;0;1;0;0;1;0;0;1;0;2;0;0;2;0;0;0;0;0;0;1;1;0;0;0;0;1;1;1;0;0;0;0;1;0;0;0;1;3;1
FEZF1_M10319_1.94d.bed	0.1315136476426799	53	403	59386	4;5;1;2;6;0;1;3;2;3;2;1;2;4;2;1;2;3;5;7;1;2;2;1;1;2;3;2;1;2;3;0;2;2;4;3;2;2;2;2;4;1;3;3;5;2;6;2;3;2;1;5;1;1;1;1;4;4;1;4;3;1;7;2;4;6;4;4;8;1;6;4;4;2;2;3;3;2;2;5;2;3;3;0;2;5;2;4;3;4;1;3;2;4;3;3;5;1;4;2;1;3;1;4;2;2;2;5;5;3;1;2;2;4;3;2;2;1;3;1;1;1;5;5;0;4;2;3;1;3;3;1;0;0;6;1;3;3;5;3;1;3;1;0;2;2;3;3;6;4
ZNF582_M10418_1.94d.bed	0.1314878892733564	76	578	65524	5;4;5;5;1;3;3;1;7;1;3;5;8;0;5;5;5;6;2;4;1;7;5;2;2;5;3;5;3;4;3;4;3;5;3;6;4;6;3;4;5;1;2;5;1;2;6;2;3;1;7;4;3;5;4;5;4;4;8;2;4;3;1;6;4;3;7;5;3;6;6;6;1;1;8;3;7;4;2;10;4;2;5;5;3;4;7;3;3;5;6;5;4;4;4;3;4;8;4;9;5;1;3;5;5;3;1;4;4;2;4;7;1;5;6;6;3;2;3;2;4;4;3;4;6;2;2;7;3;4;1;4;3;5;2;3;1;5;1;1;4;3;2;2;3;2;1;3;2;6
ZNF708_M10341_1.94d.bed	0.13142857142857142	46	350	51166	3;1;4;3;2;1;3;1;2;2;3;2;3;2;2;0;5;2;3;5;1;2;3;2;2;2;1;4;2;2;2;2;2;0;2;2;1;2;4;0;1;2;3;0;0;1;2;2;3;0;0;2;2;2;3;1;5;2;3;1;3;4;1;3;4;0;1;5;2;2;4;2;3;1;4;4;5;2;2;3;1;0;5;3;7;1;4;2;2;4;3;2;6;2;4;0;4;1;3;0;4;2;5;1;3;2;1;2;2;5;2;2;0;2;0;0;0;4;3;4;2;1;2;0;2;2;3;3;1;3;1;2;5;2;3;2;0;1;0;9;1;4;0;3;3;3;4;2;7;3
ZNF444_M09371_1.94d.bed	0.13133981403212172	1243	9464	460637	74;56;42;52;54;66;57;61;56;74;79;64;63;66;43;67;52;68;45;69;59;62;51;56;51;49;52;58;45;56;52;60;44;69;54;48;45;55;48;46;53;48;52;43;46;58;70;64;70;59;87;95;76;62;66;94;110;94;93;71;111;83;105;100;91;97;93;89;84;84;101;94;63;71;48;43;77;92;89;83;79;80;100;95;109;99;84;77;95;106;84;71;83;81;95;90;62;52;70;90;59;78;52;57;47;67;48;36;45;31;39;40;31;50;37;60;50;48;34;36;39;35;50;54;54;31;56;46;43;44;5…
NFKB1_M10276_1.94d.bed	0.13133208255159476	70	533	60196	3;2;2;3;3;6;6;2;3;4;4;1;2;3;2;2;2;5;3;1;2;2;4;2;6;5;4;0;3;6;1;1;0;0;5;3;5;2;2;8;5;3;5;3;2;6;8;2;3;5;5;4;10;3;2;2;7;4;6;2;6;3;2;4;3;5;5;4;2;6;3;3;1;7;5;4;4;5;5;7;6;4;5;1;3;4;6;4;9;2;4;3;4;5;6;6;9;7;4;3;1;3;5;4;2;7;4;4;2;8;4;5;2;4;5;0;2;5;1;1;3;3;1;4;2;2;1;6;6;5;2;2;0;3;1;2;1;0;4;1;1;6;3;4;0;2;0;4;3;5
ZNF345_M09361_1.94d.bed	0.13114754098360656	8	61	26567	2;0;0;0;0;1;2;1;1;0;0;1;1;0;0;0;0;1;1;0;0;0;2;0;0;1;2;0;1;0;0;0;0;0;0;1;0;2;0;1;0;0;0;1;0;1;1;0;0;0;0;0;0;0;0;0;2;1;0;0;0;0;0;0;1;2;0;0;1;0;1;0;1;1;0;0;0;1;0;1;0;0;0;1;0;2;2;1;0;0;0;0;0;0;0;1;0;0;0;0;0;0;1;0;1;1;0;0;1;0;0;0;0;0;0;0;1;1;1;0;0;0;0;1;0;1;0;0;0;0;0;1;0;0;0;0;1;0;0;0;0;0;1;0;0;1;1;0;2;1
TBX15_M09201_1.94d.bed	0.1310344827586207	19	145	42095	2;0;0;0;0;1;2;0;0;0;0;3;2;3;0;0;0;1;1;0;1;0;1;0;0;0;1;1;0;0;2;1;1;0;2;0;1;1;0;1;2;3;0;0;0;0;0;0;0;0;0;0;1;1;1;1;0;0;1;2;1;2;2;1;0;0;1;1;1;0;1;0;1;2;2;0;1;1;1;1;2;2;2;1;3;0;1;0;0;3;0;0;0;2;1;1;0;2;0;1;1;2;0;2;1;1;2;1;2;0;1;0;2;1;1;1;2;1;3;1;1;1;1;0;1;2;2;2;1;2;0;0;2;2;1;1;1;3;1;1;1;2;2;1;1;3;1;0;2;1
SCRT1_M09114_1.94d.bed	0.13095238095238096	11	84	28020	3;0;0;0;0;1;1;0;0;1;1;1;3;2;2;0;0;1;1;3;0;1;0;2;0;0;1;1;0;1;0;1;0;0;1;1;1;0;0;0;4;1;0;0;0;1;0;2;1;0;2;0;1;1;0;0;0;0;2;0;0;1;0;1;0;0;0;0;1;0;0;1;1;1;0;1;0;0;1;1;1;0;2;1;0;1;0;0;1;0;0;1;1;1;0;0;0;0;0;0;0;0;1;0;0;0;0;0;0;0;0;1;1;0;0;0;0;3;0;0;0;2;1;3;1;1;0;0;0;0;0;0;0;0;0;0;0;1;0;0;0;0;1;0;1;0;0;1;1;1
SCRT1_M09116_1.94d.bed	0.13095238095238096	11	84	28020	3;0;0;0;0;1;1;0;0;1;1;1;3;2;2;0;0;1;1;3;0;1;0;2;0;0;1;1;0;1;0;1;0;0;1;1;1;0;0;0;4;1;0;0;0;1;0;2;1;0;2;0;1;1;0;0;0;0;2;0;0;1;0;1;0;0;0;0;1;0;0;1;1;1;0;1;0;0;1;1;1;0;2;1;0;1;0;0;1;0;0;1;1;1;0;0;0;0;0;0;0;0;1;0;0;0;0;0;0;0;0;1;1;0;0;0;0;3;0;0;0;2;1;3;1;1;0;0;0;0;0;0;0;0;0;0;0;1;0;0;0;0;1;0;1;0;0;1;1;1
ZIC1_M00636_1.94d.bed	0.1306532663316583	26	199	33831	1;1;0;0;0;1;2;2;3;1;1;0;0;2;4;1;2;2;2;0;1;1;2;0;0;2;0;1;0;0;1;2;0;3;0;1;0;4;0;4;1;1;1;3;3;3;2;2;2;2;0;2;2;3;0;1;2;1;0;2;3;2;1;3;3;1;4;1;4;1;0;1;0;0;3;3;3;1;2;1;0;4;2;2;1;2;0;0;3;2;1;0;0;1;1;2;1;1;1;1;1;1;4;2;0;1;1;2;1;4;2;0;1;1;1;0;1;1;1;0;0;2;1;2;1;0;1;1;1;1;0;0;0;1;1;2;3;2;1;0;1;0;0;0;1;1;2;2;1;3
CREB3L4_M10091_1.94d.bed	0.13043478260869565	9	69	26007	1;1;0;0;0;0;0;0;0;0;0;1;0;0;0;0;1;0;3;1;2;0;0;0;2;0;0;0;0;1;0;0;0;1;0;1;0;0;0;0;1;0;2;1;1;0;1;0;0;0;0;4;0;0;0;1;0;0;1;2;0;2;1;0;2;1;2;1;2;2;1;0;0;2;0;1;1;0;0;0;0;0;0;0;1;3;0;1;0;1;0;0;1;0;0;1;0;1;1;0;0;1;0;0;0;0;0;0;0;0;0;0;0;0;0;1;0;0;0;0;0;0;0;0;0;0;1;0;0;0;0;0;1;0;0;0;0;0;0;1;1;2;0;0;1;0;1;0;0;1
ZNF563_M10403_1.94d.bed	0.13043478260869565	123	943	78956	2;7;10;5;5;6;2;6;8;3;2;5;5;9;5;4;6;1;5;2;4;5;6;4;2;4;4;5;9;9;5;6;11;3;4;6;13;13;10;6;7;10;6;4;10;11;8;9;8;5;15;10;9;8;8;8;7;9;5;10;6;11;12;7;9;10;12;4;10;7;8;14;6;8;8;10;5;5;7;7;9;7;6;9;6;6;6;9;5;6;4;8;5;6;6;9;7;9;6;9;5;2;5;8;5;3;4;5;9;6;2;7;6;7;9;0;4;8;5;9;4;4;3;4;4;5;0;5;1;6;3;7;5;5;8;7;4;4;8;6;5;7;2;3;2;5;4;7;3;4
ZIC1_M09329_1.94d.bed	0.13031161473087818	46	353	42751	1;1;2;4;2;2;2;4;3;1;2;3;1;2;0;3;0;0;3;3;0;2;4;3;3;1;0;1;3;0;5;4;2;3;1;4;1;3;1;2;3;2;6;5;2;2;4;4;7;3;2;1;3;3;3;3;2;0;2;3;2;4;2;3;5;3;0;1;3;2;2;6;3;5;0;0;4;1;1;6;5;1;7;3;5;1;3;1;2;3;3;2;1;4;1;0;2;5;3;2;0;2;5;1;1;4;3;2;4;0;1;2;1;1;3;1;2;2;1;2;1;4;4;4;2;3;1;3;2;2;6;2;4;1;0;2;2;1;0;1;2;3;3;3;3;2;1;1;1;1
ZSCAN5C_M10321_1.94d.bed	0.13008130081300814	16	123	34604	1;1;1;2;0;1;0;1;2;2;1;2;0;2;0;0;0;3;0;2;0;0;1;0;2;0;1;1;1;1;0;1;1;2;0;1;0;0;2;0;1;0;1;0;0;0;0;2;1;1;0;1;0;0;1;0;1;1;1;0;0;0;1;1;3;2;1;3;0;1;2;0;0;3;0;1;0;1;0;0;2;0;3;1;2;3;0;0;0;0;0;2;0;1;2;0;0;1;0;0;2;0;0;1;1;1;0;0;0;0;0;2;2;0;0;0;0;1;1;1;0;1;3;1;1;0;0;1;0;2;2;2;0;0;1;1;0;1;1;1;2;1;0;0;1;0;1;1;2;2
ZKSCAN7_M10313_1.94d.bed	0.13	13	100	30967	2;0;1;1;0;1;0;1;1;1;0;0;1;2;0;1;0;0;2;0;2;0;3;1;0;0;0;0;0;0;0;1;0;0;1;1;1;1;1;0;3;0;1;1;1;0;0;1;0;0;1;0;0;3;0;1;1;2;0;1;0;0;0;0;1;1;2;1;0;1;1;0;2;1;0;0;0;0;3;1;0;1;1;0;1;1;2;0;1;0;0;2;1;0;1;0;2;0;0;0;0;0;0;1;0;0;0;0;2;0;1;1;0;1;1;0;0;0;1;0;1;0;1;0;0;0;1;0;1;0;1;1;1;0;0;0;1;0;2;3;1;0;3;0;3;0;1;0;0;1
ZNF669_M10411_1.94d.bed	0.12992125984251968	33	254	36939	5;2;1;1;0;3;0;0;1;0;0;1;1;1;4;4;3;2;1;5;3;4;1;1;2;1;1;1;1;2;5;1;2;5;1;2;1;3;3;2;1;2;1;3;2;2;1;3;2;1;1;2;1;2;2;0;3;2;2;2;4;1;2;3;1;1;1;1;4;1;3;1;3;2;2;4;0;1;1;2;0;4;3;2;1;1;2;0;0;1;4;1;1;1;1;1;0;0;4;0;3;1;2;1;1;3;1;3;2;4;2;4;2;3;0;1;1;3;1;1;1;2;1;1;2;1;0;0;2;1;0;0;1;0;1;1;3;1;4;5;2;1;0;1;1;1;0;1;0;3
DDIT3_M06487_1.94d.bed	0.12941176470588237	11	85	33772	2;1;0;0;1;1;0;0;1;1;0;1;1;2;1;0;0;1;0;0;1;0;0;2;0;1;1;1;1;0;1;1;2;0;1;0;0;0;0;0;0;0;1;0;2;0;0;2;0;0;1;1;0;0;2;0;0;0;0;2;0;0;0;1;0;0;0;0;1;1;3;2;0;1;0;0;1;0;0;1;0;0;0;1;0;0;0;0;0;1;0;0;0;1;1;1;0;0;0;0;0;0;0;0;0;0;0;0;0;1;0;0;1;0;0;0;0;1;1;2;1;1;1;0;1;1;1;0;2;0;3;1;0;3;0;2;0;1;0;2;0;0;0;0;1;0;1;1;1;2
TBX2_M09209_1.94d.bed	0.1292517006802721	19	147	39708	3;0;1;2;1;3;3;0;0;2;0;0;1;1;0;0;0;1;3;1;1;0;1;1;0;0;1;1;2;0;2;1;1;1;1;1;1;0;1;4;2;0;1;1;1;0;2;0;0;2;0;1;1;1;0;0;0;1;3;2;2;1;2;1;1;2;0;2;1;0;0;1;2;2;0;0;1;0;4;0;1;3;2;0;0;1;3;3;2;2;0;0;0;2;0;0;1;0;0;0;0;0;2;2;0;1;1;0;0;0;0;1;1;1;0;1;3;0;2;0;0;0;0;1;0;2;0;2;1;0;2;0;3;0;2;1;0;3;1;2;0;2;1;1;0;0;2;0;2;1
ZNF736_ZNF736.RCADE.bed	0.12908777969018934	300	2324	87840	11;9;12;19;11;9;13;16;6;11;14;12;14;10;10;5;11;8;9;9;8;10;8;10;14;7;10;9;18;16;32;23;23;20;28;25;17;25;27;24;30;16;21;20;39;34;22;27;25;27;16;27;27;24;24;15;19;22;24;20;19;13;25;14;26;21;13;25;21;17;13;23;19;21;26;27;20;18;19;13;12;18;17;16;19;10;18;21;14;11;20;17;16;15;15;13;20;34;24;21;34;30;24;11;15;21;15;11;11;13;21;12;11;13;18;17;13;10;13;6;9;3;4;7;7;8;3;3;6;4;12;6;3;6;9;2;7;8;4;10;8;5;4;7;6…
KLF1_M08888_1.94d.bed	0.12908680947012402	229	1774	193858	10;9;9;9;7;8;10;8;13;12;14;10;7;7;9;12;12;15;12;14;13;11;13;12;14;18;13;11;15;11;12;16;7;16;14;16;19;15;11;14;8;12;9;6;10;8;18;16;17;10;12;11;13;10;17;8;10;9;7;9;5;8;11;7;6;13;13;12;13;15;12;15;18;14;15;17;27;22;14;15;6;7;15;19;10;11;12;19;10;5;5;9;17;7;7;4;11;16;9;9;12;15;7;8;14;10;10;7;10;9;15;13;11;12;15;15;17;12;7;14;11;18;11;10;10;10;14;16;5;11;12;21;21;14;14;11;13;16;7;14;16;4;10;8;13;7;9;1…
ZNF410_M06247_1.94d.bed	0.12903225806451613	8	62	27670	1;1;0;0;2;0;1;1;0;0;0;0;0;0;2;0;0;0;0;0;0;0;0;2;0;0;2;0;1;0;1;0;0;0;1;0;1;2;0;1;0;0;1;0;0;0;1;0;1;0;1;0;0;1;1;0;1;1;1;1;0;0;1;1;0;1;0;0;1;0;0;1;0;0;0;0;1;2;0;0;0;0;0;2;0;1;0;0;0;0;0;0;1;0;0;0;1;3;1;1;0;0;0;0;0;1;0;0;0;1;1;0;0;0;1;0;0;0;1;1;0;0;1;0;0;0;0;0;2;0;1;0;0;0;1;0;0;0;1;1;0;0;0;0;0;0;0;0;0;1
ZNF174_M09335_1.94d.bed	0.12903225806451613	8	62	26082	3;0;0;1;1;0;0;0;0;0;0;0;0;2;1;0;0;1;2;0;1;0;0;0;0;0;0;1;0;0;0;1;3;1;1;0;0;1;0;0;1;0;0;0;1;0;1;0;1;0;0;0;0;1;0;1;0;2;0;0;1;0;0;1;1;0;1;0;1;0;0;0;2;0;0;0;0;1;1;0;1;1;0;1;0;1;2;0;1;0;0;0;0;0;0;1;0;0;0;1;2;0;0;0;0;1;0;1;0;0;0;0;2;0;0;0;1;1;0;0;0;0;0;0;0;1;1;0;0;0;0;0;0;1;0;0;0;0;0;0;0;0;2;0;0;0;1;0;0;1
PATZ1_M04345_1.94d.bed	0.12903225806451613	172	1333	86648	14;4;6;5;10;7;10;8;9;8;12;8;14;13;8;12;7;3;12;9;7;13;5;10;10;5;7;9;7;6;5;5;6;9;7;13;9;8;13;5;8;6;8;6;9;12;9;13;12;7;8;14;21;9;6;12;14;14;7;5;20;14;22;10;11;11;16;11;13;8;11;14;10;9;10;8;16;13;12;11;13;8;5;11;19;5;11;7;12;16;8;9;6;14;7;7;7;9;8;7;7;14;11;10;6;8;6;7;8;9;8;7;4;13;8;4;9;7;2;4;6;7;10;3;5;11;7;6;8;7;7;6;8;5;6;9;4;9;9;4;8;10;9;7;4;4;6;7;6;5
IRX2_M05856_1.94d.bed	0.12903225806451613	4	31	26794	2;0;0;0;0;1;0;0;0;0;0;0;0;0;1;0;0;0;0;0;1;0;0;0;0;0;0;0;0;0;0;0;0;0;0;0;0;0;0;0;0;0;0;0;0;1;0;0;1;1;0;0;0;0;0;0;1;0;0;0;1;0;0;1;0;0;0;0;0;0;0;1;0;0;0;0;0;0;1;0;0;0;1;0;0;0;0;0;0;0;0;2;0;1;0;0;0;0;0;0;0;0;0;0;0;1;0;0;0;0;0;1;0;1;0;0;0;1;0;1;1;0;0;1;0;0;0;0;0;0;1;0;0;0;0;0;1;1;0;0;0;0;1;0;0;0;0;1;0;1
ZNF429_ZNF429.RCADE.bed	0.12897196261682242	69	535	70976	6;4;3;3;5;5;2;2;4;4;2;5;5;3;4;3;2;8;8;4;2;4;4;4;3;3;2;1;6;5;2;1;3;4;3;5;5;3;6;3;2;1;4;0;0;4;1;3;3;1;4;0;5;3;9;4;4;5;5;3;2;6;2;5;2;4;1;4;5;3;2;5;3;6;0;6;3;2;3;9;3;4;9;4;3;7;2;2;4;9;3;6;4;7;5;4;5;3;4;1;5;2;0;5;1;2;2;1;5;2;6;2;3;2;4;6;7;5;2;2;3;1;4;6;2;2;5;2;1;4;5;1;3;2;3;2;2;3;4;5;5;1;4;2;3;4;5;5;5;2
ZNF223_ZNF223.MEME.bed	0.12878787878787878	85	660	79650	2;5;4;4;5;0;3;3;1;4;5;2;3;3;4;2;2;7;3;9;6;4;4;5;1;6;4;3;2;1;7;1;1;5;3;5;6;5;0;5;8;5;3;4;5;3;8;8;3;7;11;3;4;4;11;5;2;4;6;8;4;9;10;6;6;13;13;1;4;1;5;6;7;5;2;5;4;2;7;15;2;7;12;5;8;9;11;6;6;11;4;10;4;8;4;2;4;5;4;5;4;5;3;3;3;3;4;5;2;1;4;3;2;3;6;3;4;5;7;3;0;2;3;2;0;4;1;5;2;2;3;5;3;3;1;3;4;1;3;2;3;2;8;2;4;2;0;0;0;7
ZNF483_ZNF483.RCADE.bed	0.12876254180602006	77	598	72334	5;4;3;5;6;1;4;4;2;6;1;2;3;3;3;1;8;0;3;2;4;7;4;5;3;1;6;4;3;7;6;8;5;5;2;5;1;5;4;7;2;3;8;3;5;3;4;3;5;3;2;6;6;3;2;3;3;6;5;4;5;6;5;4;8;4;3;5;9;4;4;8;3;5;5;0;3;9;5;3;4;5;5;3;4;1;4;3;4;5;8;8;3;2;6;3;3;5;3;4;1;1;5;5;3;3;4;3;3;0;5;3;4;4;7;7;6;3;3;6;7;5;2;5;4;7;4;3;4;6;2;1;4;3;1;2;2;3;1;4;3;5;3;3;2;6;2;2;5;2
ZNF114_ZNF114.MEME.bed	0.12857142857142856	18	140	30819	1;0;3;0;0;0;1;2;1;1;4;0;1;1;1;1;2;1;0;3;1;0;0;1;1;1;0;0;1;0;0;0;1;0;0;2;1;0;2;0;0;1;0;1;0;0;2;0;2;1;1;2;2;0;1;2;1;0;4;0;1;1;3;0;1;3;4;0;0;1;2;0;0;2;1;0;0;1;1;2;0;1;1;4;2;4;0;2;1;0;2;0;3;2;1;1;1;1;1;0;1;1;1;0;1;0;0;1;0;1;2;2;2;1;1;0;1;0;0;3;1;2;1;0;1;0;0;1;0;1;0;0;0;0;0;0;0;1;1;0;0;1;1;0;0;0;1;1;3;1
HIVEP1_M06846_1.94d.bed	0.12857142857142856	27	210	35077	3;0;1;1;4;1;1;1;0;1;1;1;1;0;0;0;2;0;3;1;0;2;1;1;1;1;1;2;0;1;1;1;2;0;0;1;2;2;1;3;4;0;3;0;1;0;4;1;2;0;0;0;3;0;1;2;1;3;1;0;0;0;2;1;1;4;5;2;3;2;1;1;1;2;2;1;0;2;2;2;3;0;2;1;3;1;3;0;2;2;3;1;0;1;0;1;2;2;0;4;3;1;1;0;1;0;2;0;1;1;1;0;2;3;1;5;1;0;3;0;3;2;1;2;1;1;1;1;2;0;2;2;0;1;4;2;1;4;2;1;2;0;1;0;0;1;2;2;3;3
ETS1_M08647_1.94d.bed	0.12844036697247707	14	109	25893	4;4;0;0;0;0;0;0;0;0;2;0;0;4;0;0;0;0;0;1;1;0;0;4;0;0;0;0;0;4;0;0;0;2;2;5;0;2;0;0;0;2;0;2;0;2;2;0;0;0;1;0;0;0;0;0;2;0;4;0;2;0;4;0;4;0;0;0;0;4;2;0;0;0;0;0;0;0;0;2;0;5;2;2;0;0;0;0;0;0;0;0;0;4;0;0;0;0;0;4;0;0;0;2;0;0;0;0;0;0;0;0;0;0;2;2;0;0;0;0;0;0;0;0;0;0;0;2;0;0;0;2;0;0;0;0;2;2;0;0;0;0;4;1;0;0;0;0;0;4
TP53_M06704_1.94d.bed	0.12813370473537605	46	359	52750	4;3;1;1;3;3;3;0;2;3;2;2;1;1;1;0;6;1;0;0;2;2;1;2;1;3;2;2;2;4;4;2;0;4;5;2;6;2;3;2;3;6;2;1;3;0;2;1;1;0;2;2;1;2;1;5;0;1;1;4;5;2;3;2;2;4;6;5;9;2;2;2;2;6;6;2;2;1;2;1;1;2;0;2;1;3;9;4;5;3;2;6;1;2;0;2;2;2;1;1;4;2;7;2;4;2;0;2;0;1;3;0;4;6;3;3;0;3;4;2;3;2;3;0;1;0;2;1;2;2;2;6;2;2;1;2;2;2;2;0;2;4;1;4;6;3;2;1;2;3
STAT3_M05480_1.94d.bed	0.12797619047619047	43	336	44599	2;3;1;2;4;0;0;3;4;1;1;4;4;2;0;2;2;4;2;2;3;0;1;0;2;0;2;0;1;3;2;3;1;2;0;1;4;1;2;2;4;1;2;2;1;3;4;5;2;1;6;3;3;1;4;4;6;8;3;1;2;4;2;0;4;3;3;3;4;2;2;5;6;1;1;1;1;2;2;3;1;1;4;6;3;7;2;2;3;2;5;4;6;2;5;0;0;0;4;5;1;2;3;3;0;4;3;1;2;2;0;2;1;3;3;0;0;0;4;1;0;2;1;2;3;3;3;1;2;1;3;1;2;1;0;2;2;3;2;2;3;0;1;0;1;1;3;2;2;1
ELF5_M05654_1.94d.bed	0.1276595744680851	6	47	22482	1;0;0;0;0;0;0;0;0;1;0;0;0;0;0;0;1;0;0;0;0;0;0;0;0;1;0;1;1;0;0;0;0;0;0;1;1;0;0;0;0;1;0;0;1;1;0;0;0;1;0;2;0;0;1;0;0;1;0;1;0;0;0;0;1;0;0;1;2;1;0;0;1;2;1;0;0;0;0;0;0;0;0;0;1;0;0;1;0;1;2;1;2;0;1;0;0;0;0;0;0;1;0;1;0;0;0;0;0;0;0;0;0;2;0;1;0;0;0;0;1;0;0;0;0;0;1;0;0;0;0;0;0;0;0;0;0;0;1;0;0;0;0;0;0;1;0;0;0;2
ESX1_M05689_1.94d.bed	0.1276595744680851	6	47	26041	2;0;0;0;1;0;0;0;0;0;0;0;1;1;0;0;1;0;0;0;0;0;1;1;0;0;0;0;0;0;0;0;0;0;0;0;1;0;0;0;1;0;0;0;0;0;0;0;0;1;0;0;1;0;0;0;0;0;0;0;0;0;2;0;0;0;0;0;0;1;0;1;1;0;0;0;0;0;0;1;1;0;0;0;1;0;0;0;0;2;1;2;0;0;0;0;0;0;0;0;0;0;0;0;1;0;0;0;0;0;0;1;0;0;0;0;0;0;0;0;1;0;0;3;0;0;0;0;2;0;2;1;0;0;0;0;1;1;0;1;0;1;0;0;1;0;0;1;1;3
RUNX1_M09108_1.94d.bed	0.1276595744680851	24	188	31368	4;1;2;1;2;1;3;2;0;0;1;0;0;1;0;2;4;2;1;3;2;0;0;0;0;1;3;0;1;2;3;3;1;1;1;4;2;1;1;1;0;0;2;3;0;2;1;1;1;0;0;1;1;0;2;0;0;2;0;2;0;1;0;2;1;2;1;0;1;3;1;4;2;0;2;1;1;3;0;1;0;2;2;0;2;3;0;0;2;0;1;2;2;4;0;1;2;2;0;2;1;2;1;0;0;1;1;1;2;2;3;1;0;0;0;1;2;1;1;1;1;2;1;6;1;0;1;2;0;0;1;1;0;0;0;0;0;0;2;1;2;3;2;2;1;1;0;2;1;5
GBX2_M05758_1.94d.bed	0.1276595744680851	6	47	26041	2;0;0;0;1;0;0;0;0;0;0;0;1;1;0;0;1;0;0;0;0;0;1;1;0;0;0;0;0;0;0;0;0;0;0;0;1;0;0;0;1;0;0;0;0;0;0;0;0;1;0;0;1;0;0;0;0;0;0;0;0;0;2;0;0;0;0;0;0;1;0;1;1;0;0;0;0;0;0;1;1;0;0;0;1;0;0;0;0;2;1;2;0;0;0;0;0;0;0;0;0;0;0;0;1;0;0;0;0;0;0;1;0;0;0;0;0;0;0;0;1;0;0;3;0;0;0;0;2;0;2;1;0;0;0;0;1;1;0;1;0;1;0;0;1;0;0;1;1;3
EN1_M05665_1.94d.bed	0.1276595744680851	6	47	26041	2;0;0;0;1;0;0;0;0;0;0;0;1;1;0;0;1;0;0;0;0;0;1;1;0;0;0;0;0;0;0;0;0;0;0;0;1;0;0;0;1;0;0;0;0;0;0;0;0;1;0;0;1;0;0;0;0;0;0;0;0;0;2;0;0;0;0;0;0;1;0;1;1;0;0;0;0;0;0;1;1;0;0;0;1;0;0;0;0;2;1;2;0;0;0;0;0;0;0;0;0;0;0;0;1;0;0;0;0;0;0;1;0;0;0;0;0;0;0;0;1;0;0;3;0;0;0;0;2;0;2;1;0;0;0;0;1;1;0;1;0;1;0;0;1;0;0;1;1;3
KLF1_M08884_1.94d.bed	0.12754555198285103	238	1866	203323	11;10;9;11;8;9;11;11;15;13;14;13;8;8;9;13;14;14;16;14;12;13;12;13;16;19;15;11;16;11;11;17;10;16;16;18;18;16;13;15;10;12;10;6;14;10;22;19;18;11;11;13;14;13;17;9;10;10;6;9;5;8;8;9;6;15;13;11;14;16;10;17;21;12;16;19;26;24;14;15;10;7;16;19;9;8;12;19;8;6;7;9;17;6;7;4;11;16;10;9;14;15;7;7;14;11;11;8;9;12;13;12;13;12;14;17;16;12;8;13;13;17;12;11;8;12;13;18;6;12;13;22;21;13;13;9;14;18;8;15;16;4;10;8;13;9…
KMT2A_M00878_1.94d.bed	0.12745098039215685	13	102	24786	2;1;2;1;1;0;2;0;0;1;1;2;0;0;1;1;0;2;1;0;0;1;0;0;0;1;1;1;0;1;0;1;0;1;1;0;0;0;1;0;1;1;0;0;0;3;1;0;1;1;1;1;1;0;2;0;0;0;0;1;1;1;0;1;1;1;0;3;1;2;0;0;1;1;1;0;1;0;0;1;1;0;2;1;0;1;0;1;1;0;1;0;2;3;0;0;3;0;0;0;0;1;1;1;2;1;0;0;0;0;0;1;0;0;1;1;1;0;0;1;1;1;0;0;1;0;0;0;1;0;2;0;1;0;1;2;1;1;0;0;0;0;1;1;1;0;0;0;1;1
ZBTB48_M10336_1.94d.bed	0.12727272727272726	7	55	24351	1;0;0;0;0;1;0;0;1;0;1;2;0;0;0;0;0;2;0;1;3;0;1;0;1;1;1;0;2;1;0;0;1;0;0;2;0;0;0;1;0;1;1;1;0;0;0;0;0;0;2;0;0;0;0;1;0;0;1;0;1;0;1;0;0;0;0;0;1;0;0;0;0;0;0;2;0;1;0;0;1;1;0;0;0;0;0;0;1;0;0;0;1;0;0;0;0;0;0;1;1;0;2;0;0;0;0;0;0;2;1;0;0;0;0;0;1;0;0;0;2;0;0;0;0;0;0;0;1;0;0;0;0;0;0;0;1;0;0;0;0;0;0;0;1;0;0;0;0;1
ZNF324B_ZNF324B.RCADE.bed	0.1270718232044199	46	362	52362	5;2;1;3;3;2;2;6;3;2;3;7;2;1;2;2;3;3;3;3;4;2;4;3;2;1;0;2;1;3;3;6;3;3;2;1;2;3;3;3;2;2;2;2;0;2;3;1;2;2;2;4;3;2;2;0;3;4;2;3;2;3;4;2;5;3;5;0;2;4;4;4;4;5;3;2;3;1;2;2;4;5;0;2;4;2;3;2;1;4;1;4;2;3;3;2;3;4;4;4;2;2;1;1;3;1;2;2;2;2;1;2;2;5;2;1;3;5;0;2;3;1;2;1;1;1;0;1;0;0;4;1;2;1;3;1;1;2;3;3;1;0;2;2;5;0;4;1;3;2
FOXF1_M04169_1.94d.bed	0.12698412698412698	8	63	30179	1;0;0;0;0;0;1;0;1;0;0;0;1;0;0;0;2;1;1;2;0;0;1;0;0;2;0;0;1;0;0;1;0;1;0;2;0;0;0;1;0;0;1;0;0;0;0;0;0;1;0;0;0;1;0;0;0;0;0;0;0;0;0;0;1;0;0;0;1;2;0;0;0;0;0;1;1;0;0;0;1;0;2;0;1;0;0;0;0;0;0;1;1;0;0;0;1;1;0;0;0;1;0;1;0;0;0;0;0;0;1;0;3;0;0;1;0;0;0;1;1;0;1;2;0;0;1;1;1;0;0;1;1;0;1;0;1;0;1;0;0;0;0;0;1;2;1;0;1;1
ZNF419_ZNF419.RCADE.bed	0.12678288431061807	80	631	70369	7;3;5;2;7;6;7;4;4;4;1;4;5;6;0;4;2;5;7;5;2;2;7;3;3;7;6;3;4;4;3;5;3;4;5;2;3;3;7;3;9;2;4;6;1;2;5;4;5;2;4;4;4;5;6;3;5;4;7;1;4;3;4;4;3;3;3;8;5;4;5;6;7;2;4;8;5;3;6;5;1;8;5;6;8;3;4;3;3;3;5;6;1;3;3;3;5;5;1;5;4;4;5;4;4;3;3;7;4;4;5;8;1;3;3;7;4;3;4;6;1;6;6;2;8;6;3;4;4;1;4;4;8;2;4;6;6;5;0;4;4;5;6;3;6;3;0;3;4;3
NFYB_M03040_1.94d.bed	0.1267123287671233	74	584	66607	4;5;1;0;1;0;1;1;5;3;2;5;1;4;2;6;0;2;2;3;2;2;3;3;1;5;3;1;3;4;5;2;1;4;0;3;6;2;1;1;4;4;4;2;6;2;4;6;1;2;12;4;3;3;7;5;6;12;8;4;12;7;6;13;9;13;9;10;1;4;3;4;4;2;3;3;6;3;6;5;10;8;5;3;6;8;10;8;8;7;7;3;3;9;3;3;2;7;2;0;4;2;2;3;3;3;1;6;2;1;2;5;3;1;3;1;2;4;3;1;2;1;0;1;1;5;3;3;3;5;2;5;1;1;6;4;2;8;2;6;2;4;4;4;6;3;2;2;4;5
ASCL1_M08476_1.94d.bed	0.12665684830633284	86	679	72810	6;4;2;1;3;8;5;2;3;12;2;4;2;3;2;5;1;4;9;6;5;2;4;3;6;6;5;2;4;5;3;3;6;6;4;2;8;2;4;1;5;12;15;7;5;5;7;5;2;8;6;9;4;3;6;4;7;2;10;6;3;3;7;8;4;5;9;8;6;4;5;5;4;6;7;4;2;10;5;5;2;7;3;4;8;9;8;8;7;6;4;9;5;4;10;0;9;8;2;1;0;6;2;5;3;4;4;6;4;3;3;3;3;1;5;7;3;5;2;4;3;2;1;3;6;0;3;3;8;2;1;1;3;4;5;6;4;5;4;1;1;1;1;0;3;0;3;4;6;4
ZNF549_ZNF549.RCADE.bed	0.12648221343873517	32	253	45096	2;1;1;1;0;2;0;4;2;3;1;1;0;1;5;0;4;2;0;3;1;1;1;1;2;1;2;1;0;2;2;2;4;2;2;2;0;0;0;4;1;1;2;5;2;1;2;1;3;1;4;3;3;1;2;1;5;2;3;2;0;2;2;5;0;1;1;0;2;2;0;2;0;2;4;0;1;1;3;6;1;4;3;2;3;3;0;0;0;2;1;2;3;6;3;0;3;0;1;3;1;3;1;0;2;1;0;0;1;3;3;1;2;0;2;1;1;2;0;0;2;1;1;1;3;1;6;1;2;1;0;1;1;1;0;1;3;0;1;2;1;3;4;3;2;0;1;1;1;1
NFKB1_M05943_1.94d.bed	0.12643678160919541	44	348	51785	3;5;0;2;4;6;2;2;2;4;2;2;1;2;1;2;3;1;2;0;0;2;0;3;2;2;3;0;0;2;0;1;2;0;8;0;3;2;4;6;5;0;4;0;4;7;3;1;3;0;6;3;7;2;0;2;4;2;0;2;2;2;0;2;3;4;4;4;0;9;0;4;4;2;4;1;4;0;4;0;1;4;2;3;4;0;1;2;4;5;1;2;2;0;2;1;2;3;2;4;2;0;0;2;2;1;3;2;0;3;0;10;2;3;2;2;0;6;4;0;2;0;0;2;0;6;2;5;6;3;2;2;2;3;2;0;0;2;2;0;1;2;7;2;2;0;0;0;5;4
AC138696.1_M09315_1.94d.bed	0.12631578947368421	12	95	28987	1;0;0;0;1;0;0;1;1;1;2;0;0;1;0;0;0;0;1;0;1;1;1;2;2;0;0;0;1;0;2;0;0;1;2;1;0;1;0;0;2;1;0;0;0;1;1;0;0;0;2;2;0;0;1;1;1;1;1;2;0;0;0;0;1;0;2;1;0;0;0;2;0;1;0;1;1;0;1;0;0;1;4;0;0;1;1;0;0;1;0;0;1;0;0;0;0;0;0;0;1;0;1;0;0;0;0;0;0;1;0;0;1;1;0;1;2;0;1;2;2;1;0;2;0;1;2;2;2;1;2;0;1;0;0;0;1;0;0;0;1;1;2;0;0;0;1;1;0;1
SPI1_M06138_1.94d.bed	0.12625538020086083	264	2091	62579	14;14;16;26;17;25;17;19;13;23;21;11;23;17;23;21;15;9;11;12;5;11;13;13;13;16;10;9;10;12;13;14;12;11;11;7;14;13;10;11;20;22;12;12;23;34;15;19;24;29;19;18;14;22;22;20;20;15;21;20;14;12;16;19;13;6;13;11;16;14;14;24;26;20;27;21;20;18;16;12;9;10;14;9;10;15;18;18;12;30;15;17;10;12;17;13;16;12;10;15;15;10;22;14;20;15;16;20;8;7;17;12;8;11;11;6;8;7;13;9;8;8;7;15;8;7;7;7;9;5;10;6;10;7;5;7;4;10;6;9;5;9;7;11;…
FOXA1_M09574_1.94d.bed	0.1262135922330097	26	206	47829	2;6;0;3;0;1;1;0;1;0;0;1;2;2;1;3;1;2;3;0;0;0;1;0;1;1;1;2;0;1;4;2;1;3;2;0;1;0;2;0;2;3;5;0;0;0;3;3;0;0;1;1;0;1;4;0;1;2;3;0;1;3;2;0;1;0;2;0;1;2;5;1;0;1;4;3;1;2;0;0;2;2;1;1;2;4;2;0;3;4;1;0;5;0;0;1;1;4;0;1;0;3;0;0;1;1;0;1;0;4;2;2;2;0;1;1;2;2;2;2;0;0;1;2;1;0;0;3;2;1;4;2;1;1;0;2;0;5;1;2;0;3;0;0;3;0;0;0;1;1
SPIC_M06140_1.94d.bed	0.12603495860165592	274	2174	71937	18;8;21;26;21;23;17;18;13;23;20;12;21;17;23;20;15;9;12;12;9;9;13;14;14;14;10;10;11;15;11;18;9;13;12;7;16;11;11;11;23;21;11;18;23;30;18;18;19;31;21;17;12;20;25;20;26;12;23;21;14;13;18;21;10;8;14;8;16;16;14;26;27;21;24;23;20;20;15;13;12;10;14;9;11;18;18;20;12;30;20;19;13;13;15;14;15;13;13;17;14;10;22;14;22;16;18;18;7;8;19;14;8;15;11;6;6;8;13;11;10;8;6;13;9;8;8;7;10;4;11;5;9;7;7;7;6;10;10;10;6;9;9;1…
ZIK1_ZIK1.RCADE.bed	0.12597402597402596	97	770	65420	6;3;3;7;1;2;4;2;6;10;5;1;7;1;8;3;3;5;3;4;2;4;8;4;3;4;10;5;6;2;5;4;2;4;4;9;10;6;10;6;7;9;6;9;11;2;6;4;10;8;8;5;13;5;3;8;10;7;6;5;8;10;8;6;6;2;5;3;6;5;8;7;9;5;11;6;3;3;3;11;8;4;4;5;5;4;3;6;6;1;3;4;5;10;7;3;9;8;1;5;3;5;8;2;8;8;10;1;7;5;6;5;7;3;3;4;5;6;5;3;3;2;4;1;8;3;2;1;4;2;2;3;2;6;3;3;2;3;6;2;3;4;3;4;3;3;6;5;7;5
YY2_M06231_1.94d.bed	0.12582781456953643	19	151	28301	1;0;1;1;0;0;1;0;0;4;0;2;2;0;1;0;1;1;0;0;1;1;0;0;1;2;1;3;0;1;1;0;1;1;1;0;2;1;1;0;0;1;1;1;0;1;0;3;0;0;2;0;1;2;0;1;2;0;3;0;1;2;1;3;1;2;0;2;4;0;0;2;1;0;2;0;1;4;0;2;0;0;1;3;2;2;2;0;0;0;2;3;2;1;3;0;2;2;1;3;1;0;0;1;3;0;1;1;0;1;0;1;1;2;1;0;0;0;1;0;0;2;1;0;0;1;3;1;1;0;1;0;1;2;2;1;1;0;1;1;1;1;1;2;0;2;0;0;0;2
E2F6_M03012_1.94d.bed	0.12557427258805512	82	653	50970	8;6;5;2;2;4;9;2;1;7;1;7;4;3;4;2;5;3;5;7;4;2;5;2;4;1;5;6;5;5;4;4;6;6;2;6;6;7;5;4;6;2;3;2;7;6;7;5;5;8;7;4;9;3;5;5;6;4;10;8;6;10;7;7;6;7;9;7;5;3;5;3;5;1;4;10;6;3;6;4;10;7;4;6;13;8;8;8;5;4;8;3;5;2;4;5;2;3;6;0;3;5;2;2;3;1;0;4;2;4;3;2;5;4;4;4;5;2;2;2;0;5;3;4;0;0;3;1;7;4;4;1;7;3;1;1;4;2;2;2;3;4;2;1;1;4;1;1;1;8
ZNF33B_ZNF33B.RCADE.bed	0.12552301255230125	30	239	104554	2;5;1;2;4;0;1;1;4;3;1;2;0;1;3;3;1;3;1;1;0;4;0;3;2;5;1;0;5;0;2;1;1;3;2;0;2;0;0;1;2;1;3;4;1;2;2;3;3;2;2;2;2;2;3;1;1;1;0;1;0;0;0;0;2;1;2;1;1;2;3;0;1;3;1;5;2;2;3;2;1;1;2;0;1;1;0;2;0;0;3;2;3;1;1;0;0;2;1;1;4;1;3;0;0;6;4;0;0;2;1;1;2;0;2;2;2;5;1;2;0;0;0;2;2;3;1;0;1;0;0;5;3;2;0;0;1;1;1;1;3;1;1;1;1;3;0;1;2;2
ZNF571_ZNF571.RCADE.bed	0.12551481466672	3139	25009	2303945	177;192;164;167;187;205;163;186;164;187;144;176;162;166;184;190;186;214;192;175;162;185;180;205;187;181;177;203;150;183;216;169;175;184;181;182;185;183;183;200;170;194;193;188;150;199;191;181;188;208;173;168;170;159;126;167;162;132;162;138;144;117;151;165;158;168;206;212;168;155;137;171;184;305;389;247;177;154;162;142;217;210;157;150;141;122;123;107;129;137;135;127;136;142;143;137;146;150;141;131…
ZNF267_ZNF267.RCADE.bed	0.1253531598513011	843	6725	281890	33;40;25;28;39;38;47;35;30;38;38;38;23;31;45;40;29;39;42;36;26;40;47;41;43;29;38;49;51;33;50;46;52;59;44;54;60;67;58;52;56;60;63;59;65;76;72;67;66;71;79;72;76;70;65;71;72;68;71;55;56;86;89;65;76;69;59;59;56;62;41;52;39;50;51;41;61;57;50;54;49;61;66;58;54;62;56;44;46;56;59;40;41;49;37;42;62;49;35;45;57;49;47;46;58;38;51;37;34;33;32;52;39;36;28;31;32;20;20;26;35;29;29;36;28;29;29;35;25;18;27;24;34;…
RXRG_M06075_1.94d.bed	0.125	147	1176	41502	4;2;2;1;2;1;3;2;1;3;4;3;1;5;4;8;4;2;3;1;5;3;2;3;2;4;0;4;5;6;9;4;4;3;3;4;6;2;2;2;7;19;21;17;26;17;17;16;20;16;15;23;25;33;22;19;24;32;19;18;12;9;11;13;16;16;6;12;11;11;6;8;5;4;12;20;9;7;9;8;8;12;7;8;10;7;11;7;15;21;28;14;12;18;18;20;13;22;16;9;13;16;11;7;7;10;5;4;0;1;2;2;2;4;2;2;2;2;2;0;3;1;2;3;1;1;1;5;4;2;2;1;0;3;2;3;0;3;2;3;1;2;3;2;2;4;2;3;0;4
BCL6_M09453_1.94d.bed	0.125	10	80	28780	2;1;1;0;1;0;0;0;0;2;0;0;0;0;1;2;1;0;0;0;0;0;0;1;3;0;0;0;0;0;0;0;2;0;1;0;0;0;1;0;2;3;0;0;0;2;0;1;0;0;0;0;1;0;1;0;0;0;1;0;1;0;0;1;0;3;0;1;0;0;0;1;0;1;0;2;1;0;0;1;1;0;1;0;1;0;0;0;0;2;0;0;0;1;0;1;0;1;2;0;1;1;0;0;1;0;0;0;0;0;0;0;0;0;0;0;0;1;1;0;0;0;1;1;1;2;1;0;0;0;0;1;1;1;0;0;1;1;0;0;3;0;0;1;1;2;2;0;0;2
HSF5_M09724_1.94d.bed	0.125	4	32	21817	2;0;0;0;0;0;2;0;0;0;0;0;0;0;0;0;0;0;1;0;0;1;0;0;0;0;0;2;1;0;0;0;0;0;0;0;2;0;0;0;0;0;1;0;0;0;0;0;0;1;0;0;0;1;2;0;0;0;0;2;0;1;0;0;0;0;0;0;0;0;0;0;0;0;0;0;0;0;1;0;0;0;1;0;0;0;0;0;0;1;0;0;0;0;0;1;0;0;0;0;0;2;0;1;0;0;0;0;0;0;0;1;0;0;0;0;1;0;0;0;0;0;0;0;0;0;0;0;0;0;0;0;0;0;1;0;0;1;0;0;0;0;0;0;0;0;0;0;0;1
NFIA_M05936_1.94d.bed	0.125	7	56	27344	1;0;0;0;1;0;0;0;1;0;1;0;0;1;0;0;0;0;0;0;1;0;0;0;0;1;0;1;0;1;0;1;0;0;0;0;0;0;0;0;0;0;1;0;0;1;0;0;0;1;0;0;0;0;1;0;0;0;0;0;0;0;0;0;1;0;0;0;0;2;0;0;0;0;0;0;1;0;1;0;1;1;1;0;2;1;0;1;1;1;0;0;1;0;0;1;0;1;1;0;0;1;2;2;0;1;0;0;0;0;0;2;1;0;0;0;0;0;1;0;0;2;0;1;0;0;0;0;0;0;0;2;2;0;1;0;0;1;0;1;0;0;1;0;1;0;0;0;0;1
RXRA_M06070_1.94d.bed	0.125	150	1200	42320	5;2;3;2;3;2;3;2;1;5;5;3;1;5;4;9;4;2;4;1;5;3;2;3;1;4;0;4;6;6;9;4;3;3;3;5;5;2;2;2;8;19;20;17;26;17;17;16;19;16;15;22;27;33;22;19;24;32;19;18;13;8;11;14;16;16;6;12;12;11;6;9;5;4;12;20;9;7;9;9;8;12;8;8;11;7;11;7;15;21;28;14;14;19;18;20;14;22;16;8;13;16;13;6;6;10;5;5;0;0;2;2;2;4;2;3;3;2;2;0;3;1;2;3;1;1;1;5;4;3;2;1;2;3;3;2;0;3;3;3;1;3;3;1;2;4;2;3;0;4
BCL6_M09454_1.94d.bed	0.125	2	16	21844	1;0;0;0;0;1;1;0;0;0;0;1;0;0;1;0;0;0;0;0;0;0;0;0;0;0;0;0;0;0;0;0;1;0;0;0;1;0;0;0;0;0;0;0;0;0;0;0;1;0;0;1;0;0;0;0;0;0;0;0;0;0;0;0;0;0;0;0;0;0;0;1;0;0;0;0;0;0;1;0;0;0;0;0;0;0;0;0;1;0;0;0;0;0;0;0;0;0;0;0;0;0;0;0;0;0;0;0;0;0;0;0;0;0;0;0;1;0;0;0;0;0;0;0;0;0;0;0;0;1;0;0;0;0;0;0;0;0;0;0;0;0;0;0;0;0;0;0;0;1
HLF_M05791_1.94d.bed	0.125	1	8	20578	1;0;0;0;0;0;0;0;0;0;0;0;0;0;0;0;0;0;0;0;0;0;0;0;0;0;0;0;0;0;0;0;0;0;1;0;0;0;0;0;0;0;0;0;0;0;0;0;0;0;0;0;0;0;0;0;0;0;0;0;0;0;0;0;0;0;0;0;0;0;0;0;0;0;0;0;0;0;0;0;1;0;0;0;0;0;0;0;0;0;0;0;0;0;0;0;0;0;0;0;0;0;0;0;0;0;0;0;0;2;0;0;0;0;0;0;0;0;0;0;0;0;0;0;0;0;0;0;0;0;0;0;0;0;0;0;0;0;0;0;0;0;0;0;0;0;0;0;1;1
ZNF2_ZNF2.MEME.bed	0.125	26	208	31509	2;1;0;2;1;1;0;3;3;0;2;0;0;1;5;0;1;1;0;3;3;1;1;2;1;0;0;0;0;1;2;2;2;2;0;2;4;3;0;1;1;1;0;3;1;2;1;1;2;1;1;1;3;2;5;2;8;0;2;0;5;3;1;4;3;4;5;3;5;1;1;1;1;3;1;0;2;1;3;1;1;3;2;2;1;4;2;2;2;0;0;2;1;0;1;3;1;1;1;1;0;2;2;2;0;0;2;2;0;1;0;1;1;1;0;0;0;3;0;3;2;0;0;0;2;1;0;0;1;0;1;0;1;0;2;0;1;1;0;0;0;1;2;0;0;2;1;0;0;1
GCM1_M05761_1.94d.bed	0.125	3	24	21750	1;0;0;0;0;0;1;0;0;0;0;0;0;0;0;0;1;1;0;0;0;0;0;0;0;0;1;0;0;0;0;0;0;0;1;0;0;1;0;0;0;0;2;0;0;1;0;0;0;0;0;1;0;1;0;0;0;0;0;0;0;0;0;0;0;0;1;0;0;1;0;0;0;1;0;0;0;0;0;0;0;0;0;0;1;0;0;0;0;0;0;0;1;0;0;0;0;0;0;0;0;0;0;0;0;0;1;0;0;0;0;0;0;1;0;0;0;0;1;0;0;0;1;0;0;0;0;0;0;1;0;0;0;0;0;0;0;0;0;0;0;0;0;0;0;0;0;0;0;1
ZNF565_ZNF565.RCADE.bed	0.12444444444444444	28	225	45343	3;2;1;4;2;1;1;1;3;1;0;0;2;0;2;4;4;2;1;2;1;1;0;1;1;1;3;1;1;1;1;3;3;0;3;4;3;3;3;0;2;1;1;3;0;0;2;3;0;1;0;0;3;3;0;4;1;1;0;1;3;0;2;2;2;1;4;3;1;1;3;0;1;2;5;5;0;1;2;0;3;0;0;3;1;1;2;1;1;4;0;3;2;3;1;0;2;3;0;2;1;1;1;3;0;1;0;2;0;2;0;0;2;3;2;2;0;2;1;1;2;3;1;0;4;5;2;0;0;1;3;2;1;0;1;2;1;0;0;2;0;0;0;2;0;0;0;1;0;1
ZNF621_ZNF621.MEME.bed	0.12440191387559808	52	418	66616	5;2;1;1;4;5;3;2;2;3;4;3;4;3;3;1;5;3;2;5;2;9;0;6;3;4;0;7;2;1;6;1;1;5;3;4;2;4;3;2;1;4;4;3;1;1;4;4;3;0;1;2;4;1;1;1;1;2;2;2;3;2;2;2;2;3;1;2;4;4;0;4;6;3;2;3;5;4;5;2;3;2;3;6;3;3;2;3;5;2;2;0;3;3;1;5;1;0;6;2;6;4;4;4;6;1;1;3;2;7;1;6;0;4;2;2;3;3;1;5;1;0;2;1;5;4;2;2;3;1;4;4;1;3;2;3;3;1;1;2;0;1;2;2;4;3;1;5;4;3
NFAT5_M05930_1.94d.bed	0.12437810945273632	25	201	43431	2;1;0;1;1;1;4;3;0;2;3;1;3;0;0;3;1;0;0;0;2;0;2;1;0;1;1;2;2;2;1;0;0;3;2;0;0;2;1;1;1;0;1;2;0;3;1;1;4;1;2;0;1;0;2;3;1;1;2;2;2;3;1;2;2;3;0;1;1;1;0;1;2;2;2;0;1;1;6;1;2;4;0;0;2;2;2;1;2;2;1;0;0;1;2;2;0;2;1;0;3;1;3;1;1;1;1;0;2;1;1;1;0;1;0;1;3;1;0;0;1;1;4;3;2;0;0;1;4;2;1;3;0;1;0;2;2;1;1;1;0;1;0;4;1;1;1;1;3;1
RXRA_M09959_1.94d.bed	0.12426532325776658	148	1191	43335	5;2;2;2;3;1;3;3;1;4;5;4;1;4;4;6;6;3;2;3;5;3;2;3;2;3;1;5;6;6;9;3;3;4;3;5;3;4;2;3;7;17;20;17;25;19;19;14;19;14;16;22;27;31;23;21;23;33;17;18;13;9;11;13;17;14;7;11;10;12;7;8;5;3;13;19;9;8;9;8;8;10;8;10;10;7;11;7;14;21;28;14;13;19;17;21;13;22;17;8;13;15;12;6;5;10;5;6;1;0;2;3;2;4;2;3;2;4;2;0;3;1;2;3;1;1;1;3;7;3;2;1;0;3;3;3;0;4;3;3;1;3;2;0;2;4;2;3;0;4
ZNF180_ZNF180.RCADE.bed	0.12424997368328713	3541	28499	1279563	152;137;119;167;169;166;247;154;146;184;183;192;164;182;204;194;174;140;165;186;163;170;221;158;183;139;159;158;157;142;201;189;151;254;209;209;194;186;200;215;186;190;184;181;217;253;232;240;240;282;262;275;259;241;215;249;355;282;290;237;291;340;309;288;303;243;288;248;261;225;233;202;188;171;134;158;213;196;200;236;298;304;303;278;285;286;246;226;217;282;269;177;274;227;237;241;248;213;197;231…
ZNF547_M10390_1.94d.bed	0.12413793103448276	18	145	34186	1;0;1;1;0;2;0;1;2;0;1;2;0;1;3;1;1;2;0;2;1;1;0;2;2;2;1;0;1;0;1;0;0;1;0;1;1;1;3;2;0;2;1;1;1;2;2;1;0;0;4;2;1;1;0;0;0;0;0;2;1;1;0;1;3;0;1;0;1;1;1;0;1;0;1;3;0;1;2;3;1;1;1;0;1;0;1;1;2;2;3;4;0;0;1;1;0;1;0;0;0;0;0;0;0;1;1;1;1;2;0;0;1;0;1;2;1;0;0;1;0;2;0;1;2;1;0;1;1;3;2;0;1;0;2;1;0;2;2;1;2;1;0;0;0;1;0;1;0;3
PPARA_M09921_1.94d.bed	0.12395309882747069	148	1194	43843	5;2;2;2;3;2;3;3;1;4;5;3;1;4;5;7;6;3;2;2;6;3;2;3;2;4;1;6;6;6;9;3;3;4;3;4;3;4;2;3;7;19;20;16;25;20;17;15;19;15;14;24;26;32;23;20;24;33;18;17;13;9;12;12;17;14;7;11;11;12;5;9;5;3;12;19;9;8;9;8;8;11;8;10;10;7;11;7;15;21;28;14;13;18;17;21;13;22;16;8;13;15;12;6;5;10;5;6;1;0;2;2;2;4;2;3;3;4;2;0;3;1;2;3;1;1;0;4;6;3;2;1;1;3;2;3;0;3;3;3;1;3;3;0;2;4;2;3;0;4
ZNF383_ZNF383.RCADE.bed	0.12389844733529165	1181	9532	593075	67;50;57;54;63;58;74;64;62;64;63;69;68;57;57;46;55;55;60;78;47;51;72;53;48;39;56;55;39;51;72;59;57;77;80;75;70;54;63;70;67;60;65;63;58;82;92;86;79;80;93;90;72;71;74;75;96;95;76;84;114;100;92;87;88;90;93;66;85;66;88;63;65;66;68;77;73;70;55;56;76;88;97;87;82;86;80;80;74;86;79;74;92;71;62;67;79;73;92;74;81;78;85;60;42;58;50;43;53;46;47;43;43;37;36;50;56;49;43;47;34;42;50;48;53;44;40;42;46;54;50;41;5…
KLF10_M08863_1.94d.bed	0.1238262910798122	422	3408	244807	20;14;23;11;21;28;14;24;21;16;18;17;13;15;14;17;12;19;17;29;20;25;25;16;23;15;18;16;27;29;20;16;21;29;27;24;20;13;18;19;22;21;18;22;28;24;27;39;21;30;24;25;14;31;27;24;36;40;36;27;36;35;47;41;26;34;39;30;38;26;35;20;22;23;21;24;19;23;19;24;30;29;38;42;41;41;39;38;25;30;32;24;37;31;20;26;24;31;21;28;25;19;28;19;16;23;24;16;26;12;24;20;19;15;18;13;21;27;13;12;22;11;15;24;20;19;20;14;15;18;28;15;18;…
ZNF449_M10044_1.94d.bed	0.12359550561797752	11	89	26497	1;0;0;0;1;1;2;0;0;2;0;1;0;0;0;3;0;0;0;1;1;0;0;0;1;0;0;0;0;0;1;0;0;1;1;0;3;1;0;2;1;0;1;0;0;1;2;2;0;2;0;0;0;0;0;3;1;0;0;0;0;0;3;3;1;1;0;0;1;0;0;1;2;2;0;0;1;2;0;0;1;0;0;1;1;0;0;0;1;0;0;0;1;0;1;0;0;1;1;0;0;1;1;1;0;1;1;0;1;1;0;1;1;1;0;1;0;0;2;0;0;2;2;1;0;0;3;0;0;0;0;0;1;0;1;0;1;0;0;0;1;0;0;0;0;0;0;0;0;2
ZIM2_ZIM2.MEME.bed	0.12358642972536349	459	3714	238079	23;23;19;21;17;26;23;22;19;26;15;17;24;19;27;22;27;26;24;30;23;16;22;36;18;20;24;26;33;25;28;28;21;30;30;34;26;27;34;36;19;35;24;31;25;21;33;30;29;39;36;40;37;35;31;31;36;27;41;33;34;29;45;24;32;44;34;23;33;17;23;20;26;29;22;19;26;36;29;41;38;33;30;35;37;34;25;31;28;37;24;26;26;31;25;27;22;38;27;25;27;21;24;19;18;20;22;23;20;22;17;23;24;19;12;21;18;17;15;18;26;16;16;18;21;13;18;28;14;22;20;24;15;…
ZNF770_M10379_1.94d.bed	0.12354080221300139	2233	18075	2047939	132;138;151;130;151;173;136;144;148;148;139;140;129;149;133;147;143;140;144;127;129;148;137;153;132;142;131;151;133;134;144;122;137;137;116;127;133;120;118;128;110;107;128;117;107;116;106;106;120;112;97;92;98;94;80;96;83;87;80;73;73;66;60;80;82;93;121;149;121;104;90;120;132;238;335;217;114;100;91;94;137;151;100;87;79;69;84;65;82;82;81;96;83;90;77;94;84;112;101;98;101;103;108;116;111;119;126;130;1…
ETV6_M09549_1.94d.bed	0.12352941176470589	21	170	33583	2;0;8;0;0;0;0;0;0;0;2;2;1;2;4;0;2;0;0;0;0;0;0;2;0;0;2;2;0;2;0;0;4;0;2;0;2;2;0;0;0;0;0;2;0;0;0;0;1;0;2;0;1;0;1;0;4;0;3;2;6;0;2;0;0;1;6;0;0;0;0;4;0;0;0;0;0;2;6;0;2;2;2;0;0;0;0;2;2;0;0;0;3;0;4;8;0;2;2;0;0;0;4;0;0;2;0;0;2;1;4;2;1;0;2;0;0;0;2;0;2;2;0;2;0;2;0;2;4;2;0;0;1;2;4;0;0;0;0;0;4;0;0;2;0;0;3;0;2;2
FOXD1_M09582_1.94d.bed	0.12345679012345678	10	81	27190	1;2;0;0;0;0;0;0;0;0;1;0;1;0;0;0;1;0;0;1;1;0;0;0;0;0;0;0;0;0;0;0;1;0;0;0;0;0;0;2;2;0;1;1;3;1;0;0;1;2;0;2;1;0;0;0;0;1;1;0;1;2;2;3;0;1;1;0;0;2;2;0;0;1;0;1;0;1;0;0;2;0;0;0;0;0;2;0;0;0;0;0;1;0;1;1;2;0;1;0;0;2;0;0;1;0;1;1;1;0;1;1;0;1;0;0;1;0;1;0;1;0;2;0;0;0;0;0;1;0;0;0;0;1;1;0;2;1;0;0;1;0;0;0;0;1;1;1;0;2
ZIC1_M09327_1.94d.bed	0.12307692307692308	88	715	62031	1;3;2;5;4;5;4;6;5;2;6;7;4;6;5;2;1;1;2;4;3;6;11;5;2;2;3;1;6;3;5;5;1;7;2;10;3;3;4;0;8;3;6;7;2;2;4;7;14;10;2;10;9;4;4;5;8;1;5;7;4;8;5;8;8;7;10;5;4;6;5;5;5;2;4;5;5;9;4;14;6;5;7;7;13;5;6;7;8;14;9;4;5;2;3;5;6;5;6;2;8;3;9;5;3;4;6;9;1;3;3;2;4;6;4;4;6;2;2;1;3;4;5;3;1;3;3;6;4;1;6;1;6;3;3;5;1;3;4;3;3;5;6;4;1;3;5;2;4;5
GATA1_M09589_1.94d.bed	0.12295081967213115	15	122	34678	2;0;0;1;0;0;0;1;1;0;1;0;1;0;0;2;0;1;1;2;0;1;0;0;2;1;2;2;0;0;4;1;1;2;0;0;0;1;0;1;3;0;0;1;2;0;0;4;2;0;0;1;0;2;1;1;0;1;0;0;0;0;2;1;1;0;1;0;0;1;1;0;1;0;4;0;1;0;1;4;0;0;2;1;0;2;0;1;0;1;1;0;1;1;2;1;1;0;0;0;0;0;0;0;0;0;1;1;3;0;2;1;1;0;2;2;2;0;1;0;1;2;0;0;1;0;0;1;1;0;1;1;2;1;1;1;1;0;1;2;0;1;0;0;0;1;0;0;2;3
HKR1_HKR1.RCADE.bed	0.12271745533084626	625	5093	344062	23;38;22;36;34;38;30;34;28;34;30;37;36;43;22;41;31;32;33;37;41;29;30;41;35;28;25;25;26;22;29;37;32;34;27;33;31;31;43;38;23;35;34;39;38;48;40;47;36;56;39;48;40;45;30;48;53;45;48;42;55;48;38;47;40;40;45;33;40;38;40;39;23;32;30;31;39;41;38;51;50;52;48;51;54;45;32;44;33;45;51;32;45;32;39;44;34;41;45;40;42;41;37;24;22;35;24;30;34;23;29;25;23;23;27;29;24;34;23;20;23;17;32;18;19;19;30;14;24;30;27;30;31;…
FOXA1_M08671_1.94d.bed	0.12258064516129032	19	155	43137	3;2;1;2;0;1;2;0;0;3;0;1;2;3;0;1;1;1;2;0;0;0;2;0;1;0;0;3;0;1;2;2;2;0;2;0;0;0;0;2;0;3;4;0;0;0;2;1;1;0;0;1;0;0;2;1;1;0;5;0;1;1;3;0;0;0;1;0;0;0;0;4;0;0;2;2;4;0;3;1;1;0;1;1;0;2;1;1;2;4;0;0;2;3;0;0;0;2;2;0;0;1;3;0;0;0;0;0;0;0;3;3;2;2;0;0;1;2;3;0;2;1;0;0;4;0;0;0;2;0;2;4;3;0;1;0;1;0;1;0;1;0;2;0;0;2;0;0;0;1
MAF_M00424_1.94d.bed	0.12244897959183673	6	49	23808	1;0;1;0;1;0;0;0;1;2;0;0;0;0;0;0;0;0;1;0;1;1;0;0;2;1;0;0;0;0;0;0;0;0;0;1;0;0;0;0;0;0;0;0;0;1;0;0;0;1;0;0;0;0;0;0;0;0;0;0;0;0;0;0;1;0;0;1;2;0;0;1;0;1;1;0;0;1;0;0;0;0;0;0;1;0;1;0;0;0;0;0;0;0;0;0;0;0;0;1;1;1;2;0;0;0;0;1;0;1;0;0;0;1;0;0;0;0;0;1;0;1;1;1;0;0;0;0;0;0;1;0;1;3;0;1;0;0;0;0;0;0;0;1;0;0;1;0;2;1
NR2F6_M05957_1.94d.bed	0.1224	153	1250	45943	5;3;3;2;3;2;3;3;2;4;4;4;1;4;4;8;5;3;2;3;6;4;3;2;1;2;3;4;8;6;9;4;4;2;3;7;3;4;6;3;8;19;19;16;25;19;18;14;21;16;14;23;25;32;23;19;24;33;19;17;14;11;13;13;17;15;7;11;12;12;7;9;5;3;12;19;8;10;9;10;9;10;8;10;11;7;11;8;18;22;28;14;13;20;16;23;15;22;17;11;16;15;13;7;5;10;6;4;1;0;2;3;1;3;3;4;4;4;3;1;4;1;1;3;3;1;1;5;4;2;3;1;2;4;3;3;0;4;3;4;2;3;3;1;4;4;2;3;0;4
ZNF528_ZNF528.RCADE.bed	0.12225705329153605	39	319	52249	3;1;4;5;5;4;0;2;5;0;0;2;3;3;2;2;0;1;0;2;2;0;1;4;1;1;2;1;5;3;1;2;2;1;5;1;0;3;1;1;3;4;3;1;5;4;2;3;0;2;3;2;1;3;0;2;2;6;5;1;3;3;6;4;3;2;1;4;5;1;3;0;2;3;4;3;1;3;4;0;2;3;1;0;3;4;3;0;1;1;2;4;2;2;2;1;3;0;1;1;2;1;0;3;1;1;2;1;0;3;0;1;2;0;1;1;3;1;5;0;0;5;2;2;2;0;2;0;3;3;3;1;2;4;2;2;2;2;2;3;3;1;2;4;3;4;2;1;2;2
ZNF81_ZNF81.RCADE.bed	0.12213740458015267	16	131	36678	1;0;0;1;1;2;2;0;1;1;0;1;0;0;1;1;1;3;2;2;0;1;0;0;0;2;1;0;1;2;0;0;0;1;1;1;2;1;2;0;0;0;0;1;1;1;1;2;1;1;0;0;1;0;1;2;2;2;0;1;1;2;0;0;1;0;1;2;3;1;0;1;0;1;0;0;2;1;0;0;1;1;2;0;1;1;2;0;1;0;0;0;1;1;0;1;0;1;0;1;0;4;1;0;2;1;2;1;0;1;0;0;1;1;0;0;2;1;0;1;1;4;0;3;0;1;2;1;1;1;0;0;0;3;1;1;0;1;0;0;1;0;0;1;2;1;1;0;1;3
ZFP14_ZFP14.RCADE.bed	0.12210796915167095	190	1556	161556	13;7;9;8;14;7;8;16;13;12;18;8;9;8;13;8;15;14;13;10;13;5;13;15;6;13;17;8;9;5;11;9;10;11;7;10;12;14;8;18;9;14;15;11;10;10;8;16;13;10;13;14;12;9;8;10;11;12;12;14;9;10;10;11;10;9;13;14;11;9;10;14;16;10;8;17;12;12;7;13;14;15;12;13;16;10;8;10;12;6;8;11;11;8;8;13;11;5;9;9;10;9;9;4;8;4;10;9;13;7;14;12;11;11;10;6;11;11;8;14;12;8;9;11;10;3;7;3;7;12;7;9;11;10;14;5;14;6;9;13;5;8;4;5;11;8;16;11;9;5
ZSCAN22_M10335_1.94d.bed	0.12201476335214936	281	2303	158940	16;16;17;13;13;24;18;16;10;17;15;16;11;13;14;14;18;14;17;12;13;6;16;14;20;21;10;17;14;14;24;20;10;18;14;13;15;15;15;9;15;12;13;14;17;16;20;19;24;35;22;26;16;15;22;17;19;25;24;14;32;20;34;18;24;35;27;29;15;19;19;18;15;18;18;12;22;15;15;20;16;16;22;18;9;18;14;15;15;18;18;12;18;23;19;9;18;11;16;15;17;15;14;14;10;14;11;8;16;12;8;13;10;12;7;10;12;10;14;10;12;6;11;16;10;9;12;16;12;7;4;8;16;11;13;15;14;…
EHF_M05647_1.94d.bed	0.12195121951219512	5	41	22778	1;0;0;0;0;0;0;0;0;1;0;0;0;0;0;0;1;0;0;0;0;0;0;0;0;1;0;1;0;0;0;0;0;0;0;1;1;0;0;0;0;1;0;0;0;0;0;0;0;0;0;1;1;0;2;0;0;1;0;1;0;0;0;0;0;0;1;0;1;0;0;0;1;2;0;0;0;1;0;0;0;0;0;0;0;0;0;1;0;1;2;1;2;1;0;0;0;0;0;0;0;1;0;1;0;0;0;0;0;0;0;0;0;2;0;1;0;0;0;0;1;0;0;0;0;0;1;0;0;0;0;0;0;0;0;0;0;0;2;0;0;0;0;0;0;1;0;0;0;2
ZNF85_ZNF85.RCADE.bed	0.12176165803108809	47	386	64106	1;3;5;2;0;6;4;4;2;2;3;0;2;7;3;2;6;3;1;1;3;0;4;1;1;3;2;4;2;6;2;2;3;1;1;2;0;5;1;2;4;5;1;3;1;4;2;4;3;3;0;3;4;2;4;2;1;5;4;4;3;2;3;1;0;2;1;1;3;5;3;0;6;2;2;4;3;1;3;3;4;1;5;5;1;0;1;2;2;1;1;1;3;6;5;0;1;3;1;0;2;1;1;3;1;2;5;3;1;5;3;2;0;3;1;1;0;3;3;3;3;4;1;3;6;1;3;2;4;3;1;3;5;1;4;2;3;3;3;1;2;2;6;4;3;2;4;4;3;4
PBX1_M06714_1.94d.bed	0.12162162162162163	9	74	30356	3;0;0;1;1;0;0;1;0;0;0;0;0;0;2;0;0;1;0;0;1;0;2;0;1;2;1;0;0;1;1;1;0;1;0;2;1;0;3;0;1;1;0;0;1;0;0;1;1;0;0;1;2;0;0;0;0;0;0;0;0;1;0;1;1;0;0;0;0;1;0;0;1;1;1;2;0;0;0;0;1;1;0;1;1;0;1;0;1;1;1;0;1;0;1;1;0;0;1;0;0;0;0;0;0;0;1;0;0;0;0;0;0;1;1;0;0;2;0;0;0;0;0;2;0;0;1;0;0;1;1;1;0;2;0;2;0;0;0;1;0;0;0;0;1;0;0;0;0;1
EBF1_M05639_1.94d.bed	0.12156862745098039	31	255	45964	1;1;2;5;2;1;3;1;1;0;0;3;0;1;1;1;4;4;3;5;3;2;0;5;1;0;3;0;5;1;2;0;1;0;1;4;0;4;0;2;1;2;1;0;4;2;4;1;2;1;0;1;0;1;2;0;3;0;2;1;1;3;2;2;4;0;3;1;2;3;3;3;5;1;1;3;2;1;2;0;2;1;0;0;5;1;0;3;2;2;0;2;5;3;1;2;0;2;2;5;0;5;1;0;2;1;0;3;3;1;0;1;2;0;0;1;1;1;5;1;1;0;2;0;0;0;0;4;1;3;3;0;1;2;6;0;2;1;0;2;3;0;1;2;2;2;0;3;3;1
ZIC1_M09323_1.94d.bed	0.12151898734177215	48	395	51554	1;1;4;5;1;1;2;2;3;1;2;3;2;2;4;3;1;3;1;2;0;0;3;2;3;0;1;2;1;2;2;4;0;3;3;4;1;1;4;5;3;2;10;3;2;1;4;2;10;2;1;1;4;7;3;4;4;3;3;2;5;4;6;3;7;2;4;5;4;3;2;2;4;3;0;1;4;3;3;5;2;2;4;5;5;1;2;1;5;5;1;2;3;5;0;3;2;4;2;1;0;1;5;1;1;1;4;1;1;2;2;3;1;2;3;4;5;4;2;2;2;3;5;1;0;3;1;2;2;2;5;1;4;1;2;2;3;1;1;0;3;2;3;3;5;2;1;5;0;3
ZNF554_M10386_1.94d.bed	0.12150220913107511	165	1358	138487	11;5;8;7;9;7;12;16;21;14;11;14;16;9;14;5;8;12;9;9;11;4;6;7;16;11;7;10;9;4;8;8;6;7;13;10;4;10;9;8;9;9;11;9;8;13;6;14;9;10;10;7;7;8;11;8;7;12;7;7;8;9;10;7;14;10;7;4;9;9;11;11;12;16;10;6;14;15;8;8;8;12;12;6;10;10;6;8;6;12;13;11;11;10;9;4;10;6;12;11;6;7;11;8;12;7;21;9;8;7;14;7;6;5;8;11;8;10;9;9;8;5;8;3;6;7;5;6;5;6;9;8;10;10;8;7;10;8;9;8;10;6;8;6;8;6;10;5;8;9
ZNF616_ZNF616.RCADE.bed	0.1214574898785425	30	247	40665	1;2;1;3;3;3;2;2;1;1;3;3;1;1;1;2;3;1;0;2;5;1;2;2;0;2;0;1;1;2;2;3;2;2;3;3;4;2;2;3;3;0;3;1;1;5;1;1;1;4;0;2;3;1;1;1;2;1;2;3;4;3;3;3;2;1;2;2;3;2;2;3;1;3;1;0;1;0;4;0;2;1;4;2;3;2;1;2;1;2;0;0;3;1;0;0;3;0;0;1;2;1;0;0;2;1;1;0;0;0;1;1;2;3;3;2;2;0;2;3;1;2;0;1;2;3;0;1;1;0;1;0;2;2;1;1;0;1;1;2;2;0;0;3;1;1;0;4;2;3
ZNF273_M10371_1.94d.bed	0.12142857142857143	17	140	39506	3;2;1;2;1;1;0;1;3;1;1;2;1;1;0;0;1;3;2;0;0;2;1;1;1;1;1;0;0;1;2;2;2;0;1;1;0;0;1;1;0;2;0;2;2;0;0;0;2;0;1;0;0;0;2;2;3;1;0;0;0;3;2;0;1;3;0;1;1;0;1;0;2;3;0;1;0;2;3;0;2;1;0;0;0;3;0;0;1;2;0;2;3;0;0;2;0;0;0;0;0;0;1;1;1;0;1;0;1;1;2;0;3;1;2;1;1;3;0;1;0;0;1;0;0;0;0;2;1;0;0;2;1;0;0;0;0;0;1;1;0;1;1;2;0;0;1;2;2;1
RELA_M05337_1.94d.bed	0.12131147540983607	37	305	48093	3;2;1;2;2;3;5;2;1;2;3;0;0;3;3;0;1;5;3;1;1;0;1;0;5;4;1;0;0;2;2;2;0;1;3;1;2;1;0;0;3;4;1;0;1;0;3;2;4;2;2;1;5;5;3;1;1;3;3;2;1;4;3;3;2;3;3;5;3;4;2;0;1;1;0;2;1;6;1;1;3;4;3;2;2;3;3;4;4;0;3;1;5;0;2;0;3;2;2;2;1;2;0;2;1;4;4;3;1;5;3;3;0;3;0;2;0;3;1;1;2;3;1;3;3;1;0;0;2;1;4;3;2;2;2;1;0;2;2;4;0;4;1;3;0;1;0;3;3;4
MAFA_M09011_1.94d.bed	0.12121212121212122	4	33	22102	2;0;0;0;0;1;0;0;0;0;0;0;0;0;0;0;0;0;0;0;1;1;1;1;0;0;0;0;0;1;0;0;0;0;1;0;0;0;1;1;0;0;0;0;0;0;0;0;0;0;1;0;0;0;0;0;2;0;2;0;0;1;0;0;1;0;0;0;0;0;0;0;0;1;0;2;0;0;0;0;0;0;0;0;0;0;0;0;0;1;2;1;1;0;0;0;0;0;0;0;1;0;1;1;0;0;0;0;0;0;0;0;0;0;0;0;0;0;0;0;0;0;0;0;0;0;0;0;0;0;0;0;0;0;0;0;0;1;0;0;0;0;0;0;0;0;0;0;0;2
STAT5A_M04818_1.94d.bed	0.12121212121212122	16	132	38434	1;1;0;1;1;0;0;2;3;0;1;0;1;3;2;0;1;1;1;2;2;2;0;0;1;3;0;1;0;0;0;0;0;2;0;0;0;1;1;2;0;2;1;0;0;4;0;1;2;1;3;0;1;2;4;1;0;0;0;1;1;0;3;1;1;1;4;0;1;1;1;4;0;0;0;0;0;2;0;0;1;1;1;0;2;1;3;1;2;1;0;2;0;0;1;1;0;0;0;1;0;2;1;2;0;0;0;0;2;0;1;0;2;0;0;0;0;0;2;0;0;2;2;0;0;1;1;0;1;3;0;0;1;1;1;0;1;0;0;0;0;3;1;1;0;1;0;0;1;1
BCL11A_M08508_1.94d.bed	0.12121212121212122	20	165	28150	1;2;0;2;1;2;0;1;1;0;1;0;0;0;0;1;0;0;1;0;1;2;1;0;2;0;1;0;2;0;3;0;2;1;0;0;0;1;2;0;2;0;2;2;1;3;1;0;1;3;1;1;2;2;1;2;2;1;1;1;0;1;3;0;1;3;3;2;1;1;2;0;0;3;2;1;2;0;0;1;4;1;0;0;2;2;0;0;0;0;2;2;3;2;1;2;2;2;2;5;1;1;1;3;2;3;2;0;2;1;2;0;1;2;0;2;1;0;0;0;1;0;1;1;1;0;0;1;0;2;0;0;0;0;1;0;0;1;0;1;2;1;1;0;1;1;0;0;4;2
ZNF350_M10429_1.94d.bed	0.12101910828025478	19	157	36973	1;0;1;2;0;0;2;1;1;1;2;2;1;0;2;2;1;0;1;0;3;0;0;0;2;4;0;0;4;1;0;0;4;1;1;0;1;1;0;1;0;1;1;1;1;0;0;1;0;0;1;0;3;0;0;0;0;0;1;0;1;1;0;0;1;3;0;0;1;2;1;0;1;4;0;1;0;1;2;0;3;0;2;1;2;4;4;1;0;0;2;2;0;1;0;1;3;2;1;0;1;1;0;1;0;3;1;0;2;0;1;1;0;1;2;0;1;4;1;4;1;0;1;2;0;0;0;1;2;1;0;1;0;1;2;2;1;0;0;0;2;2;3;0;1;2;1;1;3;1
ZNF778_ZNF778.RCADE.bed	0.12091503267973856	37	306	50205	2;2;0;2;1;2;3;2;2;1;2;0;0;1;3;2;1;0;0;4;3;0;1;4;3;1;0;2;0;1;2;0;4;2;4;1;2;1;2;4;2;1;5;2;1;3;6;1;1;1;2;2;2;2;2;1;4;1;2;1;2;3;5;4;1;5;5;3;1;2;1;1;4;3;5;2;1;4;3;0;1;1;5;7;4;3;2;4;3;4;2;1;1;2;5;1;1;0;4;3;2;4;1;0;4;1;0;4;1;1;3;2;1;5;5;1;0;2;1;2;1;0;2;2;3;2;0;1;1;1;0;1;1;3;0;2;3;1;2;2;2;3;2;2;0;0;2;0;4;4
BORCS8-MEF2B_M08912_1.94d.bed	0.1206896551724138	7	58	27910	1;0;3;0;0;0;0;0;0;2;0;2;0;0;0;0;1;1;0;0;0;1;1;0;0;0;0;0;1;0;0;0;1;0;3;1;0;1;0;0;0;0;0;0;0;1;0;0;0;0;1;0;0;0;1;0;0;0;0;0;1;0;0;0;0;1;1;0;0;0;0;0;0;1;0;0;1;0;1;0;1;0;0;0;1;1;1;0;0;0;0;2;1;0;1;0;0;1;1;0;0;0;0;0;1;0;1;0;0;1;0;0;0;0;0;1;2;0;0;0;0;1;0;1;0;0;0;1;1;0;0;0;0;1;1;2;0;1;0;0;1;0;0;0;0;0;1;1;0;1
REST_M02696_1.94d.bed	0.12026359143327842	73	607	73061	6;6;3;6;4;1;3;4;3;3;3;6;3;2;5;6;2;6;1;4;4;4;5;3;4;7;9;3;4;5;3;3;7;9;4;6;3;7;3;4;3;5;4;0;2;7;4;3;4;4;5;3;5;2;3;1;4;2;2;2;4;4;4;6;3;8;5;3;3;5;6;10;3;2;9;2;6;2;3;5;3;4;6;7;3;7;2;5;0;3;6;5;10;4;4;5;8;2;3;5;2;4;8;4;5;4;2;3;2;2;5;4;2;4;3;3;2;4;3;5;7;4;5;7;2;4;4;4;5;4;3;3;2;2;2;8;2;1;5;5;3;3;3;6;8;0;3;2;2;2
MYF5_M09843_1.94d.bed	0.12	6	50	24656	3;0;0;0;1;0;1;0;1;1;1;0;0;0;0;0;0;1;0;0;0;0;0;0;0;0;0;0;0;1;0;0;1;0;0;1;0;0;0;0;0;0;0;0;1;1;0;0;0;0;0;1;1;0;0;0;0;1;0;0;1;0;0;0;0;1;0;0;0;0;0;0;0;0;0;2;0;0;0;0;1;0;0;2;0;0;0;0;1;0;1;2;0;0;0;0;1;0;0;1;0;0;0;0;1;0;0;0;0;0;1;0;1;0;0;1;0;0;0;0;2;0;0;0;0;0;1;3;0;0;0;0;1;0;3;1;0;0;0;0;0;0;0;0;0;1;0;1;0;2
ZNF816_M10368_1.94d.bed	0.11967545638945233	59	493	63391	4;3;2;5;2;5;3;3;3;2;6;7;0;5;3;5;2;2;6;2;3;1;3;4;3;4;3;7;4;1;1;3;6;3;3;3;3;2;3;1;0;4;5;1;2;4;2;6;2;1;5;5;4;0;4;2;3;4;5;5;1;2;1;4;0;7;0;6;5;7;3;2;1;6;5;2;2;2;1;3;2;5;6;9;1;3;3;3;9;5;2;0;4;2;2;6;6;1;3;1;5;5;4;3;2;5;4;3;5;2;3;3;4;2;0;4;3;3;2;3;4;6;2;2;2;1;5;4;4;2;5;3;1;7;4;1;2;6;3;4;3;5;1;0;5;3;3;2;4;5
NR2C2_M05948_1.94d.bed	0.11967213114754098	146	1220	44657	5;2;3;2;3;1;3;4;2;4;5;3;1;3;4;8;6;3;2;2;6;3;2;2;1;4;2;4;6;6;9;3;3;2;3;6;3;4;4;2;8;19;20;16;25;19;17;15;21;16;14;25;26;33;24;20;23;33;17;17;13;10;12;14;17;14;7;11;11;13;5;9;5;3;12;19;9;7;9;8;8;10;8;10;10;9;10;7;15;21;28;14;15;19;17;22;13;22;18;9;14;15;12;7;6;11;5;4;1;0;2;3;2;4;2;3;3;3;2;1;3;1;2;3;1;1;1;5;6;3;3;1;2;3;3;3;0;5;3;3;1;3;2;2;3;4;2;3;1;4
NFKB2_M08965_1.94d.bed	0.11961722488038277	25	209	42757	3;1;4;2;2;5;6;2;2;2;1;1;2;4;0;1;0;4;1;0;2;1;0;0;1;0;2;0;2;2;1;0;1;0;1;2;2;0;3;3;1;0;1;0;0;4;3;2;1;1;2;0;2;2;2;2;2;2;2;0;0;2;1;1;2;1;0;2;0;2;1;1;1;2;2;1;3;3;1;0;2;2;1;2;4;3;4;1;3;0;1;3;2;1;1;1;2;0;2;1;0;1;1;1;0;4;1;0;4;0;0;1;0;1;2;0;2;1;0;0;2;1;2;0;0;1;0;2;2;2;1;2;1;3;0;0;0;1;1;0;0;5;1;0;0;0;0;2;1;2
ZNF254_ZNF254.RCADE.bed	0.119533527696793	41	343	56734	6;2;4;2;2;2;1;3;1;1;0;3;2;4;0;4;4;1;2;3;4;4;2;4;2;7;1;3;3;6;3;2;1;2;3;1;1;3;2;1;2;1;1;0;3;1;2;1;1;2;4;1;0;9;0;4;2;2;4;2;2;0;5;3;0;2;3;3;1;1;2;3;4;3;4;2;2;0;1;6;3;1;4;1;3;3;1;4;1;1;1;2;5;0;2;0;2;0;2;3;4;4;1;0;0;1;3;1;5;1;2;2;4;2;0;1;1;2;1;3;2;3;3;5;5;4;1;0;2;1;2;3;3;3;1;1;3;1;3;1;2;5;5;3;3;0;1;1;0;7
ZNF181_ZNF181.RCADE.bed	0.11940151589723398	2426	20318	2374821	177;158;154;163;163;186;159;168;164;152;172;159;151;164;153;154;160;171;171;177;160;159;157;156;168;168;151;155;142;163;145;145;147;129;139;142;149;155;143;137;134;127;149;137;135;122;111;142;124;144;108;99;107;106;88;99;93;85;99;98;68;65;70;79;96;96;135;152;131;101;88;117;151;265;299;263;131;101;93;119;133;159;118;89;75;75;79;85;98;82;95;95;102;116;96;90;123;113;123;120;106;114;114;137;122;132;1…
KLF10_M08865_1.94d.bed	0.1191827468785471	735	6167	358310	37;27;26;26;38;44;41;32;36;27;36;25;31;34;31;35;29;27;31;45;39;43;37;35;37;30;37;25;45;38;38;32;35;60;48;53;36;35;38;40;42;33;34;41;52;43;46;59;50;61;58;54;45;62;50;43;71;67;69;54;56;68;85;64;61;44;63;44;64;37;54;40;42;42;35;43;34;37;30;49;58;57;68;69;73;59;56;62;51;57;56;36;67;55;57;56;55;52;42;58;41;49;47;36;32;44;42;26;43;26;40;32;35;29;24;35;25;37;18;26;36;21;32;45;26;29;27;20;32;33;41;20;33;…
XBP1_M06228_1.94d.bed	0.11904761904761904	5	42	23714	1;0;1;0;0;0;1;0;1;0;1;0;1;0;0;0;0;0;1;3;0;1;1;0;0;0;0;0;0;0;0;0;0;0;1;1;0;1;0;0;0;0;0;1;2;0;0;0;1;0;0;0;1;0;1;0;1;0;1;0;0;0;1;0;1;0;0;1;0;0;0;0;0;0;0;0;0;0;1;2;1;0;0;0;0;0;0;0;0;0;2;0;0;1;0;1;1;0;0;0;0;0;0;0;0;0;0;1;0;0;0;0;0;0;1;0;0;0;0;0;1;0;0;0;0;0;0;0;0;0;0;0;0;0;0;0;0;0;0;1;0;0;0;0;0;0;0;1;0;1
ZNF705G_ZNF705G.MEME.bed	0.11904761904761904	10	84	30464	2;1;0;0;0;0;0;0;1;2;0;0;1;0;0;0;1;0;0;2;0;0;1;5;1;0;0;1;1;1;0;0;0;1;1;0;0;0;1;0;2;0;0;2;2;0;1;1;2;0;0;1;2;0;1;3;2;0;0;1;2;0;0;0;1;0;0;0;0;0;1;1;0;1;1;1;0;0;0;0;2;0;1;1;0;0;1;1;3;1;0;3;0;0;0;1;0;0;2;0;0;0;0;0;0;1;0;0;0;1;0;0;0;0;0;1;0;0;0;1;2;0;0;0;0;0;0;0;0;0;1;1;1;0;2;0;0;0;0;0;1;1;0;1;0;0;0;0;1;1
GLI2_M05763_1.94d.bed	0.1187214611872146	26	219	44356	5;1;3;2;0;2;1;1;2;1;2;2;0;0;1;1;1;1;1;1;3;3;1;1;1;1;1;1;1;0;3;1;2;0;3;0;0;1;2;0;1;1;1;0;0;2;0;2;2;2;2;1;4;0;1;2;0;0;0;1;4;0;0;3;4;1;1;1;2;4;1;0;6;0;0;3;1;0;3;2;1;1;1;0;1;2;4;4;2;0;2;0;2;0;1;0;1;2;2;3;1;1;3;1;0;1;0;0;2;1;1;4;3;0;1;0;2;2;1;3;0;5;2;1;1;5;1;0;1;2;1;2;3;0;0;1;1;1;2;2;0;1;2;1;6;1;3;2;2;2
DUXA_M05624_1.94d.bed	0.11864406779661017	7	59	27676	1;1;1;0;0;0;1;0;0;1;1;2;1;0;1;0;0;1;0;2;1;1;0;0;1;0;0;1;2;0;0;0;1;0;1;0;0;0;2;0;0;0;1;0;0;0;0;0;0;0;1;0;0;0;0;0;1;0;0;0;0;0;0;1;0;0;0;0;0;0;0;1;1;0;0;0;0;0;0;3;1;0;0;0;0;0;0;1;0;0;0;0;0;0;0;0;0;0;2;0;1;0;0;0;0;0;1;1;0;1;0;0;0;1;0;0;0;0;0;0;0;1;1;0;0;0;1;1;1;1;3;0;0;2;0;1;0;1;0;0;1;0;0;0;0;0;0;0;0;3
ZNF550_ZNF550.RCADE.bed	0.11849020544672718	248	2093	91521	33;20;20;15;11;14;19;18;15;18;15;20;14;17;12;13;12;19;12;13;11;10;17;8;13;9;11;21;9;14;14;15;9;13;14;8;5;8;7;12;9;26;21;15;27;16;27;17;30;21;14;20;27;20;18;17;27;20;14;16;18;11;11;9;9;11;13;11;14;16;15;24;21;19;18;14;17;12;18;13;13;10;13;13;14;17;12;9;16;17;15;14;23;14;16;14;15;10;13;13;8;20;22;15;26;16;15;11;11;19;10;7;10;11;6;15;13;6;8;11;9;10;12;11;10;11;10;12;8;9;10;10;6;7;8;7;8;4;5;8;5;8;14;…
ZNF534_ZNF534.RCADE.bed	0.11846153846153847	77	650	63418	11;3;2;3;5;6;6;6;7;6;4;7;4;6;3;4;7;6;6;3;2;4;6;1;2;2;2;9;5;1;7;4;3;3;4;0;1;2;3;6;9;1;8;4;5;7;3;4;11;3;6;4;4;3;4;1;6;5;6;3;6;5;4;6;7;4;9;8;5;3;1;5;5;2;6;5;4;7;8;9;3;3;4;3;5;6;4;4;3;6;6;4;3;2;7;6;6;8;7;5;5;2;4;10;3;3;3;7;7;1;5;5;3;3;3;3;2;5;5;3;4;2;3;4;3;3;6;1;3;4;4;2;4;4;3;2;3;3;5;3;4;5;5;2;1;1;2;2;2;4
BHLHA15_M06569_1.94d.bed	0.11834319526627218	20	169	39927	3;4;1;0;2;4;0;1;2;2;0;2;1;2;0;1;1;0;0;0;0;0;1;0;1;1;1;0;1;2;2;0;0;1;0;1;2;1;1;4;0;1;0;0;1;1;1;1;0;2;2;0;3;1;1;2;1;0;1;2;3;3;1;0;3;2;1;1;2;2;0;0;0;1;1;2;4;0;0;3;1;1;1;0;2;1;3;0;0;0;1;3;1;0;0;1;0;1;3;0;0;0;1;0;0;0;1;3;1;2;0;3;0;0;3;2;0;0;2;1;1;2;2;0;0;2;2;0;1;3;0;2;1;0;0;2;4;2;1;1;1;1;2;1;0;0;0;2;2;1
GLI1_M08727_1.94d.bed	0.11811023622047244	30	254	44736	3;1;3;1;0;3;1;1;0;1;1;0;0;0;2;3;1;3;1;3;3;4;3;1;2;1;3;2;2;1;3;0;0;3;1;0;0;3;0;1;1;2;1;0;1;2;0;2;1;1;1;3;2;1;3;2;0;0;1;1;3;0;1;3;1;1;2;2;3;5;1;5;0;1;0;1;2;2;1;1;3;1;1;2;2;5;3;4;0;1;0;4;1;3;0;3;2;0;3;2;1;4;4;2;1;1;1;3;0;0;4;3;0;3;0;3;1;4;2;0;3;2;1;3;4;4;0;2;3;0;1;3;1;1;1;2;2;2;1;1;2;1;1;3;2;2;1;2;2;2
ZNF157_ZNF157.RCADE.bed	0.1180722891566265	49	415	58702	1;1;2;6;3;0;1;3;2;0;2;4;3;4;5;3;2;2;3;1;7;4;3;6;4;2;3;5;3;2;2;3;1;2;5;2;4;4;3;2;4;2;2;3;2;2;2;1;1;4;2;5;3;3;2;4;4;3;6;4;2;1;4;2;6;3;3;4;5;4;1;5;1;4;3;1;3;4;3;2;3;1;4;3;4;5;1;4;5;2;2;2;0;4;0;5;6;3;1;4;3;1;5;3;3;1;5;2;3;3;1;1;1;1;2;3;0;2;2;4;1;2;4;3;5;3;2;3;1;2;3;3;3;2;3;2;5;2;0;0;4;0;1;6;3;2;3;2;2;2
NR2F1_M05951_1.94d.bed	0.11778471138845553	151	1282	47894	5;4;3;2;3;2;3;4;2;5;4;4;2;3;5;9;5;4;3;4;6;3;2;2;1;3;2;5;8;6;9;4;4;4;3;7;4;4;7;3;8;17;21;17;25;19;20;14;21;15;17;23;27;32;24;22;23;35;18;18;13;10;12;14;17;15;7;11;11;12;6;8;5;3;13;19;8;9;9;10;9;10;9;10;12;10;11;8;19;23;28;14;14;20;16;24;15;22;16;10;14;16;13;8;5;10;6;5;1;0;2;3;1;4;3;4;1;5;4;3;3;0;1;3;3;1;1;4;7;3;3;1;2;4;3;3;0;5;3;4;4;3;3;1;3;4;2;3;1;4
CENPB_M05595_1.94d.bed	0.11764705882352941	2	17	247589	1;0;0;0;0;0;0;0;0;0;0;0;0;0;0;0;0;0;0;0;0;1;0;0;0;0;0;0;0;0;0;0;0;0;0;0;0;0;0;0;0;0;0;0;0;0;0;0;0;0;0;0;1;1;1;0;0;0;0;0;0;0;0;0;0;0;0;0;0;0;0;0;1;0;0;0;0;0;0;0;0;0;0;0;0;1;2;0;0;0;0;0;0;0;0;0;0;0;0;0;0;0;0;0;0;0;0;0;0;0;0;0;0;0;0;0;0;0;0;0;0;0;0;0;0;0;0;0;0;1;0;2;0;0;0;0;0;1;0;1;0;0;0;0;0;1;0;0;0;1
DPF1_M08582_1.94d.bed	0.11764705882352941	4	34	24846	1;0;0;0;1;0;0;0;1;0;1;0;0;0;0;1;1;0;0;1;1;0;0;0;0;0;0;0;1;1;0;0;0;0;0;0;0;0;0;0;0;0;0;1;0;0;0;1;0;0;0;1;0;0;0;0;0;0;0;0;1;0;0;0;0;0;0;0;1;1;0;0;0;0;1;0;0;0;0;1;0;0;1;0;0;0;0;0;0;1;0;0;0;0;1;0;1;0;0;0;0;0;0;1;0;0;0;0;1;0;0;1;0;0;0;0;0;0;0;0;0;0;0;1;0;1;0;1;1;0;0;0;0;1;0;1;0;0;0;0;0;0;0;1;0;0;0;0;0;1
ZNF440_ZNF440.RCADE.bed	0.11764705882352941	22	187	43145	3;1;0;4;0;0;1;1;0;3;0;1;1;2;3;2;1;1;1;2;0;2;1;1;0;2;1;0;0;2;2;2;1;2;0;1;1;0;0;1;1;0;3;2;1;0;1;2;2;2;0;2;2;0;0;1;0;1;1;0;1;3;2;2;1;0;4;2;0;3;1;2;0;0;2;0;1;1;1;1;1;5;1;0;3;0;0;1;0;2;0;1;0;0;1;1;1;1;0;1;0;1;0;2;1;2;1;2;4;1;0;2;0;2;1;3;0;2;0;0;5;2;0;4;1;0;1;1;4;4;2;0;6;0;0;2;0;3;1;3;0;0;0;1;1;4;0;0;3;1
ZNF341_M10427_1.94d.bed	0.11748754842280022	2123	18070	820421	125;100;81;104;122;108;148;102;101;123;130;116;117;130;114;134;101;102;93;124;101;111;112;122;112;91;108;102;121;111;130;105;96;154;130;144;119;136;132;126;118;106;116;118;123;147;145;161;129;161;167;190;151;151;131;171;193;175;156;126;180;184;187;157;162;147;175;148;140;127;131;123;119;114;96;108;131;130;132;144;162;152;179;167;180;144;185;155;143;155;164;126;170;170;170;143;127;140;135;170;135;…
ZNF134_M10355_1.94d.bed	0.11734693877551021	46	392	48028	3;0;3;1;4;4;3;2;3;3;3;1;3;1;5;3;0;1;0;1;4;2;2;0;1;2;5;2;1;1;1;3;3;1;2;2;3;0;2;2;2;4;4;8;1;2;5;6;4;4;3;5;6;5;4;8;4;1;6;4;4;6;3;1;4;2;4;3;3;5;8;5;4;2;2;4;2;2;1;1;2;2;1;3;1;5;1;3;2;1;0;3;7;8;4;3;3;9;4;4;5;3;3;5;3;4;2;2;3;4;2;0;0;1;2;2;1;0;2;1;1;1;2;4;1;3;3;1;0;1;3;0;4;1;3;2;1;1;0;2;1;0;2;1;0;2;1;1;0;3
NR4A1_M09892_1.94d.bed	0.11711711711711711	13	111	32532	1;0;2;1;0;1;0;0;2;0;2;1;1;1;0;2;3;0;1;0;0;2;1;0;1;1;1;1;0;0;0;2;0;1;0;1;1;1;1;1;0;2;0;2;2;0;2;1;0;0;1;1;0;1;1;0;0;0;0;1;0;1;0;0;0;1;3;1;1;2;0;0;0;0;0;0;1;1;0;3;0;2;1;0;1;1;0;1;2;0;0;1;1;0;3;0;0;4;0;1;2;1;1;1;0;0;0;0;1;0;1;0;1;0;1;0;0;2;0;0;2;0;1;0;0;1;1;0;0;1;2;1;1;1;1;0;0;0;0;0;1;2;1;0;1;0;1;0;0;2
ZNF808_ZNF808.RCADE.bed	0.11702127659574468	22	188	41095	2;1;2;1;0;2;1;4;0;3;0;3;4;0;2;3;3;0;0;1;1;0;0;1;1;2;2;1;0;2;0;2;3;0;1;2;0;0;1;1;0;2;1;0;1;2;0;0;1;1;1;1;1;1;0;0;2;2;1;1;1;2;3;2;2;0;2;0;1;1;3;3;0;1;1;3;1;2;0;1;2;1;1;0;1;1;0;1;0;1;2;0;1;2;0;0;0;1;2;1;3;2;1;1;2;1;2;0;1;2;1;3;1;2;1;0;2;1;2;2;1;1;1;0;2;2;1;2;1;1;4;4;0;0;0;1;1;2;2;1;1;1;2;0;2;1;2;2;0;3
ZNF101_ZNF101.RCADE.bed	0.1167608286252354	62	531	67047	4;5;2;3;4;5;0;4;1;2;5;2;3;6;3;1;5;4;5;5;1;3;5;5;5;3;6;9;4;2;3;6;1;9;3;3;6;3;4;5;3;2;2;2;5;2;5;1;7;4;6;4;4;1;6;3;1;4;3;5;4;1;5;3;2;3;3;6;3;1;4;4;4;1;3;4;10;3;7;4;4;1;4;6;2;7;4;4;2;6;6;4;7;2;3;3;3;5;6;2;3;2;6;2;4;2;3;3;3;2;0;1;3;2;0;1;0;4;5;2;2;2;4;3;2;6;5;1;3;3;1;1;5;1;6;4;4;4;4;2;2;3;5;3;5;4;2;5;2;7
ZNF791_ZNF791.MEME.bed	0.11654135338345864	31	266	43939	1;0;1;2;1;1;3;2;1;0;1;2;3;0;3;0;0;2;2;4;1;0;0;3;0;1;1;1;1;4;1;2;0;2;3;1;2;3;4;1;1;3;3;5;2;0;1;1;1;0;1;1;1;2;1;2;2;3;2;3;2;6;2;4;0;4;0;2;2;2;1;2;3;1;1;3;1;1;3;2;2;0;3;2;2;1;1;3;5;3;2;1;1;0;1;2;1;1;1;2;0;2;3;2;1;1;3;3;2;0;4;2;3;2;2;2;1;5;1;2;4;4;3;1;2;0;2;2;0;0;1;0;3;0;4;0;0;1;1;1;2;4;1;4;1;0;5;1;5;1
ZIM3_ZIM3.RCADE.bed	0.11650485436893204	24	206	45884	2;1;3;2;2;4;1;1;0;4;4;3;2;0;2;2;1;2;1;1;1;2;2;1;2;2;3;2;1;2;1;2;2;1;3;3;0;2;1;0;1;2;3;1;2;1;0;0;1;0;1;2;1;0;1;1;3;2;3;1;2;0;0;2;0;1;0;0;0;5;1;3;1;0;2;0;1;1;2;1;1;1;4;2;3;0;2;3;3;1;1;1;1;2;0;0;0;1;2;1;2;1;1;0;1;3;0;0;1;2;2;2;2;2;0;1;1;2;0;1;0;1;1;0;1;1;0;1;2;0;1;1;1;3;0;1;2;0;2;0;1;1;1;2;3;3;0;1;2;1
ZNF90_ZNF90.RCADE.bed	0.11634904714142427	116	997	134573	6;9;9;11;7;12;8;7;7;7;10;9;6;9;10;11;6;6;6;8;10;13;14;7;2;6;3;8;10;9;6;5;6;9;5;6;7;10;2;8;4;3;7;3;4;8;5;7;6;7;5;10;5;4;13;5;4;4;8;4;4;2;3;1;5;6;6;8;13;2;11;12;2;11;11;5;8;7;4;5;9;7;5;4;4;2;2;1;4;7;5;4;7;5;8;4;6;5;6;11;5;8;3;7;4;7;9;8;12;6;7;8;8;4;4;4;5;2;3;7;8;6;10;7;7;7;6;7;5;8;5;7;5;8;9;6;10;7;6;4;6;12;6;7;7;7;11;8;7;8
BBX_M08506_1.94d.bed	0.11627906976744186	5	43	25576	2;0;0;0;0;0;0;0;0;0;0;0;2;0;0;0;0;2;0;2;0;0;0;0;0;2;0;0;0;0;2;0;0;0;0;0;1;0;0;0;0;0;0;0;2;2;0;0;0;4;0;0;0;0;0;0;0;0;0;0;0;0;0;0;0;0;0;2;2;0;0;0;0;0;0;0;0;0;0;0;0;0;0;2;0;0;2;0;0;0;0;0;0;0;0;0;0;0;0;0;0;0;0;0;0;0;0;0;2;0;0;2;0;0;0;0;2;0;0;0;0;2;0;0;2;0;0;0;0;0;0;0;0;0;0;0;0;2;0;0;0;0;0;0;0;0;0;0;0;1
DMRT2_M08579_1.94d.bed	0.11627906976744186	5	43	28128	1;0;0;0;0;1;0;1;0;2;0;0;1;0;0;0;1;0;1;0;0;0;0;1;0;1;0;0;0;0;0;1;1;0;0;0;0;0;2;0;0;0;1;1;0;0;1;0;0;1;0;0;0;0;0;0;0;0;0;0;0;0;0;0;0;0;1;0;0;0;1;0;0;0;0;0;0;0;1;0;0;1;0;0;0;0;0;0;0;0;0;0;0;1;0;0;1;1;0;0;0;1;0;1;0;1;0;2;0;0;0;0;0;0;0;1;2;0;0;0;0;0;0;0;0;0;0;0;0;0;2;0;1;0;0;1;0;0;0;0;0;1;0;0;0;1;0;0;0;3
ZNF680_ZNF680.RCADE.bed	0.11614730878186968	41	353	61730	3;6;3;2;2;1;2;0;2;4;3;2;5;7;6;6;3;4;0;1;2;0;2;1;2;3;3;2;4;3;1;4;1;1;4;3;3;0;3;3;3;3;3;0;5;2;1;2;5;1;2;1;2;0;1;1;5;1;2;3;3;1;1;4;1;1;1;1;4;3;1;0;4;1;4;3;2;3;5;2;1;0;6;2;2;5;3;2;3;4;2;1;3;1;5;1;3;2;1;3;1;0;4;3;3;1;1;2;4;4;0;1;2;2;0;2;1;2;0;4;4;4;3;3;3;2;3;2;2;4;3;0;1;0;1;1;5;2;0;4;2;3;1;1;2;5;2;3;2;2
RFX2_M06048_1.94d.bed	0.11607142857142858	26	224	43004	8;1;0;0;2;1;0;2;0;0;0;2;0;6;0;0;3;0;0;2;0;0;2;2;0;2;0;2;0;0;1;0;0;2;0;0;2;2;1;0;0;0;0;2;2;6;2;2;0;2;0;2;2;3;2;0;2;6;6;3;0;6;2;0;6;0;3;2;0;0;2;2;0;4;0;2;2;2;2;4;0;3;2;2;8;1;1;2;0;6;4;0;0;2;2;1;0;1;4;0;4;2;0;2;4;0;0;2;2;4;0;2;2;0;0;0;2;0;0;0;0;2;0;2;0;2;0;2;2;3;0;2;2;0;0;0;0;0;0;2;2;0;0;4;0;2;1;2;2;2
ZNF443_ZNF443.RCADE.bed	0.11595412803725999	2639	22759	2678621	205;184;183;197;191;184;180;187;177;190;194;178;178;180;177;179;174;195;192;190;183;183;198;162;181;177;173;154;161;173;169;162;137;152;157;152;164;184;156;130;152;146;145;157;128;136;142;155;134;167;123;114;126;122;108;94;130;90;103;103;98;66;69;86;92;105;150;185;143;120;104;126;174;277;287;298;155;111;109;123;108;176;157;89;99;92;101;88;88;101;104;116;115;125;116;110;128;138;132;134;123;141;113…
RBAK_RBAK.RCADE.bed	0.11555127587867116	240	2077	167907	13;16;11;11;13;11;22;18;13;16;13;13;14;19;8;15;14;18;25;14;15;9;8;15;14;11;18;12;15;18;13;15;21;9;12;17;13;17;14;9;11;15;18;16;13;15;20;13;13;17;13;22;14;14;20;15;18;14;21;30;18;15;12;17;20;17;15;16;14;24;21;19;10;12;7;14;13;12;14;17;19;11;22;18;27;20;21;22;14;20;9;19;29;12;11;18;15;14;15;9;17;7;12;8;5;7;18;14;11;12;13;17;13;12;10;9;8;8;7;11;10;8;9;12;5;9;12;10;11;14;8;5;4;9;10;16;8;10;7;16;8;13;…
XPA_M09278_1.94d.bed	0.11548731642189586	173	1498	66840	4;5;6;2;5;4;6;2;2;3;6;4;1;4;3;4;2;4;5;8;6;2;14;7;5;4;3;7;2;1;12;8;8;10;5;10;9;6;21;18;24;19;22;13;18;20;17;12;25;36;27;32;21;23;33;26;19;22;11;10;17;14;12;16;8;15;13;11;13;9;8;12;20;12;10;7;10;10;13;6;13;13;7;15;16;8;14;8;11;16;10;11;22;24;16;12;18;16;24;19;18;19;15;18;10;10;14;8;11;6;8;3;5;0;1;6;2;4;6;2;4;5;3;5;7;6;1;3;6;8;7;3;4;5;3;5;3;3;3;7;4;2;7;4;6;7;1;7;1;4
SCRT2_M06080_1.94d.bed	0.11538461538461539	12	104	30551	1;1;0;0;1;2;2;0;2;1;1;3;1;1;1;0;1;1;2;1;0;1;1;1;0;0;2;2;0;1;1;2;1;0;1;1;0;0;0;1;3;0;0;0;1;0;1;1;1;3;0;1;0;1;0;0;1;2;0;1;1;0;1;1;0;1;0;0;0;0;0;2;1;0;1;1;0;1;2;2;0;0;1;0;1;0;0;1;0;0;0;1;0;0;1;1;0;0;1;1;0;0;2;0;2;0;1;0;1;1;1;0;0;0;0;0;1;1;0;0;1;0;3;2;1;0;0;0;0;0;0;0;0;0;0;0;1;0;0;0;0;3;0;2;0;1;1;0;0;3
ZNF34_M10393_1.94d.bed	0.11517367458866545	63	547	82774	5;4;5;4;9;3;2;3;3;2;3;4;3;5;2;7;1;3;2;5;3;5;8;1;5;5;2;4;9;3;4;6;2;3;5;4;3;4;3;2;1;3;1;3;3;5;3;1;2;4;2;2;1;3;4;2;2;4;7;5;7;3;3;6;4;4;8;3;4;7;5;4;5;6;6;4;3;2;3;4;3;3;3;4;2;3;3;6;2;1;3;5;6;5;11;2;2;2;7;4;4;6;1;2;5;1;4;5;1;4;3;1;4;5;4;3;2;4;0;2;2;4;6;3;3;4;4;4;2;5;4;3;2;2;7;6;3;2;6;2;5;2;3;2;1;2;1;5;5;3
ZNF189_M10331_1.94d.bed	0.11504424778761062	104	904	94306	10;7;3;5;7;8;8;3;3;4;2;10;5;9;8;2;7;4;4;6;8;4;2;4;6;7;6;1;4;5;9;7;3;4;3;6;6;6;11;6;6;10;5;9;10;7;5;5;6;10;6;4;13;7;8;9;6;8;8;6;13;5;9;13;9;9;7;5;4;7;6;5;9;5;6;10;7;4;7;7;7;6;10;5;7;10;9;7;4;9;2;10;5;4;7;5;12;4;9;7;5;4;6;7;7;6;6;7;2;9;1;5;5;2;4;4;3;6;2;6;4;5;8;11;4;8;5;1;5;4;2;5;4;8;4;6;10;3;4;1;3;4;7;5;6;4;2;3;7;6
ZNF707_ZNF707.RCADE.bed	0.11439114391143912	62	542	68979	5;2;5;6;2;8;0;3;5;5;2;7;3;2;6;5;4;6;3;5;2;1;4;5;5;3;0;1;4;4;3;2;1;3;3;6;3;2;3;1;4;4;1;6;6;5;6;7;1;6;6;7;5;5;7;5;4;3;4;2;2;6;5;4;4;4;8;2;7;4;3;3;5;5;2;3;4;1;3;6;4;6;3;5;4;3;7;2;6;7;4;2;5;4;9;2;4;6;5;2;5;0;5;2;5;3;0;4;4;1;3;1;5;2;4;4;1;2;1;4;2;0;2;3;1;5;3;6;4;4;9;2;1;0;1;4;1;4;1;0;2;1;2;2;1;6;2;4;3;4
MTF1_M08937_1.94d.bed	0.11428571428571428	8	70	23882	1;2;0;0;1;0;1;1;2;0;1;1;3;0;0;1;0;0;0;0;0;1;0;0;0;0;0;0;1;0;2;3;1;0;3;0;2;0;1;1;0;0;0;0;0;0;0;1;0;1;0;2;0;0;1;1;1;0;2;1;1;1;0;0;0;0;0;1;0;1;0;1;0;0;0;0;1;0;0;0;2;0;2;0;0;0;0;1;0;0;0;0;0;0;0;0;0;1;0;0;0;0;0;0;0;1;1;1;0;0;1;0;1;0;0;1;1;0;0;0;0;0;0;1;0;0;1;1;0;0;0;0;1;1;0;0;0;1;0;0;1;0;0;1;0;1;1;0;0;1
ATOH1_M09091_1.94d.bed	0.11428571428571428	12	105	30316	2;0;0;1;1;0;0;1;1;0;0;1;0;0;0;0;0;4;0;1;0;1;1;0;0;2;0;1;1;0;0;1;1;1;1;0;0;0;0;1;1;0;1;1;0;0;0;0;0;2;2;1;2;0;1;1;1;1;0;2;3;0;1;1;1;1;2;1;0;2;0;1;1;0;1;0;1;0;0;1;1;1;1;1;0;1;0;0;1;1;1;1;1;1;0;1;0;0;1;1;2;0;0;1;1;0;2;0;1;0;1;2;1;1;0;3;0;0;0;0;1;0;0;2;0;2;1;0;2;1;0;0;0;0;1;0;2;0;0;0;0;1;1;0;1;1;0;0;1;2
RFX1_M09096_1.94d.bed	0.11413043478260869	21	184	37832	6;0;0;0;2;0;0;2;0;0;2;0;2;4;0;0;2;0;0;0;0;0;4;0;0;2;2;0;0;0;0;0;0;2;0;0;2;2;2;0;0;0;2;2;0;4;0;0;0;2;2;0;0;2;2;0;2;8;2;2;0;6;2;0;4;0;2;2;0;0;0;2;0;4;0;2;2;0;2;4;0;2;2;4;6;2;0;2;0;6;6;0;0;1;0;0;0;0;2;0;4;2;0;2;2;0;0;2;2;4;0;2;0;0;0;0;2;0;0;0;0;2;0;2;0;2;0;2;2;4;0;2;2;0;0;0;0;0;0;0;0;0;0;4;0;0;2;2;2;2
NR1I3_M07568_1.94d.bed	0.11392405063291139	9	79	28338	1;0;0;1;0;1;0;0;1;1;1;1;1;0;1;0;0;0;0;0;0;1;1;0;1;1;1;0;0;0;0;0;0;0;0;3;0;1;0;0;0;1;0;0;2;1;0;2;1;0;0;2;0;1;0;1;0;0;2;0;3;0;1;1;0;1;0;0;0;1;1;1;0;0;1;0;1;0;0;2;0;0;0;0;0;2;0;2;1;1;3;0;0;1;0;0;0;0;0;0;0;0;0;0;1;0;0;0;1;1;0;0;0;0;0;0;1;0;1;0;0;0;1;0;0;1;0;0;1;3;1;0;1;0;1;2;1;1;1;0;0;0;0;0;0;2;0;0;0;3
ZNF682_M10316_1.94d.bed	0.11347517730496454	48	423	53977	4;4;6;0;5;2;4;1;1;1;4;1;9;0;3;2;3;2;5;2;5;4;2;5;4;1;6;4;3;3;4;2;4;4;2;1;6;7;0;3;2;6;3;1;2;2;3;1;4;2;1;6;2;7;3;6;3;3;1;3;2;4;2;4;4;4;4;3;4;4;4;3;3;3;3;4;1;3;3;2;0;4;5;3;2;5;2;1;3;4;0;3;2;2;3;2;1;3;2;4;1;4;2;4;3;4;2;2;1;3;1;0;1;0;1;4;1;1;3;3;3;1;2;1;2;2;3;1;4;2;4;2;2;2;1;2;2;2;1;3;4;2;3;3;8;3;5;2;1;3
GLI4_M10337_1.94d.bed	0.11333333333333333	34	300	50951	1;3;0;2;2;1;0;4;6;1;6;1;1;3;3;1;3;2;2;3;5;4;1;4;3;2;2;3;6;2;0;0;1;2;3;2;1;2;4;3;4;2;1;0;2;1;0;1;3;2;1;1;2;1;3;0;1;0;3;2;1;1;1;2;1;2;0;1;1;0;3;0;4;2;1;1;2;2;7;0;3;3;3;2;1;2;1;1;2;0;1;1;4;0;1;4;4;1;1;1;2;0;5;1;0;0;4;2;3;2;4;1;1;1;2;1;3;3;1;4;3;3;1;3;0;2;1;2;2;2;4;1;0;4;1;4;3;5;3;1;5;3;2;1;2;0;3;1;1;3
ZNF250_M09341_1.94d.bed	0.11307420494699646	32	283	47625	3;2;2;1;3;1;3;0;2;2;0;2;1;3;3;1;2;3;1;6;3;2;2;1;0;4;7;3;2;3;1;2;3;5;2;2;3;1;0;1;2;2;2;0;0;0;0;0;2;0;3;1;2;3;1;1;1;1;4;2;2;2;3;2;1;3;2;2;4;2;0;1;3;4;3;1;1;1;2;0;3;1;4;5;0;0;1;1;3;4;1;3;2;1;1;1;1;1;3;1;3;2;1;3;0;1;2;3;2;1;2;4;2;3;1;1;1;4;1;1;4;2;2;0;0;1;4;2;3;3;3;0;0;1;4;0;2;2;2;1;1;3;3;1;1;0;3;1;2;2
ZNF566_ZNF566.RCADE.bed	0.11254216498006746	367	3261	153191	14;11;14;11;19;16;20;12;10;17;17;18;26;18;25;15;22;28;16;28;22;20;19;26;19;20;15;20;27;29;23;18;19;22;25;28;43;31;42;31;24;34;22;24;29;36;40;30;33;39;40;47;38;34;36;32;28;25;31;20;37;39;32;24;27;32;26;27;23;33;20;16;18;20;26;30;23;18;18;24;24;22;24;35;28;36;23;22;26;29;22;19;20;25;20;17;15;25;20;20;17;26;16;24;17;18;19;19;30;11;19;21;20;14;24;19;17;14;9;18;13;15;18;19;11;12;14;16;16;12;12;14;16;1…
STAT4_M06797_1.94d.bed	0.1124031007751938	29	258	49537	4;1;1;0;0;1;2;1;2;5;0;2;2;0;2;1;2;1;1;6;1;3;3;3;3;1;3;3;2;3;1;3;2;2;1;2;0;3;1;2;5;1;2;1;1;2;1;0;2;1;3;3;1;1;1;2;3;1;2;1;2;1;1;0;1;3;1;2;0;1;3;4;2;1;0;2;0;2;1;2;4;2;2;1;2;0;2;3;2;4;2;4;0;1;1;2;3;1;2;3;1;1;0;0;3;4;2;0;1;1;1;4;0;0;2;1;4;3;1;2;2;0;1;0;1;1;4;0;1;1;2;2;1;4;1;3;2;1;0;1;2;2;1;2;2;2;2;1;2;2
ZNF439_ZNF439.MEME.bed	0.11235955056179775	50	445	59413	4;4;3;5;0;2;3;4;1;1;5;6;6;2;2;3;3;3;5;8;5;2;3;2;1;1;2;2;2;3;3;9;4;4;5;2;3;0;3;2;3;3;1;1;0;1;5;2;6;2;1;2;2;4;2;2;4;1;4;3;6;1;0;6;3;5;4;2;3;3;6;2;3;0;2;0;3;4;3;3;5;5;3;8;1;2;3;3;3;2;1;4;1;1;3;2;5;3;2;1;1;1;2;1;4;3;0;4;0;4;1;1;6;2;2;5;4;3;4;5;2;2;2;2;1;4;2;3;3;4;3;4;2;7;4;4;4;6;1;3;3;2;1;5;2;5;5;4;2;5
ZNF283_ZNF283.RCADE.bed	0.11215262461402735	1017	9068	389076	21;40;37;29;44;57;57;41;48;51;37;42;45;62;57;51;55;51;57;51;61;56;76;60;60;69;77;63;65;59;93;49;65;71;81;67;59;60;73;93;78;86;82;83;84;95;108;95;85;82;98;95;104;84;91;64;102;94;80;83;105;97;87;98;100;87;101;70;75;62;61;50;55;75;59;61;70;62;53;52;68;59;80;76;70;69;74;61;89;68;72;70;61;83;61;78;59;68;59;61;67;71;57;71;65;62;72;62;64;42;54;46;55;43;54;48;40;47;39;53;50;36;35;43;35;33;29;23;45;36;34;…
ZNF529_ZNF529.MEME.bed	0.11194286106723439	1630	14561	821896	85;67;66;78;90;85;102;90;81;92;109;86;73;103;107;104;90;84;101;92;90;94;83;98;86;77;74;83;95;87;101;115;91;128;113;106;93;111;99;105;84;92;111;97;118;132;110;132;98;115;116;147;126;122;120;129;131;155;112;103;153;145;154;142;135;87;120;95;114;107;107;85;88;60;75;68;98;104;95;109;138;124;138;144;164;127;120;118;117;147;112;122;126;114;108;120;100;125;117;140;127;113;84;70;88;90;81;76;92;82;79;67;8…
GLIS2_M05766_1.94d.bed	0.11173184357541899	20	179	32168	2;0;2;2;0;1;0;2;2;0;4;2;2;1;1;1;1;1;2;3;1;0;3;0;3;1;1;0;1;1;1;3;1;0;0;2;2;2;1;2;1;0;4;2;0;0;3;1;1;1;2;0;0;2;0;3;1;0;3;0;1;0;2;2;2;0;3;5;4;1;1;1;2;0;0;0;3;0;5;1;0;1;0;1;1;0;2;0;1;3;1;0;1;0;1;0;1;0;0;3;4;1;0;0;1;0;2;2;0;3;3;1;2;0;1;1;1;1;2;0;0;0;0;0;2;3;1;0;0;1;1;1;0;3;0;2;3;1;0;0;0;1;0;3;2;0;0;0;0;2
ZBTB49_M06234_1.94d.bed	0.1111111111111111	10	90	27938	3;0;0;3;0;0;0;3;0;1;1;1;0;1;0;0;0;0;1;2;0;0;3;2;1;0;1;0;1;0;1;0;1;1;1;0;0;0;0;0;2;3;0;0;0;0;0;1;1;1;1;1;1;0;0;0;0;0;1;0;0;0;0;1;2;2;1;2;0;0;1;0;1;0;0;0;3;0;0;0;1;2;0;0;1;0;1;0;0;1;1;1;0;1;1;1;0;0;0;1;0;0;0;2;1;0;0;0;0;1;0;0;1;0;0;1;0;0;0;2;1;1;0;1;2;0;1;2;0;0;0;1;0;0;0;1;1;1;0;0;1;0;0;0;0;0;0;1;1;1
ZBTB45_M09307_1.94d.bed	0.1111111111111111	3	27	23208	1;0;0;0;1;1;0;0;0;0;0;1;0;0;0;0;0;0;1;1;2;0;0;0;0;0;0;0;0;1;0;0;1;0;0;0;0;0;0;0;0;0;0;0;0;0;1;0;0;0;0;0;0;0;0;0;0;0;0;0;1;0;0;0;0;0;0;1;0;0;0;0;0;0;0;0;0;1;0;0;1;0;0;0;0;0;0;0;0;0;0;0;0;0;0;0;0;1;0;0;0;0;0;0;2;0;1;0;0;0;0;0;0;0;0;0;0;0;0;0;0;1;0;1;1;0;0;0;0;0;0;2;0;0;0;0;0;0;0;0;0;0;0;0;0;0;0;1;0;1
ARID5A_M00144_1.94d.bed	0.1111111111111111	4	36	25404	1;0;0;2;2;0;0;0;1;0;0;1;1;0;0;0;0;0;0;0;0;0;0;0;0;1;1;0;0;0;0;0;0;0;0;0;0;0;0;2;1;0;0;0;0;1;0;0;1;0;0;0;0;0;0;1;0;0;0;0;0;0;0;0;0;0;1;0;0;0;0;0;0;0;1;0;0;0;1;1;0;0;0;0;0;0;0;0;0;0;0;1;0;0;0;1;0;0;0;1;0;0;0;0;0;1;0;0;0;1;1;0;0;0;0;0;2;0;0;0;0;0;0;0;0;0;1;0;0;0;0;0;0;1;0;0;0;1;1;0;0;0;0;0;0;0;1;0;1;1
MEF2D_M05892_1.94d.bed	0.1111111111111111	8	72	28959	1;0;0;0;1;1;0;0;0;0;1;0;3;0;2;1;0;0;0;0;2;2;2;0;1;0;4;0;0;1;2;0;0;0;0;0;0;0;0;0;0;0;1;1;0;0;0;2;0;0;0;0;1;0;0;0;0;1;0;1;0;0;0;1;0;0;1;0;0;1;0;0;1;0;0;1;0;0;0;0;1;3;0;0;1;2;0;1;0;0;0;0;0;0;0;0;0;2;0;0;0;0;1;0;0;0;0;2;1;1;0;1;0;0;1;1;0;0;0;1;0;1;0;0;1;0;0;0;1;1;1;0;0;1;0;0;0;0;0;1;1;2;0;0;0;0;2;0;2;2
OVOL2_M09037_1.94d.bed	0.1111111111111111	1	9	20178	1;0;0;0;0;1;0;0;0;0;0;1;1;0;0;0;0;0;0;0;0;0;0;0;0;0;0;0;0;0;0;0;0;0;0;0;0;0;1;0;1;0;0;0;0;0;0;0;0;0;0;0;0;0;0;0;0;0;0;0;0;0;0;0;0;0;0;0;0;0;0;0;0;0;0;0;0;0;0;0;0;0;0;0;0;0;0;0;0;0;0;0;0;0;0;0;0;0;0;0;0;0;0;0;0;0;0;0;0;0;0;0;0;0;0;0;0;0;0;0;0;0;0;0;0;0;0;0;0;0;0;0;0;0;0;0;0;0;0;0;0;0;0;0;0;0;1;0;0;1
ZNF423_M04652_1.94d.bed	0.1111111111111111	20	180	38275	2;2;0;2;2;1;1;0;0;0;0;6;1;2;1;1;1;1;0;4;0;0;0;1;0;0;3;3;0;1;0;2;0;0;3;1;2;1;0;1;0;0;1;2;5;0;0;2;1;0;0;1;3;0;1;0;1;4;0;0;1;1;0;0;1;0;0;1;0;1;4;2;1;2;2;0;1;3;1;1;0;1;0;1;2;2;4;2;0;3;2;0;3;1;2;1;6;0;0;1;3;0;0;1;0;2;0;0;1;1;5;0;1;0;0;5;1;0;0;3;2;2;1;1;0;1;1;2;1;4;0;3;0;1;4;1;0;0;0;3;0;0;0;1;0;3;3;0;1;2
ZNF669_ZNF669.RCADE.bed	0.1111111111111111	12	108	25866	2;0;0;0;0;0;0;0;0;0;2;1;0;1;2;0;0;0;1;2;1;0;0;1;0;0;1;0;0;2;0;0;1;1;1;1;2;1;0;1;1;2;0;2;2;0;0;1;1;2;2;1;0;2;1;1;0;3;0;0;4;0;0;2;0;0;0;1;1;0;2;0;0;0;1;0;0;0;1;1;0;0;4;1;0;2;0;0;0;2;0;2;3;1;0;1;0;0;0;1;1;3;2;0;1;0;1;0;1;2;1;1;1;1;0;0;0;3;1;0;1;0;2;1;0;0;0;0;0;1;0;0;1;0;1;1;1;1;0;0;0;0;0;0;1;0;0;1;0;1
SNAI1_M09139_1.94d.bed	0.11061946902654868	25	226	42992	4;1;4;3;0;2;0;2;1;3;1;1;4;4;0;5;1;0;1;0;1;6;1;1;2;1;1;0;1;1;0;0;0;3;1;2;2;0;0;2;1;0;1;0;0;1;2;0;2;2;1;1;1;1;0;3;2;3;0;1;0;1;2;0;1;3;2;2;2;2;2;1;0;0;1;2;1;2;0;4;3;1;2;2;2;2;1;2;3;0;4;4;0;1;0;3;0;1;2;2;0;3;2;2;1;4;3;1;2;1;3;0;3;1;2;2;0;2;2;6;1;2;1;2;1;2;0;2;1;0;0;1;1;1;1;2;1;0;3;0;3;3;0;2;1;1;1;1;1;3
ZNF423_M06859_1.94d.bed	0.11055276381909548	22	199	40100	1;2;4;1;0;0;1;1;2;1;4;2;2;1;2;0;1;0;3;4;0;1;1;1;2;4;2;1;1;1;4;0;0;1;2;0;0;0;3;1;0;0;5;3;0;1;1;1;0;0;3;2;3;2;1;1;6;2;0;2;0;0;2;0;0;0;2;2;1;1;1;3;3;2;0;0;1;0;0;2;0;1;4;3;1;0;3;2;1;1;1;1;0;0;3;2;2;0;0;1;2;0;0;0;0;1;1;0;2;3;1;0;3;4;2;2;0;2;2;0;1;0;2;1;0;1;1;3;0;4;1;2;2;1;0;3;0;0;1;4;0;0;2;0;1;2;2;0;2;1
ZFP69B_ZFP69B.RCADE.bed	0.11047835990888383	97	878	96585	11;4;5;9;9;6;3;4;8;5;5;7;5;9;5;11;6;10;6;4;8;7;3;7;4;8;2;10;4;5;4;9;6;7;3;7;5;8;10;12;9;5;6;7;4;5;6;4;6;8;6;4;9;4;7;4;9;6;6;8;7;5;1;4;6;7;5;4;8;1;7;4;5;9;12;10;5;8;6;6;1;5;6;11;8;4;7;5;5;4;7;6;4;8;9;5;8;4;6;4;8;4;4;4;4;5;5;9;3;7;7;6;6;8;1;5;4;2;4;3;7;7;4;4;4;1;4;6;5;6;4;3;5;4;3;6;7;10;3;3;4;8;7;7;7;7;7;3;5;6
STAT5A_M06793_1.94d.bed	0.11042944785276074	18	163	47416	4;2;3;3;2;2;2;3;0;0;4;0;1;0;2;0;2;2;0;1;1;0;0;2;1;3;1;0;0;2;0;0;0;0;0;0;1;1;2;1;0;0;0;1;3;0;3;1;1;2;2;1;1;1;0;2;0;2;1;0;0;0;0;0;2;2;1;1;1;0;2;2;1;2;0;1;0;0;0;0;3;1;0;2;1;2;1;1;3;0;1;0;1;0;0;0;2;2;1;1;1;1;1;1;0;2;2;1;0;2;0;0;1;1;3;0;1;1;2;0;2;1;2;0;2;1;0;0;1;0;0;3;1;2;1;2;5;0;0;1;1;1;1;2;0;0;0;0;2;5
ZSCAN16_M09411_1.94d.bed	0.11029411764705882	15	136	34206	2;1;1;0;0;1;0;1;0;1;0;0;0;2;0;1;0;0;1;2;1;0;0;0;1;1;1;1;0;1;0;1;0;0;1;0;3;3;0;0;1;0;1;1;0;0;1;4;1;1;0;1;0;1;0;1;1;2;0;0;1;0;0;1;2;1;2;1;1;1;3;1;0;1;1;1;2;1;0;1;0;0;0;0;0;1;2;3;1;2;0;1;3;0;2;2;3;0;2;0;1;2;0;1;0;0;4;0;0;1;1;1;0;0;2;1;4;2;2;0;0;0;2;0;1;0;0;0;0;1;1;2;0;1;0;0;1;2;1;1;0;1;2;1;0;3;1;3;1;2
NR5A1_M10142_1.94d.bed	0.11004784688995216	23	209	45050	2;3;0;4;1;1;2;1;3;0;3;3;1;1;0;1;1;0;0;2;1;2;3;0;2;2;0;2;1;1;3;4;4;0;0;1;1;0;4;1;2;2;1;1;1;1;1;2;1;0;1;3;0;2;1;2;2;2;1;0;1;2;1;1;3;2;0;1;2;1;1;0;1;3;1;4;1;0;3;0;1;3;0;0;0;2;1;1;2;1;0;2;0;2;2;0;0;1;1;1;3;0;2;0;1;4;1;1;1;0;2;0;2;0;1;0;2;1;1;1;3;0;2;4;1;1;0;2;0;6;3;3;3;2;0;3;1;1;0;2;1;2;1;1;1;2;1;0;2;2
RFX5_M06055_1.94d.bed	0.10970464135021098	26	237	43771	8;2;0;1;3;1;0;3;4;0;0;1;0;4;0;3;6;0;0;2;0;0;1;1;0;1;0;2;0;2;1;0;2;2;0;0;2;2;0;0;0;0;0;2;2;3;4;2;0;2;1;1;1;4;2;1;1;8;4;3;0;6;0;0;7;0;1;2;0;1;2;0;0;5;0;4;1;1;0;4;1;4;2;3;6;2;1;2;0;6;4;0;0;2;2;1;2;0;2;0;4;0;0;2;4;1;0;2;2;4;0;3;2;1;0;0;1;2;0;0;0;4;0;2;0;2;0;0;2;2;1;3;2;0;2;1;1;0;1;2;1;0;0;4;0;2;0;2;3;2
ZNF527_ZNF527.RCADE.bed	0.10965867828612927	151	1377	159805	15;11;7;4;11;9;4;7;5;13;8;5;8;10;11;9;13;11;8;9;7;8;13;5;11;6;11;15;9;16;9;9;12;11;4;15;15;15;9;9;5;10;11;13;5;14;10;9;9;13;7;9;12;13;8;19;11;8;16;8;11;6;12;13;7;12;16;11;9;6;11;10;8;8;5;9;13;17;11;6;8;9;9;8;10;10;6;8;3;16;5;7;9;21;12;6;12;8;12;14;4;4;8;8;10;10;14;8;6;3;10;10;10;8;6;7;7;7;8;7;7;8;6;9;12;13;11;4;10;11;5;4;3;5;4;8;9;5;12;12;9;13;2;9;4;7;6;5;6;11
REL_M02665_1.94d.bed	0.10964912280701754	25	228	39927	2;3;2;0;1;1;4;1;1;2;1;0;0;2;1;0;1;3;2;0;0;1;0;1;5;3;2;0;1;2;2;2;1;0;2;1;2;1;2;0;3;2;0;1;1;1;1;4;4;1;1;2;2;2;2;0;2;0;3;2;1;1;1;3;6;1;2;4;1;4;3;1;0;1;1;0;2;1;2;1;1;2;2;2;1;1;4;0;2;1;2;2;2;1;1;1;2;2;0;3;1;0;0;1;0;4;4;3;1;2;3;3;2;2;0;1;0;1;2;0;3;2;1;1;1;2;1;0;2;1;2;2;0;3;0;2;0;1;1;0;1;1;0;3;1;2;1;2;1;3
HNF1B_M05797_1.94d.bed	0.109375	7	64	25421	1;3;0;0;0;0;0;1;2;0;2;0;0;0;1;1;0;0;0;0;1;0;0;0;0;0;1;0;0;0;0;1;0;0;0;0;0;0;0;1;0;2;1;1;0;0;1;0;0;0;0;1;1;0;0;3;0;1;0;1;1;0;1;0;0;2;0;1;2;2;0;0;0;2;0;0;1;0;0;1;1;0;0;1;0;0;0;0;1;0;1;0;1;3;0;0;0;0;0;2;0;0;0;2;0;0;0;1;0;0;0;0;0;0;0;1;0;0;0;0;0;0;0;0;1;1;0;2;0;0;0;0;1;0;0;0;0;0;0;0;0;0;3;0;0;0;0;0;0;1
HES1_M08751_1.94d.bed	0.10930735930735931	101	924	108760	8;11;13;9;9;10;8;6;5;12;3;5;3;6;6;2;11;3;5;5;4;5;6;5;6;9;3;2;9;2;9;9;9;9;6;4;4;8;8;5;6;10;6;4;5;2;9;6;5;4;11;7;6;12;3;6;3;1;5;2;4;1;7;1;6;8;3;6;6;9;8;6;11;10;6;6;7;7;7;1;5;2;5;9;6;6;5;5;4;7;9;12;4;10;13;7;3;12;4;7;7;2;7;9;3;7;3;4;7;2;4;4;1;4;3;8;9;6;3;2;8;5;7;2;11;5;1;2;10;4;7;10;4;4;10;7;9;10;3;9;3;1;8;11;15;2;14;4;6;6
ZNF266_ZNF266.RCADE.bed	0.10903426791277258	35	321	51952	6;4;4;3;3;1;2;3;1;6;5;1;0;1;4;3;0;1;3;1;1;3;2;2;0;1;6;3;0;7;2;2;0;2;2;2;4;2;1;1;1;3;2;1;4;2;4;3;3;2;3;2;2;3;1;1;1;1;0;2;1;2;2;4;2;2;2;3;4;2;0;3;2;5;1;0;0;3;1;2;3;3;3;1;4;2;6;1;2;2;2;3;1;2;3;1;2;1;3;2;3;1;1;0;1;3;5;2;1;2;2;0;2;2;1;1;6;2;2;1;2;0;0;2;3;1;2;1;2;2;3;3;4;4;0;1;1;2;2;2;2;3;3;1;1;4;3;0;1;3
ESRRA_M08637_1.94d.bed	0.10900473933649289	23	211	45622	1;2;1;2;3;0;2;3;2;0;4;1;2;3;1;0;0;1;1;0;0;3;1;1;1;0;2;2;2;1;1;4;3;5;0;0;0;1;1;3;2;2;2;1;1;1;0;2;2;1;1;2;2;1;2;0;3;1;2;1;1;1;1;2;3;2;0;1;3;0;1;0;2;4;2;2;0;1;2;0;1;2;1;0;0;2;0;2;2;0;1;0;2;4;0;0;1;0;3;3;1;2;1;2;3;0;2;0;2;1;2;0;0;3;0;1;0;0;2;1;2;2;1;1;0;2;1;4;4;1;1;2;0;4;1;1;1;0;3;2;0;3;2;1;1;2;0;1;1;2
ETS1_M05692_1.94d.bed	0.10891089108910891	11	101	25819	5;3;0;0;0;0;0;0;0;0;2;0;0;4;1;0;2;0;1;0;0;0;3;0;0;0;0;0;4;0;0;0;1;1;4;0;1;0;0;1;0;2;0;1;0;2;0;0;1;0;0;0;0;1;1;0;3;0;2;0;2;0;2;0;0;0;4;0;0;0;0;0;0;1;0;0;1;0;4;1;3;0;0;0;0;0;1;0;2;0;3;0;0;0;0;0;0;0;1;3;0;0;0;0;0;0;2;0;0;0;1;1;0;0;0;0;0;0;0;0;0;0;0;2;0;0;3;1;1;0;2;1;2;0;0;0;0;4;0;0;0;1;0;0;3;0;0;0;0;2
ARNT_M00226_1.94d.bed	0.10869565217391304	5	46	24268	2;0;1;0;0;0;0;1;0;1;0;0;0;0;1;1;0;0;1;0;1;0;0;1;1;0;0;1;0;1;0;0;0;0;1;1;0;2;0;0;0;0;1;0;0;0;0;0;0;0;0;0;0;0;1;1;0;0;0;1;0;1;2;0;0;2;0;1;1;0;0;0;0;0;0;1;0;0;0;0;1;0;1;0;0;0;0;0;0;0;1;0;0;0;0;0;0;0;0;0;0;0;0;1;0;0;0;0;0;0;0;0;0;1;0;0;0;2;1;0;0;0;0;0;0;1;0;3;1;0;0;0;0;1;0;0;0;0;0;1;0;0;0;0;0;0;0;0;0;1
HSF1_M08821_1.94d.bed	0.10852713178294573	14	129	34125	1;1;2;0;1;3;1;1;2;3;2;1;1;2;0;2;2;0;2;0;1;0;0;1;0;1;0;1;0;1;0;0;2;0;1;0;1;1;1;1;1;0;0;0;0;0;1;0;0;1;1;2;1;2;1;0;1;0;1;0;0;0;2;1;1;1;2;1;0;2;0;1;1;1;1;1;1;0;0;0;0;3;2;0;0;0;1;2;1;0;0;2;1;0;0;0;1;1;1;3;0;1;0;2;1;0;0;0;0;1;1;0;1;1;1;2;0;2;0;0;0;1;1;0;0;0;0;0;0;0;1;1;2;3;0;2;0;3;2;2;1;1;1;1;2;1;1;1;2;1
ZNF460_M09373_1.94d.bed	0.10851419031719532	65	599	54826	4;0;4;6;8;3;2;5;1;6;1;4;1;4;9;4;0;5;3;4;0;3;7;4;6;4;1;4;2;4;3;3;4;3;6;4;2;6;1;9;5;3;7;3;5;4;5;6;5;2;9;6;6;4;8;4;6;6;6;6;6;12;4;10;9;9;6;5;5;5;2;5;7;2;1;2;3;5;5;3;4;6;4;4;1;3;3;4;3;7;8;5;5;6;5;4;6;3;5;6;6;3;4;3;11;1;4;2;2;4;7;0;4;1;1;4;2;3;3;3;2;4;2;2;4;0;3;5;2;1;5;3;2;3;2;1;3;2;5;2;1;2;3;4;2;4;1;2;1;3
HSF1_M08813_1.94d.bed	0.10810810810810811	12	111	32532	1;0;2;0;1;2;1;0;1;3;0;0;2;1;0;2;2;0;1;1;1;1;0;1;0;1;0;1;0;1;0;0;3;1;0;1;0;1;1;0;2;0;0;0;1;0;1;0;0;1;0;2;1;0;3;0;1;0;1;0;0;0;1;1;2;1;1;0;0;1;0;0;1;1;0;2;0;1;0;0;0;0;4;1;0;0;1;2;0;0;1;1;1;1;0;0;0;0;2;0;2;1;1;0;3;0;0;1;0;0;1;1;0;1;1;1;1;0;1;0;0;0;1;1;0;0;0;0;0;0;0;1;1;1;3;0;1;0;2;1;2;1;1;0;1;1;1;1;1;2
ZNF764_ZNF764.MEME.bed	0.10784313725490197	22	204	43365	3;1;2;2;3;2;0;0;2;0;3;1;2;3;1;0;0;2;2;0;2;0;1;2;2;0;0;2;1;1;1;1;0;2;2;1;2;0;1;3;1;1;2;1;0;3;0;1;1;3;4;3;2;0;3;1;0;1;2;2;0;1;1;0;1;0;0;2;2;0;1;2;3;0;2;0;1;0;0;1;2;2;3;1;1;2;2;2;2;2;0;3;2;2;3;3;0;1;0;1;2;1;1;0;2;2;0;2;1;2;2;0;0;1;2;0;1;2;2;0;3;1;1;1;0;1;3;3;2;1;2;1;4;1;0;2;0;4;1;1;3;1;1;0;1;1;2;1;0;3
ZNF774_M10380_1.94d.bed	0.10769604567818745	1773	16463	1576793	132;106;101;104;133;131;111;133;140;143;123;115;120;126;122;137;113;114;131;126;111;103;100;120;95;102;110;102;114;129;124;116;103;120;94;114;130;116;115;123;102;113;115;112;111;130;119;120;110;112;116;125;119;96;102;111;114;113;100;93;97;77;93;93;69;84;99;102;103;64;85;82;112;172;274;154;107;74;87;79;121;85;83;103;117;108;96;81;105;96;99;108;107;99;112;133;128;120;130;118;138;128;115;95;94;96;11…
FOXC2_M05719_1.94d.bed	0.10759493670886076	17	158	39644	1;1;5;1;3;0;3;2;1;2;1;1;2;1;1;1;1;2;0;3;1;1;1;1;1;0;0;0;0;0;2;2;2;3;0;1;0;0;2;0;2;0;2;2;2;1;1;1;0;1;1;1;1;1;1;1;0;2;2;0;2;1;3;2;0;0;1;0;1;1;0;1;0;2;0;2;2;2;0;2;2;1;1;0;0;0;0;2;0;1;1;2;0;1;1;3;0;1;2;0;1;0;2;1;0;2;2;1;0;0;1;1;2;1;0;0;1;2;4;1;0;1;0;0;2;1;0;0;0;0;0;3;1;0;0;0;1;0;1;3;3;0;1;0;2;1;0;0;2;2
ZNF418_M10408_1.94d.bed	0.10756972111553785	27	251	52938	1;2;3;2;1;1;0;2;3;1;0;0;3;3;0;1;1;2;2;1;2;1;3;2;1;3;0;1;1;1;0;2;2;3;3;4;2;2;2;0;1;5;2;2;2;2;3;0;4;2;3;0;0;2;3;3;0;1;4;2;2;1;3;3;0;2;3;1;4;2;3;0;2;0;2;1;2;1;2;1;2;1;2;0;1;2;3;1;1;0;2;0;3;3;0;1;1;4;1;1;5;2;1;2;1;2;0;2;1;0;2;2;2;1;2;1;5;2;1;0;3;2;2;0;3;2;3;3;2;2;0;2;1;2;2;1;2;2;0;1;3;1;2;2;0;1;0;1;0;2
ZNF442_ZNF442.RCADE.bed	0.10749185667752444	33	307	56602	3;2;2;1;1;3;0;3;1;2;1;3;4;3;2;4;2;2;3;4;0;3;5;3;3;1;0;1;2;5;4;1;2;0;2;1;1;0;2;3;0;3;1;4;4;3;3;1;7;2;1;3;0;1;1;2;1;1;2;0;0;2;3;1;1;3;5;2;2;3;3;2;3;2;2;0;1;3;2;2;1;3;0;1;3;2;2;1;4;2;4;2;4;3;2;3;4;3;3;2;2;3;1;2;1;3;2;4;0;3;1;1;1;2;3;3;1;0;0;2;1;2;0;0;1;0;0;1;4;1;2;3;2;1;3;2;2;4;4;3;2;1;4;2;0;0;1;3;2;4
DRGX_M05623_1.94d.bed	0.10714285714285714	3	28	25004	1;0;0;0;0;0;1;0;0;0;0;0;0;0;0;0;0;1;0;0;1;1;0;1;0;0;0;0;1;0;0;0;0;0;0;0;1;0;0;1;0;1;0;1;0;0;0;0;0;0;0;0;0;0;0;0;0;0;1;0;0;0;0;0;1;0;0;0;0;0;0;0;0;0;0;0;0;0;0;0;1;0;0;0;0;0;0;0;1;0;0;0;0;0;0;0;1;1;0;0;1;0;0;1;0;0;0;0;0;0;0;0;0;1;0;0;0;0;0;0;0;0;1;1;1;0;0;0;0;0;0;0;0;0;0;0;0;0;2;0;0;0;0;0;1;0;0;0;0;1
SREBF2_M06141_1.94d.bed	0.10714285714285714	3	28	22243	1;0;0;0;0;0;0;0;0;0;0;0;0;0;0;0;0;0;0;0;0;0;0;0;0;0;0;0;0;0;0;0;0;0;1;0;0;1;0;0;0;0;0;0;0;0;0;0;0;0;1;0;0;2;0;1;0;0;0;0;1;0;0;2;0;0;0;0;1;0;0;0;0;0;0;0;0;1;0;0;0;0;0;0;0;1;0;0;1;0;0;1;1;0;1;0;1;0;0;1;0;0;0;0;0;0;0;0;0;0;0;0;0;0;0;0;0;1;0;1;0;0;1;0;0;0;0;0;0;0;0;0;0;1;0;0;0;0;0;1;1;0;0;0;0;1;0;0;0;1
TFEC_M06207_1.94d.bed	0.10714285714285714	3	28	22243	1;0;0;0;0;0;0;0;0;0;0;0;0;0;0;0;0;0;0;0;0;0;0;0;0;0;0;0;0;0;0;0;0;0;1;0;0;1;0;0;0;0;0;0;0;0;0;0;0;0;1;0;0;2;0;1;0;0;0;0;1;0;0;2;0;0;0;0;1;0;0;0;0;0;0;0;0;1;0;0;0;0;0;0;0;1;0;0;1;0;0;1;1;0;1;0;1;0;0;1;0;0;0;0;0;0;0;0;0;0;0;0;0;0;0;0;0;1;0;1;0;0;1;0;0;0;0;0;0;0;0;0;0;1;0;0;0;0;0;1;1;0;0;0;0;1;0;0;0;1
ZNF789_ZNF789.RCADE.bed	0.10707070707070707	53	495	71683	4;2;2;2;3;4;1;6;1;7;4;6;2;0;4;1;2;4;1;3;2;1;4;2;4;4;2;7;4;4;5;2;2;4;4;5;1;5;1;4;1;4;3;4;4;0;7;6;3;4;4;7;5;7;4;1;3;5;4;5;2;8;1;3;1;5;3;8;5;2;2;4;1;2;5;4;4;2;4;5;1;5;0;6;5;7;4;5;4;4;4;1;4;1;7;1;6;3;3;4;3;3;2;3;6;4;5;2;3;2;2;2;1;7;2;3;5;1;5;1;5;0;2;2;6;4;3;2;5;4;1;1;5;1;1;1;1;5;2;2;4;3;3;7;2;2;0;1;2;2
ZNF189_ZNF189.RCADE.bed	0.10683760683760683	75	702	79541	10;4;7;3;2;7;4;5;2;9;3;7;6;6;4;5;3;6;5;8;4;4;1;3;6;3;2;5;3;8;5;4;1;4;2;4;8;5;5;5;2;6;5;1;6;7;4;3;4;3;5;7;10;9;5;6;5;11;7;5;4;8;6;1;3;9;1;2;5;5;3;8;2;4;4;8;3;1;3;3;14;5;5;7;4;8;4;10;5;7;3;5;6;5;8;3;6;5;7;4;8;4;2;7;4;3;4;6;1;5;3;3;4;1;3;2;4;5;1;4;4;3;2;4;2;3;4;4;6;2;2;7;6;4;4;6;5;3;7;4;4;6;4;4;5;3;6;4;3;3
ZNF175_M10448_1.94d.bed	0.10655737704918032	13	122	38884	1;0;1;2;0;1;0;2;2;3;1;2;1;1;0;0;0;0;3;0;0;1;0;1;2;0;0;2;0;0;0;0;1;3;0;2;0;0;0;0;0;0;0;0;1;0;0;0;1;0;1;0;1;0;0;0;0;2;1;2;2;1;1;1;1;0;2;1;3;1;1;1;1;0;0;0;1;1;0;0;0;1;0;1;1;3;0;1;3;2;2;0;0;0;1;1;2;1;0;0;0;1;1;0;0;1;1;1;1;0;1;2;0;0;0;0;2;3;2;0;2;0;1;0;1;1;1;1;1;1;1;2;3;1;0;1;0;0;1;0;0;1;0;0;1;1;3;0;2;1
ZNF677_M10389_1.94d.bed	0.10648148148148148	23	216	48913	2;3;1;3;1;3;1;0;2;0;2;3;3;0;2;2;2;1;1;3;2;1;1;1;1;2;0;2;0;1;3;1;2;0;0;1;0;3;1;0;3;0;1;2;1;0;1;0;1;1;3;0;1;4;2;1;2;2;1;0;4;1;0;0;2;2;4;2;2;0;2;0;0;0;0;2;2;2;0;2;3;0;3;2;2;1;2;0;2;2;1;1;2;5;2;2;1;1;3;1;3;2;1;2;1;1;1;0;2;2;2;1;1;1;2;1;2;1;2;1;0;4;3;0;3;1;1;3;2;1;2;1;0;1;0;1;0;1;3;1;0;0;0;1;2;2;2;1;1;3
ZNF816_ZNF816.RCADE.bed	0.10639441160666309	198	1861	133455	12;10;6;12;15;8;13;10;18;13;12;14;11;10;11;19;16;9;11;10;12;11;16;15;11;17;13;12;11;10;8;18;12;8;16;14;9;9;10;13;9;19;16;11;14;15;21;26;11;20;14;24;12;11;17;21;17;16;18;13;18;14;14;20;5;19;13;11;15;17;13;5;7;11;11;14;10;16;11;18;11;12;15;20;8;15;15;10;16;17;15;8;18;14;11;12;14;16;13;15;14;16;21;9;12;9;12;10;9;7;13;7;8;9;6;14;12;13;10;6;13;15;4;7;7;9;10;11;17;12;13;9;15;13;12;5;6;10;14;7;7;9;6;7;1…
ZNF543_M10366_1.94d.bed	0.10639210639210639	248	2331	161170	11;11;19;11;11;15;17;15;16;15;15;17;20;10;16;13;17;22;16;13;25;13;26;12;16;22;18;15;14;16;26;16;15;12;13;11;10;21;16;17;24;22;19;22;11;21;14;21;15;15;20;13;16;9;11;15;16;17;20;16;14;18;21;26;14;21;15;16;22;18;22;19;16;15;12;17;12;10;19;14;14;13;16;18;19;17;19;18;20;15;16;18;13;16;20;11;12;20;17;24;20;14;12;17;28;22;16;13;16;20;10;18;14;9;18;20;14;10;7;14;14;14;15;19;14;17;12;8;14;12;10;13;13;9;13…
RFX3_M06050_1.94d.bed	0.10638297872340426	25	235	44591	1;6;2;0;0;0;2;1;0;2;0;0;0;2;4;1;0;1;4;1;0;0;0;2;2;0;2;0;2;0;0;3;0;0;2;0;0;2;2;1;0;0;2;0;2;2;5;4;3;0;2;0;1;2;4;2;0;4;8;2;4;0;5;2;0;6;2;1;2;0;0;1;0;0;4;0;4;2;1;2;4;4;0;5;7;4;1;4;0;1;8;2;0;0;4;0;0;1;3;1;4;2;0;3;0;4;0;2;0;6;0;0;2;2;0;0;0;0;0;0;0;4;0;0;2;2;0;1;2;0;2;2;2;0;0;0;1;0;0;2;1;0;0;2;2;2;0;2;4;3
SRF_M06142_1.94d.bed	0.10638297872340426	5	47	27142	1;0;0;0;1;1;0;0;2;0;0;0;0;0;0;0;0;2;0;0;0;1;1;0;0;2;0;0;0;0;0;2;1;0;2;0;0;1;0;0;0;0;0;0;0;0;0;1;0;0;0;0;1;0;0;0;0;0;0;0;0;1;0;0;0;0;0;0;1;0;0;0;0;1;0;0;0;0;0;0;2;1;0;0;0;0;0;0;0;2;1;0;0;0;0;2;1;1;0;1;0;0;0;0;0;1;0;0;0;0;0;0;0;1;0;0;0;0;0;0;1;0;2;1;0;0;1;0;0;0;0;0;0;0;0;0;0;0;1;0;1;2;0;0;0;0;0;1;0;1
ZNF75D_ZNF75D.RCADE.bed	0.10638297872340426	20	188	46459	2;1;1;0;4;1;2;1;1;1;2;2;1;3;1;1;2;2;0;4;1;0;0;1;0;0;1;0;0;2;0;0;1;1;1;1;2;0;0;1;1;1;3;0;1;1;0;1;1;2;1;1;1;1;0;2;1;1;1;2;1;0;3;1;0;1;0;4;0;0;2;3;2;0;1;0;1;1;1;0;1;3;0;0;0;3;1;2;3;1;2;3;0;3;0;0;1;4;1;3;1;0;1;0;1;2;1;0;5;1;2;2;2;0;1;2;2;4;0;1;0;0;2;3;0;3;2;1;3;1;3;0;1;1;2;3;0;1;2;1;3;1;1;0;1;1;1;0;2;2
HES1_M08753_1.94d.bed	0.10609480812641084	94	886	106299	8;10;14;7;9;10;7;6;7;11;3;5;5;5;6;3;11;3;5;5;5;5;5;5;8;9;3;2;8;2;10;8;9;6;6;6;4;8;7;4;5;9;4;4;4;1;9;7;4;4;8;6;5;12;3;6;3;1;2;2;4;0;7;1;5;8;2;5;5;9;7;5;11;10;5;5;6;6;6;1;4;3;6;6;6;5;6;5;4;7;8;12;4;10;13;7;3;11;4;5;7;4;7;8;2;6;4;4;7;2;5;5;1;3;4;9;8;7;3;2;8;5;6;2;8;6;1;2;8;4;8;10;3;2;10;7;9;10;3;8;3;1;8;12;14;2;15;3;6;7
ZNF264_ZNF264.RCADE.bed	0.1060126582278481	67	632	94308	3;4;5;5;7;5;5;7;5;5;8;11;5;7;6;4;9;4;1;7;7;5;4;5;6;6;5;3;3;3;2;3;10;5;3;6;3;6;3;9;3;1;6;3;5;5;5;4;4;1;3;1;6;5;4;2;2;5;3;3;5;5;2;3;1;5;3;6;9;1;4;0;5;5;4;3;5;4;1;9;3;3;3;3;3;4;4;6;7;4;4;0;3;6;0;2;3;3;4;4;0;3;4;2;4;5;2;1;6;4;0;2;2;4;7;5;2;4;7;4;1;7;7;2;7;5;4;4;2;5;5;4;2;3;4;6;0;5;6;10;5;4;4;3;6;3;5;3;6;5
ZNF394_M10376_1.94d.bed	0.10592592592592592	286	2700	248490	17;11;11;13;25;18;16;21;18;23;16;12;17;21;22;19;17;23;11;18;19;13;12;19;14;12;13;23;13;21;17;28;20;13;7;17;13;20;21;27;19;25;16;20;16;21;23;30;17;17;21;17;30;27;18;23;23;15;26;16;21;23;24;18;19;14;16;26;20;16;19;12;25;22;12;15;16;13;19;18;11;18;28;28;23;21;18;34;34;26;27;30;19;12;14;12;9;18;15;16;20;19;22;12;18;8;16;15;19;18;18;13;19;16;19;10;6;14;19;10;22;7;6;23;19;22;27;21;12;16;16;19;20;17;18;…
ZKSCAN3_M06246_1.94d.bed	0.10588235294117647	9	85	27147	2;1;0;2;0;0;1;1;0;3;0;0;1;1;0;0;1;0;1;0;1;0;1;0;0;1;0;1;0;0;2;0;1;0;1;1;3;1;0;1;0;1;0;1;0;2;0;1;2;0;2;0;2;0;2;2;1;0;1;0;0;0;0;1;0;1;0;1;0;2;0;1;0;1;0;0;0;0;2;1;0;1;0;0;0;0;0;0;0;0;1;0;2;0;0;0;0;0;1;0;1;1;1;0;1;0;0;0;2;0;0;0;0;0;0;2;1;1;1;0;0;1;0;0;0;0;1;1;0;1;0;0;0;0;1;1;1;1;1;0;2;1;0;0;0;0;0;0;0;1
ZNF124_ZNF124.RCADE.bed	0.10580912863070539	51	482	75067	3;9;4;9;6;3;3;2;3;6;8;3;2;2;5;3;6;4;2;4;5;4;3;3;7;1;3;3;2;3;3;4;0;3;4;4;2;5;2;3;3;5;6;5;4;5;4;3;3;2;4;4;4;1;4;7;5;2;2;1;4;4;3;5;2;3;0;1;5;6;2;1;2;0;2;8;3;0;5;2;4;2;7;2;0;3;4;4;5;2;4;5;1;6;1;4;1;1;2;5;5;2;1;2;5;4;2;0;0;6;4;3;2;0;3;3;4;2;5;1;5;2;5;4;2;2;3;2;4;2;1;1;3;2;3;2;2;2;4;4;3;0;1;2;1;0;5;3;7;4
ASCL1_M08474_1.94d.bed	0.10578842315369262	53	501	53775	4;2;2;0;2;6;4;2;2;10;0;4;2;2;0;4;0;2;4;6;6;2;2;2;6;6;4;2;2;2;4;4;2;4;0;2;6;0;2;0;4;12;12;4;4;2;4;4;0;4;6;8;4;4;6;2;8;2;8;4;4;2;6;6;2;4;8;6;4;2;2;2;4;4;0;4;0;6;2;4;2;6;2;2;6;8;8;8;6;6;2;10;2;0;6;0;8;6;0;0;0;2;0;6;0;4;4;6;4;2;0;2;4;0;2;8;2;6;0;4;2;0;2;2;4;0;0;2;6;2;0;0;2;2;4;6;6;4;4;2;2;0;0;0;2;0;2;4;2;4
PRDM14_M06945_1.94d.bed	0.10576923076923077	11	104	30117	1;0;0;0;0;0;0;1;0;0;2;1;2;0;0;0;3;1;1;0;1;1;0;0;1;0;0;0;0;0;1;0;1;1;2;1;0;0;0;5;0;1;0;1;0;2;3;1;1;0;0;1;2;0;0;0;1;1;1;1;0;1;0;0;0;1;0;1;1;1;1;0;1;0;0;1;0;0;0;1;0;1;2;0;0;1;0;0;2;1;0;1;0;0;0;0;0;0;1;0;2;1;1;3;0;1;0;1;0;0;0;1;1;0;3;1;0;0;0;1;0;1;1;0;2;1;3;3;0;2;1;0;0;1;0;3;1;0;3;1;0;0;1;1;1;0;0;0;0;1
ZBTB1_M00608_1.94d.bed	0.10572687224669604	24	227	32899	3;2;1;2;0;0;2;2;4;0;0;1;1;0;1;2;2;3;0;1;5;3;3;2;2;0;3;0;2;4;0;3;1;3;2;1;1;2;3;1;1;1;6;0;2;2;4;1;1;1;1;4;4;1;1;4;1;2;1;2;1;1;1;7;0;1;2;1;4;1;1;0;1;2;1;1;1;1;4;2;0;2;0;1;1;0;0;0;3;1;3;0;4;1;1;2;0;1;1;0;2;1;2;5;1;1;2;0;1;1;2;1;1;2;1;4;1;0;1;0;0;2;2;1;5;0;1;2;1;0;3;0;0;3;0;0;1;4;2;1;1;0;1;1;0;1;1;0;0;2
ZNF768_M10431_1.94d.bed	0.10572687224669604	120	1135	144814	9;13;6;9;3;3;6;7;6;9;12;10;6;8;7;12;15;5;4;8;5;10;11;6;4;13;12;5;8;6;17;10;8;8;8;11;10;7;8;5;7;10;8;10;4;6;14;10;10;9;8;5;6;7;8;13;5;12;5;5;6;10;4;6;6;8;4;4;6;8;6;6;11;7;9;10;11;5;7;6;9;8;6;8;12;11;7;9;4;8;6;6;6;8;5;6;8;5;7;4;8;11;6;10;4;7;7;9;5;11;5;5;8;6;7;7;4;7;5;6;5;3;4;9;5;8;11;7;10;8;9;5;3;7;11;10;4;7;11;3;11;6;7;10;9;7;4;10;4;13
HES5_M08757_1.94d.bed	0.10568181818181818	93	880	102934	8;10;13;7;9;9;7;6;5;11;3;5;3;5;6;2;11;3;5;5;4;5;5;5;6;9;3;1;9;3;9;8;10;6;6;4;4;8;7;4;5;10;4;4;4;1;10;6;4;6;8;6;6;13;3;7;2;1;2;2;5;1;7;1;5;7;3;6;5;9;7;6;11;10;5;4;6;6;6;1;5;2;5;6;6;7;6;6;4;7;8;12;4;10;12;7;3;12;5;5;8;2;7;8;2;6;3;4;7;2;4;4;1;3;3;8;8;6;3;2;8;5;7;2;9;5;2;2;8;5;7;10;4;2;10;7;9;10;3;9;3;0;8;11;14;2;14;4;6;6
ZNF121_M10357_1.94d.bed	0.1053032612008534	1382	13124	1436006	122;97;106;119;114;81;95;115;110;110;91;104;104;102;108;100;104;103;96;89;128;89;97;99;104;99;84;89;89;87;87;93;95;84;88;98;72;87;85;94;87;93;85;83;85;93;83;70;77;78;79;99;74;71;84;92;75;62;75;66;61;71;67;65;60;61;68;67;78;97;119;102;93;69;63;60;103;92;126;91;77;72;70;64;68;77;68;59;61;73;59;67;75;80;87;66;73;90;63;73;92;101;84;92;84;82;81;91;81;85;88;99;89;92;88;101;90;79;93;87;82;90;96;85;80;89…
EHF_M06390_1.94d.bed	0.10526315789473684	4	38	21986	1;0;0;0;0;0;0;0;0;1;0;0;0;0;0;0;1;0;0;0;0;0;0;0;0;1;0;1;0;0;0;0;0;0;0;1;1;0;0;0;0;1;0;0;0;0;0;0;0;0;0;1;1;0;1;0;0;1;0;1;0;0;0;0;0;0;1;0;1;0;0;0;1;2;0;0;0;0;0;0;0;0;0;0;0;0;0;1;0;1;2;1;2;1;0;0;0;0;0;0;0;1;0;1;0;0;0;0;0;0;0;0;0;2;0;1;0;0;0;0;1;0;0;0;0;0;1;0;0;0;0;0;0;0;0;0;0;0;1;0;0;0;0;0;0;1;0;0;0;2
ZKSCAN1_M10311_1.94d.bed	0.10526315789473684	6	57	24908	1;3;0;0;0;0;1;0;0;0;0;0;1;1;1;1;0;0;1;2;0;0;0;0;0;2;0;0;0;0;0;1;0;0;0;1;1;1;0;0;1;2;0;0;0;0;0;0;0;1;0;0;0;0;0;0;0;0;0;0;1;0;1;0;0;0;0;1;2;0;0;0;0;1;0;0;0;0;0;0;0;1;1;0;0;0;0;1;0;0;0;1;2;3;0;1;1;0;3;0;0;0;0;0;0;0;1;0;0;0;1;1;0;0;1;0;0;0;0;2;0;0;0;0;0;0;0;0;1;0;1;1;0;0;0;1;0;1;0;0;0;0;0;1;0;0;0;0;0;2
HMX1_M05793_1.94d.bed	0.10526315789473684	8	76	34137	1;1;0;1;1;0;3;1;0;0;2;1;0;1;0;0;1;0;1;1;1;0;1;2;1;1;1;2;0;1;0;0;1;0;0;0;1;0;0;0;1;0;0;1;2;1;1;0;0;0;0;1;0;2;0;1;1;1;2;0;1;0;0;0;2;0;0;1;0;0;0;2;2;0;0;0;0;0;1;1;0;1;0;0;0;0;0;0;0;0;0;0;2;0;0;1;1;0;0;1;0;1;1;1;0;0;0;1;0;0;1;1;1;0;0;0;0;0;1;0;1;0;0;0;0;0;0;0;0;1;0;1;0;0;0;0;0;0;0;0;1;0;0;2;0;0;1;1;0;2
ZNF675_ZNF675.RCADE.bed	0.10520487264673312	95	903	97967	4;5;5;8;3;8;5;3;4;5;10;6;4;4;5;11;7;10;7;1;10;12;4;3;10;7;6;8;5;3;6;8;3;6;5;4;5;2;6;8;5;5;9;7;10;5;8;7;4;12;9;6;3;5;5;6;8;6;6;6;3;10;8;8;6;6;6;8;10;4;8;4;7;5;5;6;9;5;6;3;3;11;0;12;5;3;7;4;5;11;7;10;6;9;4;3;7;5;9;11;8;3;4;8;5;1;2;9;8;4;6;7;6;5;5;7;4;6;8;6;8;7;4;9;4;8;5;5;5;3;6;8;6;6;4;3;8;3;5;9;6;2;5;4;0;8;6;7;2;7
TBX20_M06158_1.94d.bed	0.1048951048951049	15	143	33900	1;1;1;1;2;0;1;2;0;0;2;1;1;0;1;1;0;0;2;1;1;2;1;1;0;0;1;1;0;0;3;0;1;1;2;2;1;1;0;0;3;0;0;0;2;1;2;0;1;1;0;1;0;2;1;2;1;0;1;0;2;0;2;1;0;0;1;2;0;0;2;2;1;1;0;1;0;0;1;0;0;3;1;1;0;0;1;1;0;2;0;0;2;0;3;0;1;0;0;0;0;0;1;4;1;0;1;0;0;0;0;1;2;0;1;3;2;1;3;1;0;1;1;1;0;1;0;0;1;0;2;1;4;2;2;0;0;1;3;0;0;1;1;0;4;2;1;2;1;4
E2F8_M05638_1.94d.bed	0.1044776119402985	7	67	28634	1;0;1;1;0;0;0;0;1;1;0;0;0;1;1;0;0;1;0;0;2;0;3;0;0;0;2;0;0;0;1;0;0;0;0;0;1;1;0;0;1;0;1;1;1;3;1;0;0;1;2;0;0;0;0;0;1;0;0;0;0;1;0;0;1;0;0;1;0;1;0;0;1;0;0;0;1;0;0;0;0;1;1;1;0;0;0;0;0;0;0;0;0;0;0;0;0;0;0;0;0;2;2;1;0;0;0;0;0;0;1;1;0;2;0;1;0;2;0;0;0;1;0;1;1;0;0;1;0;1;1;1;0;1;0;0;0;0;0;0;0;0;1;0;1;0;1;2;1;1
ZNF317_M10421_1.94d.bed	0.10434782608695652	12	115	36984	2;0;3;2;2;1;2;0;1;0;1;1;1;0;2;0;0;0;1;1;1;1;0;1;0;2;0;1;0;1;1;1;1;1;1;1;1;0;1;0;2;0;1;0;0;0;1;0;1;0;0;0;0;3;0;0;1;0;0;2;0;0;3;1;1;0;0;1;1;1;0;0;2;0;2;0;0;0;2;1;0;1;0;1;2;0;0;2;1;0;0;0;1;0;0;0;0;0;0;1;2;1;1;3;0;0;3;0;1;0;0;1;0;1;0;1;2;0;2;0;0;0;1;3;1;0;3;1;2;1;0;1;0;0;1;1;1;1;0;0;1;0;2;0;2;0;1;1;0;2
INSM1_M06607_1.94d.bed	0.10422535211267606	37	355	50601	3;5;3;1;2;3;8;4;1;5;3;1;6;6;3;3;4;3;2;1;1;1;1;0;3;1;5;1;4;3;4;1;3;1;4;1;1;4;1;2;0;3;3;2;3;1;3;8;3;1;3;3;4;4;5;3;3;2;2;1;2;5;2;1;7;2;1;3;4;1;2;0;2;0;3;2;5;3;2;2;3;0;5;4;2;1;2;2;2;3;2;1;1;2;1;5;5;2;1;1;1;0;0;1;1;2;4;2;2;4;1;2;0;1;2;0;2;1;1;3;1;2;3;0;0;2;3;4;1;3;1;3;5;3;3;1;1;0;2;2;2;3;2;2;1;3;3;2;4;2
ZBTB32_M09300_1.94d.bed	0.10416666666666667	5	48	28158	4;2;0;0;0;0;0;0;0;0;0;1;0;4;0;0;0;0;0;0;0;2;0;0;2;0;0;0;0;2;0;0;0;2;0;0;0;0;0;0;0;0;0;0;0;0;0;0;0;0;0;2;0;0;4;0;2;0;0;0;2;0;0;0;0;0;0;0;0;0;0;0;0;0;2;0;0;0;0;0;0;2;0;2;0;0;2;0;0;0;0;0;0;0;0;0;0;0;0;0;0;0;0;0;0;0;0;0;0;0;0;0;2;0;0;0;0;4;0;0;0;1;2;0;0;0;0;0;0;0;0;0;0;0;0;0;0;0;0;0;0;0;0;0;0;0;0;0;0;1
ZNF614_ZNF614.MEME.bed	0.1039426523297491	29	279	50841	3;1;3;1;2;4;0;2;3;3;3;3;2;3;3;6;2;1;2;1;2;4;2;4;3;0;2;1;1;3;6;3;0;3;1;0;1;0;4;6;1;1;4;2;3;1;2;3;3;2;3;0;0;1;2;0;4;1;1;5;2;3;2;2;3;0;3;2;2;3;0;2;0;1;2;1;6;1;0;3;2;3;0;1;0;3;2;2;0;1;6;2;0;1;0;2;1;3;2;2;2;1;1;1;2;4;4;3;3;3;0;1;2;1;2;1;3;0;2;2;1;2;1;4;1;0;0;1;0;1;1;0;0;3;0;1;0;1;0;1;2;1;3;0;5;3;2;1;0;1
ZNF660_M09383_1.94d.bed	0.1038961038961039	16	154	33149	1;0;2;0;0;2;1;1;3;1;0;0;0;3;0;0;1;0;1;0;4;1;1;2;0;0;2;1;1;2;0;2;3;3;0;0;2;3;2;5;2;2;3;0;2;3;1;2;1;0;2;0;0;0;1;3;2;1;1;2;2;0;0;1;0;1;0;1;0;1;1;4;0;3;0;0;1;0;0;3;1;0;0;3;2;0;1;0;0;0;0;0;0;0;0;1;2;1;1;2;1;0;2;0;2;1;0;2;0;0;1;0;0;2;1;1;0;0;1;1;1;2;1;0;0;0;2;1;2;1;0;0;3;0;0;0;3;0;5;0;0;0;0;1;0;2;0;2;0;2
ZFP30_M10310_1.94d.bed	0.1036036036036036	23	222	43068	1;2;4;2;0;1;2;5;3;4;1;2;1;2;1;3;3;2;0;1;1;0;1;2;2;3;2;0;0;1;3;2;1;1;1;3;1;1;2;1;0;1;1;1;1;3;0;4;1;0;1;1;1;2;2;0;0;1;1;2;2;2;1;1;2;2;0;1;1;0;1;2;1;1;3;0;1;3;1;2;1;3;2;0;2;2;1;0;1;3;2;2;1;0;1;2;2;2;0;1;2;2;2;1;2;3;2;1;0;1;0;2;1;1;1;1;0;1;0;1;1;0;2;3;1;0;2;3;1;4;3;1;0;2;4;1;1;3;0;4;0;1;1;2;2;1;2;2;0;4
ZNF84_ZNF84.RCADE.bed	0.10344827586206896	126	1218	140519	10;7;5;5;1;10;6;9;9;12;8;5;12;6;12;13;3;6;7;13;10;5;13;5;11;8;12;15;9;9;8;11;12;9;8;15;11;6;6;1;3;4;7;8;6;6;14;11;7;10;6;6;12;5;7;9;14;6;5;10;14;10;7;13;9;13;12;8;9;11;6;5;2;11;13;11;8;10;11;2;9;5;5;11;10;10;8;10;6;10;9;7;11;7;6;9;9;6;9;5;6;7;8;5;12;7;7;7;8;10;7;12;11;12;9;6;4;7;10;9;9;3;4;7;7;8;1;8;6;9;9;6;4;11;9;9;5;7;7;5;7;11;5;11;7;5;10;4;4;9
ZBTB7A_M09309_1.94d.bed	0.10344827586206896	3	29	21378	1;0;0;0;0;0;0;0;0;0;0;0;1;1;0;1;0;0;0;0;0;2;0;1;0;0;0;0;0;0;0;0;0;0;0;0;0;0;0;0;1;0;1;0;1;0;0;0;0;0;0;0;0;1;0;0;0;0;0;0;0;0;0;0;0;0;0;0;1;0;1;0;1;0;0;0;0;1;0;0;1;0;0;0;2;0;1;0;0;0;0;0;0;1;0;0;0;1;0;0;0;0;0;0;0;0;0;0;0;0;2;0;0;0;0;0;0;1;0;1;0;0;0;0;0;0;1;0;0;0;1;0;0;0;0;0;0;0;0;0;0;0;0;0;0;0;0;0;0;1
AIRE_M06440_1.94d.bed	0.10344827586206896	6	58	29968	2;0;1;1;0;2;0;0;0;0;0;0;0;1;0;2;0;0;0;0;0;1;0;0;0;0;0;0;1;0;0;1;0;0;1;0;0;1;0;0;0;0;0;1;0;0;0;0;0;2;0;0;0;1;0;0;1;0;1;1;0;3;0;0;0;0;0;0;0;1;0;0;2;0;0;0;0;0;0;1;0;0;0;0;0;1;0;0;0;0;0;0;0;1;0;1;0;0;1;0;0;0;3;1;0;0;0;1;1;3;0;0;0;2;0;0;2;1;0;0;0;0;0;0;0;0;0;0;0;0;0;0;0;1;0;0;3;0;0;0;1;2;0;0;1;0;0;1;1;1
ZNF433_ZNF433.RCADE.bed	0.10344827586206896	6	58	28778	1;0;1;0;0;1;1;0;0;1;0;0;0;1;0;1;0;0;0;0;0;0;0;0;0;0;0;0;1;1;0;0;0;0;0;0;0;0;0;1;0;1;0;0;1;0;0;1;0;0;0;0;0;0;0;2;0;1;3;0;0;0;2;1;1;0;0;1;1;0;0;1;0;0;0;0;0;1;0;0;0;1;0;0;0;1;1;0;1;0;0;0;0;0;1;0;1;0;0;0;1;1;0;2;0;0;0;0;0;1;0;0;0;0;0;2;0;0;0;0;2;1;0;0;1;1;1;2;2;0;0;1;0;0;0;0;0;0;1;0;0;0;3;1;0;0;0;0;0;1
PLAGL1_M06723_1.94d.bed	0.10321100917431193	45	436	46447	2;4;1;2;5;4;7;2;6;4;2;6;3;2;3;2;1;2;4;1;5;3;2;5;4;1;2;3;3;1;2;1;5;3;4;6;0;3;3;8;5;4;2;5;3;2;2;2;7;0;4;6;2;4;1;1;2;2;2;2;5;7;5;3;4;3;3;2;3;5;6;1;3;4;5;3;1;1;4;2;2;2;2;6;4;4;3;3;5;1;4;2;1;2;1;1;2;2;2;2;8;2;1;2;2;5;3;3;4;2;2;3;3;2;1;4;4;1;2;2;2;2;3;6;0;1;0;1;0;1;3;2;1;0;3;3;4;6;3;1;2;2;4;2;2;4;4;3;3;5
NR1D1_M08991_1.94d.bed	0.10317460317460317	13	126	33434	3;0;0;0;0;4;0;1;5;2;0;0;0;3;2;0;2;2;0;5;0;1;2;0;2;1;1;1;0;0;0;2;0;0;0;0;1;1;0;2;0;2;2;2;0;0;0;0;3;0;0;1;0;0;1;1;0;1;2;0;0;1;2;1;2;0;0;0;0;1;0;1;1;1;1;2;2;0;0;0;1;1;1;0;0;0;1;0;1;2;1;3;0;1;1;2;0;0;0;2;1;1;2;1;1;0;1;0;0;0;1;0;0;0;2;1;0;0;1;0;0;2;0;3;0;2;0;1;1;1;0;2;0;0;0;0;1;1;0;3;2;0;1;0;1;0;0;0;0;2
ZNF280A_M10358_1.94d.bed	0.10309278350515463	20	194	54228	3;2;1;0;1;1;2;1;2;1;0;1;1;2;2;0;1;0;1;2;0;0;3;1;0;0;2;2;2;0;2;1;0;1;0;4;0;0;0;2;0;0;0;2;1;0;0;0;3;1;0;1;3;0;1;4;3;0;0;1;1;0;2;2;0;2;1;0;4;1;1;0;1;3;1;0;2;1;0;1;2;1;0;1;2;2;1;0;0;3;2;1;0;2;0;0;1;2;0;4;2;2;3;1;2;2;1;1;3;1;2;0;4;1;2;0;1;0;1;1;2;1;3;0;1;0;2;3;2;0;2;2;0;1;2;1;3;2;1;4;3;2;4;1;2;2;1;0;1;4
ZNF468_ZNF468.RCADE.bed	0.10303239145416954	299	2902	222128	22;20;18;18;25;25;15;25;24;23;19;16;16;19;17;17;12;10;18;20;22;19;17;24;26;22;11;17;17;17;9;17;17;17;30;20;13;29;15;16;31;25;17;22;18;27;20;21;23;19;28;25;24;26;26;29;30;22;24;26;19;27;25;29;18;30;33;27;9;24;16;20;21;21;9;19;17;27;25;17;18;15;24;22;25;28;25;22;25;21;22;20;16;17;20;30;18;21;26;22;21;22;23;14;22;21;25;21;21;20;20;15;12;14;14;12;11;18;12;11;11;11;21;17;11;13;12;15;22;10;19;12;16;13;…
ZNF528_M10374_1.94d.bed	0.10285714285714286	18	175	40945	3;0;2;5;3;3;0;1;2;0;0;4;2;1;2;1;0;0;2;0;1;1;2;4;0;0;4;0;3;2;2;0;1;0;0;1;1;1;0;0;0;2;4;1;1;2;1;2;0;1;0;3;1;3;0;0;0;2;0;3;0;1;1;2;0;2;1;1;1;0;0;1;2;1;0;1;5;0;2;1;1;1;1;0;0;2;0;5;0;0;0;3;2;1;2;0;1;1;0;0;0;0;0;1;2;0;0;2;1;0;0;0;0;3;1;1;0;1;0;3;1;0;2;1;0;4;0;0;0;0;1;0;3;2;1;0;0;2;1;2;1;1;2;1;5;2;1;0;0;4
NEUROD2_M05927_1.94d.bed	0.10204081632653061	5	49	25895	2;2;0;0;0;0;2;2;2;0;0;0;0;4;0;0;0;0;0;0;2;0;2;0;0;2;0;0;0;0;2;0;0;0;0;0;0;2;0;0;0;0;0;0;0;0;0;0;0;0;0;0;0;0;0;0;0;0;0;0;2;2;0;0;0;0;0;2;0;0;0;0;0;0;0;0;0;0;0;0;0;0;0;0;0;0;0;0;0;0;0;0;0;0;0;0;2;0;2;0;0;0;0;0;0;0;0;0;0;0;0;0;0;0;0;0;0;0;0;0;0;2;0;0;0;0;0;0;0;2;2;0;0;0;0;0;0;0;0;0;2;0;0;0;0;0;0;2;2;2
ATOH7_M00242_1.94d.bed	0.10204081632653061	5	49	25895	2;2;0;0;0;0;2;2;2;0;0;0;0;4;0;0;0;0;0;0;2;0;2;0;0;2;0;0;0;0;2;0;0;0;0;0;0;2;0;0;0;0;0;0;0;0;0;0;0;0;0;0;0;0;0;0;0;0;0;0;2;2;0;0;0;0;0;2;0;0;0;0;0;0;0;0;0;0;0;0;0;0;0;0;0;0;0;0;0;0;0;0;0;0;0;0;2;0;2;0;0;0;0;0;0;0;0;0;0;0;0;0;0;0;0;0;0;0;0;0;0;2;0;0;0;0;0;0;0;2;2;0;0;0;0;0;0;0;0;0;2;0;0;0;0;0;0;2;2;2
ATOH1_M09462_1.94d.bed	0.10204081632653061	5	49	25895	2;2;0;0;0;0;2;2;2;0;0;0;0;4;0;0;0;0;0;0;2;0;2;0;0;2;0;0;0;0;2;0;0;0;0;0;0;2;0;0;0;0;0;0;0;0;0;0;0;0;0;0;0;0;0;0;0;0;0;0;2;2;0;0;0;0;0;2;0;0;0;0;0;0;0;0;0;0;0;0;0;0;0;0;0;0;0;0;0;0;0;0;0;0;0;0;2;0;2;0;0;0;0;0;0;0;0;0;0;0;0;0;0;0;0;0;0;0;0;0;0;2;0;0;0;0;0;0;0;2;2;0;0;0;0;0;0;0;0;0;2;0;0;0;0;0;0;2;2;2
KLF15_M08874_1.94d.bed	0.10193164933135215	343	3365	203015	18;12;18;16;19;26;17;8;17;14;14;29;23;16;32;23;13;18;23;17;15;19;30;18;31;16;15;18;24;16;23;19;13;29;30;22;24;26;32;15;30;24;20;12;34;28;32;24;30;27;43;36;26;22;33;33;41;23;35;27;46;39;41;49;52;32;24;23;26;27;39;20;27;16;13;15;12;29;14;29;18;20;26;39;29;39;29;26;21;21;26;29;29;34;32;29;35;20;18;39;16;30;10;24;25;15;27;12;18;16;15;25;14;23;12;22;12;18;12;13;12;17;23;24;18;14;15;14;11;7;27;12;32;14…
E2F7_M05637_1.94d.bed	0.1016949152542373	6	59	28006	1;0;2;1;2;0;0;0;0;0;0;0;1;0;0;1;0;2;0;1;1;0;1;0;0;0;0;1;0;0;1;0;0;0;1;2;1;0;1;0;0;0;2;1;1;1;0;0;0;2;1;0;0;0;0;2;0;0;0;0;0;0;1;0;0;1;0;1;0;0;0;1;0;0;0;0;1;0;0;0;1;1;0;0;0;0;0;0;0;0;0;0;0;0;0;0;0;0;0;2;1;0;0;0;0;1;0;0;1;1;0;2;0;1;1;1;0;0;0;1;0;0;0;1;0;1;0;0;1;1;0;0;0;0;0;0;0;0;0;0;0;0;0;1;1;1;0;1;0;1
ZNF75A_M06254_1.94d.bed	0.1016260162601626	25	246	48853	1;1;0;3;2;5;3;2;2;1;0;2;2;2;2;4;2;3;1;1;0;0;3;2;1;5;0;1;0;2;1;2;2;3;2;0;2;3;2;0;0;2;3;0;2;2;2;3;1;2;2;1;2;0;3;2;3;1;2;1;3;1;3;1;1;3;3;2;2;2;4;0;1;0;3;0;2;1;1;2;1;2;1;2;0;1;2;2;1;2;1;2;2;2;1;2;1;2;0;1;4;1;5;1;3;1;1;1;0;2;3;1;8;3;2;2;1;2;0;0;1;1;0;2;2;1;0;1;1;1;2;0;1;0;2;1;1;1;1;1;2;1;3;0;1;1;1;2;2;4
ZNF419_M10413_1.94d.bed	0.10093896713615023	86	852	104480	6;8;10;3;6;7;7;10;7;6;4;6;11;8;6;8;1;2;5;7;6;4;8;7;5;10;8;4;6;4;1;11;6;7;2;9;3;12;5;6;4;4;9;2;3;6;7;4;3;1;7;5;8;7;7;6;10;7;6;4;3;5;6;10;6;4;5;10;7;5;3;6;7;2;6;7;5;6;8;4;5;3;2;6;10;11;3;3;3;5;12;4;3;5;3;5;4;6;7;4;4;8;4;10;7;5;10;10;3;8;4;2;3;5;4;11;1;4;6;4;6;5;2;3;3;8;8;7;4;7;5;4;2;7;6;3;7;3;7;7;5;7;6;7;9;3;4;4;5;3
THRA_M06211_1.94d.bed	0.10067114093959731	15	149	35980	2;1;2;3;0;2;2;1;0;0;2;4;1;1;0;1;3;4;0;1;0;0;0;0;2;1;4;2;2;0;1;0;0;0;0;2;3;3;0;0;2;0;2;1;2;0;0;2;0;0;2;0;1;0;0;0;1;0;0;2;0;2;0;1;0;0;1;2;0;4;0;0;2;0;2;1;0;0;0;0;2;1;4;0;5;2;0;2;0;1;0;2;0;0;1;2;1;3;0;1;2;0;0;0;0;0;0;0;0;2;0;0;0;2;0;0;2;2;2;0;0;2;0;2;0;3;2;0;1;2;0;3;0;0;0;3;0;0;0;0;2;2;0;0;2;0;1;2;0;2
ZNF35_M10404_1.94d.bed	0.10050251256281408	80	796	112475	7;9;5;6;11;5;12;5;6;7;6;8;9;8;6;5;12;6;10;5;3;7;7;5;3;8;6;1;4;4;3;7;7;5;6;3;4;5;4;9;2;7;6;3;7;5;4;8;7;2;5;5;6;3;2;6;3;6;6;8;4;3;2;5;3;6;4;5;7;5;3;7;6;3;2;6;4;6;4;6;4;8;3;1;5;3;5;2;3;5;5;4;7;2;8;3;7;4;4;4;5;9;6;6;1;6;8;5;7;5;2;6;3;5;4;8;4;6;3;7;2;5;3;8;6;2;4;7;9;4;4;2;6;4;10;4;8;4;12;5;2;5;4;6;5;8;2;9;6;5
PLAG1_M02715_1.94d.bed	0.10050251256281408	100	995	105749	10;6;7;7;3;7;7;4;10;6;4;5;9;10;11;6;10;3;7;3;9;13;5;8;7;7;2;4;5;5;4;6;6;3;7;7;6;7;3;7;7;8;6;11;5;10;5;9;10;8;7;4;2;11;6;5;8;8;6;4;9;9;13;11;4;8;6;5;7;5;6;2;7;0;8;13;6;8;5;8;4;7;9;7;10;4;7;3;11;4;9;7;7;5;8;9;5;5;7;5;6;6;11;5;7;4;5;4;2;5;8;3;6;7;3;8;9;5;9;11;4;5;5;9;11;8;7;6;4;10;9;6;5;8;4;6;2;6;8;8;10;5;8;10;10;6;4;9;3;5
ZBTB6_M06843_1.94d.bed	0.10050251256281408	20	199	40807	1;2;2;1;3;5;0;1;0;2;1;1;1;2;1;1;1;2;0;1;1;1;4;2;3;2;1;0;0;1;1;2;2;1;1;1;0;2;0;2;0;2;0;1;0;3;2;1;1;1;0;2;1;2;2;3;1;0;0;2;2;0;1;1;1;0;2;0;1;2;2;1;2;2;0;2;0;3;0;3;1;0;0;1;0;0;0;1;2;4;1;1;0;2;3;1;0;0;0;1;3;2;2;3;1;1;2;0;0;2;4;4;1;0;3;0;1;1;2;0;0;1;1;0;1;4;0;1;1;3;3;2;0;1;1;3;0;1;0;2;4;3;1;2;1;4;0;1;1;2
ZNF30_ZNF30.RCADE.bed	0.10046189376443418	870	8660	226819	41;40;25;35;42;41;50;37;28;40;40;41;39;33;59;45;42;51;55;44;49;47;58;72;55;66;65;70;51;68;78;55;60;92;82;68;82;75;75;91;74;117;82;111;96;116;102;115;116;136;117;121;103;94;94;111;116;85;104;98;94;100;95;77;78;85;74;51;67;62;58;62;64;48;48;38;52;52;60;38;65;60;60;68;63;65;60;66;53;69;67;54;67;71;73;73;66;61;71;51;78;63;61;64;66;56;47;53;58;47;52;42;51;43;35;55;33;33;34;36;30;36;30;31;36;23;28;22;3…
ZNF596_M10405_1.94d.bed	0.10004058441558442	493	4928	580275	20;26;15;46;44;52;45;24;40;34;28;32;31;36;55;27;38;22;43;20;20;20;38;56;29;33;23;38;42;41;17;31;22;24;30;24;27;38;45;34;32;45;38;25;61;45;41;25;30;28;32;23;17;18;15;46;62;32;27;22;34;32;31;20;13;23;22;23;42;42;26;30;49;44;34;28;25;31;18;27;24;36;22;29;27;27;32;41;49;40;12;43;44;35;28;47;44;37;20;35;38;51;46;47;40;25;39;38;36;34;32;33;54;38;28;32;18;32;34;41;28;28;36;23;14;42;26;35;42;41;16;22;21;…
ELK1_M09537_1.94d.bed	0.1	1	10	19964	2;0;0;0;0;0;0;0;0;0;0;0;0;0;0;0;0;0;0;0;0;0;0;0;0;0;0;0;0;0;0;0;0;0;0;0;0;2;0;0;0;0;0;2;0;0;0;0;0;0;0;0;0;0;0;0;0;0;0;0;0;0;0;0;0;0;0;0;0;0;0;0;0;0;2;0;0;0;0;0;0;0;0;0;0;0;0;0;0;0;0;0;0;0;0;0;0;0;0;0;0;0;0;0;0;0;0;0;0;0;0;0;0;0;0;0;0;0;0;0;0;0;0;0;0;0;0;0;0;0;0;0;0;0;0;0;0;0;0;0;0;0;0;0;0;0;0;0;0;1
SMAD1_M09137_1.94d.bed	0.1	1	10	20412	1;0;0;0;0;0;0;0;0;1;0;0;0;0;0;0;0;0;0;0;0;0;0;0;0;0;0;0;0;0;0;0;0;0;0;0;0;0;0;0;0;0;1;0;0;0;1;0;0;0;0;1;0;0;0;0;0;0;0;0;0;0;0;0;0;0;0;0;0;0;0;0;0;0;0;0;0;0;0;0;0;0;0;0;0;0;0;0;0;0;0;0;0;1;0;0;0;0;0;0;0;0;0;0;0;0;0;0;0;0;0;0;0;0;0;0;0;1;0;0;0;0;0;0;0;0;0;0;0;0;0;0;0;0;0;0;0;0;0;0;0;0;0;1;0;0;0;0;0;1
MAF_M10120_1.94d.bed	0.1	4	40	26178	1;0;0;0;0;2;0;1;0;0;2;1;0;0;0;1;1;0;0;0;0;0;0;2;0;0;2;0;1;0;0;0;0;1;0;0;1;0;0;0;0;2;0;0;0;0;0;0;0;0;0;0;0;0;0;0;0;2;0;2;0;0;1;2;0;0;0;0;0;0;0;0;0;1;0;2;0;0;0;0;0;0;0;0;0;0;0;0;0;1;2;0;0;0;0;0;0;0;0;0;1;0;0;0;0;0;0;1;0;0;0;0;0;0;0;1;0;0;0;0;0;0;0;0;0;0;0;0;0;0;0;0;0;0;1;0;0;2;0;0;0;0;0;0;0;1;0;0;0;1
SMAD3_M06083_1.94d.bed	0.1	1	10	20412	1;0;0;0;0;0;0;0;0;1;0;0;0;0;0;0;0;0;0;0;0;0;0;0;0;0;0;0;0;0;0;0;0;0;0;0;0;0;0;0;0;0;1;0;0;0;1;0;0;0;0;1;0;0;0;0;0;0;0;0;0;0;0;0;0;0;0;0;0;0;0;0;0;0;0;0;0;0;0;0;0;0;0;0;0;0;0;0;0;0;0;0;0;1;0;0;0;0;0;0;0;0;0;0;0;0;0;0;0;0;0;0;0;0;0;0;0;1;0;0;0;0;0;0;0;0;0;0;0;0;0;0;0;0;0;0;0;0;0;0;0;0;0;1;0;0;0;0;0;1
MYBL1_M05920_1.94d.bed	0.1	1	10	20782	1;0;0;0;0;0;0;1;0;0;0;0;0;0;0;0;0;0;0;0;0;0;0;0;0;0;0;0;1;0;0;0;0;0;1;0;0;0;0;0;0;0;0;0;0;0;0;0;0;0;0;1;0;0;0;0;0;0;0;0;0;0;0;0;0;0;0;0;0;0;0;0;0;0;0;0;0;0;0;0;0;0;0;0;0;0;0;0;0;0;0;0;0;0;0;0;0;0;0;0;0;0;0;0;0;1;0;0;0;0;0;0;0;0;0;0;0;0;0;0;0;0;0;1;0;0;0;0;1;0;0;0;0;0;0;0;0;0;0;0;0;0;0;0;0;0;0;0;0;1
RARA_M10176_1.94d.bed	0.1	5	50	24946	2;1;1;0;0;1;0;0;1;0;0;0;0;0;0;0;0;0;0;1;0;0;0;0;0;0;1;2;1;1;0;0;1;0;0;2;0;0;0;0;1;0;0;0;0;2;1;0;0;1;0;0;0;0;0;1;0;0;0;0;0;0;2;0;1;0;0;0;0;0;0;0;0;0;1;0;0;0;0;1;0;1;2;0;1;0;1;1;1;1;0;1;1;0;0;0;0;0;0;0;1;0;0;0;0;0;0;0;1;0;0;0;0;0;0;0;0;0;0;1;1;0;1;0;0;0;0;0;0;1;0;0;0;1;0;0;1;1;0;1;0;0;1;0;0;0;1;0;0;1
ZNF197_ZNF197.RCADE.bed	0.1	47	470	75482	4;5;5;3;6;3;6;8;6;5;3;6;3;2;0;5;4;1;1;6;2;4;4;2;4;7;4;7;1;2;4;4;0;2;2;3;1;4;5;2;4;2;1;3;2;3;3;2;1;3;1;2;2;6;3;4;4;2;4;7;4;0;2;3;4;3;3;1;6;3;6;0;6;2;1;4;1;3;1;4;0;4;4;5;5;2;4;1;3;1;4;3;2;4;3;6;2;2;2;3;2;2;3;8;4;5;2;6;1;4;1;5;2;2;3;4;0;3;3;3;4;2;4;4;2;2;5;2;0;3;4;3;3;5;2;3;2;2;2;3;3;6;2;1;1;7;0;1;4;2
MAF_M10114_1.94d.bed	0.1	11	110	32508	1;3;2;2;1;0;1;0;0;1;3;1;3;3;0;1;1;1;1;1;1;0;1;0;1;0;1;1;2;0;0;0;0;0;1;0;0;2;1;1;0;0;0;0;2;2;0;2;1;0;0;1;0;0;0;0;0;1;1;0;1;0;0;0;0;1;1;1;2;1;0;0;0;1;0;0;0;0;2;0;1;1;5;0;0;1;0;2;1;0;1;0;0;0;0;0;1;1;3;1;1;0;0;0;0;2;1;1;0;2;0;0;0;2;0;0;2;1;1;0;0;0;0;1;3;1;1;0;0;1;0;0;0;1;0;0;0;1;1;1;2;2;0;0;1;1;0;0;0;3
ZNF496_ZNF496.MEME.bed	0.09998184349089148	1652	16523	1984286	135;132;140;139;114;144;140;129;130;146;142;123;135;129;167;151;133;125;139;118;133;121;119;117;104;134;136;123;132;122;121;140;131;135;106;107;128;124;124;101;105;110;131;102;99;117;100;86;99;88;75;90;82;98;77;81;84;70;63;78;85;63;83;116;111;78;64;91;80;91;111;176;94;70;65;78;103;167;119;108;94;91;93;112;96;75;69;87;63;74;63;85;91;112;77;91;88;92;94;101;96;93;100;113;111;96;104;102;90;113;109;10…
ZNF219_M06854_1.94d.bed	0.0994305738063951	227	2283	234517	14;16;12;16;23;27;14;21;15;17;21;22;13;15;14;18;11;16;18;16;14;18;17;17;14;16;19;18;20;19;20;18;6;20;16;19;13;18;17;17;12;14;8;14;14;13;15;11;22;11;15;18;10;15;13;15;8;17;15;14;15;18;11;21;11;12;14;15;16;8;21;14;13;15;25;13;9;14;13;11;21;18;7;13;14;11;10;12;11;23;18;16;17;16;13;21;19;12;19;11;17;9;21;12;14;8;17;12;16;7;12;21;20;9;19;18;9;14;8;8;14;17;11;17;11;11;23;14;15;18;19;12;23;13;16;13;21;2…
ZNF16_M10342_1.94d.bed	0.09923664122137404	39	393	54070	3;1;4;3;2;2;2;3;1;7;4;5;4;3;1;1;1;4;2;7;2;3;1;2;1;2;3;2;5;5;2;3;3;2;1;2;3;1;3;2;1;1;3;2;0;4;5;0;2;5;3;3;1;1;1;3;3;1;3;1;5;5;4;3;6;1;0;1;0;4;2;6;5;4;0;1;4;1;2;1;0;4;5;5;0;4;0;3;1;4;3;2;3;8;3;3;0;0;2;3;4;3;3;1;4;2;2;3;6;2;1;3;7;3;0;3;2;1;3;3;3;1;2;3;6;3;3;2;3;0;0;4;2;1;1;2;1;1;2;3;7;4;2;3;3;4;2;4;3;2
RARA_M10181_1.94d.bed	0.09900471451021477	189	1909	245146	19;19;13;20;14;17;11;13;14;16;15;15;13;16;23;8;16;13;21;15;11;19;14;11;16;14;9;11;13;19;11;8;17;9;9;6;12;16;16;14;14;15;15;10;16;12;14;20;14;12;14;8;10;10;17;5;12;9;9;5;7;4;7;6;8;8;4;13;16;12;10;9;19;19;9;11;6;13;6;10;18;9;9;11;15;6;10;10;8;10;9;5;9;7;15;14;14;9;9;13;14;16;9;7;12;12;12;8;9;10;12;17;11;13;19;16;16;9;13;18;12;16;15;17;11;14;15;14;19;20;14;11;10;18;15;19;13;16;12;14;12;11;19;11;14;1…
ZNF484_ZNF484.RCADE.bed	0.09878458753555729	382	3867	311002	26;16;18;31;18;28;28;23;21;27;26;33;25;31;34;25;20;19;27;29;21;30;28;22;22;15;28;23;24;26;29;26;27;34;30;26;37;26;28;35;16;25;33;23;29;37;31;26;30;30;31;39;33;24;42;32;24;31;17;28;32;32;45;29;34;23;30;22;21;21;27;20;15;17;14;27;21;14;30;36;36;32;32;26;38;30;32;34;24;38;41;26;27;31;30;36;34;35;27;32;26;36;29;23;28;23;23;25;21;16;13;24;22;11;21;26;21;25;20;17;16;19;27;20;24;21;24;18;21;18;29;31;24;…
GLIS1_M05765_1.94d.bed	0.09876543209876543	8	81	26180	2;0;2;2;0;0;1;0;2;1;0;1;0;1;1;1;0;0;1;0;2;0;0;0;0;0;0;0;0;0;2;0;0;1;0;1;1;1;2;0;1;1;1;0;0;1;0;2;2;0;1;1;1;0;0;1;0;0;0;2;0;1;0;1;0;0;0;1;2;0;1;1;0;0;0;1;0;0;1;0;0;0;0;0;0;1;2;0;0;1;0;0;0;1;0;2;3;0;0;0;2;0;1;0;2;0;0;1;0;0;1;1;0;1;0;0;1;2;2;1;0;0;0;0;0;1;0;1;1;0;0;0;0;0;1;0;0;1;1;0;0;0;0;0;0;0;0;0;0;1
RFX4_M06052_1.94d.bed	0.09859154929577464	21	213	39969	1;6;2;0;0;0;2;0;0;3;0;0;0;0;4;0;0;0;2;1;0;0;0;2;2;0;3;0;2;0;0;0;2;0;2;0;0;4;2;1;0;0;1;0;2;2;5;2;1;0;2;0;0;2;4;2;1;3;8;2;2;0;5;2;0;7;1;0;2;0;0;1;0;0;4;0;3;1;0;1;4;4;0;4;4;4;2;4;1;2;8;2;0;0;2;0;0;1;2;2;4;2;0;3;0;4;0;2;0;6;0;0;2;2;1;0;1;1;0;0;0;2;0;0;2;2;0;1;2;0;3;3;2;0;0;0;0;0;1;2;0;0;0;1;2;1;1;2;2;2
TLX1_M06826_1.94d.bed	0.09844559585492228	19	193	30808	8;1;0;1;1;0;1;1;0;2;1;2;2;0;0;2;0;1;0;0;2;1;0;0;0;1;4;1;0;2;3;2;1;1;1;1;2;1;0;4;1;3;1;2;3;2;2;2;0;2;3;1;2;1;0;1;1;0;0;1;0;0;2;4;0;0;0;1;2;0;0;0;0;2;1;0;1;4;2;0;3;2;1;2;3;1;3;2;2;2;1;1;2;0;0;1;1;5;1;2;2;1;1;2;2;2;0;1;0;3;0;0;0;1;2;3;1;1;2;2;2;0;1;2;0;2;2;3;2;1;0;0;0;0;0;0;1;3;1;1;1;0;1;2;1;1;1;2;2;2
E2F7_M08596_1.94d.bed	0.09803921568627451	5	51	24240	2;0;0;0;0;0;0;1;0;0;0;0;0;0;0;0;0;0;0;0;0;0;0;0;0;1;0;1;0;0;0;0;0;1;0;0;0;0;0;0;2;0;1;1;0;0;1;0;0;1;2;1;0;0;1;2;1;1;0;0;1;2;0;0;0;1;0;1;0;0;0;0;0;0;0;0;0;1;0;0;0;0;1;0;2;0;1;0;0;0;0;0;0;1;0;0;1;0;0;1;0;0;0;1;0;2;0;1;0;0;1;1;0;0;1;1;0;0;2;0;0;0;1;0;0;0;0;0;1;0;0;0;2;0;0;0;2;0;0;0;0;0;0;0;0;0;0;0;0;1
PRDM9_PRDM9.RCADE.bed	0.09771865481444644	1572	16087	962963	97;95;74;100;111;137;142;112;86;123;120;125;96;113;118;123;133;106;104;125;108;102;115;97;96;80;108;91;93;93;116;107;78;132;116;98;111;105;124;107;76;115;108;96;122;121;131;149;113;151;166;160;124;121;115;131;172;136;157;93;161;162;154;148;131;116;120;100;111;90;100;92;93;78;83;61;83;85;90;124;119;124;132;137;167;122;148;120;107;135;140;118;141;144;134;137;121;119;117;126;139;133;97;75;97;120;91;…
WT1_M00579_1.94d.bed	0.09763313609467456	66	676	52355	4;1;3;3;2;3;4;4;3;5;4;4;1;3;7;5;4;6;2;4;6;3;6;3;4;5;6;4;6;4;3;2;5;5;6;8;6;7;3;0;4;4;7;4;5;5;5;5;8;8;11;3;8;4;6;4;4;8;11;2;10;6;7;7;4;8;5;3;8;3;6;6;2;1;4;4;4;6;1;4;6;3;5;5;6;7;7;5;6;9;9;4;8;6;13;6;7;4;2;5;5;2;4;2;3;5;4;6;3;4;4;3;2;1;5;2;3;2;2;4;1;8;8;2;4;4;4;5;1;2;4;2;4;5;3;4;3;4;3;8;8;4;1;2;0;1;3;4;2;3
ZNF225_ZNF225.MEME.bed	0.09758316008316008	751	7696	763934	55;58;52;69;70;75;74;42;59;58;72;84;62;58;61;60;53;44;62;66;50;69;46;59;49;61;56;60;60;66;77;73;54;62;53;48;53;45;60;60;68;53;47;59;44;59;43;53;55;49;40;42;34;61;29;43;42;45;59;44;53;66;62;40;41;51;49;52;66;59;52;50;39;38;36;39;34;36;40;51;73;33;38;32;48;54;64;46;48;50;54;52;51;49;54;29;38;43;46;44;40;42;54;46;43;44;49;62;36;46;70;42;45;43;41;46;48;41;60;51;53;54;55;63;51;47;55;55;48;48;49;47;53;…
HSF2_M08819_1.94d.bed	0.0975609756097561	16	164	37744	1;0;2;2;0;4;1;1;2;3;2;2;1;2;0;3;2;1;2;0;1;0;0;2;0;2;1;1;0;3;0;1;3;0;2;0;1;2;1;1;2;0;0;0;2;0;1;0;0;1;1;2;2;3;1;0;2;0;1;0;0;0;2;1;1;1;2;1;0;2;0;1;1;1;1;1;1;1;0;0;0;4;2;0;0;0;2;2;1;1;1;3;1;0;0;1;0;1;2;3;0;1;0;2;2;2;1;1;1;1;1;0;1;1;1;2;0;1;0;0;0;1;2;0;0;0;0;0;0;1;1;1;1;3;0;2;0;2;1;2;2;1;1;1;2;1;2;1;5;1
DMRTC2_M09488_1.94d.bed	0.0975609756097561	4	41	27310	2;0;1;0;0;1;0;0;0;0;0;0;0;0;0;1;1;0;0;0;0;0;0;0;1;1;0;0;0;0;0;1;0;0;0;1;0;0;1;2;0;0;1;0;0;0;0;0;0;1;0;1;0;0;0;0;1;0;0;0;0;0;0;0;0;0;0;0;1;0;1;0;0;0;0;0;0;0;0;1;0;0;0;0;0;0;0;0;0;0;0;0;0;0;2;0;0;1;0;0;0;0;0;0;1;1;0;0;0;0;0;0;0;0;0;0;0;0;1;0;1;0;0;1;0;0;0;0;1;0;0;0;1;3;1;3;0;0;0;0;0;0;0;0;0;1;1;0;0;1
ZNF671_ZNF671.RCADE.bed	0.0975609756097561	44	451	73217	5;3;3;3;6;1;2;1;2;3;0;3;8;7;5;7;5;2;2;1;6;0;1;3;1;2;5;2;2;5;3;3;3;5;2;1;1;5;2;5;4;5;4;4;1;5;2;4;0;2;3;1;0;4;2;0;6;2;0;3;2;5;3;2;1;3;3;2;4;5;5;2;1;2;4;2;5;1;2;1;2;3;3;2;1;3;1;2;3;2;3;5;8;3;3;3;6;4;2;3;3;7;3;5;3;4;2;2;4;3;7;2;3;1;3;0;7;3;5;4;0;2;1;2;5;4;2;4;2;2;0;4;3;2;1;2;3;6;3;1;6;5;2;0;3;3;3;1;8;4
BHLHA15_M00224_1.94d.bed	0.0975609756097561	8	82	30301	2;0;2;1;2;1;0;0;2;2;0;1;0;0;1;1;0;1;3;1;0;0;1;0;1;1;1;0;0;0;0;0;0;0;0;1;0;1;0;3;0;0;1;0;0;0;0;0;0;0;0;0;3;1;0;0;0;1;1;1;2;1;0;0;5;0;0;0;0;2;1;0;0;0;0;2;0;0;0;0;0;2;0;0;1;0;1;2;1;0;0;1;0;1;0;1;1;0;0;0;0;0;0;1;1;0;1;0;0;0;0;1;0;1;0;1;0;3;0;1;0;0;0;0;1;0;0;0;0;2;1;0;0;0;0;0;0;1;0;0;0;0;0;0;0;1;0;1;0;3
ZNF324_ZNF324A.RCADE.bed	0.0975254730713246	201	2061	85961	15;6;7;17;21;22;20;23;17;15;11;20;16;12;30;31;21;17;14;9;9;9;12;18;18;16;20;22;10;16;25;20;26;21;18;16;20;23;14;16;23;13;9;12;11;12;6;2;10;6;9;7;8;15;16;16;17;16;22;22;17;15;13;19;14;12;17;21;10;12;13;11;16;10;13;9;13;11;10;11;10;18;17;9;9;16;17;17;11;23;20;20;8;18;14;9;10;10;9;8;16;10;8;5;12;12;6;16;13;18;5;9;14;12;12;17;9;10;9;9;16;7;8;12;11;9;9;7;13;10;14;17;17;15;16;8;14;15;9;8;20;24;7;13;14;…
FOXD1_M09581_1.94d.bed	0.0967741935483871	9	93	36399	2;1;1;0;1;1;0;0;0;0;0;2;1;0;0;0;2;0;2;1;1;2;1;1;1;1;0;0;1;0;0;2;1;1;0;1;0;1;2;0;0;1;0;1;1;0;1;0;0;1;1;0;1;1;0;0;0;0;1;0;0;0;0;0;2;2;1;0;2;0;0;0;0;3;0;0;0;0;1;1;0;1;0;0;0;1;0;0;0;0;0;0;0;0;0;1;0;0;3;1;0;0;0;0;1;1;1;0;0;0;0;1;2;0;2;1;0;0;1;1;1;0;1;0;1;3;0;0;3;2;0;1;1;2;0;0;0;0;0;1;3;0;1;0;0;0;0;2;0;1
ZSCAN23_M09413_1.94d.bed	0.0967741935483871	6	62	28314	2;0;0;1;1;0;0;1;0;0;1;0;1;0;0;2;0;0;1;0;1;2;0;1;0;1;1;1;0;0;0;0;0;0;2;0;0;1;0;2;1;0;0;1;3;0;0;0;0;1;0;0;0;0;3;0;1;0;0;1;1;0;0;0;1;0;0;0;0;0;0;0;2;1;0;0;0;0;1;1;0;0;0;0;0;0;0;0;0;0;0;0;0;1;1;0;0;0;0;1;0;0;0;0;0;2;1;0;0;0;0;2;1;0;0;0;0;1;0;1;0;1;1;0;1;0;0;0;0;0;0;0;1;1;0;1;0;0;0;0;0;0;1;0;0;0;1;0;1;1
ZNF410_M09369_1.94d.bed	0.09615384615384616	5	52	26944	1;0;1;0;1;0;0;1;0;1;0;0;0;0;1;0;1;3;1;0;0;0;0;1;0;0;1;0;0;2;0;1;0;1;1;0;0;0;0;0;0;2;0;0;0;0;1;0;0;1;0;1;0;1;1;0;0;1;1;0;1;0;0;0;0;0;1;0;0;1;0;1;0;0;0;1;0;0;0;0;0;0;1;0;0;0;0;1;0;1;0;0;0;0;0;0;1;0;1;0;2;0;0;1;0;0;0;0;0;0;0;0;0;0;1;0;0;0;0;0;0;0;2;0;0;0;0;0;0;1;0;0;1;2;0;1;0;1;0;0;0;0;0;1;0;0;0;0;0;1
ZNF177_M09337_1.94d.bed	0.09615384615384616	5	52	23142	2;0;0;0;0;0;0;0;1;0;0;0;2;0;1;0;0;1;0;0;2;0;1;3;1;0;0;1;0;0;0;0;0;1;0;0;0;0;0;0;0;0;0;1;0;1;0;0;0;0;0;0;1;1;1;0;0;1;0;0;0;0;1;0;0;1;0;0;0;0;2;0;0;0;0;0;0;0;0;0;0;0;0;1;3;1;2;0;0;0;0;0;0;1;0;0;0;0;1;0;0;0;0;0;0;0;0;2;0;0;0;0;0;2;0;0;1;0;0;0;1;1;2;0;0;0;0;0;0;0;1;0;1;0;1;0;1;1;0;0;0;0;0;0;0;0;0;1;0;1
PURA_M06743_1.94d.bed	0.0961385876752182	727	7562	478299	49;37;34;46;62;50;55;50;52;61;54;43;59;67;44;48;54;44;47;42;41;53;54;57;43;44;36;31;46;54;58;62;46;62;46;56;42;44;52;48;38;41;36;50;40;49;46;68;63;55;71;92;68;68;58;59;79;68;59;54;69;85;74;61;59;53;60;57;54;40;50;39;42;47;27;33;31;51;38;55;64;50;64;67;82;68;81;53;47;69;48;70;60;57;84;64;68;67;66;78;64;77;59;44;51;46;55;33;41;27;44;43;27;36;25;47;38;37;27;34;41;31;59;42;49;30;43;26;21;37;53;45;41;…
ZNF787_M10059_1.94d.bed	0.09606986899563319	22	229	42710	2;1;3;0;0;1;0;2;2;0;1;1;2;1;2;2;1;1;3;3;1;2;3;1;0;4;1;0;1;2;1;1;0;0;0;0;5;0;0;2;2;2;1;0;0;2;2;1;2;1;0;1;3;5;0;1;1;1;1;0;4;1;0;2;2;1;2;2;0;1;2;0;0;1;2;4;1;2;1;1;1;0;3;2;2;4;2;3;0;0;2;5;6;1;0;2;3;1;3;0;2;1;0;1;1;4;2;1;3;0;3;4;0;1;1;2;3;0;2;0;1;3;1;1;2;1;1;2;1;5;3;2;0;1;0;0;1;1;2;1;2;1;2;2;2;2;3;1;3;3
HES6_M08756_1.94d.bed	0.0958904109589041	7	73	27142	1;0;0;2;0;0;3;0;0;1;2;0;0;1;1;2;0;1;1;0;0;0;2;0;1;1;0;0;1;1;0;1;0;2;0;0;0;0;1;0;0;0;0;0;0;1;1;0;1;0;2;0;0;0;0;2;1;0;0;1;0;1;0;0;1;0;0;0;1;0;1;0;0;1;1;0;0;0;0;0;1;1;0;0;0;0;1;0;0;1;0;0;1;0;1;0;1;0;0;0;1;1;0;0;0;0;1;0;0;0;2;0;0;0;1;2;0;1;0;0;0;1;0;0;0;2;1;1;1;0;2;0;0;0;0;0;0;0;0;1;0;1;1;2;0;0;2;0;0;1
ZNF567_ZNF567.RCADE.bed	0.095703125	49	512	102060	7;1;7;4;6;1;7;11;4;5;3;2;4;6;7;7;2;4;3;6;7;3;3;1;1;2;2;1;2;4;5;6;3;5;5;2;1;1;3;0;7;0;1;2;3;1;3;3;3;5;6;4;7;4;2;3;3;2;2;1;0;4;1;2;3;3;0;4;6;1;0;1;2;3;3;0;2;2;4;4;5;8;1;2;1;0;4;3;2;3;5;4;2;4;6;3;3;2;1;3;2;2;5;2;5;0;1;3;1;5;3;3;2;4;1;4;1;2;7;4;8;1;5;2;4;3;4;2;3;2;7;5;3;6;5;4;6;4;5;7;2;10;2;4;3;4;3;4;8;5
ZSCAN5A_M09419_1.94d.bed	0.0955585464333782	71	743	130126	13;9;4;7;4;5;8;7;3;3;5;10;6;8;7;2;5;4;2;6;4;7;5;5;6;7;3;4;6;8;6;3;8;3;4;10;5;7;1;5;2;4;6;4;1;2;5;7;2;5;8;5;1;7;5;2;4;2;5;4;4;5;11;5;2;4;4;1;5;3;7;4;7;4;4;5;5;6;5;3;5;2;3;4;7;5;3;4;3;8;4;3;5;7;2;7;4;2;5;3;7;5;5;3;2;4;4;5;2;8;9;5;5;6;5;4;6;3;8;7;6;3;4;3;7;4;2;4;3;9;1;13;7;5;5;4;7;2;8;2;3;9;7;3;3;6;8;4;3;8
E2F3_M05632_1.94d.bed	0.09523809523809523	2	21	22362	2;0;0;1;0;0;0;0;0;0;0;0;0;0;0;0;0;0;0;0;0;0;0;0;0;1;1;0;0;0;0;0;0;0;0;0;0;0;0;0;0;0;0;0;1;0;0;1;0;1;0;0;0;0;0;0;0;0;0;0;0;0;1;0;0;0;0;0;0;0;0;0;0;0;0;0;0;0;0;0;1;0;1;0;1;0;0;0;0;0;0;0;0;0;0;0;0;0;0;0;0;0;0;1;0;0;0;1;0;0;0;0;0;1;1;0;0;0;0;0;0;0;0;0;1;0;0;0;0;0;0;0;1;0;0;0;0;0;0;0;0;0;0;0;0;0;1;0;0;1
SIX1_M09125_1.94d.bed	0.09523809523809523	2	21	21264	1;1;0;0;0;0;0;0;0;0;0;0;0;2;0;0;0;0;0;0;0;1;1;0;0;1;0;0;0;1;0;0;0;0;0;0;0;0;1;0;0;0;0;0;0;0;0;0;0;0;0;1;0;0;0;0;0;0;0;0;0;0;0;0;0;1;0;0;0;0;0;0;0;0;0;0;0;0;0;0;0;0;0;0;0;0;0;0;0;0;0;0;0;0;1;0;0;0;0;0;0;0;0;0;0;0;1;0;0;1;0;0;0;0;0;2;0;0;0;1;0;0;0;0;1;0;0;0;0;0;0;0;0;0;0;0;0;0;0;0;1;0;0;0;0;0;0;0;0;1
SIX1_M09123_1.94d.bed	0.09523809523809523	2	21	21264	1;1;0;0;0;0;0;0;0;0;0;0;0;2;0;0;0;0;0;0;0;1;1;0;0;1;0;0;0;1;0;0;0;0;0;0;0;0;1;0;0;0;0;0;0;0;0;0;0;0;0;1;0;0;0;0;0;0;0;0;0;0;0;0;0;1;0;0;0;0;0;0;0;0;0;0;0;0;0;0;0;0;0;0;0;0;0;0;0;0;0;0;0;0;1;0;0;0;0;0;0;0;0;0;0;0;1;0;0;1;0;0;0;0;0;2;0;0;0;1;0;0;0;0;1;0;0;0;0;0;0;0;0;0;0;0;0;0;0;0;1;0;0;0;0;0;0;0;0;1
SIX1_M09127_1.94d.bed	0.09523809523809523	2	21	21264	1;1;0;0;0;0;0;0;0;0;0;0;0;2;0;0;0;0;0;0;0;1;1;0;0;1;0;0;0;1;0;0;0;0;0;0;0;0;1;0;0;0;0;0;0;0;0;0;0;0;0;1;0;0;0;0;0;0;0;0;0;0;0;0;0;1;0;0;0;0;0;0;0;0;0;0;0;0;0;0;0;0;0;0;0;0;0;0;0;0;0;0;0;0;1;0;0;0;0;0;0;0;0;0;0;0;1;0;0;1;0;0;0;0;0;2;0;0;0;1;0;0;0;0;1;0;0;0;0;0;0;0;0;0;0;0;0;0;0;0;1;0;0;0;0;0;0;0;0;1
TLX1_M01240_1.94d.bed	0.09523809523809523	4	42	25048	1;0;1;0;0;3;0;0;0;0;0;1;0;0;0;0;1;1;0;0;0;0;0;0;0;0;0;1;1;0;1;0;0;0;0;0;0;1;0;0;0;0;0;0;0;1;0;0;0;0;0;0;1;1;0;0;0;1;0;0;0;0;0;0;0;0;1;0;1;1;0;0;0;0;0;0;1;1;0;0;0;0;0;0;0;1;0;0;1;0;0;0;0;1;0;0;0;0;0;0;1;0;0;0;0;0;0;0;0;0;0;0;1;0;0;0;1;2;0;1;0;0;1;2;0;1;0;0;0;0;0;0;0;0;0;0;0;0;0;1;0;1;0;0;1;1;1;1;0;1
ZNF300_ZNF300.MEME.bed	0.09522405660377359	323	3392	229606	26;28;17;22;19;29;37;25;23;22;31;19;23;24;20;28;24;26;21;27;28;27;21;20;33;16;22;24;16;32;27;21;21;24;14;22;20;22;24;22;19;21;21;14;14;26;15;20;32;27;33;27;25;30;25;15;29;34;29;24;28;38;25;22;22;16;16;18;22;9;22;20;16;16;14;18;15;19;20;11;35;25;37;38;23;25;24;16;36;26;31;20;34;28;30;19;24;30;27;33;30;24;26;22;20;28;19;8;16;19;18;23;20;23;18;23;26;17;14;15;12;20;27;38;21;20;19;18;16;20;25;16;21;20…
ZNF79_ZNF79.RCADE.bed	0.0945945945945946	21	222	55746	4;3;1;2;0;1;2;4;1;0;1;3;1;0;1;1;2;0;2;2;2;1;2;2;2;2;1;1;2;1;0;5;0;2;2;2;1;1;3;0;0;0;0;0;2;3;2;1;1;3;0;2;3;1;2;0;1;3;2;2;0;3;0;0;0;1;0;1;1;2;2;0;0;0;1;2;1;2;1;1;2;3;1;1;0;1;1;4;2;1;1;0;1;1;1;2;2;0;4;1;2;3;0;0;2;2;2;0;1;1;0;4;0;2;3;2;0;1;3;1;3;1;6;1;2;1;3;1;1;3;3;0;1;0;1;0;1;2;1;1;1;3;1;2;5;3;1;0;1;5
ZNF506_ZNF506.MEME.bed	0.0944206008583691	66	699	72357	6;7;5;6;2;7;11;7;5;7;5;4;10;5;2;7;6;3;9;3;4;6;5;5;1;9;4;11;5;5;6;3;7;2;3;5;7;5;10;5;8;3;9;6;5;5;4;11;2;9;4;4;3;7;6;3;3;8;1;7;5;2;3;6;7;3;6;4;4;2;3;6;3;2;4;10;3;4;4;3;2;5;6;7;5;4;4;3;7;7;1;2;2;5;5;5;6;8;6;3;6;5;4;2;8;3;1;4;3;8;3;5;2;1;5;4;6;6;5;4;3;2;3;3;6;3;8;6;1;7;3;2;2;3;1;4;4;4;6;3;1;3;0;0;3;2;9;2;3;6
ELF3_M05650_1.94d.bed	0.09433962264150944	5	53	23908	1;0;0;0;0;0;0;0;0;1;0;1;0;1;0;1;0;0;0;0;0;0;0;0;0;0;0;1;0;0;0;0;0;0;0;2;1;0;1;1;0;1;0;0;0;0;0;0;0;0;1;3;1;1;2;0;0;1;0;1;0;0;0;1;0;1;1;0;1;0;0;0;0;2;1;0;1;0;0;0;0;0;0;0;0;0;0;1;1;0;2;1;1;0;0;0;0;0;1;0;1;0;0;1;0;0;0;0;0;0;0;0;1;1;1;0;0;0;0;1;0;1;0;0;0;1;0;0;0;0;0;0;0;0;0;0;0;1;1;0;0;0;1;0;1;0;0;0;1;2
ZNF879_ZNF879.RCADE.bed	0.09416108931456266	408	4333	281012	41;39;46;45;48;40;60;31;48;52;42;31;34;44;30;30;38;47;38;24;26;25;29;31;37;28;26;33;31;23;33;35;44;26;19;12;24;21;18;20;31;25;23;22;21;29;28;30;26;30;27;30;30;24;19;28;33;24;29;17;28;23;21;28;38;27;16;25;32;21;13;24;29;43;24;30;24;22;11;19;24;21;28;35;28;22;25;20;27;31;29;18;34;30;28;22;35;27;41;37;33;29;21;21;27;19;23;38;22;32;22;26;28;23;19;14;22;23;15;23;31;24;21;30;18;30;23;31;28;28;30;29;21;…
ZFP69_ZFP69.RCADE.bed	0.09401709401709402	22	234	48754	6;2;4;1;1;1;3;2;4;1;0;3;0;3;4;0;1;3;0;1;1;2;0;3;0;3;3;0;2;1;1;1;0;3;4;2;2;1;1;2;3;1;0;1;0;1;1;0;0;1;0;0;3;1;2;1;1;3;1;0;2;1;0;2;0;5;0;2;3;1;2;1;1;2;1;0;2;0;1;2;2;0;1;2;1;1;1;0;1;3;1;1;2;3;1;1;0;3;1;2;1;5;0;2;2;1;1;2;2;2;3;1;1;2;0;1;0;4;0;4;1;1;4;0;1;2;1;3;3;2;3;0;1;3;1;2;1;1;2;1;2;3;4;1;2;0;2;2;2;1
ZIM3_M10420_1.94d.bed	0.09381237524950099	47	501	99351	9;5;1;1;4;6;5;7;8;7;7;7;2;4;5;3;4;8;6;4;4;6;6;1;7;2;7;3;7;4;2;2;4;2;2;6;4;2;2;2;3;4;3;2;3;0;4;1;3;1;2;2;2;2;2;4;0;2;5;3;3;2;3;1;0;2;1;0;2;5;3;3;2;3;2;3;3;3;4;1;4;4;4;6;7;3;3;2;4;1;4;3;2;2;1;3;4;3;2;2;4;2;3;1;1;5;3;1;4;3;2;4;4;4;4;2;3;5;2;1;1;4;4;1;5;3;4;6;4;3;4;5;3;1;2;2;5;4;6;2;3;4;3;4;3;5;2;3;5;5
TLX1_M09257_1.94d.bed	0.09375	3	32	25129	1;0;1;0;0;0;1;0;0;0;0;0;1;0;0;1;0;0;0;0;0;0;0;1;0;0;1;0;0;0;0;0;1;0;0;0;0;1;1;0;0;0;1;2;0;0;0;0;2;0;0;0;0;0;0;0;1;0;0;0;0;0;0;0;0;0;0;0;0;0;0;0;2;0;0;0;0;0;0;0;0;0;0;0;0;0;2;0;0;0;0;0;0;2;0;0;0;0;0;0;0;0;0;0;0;0;0;0;2;0;0;0;0;0;0;0;0;0;0;0;0;0;0;2;1;0;0;0;0;0;2;0;0;0;0;0;0;0;0;0;0;0;0;0;0;0;1;0;0;1
IRX5_M05857_1.94d.bed	0.09375	3	32	25758	3;0;0;0;0;0;1;0;0;0;0;0;0;1;0;1;0;0;0;0;0;1;0;0;0;0;0;0;0;0;0;0;0;0;0;0;0;0;0;0;0;0;1;0;0;0;2;1;0;0;1;1;0;0;0;0;0;0;0;0;1;0;2;0;0;0;0;0;1;0;0;0;0;0;0;0;0;0;0;0;0;1;0;0;0;1;0;0;0;0;1;0;0;0;1;0;1;0;0;0;0;0;0;0;1;0;0;0;0;1;0;0;0;0;0;0;1;1;0;0;0;0;0;0;1;0;0;0;0;0;0;0;0;0;0;2;0;0;0;0;0;0;0;1;0;0;0;0;0;1
NKX2-1_M08973_1.94d.bed	0.09333333333333334	7	75	26662	3;0;1;0;0;0;0;0;0;0;0;2;0;0;0;1;0;2;0;2;0;1;1;0;0;1;0;1;0;1;0;1;1;1;0;0;1;0;1;1;0;0;0;0;0;0;0;3;0;0;0;0;1;1;1;0;1;0;2;0;1;0;0;0;0;1;1;1;0;1;0;0;0;0;0;1;0;1;0;1;1;0;0;0;0;0;1;2;0;0;0;0;1;0;0;1;0;1;1;0;1;1;0;0;1;1;0;0;0;1;2;0;1;0;0;0;1;0;0;2;2;1;0;0;2;0;0;0;0;1;0;1;0;0;0;1;0;2;0;1;0;0;2;0;0;0;0;1;1;1
NKX2-1_M08974_1.94d.bed	0.09333333333333334	7	75	26662	3;0;1;0;0;0;0;0;0;0;0;2;0;0;0;1;0;2;0;2;0;1;1;0;0;1;0;1;0;1;0;1;1;1;0;0;1;0;1;1;0;0;0;0;0;0;0;3;0;0;0;0;1;1;1;0;1;0;2;0;1;0;0;0;0;1;1;1;0;1;0;0;0;0;0;1;0;1;0;1;1;0;0;0;0;0;1;2;0;0;0;0;1;0;0;1;0;1;1;0;1;1;0;0;1;1;0;0;0;1;2;0;1;0;0;0;1;0;0;2;2;1;0;0;2;0;0;0;0;1;0;1;0;0;0;1;0;2;0;1;0;0;2;0;0;0;0;1;1;1
NR5A1_M09007_1.94d.bed	0.09325396825396826	47	504	72450	3;3;6;7;6;1;1;4;3;10;6;1;5;3;3;1;8;8;1;4;2;5;3;5;3;2;9;5;4;4;6;2;5;6;5;1;1;4;1;4;2;2;7;2;2;7;6;3;4;2;4;6;3;3;5;3;4;1;4;6;0;9;5;5;6;1;1;5;3;0;1;5;1;6;2;2;1;4;3;0;4;7;4;3;2;5;0;3;6;2;3;2;3;2;2;2;4;2;2;3;2;5;1;5;4;1;1;1;0;2;5;3;1;5;2;0;1;3;5;4;4;4;5;4;1;1;4;1;7;4;3;4;5;4;5;2;0;4;5;3;2;2;2;3;2;4;2;1;4;2
HES5_M05779_1.94d.bed	0.09320695102685624	59	633	90128	8;10;12;4;8;7;6;4;6;9;0;2;2;4;4;4;9;2;4;4;6;4;4;6;6;6;2;2;4;2;10;8;8;6;4;4;4;4;4;2;4;8;2;0;4;0;4;6;2;2;6;4;2;6;0;4;2;0;2;2;4;0;5;0;2;4;1;2;2;6;4;4;9;8;4;1;4;4;4;0;0;2;4;7;4;4;4;4;2;3;6;6;0;8;10;4;0;8;4;0;7;3;4;6;2;5;3;2;6;2;4;4;0;2;4;8;8;7;2;0;8;2;4;2;7;6;0;0;8;2;4;8;0;2;8;7;6;7;0;4;2;1;5;10;14;0;13;0;4;6
ATOH1_M08943_1.94d.bed	0.09302325581395349	4	43	27814	2;1;0;0;0;0;0;0;0;0;0;1;0;1;1;1;0;0;0;0;0;0;0;0;1;2;0;0;1;1;0;2;1;0;1;0;0;1;0;0;2;1;1;0;0;0;0;0;0;0;0;0;0;0;0;1;0;0;0;2;0;0;0;0;0;0;0;1;0;0;0;0;0;0;1;1;0;0;0;0;0;0;0;0;0;0;0;0;0;1;0;0;1;1;0;0;0;0;0;0;0;0;0;1;1;1;0;1;0;0;0;1;0;0;0;0;0;0;0;0;0;0;0;0;2;0;0;0;2;0;0;0;0;0;0;0;0;0;0;0;0;0;0;0;0;0;0;0;1;2
ESRRA_M08639_1.94d.bed	0.09234234234234234	41	444	63893	2;2;3;5;3;2;2;2;2;10;4;3;3;2;4;1;7;6;2;1;2;3;1;7;4;3;5;4;2;5;2;3;7;4;4;1;2;3;0;5;1;4;5;2;3;2;6;3;4;0;4;5;2;3;2;4;3;2;3;5;0;8;7;4;5;2;3;5;3;1;2;2;1;5;2;1;2;2;3;0;5;6;2;1;2;5;0;4;5;1;3;2;4;2;2;2;4;3;1;5;2;4;1;4;3;0;2;0;1;2;6;3;1;5;2;0;1;1;4;4;2;3;5;5;2;1;4;1;4;4;4;4;2;4;4;4;0;2;5;2;3;0;3;3;2;4;2;1;2;2
ZBTB7C_M06237_1.94d.bed	0.09230769230769231	6	65	23235	1;0;0;1;0;0;1;0;0;1;2;1;0;0;1;0;3;1;0;0;0;0;1;1;0;0;1;0;0;0;0;2;1;2;2;0;0;0;0;1;0;1;1;0;0;0;1;0;1;1;0;0;1;0;0;1;0;0;1;3;2;0;0;0;2;0;0;0;1;0;0;0;1;1;0;1;0;0;0;0;1;0;0;0;1;1;0;0;0;0;1;0;1;0;0;0;0;1;0;0;1;0;0;2;1;0;0;0;0;1;0;2;1;0;0;1;0;0;1;2;0;0;0;0;1;0;0;0;0;0;0;0;0;0;0;0;0;0;0;0;0;1;1;0;0;0;0;0;0;1
KLF17_M08880_1.94d.bed	0.09223300970873786	76	824	94590	5;4;5;6;4;6;6;8;7;7;6;6;6;5;7;6;8;9;5;4;8;6;4;1;4;5;10;8;1;7;6;4;6;6;9;6;6;6;5;3;4;5;6;4;6;6;3;4;3;2;7;6;2;9;5;6;3;3;8;9;8;4;9;5;3;5;3;2;6;2;7;3;8;5;2;5;5;6;6;3;6;7;3;3;1;9;8;6;9;3;13;4;5;6;5;6;6;3;7;7;9;4;2;8;7;4;11;5;7;2;5;9;8;4;4;1;6;2;5;7;5;10;9;2;3;6;5;10;8;4;7;5;6;8;7;5;4;6;5;5;5;4;6;6;2;3;8;5;2;6
SPZ1_M04770_1.94d.bed	0.09197860962566845	86	935	80765	8;5;8;4;7;5;10;10;7;11;7;8;10;8;3;9;9;8;4;7;9;8;6;10;9;4;5;3;9;6;1;8;4;6;7;3;8;14;9;7;4;6;5;7;3;9;8;10;5;8;5;2;4;4;6;7;8;7;2;6;12;9;14;6;8;11;5;9;5;5;8;5;3;2;3;5;3;5;6;6;8;5;11;15;11;6;6;6;4;7;9;7;6;11;13;8;6;7;5;8;7;7;7;2;6;6;11;4;4;5;5;3;5;4;4;5;4;6;4;5;3;5;4;3;4;4;9;2;8;2;9;4;3;1;3;6;3;8;7;5;4;3;3;8;9;1;4;3;4;9
HIC1_M08769_1.94d.bed	0.09195402298850575	8	87	27182	1;0;1;1;0;0;0;0;1;0;2;1;0;0;1;0;1;0;0;0;1;1;0;0;1;0;0;1;1;0;0;0;1;1;1;1;0;0;1;1;0;1;0;0;0;0;0;0;0;1;1;0;0;0;0;1;0;0;0;0;0;0;2;0;2;2;2;1;2;0;0;1;0;0;0;0;0;0;2;0;0;2;0;0;1;0;0;1;0;1;1;1;3;1;1;0;0;1;0;1;1;2;2;0;2;2;0;1;3;1;1;0;0;1;0;0;0;0;1;0;0;0;2;0;0;0;3;0;0;1;0;0;2;2;1;0;0;1;0;1;1;0;0;0;0;0;1;1;0;1
HES7_M05781_1.94d.bed	0.0919175911251981	58	631	88917	8;10;12;4;8;6;7;4;4;9;0;2;2;4;4;4;10;2;4;4;6;4;4;7;5;6;2;1;4;2;10;8;8;6;4;4;4;4;4;2;4;9;2;0;4;0;4;5;2;2;6;4;2;6;1;6;2;0;2;2;4;0;5;0;2;4;3;2;2;6;4;4;9;8;3;0;4;4;4;0;1;2;4;7;4;4;4;4;2;3;6;6;0;8;10;4;0;8;4;0;7;1;4;6;2;6;2;2;6;2;3;4;1;2;3;8;8;6;2;0;8;2;5;2;7;6;0;0;8;2;4;8;0;2;8;7;6;8;0;4;2;0;4;10;14;0;13;0;4;6
ZNF787_M10060_1.94d.bed	0.09159482758620689	170	1856	212572	16;13;19;14;12;17;16;15;16;19;10;16;15;12;11;13;13;12;15;24;13;19;16;8;12;10;11;20;11;9;23;7;10;11;18;3;15;13;15;22;12;17;11;14;7;13;11;18;16;11;10;12;12;14;9;16;10;7;13;9;13;8;7;9;7;5;10;15;7;8;6;8;20;14;20;8;7;9;12;10;11;10;6;4;7;13;5;6;11;6;11;11;7;8;13;7;20;7;13;8;15;10;9;12;14;7;19;13;16;11;16;11;22;15;11;15;18;15;9;12;12;14;15;13;19;10;18;10;13;13;11;13;16;10;13;14;14;13;12;10;11;18;7;13;12…
TBX5_M06174_1.94d.bed	0.09137489325362938	107	1171	162577	13;11;11;15;12;14;11;9;11;9;3;13;8;7;15;15;7;11;7;6;5;11;11;15;9;7;10;12;15;8;2;4;7;6;3;13;11;5;12;6;0;6;15;8;8;11;2;13;2;3;9;2;3;10;6;0;0;5;1;9;4;5;6;5;8;12;16;13;8;9;2;0;8;4;8;11;8;8;5;2;4;7;9;17;10;4;3;9;9;10;9;6;7;6;12;5;3;9;8;0;13;3;4;6;10;6;9;8;10;4;6;10;6;9;13;11;12;7;2;6;11;10;4;4;7;12;12;7;3;6;4;11;10;3;7;6;6;8;12;5;6;6;6;10;10;9;8;7;9;14
DBP_M08771_1.94d.bed	0.09090909090909091	1	11	19346	2;0;0;0;0;0;0;0;0;0;2;0;0;0;0;0;0;0;0;0;0;0;0;0;0;0;0;0;0;0;0;0;0;0;0;0;0;0;0;0;0;0;0;0;0;0;0;0;0;0;2;0;0;0;0;0;0;0;0;0;0;0;0;0;0;0;0;0;0;0;0;0;0;0;0;0;0;0;0;0;0;0;0;2;0;0;0;0;0;0;0;0;0;0;0;0;0;0;0;0;0;0;0;0;0;0;0;0;0;0;0;0;0;0;0;0;0;0;0;0;0;0;0;0;0;0;0;0;0;0;0;0;0;0;0;0;0;0;0;0;0;0;0;0;0;0;0;0;0;2
ATOH1_M08512_1.94d.bed	0.09090909090909091	4	44	28242	1;0;0;0;0;0;1;2;0;0;0;0;1;1;0;0;0;0;0;0;0;0;1;0;0;1;0;1;1;0;0;0;0;0;0;1;0;0;0;0;0;1;0;0;1;0;0;0;0;0;1;0;1;0;0;1;0;0;0;0;1;0;0;1;0;0;0;0;1;0;0;0;0;0;0;0;0;0;0;0;2;0;0;0;0;0;0;0;0;0;0;1;0;0;0;1;1;1;0;1;0;1;1;1;0;0;0;0;0;0;0;2;0;0;1;0;1;1;0;0;1;1;0;0;1;0;1;1;0;0;0;0;0;0;0;0;0;0;0;0;1;0;1;0;0;0;0;0;0;2
ATOH1_M08492_1.94d.bed	0.09090909090909091	4	44	28242	1;0;0;0;0;0;1;2;0;0;0;0;1;1;0;0;0;0;0;0;0;0;1;0;0;1;0;1;1;0;0;0;0;0;0;1;0;0;0;0;0;1;0;0;1;0;0;0;0;0;1;0;1;0;0;1;0;0;0;0;1;0;0;1;0;0;0;0;1;0;0;0;0;0;0;0;0;0;0;0;2;0;0;0;0;0;0;0;0;0;0;1;0;0;0;1;1;1;0;1;0;1;1;1;0;0;0;0;0;0;0;2;0;0;1;0;1;1;0;0;1;1;0;0;1;0;1;1;0;0;0;0;0;0;0;0;0;0;0;0;1;0;1;0;0;0;0;0;0;2
ZNF214_M10443_1.94d.bed	0.09090909090909091	8	88	33014	2;2;1;1;1;1;0;0;1;4;1;0;3;0;0;0;0;1;1;0;1;0;0;0;1;1;1;0;1;1;0;0;1;1;1;1;0;1;2;0;2;0;0;1;1;1;0;1;0;0;2;2;0;2;0;0;1;1;0;1;0;0;0;0;0;0;0;0;1;0;0;0;1;1;0;0;1;1;0;0;0;1;1;1;1;0;1;1;1;0;0;0;1;0;0;2;1;0;1;0;0;0;2;0;0;0;0;0;1;0;1;1;0;0;0;1;0;1;1;0;1;1;1;1;0;0;0;0;0;0;1;1;0;0;1;1;2;2;0;0;0;0;0;0;0;1;0;0;0;2
FOXI1_M08679_1.94d.bed	0.09090909090909091	4	44	25848	1;0;0;0;0;0;0;0;0;0;0;1;1;0;0;0;0;1;0;1;1;0;0;0;1;0;0;0;0;0;0;0;1;0;1;0;0;0;0;0;0;0;2;0;0;0;0;0;1;0;0;0;3;1;1;0;1;1;1;0;1;0;1;0;0;1;0;0;0;0;0;1;1;0;0;0;0;0;0;0;0;0;0;0;0;0;0;1;0;0;0;0;0;0;0;1;1;0;0;0;0;0;1;0;0;0;0;0;0;1;0;0;0;0;0;0;0;1;1;0;0;0;0;0;0;1;0;0;0;0;1;2;0;0;0;1;1;0;0;0;1;1;0;0;0;1;0;0;1;1
NFIL3_M05938_1.94d.bed	0.09090909090909091	2	22	21650	1;0;0;0;0;0;0;0;0;0;0;0;0;0;0;0;0;0;0;0;0;0;0;0;0;0;1;0;0;0;0;1;0;0;0;1;0;1;1;0;0;0;1;0;0;0;1;0;1;0;0;0;0;0;1;0;0;0;0;0;0;0;0;0;0;0;0;0;0;0;0;0;0;0;0;0;1;0;0;0;0;0;0;0;0;0;0;0;0;0;0;1;0;0;0;0;0;1;0;0;0;0;0;0;0;0;0;0;0;0;1;0;0;0;0;2;0;0;0;0;0;0;0;0;1;0;0;0;0;0;0;1;0;0;0;0;0;0;0;0;0;0;0;0;0;0;0;1;0;2
ATOH1_M09442_1.94d.bed	0.09090909090909091	4	44	28242	1;0;0;0;0;0;1;2;0;0;0;0;1;1;0;0;0;0;0;0;0;0;1;0;0;1;0;1;1;0;0;0;0;0;0;1;0;0;0;0;0;1;0;0;1;0;0;0;0;0;1;0;1;0;0;1;0;0;0;0;1;0;0;1;0;0;0;0;1;0;0;0;0;0;0;0;0;0;0;0;2;0;0;0;0;0;0;0;0;0;0;1;0;0;0;1;1;1;0;1;0;1;1;1;0;0;0;0;0;0;0;2;0;0;1;0;1;1;0;0;1;1;0;0;1;0;1;1;0;0;0;0;0;0;0;0;0;0;0;0;1;0;1;0;0;0;0;0;0;2
ZNF71_M10438_1.94d.bed	0.09077555816686252	309	3404	360485	17;18;20;19;25;30;18;26;24;24;24;21;29;22;26;24;20;31;30;19;17;26;21;24;19;9;20;22;18;25;34;26;25;29;15;22;27;15;23;16;32;22;23;20;34;28;21;16;24;21;25;31;30;29;25;22;22;32;28;14;24;30;19;21;26;21;21;24;16;19;21;17;26;16;19;12;20;15;15;25;17;24;21;22;33;26;27;21;15;35;20;22;20;23;33;39;27;27;29;28;26;31;22;15;18;20;20;20;17;28;18;31;18;20;29;25;16;21;15;15;15;19;28;20;20;10;20;36;21;27;24;21;25;3…
ZBTB18_M06244_1.94d.bed	0.09047619047619047	19	210	48689	3;4;1;1;1;4;4;2;4;4;2;2;3;2;2;1;1;1;2;2;2;2;2;1;2;0;1;1;1;0;1;2;3;3;0;1;2;2;2;3;1;1;1;3;0;1;1;2;0;1;0;1;0;3;0;1;2;0;1;2;1;1;2;1;0;0;0;2;1;2;2;2;1;2;0;0;2;2;0;1;0;0;1;3;2;0;0;1;3;2;0;1;3;0;0;0;0;0;2;2;0;1;1;0;4;1;3;1;0;2;1;2;1;2;4;1;1;2;2;1;3;1;1;1;0;1;1;1;1;1;2;2;0;0;0;1;2;1;3;2;2;1;3;0;1;0;2;1;2;3
ZNF782_ZNF782.RCADE.bed	0.08984375	23	256	251121	3;4;2;3;3;5;0;1;2;1;2;1;1;1;4;2;2;1;1;1;1;1;2;1;1;2;2;1;2;1;0;3;2;1;2;0;4;2;0;2;2;0;1;2;2;1;1;0;2;0;2;1;4;0;1;0;3;0;2;1;1;1;1;1;2;3;0;0;2;1;2;1;0;1;3;3;0;1;1;1;1;3;2;0;3;3;1;0;0;1;2;2;0;0;2;1;2;0;1;2;2;2;4;1;0;3;7;2;1;1;4;1;2;1;0;1;2;2;4;2;1;4;3;2;2;5;2;0;0;2;4;3;1;1;0;1;3;1;1;3;1;2;3;3;2;5;1;2;5;4
TFCP2_M09235_1.94d.bed	0.08928571428571429	5	56	23271	2;0;0;0;0;0;0;1;0;0;0;0;0;0;0;2;0;0;0;0;0;2;0;0;0;0;0;1;0;1;0;0;0;0;0;2;2;0;0;2;0;0;0;2;0;0;1;0;0;0;0;0;0;0;0;0;0;0;0;0;0;0;0;2;0;0;1;0;0;0;0;0;1;0;0;0;0;2;0;0;0;0;1;0;0;0;2;0;1;0;0;0;1;0;0;0;2;0;2;0;0;2;0;0;0;0;0;0;0;1;1;0;0;0;2;0;0;0;2;0;0;0;0;1;1;0;0;0;0;0;2;0;0;2;0;0;4;0;0;0;0;2;0;0;0;0;0;0;0;2
FOXC1_M05716_1.94d.bed	0.08928571428571429	5	56	31252	1;0;1;1;2;0;0;0;0;1;0;0;1;0;0;2;0;0;0;0;1;2;1;0;0;1;1;0;0;1;0;0;1;0;0;0;0;0;0;1;0;0;0;2;0;1;0;0;1;0;0;1;0;0;0;0;0;1;1;0;0;0;1;0;0;0;0;0;0;1;0;0;0;0;0;1;0;2;0;0;0;0;0;0;0;0;1;1;0;0;0;1;0;1;2;0;0;0;1;1;1;0;1;0;0;0;0;0;0;0;1;0;0;1;0;0;0;0;0;0;1;1;0;1;0;0;0;0;1;0;0;0;0;1;0;0;1;0;0;0;0;1;0;1;0;0;2;0;2;1
ZFP90_ZFP90.RCADE.bed	0.08917197452229299	14	157	50204	2;0;1;2;2;1;0;1;4;3;0;1;1;6;1;3;2;4;0;1;2;1;3;1;2;0;1;1;1;3;0;0;1;1;1;1;4;3;1;0;1;2;1;0;1;3;0;1;0;1;0;1;0;0;0;2;0;2;3;2;1;1;1;1;0;1;0;0;0;0;0;0;1;2;1;0;1;0;0;1;2;3;2;0;0;2;0;0;0;0;1;3;1;0;1;1;2;1;0;1;1;0;0;1;0;2;0;1;3;0;0;0;2;0;1;1;0;2;0;0;0;2;2;1;1;1;1;2;0;0;0;0;0;0;2;0;0;2;0;1;0;3;3;1;1;2;0;1;0;3
T_M09977_1.94d.bed	0.08917197452229299	14	157	41614	1;4;0;2;0;1;2;0;3;1;2;0;0;0;2;2;0;1;0;2;2;0;4;0;0;0;1;0;0;1;0;1;2;4;0;5;1;0;2;1;0;2;6;2;0;2;0;0;0;0;2;0;0;3;1;0;0;0;0;0;0;2;1;0;2;0;0;4;0;0;0;1;1;0;0;1;0;0;0;0;2;4;0;0;2;0;1;3;1;5;0;1;0;2;2;4;0;0;2;0;1;0;0;0;3;1;2;1;1;0;0;3;0;2;1;2;1;4;0;0;2;4;0;0;0;0;2;0;0;0;0;4;2;2;1;0;0;0;0;3;0;1;0;0;3;0;1;1;0;2
ZNF684_M09385_1.94d.bed	0.08906882591093117	22	247	44223	4;3;2;1;2;1;2;3;3;3;1;4;1;4;2;2;0;1;2;2;2;1;2;0;1;0;2;3;0;2;2;0;4;3;2;1;2;0;1;1;1;1;1;0;3;2;2;2;2;2;4;3;3;2;2;1;1;2;2;0;0;2;2;1;4;1;1;0;3;0;2;2;2;1;0;1;1;2;2;4;0;0;2;4;3;2;1;1;1;1;5;2;1;3;5;3;2;2;0;2;4;2;4;2;0;4;1;1;1;2;0;3;2;1;3;2;0;2;1;3;1;0;1;3;0;1;0;1;0;2;2;0;0;1;2;0;2;1;0;0;1;1;0;0;2;0;5;0;0;3
HSF4_M05842_1.94d.bed	0.08900523560209424	17	191	43349	2;0;1;1;1;4;1;3;1;3;1;6;1;0;1;2;2;2;2;2;1;0;0;2;0;2;1;1;3;2;0;0;2;2;0;0;0;1;2;1;2;0;1;0;2;2;1;0;1;1;1;1;2;4;0;1;2;1;2;0;0;1;3;2;1;1;2;0;1;1;0;1;2;1;1;0;1;2;0;2;1;3;0;0;1;1;3;0;1;0;1;2;0;1;0;2;1;1;4;1;2;1;1;2;4;1;0;0;1;1;1;0;2;0;4;1;0;0;0;0;2;1;1;0;1;0;1;0;1;2;1;0;2;1;2;0;1;1;4;2;1;0;2;1;3;2;1;4;3;4
HELT_M08761_1.94d.bed	0.0889967637540453	55	618	86745	8;10;11;4;8;7;6;4;6;8;0;2;4;4;4;3;10;2;4;4;5;4;4;4;6;6;2;1;4;2;9;8;8;6;4;6;4;6;4;2;4;8;2;0;4;0;4;5;2;2;6;4;2;6;0;4;1;0;2;2;4;0;5;0;2;5;0;2;2;6;4;4;8;8;3;1;4;4;4;0;0;1;3;6;4;4;5;4;2;4;6;6;0;8;13;4;0;8;4;0;6;2;4;6;2;4;3;2;6;2;3;3;0;2;3;7;8;7;2;0;8;2;4;2;6;5;0;0;8;2;5;8;0;2;8;6;6;8;0;4;2;1;5;9;14;0;11;0;4;5
GLIS3_M05767_1.94d.bed	0.08888888888888889	12	135	31311	3;2;1;1;2;1;1;4;0;3;0;2;0;0;1;2;0;0;1;3;3;0;1;1;1;1;0;0;0;1;2;0;0;1;2;0;1;2;1;0;0;1;2;0;0;0;1;3;1;1;1;0;0;1;2;3;0;2;0;2;0;0;1;1;0;0;0;1;2;0;2;1;0;1;0;1;1;1;1;1;0;0;0;1;0;0;3;1;1;3;0;1;0;0;0;2;1;1;0;0;2;1;1;0;1;0;0;1;0;1;1;3;1;1;1;1;2;0;1;3;0;0;0;0;0;3;0;1;0;2;1;0;0;0;1;1;2;1;1;0;3;2;0;0;1;0;0;1;0;1
BARX1_M05575_1.94d.bed	0.08888888888888889	4	45	26372	1;0;0;1;0;0;0;0;0;1;0;0;0;0;0;0;0;1;0;0;0;1;0;1;1;0;1;1;1;1;0;1;1;0;0;0;0;1;0;0;0;0;0;0;0;1;0;0;0;1;1;0;0;0;0;0;0;0;0;0;0;0;0;0;0;0;0;0;0;1;0;0;0;0;1;0;1;0;0;0;0;0;0;1;0;0;0;0;0;1;0;0;0;1;2;0;1;0;1;0;0;0;0;0;0;0;0;1;1;0;0;0;1;1;0;0;0;0;0;1;0;1;0;1;1;0;1;0;1;0;1;1;0;0;0;0;1;0;0;1;1;0;0;0;0;0;0;0;1;1
ATOH1_M08947_1.94d.bed	0.08888888888888889	4	45	25896	2;0;0;0;0;1;1;0;0;0;1;1;0;0;0;0;2;1;1;0;0;0;1;1;1;0;0;0;0;0;0;0;1;0;1;1;1;0;1;0;1;0;0;0;0;0;0;0;0;0;0;0;0;0;0;1;1;0;0;1;0;0;0;0;0;0;0;0;1;0;0;0;0;1;0;0;1;0;1;0;0;0;0;0;0;1;0;0;0;0;0;0;0;0;1;0;0;0;0;0;0;0;1;0;1;0;0;1;1;0;0;0;0;0;0;0;0;2;0;0;0;1;0;0;0;0;0;0;1;0;0;0;0;0;0;1;0;0;1;1;1;0;0;1;0;1;0;0;1;1
ZNF276_M09347_1.94d.bed	0.08888888888888889	4	45	25348	1;1;0;0;0;1;0;1;0;0;1;0;1;0;0;0;0;0;1;0;1;0;0;0;1;0;1;2;0;0;0;0;1;0;2;0;1;1;1;0;0;0;1;0;0;0;0;0;0;0;0;0;0;0;0;2;0;0;0;1;0;0;1;0;1;0;0;0;0;0;0;0;0;1;0;0;0;1;0;0;0;1;1;0;0;1;0;1;0;0;1;0;0;0;0;0;0;0;0;0;0;1;0;0;0;0;0;0;2;0;2;0;0;1;0;0;0;0;0;0;0;0;2;0;0;0;0;0;0;0;0;1;0;0;0;0;0;0;0;0;0;2;0;0;0;0;1;0;0;1
DMRTA1_M08577_1.94d.bed	0.08888888888888889	4	45	29052	1;0;0;0;0;0;0;0;0;1;0;0;1;0;1;0;2;0;0;0;0;0;0;1;0;1;0;0;0;0;0;1;1;0;0;0;1;0;2;0;0;0;1;0;0;1;0;0;0;2;1;0;0;1;0;0;0;0;0;0;0;0;0;0;0;0;0;0;0;0;1;0;0;0;1;0;0;0;1;0;0;0;0;0;0;1;0;1;1;0;0;0;0;1;0;0;2;1;0;0;0;0;0;0;0;1;1;2;0;0;0;1;0;0;0;0;2;0;1;0;0;0;0;0;0;0;0;0;1;0;0;0;1;0;0;1;0;0;0;1;0;0;0;1;0;1;0;0;0;1
BPTF_M06463_1.94d.bed	0.08823529411764706	9	102	43999	1;1;0;1;0;0;1;0;1;0;0;0;0;0;0;1;1;2;2;2;3;1;0;1;0;1;0;0;1;0;1;0;0;0;1;0;0;2;0;0;0;1;1;2;0;2;3;0;1;4;2;0;0;0;0;0;0;1;1;1;1;2;0;1;0;0;0;1;0;2;0;0;0;0;0;0;1;0;0;1;2;0;1;1;0;1;0;0;1;0;0;1;0;1;0;0;4;0;0;0;1;0;1;0;1;0;2;0;0;0;1;1;0;0;0;0;0;1;1;1;0;0;1;1;0;2;1;2;0;0;0;1;2;2;2;1;1;1;2;0;0;1;1;0;0;0;0;2;1;3
FEZF1_M07239_1.94d.bed	0.08823529411764706	9	102	31656	3;1;0;1;1;1;2;1;0;0;2;1;1;1;1;1;0;0;0;0;0;0;1;0;2;0;1;1;0;1;0;0;0;0;3;1;0;0;1;1;2;1;0;0;0;1;2;1;0;1;2;3;0;2;0;1;0;2;1;1;0;0;0;2;0;1;1;1;0;0;0;2;1;0;1;1;0;0;0;0;0;3;1;1;0;0;0;1;1;0;1;0;0;0;0;2;1;0;1;0;2;0;1;1;1;0;0;0;0;0;2;0;1;2;1;1;1;0;1;0;1;0;2;0;2;0;0;1;0;0;1;0;0;0;1;1;0;1;0;0;1;1;0;1;1;0;0;0;1;1
HELT_M08767_1.94d.bed	0.0880503144654088	56	636	87675	8;10;11;4;8;7;6;4;6;8;0;2;4;4;4;3;10;2;4;4;5;4;4;4;6;6;2;1;4;3;9;8;9;6;4;6;4;6;4;2;4;8;2;0;4;0;5;5;2;4;6;4;2;6;0;5;1;0;2;2;4;0;6;0;2;5;0;3;2;6;4;4;8;8;3;1;4;4;4;0;1;1;3;6;4;5;5;4;2;4;6;6;0;8;13;4;0;9;4;0;6;2;4;6;2;4;3;2;6;2;3;3;0;2;3;7;8;7;2;0;8;2;5;2;7;5;0;0;8;3;5;8;1;2;8;6;6;8;0;5;2;1;6;9;14;0;11;1;4;5
HELT_M08763_1.94d.bed	0.0880503144654088	56	636	87675	8;10;11;4;8;7;6;4;6;8;0;2;4;4;4;3;10;2;4;4;5;4;4;4;6;6;2;1;4;3;9;8;9;6;4;6;4;6;4;2;4;8;2;0;4;0;5;5;2;4;6;4;2;6;0;5;1;0;2;2;4;0;6;0;2;5;0;3;2;6;4;4;8;8;3;1;4;4;4;0;1;1;3;6;4;5;5;4;2;4;6;6;0;8;13;4;0;9;4;0;6;2;4;6;2;4;3;2;6;2;3;3;0;2;3;7;8;7;2;0;8;2;5;2;7;5;0;0;8;3;5;8;1;2;8;6;6;8;0;5;2;1;6;9;14;0;11;1;4;5
SNAI2_M09145_1.94d.bed	0.088	11	125	33066	1;0;0;2;1;0;1;1;0;2;0;1;3;0;1;0;1;0;1;1;0;1;1;2;0;0;2;2;2;2;0;0;0;1;0;0;0;0;1;1;0;1;2;0;2;2;0;2;0;2;1;0;0;3;0;1;1;0;0;0;2;1;0;1;0;1;1;0;2;2;1;1;0;0;1;0;0;0;0;1;0;2;0;0;1;1;0;0;1;1;0;2;1;2;0;1;2;2;2;3;0;0;0;0;3;0;3;0;0;2;5;1;1;0;1;0;1;1;1;0;1;2;0;1;0;0;0;1;1;2;0;0;1;0;0;1;0;2;0;0;0;1;1;1;3;0;0;0;1;3
FOXB1_M05711_1.94d.bed	0.08783783783783784	13	148	42579	1;0;2;0;0;0;1;2;4;0;1;3;0;0;0;4;3;0;1;0;0;1;0;1;0;0;0;0;0;0;1;0;2;1;2;2;0;2;0;0;1;2;0;1;6;4;0;0;0;2;0;1;1;0;1;0;1;2;0;1;2;1;0;0;1;1;1;0;0;0;0;0;0;2;2;0;0;2;0;4;0;0;0;2;0;1;0;1;3;0;0;1;5;1;0;2;1;0;0;1;0;1;0;0;0;3;0;0;2;2;0;0;2;0;3;2;5;0;0;2;2;2;0;2;0;0;2;2;3;0;0;2;3;0;1;2;0;2;0;1;0;1;0;1;0;0;0;1;4;3
ZBTB22_M09296_1.94d.bed	0.08771929824561403	5	57	28721	2;0;0;0;0;0;2;2;2;0;1;0;0;0;0;0;0;1;0;0;0;2;0;0;0;2;2;0;2;0;0;0;0;0;0;0;0;0;0;0;0;0;0;0;0;0;0;0;0;2;0;0;0;0;0;0;0;0;0;0;0;0;2;0;0;0;0;0;2;0;0;0;0;0;0;0;0;0;0;2;0;0;0;0;0;2;0;2;0;0;2;0;0;0;0;2;0;0;0;0;0;0;0;0;0;0;0;0;2;0;0;2;0;2;2;0;0;0;2;0;0;2;0;0;0;0;0;0;0;0;2;0;0;0;0;2;0;0;0;0;0;2;0;0;0;0;0;2;0;2
HOXA10_M09614_1.94d.bed	0.0875	7	80	33398	2;0;0;1;2;1;0;0;1;1;0;0;0;0;0;2;0;0;2;2;0;0;1;0;2;0;1;0;1;0;1;1;0;1;0;1;2;2;0;0;1;0;0;1;0;1;1;1;1;0;1;0;0;0;0;0;2;0;0;0;0;0;0;0;1;0;0;1;0;1;0;0;0;0;1;0;0;1;1;0;0;0;1;0;2;0;0;0;0;0;0;0;1;0;0;0;0;0;0;0;1;0;0;0;0;2;0;1;1;1;0;0;0;2;1;0;0;0;3;0;0;2;1;0;0;0;1;0;0;1;2;0;1;0;1;1;0;1;0;0;2;1;0;0;0;0;2;1;2;2
BHLHE40_M05580_1.94d.bed	0.08742331288343558	57	652	88785	9;10;10;4;9;6;7;4;5;9;1;2;2;4;6;3;10;3;4;5;4;4;4;6;4;7;2;0;4;3;8;8;9;6;4;4;6;6;4;2;4;9;2;0;4;1;5;4;2;5;7;4;3;6;1;5;0;0;2;2;4;0;7;0;2;4;1;3;2;7;4;4;9;9;2;0;4;4;5;1;1;0;2;7;4;5;4;5;2;5;6;6;1;8;12;4;0;9;4;0;7;1;4;6;2;5;3;3;8;2;2;4;0;3;2;7;9;8;2;0;9;2;6;2;7;4;0;0;8;3;4;8;1;3;9;8;6;8;0;5;2;0;5;8;14;0;11;1;4;4
ZNF805_ZNF805.RCADE.bed	0.08731466227347612	53	607	87454	3;4;3;11;4;5;6;3;3;4;5;6;6;4;2;7;1;2;3;4;1;3;1;6;4;3;1;4;1;5;5;3;3;5;2;9;5;7;2;2;5;3;6;4;4;1;5;5;2;5;5;1;4;5;6;4;5;2;0;4;5;4;2;3;5;7;3;5;3;2;3;4;1;4;3;2;6;4;5;4;3;1;3;4;9;6;5;4;3;5;2;2;0;2;4;4;12;5;2;1;4;3;5;7;3;8;4;4;3;4;5;8;3;4;6;4;3;0;3;3;9;5;1;2;5;6;7;6;5;4;4;6;5;5;4;6;4;1;3;3;4;6;3;3;6;7;3;4;4;5
GFI1_M08723_1.94d.bed	0.0867579908675799	19	219	45778	3;2;1;2;2;2;1;1;2;4;1;0;2;0;1;2;1;1;0;1;1;1;1;1;1;1;2;1;2;0;1;3;0;2;2;2;2;2;0;3;1;3;1;2;0;1;1;3;2;1;3;2;1;1;1;2;2;0;2;0;4;0;4;4;0;4;1;0;3;0;1;1;2;2;0;1;2;1;0;1;2;0;0;2;1;1;1;3;1;0;0;2;1;1;1;2;1;1;1;0;3;0;3;2;0;1;2;3;1;1;4;3;1;0;1;0;2;2;1;2;0;3;1;2;1;0;1;0;3;1;1;1;2;0;1;1;3;1;6;1;3;1;0;2;2;3;2;0;3;3
STAT5A_M06792_1.94d.bed	0.08666666666666667	13	150	39844	2;1;0;3;2;2;1;1;3;2;2;1;0;1;1;0;1;1;2;2;0;1;1;0;0;0;1;1;2;0;0;0;2;0;0;0;0;0;0;0;3;0;3;0;0;1;3;1;2;2;0;2;2;0;2;2;0;1;0;1;0;0;1;1;1;1;0;1;0;1;1;0;2;0;1;1;1;0;0;1;1;0;2;3;0;2;2;0;2;1;3;0;1;0;1;0;0;1;2;1;2;1;1;1;1;0;0;2;1;0;1;0;1;0;0;4;0;1;1;2;0;0;2;1;1;2;0;1;0;2;0;3;1;1;0;2;4;1;0;1;0;1;0;4;1;0;0;0;2;4
ZNF282_M09351_1.94d.bed	0.08609271523178808	26	302	52875	4;1;1;4;2;2;1;2;1;5;4;6;9;2;1;3;1;3;3;3;3;0;1;4;2;0;0;1;3;1;4;1;2;0;2;3;1;0;3;1;1;2;0;2;2;3;3;1;2;3;1;2;2;1;2;5;0;1;4;0;3;4;0;2;2;3;2;4;2;2;0;2;2;0;2;1;0;3;3;2;0;1;2;4;2;4;3;1;2;2;3;2;4;1;5;2;0;1;1;1;0;8;2;3;1;2;4;1;1;0;0;1;6;1;1;2;4;0;0;1;3;3;4;3;1;1;3;3;2;1;0;2;1;3;2;3;0;2;3;0;3;1;0;2;0;0;1;2;4;3
NKX2-1_M08977_1.94d.bed	0.08571428571428572	6	70	26624	1;2;0;1;0;1;1;0;0;0;0;0;0;0;0;0;0;1;0;0;1;2;0;1;1;0;0;0;0;1;1;0;0;0;1;0;1;0;0;1;0;0;1;1;0;0;0;0;0;0;0;0;0;1;0;2;2;1;0;0;2;0;1;1;0;0;1;2;0;0;0;0;1;1;2;0;0;1;0;0;0;0;0;0;0;0;1;0;0;0;0;0;0;0;0;1;0;0;0;1;0;0;0;2;0;1;1;0;1;1;0;1;0;0;1;0;0;2;2;1;2;0;0;1;1;0;0;0;0;0;1;0;0;0;0;2;0;0;0;1;2;2;0;2;0;0;0;1;0;1
ZNF558_ZNF558.RCADE.bed	0.08538899430740038	90	1054	138338	12;6;6;11;9;4;11;9;7;4;8;7;9;12;12;7;10;4;6;9;8;9;10;13;6;11;5;11;7;9;11;6;8;9;8;4;4;3;7;6;5;10;8;5;5;10;9;8;4;12;7;7;10;8;13;2;12;4;1;3;8;3;5;5;8;5;9;4;3;7;6;7;6;6;2;9;8;7;7;3;1;4;6;7;7;6;2;6;7;4;4;6;5;2;9;4;5;6;10;8;7;4;8;5;8;7;3;9;5;5;5;9;10;6;10;8;7;10;6;4;8;3;8;9;10;9;8;6;9;5;8;7;12;7;5;9;7;6;5;8;8;6;6;12;7;12;8;6;6;9
ZNF680_M10401_1.94d.bed	0.08490566037735849	18	212	46662	3;4;2;3;2;0;2;1;1;2;2;1;1;3;4;1;3;3;2;0;1;0;0;0;1;1;1;2;2;2;0;3;0;4;0;2;1;0;1;1;4;0;1;0;4;3;0;1;2;1;2;3;0;1;2;1;0;2;1;4;3;3;1;0;1;2;0;1;1;2;0;1;0;1;2;1;1;1;1;4;0;1;0;1;0;3;1;1;1;0;1;4;2;1;0;1;0;2;0;2;1;3;1;1;2;0;3;1;0;2;2;3;2;1;2;2;0;1;1;1;0;2;2;3;3;0;2;3;1;3;1;0;1;1;3;2;1;0;0;2;0;2;3;1;0;1;0;1;0;3
SNAI1_M09141_1.94d.bed	0.08484848484848485	28	330	57536	7;3;5;4;4;3;2;4;2;2;1;1;4;2;1;5;2;1;0;0;4;5;2;1;4;2;4;0;2;1;0;0;3;4;1;3;2;0;0;3;2;0;0;2;1;2;2;2;2;2;2;3;2;3;2;2;2;2;1;1;3;3;4;1;2;4;2;2;2;1;1;1;2;2;1;2;1;4;0;3;1;3;2;2;4;2;3;2;2;2;3;4;2;1;0;1;2;0;3;1;1;2;7;0;3;5;4;2;2;3;4;2;1;3;4;2;0;1;3;4;3;1;3;2;2;0;3;1;7;2;0;1;1;1;1;3;1;2;2;3;4;3;3;2;3;2;2;2;2;4
STAT6_M06798_1.94d.bed	0.08441558441558442	13	154	41531	1;0;2;2;1;1;0;0;1;0;1;2;1;2;3;1;1;2;1;0;0;0;2;2;0;2;1;1;1;1;1;1;2;2;1;0;2;1;2;0;2;0;1;1;0;1;2;1;1;1;1;2;1;1;0;1;0;0;0;1;2;0;0;0;0;1;1;0;2;0;2;0;4;0;0;0;0;2;0;0;0;0;1;1;2;1;3;4;2;2;0;0;0;2;0;1;1;0;2;2;0;2;1;0;1;5;0;3;1;2;0;0;1;1;0;0;2;2;3;1;1;1;1;0;2;2;1;1;0;0;0;0;0;0;2;0;2;1;0;0;0;2;2;3;1;0;2;1;1;3
GLIS2_M08731_1.94d.bed	0.08440366972477065	46	545	43045	5;0;2;5;3;4;2;6;8;3;7;3;4;3;4;3;2;3;4;4;4;6;3;3;7;1;3;3;6;4;4;5;4;0;7;5;2;5;7;4;4;7;9;3;4;1;10;2;9;4;8;5;5;7;2;2;2;4;4;9;2;5;2;5;3;3;4;2;3;3;5;4;1;0;7;0;2;6;2;8;0;2;1;5;3;1;3;2;9;9;4;2;4;5;9;4;2;1;9;8;4;4;3;5;3;7;3;6;4;1;1;5;1;4;2;5;1;1;1;2;1;1;3;2;6;2;0;6;5;2;2;1;7;4;4;3;1;2;5;1;2;2;3;1;1;2;1;0;0;2
RFX1_M02098_1.94d.bed	0.08414239482200647	26	309	58550	1;2;1;1;2;0;2;3;1;2;2;2;2;1;3;0;2;5;2;3;3;3;1;2;4;2;2;1;1;1;2;2;1;0;0;0;0;2;3;1;0;4;4;1;3;3;3;3;4;2;3;0;4;2;2;3;1;1;5;1;0;0;3;1;1;3;3;3;2;4;3;1;1;2;1;1;2;0;0;2;3;0;1;4;4;1;2;3;4;2;6;3;2;1;2;1;2;2;1;1;3;3;1;3;4;3;2;1;2;4;2;1;3;2;0;2;0;2;1;0;2;2;1;2;0;2;2;3;5;2;2;2;1;3;4;3;2;1;2;3;1;3;2;3;2;0;1;6;8;4
ZNF487_ZNF487.MEME.bed	0.08341585003585208	2443	29287	3482927	230;217;206;196;304;238;274;195;244;202;238;234;177;276;273;242;202;225;251;229;193;239;198;211;212;131;236;296;258;268;229;277;182;271;217;178;193;180;188;157;175;184;142;202;196;179;143;172;191;205;172;139;146;214;146;162;159;140;188;153;182;253;240;103;150;135;181;227;269;252;123;103;61;58;34;55;48;97;148;284;279;188;160;152;182;188;260;210;136;192;158;153;185;200;197;160;184;122;118;163;191;1…
CCDC169-SOHLH2_M09149_1.94d.bed	0.08333333333333333	6	72	23161	1;0;0;0;0;0;0;0;0;1;0;0;0;0;0;1;1;0;0;0;0;0;0;0;0;0;0;1;0;0;0;1;2;1;1;0;0;0;0;0;0;5;0;0;0;1;1;0;2;0;1;0;1;0;1;0;0;0;0;1;0;4;0;2;1;2;3;0;0;0;0;0;1;0;0;1;0;2;0;0;1;0;2;2;0;1;0;0;0;2;0;0;0;0;0;0;0;1;2;0;0;0;1;0;0;0;0;0;0;0;0;0;1;0;0;0;0;2;0;1;0;0;1;1;0;1;0;1;0;1;0;1;0;1;0;0;0;2;0;1;0;1;0;0;1;2;0;0;0;2
ZNF653_M07152_1.94d.bed	0.08333333333333333	1	12	21630	1;0;0;0;0;0;0;2;0;0;0;1;0;0;0;0;0;0;0;0;0;0;0;0;0;0;0;0;0;0;0;1;0;0;0;0;0;0;0;0;0;0;0;0;0;0;0;0;0;0;0;0;0;0;0;0;0;0;0;0;0;0;0;0;0;0;0;0;0;0;0;0;0;0;0;0;0;0;0;0;0;0;0;0;0;1;0;0;0;0;1;0;1;0;0;0;0;0;0;0;0;0;0;0;0;0;0;0;0;0;0;0;0;0;0;0;0;0;0;0;0;0;0;0;0;0;0;0;0;0;0;0;0;0;0;0;0;1;0;0;0;0;0;0;0;1;0;0;0;1
ZNF182_ZNF182.RCADE.bed	0.08314606741573034	148	1780	244241	13;17;18;10;15;14;23;21;10;12;15;13;15;13;16;15;14;17;14;8;6;8;11;15;11;13;14;17;14;19;7;19;9;18;13;8;8;9;7;14;8;9;8;10;14;12;13;10;16;10;7;13;8;7;7;16;11;13;9;5;14;10;3;4;11;9;9;13;14;9;15;11;3;3;4;5;4;4;11;20;12;12;10;12;16;2;20;9;8;7;11;7;10;15;11;7;13;15;11;12;14;7;18;10;9;9;13;14;10;7;9;11;13;14;12;13;15;9;16;14;17;12;10;19;13;6;13;11;6;16;19;17;12;11;16;14;15;16;14;19;18;13;9;12;14;16;5;13;…
ZNF98_M10322_1.94d.bed	0.08284486127393513	212	2559	308220	16;15;20;23;20;20;22;17;17;18;31;27;22;26;19;26;21;16;23;19;10;18;17;23;23;15;19;18;21;11;21;19;20;12;12;18;24;15;19;16;17;11;14;14;16;18;12;16;15;12;15;15;16;16;14;20;15;17;17;11;7;12;19;12;14;19;16;13;20;20;12;7;4;7;6;8;9;10;20;23;25;11;17;12;27;12;29;14;21;14;16;14;16;23;19;17;20;13;6;16;22;17;16;17;20;14;24;23;14;17;16;22;13;21;16;19;11;14;21;18;14;21;14;17;23;13;26;19;18;19;14;20;12;16;14;20…
OSR2_M09027_1.94d.bed	0.08275862068965517	12	145	35774	1;2;0;0;1;0;0;1;0;2;0;1;3;5;2;1;0;2;2;1;1;2;0;1;1;0;2;2;3;0;0;1;0;0;0;0;1;1;2;1;1;0;2;1;1;0;1;1;1;0;1;2;0;0;3;0;0;2;1;2;1;2;1;0;0;0;2;1;1;0;0;2;2;1;1;2;1;0;0;0;0;0;0;0;0;0;0;0;0;0;2;2;2;0;1;4;2;1;1;3;0;1;1;2;1;1;1;1;2;2;0;0;2;2;1;3;3;1;1;0;1;1;1;2;1;1;0;0;0;0;0;1;0;0;1;0;0;1;2;2;0;1;0;1;2;1;2;1;0;1
ESRRA_M08633_1.94d.bed	0.08258928571428571	37	448	65982	2;2;3;6;3;3;2;2;3;10;4;3;3;2;3;1;6;6;2;1;2;3;1;6;3;3;6;4;3;5;3;3;7;7;3;1;1;3;1;5;1;3;6;3;3;2;6;2;4;1;5;5;2;3;2;4;3;2;3;5;1;7;6;3;5;1;2;4;2;0;2;1;1;5;2;1;1;3;3;0;4;6;2;1;2;5;0;3;5;1;3;2;4;2;2;2;5;2;2;5;2;4;1;4;3;0;3;0;2;2;5;2;1;6;2;0;0;1;5;4;2;3;6;4;0;2;4;3;5;5;4;4;2;5;4;3;0;2;4;2;3;2;4;4;2;5;2;1;1;2
ZNF416_M07145_1.94d.bed	0.08239700374531835	22	267	61724	9;1;0;2;2;4;1;1;2;2;0;3;1;1;4;0;2;3;1;1;3;2;2;1;0;3;5;3;3;1;0;4;5;2;1;3;1;1;0;2;2;2;3;2;4;0;2;2;0;1;3;2;2;1;1;1;0;2;0;2;0;4;2;2;1;1;0;1;3;3;0;0;1;0;2;1;1;1;0;2;2;3;1;0;2;2;3;2;1;1;0;1;2;2;0;2;2;3;1;1;3;1;1;0;2;1;1;0;0;4;2;3;2;2;3;2;1;2;1;2;4;2;2;3;2;3;3;1;2;7;0;2;3;2;0;1;4;2;3;2;1;1;1;1;1;0;2;2;2;4
GFI1_M08721_1.94d.bed	0.0823045267489712	20	243	46461	3;2;1;2;1;3;1;1;3;2;4;0;2;0;1;2;2;1;0;1;1;0;0;1;3;1;2;2;1;1;2;2;1;2;0;3;2;2;0;3;2;2;1;1;1;1;0;3;4;0;3;3;1;1;2;1;2;0;1;1;4;2;5;2;2;3;2;1;3;0;1;1;1;1;2;1;1;1;2;0;1;0;0;2;3;3;1;3;1;2;1;3;1;0;1;3;1;1;1;0;4;0;3;2;1;2;2;2;2;2;4;3;1;1;0;0;3;1;1;2;0;3;2;2;0;0;1;0;3;2;1;1;2;0;1;1;4;1;6;1;3;1;0;2;2;3;3;0;4;3
ZNF480_ZNF480.RCADE.bed	0.08214285714285714	23	280	53431	2;4;2;3;3;3;1;1;3;0;6;1;2;0;1;4;3;0;6;1;3;0;3;5;0;3;1;3;1;4;3;1;2;2;1;1;1;1;3;2;1;3;0;0;6;0;1;1;1;3;3;1;1;5;2;2;2;0;4;5;1;1;1;0;3;1;1;2;0;1;0;2;4;1;1;0;1;2;2;1;4;1;1;1;2;0;1;2;3;2;1;2;3;2;4;5;1;0;1;1;1;3;3;0;3;1;1;2;1;2;3;0;3;0;3;2;1;2;2;2;2;2;2;3;1;3;1;2;1;1;3;1;1;1;2;1;0;1;3;3;3;1;2;2;2;1;4;3;0;3
ATF4_M06454_1.94d.bed	0.08206686930091185	27	329	58412	2;1;6;3;1;2;2;4;1;1;3;2;5;2;1;3;2;1;2;4;5;2;3;3;2;0;2;5;4;1;3;1;1;4;2;0;1;1;3;1;2;0;2;0;2;3;5;2;0;0;2;0;0;2;4;1;0;2;4;5;1;4;2;4;2;1;1;2;1;1;1;3;0;4;2;2;0;1;1;0;2;4;3;4;2;2;0;4;3;2;1;3;0;2;2;4;5;5;0;1;2;2;3;1;3;6;0;2;3;2;4;1;1;7;2;1;4;4;2;4;1;1;2;1;3;1;1;1;4;2;2;4;2;4;3;2;4;0;5;1;0;3;4;2;1;1;2;3;0;4
SOX21_M06102_1.94d.bed	0.08196721311475409	5	61	29398	1;0;0;1;0;3;3;0;0;0;0;0;1;0;0;0;1;0;0;1;0;2;1;1;0;0;1;0;0;1;1;0;0;0;0;1;1;0;0;0;0;0;0;0;0;0;0;0;1;0;0;1;1;0;1;0;0;2;0;2;1;1;2;0;0;0;0;0;1;0;0;0;0;0;0;0;1;2;0;0;0;0;0;1;0;0;0;0;0;0;0;2;0;0;0;0;0;0;0;0;1;0;1;0;1;0;0;1;0;1;0;1;0;0;0;0;0;0;1;1;0;1;1;0;0;0;1;1;1;1;0;0;0;0;0;0;1;1;1;0;0;0;2;0;0;1;0;0;0;1
ZNF799_ZNF799.RCADE.bed	0.08163265306122448	16	196	43921	3;0;0;2;1;2;2;1;2;2;2;0;0;3;3;4;0;2;0;0;4;5;0;2;3;1;1;1;0;2;1;1;4;0;2;3;2;1;3;0;3;2;1;1;0;2;1;1;2;2;4;1;1;1;3;2;1;3;1;1;2;1;0;3;1;3;0;2;3;1;0;0;1;0;1;1;0;0;2;2;2;0;0;4;2;0;1;0;5;0;2;2;1;2;0;1;2;1;1;0;0;0;1;2;1;0;1;2;1;1;3;0;3;0;2;0;0;0;0;1;1;2;0;0;0;2;1;2;3;1;0;1;0;0;0;1;2;0;0;0;0;1;1;0;1;1;4;1;3;2
POU3F4_M06014_1.94d.bed	0.08163265306122448	4	49	26998	1;2;0;1;0;0;0;0;1;1;0;1;1;1;0;0;0;0;2;0;0;1;0;1;0;0;0;0;0;1;1;0;0;0;1;0;2;0;1;2;0;0;0;0;0;0;0;0;0;0;0;0;0;1;1;1;0;0;1;0;0;0;0;0;0;0;0;1;0;0;0;0;0;0;1;0;1;0;0;0;0;1;0;1;0;0;0;0;0;0;0;0;0;1;0;0;0;0;0;0;0;1;0;0;1;1;1;0;1;1;0;0;0;0;1;0;0;0;0;0;0;1;1;0;0;0;0;0;0;1;1;1;1;0;1;0;0;0;0;0;0;0;1;0;0;1;0;0;0;1
FOXH1_M03020_1.94d.bed	0.08163265306122448	4	49	26506	1;1;0;1;0;0;0;0;0;0;0;0;0;0;0;0;0;0;0;0;1;0;1;0;0;0;0;0;1;1;0;0;1;0;0;1;1;0;0;0;0;0;0;2;0;0;0;0;0;1;0;0;0;0;0;1;0;0;0;2;1;1;0;1;0;0;0;0;0;0;0;0;0;1;1;0;0;0;0;0;1;0;0;0;1;0;1;0;0;0;0;1;0;0;0;0;3;0;1;1;0;0;1;0;1;0;1;0;1;1;0;1;0;1;0;0;0;0;0;0;0;0;0;0;0;0;1;0;0;1;0;0;0;1;2;1;0;0;0;0;0;0;2;1;0;0;0;1;0;1
ZNF224_M10440_1.94d.bed	0.08155699721964782	88	1079	147490	14;8;10;9;13;10;9;4;7;6;2;8;4;8;5;6;8;11;9;10;7;11;9;9;9;8;10;11;6;7;9;5;9;3;7;11;7;10;5;12;9;3;8;3;10;12;7;7;10;10;9;7;3;6;6;3;8;6;7;10;5;5;4;4;4;6;1;5;6;7;8;6;8;2;2;6;7;8;6;6;4;1;4;5;9;6;4;6;6;9;6;6;6;7;4;5;12;9;5;6;4;5;7;9;8;7;10;10;5;10;11;8;10;10;8;8;9;10;6;7;10;10;6;4;6;13;12;9;7;1;4;6;10;5;8;12;7;9;6;7;10;4;9;7;7;10;8;2;5;6
MAZ_M10356_1.94d.bed	0.08135593220338982	264	3245	198388	31;24;20;18;26;21;28;25;24;27;23;20;21;23;21;24;19;17;21;27;24;26;21;23;25;23;21;21;18;20;21;22;19;21;27;17;12;27;25;18;22;20;15;21;17;20;26;30;31;25;40;29;27;28;29;27;30;26;22;24;23;26;27;29;14;25;25;27;13;16;14;18;16;14;9;14;10;19;26;19;20;17;29;30;28;26;23;29;26;28;24;23;24;32;37;33;21;19;25;28;25;35;23;21;16;32;21;19;23;19;16;17;15;21;14;18;16;17;16;19;9;15;18;25;15;14;15;19;17;14;23;15;20;13…
ZNF25_ZNF25.MEME.bed	0.08130081300813008	20	246	54350	2;1;2;1;3;1;3;2;1;1;0;2;5;1;3;2;1;2;4;3;2;2;1;2;2;4;0;3;1;4;3;1;1;2;0;1;1;1;3;1;0;0;1;2;2;1;3;1;1;2;0;0;3;2;0;0;2;1;2;1;3;2;1;0;1;0;2;2;1;1;1;0;4;0;0;1;1;0;2;2;1;1;0;0;0;1;1;2;2;1;4;1;0;4;2;0;1;0;2;3;1;1;0;2;4;4;3;3;2;1;1;1;2;1;2;1;2;1;1;4;1;0;1;4;2;2;2;2;0;2;2;0;1;2;2;2;3;3;5;1;2;2;2;0;4;1;5;1;1;4
ZNF296_M09353_1.94d.bed	0.08108108108108109	15	185	37289	1;1;5;3;4;0;1;0;2;0;1;2;1;1;0;1;0;1;2;1;0;3;0;2;2;2;2;0;0;3;1;2;0;5;0;1;1;0;1;0;0;0;3;2;1;1;0;1;2;1;1;1;1;1;3;1;0;1;0;0;1;1;0;1;0;4;2;0;1;1;0;3;0;3;0;1;0;0;2;1;1;0;1;0;0;1;1;0;1;1;3;2;2;0;0;1;2;2;1;1;1;1;1;2;1;2;3;2;0;2;1;1;1;0;2;2;3;0;1;2;2;0;2;1;1;1;1;1;4;0;3;0;0;1;1;1;1;2;2;1;2;1;2;3;2;0;2;2;0;4
MEIS1_M06401_1.94d.bed	0.08088235294117647	11	136	34278	4;1;1;1;2;1;0;0;0;2;0;0;1;0;1;1;3;0;0;1;1;1;2;1;1;0;0;1;1;2;1;1;1;0;2;0;4;0;0;0;1;2;0;2;1;0;1;2;2;0;1;1;0;0;0;1;0;1;2;3;2;0;0;0;0;1;0;2;0;1;1;1;0;0;0;0;3;0;0;1;0;0;2;0;0;0;1;0;1;0;0;0;0;0;0;3;1;0;1;0;1;0;2;1;3;1;1;5;2;1;0;0;0;0;1;1;2;0;2;1;1;1;0;1;2;2;0;0;0;0;1;1;1;3;0;0;1;0;2;2;0;2;1;0;5;2;0;3;0;1
PKNOX2_M05997_1.94d.bed	0.08064516129032258	15	186	39479	4;4;0;1;1;2;1;0;1;4;1;1;4;1;1;0;2;1;1;1;0;0;3;0;7;1;0;0;3;3;2;0;2;0;2;0;4;0;0;1;0;0;0;3;0;0;4;3;0;1;0;1;1;0;0;0;1;1;2;5;1;1;0;1;1;2;0;4;1;3;1;0;0;0;1;0;1;0;0;1;1;0;2;0;0;0;0;0;1;1;2;1;1;0;0;2;1;4;0;0;1;0;2;1;0;3;0;3;3;1;0;1;0;0;0;2;2;0;2;1;0;0;0;0;3;1;0;1;1;0;1;4;3;2;0;1;1;0;6;5;0;3;2;1;5;2;0;2;1;3
ZSCAN31_M10415_1.94d.bed	0.08053691275167785	12	149	39374	1;2;0;0;0;5;0;3;0;0;3;1;0;0;0;1;1;0;0;0;1;0;2;0;3;0;2;1;1;1;0;2;0;1;2;1;2;0;3;0;1;1;1;1;1;2;1;2;2;0;2;1;0;1;2;4;3;2;0;0;2;1;0;2;0;1;2;1;0;0;0;2;1;0;0;2;1;1;1;0;0;1;0;1;1;1;2;1;4;0;0;2;0;2;0;1;0;2;0;1;1;2;0;2;2;2;0;1;1;0;4;1;2;1;1;1;0;1;1;1;0;0;0;2;0;0;1;0;1;1;0;0;0;1;0;0;0;0;1;1;2;2;0;2;1;1;0;3;1;2
PRDM6_M10436_1.94d.bed	0.08002225702745033	3883	48524	5777787	412;438;379;398;451;449;382;364;359;376;416;395;312;425;399;383;315;393;382;389;349;361;336;352;323;257;341;461;450;429;474;432;305;400;342;288;332;321;316;286;302;306;270;351;313;338;288;264;341;300;294;261;295;362;247;299;281;243;302;254;332;342;401;173;217;225;262;341;401;373;207;156;114;115;85;112;113;172;282;400;421;320;303;265;302;329;413;319;252;289;296;279;313;330;326;282;287;251;189;275;…
ZNF140_M09333_1.94d.bed	0.08	6	75	29670	1;0;0;1;0;2;1;1;0;0;2;1;1;1;0;1;1;1;1;1;3;0;0;0;0;0;0;1;1;2;0;0;0;0;1;1;0;0;0;1;0;0;0;0;0;0;1;0;1;1;0;0;0;1;1;1;0;1;0;0;0;0;0;1;0;1;0;0;0;0;0;1;0;0;1;0;0;1;0;1;0;0;0;0;1;0;0;0;0;0;1;1;0;1;1;1;0;0;0;0;1;2;0;0;2;1;1;0;0;2;1;0;0;1;0;1;0;0;0;1;0;1;1;0;1;1;0;0;0;0;0;1;1;0;1;1;1;1;1;1;0;0;0;1;0;0;0;0;2;1
IRX1_M08851_1.94d.bed	0.08	6	75	32782	1;0;0;2;0;0;0;0;3;0;0;0;0;1;0;2;0;0;0;0;0;2;0;0;2;2;2;0;0;2;0;2;0;0;0;0;0;0;3;0;0;0;0;2;1;1;0;0;0;1;0;0;0;0;0;0;0;1;0;0;0;0;4;0;0;0;0;0;0;0;0;2;0;0;0;0;1;0;0;2;0;0;0;0;0;0;1;0;1;0;0;0;2;0;0;0;0;0;0;0;0;2;0;0;0;0;0;0;0;2;1;0;2;0;1;1;0;1;0;0;0;1;0;2;0;0;1;1;0;1;0;0;0;0;2;2;0;0;2;0;0;3;0;3;1;0;0;0;0;2
MEIS3_M05897_1.94d.bed	0.08	18	225	44477	5;4;0;1;3;3;2;1;1;4;0;2;4;3;1;1;2;1;2;3;0;1;3;1;6;0;0;0;4;3;2;0;1;1;2;0;3;0;0;2;0;1;2;2;0;0;4;3;0;2;0;2;1;0;0;1;0;1;2;6;0;0;0;1;1;2;1;3;1;3;1;1;0;0;2;0;1;0;2;1;1;0;2;0;0;0;0;0;2;1;1;1;1;0;0;1;0;3;0;0;2;1;2;1;3;4;0;4;3;1;1;1;0;2;0;3;2;0;2;1;1;0;2;1;3;2;0;2;3;0;1;4;3;3;1;1;2;0;6;4;0;3;2;1;5;1;2;2;1;3
ZNF133_ZNF133.RCADE.bed	0.07964601769911504	9	113	33814	1;0;0;2;1;0;0;0;1;4;0;0;0;1;1;0;0;0;0;1;1;0;0;0;1;0;1;1;0;0;3;0;1;1;1;5;0;2;1;0;1;1;2;0;1;1;0;0;0;0;0;1;0;0;1;1;1;0;5;0;1;0;2;2;4;0;1;1;0;0;0;0;0;0;1;0;0;1;0;2;1;2;0;1;0;0;0;2;1;0;1;0;0;0;0;0;1;3;0;1;0;0;1;2;0;0;1;2;0;0;0;0;1;2;0;0;0;0;2;2;3;0;4;0;1;0;1;0;1;1;0;2;0;0;0;0;0;0;0;0;2;0;0;0;1;2;1;1;3;3
ZNF445_ZNF445.MEME.bed	0.07920792079207921	8	101	31739	1;3;1;2;0;1;1;1;0;0;1;1;0;0;0;2;0;2;0;1;1;1;1;1;1;0;0;0;1;0;0;0;1;1;1;0;1;2;0;1;1;0;1;0;1;2;0;2;1;1;1;0;0;2;1;2;1;0;2;2;2;0;1;1;1;1;0;0;1;0;0;1;0;0;2;1;0;0;0;1;0;0;1;1;0;1;1;0;1;0;0;0;1;2;2;1;2;0;0;1;1;0;1;1;2;0;1;0;2;0;0;1;1;1;0;0;0;0;1;0;0;2;1;0;1;0;0;1;1;1;1;1;0;0;0;0;0;0;0;1;0;1;0;0;0;0;0;0;0;1
SOX8_M06116_1.94d.bed	0.07894736842105263	6	76	30726	2;0;2;1;1;1;1;0;0;0;3;0;0;1;0;0;0;0;0;2;0;0;0;1;0;1;0;2;1;1;0;0;0;0;0;0;0;1;0;1;0;2;0;0;0;0;1;0;0;0;0;0;1;0;0;1;0;0;0;2;0;0;2;0;0;0;0;1;1;0;0;0;0;1;0;0;0;1;0;1;0;0;0;1;0;3;0;0;0;0;1;1;1;0;2;1;0;0;0;0;1;1;0;1;0;1;1;0;2;1;0;1;1;0;1;0;1;0;0;1;1;0;0;0;1;0;0;0;0;3;2;0;1;0;1;1;0;0;0;1;0;0;0;0;0;0;3;0;1;1
RORA_M06062_1.94d.bed	0.07894736842105263	6	76	30352	1;0;2;1;0;0;0;0;1;0;0;0;0;2;2;0;2;1;1;2;2;1;1;0;1;0;0;0;2;1;0;0;1;0;0;0;0;1;0;0;2;0;0;0;0;1;0;0;0;2;0;0;1;0;0;0;1;0;1;1;1;0;0;1;0;0;1;1;0;0;0;0;0;0;1;1;0;0;2;0;0;0;0;0;1;0;0;0;1;1;0;2;2;1;1;3;0;1;1;0;0;0;0;0;1;0;1;0;0;0;0;0;1;0;1;1;0;1;1;0;1;0;1;0;0;2;0;1;0;1;1;1;0;0;0;0;0;0;1;0;0;1;0;0;1;0;0;0;0;1
CDC5L_M06466_1.94d.bed	0.07894736842105263	3	38	24464	1;0;1;0;0;0;1;0;1;1;0;0;1;2;0;0;0;0;0;1;1;1;0;1;0;0;0;0;0;0;0;0;0;0;0;0;1;0;0;0;0;0;0;0;0;0;1;0;0;0;0;0;2;0;0;0;0;0;0;0;0;0;1;0;0;0;0;0;0;0;0;0;0;0;0;0;0;0;1;0;0;0;1;0;0;0;0;0;0;0;0;0;0;0;0;0;0;0;0;1;0;1;0;0;0;0;2;0;0;0;1;0;1;0;0;1;1;0;0;1;2;0;1;0;0;0;0;1;0;0;0;0;0;1;0;0;1;0;0;0;0;0;0;0;1;1;0;0;0;1
ZNF580_M10051_1.94d.bed	0.07879490150637311	68	863	97033	7;5;4;4;13;3;8;6;7;4;7;4;7;7;0;7;4;3;2;4;3;9;7;7;6;5;3;12;5;4;9;7;7;11;7;8;6;8;3;4;8;9;4;10;3;5;3;6;6;6;3;6;3;3;4;10;6;8;6;3;8;9;5;6;6;5;5;6;6;3;5;4;1;3;2;3;3;7;2;7;2;3;11;8;10;6;6;5;5;6;6;7;7;4;6;10;3;6;7;6;10;12;7;12;5;9;9;4;11;4;5;5;3;6;8;7;8;10;9;5;5;4;4;5;9;4;4;2;5;3;4;8;7;5;2;4;4;8;3;4;4;3;4;7;9;9;2;3;3;6
ZNF235_ZNF235.MEME.bed	0.07878512935045598	6773	85968	10032693	732;686;728;695;777;755;765;673;648;731;755;722;694;743;728;719;617;655;706;724;654;698;562;662;613;525;644;754;789;724;663;797;563;700;580;515;554;537;580;522;545;591;460;571;562;538;513;416;560;580;481;517;444;664;492;449;446;447;491;430;565;657;640;355;390;439;491;615;707;624;327;246;156;161;123;177;208;302;393;695;804;598;480;440;531;548;752;576;449;512;528;503;555;630;529;491;525;430;438;518…
ZNF136_ZNF136.RCADE.bed	0.07847533632286996	175	2230	101877	43;39;43;33;33;41;39;38;31;19;23;23;23;26;22;23;25;24;18;18;25;11;14;17;14;11;19;14;8;9;13;22;12;11;16;21;15;19;18;12;13;7;14;17;15;13;13;15;9;4;5;9;3;3;10;3;6;6;3;12;14;6;1;5;3;7;12;6;11;14;12;5;8;5;11;10;8;6;16;18;9;14;19;8;7;11;8;8;9;4;10;7;7;12;12;11;5;7;11;4;10;12;16;14;14;11;11;5;8;10;14;18;19;15;12;7;9;8;12;12;8;14;14;15;11;8;10;18;19;21;18;19;18;19;18;16;18;16;18;23;11;34;23;16;24;30;22;2…
PRDM4_M06025_1.94d.bed	0.0783132530120482	13	166	38585	1;2;1;2;4;0;1;1;2;2;1;1;0;0;1;1;0;0;1;1;2;0;0;2;0;2;0;1;1;0;1;2;0;0;2;1;1;0;1;1;0;0;0;1;0;1;0;1;0;1;1;2;3;2;0;3;0;4;1;1;4;1;0;1;1;1;1;0;0;1;0;1;0;3;0;0;1;0;4;0;1;1;0;3;2;0;3;4;3;1;2;1;1;1;1;2;0;4;3;2;1;0;0;3;0;1;1;1;1;0;1;0;1;1;2;1;2;2;1;2;0;4;3;1;0;0;1;2;0;0;0;0;0;4;0;1;0;0;1;1;1;0;1;4;1;1;1;1;1;1
E2F7_M08594_1.94d.bed	0.078125	5	64	28970	1;1;0;1;1;2;0;0;0;0;0;0;1;1;0;0;1;0;1;0;0;1;0;2;0;0;1;0;1;0;0;1;0;0;0;1;1;1;0;1;1;0;0;2;1;1;0;0;0;0;2;2;0;0;0;0;2;0;0;0;0;0;0;1;0;0;1;0;1;0;0;0;0;0;0;0;0;1;0;0;0;1;1;0;0;0;1;0;0;0;0;0;0;0;0;0;0;0;0;2;0;1;0;0;0;1;0;0;2;1;0;1;1;1;0;2;0;0;0;1;0;0;1;1;0;1;0;1;1;1;0;0;0;0;0;0;0;0;0;0;0;0;0;1;0;3;0;1;0;1
BORCS8-MEF2B_M06400_1.94d.bed	0.07772020725388601	15	193	44957	1;4;2;2;0;1;1;2;1;4;2;2;2;1;3;1;0;2;0;3;2;2;3;1;1;1;5;2;1;1;1;2;2;0;0;1;1;2;3;1;0;0;1;0;2;3;2;1;0;1;4;2;2;0;1;0;0;0;1;1;2;0;1;1;1;0;0;2;0;0;4;0;2;0;0;1;2;0;1;1;1;1;0;0;1;0;1;2;1;2;0;1;1;0;2;1;1;1;2;1;2;1;2;0;1;1;3;3;0;4;2;1;0;1;4;0;1;0;1;0;1;2;1;3;0;1;0;0;3;2;0;1;1;0;2;2;0;3;1;3;4;0;1;1;1;0;0;2;3;3
ZNF716_ZNF716.RCADE.bed	0.07772020725388601	15	193	43452	3;4;0;0;2;0;2;3;2;4;2;1;2;1;1;0;1;0;1;2;1;3;3;1;1;2;0;2;2;2;3;1;2;0;0;1;0;3;1;2;2;0;1;2;2;2;0;3;1;3;1;1;2;3;0;1;1;0;1;2;3;2;0;4;2;1;0;1;2;0;1;1;1;0;0;1;0;0;2;2;1;2;1;1;0;2;1;2;4;2;0;1;1;0;5;1;2;1;1;2;1;0;1;0;1;0;3;0;4;1;2;0;0;1;0;1;1;2;0;1;2;1;1;3;0;0;0;1;1;1;0;0;0;2;1;0;2;1;1;2;0;0;3;1;0;1;2;1;2;2
ZNF398_ZNF398.MEME.bed	0.07765525246662798	669	8615	897218	45;46;61;70;79;74;77;69;52;63;68;65;56;60;80;63;63;44;63;47;44;50;60;73;51;43;49;48;49;54;40;53;32;46;62;56;65;82;79;66;54;85;53;44;84;85;84;67;63;67;71;55;30;59;51;84;88;63;47;43;50;62;58;47;21;37;33;32;50;54;42;39;56;39;34;32;29;43;45;39;35;62;47;47;51;62;63;73;85;57;43;71;81;76;63;84;78;85;65;82;73;85;75;77;65;56;66;58;62;55;60;61;72;62;49;41;36;52;58;63;45;57;54;50;32;50;63;59;64;69;38;51;60;…
ZNF880_ZNF880.RCADE.bed	0.07759395010575725	2678	34513	2384799	215;224;189;268;283;235;279;288;213;278;300;276;269;273;279;267;214;251;205;249;214;239;235;214;193;174;188;190;189;186;217;225;194;245;244;232;218;301;212;240;177;199;203;190;241;262;279;314;258;335;353;346;274;265;274;318;344;293;264;190;276;276;252;262;217;154;185;161;203;170;159;177;114;115;81;90;125;141;192;172;230;228;273;279;337;310;309;317;285;304;278;274;326;308;345;375;275;332;359;368;3…
TGIF1_M09243_1.94d.bed	0.07741935483870968	12	155	39670	4;4;1;0;2;4;2;2;1;4;0;0;3;2;2;0;0;2;0;2;0;0;2;0;6;0;0;0;2;2;3;1;0;0;2;0;3;2;0;2;0;0;0;2;0;0;4;0;2;0;0;0;0;0;0;2;0;0;0;6;2;0;0;0;0;0;0;4;0;2;0;0;0;0;2;0;0;0;0;2;1;0;0;0;0;0;0;0;2;0;0;0;0;0;0;1;2;2;0;0;3;0;0;0;2;2;2;0;4;2;0;0;0;0;0;0;2;1;0;4;0;0;0;0;0;3;1;2;0;2;0;2;0;2;0;0;1;2;0;4;2;0;2;2;2;4;2;0;2;1
RREB1_M02642_1.94d.bed	0.07718424626527841	341	4418	362705	38;27;27;37;27;38;49;41;27;27;32;28;55;32;29;39;44;21;32;32;40;39;27;29;28;20;27;23;29;29;28;35;22;38;26;31;32;32;33;25;37;26;33;19;27;23;22;24;26;33;31;34;22;26;27;35;35;31;33;33;34;43;39;25;34;23;24;16;32;8;31;18;21;11;15;15;10;20;22;26;27;34;34;38;40;20;23;22;20;32;45;27;37;48;33;33;32;35;29;36;40;29;30;28;42;38;28;25;19;18;25;45;44;23;16;23;43;22;26;12;29;23;39;44;45;24;22;32;18;21;44;23;24;2…
ZNF823_ZNF823.RCADE.bed	0.07716836734693877	484	6272	722798	36;43;38;45;53;69;54;49;59;46;36;40;28;38;64;47;45;36;47;36;41;38;43;65;43;29;31;47;45;41;26;37;35;32;35;37;43;62;57;42;38;55;31;46;57;61;48;40;47;50;51;45;44;29;34;52;68;53;33;28;37;35;40;30;19;13;23;23;25;42;39;32;50;28;27;20;23;25;22;23;33;43;37;30;43;42;54;48;67;42;26;45;66;50;52;62;70;53;46;55;54;66;54;58;60;31;53;43;52;37;42;45;63;51;25;37;24;32;36;40;38;30;42;38;23;46;39;47;36;41;35;27;23;…
ZNF8_M10347_1.94d.bed	0.07692307692307693	3	39	23864	1;0;0;1;0;0;0;1;0;0;0;1;1;0;0;1;0;0;0;2;0;0;0;0;0;0;0;0;0;0;1;0;0;0;1;0;1;0;0;0;1;0;0;0;0;1;0;0;1;0;0;0;0;0;1;1;0;0;0;0;3;0;0;1;0;0;0;0;0;0;1;0;0;0;1;0;0;0;0;0;0;0;0;0;1;0;1;0;0;0;0;0;0;0;0;0;0;0;0;0;1;1;1;1;0;0;0;1;0;0;0;0;0;0;0;0;0;0;0;1;0;0;0;0;0;0;0;0;1;0;0;1;0;0;0;0;0;0;0;0;0;0;1;0;0;0;2;1;1;1
ZSCAN4_M09417_1.94d.bed	0.07692307692307693	16	208	42150	3;2;0;0;2;0;0;0;2;0;2;0;0;1;5;1;3;1;5;0;1;2;1;3;1;2;0;3;0;3;2;2;0;0;3;1;0;2;1;1;0;2;1;0;0;2;1;1;0;0;3;1;1;1;2;2;2;2;2;2;2;1;0;0;1;1;2;0;1;0;3;1;2;0;0;0;2;1;0;0;1;3;1;1;0;1;1;3;4;0;0;4;3;0;1;2;2;2;1;2;0;1;4;1;3;1;2;1;1;0;0;0;0;4;2;3;1;2;2;2;2;0;0;0;0;1;0;0;1;1;3;2;2;2;1;2;1;5;4;0;4;2;0;1;2;1;2;2;3;4
SIX1_M09119_1.94d.bed	0.07692307692307693	1	13	21032	1;2;0;0;0;0;0;0;0;0;0;0;0;1;0;0;0;0;0;0;0;0;0;0;0;0;0;0;0;0;0;0;0;0;0;0;0;0;0;0;0;0;0;0;0;0;0;0;0;0;0;0;0;0;0;0;0;0;0;0;0;0;0;0;0;0;0;0;0;0;0;0;0;0;0;0;0;0;0;0;0;0;0;0;0;0;0;0;0;0;0;0;0;0;1;0;0;0;0;0;0;0;0;0;0;0;1;0;0;1;0;0;0;0;0;2;0;0;0;1;0;0;0;0;0;0;0;0;0;0;0;0;0;0;0;0;0;0;0;0;1;0;0;0;0;0;0;0;0;1
PAX3_M07571_1.94d.bed	0.07692307692307693	1	13	22012	1;0;1;0;1;0;0;0;0;0;0;0;0;0;0;1;0;0;1;0;1;0;0;0;0;0;0;0;0;0;0;0;0;0;0;0;0;0;0;0;0;0;0;0;0;0;0;0;0;0;0;0;0;0;0;0;0;0;0;0;0;0;0;0;0;0;0;0;0;0;0;0;0;0;0;0;0;1;1;0;0;0;0;0;0;0;0;0;0;0;0;0;0;0;0;0;0;0;0;0;0;1;0;0;0;0;0;0;0;0;0;0;0;0;0;0;0;0;0;0;0;0;0;0;0;0;0;0;0;1;0;0;0;0;1;0;0;0;0;0;0;0;0;0;0;0;0;0;0;1
ZNF37A_M10345_1.94d.bed	0.0768025078369906	147	1914	105898	15;12;16;8;8;15;21;14;13;17;13;16;12;17;16;16;9;19;10;19;13;18;12;19;17;12;17;10;18;16;17;16;10;13;12;10;8;11;18;9;12;16;6;12;10;6;14;18;18;17;16;18;19;16;15;14;11;17;14;12;16;15;12;12;9;13;10;13;8;12;8;6;6;5;6;4;4;10;13;11;11;15;22;14;16;15;16;20;14;19;15;15;19;21;18;17;16;11;14;14;11;19;7;13;8;18;11;11;11;8;11;9;12;17;9;17;13;15;9;9;4;7;10;15;12;6;12;12;5;7;13;6;9;6;13;9;16;16;11;9;11;12;12;5;1…
ZNF675_M10406_1.94d.bed	0.07665505226480836	22	287	58551	2;2;2;0;2;1;2;3;1;0;3;4;5;1;3;2;1;5;0;1;5;2;0;3;1;3;2;5;2;3;2;6;2;1;2;1;1;1;2;3;0;2;4;2;2;2;2;1;1;2;1;3;1;1;2;1;6;2;2;0;0;2;3;1;3;1;3;3;3;1;1;0;1;0;1;0;3;1;1;1;1;4;1;2;1;3;3;2;1;1;3;1;4;1;2;0;3;1;2;4;1;0;2;3;1;1;1;8;0;1;3;0;1;2;3;2;1;3;1;4;1;5;2;2;2;2;3;1;2;1;3;2;1;4;1;2;1;5;1;0;2;1;1;2;0;2;1;2;2;1
PAX6_M09045_1.94d.bed	0.07653061224489796	15	196	36710	3;2;2;0;2;2;3;2;0;1;3;1;2;3;4;0;2;4;0;1;0;1;5;2;1;3;0;1;2;1;4;2;4;1;0;3;1;1;0;3;0;2;3;1;0;0;0;1;1;1;2;2;1;1;1;1;2;0;0;1;0;1;0;1;1;1;1;2;1;1;1;0;0;0;1;1;2;1;1;0;1;1;2;0;1;1;0;0;2;0;3;2;2;1;5;3;0;0;0;0;1;2;2;0;4;2;0;2;2;2;3;0;3;1;1;2;5;1;0;3;2;0;1;1;0;2;0;0;1;1;1;1;2;1;0;0;3;2;1;0;1;1;0;0;0;1;3;1;0;1
ZNF302_ZNF302.RCADE.bed	0.07643312101910828	12	157	40473	1;0;1;2;2;1;1;2;0;4;2;1;1;0;1;0;1;2;2;1;0;4;0;0;0;0;1;0;4;2;0;0;0;0;3;2;1;0;0;3;1;1;0;0;1;0;0;1;2;2;1;0;1;0;1;4;2;0;3;0;1;3;2;4;1;1;0;0;2;2;1;0;2;0;1;1;0;0;0;0;2;0;1;0;0;2;1;0;0;1;2;0;3;0;0;1;1;2;1;0;0;1;1;2;3;1;0;0;1;4;0;0;1;2;2;0;0;0;0;0;0;0;2;3;0;3;0;0;0;2;0;2;1;2;2;2;1;2;3;2;0;0;2;2;0;0;1;0;2;1
ESRRB_M05685_1.94d.bed	0.0761904761904762	8	105	36298	1;4;0;0;1;2;1;3;3;0;0;1;1;1;0;0;0;2;1;0;1;2;2;0;2;0;0;0;1;1;0;2;0;2;1;0;1;0;1;1;2;0;0;1;0;0;0;1;2;0;2;1;1;0;1;0;0;1;0;0;1;1;0;0;1;0;0;0;1;0;1;0;0;0;2;0;1;0;0;0;0;0;1;1;0;0;0;0;0;0;1;0;0;2;0;0;1;0;1;2;1;3;0;1;1;1;0;1;0;2;1;0;1;0;0;1;1;0;1;1;1;0;0;0;0;1;2;1;1;2;0;1;0;0;2;1;0;2;0;1;1;0;2;0;1;0;1;0;0;1
ZNF317_ZNF317.RCADE.bed	0.075426944971537	159	2108	78400	31;24;24;36;39;46;31;41;31;29;42;34;39;21;22;21;18;24;19;22;18;13;20;7;20;14;8;11;17;11;21;24;14;7;18;10;13;11;15;14;12;16;11;15;7;8;11;3;8;0;11;3;2;5;2;3;3;2;4;4;4;11;4;7;12;13;4;5;7;6;14;9;3;16;21;7;9;10;16;8;11;8;7;10;5;7;14;8;6;4;7;6;5;6;3;4;3;4;10;4;10;6;5;10;9;13;16;14;16;9;12;8;3;7;9;11;20;21;14;7;5;7;11;17;14;13;13;22;17;17;14;15;12;22;19;20;22;27;20;16;32;20;31;22;25;22;21;20;23;20
ONECUT3_M05972_1.94d.bed	0.07526881720430108	14	186	43660	3;2;3;3;2;0;0;3;1;1;2;2;1;2;1;1;2;1;2;1;1;3;1;1;3;1;0;0;0;1;2;2;2;1;3;3;2;1;0;1;3;2;1;0;1;2;4;3;1;1;2;1;1;0;1;0;1;0;1;0;1;1;3;1;0;3;1;1;2;0;2;2;1;0;0;0;0;0;1;1;1;0;2;2;0;1;3;3;1;0;1;1;3;3;0;0;0;2;1;1;0;0;1;1;2;0;0;0;1;1;0;0;1;1;4;1;0;2;3;0;2;0;1;2;0;3;3;0;1;1;0;2;1;2;0;1;1;2;0;2;1;0;3;0;1;1;1;1;1;3
ZNF132_ZNF132.RCADE.bed	0.07496033844526706	567	7564	706393	47;54;50;65;53;64;61;51;42;79;78;81;90;81;57;63;71;77;52;70;37;59;66;68;52;35;52;39;47;66;39;51;46;43;56;50;54;67;64;57;42;55;56;49;53;50;73;64;57;56;54;69;53;53;33;48;49;68;51;43;52;46;34;43;48;32;38;52;46;26;26;32;31;27;24;25;28;41;34;33;39;61;56;49;47;50;58;45;52;61;48;46;43;55;73;59;62;65;63;59;65;78;52;52;47;42;39;38;41;54;44;35;37;46;30;37;40;36;38;41;37;35;40;47;30;26;47;50;51;54;49;42;57;…
ZFP3_M10419_1.94d.bed	0.07441860465116279	16	215	41624	1;1;1;1;1;1;2;3;2;1;0;3;2;2;1;1;3;2;0;1;1;5;1;1;3;0;0;2;3;0;2;0;1;1;1;2;6;2;1;1;2;3;1;1;1;3;0;0;4;2;1;1;0;0;4;0;2;3;0;1;2;2;1;2;2;7;0;1;0;1;3;0;0;1;2;0;0;0;1;0;1;2;4;1;2;1;3;2;2;1;1;2;2;3;1;1;2;1;1;3;0;2;0;1;2;2;2;0;3;1;1;1;2;1;2;1;3;1;2;1;1;3;0;0;2;1;1;0;1;0;2;1;0;2;0;2;1;2;0;0;2;2;1;1;3;1;1;2;1;1
TBX1_M02208_1.94d.bed	0.07441860465116279	16	215	48400	2;0;1;4;2;2;1;1;3;1;0;1;1;2;0;1;4;2;1;0;2;6;1;0;3;1;1;1;3;1;2;1;2;3;4;0;1;1;4;1;0;4;2;2;2;4;0;2;1;0;2;4;2;0;2;2;1;2;2;2;1;1;1;0;0;2;0;0;0;0;2;2;2;2;1;1;0;0;0;1;0;4;0;1;0;1;1;1;2;1;0;1;2;2;1;3;3;3;1;0;1;3;0;0;3;0;2;3;3;0;0;1;0;1;1;1;4;0;3;2;1;2;1;0;3;4;3;0;2;0;0;1;2;2;0;0;2;1;3;0;2;2;3;2;1;0;0;0;0;3
NKX2-1_M08975_1.94d.bed	0.0738255033557047	11	149	36455	2;1;1;0;2;3;1;4;0;3;0;0;0;0;1;1;3;2;2;1;1;0;4;1;0;0;1;2;2;0;2;0;1;0;0;0;1;1;0;1;2;2;0;0;0;2;1;1;1;2;1;1;2;1;0;0;0;0;0;3;1;0;4;0;1;0;2;1;0;1;1;0;0;2;1;0;0;0;0;2;0;1;0;0;1;0;0;0;1;3;0;4;1;2;0;1;1;0;0;1;2;1;2;0;0;0;3;2;3;1;1;2;1;1;1;2;1;1;0;1;1;0;0;0;0;1;1;2;2;0;0;0;0;3;1;0;2;1;1;1;1;1;1;2;0;0;1;1;0;5
ZNF287_ZNF287.RCADE.bed	0.07357674054948452	8093	109994	12460595	924;886;785;828;1007;936;1001;909;887;962;935;927;907;931;994;923;863;800;933;933;802;902;762;881;849;691;861;914;976;913;892;918;751;794;765;692;710;707;738;717;679;718;651;732;785;721;645;591;757;758;658;719;621;854;596;607;603;551;673;591;712;784;749;469;471;611;554;720;822;673;430;310;217;188;168;236;246;343;455;817;901;688;588;624;697;673;1002;724;532;657;625;653;780;844;710;589;672;492;530;…
ZSCAN9_M09421_1.94d.bed	0.07317073170731707	6	82	31792	1;1;3;1;0;1;2;0;0;2;0;0;0;1;2;0;1;0;1;0;0;0;0;1;3;0;0;0;1;1;0;0;1;0;0;0;1;0;0;1;0;1;0;0;0;0;0;0;2;0;0;0;0;0;0;1;1;3;0;1;0;0;2;0;0;0;0;0;0;1;0;0;0;1;0;0;0;1;1;0;0;0;1;1;0;1;0;0;2;0;0;0;0;0;2;1;0;1;2;0;0;2;3;0;0;0;0;1;1;0;2;0;0;0;1;1;1;0;0;1;1;2;0;1;0;2;1;1;1;1;0;1;0;0;0;0;1;0;0;0;0;1;0;0;0;3;0;0;0;1
MECOM_M02602_1.94d.bed	0.07272727272727272	4	55	30473	1;0;0;0;1;0;0;0;2;0;0;0;0;2;1;0;0;0;0;0;0;0;1;0;0;1;0;0;0;0;0;0;1;1;1;0;0;0;2;0;2;1;0;1;0;0;0;0;0;0;0;0;0;0;0;0;0;0;0;0;0;0;0;1;0;0;0;1;0;1;0;0;0;1;0;0;0;0;0;0;0;0;1;0;0;0;1;0;0;0;1;0;1;0;2;0;0;0;0;0;0;1;0;0;1;0;1;2;1;0;1;0;0;0;0;1;0;0;0;0;0;2;0;0;0;2;0;0;0;0;0;1;0;1;1;0;1;1;0;4;0;0;1;1;1;0;0;1;0;1
ZFP28_M10402_1.94d.bed	0.07257203842049093	68	937	143603	5;11;12;11;7;7;10;13;5;6;5;7;11;11;10;10;8;7;3;9;10;6;6;14;8;7;5;6;8;6;6;4;4;7;7;12;7;8;4;8;5;3;7;4;8;7;4;3;8;7;5;3;9;9;3;6;5;6;4;5;10;6;5;6;3;4;2;4;3;3;8;3;4;5;6;1;2;3;4;5;6;6;4;4;4;5;6;11;7;2;3;13;3;3;6;3;4;5;5;5;6;4;7;4;12;8;6;8;5;3;6;7;4;6;10;13;2;9;5;6;11;6;4;8;3;5;5;9;6;5;7;4;10;5;5;5;6;7;5;9;6;8;5;3;9;5;8;5;5;12
SOX7_M06111_1.94d.bed	0.07216494845360824	7	97	34359	1;0;0;0;0;0;0;0;3;1;1;0;1;1;2;0;2;0;0;3;2;0;0;1;0;0;1;2;0;0;1;1;1;0;0;3;1;0;0;0;1;3;1;0;2;0;2;2;0;1;0;1;2;0;0;1;2;0;1;0;0;1;1;1;0;0;0;1;1;1;0;0;0;1;0;0;0;1;0;0;0;0;1;0;0;0;1;0;3;0;0;0;1;1;2;2;2;0;0;0;0;0;0;0;0;1;0;0;3;3;0;1;0;0;0;0;0;1;0;2;0;0;1;1;1;1;0;1;1;0;0;0;0;1;0;1;0;3;0;1;2;0;2;0;0;0;0;0;0;1
POU2F1_M06001_1.94d.bed	0.07142857142857142	8	112	43140	1;0;1;0;3;1;1;0;0;0;0;0;0;0;0;0;1;0;0;1;0;1;0;0;1;2;0;0;0;1;0;1;0;0;0;0;1;0;2;2;0;0;0;3;1;1;0;0;0;2;0;0;1;1;0;0;0;0;0;0;0;1;1;0;0;1;0;2;2;0;1;0;0;0;0;0;0;0;1;1;0;0;0;1;1;0;2;0;0;0;1;1;0;5;0;1;0;2;3;3;0;0;0;0;0;0;0;0;2;0;1;0;2;0;0;2;4;2;0;3;1;3;0;0;4;2;3;2;1;0;3;1;1;2;0;2;1;0;1;0;0;0;0;0;3;2;0;0;1;3
ZNF821_M09405_1.94d.bed	0.07096774193548387	22	310	52276	6;6;3;3;0;1;4;0;0;2;0;6;3;2;1;1;1;6;4;2;0;1;1;2;1;1;1;1;1;0;8;2;4;3;1;3;0;2;3;1;4;2;3;2;0;0;4;3;3;3;3;2;1;2;0;4;0;1;1;3;0;3;2;3;4;7;2;0;1;0;2;2;0;0;1;2;1;2;1;2;2;3;2;1;1;5;0;3;4;1;2;2;2;5;1;0;4;7;0;0;4;3;0;1;2;3;5;1;1;4;2;3;4;0;4;2;4;0;2;0;3;2;1;6;2;1;1;4;2;2;0;0;0;7;0;0;2;1;2;0;1;1;3;1;5;3;2;1;0;3
ZNF584_ZNF584.RCADE.bed	0.06993006993006994	10	143	61399	3;2;0;0;1;3;2;3;1;3;0;0;2;3;0;0;1;0;0;0;1;1;1;0;1;0;1;0;1;0;2;3;0;0;0;0;0;0;1;0;1;0;0;0;0;1;4;1;1;1;1;0;0;4;0;0;0;3;1;1;0;1;2;1;1;2;0;1;0;0;1;3;1;0;0;1;1;0;0;1;1;0;0;2;1;1;2;0;0;2;3;0;0;0;1;2;1;0;0;0;2;0;0;0;2;1;1;1;0;0;2;2;2;2;1;2;1;2;1;0;0;1;1;0;4;1;0;1;0;3;0;3;1;1;0;2;2;1;1;0;0;1;2;2;0;1;1;0;1;3
ZNF382_ZNF382.RCADE.bed	0.06976744186046512	21	301	46683	5;1;4;2;3;3;4;2;3;3;2;0;3;0;2;3;1;3;0;0;2;3;3;1;4;0;0;3;3;0;1;4;3;1;3;2;2;5;6;1;3;1;2;4;3;4;2;2;1;1;3;6;3;3;2;1;2;1;1;2;3;2;2;1;2;1;1;0;1;0;3;1;0;2;0;4;2;0;0;1;1;1;3;3;2;1;4;1;1;2;1;3;0;5;3;1;3;1;2;3;0;2;3;1;1;1;2;1;4;5;5;3;0;2;0;0;2;2;2;2;1;4;3;0;3;2;4;0;2;6;3;0;1;1;6;1;0;0;1;2;0;4;1;3;2;2;3;0;1;1
E2F1_M09494_1.94d.bed	0.06976744186046512	3	43	23951	2;0;0;1;1;0;0;0;0;1;0;0;1;0;0;1;0;0;0;0;0;1;0;0;1;0;1;0;0;0;0;0;0;0;0;0;0;0;0;0;0;0;0;0;0;1;0;0;1;0;0;0;0;0;0;1;0;0;0;1;1;0;0;0;0;1;0;0;0;0;0;0;0;0;0;0;1;0;0;0;0;0;1;0;1;0;1;0;0;0;0;0;0;0;0;0;0;0;0;1;0;1;0;1;0;0;1;3;1;0;1;0;0;1;0;0;0;1;0;0;0;0;0;0;0;0;1;0;1;0;0;0;1;2;0;0;3;0;1;0;0;0;1;0;0;0;0;0;0;1
ZNF432_ZNF432.RCADE.bed	0.06973377666191671	3083	44211	3998944	248;261;278;327;350;356;333;396;334;374;381;375;379;325;363;390;355;285;361;312;281;302;301;337;289;264;272;282;255;230;257;304;293;276;312;312;347;330;340;305;243;282;295;288;348;349;398;386;363;340;415;428;335;281;306;356;383;338;326;303;289;323;297;273;240;197;211;198;183;165;193;158;142;134;164;157;183;155;179;184;249;276;282;320;358;353;351;352;321;321;288;319;320;338;398;470;379;421;470;445…
TOPORS_M04321_1.94d.bed	0.0691747572815534	57	824	125273	9;6;6;7;5;12;9;5;5;5;7;6;3;5;5;5;11;3;5;7;3;5;5;4;6;4;3;4;8;2;7;7;4;13;4;7;12;14;4;6;4;9;4;11;5;4;9;5;8;4;6;7;8;8;3;1;3;4;4;1;2;1;6;1;1;1;0;6;4;4;4;5;4;4;5;5;1;2;4;1;2;3;3;4;5;4;7;9;1;4;1;7;4;3;3;5;7;10;3;6;6;8;4;8;2;11;6;3;7;6;8;5;8;7;7;5;9;4;2;10;4;11;9;4;4;7;6;3;10;7;8;7;9;12;9;4;5;4;4;6;4;6;11;8;6;4;2;4;4;7
SKOR2_M09135_1.94d.bed	0.06896551724137931	2	29	24580	1;0;0;0;0;0;0;0;0;1;1;0;0;0;0;0;0;0;0;0;0;0;0;1;0;0;0;0;0;0;1;0;1;0;0;0;0;0;1;0;1;0;0;0;0;0;0;0;1;0;1;0;0;1;0;0;0;1;0;0;0;1;0;0;0;0;2;0;0;0;0;0;0;0;1;0;0;0;0;0;0;0;0;0;0;0;0;0;0;0;0;0;0;1;0;0;1;0;0;1;0;0;1;1;0;0;0;0;0;1;0;0;1;0;0;0;1;1;0;0;0;0;0;1;0;0;0;0;0;0;0;0;0;0;0;0;0;0;0;0;0;0;0;1;0;0;0;0;0;1
FOXP1_M08697_1.94d.bed	0.0684931506849315	5	73	29554	3;0;0;1;0;1;1;0;0;1;0;2;0;0;0;0;0;1;1;0;1;0;1;1;0;0;0;1;0;1;0;0;2;0;0;1;2;0;1;0;0;0;0;0;1;0;0;0;1;0;0;0;0;1;0;1;0;0;0;0;0;3;1;2;2;0;2;0;1;0;0;0;0;1;0;0;0;0;0;0;0;1;0;1;0;0;0;1;1;0;0;2;1;0;1;0;1;0;0;1;0;0;0;0;2;0;1;1;1;0;0;0;1;1;1;1;0;0;1;1;0;2;1;0;0;0;0;0;0;3;0;1;0;1;0;0;0;0;0;0;0;0;0;0;1;0;0;0;1;3
MYNN_M10435_1.94d.bed	0.06818181818181818	9	132	42398	2;0;0;1;2;1;0;0;1;0;1;1;0;0;0;5;1;1;1;3;0;0;0;1;0;1;1;1;1;4;1;3;1;3;0;1;0;2;2;1;0;0;2;0;2;0;0;1;1;0;1;0;1;1;1;0;0;0;0;1;0;1;0;2;1;0;1;0;1;1;0;0;0;0;0;0;0;1;1;0;1;1;2;0;0;1;1;0;3;0;3;1;0;1;3;0;1;0;1;0;1;2;1;1;0;1;1;1;2;0;1;0;3;3;1;2;0;1;3;0;3;0;1;0;3;0;0;1;1;1;0;2;0;1;1;0;0;0;2;1;1;1;0;2;1;1;1;0;0;1
ZNF7_ZNF7.RCADE.bed	0.06756756756756757	20	296	76182	7;1;2;6;2;5;4;4;1;1;3;5;1;1;7;2;2;5;2;1;4;2;3;3;6;1;1;2;0;2;8;2;2;4;1;2;3;1;1;3;1;1;2;2;2;2;1;2;3;0;2;1;1;2;4;2;0;1;3;2;0;1;3;0;3;4;1;2;2;1;2;0;2;1;1;2;2;1;1;1;0;1;0;2;1;1;1;2;3;2;0;3;0;2;2;1;2;4;2;2;3;1;0;4;0;4;0;2;0;0;0;2;2;0;0;1;2;6;4;4;1;3;1;0;0;0;4;0;1;3;3;2;1;2;2;2;0;1;2;3;0;1;3;4;1;3;1;3;4;1
POU3F2_M09082_1.94d.bed	0.06741573033707865	6	89	34238	1;0;3;3;1;0;1;0;0;0;0;0;1;3;0;1;0;0;0;1;2;0;1;2;2;0;1;0;0;0;3;2;1;1;0;0;1;0;2;1;0;0;1;0;0;2;0;0;0;0;0;1;0;2;0;0;0;0;1;0;2;0;0;1;0;0;0;0;0;0;0;0;0;0;0;0;0;1;0;2;1;1;0;0;0;1;0;0;0;0;1;2;0;0;1;1;1;0;1;1;0;0;1;0;0;0;2;0;0;1;0;1;0;0;0;1;0;0;1;0;0;1;0;0;1;0;1;0;0;2;0;0;0;2;2;0;0;0;1;0;0;0;0;2;1;3;1;2;1;3
DMRT3_M08575_1.94d.bed	0.06741573033707865	12	178	34466	2;1;2;1;0;1;1;3;0;4;3;1;2;4;1;2;1;0;3;2;0;0;0;1;1;2;1;1;1;2;0;2;1;2;4;2;2;2;3;3;0;2;3;1;0;2;0;0;1;4;1;1;2;2;0;0;1;1;0;1;2;1;0;1;0;2;1;0;0;2;0;2;1;0;0;2;2;0;0;1;1;0;0;1;0;2;0;1;0;2;2;1;1;2;1;0;3;1;1;0;0;0;0;2;1;2;0;3;0;2;2;4;3;1;2;0;0;1;2;2;0;2;4;2;1;0;0;2;1;2;0;1;0;3;0;1;0;1;1;0;1;0;1;0;1;1;0;0;0;3
POU2F2_M06003_1.94d.bed	0.0673076923076923	7	104	42170	1;0;1;1;2;1;1;0;0;0;0;0;1;0;0;0;2;0;0;0;0;1;0;0;1;1;0;0;0;1;0;0;0;0;0;0;1;0;1;2;0;0;0;1;1;1;0;1;0;1;3;0;0;1;0;0;0;0;1;1;0;1;1;0;0;1;0;2;1;0;1;0;0;0;0;0;0;0;1;0;1;0;0;1;1;0;1;0;0;0;2;1;0;3;0;1;0;2;2;2;1;1;0;0;1;0;0;0;1;0;1;0;1;0;1;1;3;1;0;2;2;2;0;0;4;2;3;2;1;0;1;1;1;1;1;2;1;0;1;0;0;1;0;0;1;2;1;1;1;3
ZNF8_ZNF8.RCADE.bed	0.06716417910447761	9	134	51536	4;3;0;2;4;2;1;2;2;1;2;1;1;0;0;0;2;1;2;0;1;0;1;0;2;0;1;1;2;2;2;2;0;2;1;3;0;3;0;0;1;0;1;0;0;1;0;0;0;2;0;0;0;0;0;1;0;0;0;0;1;0;1;1;0;1;1;0;0;1;0;1;0;1;0;3;1;0;0;0;0;1;0;1;1;1;1;0;1;1;1;0;1;1;0;0;0;1;1;0;1;3;0;0;1;1;1;0;0;0;1;0;0;1;0;0;1;1;0;1;2;2;1;0;1;1;1;1;0;0;2;0;2;1;2;2;1;0;3;2;0;4;2;0;1;1;1;0;0;5
ZNF337_ZNF337.RCADE.bed	0.06666666666666667	8	120	36734	2;3;1;0;2;2;2;3;1;1;1;1;1;3;2;5;0;0;2;1;1;1;0;0;0;0;0;0;1;0;0;0;1;1;1;0;2;2;0;1;1;0;1;0;0;1;1;0;0;0;1;0;1;2;0;1;0;2;0;0;0;0;2;0;1;1;1;0;0;1;0;0;1;0;3;0;0;0;1;0;0;0;1;0;0;1;1;0;0;0;1;0;0;0;0;1;1;2;0;1;5;0;2;0;0;0;1;1;0;0;2;1;0;1;0;1;0;0;1;1;0;2;0;3;1;0;1;1;0;5;1;0;0;1;0;1;2;1;1;1;1;0;1;0;0;3;0;0;0;2
MEF2A_M05890_1.94d.bed	0.06666666666666667	6	90	31694	1;1;0;0;3;0;0;1;0;0;1;0;4;0;1;0;0;0;0;0;2;1;1;0;0;1;2;0;0;1;1;0;1;0;0;0;0;1;0;0;0;1;0;1;1;1;1;0;0;0;1;1;1;0;0;0;2;0;1;1;1;0;1;1;0;3;0;0;0;0;0;0;0;0;1;1;0;0;2;0;1;0;0;3;1;0;1;0;0;0;0;0;0;0;1;2;0;0;0;0;2;1;0;1;1;2;0;1;0;0;1;0;1;1;1;1;0;0;0;1;2;1;1;0;0;0;1;1;1;0;0;2;0;0;0;0;0;1;1;1;0;0;1;1;0;1;3;0;1;2
CDX1_M08523_1.94d.bed	0.06666666666666667	5	75	32400	2;0;0;1;2;1;0;0;2;1;0;0;1;1;0;2;2;0;2;1;0;0;1;0;1;0;0;0;1;0;1;0;0;1;0;0;1;2;0;0;0;0;0;1;1;1;1;0;1;0;1;0;2;1;0;0;2;0;0;0;0;0;0;0;0;0;0;0;0;1;0;0;0;0;1;0;0;1;0;0;0;0;1;0;1;0;0;0;0;0;0;0;0;0;0;0;1;0;0;0;1;0;1;0;1;1;0;1;1;0;0;0;0;1;1;1;0;0;3;0;0;1;2;0;0;0;1;0;0;1;1;0;0;1;1;1;0;3;0;0;3;1;0;0;0;0;1;0;1;1
TFDP1_M06816_1.94d.bed	0.06666666666666667	3	45	23129	1;0;0;1;0;0;1;0;0;0;0;1;0;1;0;0;0;1;0;0;0;1;0;1;0;0;0;0;1;1;0;0;0;0;1;0;0;0;1;1;0;0;0;0;0;0;0;1;1;0;1;0;0;0;0;0;0;1;1;0;1;0;0;0;2;0;0;2;0;0;0;1;0;0;0;0;0;0;0;0;0;0;0;0;0;1;0;0;0;1;1;1;0;0;0;1;0;0;0;0;0;0;0;0;0;0;1;0;0;1;0;0;1;1;0;1;1;0;1;1;1;0;0;1;0;1;1;0;0;0;0;0;1;0;0;1;0;0;0;0;0;0;0;0;0;0;0;0;0;1
ZNF232_M06242_1.94d.bed	0.06666666666666667	3	45	27768	1;0;0;0;0;0;0;0;1;0;1;0;1;0;0;1;0;1;0;0;1;0;1;1;0;0;0;0;0;0;1;0;1;0;1;0;0;0;0;1;0;0;0;0;1;0;0;1;1;0;0;0;0;0;0;1;0;0;0;0;0;1;1;0;1;0;1;0;0;0;0;1;0;0;0;0;1;0;0;0;0;0;0;0;0;0;0;0;0;0;0;0;0;0;0;1;0;0;0;0;1;2;0;0;0;0;1;1;1;1;0;0;0;2;0;0;0;0;0;0;1;0;0;1;1;0;0;0;0;1;3;0;0;0;0;1;0;0;0;0;0;1;0;0;0;0;0;0;0;2
FOXJ1_M01034_1.94d.bed	0.06666666666666667	3	45	26300	2;0;0;1;0;1;1;0;0;0;0;0;1;0;1;0;1;1;0;0;1;0;0;0;0;0;1;0;1;0;0;1;0;0;0;1;0;0;1;0;0;0;0;1;1;0;0;0;0;0;0;0;0;0;0;2;0;1;0;0;1;0;0;0;1;1;0;0;0;0;0;0;0;0;0;1;0;0;0;0;1;0;0;0;0;0;0;1;2;1;0;0;1;0;0;1;1;0;0;0;0;0;1;0;1;0;1;0;1;0;0;0;0;0;0;1;0;0;1;1;0;1;0;0;0;0;0;0;0;0;0;1;0;0;0;1;0;0;0;0;0;0;1;0;0;0;0;0;0;1
ALX1_M05586_1.94d.bed	0.06666666666666667	2	30	24938	1;0;0;0;0;0;0;1;0;0;0;0;0;0;0;1;0;0;0;1;0;1;1;0;0;1;0;0;0;0;0;0;0;1;0;0;0;1;0;1;0;0;0;0;0;0;0;0;0;1;0;0;1;0;0;0;0;0;1;0;0;0;0;0;0;0;0;0;0;1;0;0;0;0;0;0;0;0;0;0;0;0;0;0;0;0;0;1;0;0;0;1;0;0;0;1;0;0;0;0;0;0;1;0;0;0;1;0;0;0;1;1;1;0;0;0;0;0;0;0;0;0;0;0;1;2;0;0;0;0;2;0;0;0;0;1;0;0;0;0;0;0;0;0;0;0;0;0;0;1
ZNF492_ZNF492.RCADE.bed	0.06663141195134849	126	1891	244314	15;18;20;16;16;18;23;13;13;19;24;19;18;12;15;18;18;19;11;19;9;14;16;13;11;12;19;16;18;16;15;12;16;11;15;13;8;8;10;12;12;9;7;14;14;16;10;12;11;8;10;9;17;12;7;15;10;12;8;10;14;12;6;6;8;11;7;12;20;7;9;3;3;4;1;9;5;2;10;14;7;10;10;10;15;5;17;14;7;13;13;10;12;9;11;9;9;16;10;11;15;10;12;7;12;10;13;14;12;9;6;7;8;13;12;14;14;15;16;16;12;17;11;16;15;8;12;17;12;14;7;17;19;11;22;15;17;17;10;25;16;11;7;12;15;…
TBX1_M09197_1.94d.bed	0.06578947368421052	10	152	39419	1;0;1;1;0;1;2;1;0;1;1;2;3;2;1;0;0;1;2;1;2;0;2;1;0;0;0;1;0;1;2;1;1;0;3;1;0;1;0;2;6;0;0;0;1;0;0;0;0;1;0;1;1;1;1;0;0;0;0;3;1;3;1;0;0;0;1;0;0;0;0;1;0;0;1;1;0;1;0;0;1;1;3;1;0;0;1;0;1;1;1;0;0;1;0;1;0;2;1;0;1;1;1;0;1;2;0;3;0;2;1;2;0;1;1;2;2;0;4;2;1;2;2;1;1;3;3;1;2;0;0;2;2;1;1;1;1;3;2;3;2;1;2;0;2;2;0;3;0;2
BHLHE22_M05582_1.94d.bed	0.06521739130434782	3	46	30747	1;0;0;1;2;0;0;0;0;0;0;0;0;0;1;0;1;0;2;0;1;0;0;1;2;0;2;1;1;0;0;1;0;0;0;0;0;1;0;0;0;0;0;0;1;1;0;0;2;3;0;0;0;0;0;0;0;0;0;0;0;0;0;1;0;0;0;0;1;0;0;0;0;0;0;0;0;0;0;1;0;0;0;0;0;0;1;1;2;0;1;0;0;0;1;0;0;0;0;0;0;0;1;0;0;0;0;0;0;0;0;0;0;0;0;0;0;0;0;0;0;0;0;1;0;2;2;0;0;0;0;0;0;0;0;0;0;0;0;0;0;0;2;0;1;0;0;0;0;2
HOXA13_M09621_1.94d.bed	0.06493506493506493	5	77	29698	3;0;0;1;0;1;1;3;2;0;1;2;2;0;2;0;1;0;0;0;0;0;1;0;1;0;1;0;0;1;1;0;0;1;0;0;0;0;0;0;0;0;1;0;2;0;0;0;0;0;0;0;0;0;0;0;1;2;1;0;1;1;0;0;0;1;1;0;0;0;0;0;1;0;0;0;0;0;0;0;1;2;0;0;0;0;0;1;0;0;1;0;0;0;0;0;0;1;2;0;0;0;1;1;0;1;1;0;0;0;4;0;0;1;1;2;0;0;0;0;1;0;2;0;0;0;1;0;1;0;0;0;1;0;1;1;2;1;1;0;0;1;0;0;1;0;1;1;1;2
VDR_M06221_1.94d.bed	0.06451612903225806	6	93	30514	2;0;1;1;0;1;2;1;0;0;0;0;1;0;0;0;1;0;0;0;1;2;1;2;2;0;1;0;0;3;0;2;0;0;1;0;1;0;0;0;0;0;0;0;0;0;0;0;0;0;1;0;1;0;0;0;0;0;0;1;2;0;0;0;0;0;0;2;0;0;0;0;0;1;0;0;0;2;0;0;0;2;0;0;3;1;2;1;1;0;2;0;2;1;1;1;0;2;1;1;0;0;1;1;2;2;1;1;0;0;1;0;0;0;1;1;0;0;0;1;1;0;0;1;0;1;1;1;0;0;0;0;2;2;1;1;0;3;0;3;0;0;0;1;1;1;0;2;0;1
RBAK_M09331_1.94d.bed	0.06428571428571428	9	140	31478	4;1;2;1;0;0;1;0;0;0;0;1;0;1;0;0;0;1;3;0;1;2;0;3;0;3;3;1;0;2;3;0;1;3;0;2;2;0;0;1;0;0;1;3;0;1;2;0;1;0;1;1;2;1;0;2;2;0;0;0;2;0;2;1;1;0;2;5;2;0;0;1;0;1;0;0;0;0;0;0;0;1;0;1;1;3;1;1;1;1;0;3;1;0;0;0;2;1;3;0;2;2;0;1;0;2;1;0;2;2;1;1;0;1;0;0;1;0;0;0;0;2;0;0;0;0;0;1;1;0;1;2;0;1;3;2;1;2;0;1;2;0;0;0;1;1;1;1;3;1
ZNF274_ZNF274.RCADE.bed	0.064	8	125	39813	3;1;1;0;1;2;2;0;3;1;0;1;0;2;0;0;1;0;2;0;1;3;1;0;0;0;1;1;1;2;0;1;0;4;2;1;1;0;0;0;0;0;1;1;0;0;0;0;0;0;1;2;0;0;0;1;2;0;3;1;3;1;1;1;0;1;0;0;0;1;0;0;0;1;1;0;0;0;2;0;1;1;0;1;2;0;0;1;3;0;0;1;0;0;1;0;0;1;1;1;2;3;2;1;0;1;0;1;2;2;0;1;1;1;0;0;0;0;0;0;1;2;0;0;2;1;0;1;0;0;0;2;1;3;0;2;0;4;0;1;1;0;0;1;0;1;2;1;1;3
NR1H2_M06684_1.94d.bed	0.06382978723404255	9	141	34621	3;1;1;1;4;1;2;1;1;1;1;2;0;0;0;0;3;1;0;1;0;0;0;2;1;1;2;1;0;1;0;2;1;0;0;0;4;1;1;0;2;0;1;2;2;4;1;1;0;0;1;0;0;1;0;2;0;1;1;1;0;2;1;0;0;1;0;1;0;0;0;1;2;0;0;1;0;0;0;0;0;0;2;1;1;2;0;2;0;0;1;2;1;0;0;3;0;1;3;1;1;1;1;2;2;1;1;1;2;1;0;0;0;0;1;2;0;2;0;1;0;3;1;0;1;0;1;0;1;0;3;0;2;0;1;2;1;0;0;2;1;3;2;0;2;2;1;0;0;2
SRY_M06144_1.94d.bed	0.06349206349206349	4	63	32048	1;2;0;0;0;0;0;0;0;0;0;2;1;0;3;1;0;0;0;4;0;0;0;0;0;0;0;2;0;0;0;0;0;0;0;3;0;0;0;0;1;0;1;0;2;0;0;2;0;0;0;2;0;0;0;2;0;0;0;1;0;0;2;0;0;1;0;2;0;0;0;0;1;0;0;0;0;0;0;0;0;0;2;0;0;1;0;1;0;1;0;0;1;0;2;0;0;0;0;0;0;0;1;0;0;1;1;0;2;0;0;0;0;0;0;0;0;0;0;2;0;1;2;0;2;0;0;0;0;0;0;0;1;0;0;0;0;0;0;0;1;0;3;0;0;0;0;0;0;1
TGIF1_M09245_1.94d.bed	0.06349206349206349	8	126	36998	4;3;2;1;2;4;2;0;0;2;0;0;2;2;1;0;0;2;0;0;0;0;2;0;5;0;0;0;1;1;2;2;1;0;2;0;3;2;0;2;0;0;0;2;0;0;3;1;2;0;0;0;0;0;0;0;0;0;1;4;2;0;0;0;0;0;0;3;0;1;0;0;0;0;0;0;0;0;0;0;2;0;1;0;0;0;0;0;2;0;0;0;1;0;0;2;2;2;1;0;3;0;0;0;2;0;1;0;4;1;0;0;0;0;0;0;1;0;0;4;0;0;0;0;0;2;2;2;0;0;0;2;0;1;0;0;1;0;0;3;2;0;1;1;2;3;2;0;2;1
TGIF1_M09251_1.94d.bed	0.06338028169014084	9	142	38337	4;4;2;2;2;4;2;1;0;3;0;0;2;2;1;0;0;2;0;1;0;0;2;0;6;0;0;0;1;0;5;0;2;2;2;0;2;2;0;0;2;0;0;0;2;0;0;4;2;0;0;0;0;0;0;0;1;0;0;2;5;2;0;0;0;0;0;0;4;0;2;0;0;0;0;1;0;0;0;0;1;0;0;0;0;0;0;0;0;2;0;0;0;0;0;0;2;2;2;0;0;0;2;0;0;2;0;3;0;4;2;0;0;0;0;0;0;0;2;0;2;2;0;0;0;0;2;2;0;2;1;0;0;2;0;2;0;0;0;1;2;2;2;0;2;2;2;2;2;2
ZNF212_ZNF212.MEME.bed	0.06269643262158572	1935	30863	3478538	214;262;248;238;208;270;276;299;269;206;232;171;193;160;204;243;229;165;183;222;176;190;185;249;222;181;177;175;199;163;145;167;194;162;158;188;209;240;234;270;197;244;224;223;295;246;277;267;265;243;269;214;226;208;219;245;276;256;198;198;221;200;193;159;117;118;107;143;111;119;116;98;108;94;118;134;98;97;108;116;127;153;154;180;231;233;258;267;222;190;148;171;197;288;256;273;251;225;281;251;256…
ATOH1_M08945_1.94d.bed	0.0625	2	32	25360	1;0;0;0;0;2;0;0;0;0;1;0;1;0;0;0;0;1;0;1;3;0;0;0;0;0;1;1;0;0;0;0;0;0;0;1;0;0;0;0;1;0;0;0;0;0;0;0;0;0;0;0;1;0;0;0;0;0;0;0;0;1;0;0;0;0;0;0;0;0;0;1;0;0;0;0;0;0;0;0;0;0;0;1;0;1;0;1;0;1;0;0;1;0;0;0;0;0;0;0;0;0;0;0;1;0;0;0;0;1;0;1;1;0;0;0;0;0;0;0;0;0;0;0;0;0;0;0;0;0;0;0;0;0;0;1;0;0;0;0;0;0;1;0;0;1;0;1;0;1
PROX1_M06028_1.94d.bed	0.0625	1	16	21303	2;0;0;0;0;0;0;0;0;0;0;0;1;0;0;0;0;0;0;0;0;0;0;0;0;0;0;0;0;0;0;0;0;0;0;0;0;0;0;0;0;1;0;0;0;0;0;0;0;0;0;0;0;0;0;0;0;0;0;1;0;0;0;0;0;0;0;0;0;0;0;0;0;0;0;0;0;0;0;0;0;0;0;0;0;0;0;0;0;0;0;0;0;0;0;0;1;0;0;0;0;0;0;0;0;0;0;1;0;0;0;0;0;0;0;0;0;0;0;0;0;0;0;0;0;0;1;0;0;0;0;0;2;0;0;1;0;0;0;0;0;0;2;0;0;0;0;0;0;2
ZSCAN1_M09407_1.94d.bed	0.06172839506172839	20	324	58105	3;1;1;1;2;2;2;2;3;1;3;0;0;2;5;3;5;2;6;0;1;1;1;4;1;4;0;3;0;4;3;1;0;4;0;1;2;5;1;1;1;2;0;0;1;3;5;3;1;0;4;0;4;2;2;1;4;4;1;1;3;3;1;3;1;2;2;2;0;2;2;4;2;0;0;1;1;0;0;0;4;2;1;1;1;1;5;3;1;0;4;3;0;3;3;2;1;2;4;2;3;4;0;3;3;2;3;1;2;1;0;0;7;3;3;2;4;2;3;2;1;2;2;1;1;0;2;4;4;4;4;4;3;4;2;4;6;2;4;3;0;0;1;5;4;4;4;4;3;1
POU5F1B_M06020_1.94d.bed	0.06172839506172839	5	81	34385	2;1;2;0;2;0;1;0;0;0;0;1;0;0;2;0;0;0;0;0;0;1;0;2;1;1;1;0;0;0;0;1;0;0;0;0;3;0;0;4;0;0;0;0;2;1;0;0;0;0;2;0;0;0;0;0;0;0;1;0;0;0;1;0;0;1;0;3;0;1;0;1;0;0;0;0;0;1;0;0;0;1;0;1;2;0;0;1;0;0;0;0;0;0;1;0;0;0;1;2;2;0;0;0;0;1;0;0;0;0;0;0;0;0;0;1;0;2;1;0;3;0;1;0;1;2;3;2;0;0;0;2;1;0;2;1;0;0;0;1;0;0;0;1;0;1;0;0;0;4
ZBTB26_M09298_1.94d.bed	0.06140350877192982	7	114	36188	2;3;1;1;0;0;0;2;0;1;0;0;1;0;1;2;0;0;0;1;0;1;0;1;0;0;4;3;2;1;2;3;0;0;0;1;0;0;2;1;1;0;0;1;0;1;0;0;0;0;2;3;1;2;0;0;0;0;1;1;1;1;0;0;2;0;0;0;1;1;0;0;0;0;1;0;0;2;0;0;0;1;0;0;3;0;1;0;0;2;0;0;0;2;2;0;1;1;0;0;2;0;0;0;0;0;1;0;1;1;1;0;1;1;0;1;0;1;0;0;1;4;1;0;3;0;2;0;1;0;0;0;1;1;1;0;0;0;2;2;1;2;3;2;0;2;0;1;0;2
ESR1_M08629_1.94d.bed	0.06132075471698113	13	212	39237	1;2;0;1;0;0;10;1;2;2;4;0;4;0;3;2;2;3;0;2;1;2;2;3;1;0;2;2;2;0;1;0;0;2;1;2;1;1;0;0;1;2;2;1;2;0;2;4;0;3;1;2;0;0;0;0;0;4;2;1;0;3;1;2;1;0;4;0;0;0;1;0;2;4;2;0;0;2;0;0;0;0;1;2;1;2;0;2;2;2;3;2;2;0;1;0;2;0;0;4;4;1;2;2;3;0;3;3;3;2;0;2;0;1;0;5;4;0;0;2;1;2;3;0;3;0;0;2;0;4;3;1;0;1;0;3;0;0;2;0;0;0;0;2;1;0;2;2;3;2
POU3F2_M10279_1.94d.bed	0.061224489795918366	6	98	39919	1;0;1;2;1;1;1;1;0;0;1;0;0;0;2;1;0;0;1;3;2;0;1;0;0;1;1;2;2;0;1;0;2;0;0;1;1;0;2;0;0;0;0;1;1;0;0;0;0;0;1;0;1;0;1;0;0;0;0;2;0;0;1;2;1;0;0;0;0;1;1;0;0;0;0;0;0;0;0;2;1;0;0;0;1;0;2;0;0;3;1;2;0;0;0;0;0;0;0;1;0;0;2;1;0;0;2;0;0;2;0;0;1;0;1;1;1;0;0;0;0;2;1;2;1;0;1;1;0;3;0;1;1;1;0;0;2;0;1;2;0;1;0;2;2;1;1;0;0;2
ZNF224_ZNF224.RCADE.bed	0.061206896551724135	142	2320	416506	20;19;17;24;22;28;20;18;23;26;17;17;23;16;14;20;26;20;18;21;25;15;24;23;14;23;16;20;15;19;12;16;11;17;15;19;19;22;18;16;23;19;19;18;15;15;11;12;16;14;17;17;10;15;12;16;10;10;15;10;7;5;6;8;8;8;6;11;8;10;7;3;13;7;5;7;13;7;5;12;11;11;6;6;12;11;10;13;8;6;10;7;10;8;9;23;17;7;15;16;17;18;12;16;11;24;20;14;18;19;9;16;23;16;20;17;21;16;12;19;18;11;17;15;17;19;18;22;17;14;11;24;21;16;25;28;25;19;20;20;27;…
FOXQ1_M08701_1.94d.bed	0.06060606060606061	4	66	28391	1;1;0;0;0;0;0;1;1;0;1;0;0;2;0;1;1;2;1;0;1;0;0;0;0;0;0;0;0;1;0;1;1;0;3;0;0;2;0;1;1;0;0;0;3;0;0;0;0;0;0;0;0;1;0;0;0;2;0;2;0;0;1;1;0;1;1;1;0;0;0;0;0;1;0;0;0;0;0;0;0;1;1;0;0;1;0;0;0;0;1;0;0;2;0;0;0;0;0;1;0;1;1;1;0;0;0;0;0;0;0;2;1;0;1;1;0;1;1;0;0;0;1;0;1;0;0;0;1;0;0;0;0;2;1;0;1;0;1;0;1;0;0;0;0;0;0;0;0;2
TBX4_M06172_1.94d.bed	0.06008902077151335	81	1348	202039	12;12;11;14;14;15;12;8;16;14;8;17;9;8;16;16;9;14;10;9;10;15;15;16;10;9;14;12;14;10;2;6;9;8;4;15;14;4;12;9;1;5;17;11;13;17;6;16;2;2;8;4;2;8;7;0;0;2;1;6;5;8;7;2;6;10;13;12;7;8;0;2;2;4;6;5;4;6;2;2;3;7;10;20;10;10;5;6;7;12;11;5;6;8;12;4;4;11;11;2;14;5;5;6;12;7;10;9;17;7;9;13;10;10;16;17;12;9;3;11;14;14;7;7;11;15;13;8;6;8;5;14;11;6;8;10;9;9;14;6;6;6;7;12;12;10;8;8;10;16
IRX1_M08849_1.94d.bed	0.06	3	50	32633	4;0;2;4;2;0;0;0;0;0;0;0;0;0;0;4;0;0;0;0;0;0;2;0;0;0;0;0;0;0;0;0;0;0;0;0;0;0;0;0;0;2;0;0;0;0;0;0;0;0;2;0;0;0;0;0;0;0;0;2;0;0;0;0;0;2;0;0;0;0;0;0;0;0;0;0;0;0;0;0;0;0;0;0;0;0;0;0;2;0;0;0;0;0;0;0;0;0;0;0;2;0;0;2;0;0;2;0;0;3;0;0;0;0;0;2;0;0;0;0;0;0;0;0;4;1;0;0;0;0;0;0;0;0;2;0;0;0;0;0;0;1;0;0;0;0;0;0;0;2
ZNF74_ZNF74.MEME.bed	0.05970149253731343	24	402	86854	6;7;0;6;5;4;4;4;2;4;5;1;4;5;4;5;6;4;6;2;5;2;4;3;2;2;5;1;2;2;2;1;4;1;0;6;5;2;2;2;2;6;1;1;1;3;0;1;6;1;3;2;4;0;1;1;4;1;0;3;1;2;0;2;4;0;1;2;2;0;0;5;1;2;2;1;0;1;0;0;0;2;5;4;1;1;2;2;0;0;1;3;2;2;2;4;2;2;4;3;2;2;3;2;4;0;3;2;2;2;4;5;2;3;2;5;2;2;5;5;6;4;3;1;4;0;0;4;4;3;3;4;2;2;4;6;4;1;2;2;2;2;6;7;2;6;3;3;2;6
RBPJ_M00862_1.94d.bed	0.05970149253731343	8	134	31460	1;1;2;0;0;1;1;1;1;3;4;3;1;1;0;1;1;0;0;0;0;2;1;1;2;2;0;2;0;2;1;1;1;0;1;0;1;0;1;1;0;0;0;0;0;2;1;0;1;0;1;1;1;4;0;0;0;1;1;0;1;4;2;0;2;1;3;1;0;1;1;0;1;0;0;0;1;0;1;0;0;1;0;1;3;2;2;0;1;1;0;0;1;3;0;0;0;0;1;1;0;0;1;1;0;2;3;0;1;1;0;2;0;2;1;0;0;1;0;0;2;1;1;2;1;0;0;1;1;3;0;1;2;1;0;1;1;0;1;0;1;2;2;0;0;0;1;1;0;2
GLIS1_M08729_1.94d.bed	0.0593607305936073	78	1314	73675	8;5;4;10;8;6;4;13;8;6;12;9;10;5;8;11;4;7;10;10;13;7;9;6;14;7;5;7;9;12;11;14;4;9;7;12;6;15;9;14;12;14;9;9;10;8;20;12;24;14;21;21;15;17;17;13;16;10;14;11;4;12;7;12;15;5;8;6;4;6;7;3;5;3;5;6;5;5;6;8;3;6;2;11;6;8;9;10;12;16;14;8;15;13;9;12;13;14;11;12;12;6;9;11;6;11;10;15;7;4;7;15;5;12;7;6;11;4;4;3;6;6;4;8;15;5;2;10;5;4;5;8;11;5;7;4;7;5;5;10;4;4;5;6;3;3;4;4;4;8
ZNF485_ZNF485.RCADE.bed	0.059113300492610835	12	203	48133	1;2;3;3;3;1;2;1;2;2;1;5;1;2;0;2;2;0;2;4;0;1;0;1;0;0;0;2;4;1;0;1;1;1;4;2;0;0;1;0;3;1;1;0;0;4;4;2;1;1;0;2;2;1;1;2;3;1;0;1;0;1;2;0;3;2;1;1;1;0;0;0;0;0;2;2;0;1;1;0;0;0;3;2;3;2;0;2;0;0;2;0;1;1;2;2;0;3;1;1;2;1;1;6;0;0;2;3;1;1;3;1;1;3;0;1;1;1;1;1;1;2;1;3;1;0;2;0;1;1;1;1;3;3;3;3;1;1;3;0;1;0;0;3;0;2;0;0;1;4
BPTF_M04009_1.94d.bed	0.05847953216374269	10	171	67662	1;1;0;0;0;1;1;0;0;0;3;0;1;1;0;1;2;0;2;1;0;2;1;4;1;2;1;0;2;1;0;3;0;1;1;1;3;0;0;1;1;1;0;2;1;3;0;0;3;1;1;3;0;0;0;2;0;1;2;3;2;1;2;1;2;2;0;0;0;1;1;0;0;0;0;0;3;0;1;1;1;1;0;1;1;1;0;2;0;2;1;0;2;1;0;1;0;1;1;1;0;3;1;1;1;2;0;0;3;3;2;1;0;2;1;3;5;0;0;1;0;2;0;2;3;0;4;2;0;2;0;3;1;2;2;1;1;2;2;4;1;1;0;2;0;2;3;0;1;1
TGIF1_M06208_1.94d.bed	0.058394160583941604	8	137	37368	4;4;1;0;1;4;1;0;2;3;0;1;3;1;1;0;2;0;1;0;0;0;2;0;6;0;0;0;0;2;1;1;0;0;1;0;4;2;0;1;0;0;0;2;0;0;4;0;2;0;0;0;1;0;0;0;0;0;0;4;2;0;0;0;0;0;0;5;0;2;0;0;0;0;0;0;0;0;0;0;1;0;0;0;0;0;0;0;1;0;0;0;0;0;0;1;2;2;0;0;3;0;0;0;2;0;2;2;4;0;0;0;0;0;0;0;2;2;0;4;0;0;0;0;3;0;1;1;0;0;0;3;0;2;1;0;1;0;2;2;2;0;2;2;5;2;2;2;1;3
POU4F2_M06016_1.94d.bed	0.057971014492753624	4	69	33964	1;0;1;0;1;1;0;0;1;2;1;0;0;0;0;0;0;0;2;1;1;1;0;1;0;0;0;0;0;1;0;1;0;0;0;0;1;0;1;0;0;1;1;1;1;0;0;1;0;0;0;1;1;1;0;0;0;0;0;0;1;0;0;0;0;1;0;0;0;1;1;0;0;0;0;0;1;0;0;0;0;0;0;1;2;0;1;0;0;0;0;1;0;0;3;0;0;0;0;1;0;0;0;0;1;2;0;0;0;1;0;0;0;0;0;2;0;0;1;0;2;1;1;2;0;0;1;1;0;0;0;0;1;0;1;0;0;0;4;2;1;1;0;1;0;0;1;0;0;1
DMRT3_M00894_1.94d.bed	0.057692307692307696	3	52	26792	2;0;0;0;0;1;0;0;1;0;0;0;0;1;0;0;0;0;0;1;0;0;0;1;0;1;1;0;0;0;0;1;1;1;1;0;0;0;1;1;0;0;1;2;0;0;0;0;0;0;1;0;1;0;0;0;0;1;0;0;0;0;1;0;0;0;0;0;1;0;0;0;0;0;0;0;0;0;0;0;0;1;0;0;0;0;0;0;0;0;0;0;0;1;0;0;0;0;0;1;0;0;2;1;0;0;1;0;0;0;0;0;3;0;0;1;0;0;0;1;1;0;0;1;0;1;0;3;0;0;1;0;0;0;0;0;1;2;0;0;0;2;0;1;2;0;0;0;0;1
ZNF274_M09345_1.94d.bed	0.05747126436781609	5	87	28144	2;3;1;1;1;0;0;0;1;0;0;0;0;1;1;0;2;0;1;0;2;2;2;1;0;0;0;1;1;1;0;0;0;0;2;1;0;0;0;0;0;0;0;0;1;1;0;0;3;0;1;1;1;1;0;1;0;1;0;0;1;1;2;1;0;0;0;1;0;0;0;0;0;0;0;1;1;1;0;0;0;0;0;0;1;0;0;1;1;1;1;0;1;0;2;1;0;1;2;0;0;0;0;0;0;1;0;1;0;2;0;0;0;1;0;1;2;1;2;0;0;0;0;0;1;0;1;0;1;1;0;0;0;0;0;1;1;1;0;1;1;1;0;0;0;0;1;1;0;4
POU4F2_M06017_1.94d.bed	0.05714285714285714	4	70	33538	1;0;1;0;1;0;0;0;2;1;0;0;0;0;0;1;0;0;1;1;2;0;1;0;1;0;0;0;1;0;1;0;0;0;0;1;0;1;0;1;0;2;0;1;2;0;0;1;0;0;1;0;1;0;0;0;0;0;0;1;0;0;0;0;1;1;0;0;0;1;0;0;1;0;0;1;0;0;0;0;0;0;0;3;1;0;1;0;0;0;0;0;0;2;1;0;0;0;0;1;0;0;0;0;2;1;0;0;1;0;0;0;0;0;0;1;0;0;2;1;1;1;2;1;0;0;0;1;1;0;0;0;0;0;1;0;0;0;5;1;1;1;0;1;0;1;1;0;0;1
ZNF285_ZNF285.MEME.bed	0.056451612903225805	7	124	35182	3;0;0;0;3;1;0;0;2;0;0;2;0;0;1;0;3;0;0;1;0;1;0;0;1;1;1;1;1;0;0;0;3;0;0;0;1;0;2;0;0;0;2;0;1;1;0;0;0;1;1;0;2;1;1;0;2;1;0;0;0;0;2;1;1;1;0;0;0;0;1;0;0;0;0;1;0;0;0;1;0;0;2;1;1;1;2;1;0;3;0;0;1;0;0;2;2;1;0;1;2;0;3;1;2;0;0;1;1;1;0;1;2;0;2;1;1;0;4;3;0;2;0;2;1;0;1;1;2;2;1;1;2;0;3;0;0;0;0;2;0;0;0;2;2;1;1;2;0;3
ZNF354A_ZNF354A.RCADE.bed	0.05615141955835962	89	1585	67655	25;23;23;30;16;31;24;14;20;13;18;18;8;13;10;10;9;17;8;6;7;5;12;10;11;7;9;12;7;16;9;20;11;6;8;6;7;3;3;6;6;10;4;6;8;13;15;6;9;18;14;16;7;11;16;12;15;13;14;10;13;11;6;9;12;4;2;11;6;5;0;7;6;7;4;3;5;2;3;6;10;9;7;10;3;4;12;13;21;16;15;8;11;11;7;10;15;21;16;14;12;7;6;7;9;10;11;8;6;13;5;5;9;8;9;9;9;5;4;5;9;3;11;7;8;7;6;11;4;6;7;7;7;3;8;8;12;15;8;12;11;12;22;14;26;14;28;14;19;19
POU1F1_M05999_1.94d.bed	0.05555555555555555	6	108	37616	1;1;3;1;0;1;1;0;0;1;0;1;1;2;1;0;0;0;0;1;1;0;0;1;1;2;1;1;0;1;1;1;1;0;1;1;2;0;3;0;0;0;0;0;0;0;1;0;0;1;1;1;1;0;0;1;1;0;1;2;0;0;2;2;0;0;0;0;0;0;1;0;0;0;0;0;1;0;2;0;1;0;0;1;2;1;1;0;0;0;2;3;0;1;1;2;1;0;1;2;0;0;1;0;0;0;4;0;0;0;1;1;2;0;0;1;1;0;1;0;1;2;0;0;1;0;0;3;0;1;1;1;0;2;1;0;0;1;0;0;0;0;0;2;0;2;1;1;1;4
ZNF354A_M10328_1.94d.bed	0.05555555555555555	84	1512	66701	23;21;23;31;14;30;23;13;21;13;16;14;8;13;9;9;9;17;8;6;6;5;10;9;10;7;9;12;8;15;8;19;11;5;8;5;6;3;3;5;7;7;4;7;7;12;14;6;7;14;14;15;6;10;15;12;15;13;15;7;13;8;6;9;11;4;2;10;6;5;0;7;5;7;3;3;5;2;2;5;10;9;7;10;4;4;11;12;21;16;14;8;11;11;6;9;15;22;16;13;12;6;6;7;9;9;10;9;6;12;5;5;8;8;8;9;10;6;5;5;6;3;11;6;7;7;6;8;4;5;6;7;7;4;7;9;12;14;9;12;10;12;21;13;25;13;28;14;18;18
ZNF382_M10422_1.94d.bed	0.05440229062276306	76	1397	62268	11;12;17;7;15;16;16;15;9;9;13;14;9;13;11;13;12;4;8;13;9;13;13;4;12;9;10;7;10;12;23;16;20;17;10;10;5;6;5;12;17;15;13;9;6;9;10;10;10;5;10;12;7;5;6;6;12;9;11;9;12;11;6;12;9;10;6;10;6;4;3;6;3;5;7;4;3;2;3;2;1;6;10;10;16;14;7;11;15;16;12;11;9;16;10;9;6;4;7;5;6;4;5;7;6;9;16;19;15;5;7;8;11;10;15;16;9;10;14;15;9;7;6;9;7;9;7;3;11;7;11;4;10;9;6;10;2;7;5;8;9;6;8;11;7;7;9;9;3;3
ZNF740_M09391_1.94d.bed	0.0541573749601784	170	3139	155133	27;10;12;15;12;20;20;15;18;17;14;14;31;15;23;22;21;11;25;19;13;24;34;22;23;11;22;19;26;19;26;23;21;43;24;35;26;28;33;19;32;27;26;26;26;31;22;31;43;27;28;43;29;24;26;20;34;21;10;17;34;29;23;37;25;13;11;6;22;5;27;23;11;4;5;4;6;11;7;12;10;10;9;23;27;11;24;13;16;31;22;18;28;27;30;31;33;31;26;36;26;31;29;34;33;20;24;27;15;23;17;36;14;30;20;28;20;14;13;19;16;16;20;33;29;19;14;5;14;12;19;15;32;5;12;12;1…
POU6F1_M10220_1.94d.bed	0.05357142857142857	3	56	26938	1;0;2;0;0;0;0;0;1;1;0;0;0;1;0;0;1;0;1;0;0;0;0;0;1;0;0;0;0;0;2;2;2;1;2;0;1;0;0;1;1;0;1;0;0;1;0;0;0;2;0;0;0;0;0;0;0;0;0;0;0;1;0;0;0;0;1;0;0;0;1;0;0;0;0;0;0;1;0;0;0;0;0;1;0;0;0;1;0;0;0;0;0;0;0;0;0;0;1;0;0;0;0;0;1;2;1;0;1;3;0;2;0;0;1;0;0;1;0;0;0;0;0;0;0;0;1;1;0;1;2;0;0;0;0;0;0;0;0;0;0;1;1;0;2;0;0;1;0;1
NFAT5_M08955_1.94d.bed	0.05172413793103448	3	58	26332	1;0;0;1;1;0;1;1;0;0;0;1;0;2;1;0;1;0;0;0;0;0;0;0;0;2;1;0;0;1;0;1;0;0;2;0;0;0;0;0;0;0;2;1;1;0;1;1;0;1;1;1;0;0;0;1;1;0;1;0;0;0;0;0;0;2;0;0;0;1;0;0;1;0;0;0;0;0;0;0;0;0;0;0;0;0;1;1;1;1;1;0;1;0;0;0;0;0;0;0;1;0;0;0;0;0;0;0;0;0;2;0;0;0;0;0;0;0;0;0;0;0;0;0;0;1;3;0;1;0;1;0;0;2;0;0;1;0;0;1;1;0;0;0;0;0;0;1;0;3
TGIF1_M09253_1.94d.bed	0.05172413793103448	6	116	36845	4;2;1;1;2;4;2;0;1;5;0;2;0;2;2;0;0;0;2;0;0;0;2;0;4;0;0;0;1;0;1;1;0;0;2;0;3;2;0;2;0;0;0;2;0;0;2;0;2;0;0;0;2;0;0;0;0;0;1;4;2;0;0;0;0;0;1;3;1;1;0;0;0;0;0;0;0;0;0;0;0;0;0;0;0;0;0;0;2;0;0;1;0;0;0;1;2;2;0;0;2;0;0;0;2;0;0;2;2;0;0;0;1;1;0;0;0;0;0;4;0;0;0;0;0;0;1;2;0;1;0;4;0;1;0;0;1;0;0;2;2;0;0;0;0;2;2;2;0;4
ZNF570_ZNF570.RCADE.bed	0.05120481927710843	17	332	82601	6;5;1;2;1;1;1;4;4;3;1;3;3;7;2;0;2;4;4;2;2;5;2;3;5;2;1;3;0;2;2;2;1;0;1;1;3;2;2;1;2;3;7;0;1;2;1;1;2;3;2;1;2;2;2;3;0;1;0;3;3;1;3;3;2;1;2;2;1;0;0;0;0;1;0;1;1;1;2;2;2;1;2;1;0;3;1;4;2;0;4;2;1;1;4;2;1;2;4;4;2;3;1;2;2;0;1;3;4;3;2;1;9;0;1;4;1;4;4;0;1;2;3;2;4;0;5;3;4;1;0;4;3;1;0;2;5;3;4;2;3;3;3;4;2;4;0;5;7;3
ZNF354B_ZNF354B.RCADE.bed	0.0508595988538682	71	1396	53239	22;21;20;27;11;28;20;11;20;13;22;7;9;11;7;11;5;13;9;5;7;6;7;11;8;4;8;12;7;12;9;17;11;6;9;4;6;3;5;7;4;7;7;5;9;9;13;7;8;14;15;13;8;12;15;10;12;12;13;10;13;10;5;9;9;2;1;10;5;6;0;5;5;6;1;3;5;2;4;6;7;5;8;6;7;5;8;11;22;13;15;10;5;10;8;8;12;22;19;15;8;6;4;6;11;11;6;9;3;12;5;4;9;6;9;7;8;5;4;4;6;3;6;6;6;8;7;6;8;3;6;9;5;2;5;5;12;10;4;10;12;12;16;10;24;7;26;12;18;17
FOXI1_M08681_1.94d.bed	0.05	4	80	33434	2;0;1;1;1;1;0;1;0;1;1;1;2;1;0;2;1;1;1;0;0;1;0;0;1;0;0;0;0;2;0;0;1;1;3;0;0;1;1;0;1;1;1;0;0;0;1;0;0;0;0;0;0;0;0;1;0;1;1;1;0;0;0;1;1;0;0;0;1;0;0;0;0;0;0;0;0;0;0;0;1;1;0;0;0;0;1;1;2;1;1;0;0;0;0;2;1;1;0;1;1;0;3;0;0;1;0;0;0;0;0;0;0;0;0;0;0;1;1;0;0;1;0;0;1;0;2;0;0;0;1;1;0;1;1;1;0;0;0;1;1;0;1;2;2;2;0;0;0;1
MEIS1_M09076_1.94d.bed	0.04964539007092199	7	141	38891	4;4;2;1;2;4;2;0;0;4;0;2;2;2;2;0;2;0;2;0;0;0;2;0;6;0;0;0;0;2;2;2;0;0;2;0;2;2;0;2;0;0;0;2;0;0;4;0;2;0;0;0;2;0;0;0;0;0;1;4;2;0;0;0;0;0;0;4;0;2;0;0;0;0;0;0;0;0;0;0;0;0;0;0;0;0;0;0;2;0;0;0;0;0;0;2;2;2;0;0;2;0;0;0;2;0;2;2;4;0;0;0;0;0;0;0;2;0;0;4;0;0;0;0;2;0;2;2;0;0;0;4;0;2;0;0;0;0;2;2;2;0;2;2;2;2;2;2;0;4
ZFP1_M10308_1.94d.bed	0.04918032786885246	9	183	44576	3;3;0;0;2;2;0;6;2;1;2;2;2;0;3;1;1;2;0;0;1;2;0;0;2;0;1;1;5;2;0;6;0;2;1;2;1;1;1;2;0;1;0;0;0;1;4;0;2;0;0;3;0;1;2;4;3;1;0;0;3;0;2;0;1;2;1;0;1;0;0;0;1;1;1;1;0;1;0;0;1;0;1;0;0;0;2;1;2;1;1;0;1;1;1;0;0;0;2;3;0;0;1;2;1;5;2;2;1;1;1;1;1;2;2;3;0;1;2;0;1;0;1;1;1;1;1;0;3;2;2;0;1;2;3;1;0;3;1;2;1;1;0;2;0;3;1;0;1;3
MGA_M05904_1.94d.bed	0.04918032786885246	3	61	28473	2;0;1;0;0;1;0;0;2;0;2;0;0;0;0;0;1;0;2;2;0;0;0;0;0;0;0;2;0;0;0;0;0;2;0;0;0;0;3;2;0;0;0;0;0;2;0;0;0;1;0;1;0;0;0;0;0;0;0;0;0;0;0;0;2;0;0;0;0;0;0;1;0;1;0;0;0;0;0;0;0;0;0;0;0;0;0;2;0;0;0;0;0;1;0;0;0;1;0;1;0;0;1;0;4;0;1;0;0;0;0;0;0;0;0;0;0;0;0;0;0;0;0;0;2;0;0;0;3;0;0;4;0;0;0;0;0;0;0;0;0;1;1;0;2;0;3;0;1;2
FOXJ2_M05730_1.94d.bed	0.049019607843137254	5	102	39486	1;3;1;1;2;0;1;0;2;1;2;0;1;1;0;1;0;0;0;1;5;1;0;1;0;0;0;0;0;0;1;2;0;1;0;1;0;0;1;0;1;0;2;1;2;1;0;1;3;0;1;1;0;0;0;0;0;0;0;0;0;0;0;1;1;0;0;1;0;0;1;1;0;0;0;0;0;0;0;0;0;0;1;1;2;0;0;1;1;1;0;1;1;0;1;1;1;1;1;1;1;0;0;1;0;0;0;0;0;1;0;2;0;0;0;1;1;2;0;0;2;0;1;1;1;1;1;2;0;0;2;0;0;0;2;0;0;3;1;1;0;1;0;1;4;1;2;0;0;1
ATOH1_M09441_1.94d.bed	0.04878048780487805	4	82	31078	2;1;1;1;0;1;0;1;0;1;1;0;1;0;0;1;1;0;0;1;1;0;0;0;1;1;1;0;0;0;0;0;1;2;0;0;0;1;0;0;1;1;0;1;0;0;0;1;1;0;2;1;1;0;0;1;2;1;3;1;0;0;0;1;0;0;0;0;0;0;1;0;0;0;0;0;0;0;0;0;0;2;0;0;0;2;0;2;1;1;0;0;0;1;0;0;1;0;0;1;0;0;1;1;1;0;1;2;2;2;0;2;0;1;0;0;0;1;1;0;0;0;1;1;1;0;0;0;0;0;2;2;1;0;2;0;0;1;0;0;0;1;0;0;0;1;0;0;1;1
IRX1_M08847_1.94d.bed	0.04838709677419355	3	62	29636	1;0;0;0;1;0;1;3;0;0;0;0;0;0;0;0;1;0;0;3;2;2;0;0;0;0;0;0;2;0;0;0;0;0;0;1;0;1;0;0;0;1;0;0;0;2;0;0;1;0;0;0;0;1;0;1;2;0;0;0;0;0;0;0;0;0;0;0;0;0;0;0;0;0;0;0;1;0;0;0;0;1;1;0;0;0;0;0;0;0;0;0;1;1;0;1;2;0;0;1;1;0;1;1;1;0;0;0;0;0;0;0;0;1;0;1;0;1;0;0;1;0;1;1;0;0;0;3;1;0;1;0;2;0;0;0;0;0;4;0;0;0;0;0;2;1;1;0;0;1
SOX2_M06107_1.94d.bed	0.04838709677419355	3	62	31094	2;0;0;2;0;0;3;0;0;0;1;0;0;2;0;0;0;0;0;0;1;1;0;1;0;1;0;0;1;1;0;0;0;0;1;1;1;0;0;0;2;0;0;1;0;0;0;0;1;1;0;0;0;0;0;1;0;0;0;1;0;0;2;1;0;0;0;0;0;1;0;0;0;0;0;0;0;0;0;0;1;0;0;1;0;2;0;0;0;0;1;0;2;1;1;0;0;1;0;0;2;0;0;0;2;0;1;0;0;0;0;0;0;0;0;0;0;1;1;0;0;0;1;2;0;2;0;0;0;1;0;0;0;1;1;0;0;1;0;0;0;2;0;0;0;0;0;1;1;1
MEIS1_M09078_1.94d.bed	0.04827586206896552	7	145	37997	4;4;0;1;2;4;3;0;0;4;0;2;3;2;2;0;2;0;2;0;0;0;2;0;6;0;0;0;0;3;0;0;1;0;2;0;2;2;0;3;0;0;0;2;0;0;4;0;2;0;0;0;2;0;0;0;0;0;1;4;1;0;0;1;1;0;0;3;0;2;0;0;0;0;0;1;0;0;0;0;0;0;0;0;0;0;0;0;2;1;0;0;1;0;0;0;1;3;0;0;1;0;1;1;0;3;0;2;5;0;0;0;0;0;0;0;3;0;2;1;0;0;0;0;2;0;0;3;0;0;0;4;0;2;1;0;0;0;2;4;2;0;2;2;3;3;0;2;0;5
ZNF334_ZNF334.RCADE.bed	0.047619047619047616	9	189	55077	3;2;1;1;4;2;2;0;3;0;3;3;2;3;2;0;3;2;2;2;1;2;1;1;3;3;1;2;1;0;3;0;2;3;1;1;1;0;1;5;1;2;2;0;0;2;2;0;2;0;5;0;4;0;1;1;1;1;2;2;1;0;0;3;1;1;0;0;0;0;0;0;0;1;1;1;0;1;0;1;1;2;0;2;0;2;0;1;0;0;1;0;2;1;0;1;0;2;0;2;0;0;0;1;0;3;1;1;0;1;1;0;1;3;0;0;1;0;1;3;0;2;2;1;5;0;1;2;1;4;2;0;1;3;2;1;1;2;2;0;1;2;3;0;3;0;1;0;0;1
OSR1_M09025_1.94d.bed	0.047619047619047616	1	21	21894	1;0;1;0;0;0;0;0;0;0;1;0;0;0;0;0;0;0;0;0;0;0;0;1;0;0;0;1;0;0;0;0;0;1;0;0;1;1;0;0;0;0;0;0;0;0;0;0;0;1;1;0;1;1;1;0;0;0;0;0;0;0;0;0;0;0;0;0;0;0;0;0;0;0;0;0;0;0;0;0;0;0;0;0;0;0;1;0;0;0;0;0;0;0;0;0;0;0;1;0;0;0;1;0;0;0;0;0;0;0;0;0;0;1;0;0;0;0;0;0;0;0;0;0;0;0;0;2;0;0;0;0;0;0;0;0;0;0;0;0;0;0;0;0;0;0;0;0;0;1
SOX15_M06094_1.94d.bed	0.04716981132075472	5	106	31396	2;1;1;2;0;1;1;2;1;0;1;0;1;2;0;1;0;0;0;0;0;0;0;1;0;3;2;1;2;1;2;1;0;1;1;1;4;0;0;0;3;0;0;1;0;0;1;0;2;1;0;0;1;1;0;1;0;0;2;0;0;0;2;1;1;2;0;0;0;1;0;0;0;0;0;0;1;0;1;0;1;0;0;2;0;2;0;0;0;0;1;1;0;1;2;0;1;0;0;1;3;0;0;0;1;0;1;0;1;0;0;2;0;2;1;0;0;2;1;1;0;0;0;4;0;3;0;0;0;1;0;0;1;1;1;0;0;0;1;0;2;2;0;0;1;0;0;1;0;2
ZNF35_M07124_1.94d.bed	0.046511627906976744	14	301	76261	3;1;2;4;4;2;2;3;2;2;1;0;3;3;3;2;3;5;4;3;3;2;3;1;3;3;1;2;3;1;4;0;0;5;0;2;2;0;1;3;4;0;0;0;3;0;2;3;2;3;6;1;4;1;2;1;1;3;6;0;6;1;1;0;0;0;0;1;1;1;2;1;0;1;0;0;0;0;2;1;2;1;0;3;0;3;2;1;2;0;1;2;2;4;1;3;2;1;1;3;2;2;2;3;1;2;3;3;2;1;1;6;2;0;1;4;3;6;3;2;1;1;1;1;3;1;1;0;3;3;1;2;3;5;1;3;1;0;5;0;3;2;3;2;5;4;0;2;4;5
ALX4_M05562_1.94d.bed	0.046511627906976744	2	43	26570	1;1;0;0;0;1;0;0;0;0;0;0;0;0;0;0;0;2;0;1;1;1;0;1;1;0;1;0;1;0;0;0;0;0;1;0;1;0;2;0;0;0;1;0;0;0;1;0;1;0;1;0;0;0;0;0;0;0;0;0;1;0;0;0;0;0;0;0;0;0;0;0;0;0;0;1;0;0;0;0;0;0;0;1;0;0;0;1;0;0;0;0;0;0;0;0;2;0;1;0;0;1;1;0;0;1;0;0;1;0;1;0;0;0;1;0;0;0;0;0;0;0;1;0;1;1;0;0;0;0;2;0;0;0;0;0;0;0;0;0;1;0;2;0;0;0;0;0;0;1
ZNF3_ZNF3.RCADE.bed	0.04630969609261939	32	691	118112	6;7;7;6;5;8;14;2;8;4;1;3;3;1;4;9;8;3;8;9;13;8;10;3;5;2;2;3;2;12;13;14;10;5;8;9;13;4;8;5;5;8;1;0;10;10;6;4;2;9;2;2;4;1;7;0;6;3;1;3;2;4;2;3;0;4;3;0;1;0;3;0;1;2;1;2;3;3;3;1;2;5;4;10;5;0;3;2;5;3;2;0;4;4;2;6;13;6;4;3;4;9;10;6;5;5;6;3;11;7;5;6;2;7;9;2;3;3;2;3;8;0;2;6;1;4;2;4;6;2;4;3;8;5;4;5;2;3;1;2;2;4;4;5;2;5;3;6;3;6
ZNF324_M10329_1.94d.bed	0.045845272206303724	16	349	62355	3;0;5;2;2;1;3;3;4;2;1;1;2;4;2;3;3;3;3;3;3;1;1;1;0;1;2;2;4;2;2;5;3;6;3;5;3;4;3;1;1;2;3;0;2;4;1;2;2;2;1;1;1;4;3;2;2;2;0;3;0;1;4;1;4;2;1;2;2;2;0;1;0;1;1;2;0;1;0;1;0;1;2;2;0;1;1;1;2;2;4;1;1;3;5;1;3;1;5;2;4;1;1;3;3;6;3;1;1;3;1;4;4;2;3;7;3;1;0;2;1;4;2;4;4;4;3;6;2;4;1;2;2;0;4;4;2;4;3;1;6;2;3;5;1;3;3;5;2;4
ZNF513_M10396_1.94d.bed	0.04470854555744199	79	1767	259790	13;5;16;7;12;6;20;13;22;19;7;12;23;14;8;28;6;11;12;15;7;6;8;16;10;9;9;14;8;12;10;8;8;14;16;13;7;15;19;9;9;10;10;9;12;8;11;10;7;10;13;14;12;12;6;13;9;8;8;12;5;6;6;3;7;3;9;17;1;4;8;6;4;2;3;4;5;4;4;5;5;7;0;10;8;13;11;10;11;5;11;6;7;6;9;10;8;16;18;8;13;13;10;11;18;10;15;6;13;18;12;10;11;15;23;7;10;21;12;20;17;19;15;26;19;19;20;16;12;10;12;13;11;18;13;12;13;19;25;17;25;10;34;20;12;15;12;29;20;20
FIGLA_M05705_1.94d.bed	0.044444444444444446	4	90	36048	1;2;1;1;2;1;0;1;0;0;0;0;1;1;1;1;0;2;1;1;1;0;1;2;0;0;0;0;1;0;0;1;0;1;1;0;0;1;1;1;1;0;1;2;1;0;1;2;0;1;0;0;1;0;1;1;0;0;1;0;1;1;0;2;0;0;0;1;0;1;0;0;0;0;1;0;0;0;0;0;0;0;0;3;0;0;0;0;0;0;0;0;0;1;0;0;1;1;0;1;0;1;3;0;0;1;2;0;1;1;0;1;0;1;1;0;0;1;3;0;0;0;1;1;0;1;2;0;0;0;0;0;0;1;0;0;1;2;0;2;0;0;0;2;0;0;0;2;1;2
ZNF627_ZNF627.RCADE.bed	0.044444444444444446	4	90	37368	3;0;0;2;2;1;1;0;1;0;0;0;2;0;0;2;1;1;1;0;2;1;0;0;0;3;2;0;1;0;1;2;0;2;0;1;2;1;1;2;0;1;1;0;0;1;0;0;0;0;1;1;0;0;0;1;2;0;1;1;0;0;0;0;0;0;0;0;0;0;0;0;0;0;0;1;0;0;0;1;0;0;1;0;1;0;0;0;0;1;0;1;1;0;1;0;2;1;1;0;1;0;1;0;2;1;1;3;1;0;1;0;1;0;0;0;0;0;0;1;0;0;0;1;0;0;1;1;2;1;0;0;0;0;2;1;0;2;0;1;2;0;0;0;0;0;0;0;0;2
NR4A2_M05962_1.94d.bed	0.043478260869565216	3	69	29346	2;0;0;2;0;0;0;0;2;2;1;1;1;0;0;2;0;0;2;0;2;1;0;2;0;0;0;0;1;0;0;0;1;0;0;0;0;0;1;0;0;1;1;2;0;2;1;0;1;1;1;1;1;1;2;0;0;0;1;1;0;0;0;0;0;0;0;0;0;0;1;0;1;0;0;0;0;0;0;0;0;0;0;0;0;0;1;2;0;1;0;2;0;0;0;0;0;0;1;0;0;0;0;0;0;0;0;0;0;0;1;0;1;1;0;0;0;0;0;0;2;0;0;0;0;2;0;0;0;0;0;2;1;0;1;1;0;0;0;0;0;0;0;0;1;2;1;0;1;2
POU4F1_M09911_1.94d.bed	0.0425531914893617	2	47	31297	1;0;0;2;2;0;0;1;0;0;0;0;3;0;4;0;0;0;0;0;2;2;0;0;1;0;0;2;0;0;0;0;0;2;0;0;0;0;1;0;0;0;0;0;0;0;0;0;0;0;0;0;0;2;0;0;0;1;0;0;0;0;0;0;3;0;2;0;0;0;0;0;0;0;0;0;0;0;0;0;0;0;1;0;0;0;0;0;0;0;0;0;0;0;0;0;2;0;0;0;0;0;0;0;0;0;0;2;0;0;1;0;0;2;0;0;0;0;0;0;2;0;0;0;0;0;0;0;0;0;1;0;0;0;0;0;0;0;0;0;0;0;0;0;0;0;0;2;0;2
CDX1_M08520_1.94d.bed	0.04225352112676056	3	71	30043	2;0;0;1;1;0;0;0;2;1;0;0;1;1;1;1;2;1;0;1;0;0;0;0;0;2;0;0;0;1;0;0;0;0;1;0;1;1;1;0;0;0;0;0;1;1;1;1;0;2;0;0;0;0;2;1;1;2;1;0;0;0;0;0;0;0;0;0;0;0;0;1;0;0;0;0;0;0;0;1;0;0;0;0;0;0;1;0;0;1;0;0;0;0;0;0;0;0;1;0;1;0;1;0;0;1;0;1;1;2;0;1;0;1;0;0;1;1;1;0;0;2;0;0;1;1;0;0;0;0;2;0;1;0;1;0;1;0;1;0;0;3;0;0;2;0;0;1;0;2
POU3F1_M06006_1.94d.bed	0.041666666666666664	5	120	44493	2;1;1;4;1;0;3;2;1;1;1;0;0;0;1;1;1;0;0;4;2;0;0;2;0;2;1;1;0;0;1;1;0;1;0;2;0;0;1;1;0;0;0;2;1;2;0;0;0;1;0;0;0;1;1;1;0;0;0;1;0;0;0;2;2;0;0;0;0;1;0;0;0;0;0;0;0;0;1;2;0;0;0;0;1;0;0;0;1;1;2;1;0;0;0;0;2;0;0;2;1;0;1;1;0;1;3;0;1;3;1;2;0;1;1;1;1;0;0;0;0;3;2;1;2;1;2;1;0;2;0;1;1;0;0;0;1;0;1;1;2;1;0;1;3;2;1;0;0;5
PROP1_M06027_1.94d.bed	0.041666666666666664	1	24	26084	1;0;2;0;1;0;0;0;1;0;0;1;0;0;1;0;0;0;0;0;0;0;0;0;0;0;0;0;0;0;0;0;1;0;0;0;0;0;1;0;0;0;0;1;0;0;0;0;0;0;0;0;0;1;0;0;0;0;0;0;0;0;0;0;0;0;0;0;0;0;0;0;0;0;0;0;0;0;0;0;0;0;0;0;0;0;0;0;0;0;0;0;0;0;1;0;0;0;0;1;0;0;0;0;1;0;1;0;0;0;1;0;1;0;0;0;0;0;0;0;0;0;0;2;0;0;1;0;0;0;0;0;0;0;0;0;0;0;0;0;0;0;1;0;1;0;0;0;0;1
PHOX2B_M05991_1.94d.bed	0.041666666666666664	1	24	26084	1;0;2;0;1;0;0;0;1;0;0;1;0;0;1;0;0;0;0;0;0;0;0;0;0;0;0;0;0;0;0;0;1;0;0;0;0;0;1;0;0;0;0;1;0;0;0;0;0;0;0;0;0;1;0;0;0;0;0;0;0;0;0;0;0;0;0;0;0;0;0;0;0;0;0;0;0;0;0;0;0;0;0;0;0;0;0;0;0;0;0;0;0;0;1;0;0;0;0;1;0;0;0;0;1;0;1;0;0;0;1;0;1;0;0;0;0;0;0;0;0;0;0;2;0;0;1;0;0;0;0;0;0;0;0;0;0;0;0;0;0;0;1;0;1;0;0;0;0;1
MECOM_M06525_1.94d.bed	0.038461538461538464	5	130	35393	4;2;2;0;2;2;0;1;1;2;0;0;0;0;0;2;1;2;0;2;0;2;0;0;1;0;3;1;4;3;2;2;0;0;1;2;1;1;2;2;0;1;0;2;2;2;1;1;0;1;0;2;2;1;0;0;0;1;0;0;1;0;0;1;1;0;0;0;2;0;1;0;0;0;1;0;0;0;0;0;0;0;0;1;0;0;0;1;0;0;0;0;1;0;0;3;0;1;0;1;0;3;1;2;0;1;0;1;1;1;1;0;1;0;0;1;1;0;1;0;3;2;0;1;1;0;1;0;1;1;0;1;2;1;3;2;1;2;1;3;0;1;0;1;1;1;1;1;0;1
IRF6_M08835_1.94d.bed	0.038461538461538464	1	26	22750	1;3;1;0;0;0;0;0;1;0;0;1;0;0;0;0;0;0;2;2;1;0;0;0;0;0;0;1;2;0;0;1;0;0;0;0;0;0;0;0;0;0;0;0;0;0;0;0;0;0;0;2;0;0;0;0;0;0;0;0;0;0;0;0;1;0;0;0;1;0;0;0;0;0;0;0;0;0;0;0;0;0;0;0;0;0;0;0;0;0;0;0;0;1;0;0;0;0;1;0;0;0;0;0;0;0;0;0;1;0;0;0;0;0;0;0;0;0;0;0;0;0;0;0;0;0;0;0;0;0;0;0;0;0;0;0;0;0;0;0;0;0;0;0;0;0;0;0;0;2
POU4F1_M09918_1.94d.bed	0.03773584905660377	2	53	32566	1;3;0;0;1;2;0;1;1;0;0;0;0;0;1;1;0;0;1;0;2;1;0;1;0;1;0;0;0;1;0;1;1;1;0;0;0;2;0;0;0;0;0;1;0;2;0;0;0;0;1;0;0;0;1;0;0;1;1;0;0;0;1;0;0;1;0;0;0;1;0;0;0;0;0;0;0;0;0;0;0;0;0;0;0;0;0;0;0;0;0;0;0;0;1;1;0;2;0;0;1;0;1;1;0;1;1;1;0;0;0;0;1;0;1;0;0;0;2;0;0;0;0;0;0;0;0;0;0;0;0;0;1;0;0;2;0;1;0;0;0;0;0;0;0;0;0;0;0;1
POU3F2_M06009_1.94d.bed	0.037383177570093455	4	107	39531	2;0;3;2;0;1;1;0;1;2;0;0;0;1;2;1;1;0;1;0;2;0;0;2;2;1;2;0;0;0;2;1;1;1;0;2;2;1;1;0;0;0;0;2;0;1;0;0;0;0;0;0;0;1;0;0;0;1;1;1;0;0;0;2;1;0;1;0;0;0;0;0;0;0;0;0;0;0;1;1;0;0;0;1;1;0;0;0;0;1;1;2;0;0;1;0;2;0;0;1;2;0;1;0;0;1;2;1;1;2;2;1;0;1;0;0;2;1;0;0;0;1;1;1;1;1;2;0;0;0;1;1;2;0;0;0;0;0;1;0;2;1;0;1;0;4;2;0;1;5
FOXL1_M05736_1.94d.bed	0.037037037037037035	5	135	40624	3;2;1;0;1;0;2;1;4;0;0;1;1;0;3;0;1;0;1;1;1;0;0;0;0;1;1;1;1;1;1;1;1;1;1;0;1;1;0;0;1;1;0;2;3;1;2;1;0;0;0;1;0;1;0;3;1;1;2;1;0;0;1;0;0;2;0;0;0;0;0;0;0;2;0;1;0;0;1;0;0;0;0;1;0;3;3;1;4;0;4;1;1;0;1;1;1;1;0;0;0;1;0;1;0;2;1;1;1;1;0;1;0;0;1;0;1;2;1;2;2;0;1;1;2;1;2;3;0;3;1;1;0;1;3;0;1;0;0;0;1;0;2;0;3;1;0;2;0;2
ZNF785_ZNF785.MEME.bed	0.037003394368217236	774	20917	2757509	184;148;190;178;155;155;197;226;205;149;164;177;147;178;191;201;160;154;163;99;110;133;137;144;169;198;119;79;113;80;106;171;139;130;103;165;204;147;150;158;162;153;190;174;148;182;182;154;103;121;123;95;93;152;147;68;58;114;143;111;139;117;156;139;92;71;34;60;96;41;41;91;53;22;45;20;7;15;35;29;48;84;68;94;82;107;139;120;70;88;112;155;145;122;171;173;170;158;165;191;142;113;144;199;141;144;188;15…
LCOR_M02074_1.94d.bed	0.03508771929824561	2	57	27615	1;0;0;1;1;0;0;0;0;1;1;1;1;2;1;1;0;0;1;1;1;0;1;0;0;1;0;1;0;0;0;0;2;0;0;0;1;0;0;0;0;0;1;0;0;0;1;1;0;0;1;0;0;0;0;0;1;1;1;0;0;0;1;0;0;1;0;0;0;0;0;0;0;0;0;0;0;0;0;0;0;1;0;0;1;0;0;1;0;0;0;0;0;0;0;0;0;2;0;0;1;0;0;1;0;1;0;1;1;0;1;0;1;0;2;0;0;1;0;0;2;0;1;1;1;0;0;0;0;0;0;0;1;1;1;0;0;0;0;0;0;1;1;0;1;0;0;0;0;1
DPRX_M05622_1.94d.bed	0.03333333333333333	1	30	22542	1;0;1;0;0;1;0;0;0;0;0;1;1;1;0;0;0;0;0;0;0;0;1;0;0;0;0;1;2;1;0;0;0;0;0;0;0;0;0;0;0;0;0;0;0;0;0;0;0;0;0;1;0;0;0;0;0;0;0;0;2;0;0;0;0;0;1;0;0;0;0;0;0;0;0;0;0;0;0;0;0;0;0;0;0;0;0;0;0;0;0;0;1;0;0;0;0;0;0;1;0;0;0;0;1;0;0;0;1;0;0;0;1;1;1;0;1;0;0;0;0;0;0;0;0;0;0;1;0;1;0;0;0;0;0;0;0;0;0;0;0;1;0;0;1;0;0;0;0;2
LHX6_M09778_1.94d.bed	0.03333333333333333	1	30	26045	2;0;0;0;0;0;1;0;0;0;0;1;0;0;0;0;0;0;0;0;2;0;0;0;0;0;0;0;0;2;0;2;0;0;0;2;0;0;0;0;0;0;0;0;0;0;0;0;0;0;0;0;0;0;0;0;0;0;0;1;0;0;0;0;0;1;0;0;0;0;0;0;0;0;0;0;0;0;0;0;0;0;0;0;0;0;0;0;0;0;0;0;0;0;0;0;0;0;0;0;1;0;0;0;0;0;0;0;0;0;0;0;2;0;0;0;0;0;0;1;1;0;2;0;0;2;0;0;0;0;2;0;1;1;0;0;0;0;0;0;0;0;0;0;0;0;0;0;0;2
POU3F3_M06012_1.94d.bed	0.03125	2	64	29180	2;1;0;2;0;1;2;0;0;1;1;1;0;2;0;0;0;0;1;0;0;1;1;0;2;0;0;1;0;1;1;0;1;0;0;1;0;0;1;1;2;0;0;0;1;0;0;0;0;0;1;1;0;0;0;0;0;0;0;0;0;1;0;0;1;0;0;0;0;1;0;0;0;0;0;0;0;0;0;0;0;0;0;0;0;0;0;1;0;0;0;0;0;1;2;0;0;0;0;1;2;0;1;1;0;1;0;0;0;0;0;0;0;0;0;1;1;1;1;0;1;0;2;0;0;0;0;1;1;0;0;1;1;1;1;0;0;0;2;0;0;0;1;0;0;0;2;0;0;2
FOXP3_M08699_1.94d.bed	0.02857142857142857	1	35	28494	1;1;0;0;1;0;0;1;0;1;1;1;0;0;1;0;0;0;0;0;0;1;0;0;0;0;1;0;1;0;1;0;0;1;0;0;0;0;0;0;1;0;0;1;0;0;0;0;0;0;0;0;0;0;0;0;0;1;0;0;0;0;0;0;0;0;0;0;0;0;0;0;0;0;0;0;0;0;0;0;0;0;0;0;1;1;0;0;0;0;0;0;0;0;1;0;3;0;1;0;0;0;0;0;0;0;0;0;0;0;0;0;0;0;0;0;0;0;1;1;0;0;0;0;0;0;0;1;1;0;0;0;1;0;1;0;0;0;0;1;0;0;0;0;1;0;1;0;0;2
FOXO1_M05738_1.94d.bed	0.02531645569620253	2	79	33343	1;0;0;0;0;1;2;0;2;1;0;0;0;8;0;0;2;0;2;0;1;1;0;0;2;0;0;0;0;0;0;1;0;0;0;0;0;0;0;0;0;2;0;0;0;1;0;0;0;0;0;2;0;0;0;0;1;0;0;0;0;0;4;0;0;4;0;0;0;0;0;0;1;0;0;0;0;0;0;0;0;0;0;0;1;0;0;0;0;0;0;0;0;1;0;0;0;0;0;2;0;0;2;0;1;0;0;0;0;1;0;4;1;1;0;0;1;2;0;1;2;0;1;0;3;2;0;0;1;0;0;0;2;0;2;2;0;1;0;0;1;0;0;0;1;0;0;1;0;2
ARX_M05566_1.94d.bed	0.024691358024691357	2	81	32430	1;1;0;1;1;0;0;1;2;0;1;0;0;0;1;0;0;0;0;1;1;0;0;1;0;1;1;0;0;2;0;0;1;0;0;1;1;1;1;2;2;0;0;0;3;1;0;0;1;1;0;1;0;0;0;1;0;0;0;0;0;2;0;0;0;0;0;0;0;0;0;0;0;0;0;0;1;0;0;0;0;0;0;0;1;0;0;0;2;0;0;0;1;1;0;0;0;4;0;1;0;1;1;2;1;0;1;1;0;3;1;0;2;3;1;0;0;0;1;1;0;0;0;1;1;2;3;0;0;0;0;0;1;1;0;1;0;0;0;0;0;1;0;1;1;0;1;0;0;1
ARGFX_M09430_1.94d.bed	0.024691358024691357	2	81	31259	1;1;2;1;1;0;1;1;1;0;1;0;0;0;1;0;0;0;1;1;1;0;0;1;1;2;0;0;1;2;1;0;1;0;0;0;2;1;0;2;1;1;0;0;2;0;0;1;0;1;0;0;0;0;0;1;0;0;0;0;2;1;0;0;0;0;0;0;0;0;0;0;0;0;0;0;1;0;0;0;0;0;0;0;1;0;0;1;2;1;0;0;2;1;0;0;2;0;0;1;0;2;1;1;1;0;0;0;0;2;0;1;1;1;1;0;0;0;1;0;0;1;1;1;1;0;2;1;0;0;1;0;1;0;0;0;2;1;0;0;0;0;2;0;1;1;0;1;0;1
ZFP82_M10394_1.94d.bed	0.024291497975708502	6	247	67814	3;2;2;2;1;3;4;3;0;4;1;1;3;2;2;1;1;1;1;1;2;0;0;1;2;3;2;3;3;1;5;2;2;1;2;1;3;2;3;3;3;1;3;1;0;0;0;5;1;1;3;3;1;0;1;1;1;0;0;4;1;1;1;0;0;0;1;0;0;0;0;2;0;0;1;0;0;0;1;0;0;0;1;0;1;1;1;1;0;2;2;2;0;1;3;3;2;1;5;1;2;1;2;2;2;1;1;3;1;1;2;3;3;2;3;1;2;1;2;6;2;3;1;3;1;5;1;3;4;2;3;1;2;3;1;2;0;1;0;1;1;1;1;2;3;1;3;5;2;4
FOXR1_M08703_1.94d.bed	0.023323615160349854	16	686	155306	9;3;10;8;2;7;6;9;9;11;11;13;5;5;2;7;10;4;4;5;11;4;5;3;4;0;6;8;7;3;5;7;3;5;7;10;8;7;5;4;6;9;3;7;11;7;5;5;5;5;3;8;2;3;4;6;0;2;1;0;0;3;1;1;3;1;1;2;4;0;0;0;1;0;1;0;0;1;0;1;3;1;4;2;1;2;2;2;5;5;4;4;4;5;4;6;7;4;6;6;2;6;8;2;2;3;7;1;3;3;6;0;3;1;2;4;3;1;5;3;2;5;8;4;4;4;7;10;3;5;5;4;7;7;8;5;8;10;11;5;5;7;1;3;9;5;9;6;6;6
SOX18_M06097_1.94d.bed	0.02247191011235955	2	89	32477	3;0;0;2;1;1;4;0;0;0;1;0;2;1;0;0;0;0;1;0;0;0;0;2;0;2;1;0;1;1;0;0;0;0;0;2;4;0;0;0;0;0;0;2;0;1;0;0;2;0;0;1;0;0;0;1;1;1;2;1;0;1;3;0;1;0;0;0;0;0;0;0;0;0;0;0;0;0;0;0;1;0;0;2;1;2;0;0;0;0;1;2;0;2;1;2;0;0;1;0;2;0;0;0;1;0;1;0;2;0;0;0;0;0;0;0;0;1;0;0;0;0;0;0;1;1;0;0;1;2;1;0;0;1;1;1;2;1;0;0;1;0;0;1;0;0;2;1;1;2
FOXO6_M05746_1.94d.bed	0.014925373134328358	1	67	31591	1;0;0;1;0;1;2;0;2;0;0;0;0;8;0;1;1;0;2;0;1;1;0;0;1;0;0;0;0;0;0;1;0;1;0;0;1;0;0;0;0;2;0;0;0;0;1;0;0;0;0;2;0;0;0;0;1;0;0;0;0;0;2;0;0;4;0;0;0;0;0;0;0;0;0;0;0;0;0;0;0;0;0;0;0;0;0;0;0;0;0;0;0;1;0;0;0;1;0;2;0;0;2;0;0;0;0;0;0;0;0;2;0;0;0;1;0;2;1;0;2;0;0;0;1;1;0;0;0;0;0;0;2;0;1;2;0;2;1;0;0;0;0;0;2;0;0;0;0;3
