# Supplementary material for: The MUC5B-associated variant rs35705950 resides within an enhancer subject to lineage- and disease-dependent epigenetic remodeling
Source: JCI Insight. 2021 Jan 25;6(2):e144294. doi: 10.1172/jci.insight.144294 (PMC7934873; doi:10.1172/jci.insight.144294)
Supplement: Supplemental Data Set 1 [file jciinsight-6-144294-s076.zip › noTSS/best_curated_Human_TFs_p1e-6_grch38/B2B30PROseq_noTSS.tfit_merged_md_scores.txt]

SIX1_M09131_1.94d.bed	1.0	3	3	12409	0;0;0;0;0;0;0;0;0;0;0;0;0;0;0;0;0;0;0;0;0;0;0;0;0;0;0;0;0;0;0;0;0;0;0;0;0;0;0;0;0;0;0;0;0;0;0;0;0;0;0;0;0;0;0;0;0;0;0;0;0;0;0;0;0;0;0;0;0;0;0;0;0;0;0;2;0;0;0;0;0;0;0;0;0;0;0;0;0;0;0;0;0;0;0;0;0;0;0;0;0;0;0;0;0;0;0;0;0;0;0;0;0;0;0;0;0;0;0;0;0;0;0;0;0;0;0;0;0;0;0;0;0;0;0;0;0;0;0;0;0;0;0;0;0;0;0;0;0;0
HSFY2_M05845_1.94d.bed	1.0	1	1	11661	0;0;0;0;0;0;0;0;0;0;0;0;0;0;0;0;0;0;0;0;0;0;0;0;0;0;0;0;0;0;0;0;0;0;0;0;0;0;0;0;0;0;0;0;0;0;0;0;0;0;0;0;0;0;0;0;0;0;0;0;0;0;0;0;0;0;0;0;0;0;0;0;0;0;0;0;0;0;0;0;0;0;0;0;0;0;0;0;0;0;0;0;0;0;0;0;0;0;0;0;0;0;0;0;0;0;0;0;0;0;0;0;0;0;0;0;0;0;0;0;0;0;0;0;0;0;0;0;0;0;0;0;0;0;0;0;0;0;0;0;0;0;0;0;0;0;0;0;0;0
MIXL1_M08926_1.94d.bed	0.5	1	2	12663	0;0;0;0;0;0;0;0;0;0;0;0;0;0;0;0;0;0;0;0;0;0;0;0;0;0;0;0;0;0;0;0;0;0;0;0;0;0;0;0;0;0;0;0;0;0;0;0;0;0;0;0;0;0;0;0;0;0;0;0;0;0;0;0;0;0;0;0;0;0;0;0;0;0;0;1;0;0;0;0;0;0;0;0;0;0;0;0;0;0;0;0;0;0;0;0;0;0;0;0;0;0;0;0;0;0;0;0;0;0;0;0;0;0;0;0;0;0;0;0;0;0;0;0;0;0;0;0;0;0;0;0;0;0;0;0;0;0;0;0;0;0;0;0;0;0;0;0;0;0
SIX1_M09121_1.94d.bed	0.5	3	6	12825	1;0;0;0;0;0;0;0;0;0;0;0;0;0;0;0;0;0;0;0;0;0;0;0;0;0;0;0;0;0;0;1;0;0;0;0;0;0;0;0;0;0;0;0;0;0;0;0;0;0;0;0;0;0;0;0;0;0;0;1;0;0;0;0;0;0;0;0;0;0;0;0;0;0;1;0;0;0;0;0;0;0;0;0;0;0;0;0;0;0;0;0;0;0;0;0;0;0;0;0;0;0;0;0;0;0;0;0;0;0;0;0;0;0;0;0;0;0;0;0;0;0;0;0;0;0;0;0;0;0;0;0;0;0;0;0;0;0;0;0;0;0;0;0;0;0;0;0;0;1
ONECUT1_M09903_1.94d.bed	0.5	1	2	11436	0;0;0;0;0;0;0;0;0;0;0;0;0;0;0;0;0;0;0;0;0;0;0;0;0;0;0;0;0;0;0;0;0;0;0;0;0;0;0;0;0;0;0;0;0;0;0;0;0;0;0;0;0;0;0;0;0;0;0;0;0;0;0;0;0;0;0;0;0;0;0;0;0;0;0;1;0;0;0;0;0;0;0;0;0;0;0;0;0;0;0;0;0;0;0;0;0;0;0;0;0;0;0;0;0;0;0;0;0;0;0;0;0;0;0;0;0;0;0;0;0;0;0;0;0;0;0;0;0;0;0;0;0;0;0;0;0;0;0;0;0;0;0;0;0;0;0;0;0;0
CREBL2_M07230_1.94d.bed	0.44	11	25	14338	1;0;0;0;0;0;0;0;0;0;0;1;0;0;0;0;1;0;0;0;0;0;0;0;1;0;0;0;0;0;0;0;0;1;0;0;0;0;1;0;0;0;0;0;0;0;0;0;1;0;0;0;0;0;0;0;0;0;0;0;0;0;1;1;0;0;0;0;1;0;0;0;0;0;0;0;1;1;2;0;0;1;0;0;1;0;0;1;0;1;1;0;0;1;0;0;0;0;0;0;0;0;0;0;1;0;0;0;1;0;0;1;0;0;0;0;0;0;0;0;0;0;0;0;0;0;0;0;0;0;0;0;0;0;0;0;0;0;0;0;0;0;0;0;0;0;0;0;0;1
SOX12_M09155_1.94d.bed	0.42857142857142855	3	7	13405	1;1;0;0;0;0;0;0;0;0;0;0;0;0;0;0;0;0;0;0;0;0;0;0;0;0;0;0;0;0;0;0;0;0;0;0;0;0;0;0;0;0;0;0;0;1;0;0;0;0;0;0;0;0;0;0;0;0;0;0;0;0;0;0;0;0;0;0;0;0;0;0;0;0;1;0;0;0;0;0;0;0;0;0;0;0;0;0;0;0;0;0;0;0;0;1;0;0;0;0;0;0;0;0;0;0;0;0;0;0;0;0;0;0;0;0;0;0;0;0;0;0;0;0;0;0;0;0;0;0;0;0;0;0;0;0;0;0;0;0;0;0;0;0;0;0;0;0;0;1
GMEB1_M08733_1.94d.bed	0.42857142857142855	3	7	12477	2;0;0;0;0;0;0;0;0;0;0;0;0;0;0;0;0;0;0;0;0;0;0;0;0;0;0;0;0;0;0;0;0;0;0;0;0;0;0;0;0;0;0;0;0;0;0;0;0;0;0;0;0;0;0;0;0;0;0;0;0;0;0;2;0;0;0;0;0;0;0;0;0;0;0;0;0;0;0;0;0;0;0;0;0;0;0;0;0;0;0;0;0;0;0;0;0;0;0;0;0;0;0;0;0;0;0;0;0;0;0;0;0;0;0;0;0;0;0;0;0;0;0;0;0;0;0;0;0;0;0;0;0;0;0;0;0;0;0;0;0;0;0;0;0;0;0;0;0;2
DMBX1_M05620_1.94d.bed	0.4	2	5	12673	1;0;0;0;0;0;0;0;0;0;0;0;0;0;0;0;0;0;0;0;0;0;0;0;0;0;0;0;0;0;0;0;0;0;0;0;0;0;0;0;0;0;0;0;0;0;0;0;0;0;0;0;0;0;0;0;0;0;0;0;0;0;0;0;0;0;0;0;0;0;0;0;0;0;0;0;0;0;0;0;0;0;0;0;0;0;1;0;0;0;0;0;0;0;0;0;0;0;0;0;0;0;0;0;0;0;0;0;0;0;0;0;0;0;0;0;0;0;0;1;0;0;0;0;0;0;0;0;0;0;0;0;0;0;0;0;0;0;0;0;0;0;0;0;0;0;0;0;0;1
MYBL2_M05924_1.94d.bed	0.4	2	5	13645	1;0;0;0;0;0;0;0;0;0;0;0;0;0;0;0;0;0;0;0;0;0;0;0;0;0;0;0;0;0;0;0;0;0;0;0;0;0;0;0;0;0;0;0;0;0;0;0;0;0;0;0;0;0;0;0;0;0;0;0;0;0;0;0;0;0;0;0;0;0;0;0;0;0;0;1;0;0;0;0;0;0;0;0;0;0;0;0;0;0;0;0;0;0;0;0;0;0;0;0;0;0;0;0;0;0;0;0;0;0;0;0;0;0;0;0;0;0;0;0;0;0;0;0;0;0;0;0;0;1;0;0;0;0;0;0;0;0;0;0;0;0;0;0;0;0;0;0;0;1
BACH1_M09445_1.94d.bed	0.38848920863309355	54	139	24197	2;0;0;2;0;0;0;0;0;0;2;0;0;0;0;1;0;0;0;4;1;0;0;1;0;0;0;0;2;0;0;0;0;0;0;0;1;0;0;1;0;1;1;0;0;0;1;0;2;0;0;0;1;1;1;2;1;0;5;1;0;3;4;0;3;3;1;3;7;9;1;1;0;1;4;1;4;5;2;4;4;3;3;5;1;1;0;0;3;5;0;1;0;1;0;0;0;1;1;0;1;1;0;0;0;2;0;0;0;0;0;0;0;0;0;0;1;0;0;0;0;0;2;0;1;0;0;0;2;0;0;2;0;0;2;0;2;0;0;1;0;0;0;1;0;0;0;0;0;1
ZBTB22_M09296_1.94d.bed	0.35135135135135137	13	37	21512	1;2;0;0;0;0;3;2;0;0;0;0;0;0;0;0;0;0;0;0;0;0;0;0;0;0;0;0;0;0;0;2;0;0;0;0;0;0;0;0;0;0;0;0;0;0;0;0;0;0;0;0;0;0;0;0;0;0;2;0;0;0;0;0;0;2;2;0;0;0;0;0;2;2;0;2;0;0;0;0;2;0;0;0;0;0;2;0;0;0;0;2;0;0;0;0;0;2;0;0;0;0;0;0;0;0;0;0;0;0;0;0;0;0;0;0;0;0;0;0;2;0;0;2;0;0;0;0;0;0;0;0;0;0;0;0;0;0;0;0;0;0;0;0;0;0;0;0;0;2
MITF_M09237_1.94d.bed	0.3389830508474576	20	59	15681	1;0;0;0;0;0;0;0;0;0;0;0;0;0;0;0;0;1;1;0;0;0;0;0;1;1;0;0;0;0;0;1;0;0;1;0;1;0;0;0;0;1;0;0;1;1;2;0;2;1;0;0;0;1;0;1;0;0;2;0;1;0;1;0;1;1;0;0;2;1;1;2;0;0;4;2;0;1;0;1;1;4;0;0;1;1;0;1;0;0;1;1;0;1;0;0;0;0;0;2;1;0;0;0;0;0;0;0;0;0;0;0;0;0;0;0;0;0;0;0;0;0;1;0;0;0;0;0;0;0;1;0;0;0;0;0;0;0;0;0;0;1;0;1;0;0;0;0;1;1
GATA1_M08713_1.94d.bed	0.3333333333333333	1	3	12829	1;0;0;0;0;0;0;0;0;0;0;0;0;0;0;0;0;0;0;0;0;0;0;0;0;0;0;0;0;0;0;0;0;0;0;0;0;0;0;0;0;0;0;0;0;0;0;0;0;0;0;0;0;0;0;0;0;0;0;0;0;0;0;0;0;0;0;0;0;0;0;0;0;0;0;0;0;0;0;0;0;0;0;0;0;0;0;0;0;0;0;0;0;0;0;0;0;0;0;0;0;0;0;0;0;0;0;0;0;0;0;0;0;0;0;0;0;0;0;0;0;0;0;0;0;0;0;0;0;0;0;0;0;0;0;0;0;0;0;0;0;0;0;0;0;0;0;0;0;1
HSFY1_M09728_1.94d.bed	0.3333333333333333	1	3	12269	0;0;0;0;0;0;0;0;0;0;0;0;0;0;0;0;0;0;0;0;0;0;0;0;0;0;0;0;0;0;0;0;0;0;0;0;0;0;0;0;0;0;0;0;0;0;0;0;0;0;0;0;0;0;0;0;0;0;0;0;0;0;0;0;0;0;0;0;0;0;0;0;0;0;0;2;0;0;0;0;0;0;0;0;0;0;0;0;0;0;0;0;0;0;0;0;0;0;0;0;0;0;0;0;0;0;0;0;0;0;0;0;0;0;0;0;0;0;0;0;0;0;0;0;0;0;0;0;0;0;0;0;0;0;0;0;0;0;0;0;0;0;0;0;0;0;0;0;0;0
E2F4_M05636_1.94d.bed	0.3333333333333333	7	21	16019	1;2;0;0;0;0;0;0;0;0;0;0;0;0;0;0;0;0;0;0;0;0;0;0;0;0;0;0;0;0;0;0;0;1;0;0;1;0;0;1;0;0;0;0;0;0;0;0;0;0;0;0;0;0;0;0;0;0;0;0;0;0;0;0;0;0;2;0;0;0;0;0;0;0;1;1;0;0;0;0;0;2;0;0;0;0;0;0;0;0;0;0;0;1;0;0;0;0;0;0;0;0;0;0;0;0;0;0;0;0;0;0;0;0;0;0;0;0;0;0;1;0;1;0;0;0;0;0;1;0;0;0;0;0;0;0;0;0;1;0;0;0;0;0;0;0;0;0;0;3
ZBED1_M09284_1.94d.bed	0.3333333333333333	1	3	12077	1;0;0;0;0;0;0;0;0;0;0;0;0;0;0;0;0;0;0;0;0;0;0;0;0;0;0;0;0;0;0;0;0;0;0;0;0;0;0;0;0;0;0;0;0;0;0;0;0;0;0;0;0;0;0;0;0;0;0;0;0;0;0;0;0;0;0;0;0;0;0;0;0;0;0;0;0;0;0;0;0;0;0;0;0;0;0;0;0;0;0;0;0;0;0;0;0;0;0;0;0;0;0;0;0;0;0;0;0;0;0;0;0;0;0;0;0;0;0;0;0;0;0;0;0;0;0;0;0;0;0;0;0;0;0;0;0;0;0;0;0;0;0;0;0;0;0;0;0;1
ZBED1_M06233_1.94d.bed	0.3333333333333333	1	3	12041	1;0;0;0;0;0;0;0;0;0;0;0;0;0;0;0;0;0;0;0;0;0;0;0;0;0;0;0;0;0;0;0;0;0;0;0;0;0;0;0;0;0;0;0;0;0;0;0;0;0;0;0;0;0;0;0;0;0;0;0;0;0;0;0;0;0;0;0;0;0;0;0;0;0;0;0;0;0;0;0;0;0;0;0;0;0;0;0;0;0;0;0;0;0;0;0;0;0;0;0;0;0;0;0;0;0;0;0;0;0;0;0;0;0;0;0;0;0;0;0;0;0;0;0;0;0;0;0;0;0;0;0;0;0;0;0;0;0;0;0;0;0;0;0;0;0;0;0;0;1
OVOL2_M09039_1.94d.bed	0.3333333333333333	1	3	12795	1;0;0;0;0;0;0;0;0;0;0;0;0;0;0;0;0;0;0;0;0;0;0;0;0;0;0;0;0;0;0;0;0;0;0;0;0;0;0;0;0;0;0;0;0;0;0;0;0;0;0;0;0;0;0;0;0;0;0;0;0;0;0;0;0;0;0;0;0;0;0;0;0;0;0;0;0;0;0;0;0;0;0;0;0;0;0;0;0;0;0;0;0;0;0;0;0;0;0;0;0;0;0;0;0;0;0;0;0;0;0;0;0;0;0;0;0;0;0;0;0;0;0;0;0;0;0;0;0;0;0;0;0;0;0;0;0;0;0;0;0;0;0;0;0;0;0;0;0;1
ZNF385D_M09365_1.94d.bed	0.3333333333333333	1	3	11904	0;0;0;0;0;0;0;0;0;0;0;0;0;0;0;0;0;0;0;0;0;0;0;0;0;0;0;0;0;0;0;0;0;0;0;0;0;0;0;0;0;0;0;0;0;0;0;0;0;0;0;0;0;0;0;0;0;0;0;0;0;0;0;0;0;0;0;0;0;0;0;0;0;0;0;2;0;0;0;0;0;0;0;0;0;0;0;0;0;0;0;0;0;0;0;0;0;0;0;0;0;0;0;0;0;0;0;0;0;0;0;0;0;0;0;0;0;0;0;0;0;0;0;0;0;0;0;0;0;0;0;0;0;0;0;0;0;0;0;0;0;0;0;0;0;0;0;0;0;0
GATA1_M08711_1.94d.bed	0.3333333333333333	1	3	11796	0;0;0;0;0;0;0;0;0;0;0;0;0;0;0;0;0;0;0;0;0;0;0;0;0;0;0;0;0;0;0;0;0;0;0;0;0;0;0;0;0;0;0;0;0;0;0;0;0;0;0;0;0;0;0;0;0;0;0;0;0;0;0;0;0;0;0;0;0;0;0;0;0;0;0;2;0;0;0;0;0;0;0;0;0;0;0;0;0;0;0;0;0;0;0;0;0;0;0;0;0;0;0;0;0;0;0;0;0;0;0;0;0;0;0;0;0;0;0;0;0;0;0;0;0;0;0;0;0;0;0;0;0;0;0;0;0;0;0;0;0;0;0;0;0;0;0;0;0;0
ATF6_M09435_1.94d.bed	0.3333333333333333	12	36	16415	1;0;0;1;0;0;0;1;0;0;0;0;0;0;0;0;0;0;0;0;1;0;0;1;0;0;0;1;0;0;1;0;0;0;0;0;0;0;1;0;0;0;0;2;0;0;0;0;0;0;1;0;0;0;0;0;1;0;1;0;0;0;1;0;0;0;0;0;0;0;0;1;0;0;0;1;2;2;2;2;1;0;0;0;0;0;1;0;0;1;0;0;0;0;0;0;0;2;0;0;0;0;0;1;0;0;0;0;0;0;0;0;0;0;0;0;0;0;0;1;0;0;0;0;0;0;0;0;0;0;0;0;1;0;0;1;0;0;0;0;0;1;0;0;0;0;0;0;0;1
OVOL1_M09035_1.94d.bed	0.3333333333333333	1	3	13191	1;0;0;0;0;0;0;0;0;0;0;0;0;0;0;0;0;0;0;0;0;0;0;0;0;0;0;0;0;0;0;0;0;0;0;0;0;0;0;0;0;0;0;0;0;0;0;0;0;0;0;0;0;0;0;0;0;0;0;0;0;0;0;0;0;0;0;0;0;0;0;0;0;0;0;0;0;0;0;0;0;0;0;0;0;0;0;0;0;0;0;0;0;0;0;0;0;0;0;0;0;0;0;0;0;0;0;0;0;0;0;0;0;0;0;0;0;0;0;0;0;0;0;0;0;0;0;0;0;0;0;0;0;0;0;0;0;0;0;0;0;0;0;0;0;0;0;0;0;1
PAX2_M05978_1.94d.bed	0.3211009174311927	35	109	17517	4;0;1;0;0;1;0;0;1;0;0;0;1;0;0;1;0;1;0;0;0;0;2;0;1;0;0;0;1;0;0;0;0;1;0;0;0;1;1;0;0;0;0;0;0;0;1;0;0;0;1;1;0;0;0;1;1;2;1;2;1;4;1;2;1;0;1;0;1;2;1;1;2;3;1;3;1;3;4;3;2;2;1;0;4;3;2;0;1;0;2;1;0;6;3;0;0;0;0;2;0;2;0;0;0;0;0;0;0;0;0;1;0;0;0;0;0;1;1;0;1;1;1;1;0;0;0;0;0;0;0;0;0;0;1;1;0;1;0;1;0;0;0;2;0;0;0;0;0;2
IRF5_M08831_1.94d.bed	0.3125	10	32	14293	1;0;0;0;0;0;1;0;0;0;0;0;0;0;0;0;0;1;0;0;0;0;0;0;0;0;0;0;0;0;0;1;1;0;0;0;1;0;0;1;0;2;0;1;2;0;0;0;0;0;1;0;0;0;0;1;0;0;1;0;0;2;1;1;1;0;0;2;0;0;0;1;0;0;0;0;1;0;0;0;0;0;0;1;0;0;1;0;0;0;0;0;0;0;0;0;0;0;0;0;0;0;0;1;0;0;0;0;0;0;0;0;0;0;0;0;0;0;0;0;0;1;0;0;0;0;0;0;0;2;0;0;0;0;0;0;0;0;0;0;0;0;0;0;0;0;0;0;0;1
ZBTB2_M09292_1.94d.bed	0.3125	5	16	13935	1;0;0;0;0;0;0;0;0;0;0;0;0;0;0;0;0;0;0;0;0;1;0;0;0;0;0;0;0;0;0;0;0;0;0;0;0;0;0;0;0;0;0;0;0;1;0;0;0;0;0;0;0;0;0;0;0;0;0;0;0;0;0;0;1;0;0;2;1;0;0;0;0;0;0;0;0;0;0;0;1;0;0;0;0;0;0;0;0;0;0;1;0;0;0;0;0;0;0;1;0;0;0;0;0;0;0;0;0;0;0;0;0;0;0;0;0;0;0;0;0;0;0;0;0;0;0;0;1;0;0;1;0;0;0;0;0;0;0;0;0;0;0;0;0;0;2;0;0;1
ZBTB33_M06968_1.94d.bed	0.30952380952380953	13	42	14642	1;0;0;0;0;0;0;0;0;0;0;0;0;0;0;0;0;0;0;0;0;0;1;0;0;0;0;0;0;0;0;2;0;1;0;0;0;0;0;0;1;0;0;0;0;0;1;0;0;0;0;0;0;0;0;2;0;0;0;0;0;0;1;0;0;1;0;2;0;0;2;0;0;2;1;1;0;2;0;0;0;0;0;0;0;3;0;0;4;0;1;0;0;2;0;0;0;0;0;0;0;2;0;0;0;0;0;0;0;0;0;0;0;1;0;0;0;0;0;0;0;0;0;0;1;0;0;0;0;0;0;0;2;0;1;0;0;1;0;0;0;0;0;0;0;0;0;0;0;2
BCL6_M09454_1.94d.bed	0.3076923076923077	4	13	14637	1;0;0;0;0;0;0;0;0;0;0;0;0;0;0;0;0;0;0;0;0;0;0;0;1;0;0;0;0;0;0;0;0;0;0;1;0;0;0;0;0;0;0;0;0;0;0;0;0;0;0;0;0;0;0;0;0;0;0;0;0;0;0;0;0;0;1;0;0;0;0;0;0;0;0;0;0;0;0;0;1;0;1;0;0;0;0;0;0;0;0;0;1;0;0;0;0;0;0;0;0;0;1;0;0;0;0;0;0;0;0;0;0;0;0;0;0;0;0;0;0;0;0;0;2;0;0;0;0;0;0;0;0;0;0;0;0;0;0;0;0;0;0;0;0;0;0;0;0;2
PAX5_M05982_1.94d.bed	0.30158730158730157	38	126	17884	4;0;1;0;0;1;0;0;1;0;0;0;0;0;0;1;0;1;0;0;0;1;2;0;1;0;0;0;1;0;0;1;0;1;0;0;0;1;2;0;0;0;1;0;0;0;1;1;0;0;1;1;0;0;0;0;1;2;1;2;1;4;1;2;2;0;1;0;1;3;1;1;2;5;1;3;1;3;4;4;2;1;1;0;4;3;2;0;1;0;1;1;0;6;3;0;0;2;0;2;0;2;0;0;0;0;0;0;0;1;0;1;0;0;0;1;0;1;1;0;2;1;1;1;0;0;0;1;0;0;0;1;0;1;1;1;0;1;0;1;0;0;0;4;0;0;0;1;0;2
ETV6_M05701_1.94d.bed	0.3	12	40	15069	1;0;0;0;1;0;0;0;1;0;1;0;1;0;0;0;0;1;0;0;0;0;1;1;0;0;1;1;0;0;0;0;0;0;1;0;0;0;0;0;0;0;0;0;0;0;0;0;0;0;0;0;0;0;0;0;1;1;0;0;1;0;0;0;2;1;1;0;0;1;0;1;0;1;0;0;1;1;0;1;0;1;2;1;1;0;0;1;1;0;0;0;0;0;0;0;0;1;0;0;0;0;0;0;0;0;0;0;0;0;0;0;0;0;0;0;0;0;0;0;0;0;0;0;0;0;0;1;1;0;0;1;0;0;0;0;1;0;0;0;0;0;0;1;0;0;1;0;0;1
GSC2_M05776_1.94d.bed	0.3	3	10	12867	1;0;0;0;0;0;0;0;0;0;1;0;0;1;0;0;0;1;0;0;0;0;0;0;0;0;0;0;0;0;0;0;0;0;0;0;0;0;0;0;0;0;0;0;0;0;0;0;0;0;0;0;0;0;0;0;0;0;0;0;0;0;0;0;0;0;0;0;0;0;0;0;1;0;0;0;0;0;0;0;1;0;0;0;0;0;0;0;0;0;0;0;0;0;0;0;0;1;0;0;0;0;0;0;0;0;0;0;0;0;0;0;0;0;0;0;0;0;0;0;1;0;0;0;0;0;0;0;0;0;0;0;0;0;0;0;0;0;0;0;0;0;0;0;0;0;0;0;0;1
PAX1_M09051_1.94d.bed	0.296551724137931	43	145	18855	4;3;0;0;0;1;0;2;1;1;0;0;0;0;0;1;0;1;0;0;0;1;2;0;1;0;0;0;1;0;0;3;0;1;0;1;0;1;2;0;1;0;0;0;1;0;1;2;0;0;1;1;1;0;0;1;1;1;2;2;1;3;1;4;0;0;1;0;3;3;1;1;2;4;2;3;1;5;4;4;3;1;1;1;3;3;2;0;1;1;0;2;2;7;3;3;0;1;1;1;0;2;1;0;0;0;0;0;1;0;0;1;0;0;0;1;1;0;0;0;1;0;1;1;0;0;1;0;0;0;0;1;0;1;0;2;0;1;0;1;0;0;1;0;1;0;0;0;1;3
IRF1_M08823_1.94d.bed	0.29545454545454547	13	44	14969	1;0;0;0;0;0;0;1;0;0;0;0;0;0;0;0;0;0;0;0;1;0;0;0;0;0;0;0;0;0;0;0;1;1;0;0;0;0;0;0;0;0;1;0;0;1;1;0;0;1;0;0;2;0;0;1;0;1;2;0;0;0;0;1;0;0;2;1;0;1;0;1;1;0;2;1;0;3;0;0;0;0;0;0;1;0;0;0;1;0;0;0;0;0;0;0;1;0;0;2;0;0;0;1;0;0;0;0;0;0;0;0;0;0;0;0;1;0;0;0;0;0;0;0;0;0;0;0;0;2;0;0;0;1;0;0;0;0;1;0;0;1;0;0;0;1;1;0;0;1
ELK1_M00977_1.94d.bed	0.2926829268292683	12	41	15314	2;0;0;0;0;0;0;0;0;0;0;0;0;0;0;0;0;0;0;0;0;0;0;0;0;0;0;1;0;0;0;0;0;0;0;0;1;1;0;0;0;0;1;0;1;1;0;0;0;0;0;0;1;0;0;0;0;0;0;1;0;0;1;1;0;1;1;0;1;1;0;1;1;0;0;2;0;1;1;0;1;0;0;1;3;0;0;1;1;0;0;0;0;0;0;2;0;0;0;0;0;1;0;0;0;0;0;0;0;0;0;0;0;1;0;0;0;0;0;0;0;0;0;0;0;0;0;0;0;0;0;1;0;0;0;0;0;0;0;0;0;1;0;2;1;0;0;0;1;1
IRF4_M05848_1.94d.bed	0.2916666666666667	14	48	15813	1;0;0;0;0;0;0;0;0;0;0;1;0;0;0;0;0;0;0;1;0;0;0;0;0;0;0;0;0;3;0;1;0;0;0;0;0;0;1;0;0;0;0;0;0;0;0;1;0;1;0;1;0;1;1;0;1;0;1;1;1;0;0;0;1;1;1;0;1;0;0;0;1;1;0;2;1;4;0;1;1;1;0;0;1;0;0;0;0;0;0;0;0;1;0;0;1;0;0;0;0;0;0;0;0;0;0;0;0;0;0;1;0;0;0;0;0;0;0;0;1;0;1;1;0;0;1;0;0;1;0;0;1;0;0;0;1;0;0;0;0;0;0;0;1;1;0;0;0;1
PAX1_M09041_1.94d.bed	0.2896551724137931	42	145	18977	3;2;0;0;0;1;0;0;1;2;0;0;0;0;0;1;0;1;0;0;0;1;1;0;1;0;0;0;1;0;0;4;0;1;0;0;0;1;3;0;0;0;0;0;1;0;1;3;0;0;1;1;0;0;1;0;1;1;2;2;1;2;1;4;0;1;1;0;4;2;1;2;1;5;1;3;1;4;4;4;3;1;1;1;4;2;2;0;1;1;0;2;1;7;3;3;0;1;1;1;2;1;2;0;0;0;0;0;1;0;0;1;0;0;0;1;1;1;0;0;3;0;1;1;1;1;1;0;0;0;0;1;0;1;0;2;0;1;0;1;0;1;1;0;1;0;0;0;0;2
SIX1_M09125_1.94d.bed	0.2857142857142857	4	14	14071	1;0;0;0;0;0;0;0;0;0;0;0;0;0;0;1;0;0;0;1;0;0;0;0;0;0;0;0;0;0;0;0;0;0;0;1;0;0;0;0;0;0;1;0;0;0;0;0;0;0;0;0;0;0;1;0;0;0;0;0;0;0;0;0;0;0;0;0;0;1;0;1;0;0;0;0;0;0;1;0;0;0;0;0;0;0;0;0;0;0;0;0;0;0;0;0;0;0;0;0;0;0;0;0;0;2;0;0;1;0;0;0;0;0;0;0;0;0;0;0;0;0;0;0;0;0;0;0;0;0;0;0;0;0;0;0;0;0;0;0;0;0;0;0;0;0;0;0;0;1
SIX1_M09123_1.94d.bed	0.2857142857142857	4	14	14071	1;0;0;0;0;0;0;0;0;0;0;0;0;0;0;1;0;0;0;1;0;0;0;0;0;0;0;0;0;0;0;0;0;0;0;1;0;0;0;0;0;0;1;0;0;0;0;0;0;0;0;0;0;0;1;0;0;0;0;0;0;0;0;0;0;0;0;0;0;1;0;1;0;0;0;0;0;0;1;0;0;0;0;0;0;0;0;0;0;0;0;0;0;0;0;0;0;0;0;0;0;0;0;0;0;2;0;0;1;0;0;0;0;0;0;0;0;0;0;0;0;0;0;0;0;0;0;0;0;0;0;0;0;0;0;0;0;0;0;0;0;0;0;0;0;0;0;0;0;1
SIX1_M09127_1.94d.bed	0.2857142857142857	4	14	14071	1;0;0;0;0;0;0;0;0;0;0;0;0;0;0;1;0;0;0;1;0;0;0;0;0;0;0;0;0;0;0;0;0;0;0;1;0;0;0;0;0;0;1;0;0;0;0;0;0;0;0;0;0;0;1;0;0;0;0;0;0;0;0;0;0;0;0;0;0;1;0;1;0;0;0;0;0;0;1;0;0;0;0;0;0;0;0;0;0;0;0;0;0;0;0;0;0;0;0;0;0;0;0;0;0;2;0;0;1;0;0;0;0;0;0;0;0;0;0;0;0;0;0;0;0;0;0;0;0;0;0;0;0;0;0;0;0;0;0;0;0;0;0;0;0;0;0;0;0;1
IRF7_M08839_1.94d.bed	0.2857142857142857	12	42	14243	1;0;0;0;0;0;0;0;0;0;0;0;0;0;0;0;1;0;0;0;0;0;0;0;0;0;2;0;0;0;0;0;0;0;0;0;0;0;0;0;0;0;0;0;0;0;0;0;1;0;0;1;0;0;0;0;0;1;2;0;3;0;0;0;0;1;1;0;1;2;0;0;1;1;1;0;1;0;1;0;1;0;0;0;0;0;2;1;0;0;0;0;1;0;0;0;0;0;0;1;0;0;3;0;0;0;1;0;0;0;0;0;0;3;0;0;0;0;0;1;0;0;0;0;0;0;0;0;0;0;0;0;0;1;0;0;0;0;1;0;0;0;1;0;0;1;0;0;0;1
PAX3_M07571_1.94d.bed	0.2857142857142857	4	14	14800	1;0;0;0;0;0;0;0;0;0;2;0;0;0;0;0;0;0;0;0;0;0;0;1;0;0;0;0;0;0;0;1;0;1;0;0;0;0;0;0;0;0;0;0;0;0;0;0;1;0;0;0;0;0;0;0;0;0;0;0;0;0;0;0;0;0;0;0;0;0;2;0;0;0;0;0;0;0;1;0;0;0;0;0;0;0;0;0;0;0;0;0;0;0;0;0;0;0;0;0;0;1;0;0;0;0;0;0;0;0;0;0;0;0;0;0;0;0;0;0;0;0;0;0;0;0;1;0;0;0;0;0;0;0;0;0;0;0;0;0;0;0;0;0;0;0;0;0;0;1
IRF4_M08843_1.94d.bed	0.2830188679245283	15	53	17427	1;0;0;0;0;0;0;0;0;0;0;0;0;0;0;0;0;0;0;0;0;0;0;0;0;0;0;0;0;0;2;0;1;0;0;0;0;0;0;0;0;0;0;0;0;0;0;0;1;0;1;1;1;0;0;2;0;1;0;1;1;3;1;1;0;0;1;2;1;1;0;2;1;0;1;1;0;1;2;2;1;1;1;0;0;0;0;0;2;0;0;1;1;0;0;0;1;0;1;1;0;0;0;0;0;0;0;0;0;0;0;0;0;0;1;0;0;0;0;0;0;0;0;1;0;0;2;1;0;1;0;0;0;0;0;0;1;0;0;0;1;0;0;0;0;0;0;0;0;1
JUN_M10269_1.94d.bed	0.28125	9	32	14390	1;1;0;0;0;0;0;1;0;0;0;0;0;0;0;0;0;0;0;0;0;0;0;0;0;2;0;2;0;0;0;0;0;0;0;0;0;2;0;0;0;0;0;0;0;0;0;2;0;2;0;0;0;0;0;1;0;0;1;0;0;0;0;0;0;0;1;0;0;0;0;1;1;1;0;1;0;1;0;0;1;0;0;1;0;1;0;0;0;0;0;0;1;0;0;0;0;0;0;0;0;0;0;0;0;0;0;0;0;0;0;1;0;0;0;0;0;0;0;0;0;0;0;0;0;0;0;0;0;0;0;0;0;0;0;0;0;1;0;0;0;0;0;0;1;0;0;0;0;3
ZNF200_M10359_1.94d.bed	0.2802547770700637	44	157	19189	1;2;2;1;2;0;1;0;1;0;1;1;1;0;1;0;1;1;1;1;0;0;0;0;1;1;1;0;0;1;0;1;0;0;1;2;1;0;1;1;1;3;2;0;2;3;1;0;2;1;1;0;1;1;1;0;0;1;1;1;0;0;1;1;2;4;2;1;2;2;2;7;2;4;4;4;6;0;3;1;3;2;0;2;1;2;2;1;1;3;0;2;0;1;0;2;0;3;0;1;1;0;0;0;1;0;0;0;2;0;0;1;0;0;0;2;3;1;0;1;0;1;0;1;0;0;1;0;1;2;1;1;1;0;0;0;0;1;0;2;0;1;0;0;0;2;0;1;1;2
ATF6_M10064_1.94d.bed	0.27586206896551724	8	29	16271	1;0;0;0;0;0;0;0;0;0;0;0;0;0;0;0;0;0;0;0;1;0;0;0;1;0;0;0;0;0;0;0;0;0;0;0;0;0;0;0;1;1;0;0;0;0;0;1;0;0;0;0;0;0;0;0;1;0;0;0;0;0;0;0;0;0;0;0;0;1;0;0;0;1;0;1;2;1;1;0;0;0;0;0;2;0;0;0;0;0;0;0;0;0;0;1;0;0;0;0;0;0;1;0;0;0;0;1;0;0;0;0;0;0;0;0;0;0;2;1;0;0;0;0;0;0;0;0;0;0;0;0;1;0;0;1;0;0;0;0;0;2;0;0;0;1;0;0;0;1
NFE2_M08957_1.94d.bed	0.2733812949640288	38	139	21173	1;0;0;0;0;0;0;1;0;1;1;0;0;0;0;1;0;0;1;0;0;0;0;2;2;0;3;0;3;0;0;0;1;0;0;0;1;0;0;1;2;2;1;0;0;1;2;0;1;0;0;1;0;2;1;0;2;0;0;1;0;2;2;5;0;4;2;5;3;1;2;1;1;2;1;2;4;2;1;5;2;5;2;2;2;2;6;0;4;2;2;1;0;1;0;0;2;0;0;0;1;0;0;1;0;0;0;0;1;1;2;0;0;0;0;0;0;0;0;0;0;1;0;0;0;0;0;0;1;0;0;1;0;2;3;0;0;0;2;3;1;0;0;1;0;2;0;0;0;2
ELF1_M09516_1.94d.bed	0.2727272727272727	15	55	16489	2;0;0;0;0;0;0;0;0;0;1;0;0;1;1;0;0;2;0;1;0;0;0;0;0;0;1;1;0;0;0;0;0;0;0;0;0;0;0;0;0;1;1;0;0;0;0;1;0;0;0;0;0;2;0;0;0;0;0;1;2;0;0;1;0;0;0;1;1;0;1;1;1;2;0;1;2;1;2;0;0;0;1;0;0;1;0;0;1;0;0;1;0;0;0;0;0;1;1;1;0;1;0;0;0;1;0;0;0;0;0;0;0;0;0;2;1;1;0;1;0;0;0;0;1;0;0;0;0;1;1;0;0;0;1;0;0;0;0;0;0;1;0;0;0;0;1;1;0;1
DBP_M05613_1.94d.bed	0.2727272727272727	3	11	13036	1;0;0;0;0;0;0;0;0;0;0;0;0;0;0;0;0;0;0;0;0;0;0;0;0;0;0;0;0;0;0;0;0;0;0;0;2;0;0;0;0;0;0;0;0;0;0;0;1;0;0;0;0;0;0;0;0;0;0;0;0;0;0;0;0;0;0;0;0;2;0;0;0;0;0;0;0;0;1;0;0;0;0;0;0;0;0;0;0;0;0;0;0;0;0;0;0;0;1;0;0;0;0;0;0;0;0;0;0;0;0;0;0;0;0;0;0;0;0;0;0;0;0;0;0;0;0;0;0;0;0;0;0;0;0;0;0;0;0;0;0;0;0;0;0;0;0;0;0;2
SIX1_M09119_1.94d.bed	0.2727272727272727	3	11	13825	1;0;0;0;0;0;0;0;0;0;0;0;0;0;0;0;0;0;0;1;0;0;0;0;0;0;0;0;0;0;0;0;0;0;0;1;0;0;0;0;0;0;1;0;0;0;0;0;0;0;0;0;0;0;0;0;0;0;0;0;0;0;0;0;0;0;0;0;0;0;0;1;0;0;0;0;0;0;1;0;0;0;0;0;0;0;0;0;0;0;0;0;0;0;0;0;0;0;0;0;0;0;0;0;0;2;0;0;1;0;0;0;0;0;0;0;0;0;0;0;0;0;0;0;0;0;0;0;0;0;0;0;0;0;0;0;0;0;0;0;0;0;0;0;0;0;0;0;0;1
ATF2_M08481_1.94d.bed	0.2698412698412698	17	63	15157	2;3;1;1;0;0;1;0;1;0;0;1;0;0;0;0;0;0;0;0;0;0;0;0;0;0;0;0;0;0;0;2;0;0;0;0;1;0;2;2;1;0;0;0;0;0;0;0;0;0;0;0;0;0;0;0;2;0;0;0;0;3;2;1;0;1;0;0;2;2;0;0;4;0;2;0;0;0;0;4;1;0;1;0;0;0;0;2;0;1;0;0;4;0;0;0;0;0;0;0;0;0;0;0;0;0;0;0;0;0;0;1;0;0;0;0;0;0;0;0;0;1;0;1;0;0;0;0;1;2;0;0;2;0;0;0;0;2;0;0;0;0;0;0;0;0;0;0;0;2
PAX2_M09049_1.94d.bed	0.26875	43	160	20368	4;2;0;2;0;3;0;0;1;0;0;0;0;1;0;1;0;3;1;0;0;0;2;0;1;0;1;0;2;0;0;2;0;1;0;1;1;2;2;0;0;1;0;0;2;1;1;1;0;1;1;0;0;0;1;1;0;1;3;1;3;4;2;2;0;1;0;1;2;2;1;3;3;2;4;1;3;5;4;3;2;2;0;4;3;2;0;2;0;1;1;1;6;3;2;0;1;1;1;0;2;0;0;1;0;0;0;1;0;0;1;0;0;0;3;1;1;2;0;3;0;1;1;0;0;0;0;0;0;1;1;0;2;0;2;0;1;0;1;2;0;1;0;1;0;0;0;1;2;1
IRF4_M08829_1.94d.bed	0.2682926829268293	11	41	15575	2;0;0;0;0;0;0;0;0;0;0;0;0;0;0;0;0;0;1;0;0;0;0;1;1;0;1;0;1;0;0;1;0;0;1;0;0;2;0;1;2;0;0;0;0;1;1;0;0;0;0;0;0;1;1;0;1;0;1;1;1;2;1;0;0;1;0;0;0;0;0;1;0;0;0;0;0;1;0;0;0;0;0;1;1;0;1;1;0;0;0;0;0;0;0;0;0;0;0;0;0;0;0;0;0;1;0;0;0;0;0;0;0;0;0;0;0;1;0;0;1;1;0;0;1;0;0;0;0;1;0;0;0;1;0;0;0;0;0;0;0;0;0;0;0;0;0;0;0;1
TEAD3_M06181_1.94d.bed	0.2679425837320574	56	209	25568	1;0;0;0;1;2;0;0;1;0;0;0;0;0;1;0;0;0;1;0;0;2;0;1;2;0;1;0;0;0;0;0;1;0;0;1;1;2;4;1;1;3;0;1;1;3;3;3;0;2;4;1;2;0;0;1;1;0;2;3;2;3;0;8;1;7;7;2;4;3;5;0;0;5;0;5;4;5;5;5;2;6;4;5;2;5;4;2;0;2;0;1;3;1;4;0;1;2;3;0;3;0;1;0;0;2;0;2;1;1;0;2;0;0;0;0;1;1;1;1;1;0;2;1;2;0;0;2;1;1;0;0;0;1;0;2;0;0;0;0;0;1;0;1;0;0;0;2;1;2
ZNF486_ZNF486.MEME.bed	0.26666666666666666	48	180	21896	2;2;1;1;1;2;2;1;0;0;1;0;0;2;0;1;0;2;0;0;0;2;1;0;1;2;0;2;2;0;0;0;1;2;3;2;1;0;0;1;0;1;0;2;0;0;0;1;3;1;3;3;0;3;2;1;2;1;2;1;2;2;2;2;1;1;3;1;1;6;2;4;1;3;7;3;7;3;2;5;0;1;1;1;2;3;2;0;1;1;1;2;2;2;3;1;0;0;1;1;1;1;0;1;1;1;0;0;0;1;1;0;3;0;1;0;1;2;1;0;1;1;0;0;0;0;1;2;0;0;0;0;1;0;3;0;0;1;0;0;1;1;0;1;0;0;1;2;0;1
PBX1_M01230_1.94d.bed	0.26666666666666666	4	15	13693	1;0;0;0;1;0;0;0;0;0;0;0;0;0;0;0;0;0;0;0;0;1;0;0;0;0;0;1;0;0;0;0;0;0;0;0;0;0;0;0;0;0;0;0;0;0;0;0;0;1;0;0;0;0;0;0;0;0;0;0;0;0;1;0;0;0;0;0;0;1;0;0;0;0;0;0;1;0;0;1;0;0;0;0;0;0;0;0;0;0;0;0;0;2;0;0;0;0;0;0;0;0;0;0;0;1;0;0;0;0;0;0;1;0;0;0;0;0;0;0;0;0;0;0;0;0;0;0;0;0;0;0;0;0;0;0;0;0;0;0;0;0;0;0;0;0;0;0;0;1
ARNT_M00226_1.94d.bed	0.2619047619047619	11	42	17053	2;0;0;0;1;0;0;0;0;0;0;0;1;1;0;0;0;0;0;0;0;0;0;1;0;0;1;0;0;0;0;0;0;0;0;0;0;1;0;0;1;1;0;0;0;0;1;0;0;0;0;0;1;0;0;0;0;0;0;0;2;0;0;0;0;0;1;1;1;0;1;1;1;0;1;1;0;1;1;0;0;1;0;0;0;0;0;0;0;0;0;1;1;0;0;0;0;0;0;0;0;0;0;0;0;0;0;0;1;0;0;0;1;0;1;0;1;1;0;0;0;0;0;0;2;0;0;0;1;1;0;0;0;0;0;0;0;0;0;2;0;0;0;1;0;1;0;0;0;1
PROX1_M09088_1.94d.bed	0.2608695652173913	6	23	14791	1;0;0;0;0;1;0;0;0;0;0;0;0;0;0;0;0;0;0;0;0;1;0;0;0;0;0;0;0;0;0;0;0;0;0;0;0;1;0;0;0;0;0;0;0;0;0;0;0;0;0;0;0;0;0;0;1;0;1;0;0;0;0;0;0;0;0;0;0;0;0;0;1;0;0;0;1;0;0;0;1;0;0;0;0;0;1;0;0;0;0;1;0;1;1;0;0;0;0;0;0;1;0;0;0;0;0;1;0;1;0;1;1;0;0;1;0;0;0;0;0;0;0;0;0;1;0;0;0;0;0;0;0;0;0;1;0;0;0;0;0;0;0;0;0;0;0;0;0;1
ELK1_M08655_1.94d.bed	0.2545454545454545	14	55	15917	1;1;0;0;0;0;0;0;0;0;0;0;0;0;0;0;0;0;1;1;0;1;0;0;0;0;0;0;0;0;0;0;1;1;0;0;1;1;0;1;0;0;0;0;0;1;0;1;0;0;0;0;0;0;0;0;1;0;0;0;0;0;1;1;1;1;0;0;0;1;0;1;0;1;3;0;1;2;0;1;0;2;1;0;0;0;2;0;0;1;0;1;2;1;0;1;0;1;3;0;0;1;0;0;0;0;0;0;0;0;0;1;0;1;1;1;0;0;0;0;0;0;0;0;0;0;0;0;0;0;0;0;0;0;0;0;0;0;1;0;0;0;1;1;1;1;0;0;0;2
NRF1_M05963_1.94d.bed	0.254416961130742	72	283	23114	1;3;0;0;0;0;3;0;0;1;4;0;0;2;0;1;0;1;3;0;0;0;0;0;0;0;0;3;2;1;5;1;2;0;0;0;2;0;5;4;4;0;1;3;5;2;2;3;4;6;3;5;2;2;4;5;2;0;2;2;3;1;6;6;5;7;8;5;4;3;2;4;8;2;2;4;4;6;6;5;5;6;5;4;3;0;4;7;10;3;0;3;1;3;3;0;0;1;0;2;0;0;0;2;0;0;0;0;0;2;0;0;1;0;0;0;4;0;0;0;0;0;0;1;0;4;0;1;0;2;0;0;0;0;0;2;2;2;1;0;0;0;0;0;0;0;3;0;0;3
FOS_M08663_1.94d.bed	0.2537313432835821	17	67	15495	2;0;0;0;0;2;0;0;0;0;0;0;0;0;0;0;0;0;0;0;0;0;0;4;0;0;0;0;0;1;2;0;0;0;0;2;0;2;0;0;0;0;0;0;2;0;2;0;0;0;0;0;0;0;0;2;0;0;0;0;2;4;0;0;0;0;0;2;2;0;0;4;0;0;2;0;2;0;0;2;0;2;0;0;0;0;0;2;0;0;0;0;4;0;0;0;0;1;0;0;0;0;0;0;0;0;0;2;0;0;0;0;0;0;0;0;0;0;0;0;0;0;0;0;0;0;0;0;2;0;0;2;0;0;0;0;0;2;2;0;0;0;0;2;2;0;0;0;0;2
IRF9_M08845_1.94d.bed	0.25333333333333335	19	75	19543	1;0;0;0;1;0;0;0;0;0;1;0;0;0;0;0;0;0;0;0;0;0;0;0;0;0;0;0;0;0;3;0;0;0;0;0;0;0;0;0;0;0;0;0;0;0;0;0;2;0;2;2;2;0;0;2;0;1;0;2;1;3;2;1;1;0;1;2;1;1;1;1;1;0;1;1;1;1;2;2;1;1;2;1;0;1;0;1;2;0;0;1;1;0;1;0;1;0;1;1;0;0;0;1;0;0;0;0;0;0;0;0;0;0;1;0;0;1;0;0;0;0;0;1;0;0;3;2;0;1;0;0;1;0;1;0;1;0;0;0;1;0;0;0;0;1;0;0;0;1
ETV5_M05699_1.94d.bed	0.25	10	40	14915	1;1;2;0;0;0;0;0;0;0;0;0;0;0;0;0;0;0;0;0;0;0;1;0;0;0;0;0;0;0;0;0;0;0;0;0;0;0;1;0;1;0;0;0;0;0;0;1;1;1;0;0;0;0;0;0;0;0;1;0;0;0;0;0;1;0;1;2;1;0;0;0;2;0;1;0;2;0;0;1;1;0;0;1;1;0;1;0;0;1;0;0;0;0;0;1;1;0;0;0;1;2;0;0;0;1;0;0;0;0;0;0;0;0;0;1;0;1;0;0;0;0;0;0;0;0;0;0;0;0;0;0;0;0;0;0;0;0;0;0;0;0;1;0;0;0;1;0;0;2
SREBF2_M06141_1.94d.bed	0.25	6	24	15029	1;0;0;0;0;1;0;0;0;0;0;0;0;0;0;0;0;0;0;0;0;0;0;0;0;0;1;0;1;0;0;0;0;0;0;0;0;0;0;0;1;0;0;0;0;1;1;0;0;0;0;0;0;0;0;0;1;0;1;0;0;1;1;0;1;0;0;0;0;0;0;0;0;0;0;2;0;1;0;0;0;1;1;0;0;0;1;0;0;0;0;0;0;0;0;0;0;0;0;0;0;0;0;0;0;0;0;0;0;0;0;0;0;0;0;0;0;0;0;0;0;0;1;0;1;0;0;0;0;0;0;0;0;0;1;0;0;0;0;0;0;0;0;1;0;0;0;0;0;1
ZSCAN29_M09415_1.94d.bed	0.25	3	12	13706	1;0;0;0;0;0;1;0;0;0;0;0;0;0;0;0;0;0;0;0;0;0;0;0;0;0;0;0;0;0;0;0;0;0;0;0;0;0;0;0;0;0;0;0;0;0;0;0;0;0;1;0;0;0;2;0;0;0;0;0;0;1;0;0;0;0;1;0;0;0;0;0;0;0;0;0;0;0;0;0;0;0;0;0;0;0;0;0;0;1;1;1;0;0;0;0;0;0;0;0;0;0;0;0;0;0;0;0;0;0;0;0;0;0;0;0;0;0;0;0;0;0;0;0;0;0;0;0;0;0;0;0;0;0;0;0;0;0;0;0;0;0;0;0;0;0;0;0;0;1
FOS_M08665_1.94d.bed	0.25	17	68	15556	2;0;0;0;0;2;0;0;0;0;0;0;0;0;0;0;0;0;0;0;0;0;0;4;0;0;0;0;0;2;2;0;0;0;0;2;0;2;0;0;0;0;0;0;2;0;2;0;0;0;0;0;0;0;0;2;0;0;0;0;1;4;0;0;0;0;0;2;2;0;0;4;0;0;2;0;2;0;0;2;0;2;0;0;0;0;0;2;0;0;0;0;4;0;0;0;0;2;0;0;0;0;0;0;0;0;0;2;0;0;0;0;0;0;0;0;0;0;0;0;0;0;0;0;0;0;0;0;2;0;0;2;0;0;0;0;0;2;2;0;0;0;0;2;2;0;0;0;0;2
ELK4_M05660_1.94d.bed	0.25	10	40	14915	1;1;2;0;0;0;0;0;0;0;0;0;0;0;0;0;0;0;0;0;0;0;1;0;0;0;0;0;0;0;0;0;0;0;0;0;0;0;1;0;1;0;0;0;0;0;0;1;1;1;0;0;0;0;0;0;0;0;1;0;0;0;0;0;1;0;1;2;1;0;0;0;2;0;1;0;2;0;0;1;1;0;0;1;1;0;1;0;0;1;0;0;0;0;0;1;1;0;0;0;1;2;0;0;0;1;0;0;0;0;0;0;0;0;0;1;0;1;0;0;0;0;0;0;0;0;0;0;0;0;0;0;0;0;0;0;0;0;0;0;0;0;1;0;0;0;1;0;0;2
GCM2_M05762_1.94d.bed	0.25	1	4	13109	1;0;0;0;0;0;0;0;0;0;0;0;0;0;0;0;0;0;0;0;0;0;0;0;0;0;0;0;0;0;0;0;0;0;0;0;0;0;0;0;0;0;0;0;0;0;0;0;0;0;0;0;0;0;0;0;0;0;0;0;0;0;0;0;0;0;0;0;0;0;0;0;0;0;0;0;0;0;0;0;0;0;0;0;0;0;0;0;0;0;0;0;0;0;0;0;0;0;0;0;0;0;0;0;0;0;0;0;0;0;0;0;0;0;0;0;0;0;0;0;0;0;0;0;0;0;0;0;0;0;0;0;0;0;0;0;0;0;0;0;0;0;0;0;0;0;1;0;0;1
TFEC_M06207_1.94d.bed	0.25	6	24	15029	1;0;0;0;0;1;0;0;0;0;0;0;0;0;0;0;0;0;0;0;0;0;0;0;0;0;1;0;1;0;0;0;0;0;0;0;0;0;0;0;1;0;0;0;0;1;1;0;0;0;0;0;0;0;0;0;1;0;1;0;0;1;1;0;1;0;0;0;0;0;0;0;0;0;0;2;0;1;0;0;0;1;1;0;0;0;1;0;0;0;0;0;0;0;0;0;0;0;0;0;0;0;0;0;0;0;0;0;0;0;0;0;0;0;0;0;0;0;0;0;0;0;1;0;1;0;0;0;0;0;0;0;0;0;1;0;0;0;0;0;0;0;0;1;0;0;0;0;0;1
MEF2D_M05892_1.94d.bed	0.25	12	48	21760	2;0;0;0;1;0;0;0;0;0;0;1;0;0;1;1;0;1;1;0;0;0;0;1;2;0;0;0;0;0;0;0;0;0;1;0;0;0;0;0;1;0;0;0;0;0;0;0;1;0;0;1;1;0;0;0;0;0;2;1;1;0;0;0;1;2;0;0;2;1;1;2;0;1;1;0;0;0;0;1;0;0;0;0;0;0;0;1;0;0;1;0;0;0;0;1;0;0;1;0;0;0;0;0;1;0;1;0;0;1;0;0;0;0;0;0;0;0;0;1;1;0;0;0;0;1;0;1;0;0;0;0;0;0;0;2;0;0;1;0;0;0;0;0;0;0;0;0;0;1
OVOL2_M09037_1.94d.bed	0.25	2	8	12971	1;0;0;0;0;0;0;0;0;0;0;0;0;0;0;0;0;0;0;0;0;0;0;0;0;0;0;0;0;0;0;0;0;0;0;0;0;0;0;0;0;0;0;0;0;0;0;0;0;0;0;0;0;0;0;0;0;0;1;0;0;0;0;0;0;0;0;0;0;0;0;0;0;0;0;0;0;0;0;0;0;0;0;0;0;0;0;0;0;0;0;0;0;0;0;0;0;0;0;0;0;0;0;0;0;1;0;0;0;0;0;0;0;0;1;0;0;0;2;0;0;0;0;0;0;0;0;0;0;0;0;0;0;0;0;0;0;0;0;0;0;0;0;0;0;0;0;0;0;1
MYBL1_M05920_1.94d.bed	0.25	1	4	13581	1;0;0;0;0;0;0;0;0;0;0;0;0;0;0;0;0;0;0;0;0;0;0;0;0;0;0;0;0;0;0;0;0;0;0;0;0;0;0;0;0;0;0;0;0;0;0;0;0;0;0;1;0;0;0;0;0;0;0;0;0;0;0;0;0;0;0;0;0;0;0;0;0;0;0;0;0;0;0;0;0;0;0;0;0;0;0;0;0;0;0;0;0;0;0;0;0;0;0;0;0;0;0;0;0;0;0;0;0;0;0;0;0;0;0;0;0;0;0;0;0;0;0;0;0;0;0;0;0;0;0;0;0;0;0;0;0;0;0;0;0;0;0;0;0;0;0;0;0;1
FOXL2_M08689_1.94d.bed	0.25	3	12	13937	1;0;0;0;0;0;0;0;0;0;0;0;0;0;0;0;0;0;0;0;0;0;0;0;0;0;0;0;1;0;0;0;0;0;0;0;0;0;0;0;0;0;0;0;0;0;0;0;0;0;0;0;0;1;0;0;0;0;0;0;0;0;0;0;0;0;0;0;0;0;0;0;0;0;1;0;0;0;1;0;0;0;0;0;0;0;0;0;0;0;0;0;0;0;0;0;0;0;0;0;0;2;0;0;0;0;0;0;0;0;0;0;0;0;0;0;0;0;0;0;0;0;0;0;0;0;0;0;0;0;0;0;0;0;0;0;0;0;0;0;1;0;0;0;0;0;2;0;0;1
ONECUT1_M09023_1.94d.bed	0.25	1	4	11998	1;0;0;0;0;0;0;0;0;0;0;0;0;0;0;0;0;0;0;0;0;0;0;0;0;0;0;0;0;0;0;0;0;0;0;0;0;0;0;0;0;0;0;0;0;0;0;0;0;0;0;0;0;0;0;0;0;0;0;0;0;0;0;0;0;0;0;0;0;0;0;0;0;0;0;0;0;0;0;0;0;0;0;0;0;0;0;0;0;0;0;0;0;0;0;0;0;0;0;0;0;0;0;0;0;0;0;0;0;0;0;0;0;0;0;0;0;0;0;0;0;0;0;0;0;0;0;0;0;0;0;0;0;0;0;0;0;0;0;0;0;0;0;0;0;0;0;0;0;2
FOXA1_M09569_1.94d.bed	0.24277456647398843	42	173	28791	2;2;0;0;0;0;2;0;0;2;0;0;1;0;0;1;1;2;1;0;1;1;0;3;0;1;1;2;2;0;0;2;0;1;0;0;1;0;2;0;0;0;3;0;1;3;3;0;0;1;0;2;1;1;1;2;3;2;1;1;2;5;3;0;3;4;4;2;4;6;3;2;2;1;0;0;5;3;5;2;3;2;1;1;5;4;3;2;3;4;0;2;1;2;1;2;0;0;0;2;0;0;0;0;0;1;0;1;0;0;1;0;0;0;0;0;0;0;0;0;1;0;2;2;0;2;1;0;0;1;0;0;0;2;0;0;0;0;2;1;1;0;0;0;0;0;1;1;1;1
ERG_M08653_1.94d.bed	0.24074074074074073	13	54	15395	2;1;0;0;0;0;0;0;0;0;0;0;0;0;0;0;0;0;1;1;0;1;0;0;0;0;0;0;0;0;0;0;1;0;0;0;1;1;0;0;0;0;0;0;0;1;0;1;0;0;0;0;0;0;1;0;1;0;0;0;1;0;1;1;0;2;0;0;0;1;0;0;0;0;4;0;1;1;0;1;0;3;1;0;0;0;2;0;0;0;0;0;3;2;0;1;0;1;2;1;0;0;1;0;0;0;0;0;0;1;0;1;0;1;1;1;0;0;0;0;0;0;0;0;0;0;0;0;0;0;0;0;0;0;0;0;0;0;1;0;1;0;0;0;1;1;0;0;0;1
ZNF8_M10347_1.94d.bed	0.2391304347826087	11	46	16657	1;0;0;0;0;0;3;0;1;0;0;1;0;0;1;1;1;0;0;2;1;0;0;0;0;0;0;1;0;0;0;0;1;0;0;0;0;1;0;1;0;0;0;0;0;0;0;0;0;0;0;0;0;0;1;0;0;0;0;0;1;1;1;0;1;2;0;0;0;0;0;1;0;1;0;0;0;2;1;0;0;1;0;1;1;0;0;1;0;0;0;0;1;1;0;1;0;2;0;0;0;0;0;0;0;1;0;0;1;1;0;0;0;1;0;0;0;0;1;1;0;0;0;0;0;0;0;0;0;0;0;0;0;0;0;0;0;0;0;0;0;0;0;0;0;0;0;0;1;1
NFE2_M05934_1.94d.bed	0.23809523809523808	25	105	20004	1;0;0;0;0;0;1;0;0;1;0;0;0;0;1;0;0;0;0;0;1;0;2;0;1;1;1;1;1;0;0;1;0;0;0;1;1;0;1;1;1;0;0;0;1;1;1;1;0;1;1;1;2;2;0;1;0;0;1;0;1;1;3;3;3;2;2;3;2;0;2;0;1;1;2;1;0;2;4;3;2;0;2;1;2;1;2;1;2;1;1;1;0;0;0;1;1;0;0;0;1;0;0;0;0;0;0;0;2;0;1;0;0;0;0;0;0;0;0;0;1;0;1;0;0;0;0;0;1;0;0;0;0;1;2;0;0;0;1;3;1;0;0;2;0;1;0;0;0;1
DPF1_M08582_1.94d.bed	0.23809523809523808	5	21	17661	1;0;0;0;0;0;0;0;0;1;0;0;1;0;2;0;1;0;0;0;0;0;0;0;0;0;1;0;0;0;0;0;0;0;0;0;0;0;0;0;0;0;0;0;0;0;0;1;0;0;0;0;0;1;0;0;0;0;0;0;0;0;0;0;0;0;0;0;0;0;0;0;0;0;2;0;0;0;1;0;0;1;0;0;0;0;0;0;0;0;0;0;0;0;1;0;0;0;0;0;0;0;0;0;0;0;0;0;0;1;0;0;0;0;0;0;0;0;0;1;0;0;0;0;1;0;0;0;0;0;0;0;1;0;0;0;0;0;0;0;0;0;0;0;0;0;0;0;0;2
BACH1_M06885_1.94d.bed	0.2363013698630137	69	292	34199	2;1;1;1;1;1;0;1;2;1;3;2;1;2;1;0;0;1;1;1;0;0;2;0;2;1;1;1;2;1;2;0;2;0;0;0;0;1;3;2;3;1;5;1;2;2;3;3;0;3;2;2;3;4;1;3;2;7;0;4;5;1;5;5;4;3;4;2;5;5;6;3;3;3;3;7;3;7;4;4;5;5;7;1;6;4;3;2;0;5;4;1;1;1;1;4;1;1;2;1;1;2;2;2;1;0;0;0;2;0;3;0;1;2;0;2;4;2;1;1;2;0;2;0;2;2;3;2;2;0;2;1;1;0;2;1;0;3;1;1;0;1;0;1;4;0;0;0;0;1
FOXA1_M09573_1.94d.bed	0.23563218390804597	41	174	28949	2;2;0;0;0;0;2;0;1;2;0;0;1;0;0;1;1;2;0;0;1;1;0;3;0;1;1;2;2;0;0;2;0;1;0;0;1;0;2;0;0;0;4;2;1;2;3;0;0;1;0;1;1;1;1;2;3;2;1;1;2;6;3;0;2;4;4;3;4;6;3;2;1;0;0;1;5;2;5;2;3;3;1;1;5;4;3;2;3;3;0;2;2;3;1;2;0;0;0;2;0;0;0;0;0;1;0;1;0;0;1;0;0;0;0;0;0;0;0;0;1;0;2;2;0;2;0;0;0;1;0;1;0;2;0;0;0;0;2;1;0;0;0;0;0;0;0;1;2;1
ELK1_M08659_1.94d.bed	0.23529411764705882	16	68	16067	1;2;0;0;0;0;0;0;0;0;0;0;0;0;0;0;0;0;2;1;0;1;0;1;0;0;0;0;0;0;0;0;1;0;1;0;1;1;0;0;1;0;0;0;0;2;1;1;0;0;0;0;0;0;0;0;1;0;0;0;0;0;1;1;0;3;0;0;0;2;1;1;1;1;3;0;1;1;0;1;0;2;1;1;0;1;2;0;0;1;0;0;2;2;0;1;0;1;2;1;0;0;1;0;0;0;0;0;0;0;0;1;0;1;1;1;1;0;0;1;0;0;0;0;0;0;0;0;1;0;0;0;0;0;0;0;0;0;1;0;0;1;1;1;1;1;0;0;0;1
FLI1_M05706_1.94d.bed	0.23333333333333334	7	30	14303	1;1;0;0;0;0;0;0;0;0;0;0;0;0;0;0;0;0;0;0;0;0;1;0;0;0;0;0;0;0;0;0;0;0;0;0;0;0;1;0;0;0;0;0;0;0;0;0;1;0;0;0;0;0;0;0;0;0;1;0;0;0;0;0;1;0;1;2;1;0;0;0;1;0;0;0;1;0;0;1;1;0;0;1;1;0;1;0;0;0;0;0;0;0;0;1;1;0;0;0;1;1;0;0;0;1;0;0;0;0;0;0;0;0;0;1;0;1;0;0;0;0;0;0;0;0;0;0;0;0;0;0;0;0;0;0;0;0;0;0;0;0;1;0;0;0;1;0;0;2
ETV1_M05695_1.94d.bed	0.23333333333333334	7	30	14303	1;1;0;0;0;0;0;0;0;0;0;0;0;0;0;0;0;0;0;0;0;0;1;0;0;0;0;0;0;0;0;0;0;0;0;0;0;0;1;0;0;0;0;0;0;0;0;0;1;0;0;0;0;0;0;0;0;0;1;0;0;0;0;0;1;0;1;2;1;0;0;0;1;0;0;0;1;0;0;1;1;0;0;1;1;0;1;0;0;0;0;0;0;0;0;1;1;0;0;0;1;1;0;0;0;1;0;0;0;0;0;0;0;0;0;1;0;1;0;0;0;0;0;0;0;0;0;0;0;0;0;0;0;0;0;0;0;0;0;0;0;0;1;0;0;0;1;0;0;2
ERF_M05673_1.94d.bed	0.23333333333333334	7	30	14303	1;1;0;0;0;0;0;0;0;0;0;0;0;0;0;0;0;0;0;0;0;0;1;0;0;0;0;0;0;0;0;0;0;0;0;0;0;0;1;0;0;0;0;0;0;0;0;0;1;0;0;0;0;0;0;0;0;0;1;0;0;0;0;0;1;0;1;2;1;0;0;0;1;0;0;0;1;0;0;1;1;0;0;1;1;0;1;0;0;0;0;0;0;0;0;1;1;0;0;0;1;1;0;0;0;1;0;0;0;0;0;0;0;0;0;1;0;1;0;0;0;0;0;0;0;0;0;0;0;0;0;0;0;0;0;0;0;0;0;0;0;0;1;0;0;0;1;0;0;2
ERG_M05674_1.94d.bed	0.23333333333333334	7	30	14303	1;1;0;0;0;0;0;0;0;0;0;0;0;0;0;0;0;0;0;0;0;0;1;0;0;0;0;0;0;0;0;0;0;0;0;0;0;0;1;0;0;0;0;0;0;0;0;0;1;0;0;0;0;0;0;0;0;0;1;0;0;0;0;0;1;0;1;2;1;0;0;0;1;0;0;0;1;0;0;1;1;0;0;1;1;0;1;0;0;0;0;0;0;0;0;1;1;0;0;0;1;1;0;0;0;1;0;0;0;0;0;0;0;0;0;1;0;1;0;0;0;0;0;0;0;0;0;0;0;0;0;0;0;0;0;0;0;0;0;0;0;0;1;0;0;0;1;0;0;2
FEV_M05704_1.94d.bed	0.23333333333333334	7	30	14303	1;1;0;0;0;0;0;0;0;0;0;0;0;0;0;0;0;0;0;0;0;0;1;0;0;0;0;0;0;0;0;0;0;0;0;0;0;0;1;0;0;0;0;0;0;0;0;0;1;0;0;0;0;0;0;0;0;0;1;0;0;0;0;0;1;0;1;2;1;0;0;0;1;0;0;0;1;0;0;1;1;0;0;1;1;0;1;0;0;0;0;0;0;0;0;1;1;0;0;0;1;1;0;0;0;1;0;0;0;0;0;0;0;0;0;1;0;1;0;0;0;0;0;0;0;0;0;0;0;0;0;0;0;0;0;0;0;0;0;0;0;0;1;0;0;0;1;0;0;2
ELK1_M05658_1.94d.bed	0.23333333333333334	7	30	14303	1;1;0;0;0;0;0;0;0;0;0;0;0;0;0;0;0;0;0;0;0;0;1;0;0;0;0;0;0;0;0;0;0;0;0;0;0;0;1;0;0;0;0;0;0;0;0;0;1;0;0;0;0;0;0;0;0;0;1;0;0;0;0;0;1;0;1;2;1;0;0;0;1;0;0;0;1;0;0;1;1;0;0;1;1;0;1;0;0;0;0;0;0;0;0;1;1;0;0;0;1;1;0;0;0;1;0;0;0;0;0;0;0;0;0;1;0;1;0;0;0;0;0;0;0;0;0;0;0;0;0;0;0;0;0;0;0;0;0;0;0;0;1;0;0;0;1;0;0;2
HSF5_M09724_1.94d.bed	0.23076923076923078	9	39	14592	2;0;0;2;0;0;0;0;0;0;0;0;0;0;0;0;0;0;1;1;0;0;0;0;0;2;0;0;1;2;0;0;0;0;0;2;0;0;1;0;0;0;0;0;0;0;0;2;0;0;0;0;0;0;0;1;0;0;0;0;0;0;1;0;0;1;0;0;2;0;0;1;0;0;1;0;2;0;0;2;0;0;0;0;0;0;0;0;1;0;0;0;0;0;0;1;0;0;0;0;0;0;0;0;0;0;0;1;1;0;0;0;0;0;0;0;0;0;0;0;0;0;0;0;2;0;0;0;0;0;0;0;0;0;1;0;0;0;2;0;0;0;0;0;0;0;0;0;1;1
HOXC13_M05829_1.94d.bed	0.23076923076923078	3	13	13083	1;0;0;0;0;0;0;0;0;0;0;0;0;0;0;0;0;0;0;0;0;0;0;0;0;0;0;0;0;0;0;0;0;0;0;0;0;0;0;0;0;0;0;0;0;0;0;0;0;0;0;0;0;0;0;0;0;0;0;1;0;0;0;0;0;0;0;0;0;0;0;0;1;0;1;0;0;0;0;0;0;0;0;0;0;1;0;0;0;0;0;0;0;0;0;0;0;0;0;0;0;0;0;0;0;0;0;0;0;0;0;0;3;0;0;0;1;1;0;0;0;0;0;0;0;0;0;0;0;0;0;0;0;0;0;0;0;1;0;0;0;0;0;0;0;0;0;0;0;1
HOXD13_M05837_1.94d.bed	0.23076923076923078	3	13	13083	1;0;0;0;0;0;0;0;0;0;0;0;0;0;0;0;0;0;0;0;0;0;0;0;0;0;0;0;0;0;0;0;0;0;0;0;0;0;0;0;0;0;0;0;0;0;0;0;0;0;0;0;0;0;0;0;0;0;0;1;0;0;0;0;0;0;0;0;0;0;0;0;1;0;1;0;0;0;0;0;0;0;0;0;0;1;0;0;0;0;0;0;0;0;0;0;0;0;0;0;0;0;0;0;0;0;0;0;0;0;0;0;3;0;0;0;1;1;0;0;0;0;0;0;0;0;0;0;0;0;0;0;0;0;0;0;0;1;0;0;0;0;0;0;0;0;0;0;0;1
TFEB_M06206_1.94d.bed	0.23076923076923078	9	39	15721	2;0;0;0;0;0;2;0;0;0;0;0;0;0;0;0;0;0;0;0;0;0;0;0;0;2;0;0;0;0;0;0;0;0;0;0;0;0;0;2;0;0;0;0;0;0;0;0;0;0;0;0;2;0;0;0;2;0;0;2;0;0;0;0;0;2;4;0;0;0;2;0;2;0;0;2;0;0;0;0;0;0;2;2;0;0;0;0;2;0;0;0;0;0;0;0;0;0;2;0;0;0;0;0;0;0;0;0;0;0;0;0;0;0;0;0;0;0;0;0;0;0;0;0;0;0;0;0;0;0;0;0;0;0;2;0;0;0;0;0;0;0;0;0;0;0;0;0;0;2
NFIL3_M05938_1.94d.bed	0.23076923076923078	3	13	14457	1;0;0;0;0;0;0;0;0;0;0;0;0;0;0;0;0;0;0;0;0;0;1;0;0;0;0;0;0;0;0;0;0;0;0;0;0;1;0;0;0;0;0;1;0;0;0;0;0;0;0;1;0;0;0;1;0;0;0;0;0;0;0;0;1;0;0;0;0;0;0;0;0;0;0;0;0;0;0;0;0;0;0;0;0;0;0;0;0;0;0;0;0;0;0;0;0;0;0;0;0;0;0;0;0;0;0;0;0;0;1;0;0;0;0;0;1;0;0;1;0;0;0;0;0;0;0;0;0;0;0;0;0;0;0;1;0;0;0;0;0;0;0;0;0;0;0;0;0;1
MECP2_M01775_1.94d.bed	0.22807017543859648	13	57	15631	1;0;0;0;1;0;0;0;1;0;0;0;0;0;1;0;0;0;0;0;0;2;0;0;0;0;0;0;3;1;0;0;1;0;1;1;1;0;0;0;1;0;0;0;0;0;1;0;1;0;1;0;1;1;0;1;0;0;0;0;0;1;1;0;1;1;0;1;1;1;1;1;2;0;0;1;1;0;3;0;0;0;0;0;0;1;2;1;0;1;0;1;1;0;0;0;0;1;0;0;0;0;0;0;0;0;0;1;0;0;2;0;0;1;0;0;0;0;1;0;0;0;1;0;1;0;0;0;0;0;0;1;0;0;0;0;0;0;0;1;0;0;0;0;0;0;0;1;0;1
USF1_M06218_1.94d.bed	0.22727272727272727	20	88	20355	1;1;2;0;0;1;0;2;0;0;0;0;1;0;0;0;0;0;0;0;0;0;0;1;0;2;1;0;0;0;0;1;0;0;0;0;0;2;0;0;1;0;0;0;0;0;1;0;0;2;0;0;0;2;0;3;3;0;1;0;0;5;2;0;1;3;2;3;1;2;2;1;1;1;0;0;4;3;1;0;1;0;2;0;1;1;0;0;0;0;1;3;1;0;0;0;0;0;1;0;0;0;1;0;0;1;0;0;0;1;0;0;0;0;0;0;0;0;0;0;0;0;1;2;0;0;0;1;1;0;0;0;1;0;0;0;0;2;0;0;0;0;0;2;0;0;0;1;1;1
ATF7_M05568_1.94d.bed	0.22727272727272727	10	44	15043	1;0;0;0;0;0;0;0;0;0;0;0;0;0;0;0;0;4;0;0;0;0;0;0;2;0;0;0;0;0;2;0;0;0;0;0;0;0;0;2;0;2;0;0;0;0;0;0;0;0;1;0;0;0;0;0;4;0;0;0;0;0;0;1;3;0;0;1;0;0;1;0;1;0;0;1;0;0;1;0;0;0;0;1;0;0;0;0;2;0;0;0;0;0;2;0;0;0;0;0;0;0;0;0;2;0;0;0;0;0;0;0;0;0;0;0;0;0;0;0;0;0;0;0;0;0;0;0;0;1;0;0;0;0;0;0;1;0;0;0;0;2;2;0;0;0;0;2;0;1
TP63_M06215_1.94d.bed	0.22580645161290322	14	62	20592	1;0;0;2;0;0;0;0;0;0;0;0;0;0;0;0;0;1;0;0;0;0;0;0;0;0;0;2;0;4;0;0;0;0;0;0;1;0;0;0;0;1;0;0;0;0;0;0;0;0;0;0;0;2;3;1;0;0;0;0;0;2;1;1;0;0;0;4;0;1;2;0;1;0;0;0;0;3;0;0;0;0;3;0;1;0;2;0;0;2;0;0;1;0;0;1;1;0;0;2;0;0;0;0;0;0;0;0;0;0;0;1;2;0;0;1;0;0;0;0;0;1;0;0;0;1;0;0;2;0;0;0;0;0;0;0;1;2;0;0;0;0;0;0;1;0;0;2;0;1
BBX_M08506_1.94d.bed	0.22448979591836735	11	49	18370	3;0;0;2;0;0;2;0;0;0;2;0;0;0;0;0;0;0;0;0;0;0;0;0;0;0;0;0;2;0;0;0;0;0;0;0;2;0;0;0;0;0;0;0;0;0;0;0;0;2;2;0;2;0;0;0;0;0;0;0;0;0;0;0;2;0;0;0;0;0;4;0;0;0;0;0;0;0;4;0;0;0;0;0;0;0;0;0;0;0;0;0;0;0;0;0;0;0;0;0;0;0;0;0;0;0;0;0;2;0;0;0;0;0;0;0;0;0;0;0;2;0;2;0;0;0;2;0;0;0;0;0;0;2;0;0;2;0;0;0;0;2;0;0;0;2;0;1;0;2
PAX2_M09043_1.94d.bed	0.22377622377622378	64	286	25262	3;4;1;2;0;2;0;0;2;3;3;0;1;1;2;2;1;2;2;0;1;0;1;1;1;0;3;2;1;3;0;2;1;1;2;3;1;2;1;3;2;1;1;1;4;3;4;2;1;1;2;0;1;3;1;2;2;4;3;5;7;6;6;6;1;4;0;1;5;3;2;4;6;2;8;1;5;5;8;4;1;3;1;5;3;3;0;2;0;2;2;1;8;3;4;0;2;1;2;2;2;0;0;1;1;1;2;2;0;0;1;0;1;1;3;2;1;1;0;1;2;1;1;1;2;2;1;1;0;1;0;0;2;0;2;0;2;1;1;1;0;1;2;0;1;0;2;2;2;2
ATF2_M08479_1.94d.bed	0.2235294117647059	19	85	16313	2;3;1;2;0;0;1;1;0;0;0;1;0;0;0;0;0;0;0;0;0;0;0;0;2;0;0;0;0;0;0;2;0;0;0;0;0;0;2;3;1;0;0;0;0;2;0;2;0;0;0;0;0;0;0;0;2;0;0;0;0;4;2;2;0;2;0;0;2;2;0;0;4;0;2;0;0;0;0;4;2;0;2;0;0;0;0;2;0;2;0;0;4;0;0;0;2;0;2;0;0;0;0;0;0;0;0;0;0;0;0;1;0;0;0;0;0;0;0;0;0;2;0;2;0;0;0;0;1;2;0;0;2;0;0;0;0;2;0;0;0;0;0;2;1;0;0;0;0;2
RFX1_M09096_1.94d.bed	0.22317596566523606	52	233	30608	4;0;0;0;0;2;0;4;4;2;2;0;0;0;0;0;2;2;0;0;0;0;2;2;0;0;0;4;0;0;0;0;0;0;4;0;2;0;0;1;0;4;2;2;0;6;6;0;0;2;4;4;2;0;2;2;0;4;0;0;6;0;2;4;0;0;0;8;2;4;0;2;2;0;2;4;6;2;2;6;6;0;4;5;2;0;0;0;6;2;2;2;4;0;0;0;4;0;0;0;0;0;0;0;2;6;2;2;0;0;0;0;0;4;0;0;0;0;2;0;0;4;4;0;4;4;0;4;2;0;2;2;0;2;0;0;0;0;4;0;2;0;2;4;0;2;2;0;2;2
YY1_M09317_1.94d.bed	0.2230769230769231	29	130	31320	2;0;0;0;1;1;2;0;1;0;1;1;1;0;2;1;0;2;0;1;0;0;0;1;3;0;0;2;0;2;2;1;0;1;1;0;0;1;1;0;1;3;1;1;0;0;0;0;2;1;2;1;1;0;3;2;1;3;0;2;0;1;2;1;1;2;0;2;1;2;2;4;0;3;0;4;1;3;1;2;2;0;1;1;0;2;0;1;0;1;0;0;0;1;0;0;0;1;1;0;1;0;0;1;1;0;0;1;0;2;0;1;0;0;1;1;0;0;0;2;1;3;0;0;1;0;1;1;0;0;1;1;1;0;1;0;0;0;1;1;0;0;1;0;0;0;1;1;1;3
CEBPA_M08526_1.94d.bed	0.2222222222222222	2	9	13084	1;0;0;0;0;0;0;0;0;0;0;0;0;0;0;0;0;0;0;0;0;0;0;0;0;0;0;0;1;0;0;0;0;0;0;0;0;0;0;0;1;0;0;0;1;0;0;0;0;0;0;0;0;0;0;0;0;0;0;0;0;0;0;0;0;0;0;0;0;0;0;0;0;0;1;0;0;0;0;0;0;0;0;0;0;0;0;0;0;0;0;0;0;0;0;0;0;0;0;0;2;0;0;0;0;0;0;0;0;0;0;0;0;0;0;0;0;0;0;0;0;0;0;0;0;0;0;0;0;0;0;0;0;0;0;0;0;0;0;0;0;0;0;0;0;0;0;0;0;1
RFX5_M06055_1.94d.bed	0.2222222222222222	64	288	36553	3;0;0;0;0;4;0;6;1;0;1;4;0;0;0;1;0;3;1;0;0;0;2;2;2;4;0;5;0;0;0;0;0;2;4;0;0;2;1;4;0;4;3;3;0;5;6;0;0;1;4;4;2;1;3;3;0;4;0;2;7;3;3;5;3;0;5;11;1;3;5;2;1;1;2;6;5;8;4;5;3;1;4;7;0;0;4;0;4;2;2;5;4;1;0;0;2;1;0;3;0;0;1;0;1;5;1;2;0;1;0;2;0;4;0;0;0;2;0;0;0;3;5;0;2;3;0;5;1;0;2;2;0;2;0;0;0;0;6;0;4;0;4;3;0;2;1;0;1;2
PROX1_M06028_1.94d.bed	0.2222222222222222	4	18	14085	1;0;0;0;0;0;0;0;0;0;0;0;0;0;0;0;0;0;0;0;0;5;0;1;0;0;0;0;0;0;0;0;0;0;0;0;0;1;0;0;0;0;0;0;0;0;0;0;0;0;0;0;0;0;0;0;0;0;0;0;0;0;0;0;0;0;0;0;0;0;0;0;0;0;0;0;1;0;0;0;0;0;0;0;0;0;0;0;0;0;0;0;0;0;1;0;0;0;0;2;0;0;0;0;0;0;2;0;0;0;0;0;0;0;0;1;0;0;0;0;0;0;0;0;0;0;0;0;0;1;0;0;0;0;0;0;0;0;0;0;0;0;0;0;0;0;0;0;0;1
PAX1_M05977_1.94d.bed	0.2222222222222222	6	27	15511	2;0;0;0;0;0;0;0;0;0;0;0;0;1;0;0;0;0;0;0;0;0;0;0;1;0;0;0;0;0;0;1;1;0;0;0;0;0;0;1;0;0;0;0;0;0;0;0;0;0;0;0;0;1;0;0;1;0;0;0;0;0;0;0;2;0;0;0;0;0;1;0;0;0;0;0;0;1;1;0;0;0;0;0;0;0;0;1;1;0;0;0;0;0;0;1;0;2;0;0;0;0;0;0;0;0;0;0;0;0;0;0;0;0;0;0;0;0;0;1;0;0;0;0;0;0;0;0;0;0;0;1;0;0;0;1;1;0;0;1;0;0;0;0;0;1;0;0;0;1
ZNF771_M09399_1.94d.bed	0.2222222222222222	6	27	16153	1;0;1;0;0;0;0;0;0;0;0;0;0;2;0;0;0;0;0;0;1;0;0;0;0;0;0;0;0;0;0;0;0;0;0;0;1;1;0;0;0;0;0;0;0;0;0;0;0;0;0;0;0;0;1;0;0;0;0;1;0;0;0;0;0;1;1;0;1;0;0;0;2;0;0;0;0;0;0;0;0;0;0;0;0;0;0;0;1;0;1;0;0;0;0;0;0;0;0;0;0;1;0;0;0;0;0;0;0;0;0;0;0;0;0;0;1;0;0;0;0;0;0;1;0;0;0;1;0;2;0;0;0;0;0;0;0;1;0;0;0;0;0;1;1;0;0;0;0;1
SREBF1_M09970_1.94d.bed	0.2222222222222222	10	45	15897	2;0;0;0;0;0;2;0;0;0;0;0;0;0;0;0;0;0;0;0;0;0;0;0;0;2;0;0;0;0;0;0;0;0;0;0;0;0;0;2;0;0;0;0;0;0;0;0;0;0;0;0;2;0;0;0;2;0;0;2;0;0;0;0;1;3;4;0;0;0;3;0;2;0;0;2;0;0;0;1;0;0;2;2;0;0;0;0;2;0;0;0;0;0;0;0;1;0;2;0;0;0;0;0;0;0;0;0;0;0;0;0;0;0;0;0;0;0;0;0;0;0;0;0;0;0;0;0;0;0;0;0;0;0;2;0;0;0;0;0;0;0;0;0;0;0;0;1;0;2
TFCP2_M06204_1.94d.bed	0.2222222222222222	6	27	14429	1;0;0;0;0;0;0;1;1;0;1;0;0;0;0;0;0;0;0;0;0;0;0;0;0;0;0;0;0;1;0;0;0;0;0;0;0;0;0;0;0;0;0;0;1;0;1;0;0;0;0;0;1;0;0;1;0;0;0;0;0;1;2;1;0;0;0;1;0;1;1;0;1;0;0;0;0;0;1;0;0;0;0;0;0;0;0;0;0;0;0;0;0;0;0;0;0;0;0;0;0;0;0;2;0;0;0;0;0;1;1;0;0;0;0;0;0;0;0;0;0;0;0;1;0;0;0;0;0;0;0;0;0;0;0;0;0;0;0;0;0;1;1;0;0;0;0;0;0;1
ELK1_M09521_1.94d.bed	0.2222222222222222	18	81	16855	1;2;0;0;0;0;0;0;0;0;0;0;0;0;0;0;0;0;2;1;0;1;1;1;0;0;0;1;0;0;0;0;1;0;2;0;1;1;0;0;1;0;0;0;0;1;2;0;0;0;1;0;0;0;2;1;1;0;0;0;1;0;1;1;0;3;1;1;0;2;1;1;0;2;2;1;1;2;0;1;0;2;1;1;0;1;1;1;0;0;0;0;2;2;1;1;0;1;2;1;0;0;1;0;0;0;0;0;0;0;0;1;0;1;0;3;1;0;0;1;0;0;0;0;0;0;0;0;1;0;0;0;1;0;1;0;0;2;1;0;0;1;0;0;1;1;0;0;0;1
ATF3_M09744_1.94d.bed	0.22093023255813954	19	86	16442	3;2;0;2;0;0;0;2;0;0;0;0;1;0;0;0;0;0;0;0;0;0;0;0;4;0;0;0;0;0;0;1;2;0;0;0;0;0;4;3;1;0;0;0;0;2;0;2;0;0;0;0;0;0;0;0;2;0;0;0;0;1;5;1;0;1;0;0;2;2;0;0;4;0;0;2;0;1;0;2;2;0;1;2;0;0;0;0;2;0;1;0;2;2;0;0;2;0;3;0;0;0;0;0;0;0;0;0;0;0;0;0;1;0;0;0;0;0;0;0;0;1;0;1;0;0;0;0;1;2;0;0;2;0;0;0;0;2;0;0;0;0;0;2;2;0;0;0;0;2
ATF6_M09436_1.94d.bed	0.22077922077922077	17	77	16170	2;0;0;0;0;2;0;0;0;0;0;0;0;0;0;0;0;0;0;0;0;0;0;4;0;2;0;0;0;0;2;0;0;0;0;0;0;2;0;0;0;0;0;0;2;0;2;0;0;0;0;0;0;0;0;2;0;0;0;0;2;6;2;0;0;0;0;2;2;0;0;4;0;0;2;0;2;0;0;2;0;2;0;0;0;0;0;2;0;2;0;0;4;0;0;0;2;2;0;0;0;0;0;0;0;0;0;2;0;0;0;0;0;0;0;0;0;0;0;0;0;2;2;0;0;0;0;0;2;0;0;2;0;0;0;0;0;2;0;0;0;0;0;2;2;0;0;0;0;2
ATF7_M08490_1.94d.bed	0.22058823529411764	15	68	15437	2;2;0;0;0;0;0;2;0;0;0;0;0;0;0;0;0;0;0;0;0;0;0;0;4;0;0;0;0;0;0;1;2;0;0;0;2;0;4;0;0;0;0;0;0;2;0;2;0;0;0;0;0;0;0;0;2;0;0;0;0;1;4;0;0;0;0;0;2;2;0;0;4;0;0;2;0;1;0;0;2;0;1;0;0;0;0;0;2;0;0;0;2;2;0;0;0;0;1;0;0;0;0;0;0;0;0;2;0;0;0;0;0;0;0;0;0;0;0;0;0;0;0;0;0;0;0;0;0;2;0;0;2;0;0;0;0;2;2;0;0;0;0;2;2;0;0;0;0;2
PRDM4_M09085_1.94d.bed	0.2198581560283688	31	141	26454	2;0;2;1;1;0;0;0;0;0;0;0;2;0;2;0;1;1;2;1;0;2;1;2;0;2;0;0;0;2;1;1;1;0;3;0;2;0;2;0;1;0;1;2;1;1;0;0;0;0;3;0;0;0;2;0;1;0;0;1;3;1;0;1;1;1;2;5;3;2;2;1;2;3;1;5;1;0;0;0;0;3;0;1;0;3;2;3;2;1;1;1;1;0;0;1;0;0;2;0;1;0;2;1;0;2;0;1;0;0;1;0;2;2;1;1;1;0;0;1;1;1;1;0;1;1;1;1;0;0;2;0;0;0;1;1;0;2;0;0;0;1;1;0;1;1;1;1;0;3
ATF2_M08542_1.94d.bed	0.21739130434782608	15	69	15719	2;2;0;0;0;0;0;2;0;0;0;0;0;0;0;0;0;0;0;0;0;0;0;0;4;0;0;0;0;0;0;2;2;0;0;0;2;0;4;0;0;0;0;0;0;2;0;2;0;0;0;0;0;0;0;0;2;0;0;0;0;0;4;0;0;0;0;0;2;2;0;0;4;0;0;2;0;0;0;2;2;0;0;0;0;0;0;0;2;0;1;0;2;2;0;0;0;0;2;0;0;0;0;0;0;0;0;0;0;0;0;0;0;0;0;0;0;0;0;0;0;1;0;0;0;0;0;0;0;2;0;0;2;0;0;0;0;2;2;0;0;0;0;2;2;0;0;0;0;2
ATF3_M08483_1.94d.bed	0.21739130434782608	15	69	15880	2;0;0;0;0;2;0;0;0;0;0;0;0;0;0;0;0;0;0;0;0;0;0;4;0;0;0;0;0;2;2;0;0;0;0;2;0;2;0;0;0;0;0;0;2;0;2;0;0;0;0;0;0;0;0;2;0;0;0;0;0;4;0;0;0;0;0;2;2;0;0;4;0;0;2;0;1;0;0;2;0;1;0;0;0;0;0;2;0;2;0;0;4;0;0;0;1;3;0;0;0;0;0;0;0;0;0;0;0;0;0;0;0;0;0;0;0;0;0;0;0;2;0;0;0;0;0;0;2;0;0;2;0;0;0;0;0;2;2;0;0;0;0;2;2;0;0;0;0;2
RFX2_M06048_1.94d.bed	0.21621621621621623	64	296	35775	4;0;0;0;0;3;0;6;2;2;2;2;0;0;0;0;2;3;0;0;0;0;2;2;0;2;0;4;0;0;0;0;0;2;6;0;2;1;0;4;0;4;2;3;0;6;6;0;0;2;4;5;2;0;5;5;0;4;0;2;7;2;3;5;5;0;2;9;4;4;3;2;2;0;2;4;6;5;2;6;6;2;4;7;0;2;2;0;6;2;2;5;4;0;0;0;4;0;0;1;0;2;1;0;0;6;2;2;0;0;0;1;0;4;0;0;0;0;0;0;0;4;5;0;4;4;0;4;2;1;2;2;0;2;0;0;2;0;6;0;4;0;2;4;0;2;2;0;2;2
XBP1_M06228_1.94d.bed	0.21568627450980393	11	51	16479	1;0;0;0;0;0;0;1;0;0;0;0;0;0;0;0;1;0;1;1;2;1;0;0;0;1;1;0;0;0;0;0;0;0;1;0;0;0;0;1;0;0;0;0;0;0;0;0;0;0;1;0;0;0;0;1;0;1;0;0;0;1;1;1;0;0;1;1;2;2;2;2;0;0;1;0;0;0;0;0;0;1;0;0;0;0;0;1;0;0;2;0;0;0;0;1;1;1;0;0;0;1;0;0;0;0;1;1;0;0;0;0;0;0;0;1;1;0;0;0;1;0;0;0;0;1;0;0;0;2;0;2;1;0;0;0;0;1;0;0;0;0;0;0;0;0;0;0;0;1
ZNF410_M06247_1.94d.bed	0.21428571428571427	12	56	20457	1;0;1;0;0;0;1;1;0;0;1;0;0;0;0;0;2;1;0;0;0;0;0;0;1;0;0;0;0;0;1;0;1;0;0;0;0;1;0;0;0;1;0;0;1;0;0;1;0;1;0;0;0;1;2;0;0;0;0;0;1;0;1;1;0;0;1;0;1;0;1;0;2;1;0;0;1;0;1;0;0;2;1;1;0;0;1;0;0;0;0;0;0;0;0;0;0;1;1;0;1;1;1;0;1;0;1;0;1;0;1;1;0;0;1;0;1;0;0;0;0;0;0;0;0;0;0;0;0;0;0;0;0;0;1;0;0;0;0;1;0;1;1;0;0;0;3;0;0;1
ATOH1_M08947_1.94d.bed	0.21212121212121213	7	33	18693	1;1;0;0;0;0;0;0;0;0;0;0;0;0;0;0;1;0;0;0;0;1;0;0;0;0;0;1;0;0;0;0;0;1;1;1;1;2;0;0;0;0;0;1;0;2;0;1;0;0;0;0;0;1;0;0;0;1;0;0;0;0;0;0;0;0;1;0;0;2;0;0;1;0;0;0;1;0;0;0;0;1;0;0;0;0;0;0;0;0;0;0;0;0;0;0;0;0;0;1;0;0;0;1;0;0;0;0;0;0;0;0;0;1;0;0;0;0;0;0;0;0;0;0;1;0;0;0;0;0;0;2;0;1;0;0;0;0;0;0;0;0;0;0;1;0;0;0;0;1
RFX3_M06050_1.94d.bed	0.2119205298013245	64	302	37374	4;0;0;0;0;5;0;7;2;1;2;2;1;0;1;1;2;3;0;0;0;0;0;2;0;3;0;4;0;0;0;0;0;2;5;0;1;4;0;4;0;4;2;4;0;6;6;1;0;2;4;4;2;0;2;4;0;3;0;2;8;2;4;4;5;0;2;10;4;4;4;2;2;0;2;4;5;5;3;6;5;2;4;6;0;2;3;1;8;2;2;6;2;2;0;0;2;2;0;2;0;2;0;0;2;4;2;2;0;0;0;2;0;4;0;0;0;0;0;0;0;4;4;0;3;2;0;5;2;2;2;2;0;2;0;0;2;0;6;0;3;0;2;4;0;2;2;1;2;2
MITF_M09241_1.94d.bed	0.21153846153846154	22	104	20819	2;0;0;1;1;0;0;1;0;0;1;0;1;0;1;0;0;1;1;0;0;1;0;1;1;0;2;1;0;0;0;0;1;1;0;2;2;1;0;0;1;1;0;0;1;1;1;0;2;0;2;1;0;0;5;2;0;0;0;2;1;0;0;1;2;2;0;0;2;1;2;0;1;0;1;4;1;1;0;1;3;3;1;1;1;3;1;3;0;0;0;1;0;0;2;1;0;0;1;2;1;1;0;0;0;0;0;0;0;0;0;1;0;0;0;1;0;0;0;0;1;1;1;0;0;1;0;1;2;1;0;0;0;0;0;0;0;0;0;0;0;0;0;2;0;0;0;0;2;2
ZNF582_ZNF582.RCADE.bed	0.21136363636363636	93	440	40998	3;4;4;4;0;3;2;3;3;2;3;0;2;0;2;4;3;0;3;2;1;3;2;2;1;1;3;0;3;0;0;4;2;2;3;4;3;1;2;2;6;4;1;4;2;4;3;0;2;1;4;4;6;2;2;6;6;3;2;5;7;3;5;4;4;5;10;5;5;3;6;8;6;8;10;1;3;10;4;2;7;7;4;2;10;10;5;4;3;1;1;0;2;6;5;1;3;1;1;2;1;3;5;0;2;1;3;1;3;3;2;1;1;3;4;2;3;0;0;4;2;2;1;3;2;3;1;1;0;1;0;4;3;2;3;3;1;2;3;2;2;3;2;0;2;2;2;3;3;2
ZNF587_ZNF587.RCADE.bed	0.21108742004264391	99	469	45513	3;4;1;4;6;0;0;3;5;4;0;4;3;2;5;2;2;5;3;2;4;3;5;3;6;4;1;0;2;2;4;3;3;2;7;3;0;6;4;3;2;4;1;3;4;4;5;2;3;3;0;5;4;2;3;2;7;2;2;5;3;8;3;5;2;3;4;7;5;5;6;8;6;7;5;5;6;7;5;4;4;9;8;6;4;0;1;3;2;2;2;3;2;3;5;2;3;3;0;4;2;1;1;4;3;6;1;2;3;1;1;1;2;2;2;2;1;3;3;2;3;4;2;2;2;1;2;4;2;3;3;2;6;4;2;1;2;4;1;2;1;2;4;1;3;1;2;0;0;3
ARNT_M08470_1.94d.bed	0.21052631578947367	8	38	16309	2;0;0;0;0;0;0;0;0;0;0;1;0;0;0;0;0;1;1;0;1;0;0;0;0;0;1;0;0;0;0;1;0;1;0;0;0;0;1;0;0;0;0;0;0;1;0;1;1;1;0;1;0;1;0;0;0;1;0;0;1;0;2;0;0;0;0;0;1;0;1;0;1;1;0;0;1;1;0;0;1;0;0;1;0;0;0;0;0;0;0;0;0;0;1;0;1;0;0;0;0;1;2;0;1;0;0;0;0;0;0;0;0;0;0;0;0;0;0;0;0;0;0;0;0;0;0;0;0;0;0;1;0;0;0;0;0;1;0;0;0;0;0;0;0;0;0;0;0;1
ARNT_M08469_1.94d.bed	0.21052631578947367	8	38	16309	2;0;0;0;0;0;0;0;0;0;0;1;0;0;0;0;0;1;1;0;1;0;0;0;0;0;1;0;0;0;0;1;0;1;0;0;0;0;1;0;0;0;0;0;0;1;0;1;1;1;0;1;0;1;0;0;0;1;0;0;1;0;2;0;0;0;0;0;1;0;1;0;1;1;0;0;1;1;0;0;1;0;0;1;0;0;0;0;0;0;0;0;0;0;1;0;1;0;0;0;0;1;2;0;1;0;0;0;0;0;0;0;0;0;0;0;0;0;0;0;0;0;0;0;0;0;0;0;0;0;0;1;0;0;0;0;0;1;0;0;0;0;0;0;0;0;0;0;0;1
MITF_M00255_1.94d.bed	0.21052631578947367	20	95	20039	1;0;0;0;1;0;0;1;0;0;2;0;0;0;2;0;0;1;1;0;0;1;0;1;1;1;1;0;0;0;0;0;0;0;0;1;1;1;0;0;0;1;0;0;1;1;2;0;2;0;2;1;0;0;2;1;0;0;0;2;1;0;0;1;2;4;0;0;1;0;1;0;1;0;2;4;1;2;0;2;2;2;1;1;0;3;1;2;0;1;0;1;0;1;2;1;0;0;0;2;1;1;0;0;0;0;0;0;0;0;0;2;0;0;0;1;0;0;0;0;1;0;2;0;0;0;1;1;1;1;0;0;0;0;0;0;1;0;0;0;0;1;0;2;0;1;0;0;1;2
BATF3_M08502_1.94d.bed	0.21052631578947367	16	76	15961	2;2;0;0;0;0;0;2;0;0;0;0;0;0;0;0;0;0;0;0;0;0;0;0;4;0;2;0;0;0;0;0;2;0;0;0;1;0;4;0;0;0;0;0;0;2;0;2;0;0;0;0;0;0;0;0;2;0;0;0;0;1;6;2;1;0;0;1;2;2;0;0;4;0;0;3;0;1;0;0;2;0;1;0;0;0;0;0;3;0;0;0;2;2;0;0;0;0;0;0;0;0;0;0;0;0;0;2;0;0;0;0;0;0;0;0;0;0;0;0;0;0;0;2;0;0;0;0;0;2;0;0;2;0;0;0;0;2;1;0;0;0;0;2;2;0;0;0;0;2
ELF1_M09509_1.94d.bed	0.21052631578947367	12	57	16604	1;1;0;2;0;0;0;0;0;0;1;0;1;0;1;1;1;0;1;0;0;0;1;0;0;0;0;0;0;0;0;0;1;0;0;1;0;0;0;0;0;1;0;0;1;0;0;0;0;0;0;0;0;0;0;0;0;0;0;0;1;0;2;1;0;1;1;0;0;0;1;1;2;1;1;1;0;1;1;0;1;1;0;0;1;0;2;1;0;0;0;1;0;1;0;0;0;0;0;0;0;0;0;0;1;0;0;1;0;0;0;0;0;0;1;0;1;0;1;1;2;0;2;0;0;0;0;0;1;0;0;1;0;0;0;0;0;0;0;0;1;0;1;1;1;0;1;0;0;1
ZNF2_ZNF2.MEME.bed	0.20967741935483872	52	248	24128	1;1;2;2;0;1;0;2;0;0;0;1;0;0;3;2;0;5;1;1;1;0;1;0;0;3;1;3;1;1;0;0;2;1;2;2;2;3;1;2;1;3;0;5;1;2;3;0;2;1;3;1;3;2;2;2;2;5;3;4;2;0;2;5;3;6;3;3;1;4;3;3;6;2;0;3;3;7;3;4;6;3;1;2;4;0;1;1;2;2;0;5;2;2;1;1;5;0;0;4;0;2;1;1;2;0;2;2;1;2;0;2;2;2;0;3;0;0;0;0;0;1;1;0;2;1;0;0;0;0;0;1;1;2;0;0;1;0;2;1;0;2;2;2;2;1;1;0;0;4
ATF1_M08544_1.94d.bed	0.20930232558139536	18	86	16808	3;2;0;3;0;0;0;4;1;0;0;0;2;0;0;0;0;0;0;0;0;0;0;0;4;0;1;0;0;0;0;0;2;0;0;0;0;0;4;3;2;0;0;0;0;0;0;0;0;0;0;0;0;0;0;0;2;0;0;0;0;0;5;2;0;1;0;0;2;2;0;0;4;0;0;2;0;0;0;2;4;0;0;1;0;0;0;0;2;0;1;0;2;2;0;0;1;0;1;0;0;0;0;0;0;0;0;0;0;0;0;0;3;0;0;0;0;0;0;0;0;1;0;1;0;0;0;0;2;2;0;0;2;0;0;0;0;2;0;0;0;0;0;0;2;0;0;0;0;3
ETV6_M09549_1.94d.bed	0.2085889570552147	34	163	26354	2;0;0;0;0;2;0;0;0;0;2;0;0;2;2;0;2;0;2;2;0;0;2;2;4;0;2;1;2;4;0;4;0;0;0;2;0;2;0;0;0;0;0;0;0;0;0;0;4;2;2;1;4;0;0;0;4;2;3;0;2;2;0;0;0;2;2;0;0;2;1;2;2;0;2;4;0;0;8;2;4;6;0;0;0;4;4;5;3;0;0;0;2;0;0;0;0;0;0;2;1;0;2;2;4;0;0;0;0;0;0;0;0;1;0;0;4;0;0;0;0;0;0;0;2;2;0;0;2;2;0;2;2;0;2;0;0;0;0;0;2;0;0;2;2;2;0;0;0;2
TFAP2B_M09227_1.94d.bed	0.20854271356783918	83	398	25525	6;4;3;4;3;4;0;3;1;0;0;4;0;2;1;6;6;2;1;0;2;0;2;1;2;2;3;0;3;2;0;2;0;0;2;6;0;0;2;5;1;3;1;1;3;2;3;0;4;11;0;1;0;6;8;9;5;3;1;10;10;10;9;5;6;3;0;6;5;1;5;1;5;4;4;4;9;8;5;4;7;10;5;2;2;2;2;4;2;2;5;0;6;2;1;5;0;0;2;0;1;5;5;2;4;0;2;2;0;2;4;1;0;2;2;0;2;0;1;2;1;0;0;3;4;2;2;1;3;2;3;0;2;0;0;4;0;0;2;0;2;6;0;0;0;2;0;0;0;2
EGR2_M05643_1.94d.bed	0.20853080568720378	88	422	27596	4;1;3;4;2;0;2;0;1;1;0;0;0;1;1;0;4;5;4;0;1;2;1;2;3;4;3;1;2;2;4;0;5;1;1;2;2;1;1;4;3;8;1;6;1;2;4;5;2;7;3;4;8;5;3;3;8;2;4;4;6;6;7;4;7;2;5;10;7;9;7;3;3;5;1;11;8;1;5;3;3;8;5;5;3;2;5;3;3;3;3;5;6;6;3;1;3;3;5;2;0;3;3;3;1;2;1;1;1;5;2;0;0;1;2;2;2;2;2;0;2;5;2;2;0;2;1;1;3;1;2;2;0;1;2;4;0;1;2;0;0;3;1;0;1;1;2;0;0;2
ELK1_M10260_1.94d.bed	0.2077922077922078	16	77	16135	1;2;0;0;0;0;0;0;0;0;0;0;0;0;0;0;0;0;2;1;0;1;1;1;0;0;0;0;0;0;0;0;0;0;2;0;1;1;0;1;1;0;0;0;0;1;1;0;0;0;1;0;0;0;1;1;1;0;0;0;1;0;1;0;1;3;1;1;0;0;1;1;0;2;2;0;1;2;1;0;0;3;1;1;0;0;1;1;0;0;0;0;1;2;1;2;0;1;3;1;0;0;1;0;0;0;1;0;0;0;0;1;1;1;0;3;1;0;0;0;0;0;0;1;0;0;0;0;1;0;0;0;1;0;0;0;0;2;1;0;0;1;0;0;0;1;0;1;0;1
NKX2-1_M01445_1.94d.bed	0.20754716981132076	11	53	20143	1;0;0;1;1;0;0;0;1;0;0;1;2;0;1;2;0;1;0;0;1;0;2;0;0;0;1;0;0;0;0;1;0;0;0;0;0;1;1;1;1;0;0;0;1;0;0;0;1;0;0;0;0;0;0;2;2;0;0;0;1;0;0;0;1;0;1;1;0;1;1;1;0;0;1;0;0;1;0;1;1;0;0;1;1;1;0;0;0;0;0;0;0;0;1;0;0;0;1;0;0;0;1;0;0;0;0;0;0;0;0;2;0;0;0;0;0;0;0;0;1;0;0;1;0;0;1;0;0;0;0;1;1;0;0;0;0;0;0;0;0;0;0;0;1;0;0;0;0;1
NKX2-1_M01425_1.94d.bed	0.20754716981132076	11	53	20143	1;0;0;1;1;0;0;0;1;0;0;1;2;0;1;2;0;1;0;0;1;0;2;0;0;0;1;0;0;0;0;1;0;0;0;0;0;1;1;1;1;0;0;0;1;0;0;0;1;0;0;0;0;0;0;2;2;0;0;0;1;0;0;0;1;0;1;1;0;1;1;1;0;0;1;0;0;1;0;1;1;0;0;1;1;1;0;0;0;0;0;0;0;0;1;0;0;0;1;0;0;0;1;0;0;0;0;0;0;0;0;2;0;0;0;0;0;0;0;0;1;0;0;1;0;0;1;0;0;0;0;1;1;0;0;0;0;0;0;0;0;0;0;0;1;0;0;0;0;1
TFE3_M06205_1.94d.bed	0.20512820512820512	8	39	15916	1;0;0;1;1;1;0;0;1;0;0;0;1;0;0;0;1;0;0;0;0;1;0;0;1;0;0;0;0;0;0;0;0;0;0;0;0;0;0;1;0;0;0;0;1;0;0;0;0;0;0;0;0;0;0;0;0;0;0;1;0;0;0;2;0;0;0;0;2;0;0;1;0;0;0;0;0;0;0;0;0;0;2;0;1;0;0;0;1;0;0;1;1;1;0;0;1;2;0;0;1;2;0;0;0;0;0;0;0;1;0;0;0;0;0;0;0;0;0;0;0;0;0;0;0;1;0;0;2;1;0;0;1;0;0;0;0;0;0;0;0;0;0;0;0;0;0;1;0;1
ATF2_M08540_1.94d.bed	0.20430107526881722	19	93	16751	4;2;0;3;0;0;0;4;0;0;0;0;1;0;0;0;0;0;0;0;0;0;0;0;4;0;0;0;0;0;0;0;2;0;0;0;0;0;4;3;1;0;0;0;0;2;0;2;0;0;0;0;0;0;0;0;2;0;0;0;0;0;6;2;0;2;0;0;2;2;0;0;4;0;0;2;0;0;0;2;4;0;0;2;0;0;0;0;2;0;2;0;2;2;0;0;2;0;2;0;0;0;0;0;0;0;0;0;0;0;0;0;1;0;0;0;0;0;0;0;0;2;0;2;0;0;0;0;1;2;0;0;2;0;0;0;0;2;0;0;0;0;0;2;2;0;0;0;0;2
ELK1_M08656_1.94d.bed	0.203125	26	128	19744	1;0;1;0;0;1;0;0;0;1;0;0;0;0;0;0;2;1;2;0;2;1;1;0;1;3;0;0;1;0;1;1;0;1;0;2;2;0;1;1;0;0;1;1;3;0;0;3;0;0;0;1;0;0;0;1;1;0;0;0;1;3;0;4;1;1;1;2;4;0;3;0;1;4;3;1;1;0;1;0;1;4;0;0;2;2;0;3;0;3;1;2;4;0;1;0;1;2;2;0;1;0;0;0;2;1;0;0;0;1;0;1;0;1;1;3;0;1;0;1;2;2;0;0;0;0;2;0;2;0;0;1;0;0;0;1;1;0;1;0;0;1;0;0;0;1;1;1;0;1
CDX1_M08523_1.94d.bed	0.20270270270270271	15	74	25199	1;0;1;0;0;0;0;0;0;0;1;0;0;0;0;0;0;0;0;2;1;1;1;1;0;0;1;0;1;1;0;2;0;2;0;1;0;0;0;0;0;2;0;1;1;1;0;0;0;0;1;1;2;1;0;0;3;0;0;0;1;0;0;0;0;0;0;0;1;0;3;3;1;1;0;2;0;0;1;0;0;0;2;1;0;1;0;0;1;0;0;1;0;1;0;0;0;1;0;0;1;0;0;0;0;0;0;0;0;0;0;1;2;0;1;0;0;1;0;0;3;1;0;0;0;0;1;0;0;0;2;0;1;0;0;1;0;0;0;0;0;1;2;0;1;1;0;0;0;2
ZNF704_M09387_1.94d.bed	0.2026315789473684	77	380	26016	2;2;2;0;6;0;4;2;0;0;4;2;4;4;0;0;0;1;4;0;5;2;4;5;2;2;0;2;2;2;2;6;8;4;9;4;6;0;0;6;2;4;2;4;0;4;4;3;6;1;2;4;4;3;7;2;4;8;0;2;2;5;4;4;4;10;7;14;9;6;4;2;2;2;2;4;4;6;6;0;9;6;6;2;2;2;0;2;4;4;4;5;0;4;6;2;0;0;4;0;0;2;0;2;6;2;2;0;2;2;0;0;0;2;2;2;2;0;0;0;0;0;0;4;4;4;0;0;0;0;0;0;2;0;0;0;0;0;2;0;0;0;0;0;0;0;0;0;2;2
SPZ1_M06787_1.94d.bed	0.2014388489208633	28	139	22592	4;1;1;0;2;0;0;2;1;0;2;0;0;0;0;1;0;0;0;0;0;0;2;0;1;0;0;3;1;2;0;2;1;1;1;0;0;0;1;2;1;0;1;1;0;0;1;1;1;0;1;1;3;2;0;1;1;1;2;0;0;0;0;2;1;3;0;0;2;2;3;0;1;1;3;5;4;1;0;2;1;2;0;2;0;0;2;2;2;0;1;0;4;1;0;0;0;0;1;0;2;3;0;0;0;0;0;1;0;3;0;0;1;1;2;0;1;0;1;0;0;1;1;0;0;2;0;2;1;2;2;2;2;1;2;0;1;0;0;1;0;0;2;0;0;2;1;0;0;1
ARNT_M00267_1.94d.bed	0.2	7	35	15390	1;0;0;0;0;0;0;0;0;0;0;1;0;0;1;0;0;0;0;0;0;0;0;1;0;0;1;0;0;0;0;0;0;1;0;0;0;0;1;0;0;0;0;0;0;1;0;1;1;1;0;0;1;1;0;0;0;0;0;0;1;0;1;0;0;0;0;2;0;0;0;0;1;1;1;0;0;2;0;1;0;0;0;0;0;0;0;0;0;0;0;0;1;0;0;0;3;0;0;0;0;0;0;1;0;0;0;0;0;0;0;0;0;0;1;0;0;0;0;0;0;0;0;0;0;1;0;0;0;0;1;0;0;0;0;0;0;0;0;0;1;0;0;0;0;1;0;0;0;1
ZNF174_M09335_1.94d.bed	0.2	13	65	18865	1;0;1;0;0;0;3;0;0;0;0;0;1;0;1;0;0;1;0;0;0;0;0;1;0;1;1;0;0;0;0;0;0;1;0;1;0;0;0;0;1;0;0;0;1;1;0;0;1;0;0;0;0;1;0;1;3;0;0;1;0;0;3;0;0;1;0;0;1;1;0;2;0;1;1;1;1;2;1;0;1;1;0;1;1;2;0;2;0;0;0;0;2;0;0;0;0;0;2;1;0;0;1;1;0;0;1;0;0;0;1;0;0;0;0;0;0;0;0;1;0;0;0;0;0;0;0;0;0;1;0;0;0;0;2;1;0;0;0;0;0;2;0;0;0;0;1;0;0;1
HOXA10_M09614_1.94d.bed	0.2	14	70	26212	1;0;1;0;1;0;0;0;0;1;1;1;0;0;0;0;0;1;1;2;0;1;0;0;0;1;0;1;2;0;3;0;2;0;0;1;0;0;0;1;1;1;0;2;0;0;0;0;0;1;0;1;0;0;3;0;0;0;0;0;0;0;0;1;0;1;0;0;4;2;2;0;2;1;0;0;1;0;0;1;0;0;1;0;0;1;0;0;1;0;0;0;0;0;1;0;0;0;0;0;0;0;0;1;0;0;0;1;1;1;1;0;0;0;0;0;2;1;0;0;0;0;1;0;0;0;1;0;1;0;0;0;0;0;0;0;0;1;1;1;2;1;0;0;1;0;0;0;0;1
EGR1_M05640_1.94d.bed	0.1996124031007752	103	516	30650	4;1;3;5;2;1;2;0;1;3;0;0;2;1;1;1;7;3;3;0;2;2;1;2;3;4;3;2;3;2;6;1;7;2;0;4;2;1;3;8;5;4;4;3;3;4;7;4;5;9;1;8;7;7;3;3;7;3;8;4;7;6;11;5;8;6;7;8;5;12;6;5;2;7;7;6;8;2;6;8;6;8;7;4;3;4;5;1;6;4;5;7;5;8;0;2;5;6;4;0;1;2;6;0;2;1;1;3;3;7;2;0;0;1;4;1;1;3;2;0;3;6;1;2;0;1;2;1;2;3;2;1;1;0;6;1;1;0;4;2;3;2;2;1;2;3;0;0;1;3
ZFP64_M10434_1.94d.bed	0.19908180300500836	477	2396	99628	15;9;14;10;5;11;15;20;18;8;13;18;12;17;11;14;11;12;20;17;12;8;9;11;16;11;7;8;9;15;12;14;10;18;11;11;12;17;16;20;18;32;9;19;22;28;18;19;16;25;23;26;25;17;21;22;22;27;15;19;22;18;23;37;28;30;30;29;37;25;26;40;34;30;34;30;35;30;28;19;34;31;26;32;22;22;22;20;17;11;18;17;16;19;13;14;7;18;13;12;11;24;16;13;13;9;11;7;6;15;8;8;17;13;2;13;13;9;10;10;14;6;14;9;5;12;4;6;4;14;17;7;11;12;6;5;4;15;4;4;6;10;10;…
ETV6_M05700_1.94d.bed	0.19852941176470587	27	136	23765	1;1;2;0;0;0;2;0;0;0;0;0;1;0;2;0;2;0;2;0;0;1;1;0;0;1;1;2;3;0;2;2;1;1;1;1;0;1;1;1;1;1;2;1;0;1;3;2;0;1;2;0;2;0;1;1;1;1;1;1;1;0;1;1;0;2;2;1;0;2;1;4;3;4;1;3;1;0;1;4;1;0;0;1;3;2;1;1;0;4;0;0;2;0;1;2;1;2;0;0;1;1;0;0;0;1;0;1;0;1;0;1;1;0;1;0;0;0;0;1;0;0;0;2;1;1;1;1;0;1;1;2;2;0;1;0;0;0;0;0;0;1;0;0;0;1;0;1;0;2
KLF1_M00616_1.94d.bed	0.19782330345710628	309	1562	77189	9;8;10;10;6;5;8;11;3;7;6;6;15;4;5;12;11;7;6;11;2;9;7;8;13;9;11;8;6;4;11;6;13;8;13;12;8;11;11;16;15;20;20;11;10;23;17;13;13;15;9;13;13;15;23;15;12;14;21;15;15;14;22;17;21;25;25;30;26;12;21;16;15;19;12;15;27;24;13;21;22;28;18;13;13;17;18;14;13;15;13;6;14;8;6;10;6;9;4;13;5;8;9;8;6;6;6;4;6;6;7;7;2;5;5;4;2;4;6;1;5;9;2;7;4;3;1;3;4;3;6;6;3;9;10;5;8;4;6;5;8;4;9;5;4;3;3;3;6;3
ZNF454_M10047_1.94d.bed	0.19746835443037974	78	395	29396	2;2;2;0;0;2;2;6;0;2;4;2;4;3;2;5;4;2;0;4;4;0;2;6;4;0;0;2;2;5;9;4;2;7;1;6;0;4;2;1;1;5;2;2;2;4;0;4;0;1;2;0;2;2;2;5;2;3;2;2;2;1;0;6;14;1;0;6;6;3;4;4;3;6;4;4;3;9;4;7;2;5;9;2;6;4;10;2;2;2;2;3;4;0;3;1;2;2;5;2;2;1;1;0;1;4;0;3;2;0;0;0;0;0;1;4;2;2;0;2;1;3;2;0;0;0;0;2;7;0;6;0;2;0;4;2;4;0;2;2;0;2;2;6;6;2;0;0;0;7
MYF5_M09828_1.94d.bed	0.19696969696969696	13	66	19995	2;0;1;2;0;2;1;0;0;0;0;0;0;0;1;3;0;1;1;2;1;0;1;1;0;1;0;0;0;1;0;0;0;0;1;0;0;1;0;0;0;2;0;1;2;0;1;0;0;0;1;0;1;0;0;0;0;1;0;1;0;0;0;1;0;0;0;1;0;0;1;1;0;1;0;1;1;1;0;3;0;0;1;2;0;0;0;0;0;1;0;0;0;0;0;0;0;0;0;1;1;0;1;0;0;0;0;1;0;0;1;0;0;1;0;1;1;0;0;0;0;0;0;0;0;1;1;0;0;0;2;0;0;0;1;1;0;0;0;0;2;0;0;0;0;0;0;0;0;1
EGR1_M08604_1.94d.bed	0.1958041958041958	112	572	34237	4;2;2;5;2;1;2;0;2;3;0;2;2;1;2;2;7;4;5;0;1;2;1;2;2;5;3;2;4;2;6;1;7;3;0;3;1;2;2;4;8;4;6;4;3;4;6;6;5;10;3;7;7;9;2;4;9;3;5;7;6;10;8;9;12;3;6;9;8;12;9;6;6;5;3;12;9;1;8;2;6;10;8;6;6;3;4;4;5;4;2;8;9;6;4;1;4;3;7;2;1;5;6;2;3;3;2;2;2;6;3;0;0;2;3;3;4;3;2;0;3;5;2;2;0;0;2;2;4;1;3;3;1;1;2;5;0;3;4;1;1;3;2;0;3;2;2;0;1;2
ZNF589_M06860_1.94d.bed	0.1952662721893491	33	169	24236	2;1;1;1;0;1;0;1;1;2;0;1;2;0;0;1;0;0;2;1;1;0;2;1;0;2;0;0;0;1;3;0;2;1;0;0;1;0;2;3;1;2;1;1;0;0;0;0;2;2;2;0;0;0;0;2;2;2;0;0;0;0;2;1;1;2;3;1;0;1;2;0;5;0;1;5;2;1;5;1;1;1;4;3;1;0;1;0;3;1;5;2;2;0;3;0;1;1;1;0;2;0;2;1;0;2;0;0;1;2;1;5;0;0;0;0;1;2;0;1;3;0;0;2;0;1;0;1;2;0;1;1;1;2;3;0;1;1;2;1;0;1;0;2;2;1;1;0;2;1
ATF3_M08485_1.94d.bed	0.19402985074626866	13	67	15731	2;0;0;0;0;2;0;0;0;0;0;0;0;0;0;0;0;0;0;0;0;0;0;4;0;0;0;0;0;2;2;0;0;0;0;2;0;2;0;0;0;0;0;0;2;0;2;0;0;0;0;0;0;0;0;2;0;0;0;0;0;4;0;0;0;0;0;2;2;0;0;4;0;0;2;0;0;0;0;2;0;0;0;0;0;0;0;2;0;2;0;0;4;0;0;0;0;2;0;0;0;0;0;0;0;0;0;2;0;0;0;0;0;0;0;0;0;0;0;0;0;2;0;0;0;0;0;0;2;0;0;2;0;0;0;0;0;2;2;0;0;0;0;2;2;0;0;0;0;2
ATF4_M08489_1.94d.bed	0.19298245614035087	11	57	15707	4;0;0;0;0;0;0;2;0;0;0;0;0;0;0;0;0;0;0;0;0;0;0;0;4;0;0;0;0;0;0;0;0;0;0;2;0;0;0;0;0;0;0;2;2;0;2;0;0;0;0;0;0;0;0;0;0;0;0;0;0;0;0;4;4;2;0;2;0;0;2;0;2;0;4;0;0;0;0;0;0;0;0;0;0;0;2;4;0;0;0;0;0;0;0;0;0;0;0;0;0;0;0;0;0;0;0;0;0;0;0;0;0;0;0;0;0;0;0;0;0;2;0;0;0;0;0;0;0;0;2;0;0;0;0;0;0;0;2;0;0;2;0;0;0;2;0;0;0;2
ETS1_M08647_1.94d.bed	0.1926605504587156	21	109	18672	2;0;0;0;2;0;0;0;0;0;0;0;0;2;1;0;2;2;0;2;0;0;0;0;2;0;0;2;0;2;2;0;2;0;0;0;0;0;0;0;2;0;0;0;0;0;0;0;0;1;2;0;0;3;0;0;0;1;2;0;0;0;2;2;2;0;2;2;0;2;0;2;0;0;0;2;0;0;0;4;2;0;0;6;0;0;4;0;0;2;2;2;2;0;0;2;0;0;2;2;4;0;0;4;0;0;4;0;2;0;0;0;0;0;0;2;0;2;0;2;1;0;0;0;0;0;0;2;0;0;0;0;0;0;0;0;0;0;0;0;2;0;0;0;0;1;0;0;0;2
CCDC169-SOHLH2_M09149_1.94d.bed	0.19230769230769232	10	52	15967	1;0;0;0;1;0;0;0;0;1;0;0;0;0;0;0;0;0;0;1;0;0;1;0;1;0;0;0;0;1;1;0;0;0;0;0;0;0;0;0;0;0;0;0;0;0;1;0;0;2;0;0;0;2;0;0;1;2;0;1;1;0;0;1;1;0;0;2;1;0;0;0;0;1;1;2;0;0;0;0;2;0;0;2;0;1;1;2;0;0;1;0;0;0;0;0;0;0;0;1;0;0;0;1;0;0;0;0;0;0;0;0;0;0;1;0;2;0;1;1;0;1;0;0;0;1;0;0;0;0;0;1;0;1;1;0;1;0;0;0;0;0;0;0;0;0;0;0;1;1
ZNF776_ZNF776.RCADE.bed	0.19218500797448165	241	1254	107467	7;6;5;7;5;8;6;5;6;6;5;6;10;7;9;8;6;5;1;4;8;4;8;7;5;8;7;10;6;9;7;8;5;6;7;9;7;9;6;5;9;7;11;11;11;9;5;11;4;6;11;10;7;13;11;12;13;7;14;14;14;15;8;19;16;21;19;14;17;9;13;25;14;10;18;14;11;14;13;17;17;16;22;18;14;8;8;8;10;12;12;8;8;4;8;4;9;7;9;7;2;4;6;7;10;12;7;8;8;5;4;4;2;7;4;7;3;6;5;2;2;11;9;3;3;6;5;6;6;7;7;4;2;8;4;3;1;8;7;9;4;2;5;5;10;6;4;9;6;9
ATF1_M10066_1.94d.bed	0.1917808219178082	14	73	16025	2;2;2;2;0;0;2;0;0;0;0;2;0;0;0;0;0;0;0;0;0;0;0;0;0;0;0;0;0;0;0;2;0;0;0;0;0;0;2;4;2;0;0;0;0;0;0;0;0;0;0;0;0;0;0;0;2;0;0;0;0;3;2;1;0;2;0;0;1;1;0;0;3;0;1;0;0;0;0;3;2;0;2;0;0;0;0;2;0;2;0;0;4;0;0;0;2;0;2;0;0;0;0;0;0;0;0;0;0;0;0;2;0;0;0;0;0;0;0;0;0;2;0;1;0;0;0;0;2;2;0;0;2;0;0;0;0;2;0;0;0;0;0;0;0;0;0;0;0;2
HINFP_M05789_1.94d.bed	0.19166666666666668	69	360	23839	2;5;3;0;0;3;0;0;2;1;0;1;4;0;2;2;0;0;0;0;1;3;2;3;2;2;2;3;0;3;5;1;2;3;2;2;3;1;6;1;8;3;0;5;4;4;2;6;2;2;4;5;9;8;5;7;4;3;3;2;3;3;0;4;6;1;5;2;7;6;2;0;6;5;2;2;4;9;9;8;0;3;1;9;8;2;2;1;2;2;1;1;4;6;2;5;0;5;0;2;4;1;3;2;3;0;0;0;2;2;0;1;0;6;4;1;1;0;2;0;0;0;0;0;2;0;2;0;0;2;1;2;0;0;0;2;0;2;0;0;0;0;1;8;0;1;0;2;2;2
RFX4_M06052_1.94d.bed	0.19157088122605365	50	261	32719	4;0;0;0;0;3;0;7;3;0;2;2;0;0;2;0;0;3;0;0;0;1;2;2;0;1;0;5;0;1;0;0;0;3;3;0;1;4;0;3;0;5;3;3;0;5;6;1;0;2;4;4;2;0;2;4;0;6;1;2;5;0;1;4;3;0;2;7;2;4;2;2;0;0;2;4;6;4;4;6;2;1;2;9;1;1;2;0;6;2;0;3;4;1;0;0;4;0;0;0;0;2;0;0;0;4;1;2;0;0;0;3;0;4;0;0;0;0;1;0;0;4;2;0;3;2;0;4;2;0;2;2;0;2;0;0;3;0;6;0;1;0;2;3;0;2;1;0;2;2
EGR3_M05644_1.94d.bed	0.19148936170212766	108	564	33256	4;3;2;5;1;1;2;0;3;3;0;1;2;0;2;2;8;4;4;2;1;2;1;2;2;6;3;0;2;2;6;1;6;2;0;4;2;2;2;5;8;5;4;5;2;3;6;4;5;9;3;7;7;9;2;3;10;4;7;6;6;10;10;6;10;3;8;10;7;11;6;6;6;5;4;12;8;1;8;3;5;9;9;5;6;4;4;4;8;4;4;7;8;6;4;1;3;7;5;2;0;3;4;2;3;4;2;2;2;7;4;0;0;0;2;3;3;3;2;0;3;5;4;3;0;0;3;1;4;1;3;2;1;1;2;5;0;3;3;2;1;3;2;0;2;2;2;0;2;3
DRGX_M05623_1.94d.bed	0.19047619047619047	4	21	17791	1;2;0;0;0;0;0;0;2;0;0;0;0;0;0;0;0;0;0;0;0;0;0;0;0;0;0;0;0;1;0;0;0;0;1;0;0;0;0;0;0;0;0;2;0;0;0;0;0;0;0;1;1;0;0;0;0;0;0;0;0;0;0;0;0;1;0;0;1;0;0;1;0;1;0;0;0;0;0;0;0;0;0;0;0;1;0;0;0;0;0;1;0;0;0;0;0;0;0;0;0;0;0;0;0;0;0;0;0;0;0;0;0;0;0;0;0;0;0;0;0;0;0;1;0;0;0;0;0;0;0;0;0;1;0;0;0;0;0;0;0;0;0;0;0;0;0;0;0;1
BATF_M08500_1.94d.bed	0.19047619047619047	4	21	13929	1;0;0;0;0;0;0;0;0;0;0;0;0;1;0;0;0;0;0;0;0;0;0;0;0;0;0;0;1;0;0;0;0;1;1;0;0;0;0;0;0;0;0;0;0;0;0;0;0;1;0;0;0;0;0;0;0;0;0;0;1;0;0;1;0;1;0;0;0;0;0;0;1;0;0;0;0;0;0;1;1;0;0;0;0;0;0;0;0;0;0;1;0;0;0;0;0;0;0;0;0;0;0;0;0;0;0;0;0;0;1;0;0;0;0;0;1;0;0;0;0;0;0;1;0;0;0;0;0;0;0;0;0;1;0;1;0;1;0;0;0;0;0;0;0;0;0;0;0;1
IRF9_M05855_1.94d.bed	0.19047619047619047	16	84	20385	2;0;0;0;1;1;1;1;0;1;1;1;0;0;0;1;1;1;0;0;0;0;2;1;0;0;0;0;0;1;2;1;0;0;1;1;0;1;0;0;0;1;0;0;0;0;0;2;0;0;1;2;0;1;1;0;0;0;1;1;4;2;0;2;1;0;1;0;1;1;1;2;0;2;0;1;1;2;1;0;2;1;0;0;0;0;1;1;1;0;0;0;1;0;3;1;1;0;0;0;0;0;0;0;0;0;0;0;1;1;0;1;0;0;0;0;0;0;0;0;0;1;2;0;0;1;1;1;0;1;0;0;0;1;0;0;1;2;0;0;1;0;0;0;1;0;0;0;0;1
ZNF674_ZNF674.RCADE.bed	0.1903323262839879	63	331	39969	3;1;1;1;1;2;3;0;3;3;0;3;4;1;1;2;4;1;4;4;1;1;0;4;0;6;2;3;6;1;4;2;1;0;3;1;2;6;2;2;1;3;3;2;0;1;2;3;1;2;2;1;3;4;1;1;3;3;1;2;4;3;1;4;4;0;8;1;7;1;5;4;5;5;5;3;2;5;4;2;6;4;2;3;6;4;2;3;5;5;4;2;1;2;4;0;2;1;1;1;0;1;4;2;1;2;0;1;2;4;1;1;0;5;1;1;1;2;1;1;2;1;3;2;0;1;2;1;2;1;3;1;0;1;1;0;3;1;4;2;2;0;3;1;1;1;0;0;0;1
ZNF610_M10398_1.94d.bed	0.18981481481481483	41	216	19370	1;1;1;3;1;0;0;2;0;0;0;1;1;0;3;0;0;0;1;0;0;1;1;4;2;1;2;3;1;3;4;1;2;2;3;4;2;2;3;2;1;1;2;0;1;2;1;2;3;3;3;0;3;2;3;1;1;2;2;3;1;1;5;0;2;1;3;3;2;5;3;1;4;0;4;1;2;3;4;2;2;4;3;0;1;5;1;3;0;3;0;0;2;1;1;1;3;2;1;3;1;3;0;2;0;1;1;1;0;1;0;2;1;1;2;0;0;2;0;0;2;2;1;0;1;0;1;2;0;0;1;1;0;1;0;0;0;1;0;0;1;1;1;1;0;1;0;0;1;1
ZNF610_ZNF610.RCADE.bed	0.18981481481481483	41	216	19370	1;1;1;3;1;0;0;2;0;0;0;1;1;0;3;0;0;0;1;0;0;1;1;4;2;1;2;3;1;3;4;1;2;2;3;4;2;2;3;2;1;1;2;0;1;2;1;2;3;3;3;0;3;2;3;1;1;2;2;3;1;1;5;0;2;1;3;3;2;5;3;1;4;0;4;1;2;3;4;2;2;4;3;0;1;5;1;3;0;3;0;0;2;1;1;1;3;2;1;3;1;3;0;2;0;1;1;1;0;1;0;2;1;1;2;0;0;2;0;0;2;2;1;0;1;0;1;2;0;0;1;1;0;1;0;0;0;1;0;0;1;1;1;1;0;1;0;0;1;1
MEF2A_M05890_1.94d.bed	0.1896551724137931	11	58	24494	1;0;0;1;0;2;0;1;0;1;0;0;0;2;0;0;0;0;1;0;1;1;0;0;0;0;0;1;1;0;0;0;0;0;0;0;0;0;3;0;0;0;0;1;0;0;0;0;0;0;0;0;0;1;0;1;0;0;0;0;0;3;2;0;0;0;1;2;0;1;1;0;2;1;1;0;0;0;0;0;0;2;0;0;0;0;0;0;1;0;1;0;0;1;0;0;1;0;0;1;0;0;0;0;1;0;0;0;0;1;0;0;0;1;0;0;0;0;1;1;0;0;0;0;1;1;1;0;0;0;0;0;0;0;2;0;0;1;1;0;0;0;0;0;1;1;0;0;2;1
SRF_M06142_1.94d.bed	0.1896551724137931	11	58	19912	1;0;0;0;0;1;0;0;0;0;1;0;0;0;0;0;2;0;0;0;0;1;1;1;0;1;0;0;0;0;0;0;0;0;0;1;0;1;0;0;0;0;1;0;0;0;1;1;1;0;0;0;0;0;2;0;0;1;2;0;0;2;0;0;1;0;0;0;0;0;2;0;0;1;1;0;1;2;0;0;0;0;0;1;0;0;0;0;0;0;3;2;0;1;0;0;1;1;0;1;0;0;0;0;1;0;0;0;1;2;2;0;0;0;0;0;0;0;0;0;0;2;1;0;0;0;0;0;2;0;1;1;0;0;0;1;0;0;0;0;0;0;0;1;0;1;0;0;0;1
ZFX_M06848_1.94d.bed	0.18950723216474627	773	4079	217189	20;20;8;21;21;17;18;17;14;23;19;24;17;14;16;19;28;25;21;23;18;19;17;27;22;22;20;19;27;16;36;25;25;23;19;17;29;32;31;29;24;25;29;24;31;29;37;30;27;39;44;44;44;43;34;38;32;36;36;41;41;58;49;61;49;59;44;48;54;61;51;61;48;48;43;42;35;61;44;40;52;40;53;39;35;46;54;33;38;41;26;37;31;24;30;27;27;23;19;19;20;22;18;22;27;29;10;20;17;25;11;17;13;23;14;22;19;17;28;12;18;22;19;12;12;20;18;17;19;18;24;17;12;1…
LIN28A_M08897_1.94d.bed	0.1891891891891892	7	37	13422	1;0;0;0;0;0;1;0;0;0;0;0;0;0;0;0;0;0;0;0;0;0;0;0;0;0;0;0;0;0;0;0;2;1;0;0;1;0;0;0;0;0;0;0;0;2;0;0;0;0;1;0;0;0;1;2;0;1;0;0;0;0;0;0;1;0;0;1;0;1;0;0;0;0;0;0;1;0;1;1;0;0;0;0;1;1;1;0;0;0;0;0;0;0;0;1;1;1;0;1;1;0;0;0;0;0;0;0;0;0;0;0;1;0;0;0;0;0;1;0;1;0;1;0;0;0;0;0;0;0;1;0;0;0;0;0;0;0;0;1;0;0;0;0;1;0;0;0;1;1
KLF1_M00600_1.94d.bed	0.1889400921658986	246	1302	67136	9;5;10;10;5;4;7;8;3;6;6;6;11;4;5;10;11;7;5;7;2;8;5;5;9;9;10;8;2;4;10;4;11;7;11;8;5;9;10;16;13;19;14;10;9;22;13;12;12;15;6;13;12;11;19;13;9;12;19;9;11;9;19;12;20;22;17;24;16;8;18;15;11;14;11;13;22;23;11;17;14;24;15;11;12;16;18;14;10;12;12;5;10;6;4;8;5;7;4;9;3;6;8;7;6;5;5;2;5;5;5;5;2;4;5;4;2;4;5;1;5;8;1;6;4;2;1;2;2;3;6;5;3;7;10;5;6;3;3;5;7;4;7;5;4;2;2;3;6;2
CREB3L4_M10091_1.94d.bed	0.18888888888888888	17	90	18767	2;0;0;1;0;0;0;1;1;0;2;1;0;0;1;1;0;0;0;0;2;1;0;1;0;0;0;1;2;0;0;1;0;0;0;0;1;3;1;0;1;1;2;0;0;0;0;0;2;1;0;0;0;0;0;0;1;1;0;1;2;0;1;0;2;1;0;1;1;1;1;1;1;1;5;2;1;2;1;0;1;0;1;2;1;0;0;0;0;0;0;0;0;1;0;1;1;0;1;1;0;0;1;1;1;0;0;1;0;2;1;1;0;1;0;0;1;0;0;1;0;0;0;0;0;1;0;1;0;0;1;0;0;0;1;1;1;0;0;0;1;2;0;0;1;0;0;0;0;1
MYF5_M09843_1.94d.bed	0.18867924528301888	10	53	17423	2;2;2;3;0;1;1;0;0;0;0;1;0;1;2;1;1;0;0;1;0;0;0;1;1;0;0;0;0;1;0;0;0;1;0;0;0;0;0;0;0;0;0;1;0;0;0;1;0;1;0;0;0;0;0;0;0;0;0;0;0;0;1;0;0;0;0;0;0;0;1;1;0;0;2;1;0;0;2;0;1;1;0;0;1;1;0;1;0;0;0;0;2;0;0;0;0;1;0;0;0;1;0;0;0;1;0;0;0;0;0;1;0;1;0;0;0;0;0;0;0;0;0;1;0;0;0;1;1;0;0;1;0;0;0;0;0;0;1;0;0;0;0;0;0;0;0;1;0;1
AR_M05563_1.94d.bed	0.18823529411764706	16	85	20166	2;0;1;0;0;0;1;0;2;0;0;2;0;2;0;0;0;0;1;1;0;0;0;0;3;0;0;0;1;0;0;1;0;0;0;0;0;0;0;0;0;0;0;0;0;1;3;0;0;1;0;0;0;0;0;0;0;0;2;0;4;0;0;0;2;2;0;0;1;0;2;0;4;1;1;0;2;0;2;0;1;1;0;0;0;0;2;0;0;0;0;0;1;0;2;0;0;4;3;0;0;0;1;1;0;2;2;3;0;0;2;0;0;4;0;1;0;0;1;0;0;0;1;0;0;0;0;0;0;1;0;0;0;0;0;0;0;0;0;0;0;0;2;0;1;0;0;0;0;3
ETV2_M05696_1.94d.bed	0.1875	3	16	13899	1;0;0;0;0;0;0;0;0;0;0;0;0;0;0;0;0;0;0;0;0;0;1;0;0;0;0;0;0;0;0;0;0;0;0;0;0;0;0;1;0;0;0;0;0;0;0;0;0;0;0;0;0;0;0;0;0;1;0;0;0;0;0;0;0;0;0;0;0;1;0;0;0;0;0;0;1;0;0;0;0;1;0;0;0;0;0;0;0;0;0;0;1;0;0;0;0;0;0;1;2;0;0;0;0;1;0;0;1;0;0;0;0;0;0;0;0;0;0;0;0;0;0;0;0;0;0;0;0;1;0;0;0;0;0;0;0;0;0;0;0;0;0;0;0;0;0;0;0;1
GLIS1_M05765_1.94d.bed	0.18666666666666668	14	75	18938	2;0;0;0;0;0;0;4;1;0;0;0;1;0;1;0;0;0;0;1;0;1;0;1;0;0;0;0;0;0;1;0;0;2;1;0;1;0;2;0;2;2;0;1;1;0;0;1;1;0;1;0;0;1;0;0;0;1;0;1;0;1;2;0;1;0;0;0;1;1;0;0;1;1;0;0;2;1;1;1;1;3;0;0;0;1;0;0;1;0;0;3;0;1;0;2;0;0;0;0;0;1;0;2;1;0;0;0;0;0;1;0;1;3;0;1;0;0;1;1;1;1;0;0;0;0;0;0;0;0;0;0;0;0;0;0;1;0;0;0;1;0;0;0;1;0;0;0;0;1
MTF1_M08937_1.94d.bed	0.18604651162790697	8	43	16713	2;1;0;1;0;0;1;0;0;0;2;0;0;0;0;0;1;1;0;0;0;0;0;0;1;1;0;0;0;0;1;0;0;1;0;0;0;0;1;0;0;1;0;0;0;0;0;0;0;0;0;0;0;0;1;2;1;0;2;1;1;0;0;0;0;0;0;2;0;0;0;0;0;1;0;1;0;0;0;1;0;1;1;0;0;0;0;0;0;0;0;0;0;0;1;0;0;0;0;0;1;1;0;0;1;0;0;0;0;0;0;0;0;1;0;0;2;0;0;0;1;0;0;0;0;0;0;2;0;0;0;0;0;0;0;1;0;0;0;0;0;0;0;0;0;0;0;0;0;1
ZNF501_M09375_1.94d.bed	0.18571428571428572	13	70	14247	1;0;0;1;0;0;0;1;0;0;0;0;0;0;1;0;0;1;1;0;1;1;0;0;1;0;1;1;1;2;0;0;3;1;1;0;1;1;0;0;1;1;1;1;1;0;0;0;0;0;0;0;1;2;1;1;0;1;1;1;0;0;0;0;1;0;1;0;1;0;0;1;0;0;0;1;3;1;1;1;0;3;0;2;0;0;0;0;0;0;0;2;0;0;0;0;0;1;0;1;0;0;0;0;1;0;0;0;0;2;0;0;1;0;0;0;0;0;1;1;0;0;0;0;2;2;0;0;0;0;0;1;1;0;0;0;0;0;1;0;0;0;0;0;0;0;0;0;1;1
FOXD3_M08675_1.94d.bed	0.18556701030927836	18	97	28549	1;0;1;1;0;0;2;0;1;0;0;1;0;0;0;1;1;0;1;0;1;1;0;2;2;1;0;2;1;0;1;0;1;0;0;1;1;1;2;0;0;0;0;1;0;1;1;1;0;1;0;2;0;0;1;1;0;0;3;0;0;0;0;0;0;1;1;1;2;1;4;1;0;1;0;0;1;1;1;0;1;2;2;0;0;1;1;2;0;0;0;0;0;0;0;0;1;1;0;1;0;0;0;0;0;1;0;1;0;1;0;1;2;0;1;0;0;3;0;0;0;0;0;1;1;2;0;0;0;0;1;1;2;1;1;1;0;0;0;2;0;0;0;2;0;0;1;1;1;2
ZSCAN5C_M10321_1.94d.bed	0.18556701030927836	18	97	27452	2;0;0;0;0;0;0;1;0;0;1;0;1;1;0;0;1;0;1;2;3;0;0;2;1;1;0;0;1;0;0;0;0;0;1;0;0;0;1;1;0;1;0;0;0;1;3;0;0;0;3;3;0;1;1;0;2;0;0;2;1;0;2;0;0;2;0;1;1;1;2;0;0;2;1;0;0;2;0;1;0;3;2;1;1;0;0;2;1;0;2;1;0;1;0;0;0;0;0;0;0;1;2;0;2;0;0;1;0;0;1;1;0;0;1;0;0;0;2;0;0;0;0;0;0;0;2;0;1;1;1;2;0;2;0;0;1;0;1;0;1;0;0;0;1;2;0;1;0;1
YY1_M10305_1.94d.bed	0.18518518518518517	15	81	19534	2;0;0;0;1;1;1;0;1;0;0;1;1;0;2;0;0;0;1;1;1;0;1;0;0;0;0;1;1;1;0;0;0;0;1;2;1;0;0;3;2;2;0;2;0;0;0;0;0;2;2;1;1;0;1;2;1;1;1;1;0;0;0;1;1;1;1;1;0;1;1;2;1;0;0;1;0;2;1;1;2;0;1;0;0;1;0;0;0;0;0;1;0;0;0;1;0;1;0;0;0;0;0;1;0;0;0;0;0;0;0;0;0;0;1;0;0;0;0;0;0;1;1;0;0;0;0;2;0;0;0;1;0;0;0;0;2;0;2;0;0;0;1;0;0;0;2;0;0;1
ZNF17_ZNF17.RCADE.bed	0.18478260869565216	187	1012	89328	9;4;3;2;1;6;7;6;6;6;7;4;4;9;8;3;9;9;4;5;7;8;3;5;6;11;7;7;10;6;6;5;7;10;11;9;5;6;3;13;4;7;6;7;12;3;7;7;8;10;7;9;13;5;10;6;5;4;7;13;9;8;6;13;13;10;9;14;12;13;16;11;7;14;11;14;12;9;13;12;10;9;9;10;7;7;4;5;7;2;7;9;7;6;9;1;4;5;9;7;3;3;7;4;3;5;8;5;8;5;4;3;8;5;3;4;3;9;3;12;3;4;2;5;5;8;6;11;5;8;4;4;4;2;2;4;3;10;5;5;4;5;2;6;2;6;4;4;5;1
ARNTL_M05565_1.94d.bed	0.18461538461538463	12	65	19199	2;2;0;0;0;0;0;2;0;0;0;1;0;0;0;0;0;1;1;0;0;0;0;0;0;2;0;0;0;0;0;1;0;1;0;0;0;2;1;0;0;0;0;0;0;0;0;1;0;1;2;1;0;3;0;0;2;1;0;0;0;0;5;2;0;0;2;0;3;0;0;2;0;1;0;0;0;1;4;0;1;0;0;2;0;0;0;0;0;0;0;0;2;0;1;0;1;0;0;0;0;1;1;0;1;0;0;0;0;0;0;0;0;0;0;0;0;0;0;0;0;0;0;0;0;0;2;0;0;0;0;1;0;0;0;0;0;1;0;0;2;0;0;0;0;0;0;0;0;1
BHLHE41_M05584_1.94d.bed	0.18461538461538463	12	65	19199	2;2;0;0;0;0;0;2;0;0;0;1;0;0;0;0;0;1;1;0;0;0;0;0;0;2;0;0;0;0;0;1;0;1;0;0;0;2;1;0;0;0;0;0;0;0;0;1;0;1;2;1;0;3;0;0;2;1;0;0;0;0;5;2;0;0;2;0;3;0;0;2;0;1;0;0;0;1;4;0;1;0;0;2;0;0;0;0;0;0;0;0;2;0;1;0;1;0;0;0;0;1;1;0;1;0;0;0;0;0;0;0;0;0;0;0;0;0;0;0;0;0;0;0;0;0;2;0;0;0;0;1;0;0;0;0;0;1;0;0;2;0;0;0;0;0;0;0;0;1
BHLHE40_M08516_1.94d.bed	0.18461538461538463	12	65	19199	2;2;0;0;0;0;0;2;0;0;0;1;0;0;0;0;0;1;1;0;0;0;0;0;0;2;0;0;0;0;0;1;0;1;0;0;0;2;1;0;0;0;0;0;0;0;0;1;0;1;2;1;0;3;0;0;2;1;0;0;0;0;5;2;0;0;2;0;3;0;0;2;0;1;0;0;0;1;4;0;1;0;0;2;0;0;0;0;0;0;0;0;2;0;1;0;1;0;0;0;0;1;1;0;1;0;0;0;0;0;0;0;0;0;0;0;0;0;0;0;0;0;0;0;0;0;2;0;0;0;0;1;0;0;0;0;0;1;0;0;2;0;0;0;0;0;0;0;0;1
NFIA_M08959_1.94d.bed	0.18438538205980065	111	602	50870	5;2;2;0;3;9;1;4;3;0;5;2;2;1;4;0;6;1;2;3;1;3;4;1;0;2;4;4;3;0;2;2;3;6;5;1;2;5;2;5;7;4;4;6;3;5;4;1;4;0;2;5;1;0;0;4;10;3;8;4;4;11;2;10;7;7;9;13;3;5;5;7;8;3;12;3;11;6;3;9;9;7;9;1;4;7;7;5;5;7;6;5;9;6;4;4;8;5;4;4;4;7;0;8;1;1;4;3;4;2;2;4;0;4;3;8;4;2;1;3;3;0;1;5;7;3;11;2;0;3;4;3;1;2;4;5;2;1;3;1;6;3;3;3;1;2;3;4;5;6
SP1_M09177_1.94d.bed	0.18423855165069222	173	939	61790	6;4;10;7;4;4;3;5;4;5;5;6;7;4;2;7;7;5;6;9;5;6;1;6;9;5;2;6;5;1;3;3;6;6;2;13;5;7;5;5;3;14;5;8;10;6;15;10;9;10;8;8;8;9;11;4;7;14;11;7;6;7;9;8;14;13;12;15;13;6;10;15;7;6;10;8;14;14;7;9;17;9;13;14;6;9;15;8;12;11;11;7;9;4;8;3;5;2;2;6;4;8;6;3;2;4;5;1;3;5;4;6;1;3;3;4;3;2;5;1;7;6;4;3;6;2;1;2;3;3;2;3;2;3;4;2;5;2;3;6;3;2;9;3;2;2;0;4;6;3
ZNF619_ZNF619.MEME.bed	0.18382352941176472	200	1088	85210	9;4;8;9;2;4;8;5;9;6;5;3;10;6;3;6;4;5;4;2;5;6;6;8;8;2;6;8;6;5;6;7;6;7;8;9;4;10;9;5;3;12;4;11;6;7;5;6;6;5;11;5;9;11;6;7;12;9;7;6;10;7;8;16;14;12;15;15;8;12;13;6;12;9;18;14;15;15;8;9;12;19;15;7;8;8;6;11;10;12;9;7;9;7;5;7;4;12;9;10;11;11;7;6;5;10;4;8;2;7;8;9;3;5;4;2;4;3;7;3;3;3;5;5;5;6;7;3;3;3;8;5;6;8;3;5;5;6;6;8;4;4;6;4;8;4;3;7;5;6
SP4_M06130_1.94d.bed	0.18341968911917098	177	965	61195	5;4;6;5;6;4;1;7;3;8;3;6;8;3;4;9;7;5;3;11;8;5;4;7;8;8;2;7;5;1;2;3;6;5;3;10;4;5;9;8;5;15;5;10;7;8;13;9;7;8;11;9;9;8;9;8;9;14;10;8;6;7;12;6;16;16;14;11;13;7;9;15;8;6;11;10;16;11;6;15;14;14;10;11;10;8;13;10;11;13;11;6;9;2;6;3;5;5;3;7;5;5;7;5;1;6;6;2;2;6;4;6;2;3;5;3;1;1;5;0;6;7;2;2;2;4;1;1;3;4;3;3;1;4;9;2;4;5;1;4;2;3;8;4;1;2;0;4;7;4
IRF1_M06920_1.94d.bed	0.1825726141078838	44	241	41617	2;0;0;0;2;0;0;2;2;1;0;4;0;1;2;2;1;0;0;2;2;1;3;3;0;2;2;2;1;1;1;1;0;2;3;1;0;0;1;0;1;1;0;3;2;1;1;3;2;3;4;4;1;1;2;0;1;2;5;1;2;1;2;2;1;6;3;1;4;4;2;2;4;0;3;2;4;3;1;3;3;1;5;3;5;4;2;4;2;5;3;0;0;3;2;3;3;1;2;0;2;2;0;2;0;4;0;0;0;2;1;0;1;1;1;0;0;1;1;1;1;2;2;2;2;2;1;0;2;1;0;1;1;2;2;1;2;1;0;3;0;1;1;0;0;1;0;2;1;1
HES1_M00238_1.94d.bed	0.18250950570342206	48	263	35628	2;1;0;0;1;0;0;0;3;0;1;3;0;2;2;2;1;1;3;4;1;3;1;0;2;0;1;0;3;4;5;0;3;2;3;1;1;1;2;0;0;3;0;2;1;1;2;1;2;3;3;2;0;0;4;3;6;1;0;4;2;1;1;2;3;2;3;7;1;0;5;0;8;3;0;2;2;4;4;5;3;2;2;2;0;0;4;1;2;2;1;2;1;2;3;1;1;4;0;1;0;3;2;2;0;1;1;1;4;2;1;3;1;0;1;3;1;2;4;2;1;1;1;2;3;5;2;1;2;1;1;3;1;1;0;1;1;1;0;1;2;2;0;3;0;2;0;2;1;1
MGA_M05904_1.94d.bed	0.18181818181818182	6	33	21276	1;1;0;0;0;0;0;0;0;0;0;0;0;0;0;0;0;0;0;0;0;0;1;0;0;0;0;0;0;1;0;0;0;0;0;2;0;0;2;0;0;0;0;0;0;1;0;0;2;0;0;0;0;0;0;0;0;0;1;0;0;0;2;0;0;2;0;0;0;0;0;0;0;0;2;0;0;0;0;0;0;0;0;3;0;0;0;0;0;0;0;0;0;0;0;0;0;0;0;0;0;0;0;0;1;2;0;0;0;0;0;0;0;0;0;0;1;0;0;0;1;0;0;0;0;0;0;2;1;0;0;0;0;1;0;0;0;0;0;0;0;0;0;1;0;0;0;0;0;1
ZSCAN10_M00592_1.94d.bed	0.18181818181818182	26	143	31918	2;0;0;0;1;1;1;2;1;1;2;1;0;0;2;0;3;1;0;0;1;1;0;0;0;3;2;0;0;0;3;1;2;1;2;1;1;0;1;0;0;0;0;1;1;1;1;1;2;1;2;1;1;1;0;0;2;3;0;1;0;0;3;3;0;2;1;1;0;4;2;0;4;4;0;3;3;1;1;0;1;1;1;0;1;0;0;1;0;0;0;3;3;0;1;0;0;1;0;3;0;4;0;0;0;0;1;2;2;1;0;0;0;1;1;1;1;0;1;0;1;2;1;0;0;1;0;0;2;1;1;1;1;0;2;3;2;0;0;1;0;1;0;0;0;0;0;2;0;1
ZNF343_M09359_1.94d.bed	0.1814516129032258	45	248	25296	5;0;1;1;1;4;2;3;2;0;1;0;3;2;3;1;1;0;2;1;2;2;1;1;0;0;1;4;4;5;0;3;0;0;2;2;2;2;0;3;1;1;2;2;1;4;0;1;0;0;3;3;0;4;0;2;4;2;1;2;3;2;0;5;2;2;0;1;2;2;2;4;1;3;3;2;4;4;8;2;3;1;2;4;5;1;1;3;2;3;1;1;2;1;2;1;2;1;0;1;1;3;1;2;1;1;0;0;1;0;3;0;0;1;1;2;1;1;0;1;1;2;1;2;0;0;1;0;0;2;4;0;0;2;2;2;1;3;0;1;2;1;1;0;1;0;2;3;2;2
AR_M05564_1.94d.bed	0.18110236220472442	23	127	25042	1;0;0;1;1;0;1;0;1;2;0;0;2;0;2;0;2;0;0;0;0;0;1;0;0;0;4;0;0;0;1;0;0;1;0;0;0;0;0;0;0;0;0;0;0;0;3;2;0;2;0;0;0;2;2;0;0;0;4;2;2;0;0;1;2;3;0;1;0;3;1;5;2;2;2;0;3;0;0;1;0;2;0;0;4;2;0;0;0;0;2;2;2;1;3;4;5;0;0;2;0;1;4;0;2;0;0;2;0;3;0;2;0;0;3;0;0;2;0;0;0;0;0;0;1;0;1;0;0;0;0;1;1;0;0;0;2;0;4;0;0;0;0;2;0;0;0;0;0;1
FIGLA_M05705_1.94d.bed	0.18072289156626506	15	83	28835	2;0;0;0;0;0;0;0;0;0;0;1;1;3;2;1;0;0;0;0;1;0;0;0;0;2;1;0;0;0;2;0;1;1;0;2;0;0;1;1;0;0;1;0;0;0;0;2;0;0;1;0;0;2;1;1;0;0;0;1;2;0;0;0;0;0;1;1;0;2;0;0;0;2;2;0;1;2;1;1;1;0;1;0;1;3;0;1;0;0;0;1;0;0;1;1;0;1;0;0;2;1;2;0;0;1;0;0;1;0;1;2;0;0;0;1;1;1;1;0;1;0;0;0;0;0;1;2;0;0;2;0;0;0;1;0;0;0;0;1;0;1;0;0;1;0;0;0;0;1
CREB3_M10072_1.94d.bed	0.18055555555555555	13	72	17802	2;0;0;1;0;0;0;1;1;0;1;1;0;0;1;0;0;0;0;0;2;0;0;1;0;0;0;1;0;0;0;1;0;0;0;0;1;3;1;0;1;1;2;0;0;0;0;0;3;0;0;0;0;0;1;0;1;1;0;0;0;0;1;0;0;1;0;1;1;0;0;0;1;1;3;3;1;2;1;0;1;0;0;1;0;0;0;0;0;0;0;0;0;1;0;1;0;0;1;1;0;0;1;1;1;0;0;1;0;2;0;1;0;0;1;0;1;0;0;1;0;0;0;0;0;1;0;2;0;0;1;0;0;0;1;1;1;0;0;0;1;1;0;0;1;0;0;0;0;1
ZNF143_M06241_1.94d.bed	0.1794871794871795	28	156	31370	2;1;0;1;0;0;3;1;1;0;1;2;3;4;1;1;2;0;2;1;2;0;1;2;0;0;3;2;0;1;1;0;1;0;2;1;1;1;0;2;2;0;1;1;1;1;3;3;1;2;0;1;1;0;2;0;1;0;1;0;0;1;1;1;0;1;1;2;1;1;2;2;3;2;3;1;1;3;3;0;0;2;1;2;2;0;1;0;2;0;1;1;1;1;0;0;0;1;0;2;0;1;1;2;2;0;0;1;0;2;1;3;0;0;0;1;0;2;2;0;1;1;0;0;2;1;0;1;0;0;2;1;1;2;1;1;1;0;2;1;0;0;1;0;0;0;1;1;1;2
GRHL2_M06916_1.94d.bed	0.1794871794871795	21	117	27817	2;0;0;2;0;1;0;1;0;0;0;0;2;2;1;0;0;0;0;0;1;0;0;1;0;1;0;1;0;1;0;4;0;0;1;2;1;2;0;0;3;0;0;0;0;0;0;1;1;0;2;0;2;0;0;0;0;0;1;0;0;1;0;0;2;0;2;0;0;0;5;1;0;2;2;1;0;0;2;0;3;1;0;1;2;0;0;2;0;0;1;0;0;0;2;1;0;0;3;0;0;2;1;0;3;2;0;0;0;0;1;0;1;2;4;1;3;0;0;1;2;2;1;2;1;0;0;0;0;0;2;2;0;0;0;0;0;0;2;0;3;0;3;0;0;0;0;2;1;2
ZNF771_M09401_1.94d.bed	0.17857142857142858	5	28	16359	1;0;0;0;0;1;0;1;0;0;0;0;0;0;0;0;0;0;1;0;0;0;0;0;0;1;0;0;0;0;0;0;0;0;1;0;0;0;0;0;0;1;0;0;0;0;0;0;0;0;0;0;0;0;0;0;0;0;1;0;0;0;0;0;0;0;1;0;0;0;0;1;0;0;0;2;0;0;0;0;0;0;0;0;0;0;0;0;0;0;1;0;0;1;0;0;0;0;0;0;0;0;0;1;0;0;0;0;0;0;0;0;0;0;0;0;0;0;2;0;0;0;0;0;1;1;0;0;1;1;1;0;0;0;0;0;0;1;0;1;0;0;0;0;2;0;0;0;0;1
SKOR1_M09133_1.94d.bed	0.17857142857142858	5	28	15429	1;0;0;0;0;1;0;0;0;0;1;0;0;0;0;0;0;0;0;0;0;0;0;0;0;0;0;1;0;0;1;0;0;0;0;1;0;0;0;0;0;0;0;0;1;0;0;0;0;0;0;0;1;1;0;0;0;1;0;0;0;0;0;0;0;1;0;0;2;1;0;0;1;0;0;0;0;0;0;0;0;0;0;0;0;0;0;0;0;0;0;0;0;0;0;0;0;0;0;0;0;0;0;0;1;0;0;0;0;0;0;0;0;0;0;0;0;1;0;1;1;0;0;0;1;0;0;0;0;0;1;0;0;0;1;0;0;0;0;0;1;0;0;0;0;0;0;1;1;2
ZNF213_M10324_1.94d.bed	0.17755102040816326	87	490	36871	7;1;1;1;2;2;5;3;4;1;6;3;4;1;5;0;0;4;3;3;3;4;2;4;3;1;4;2;4;4;1;1;1;3;6;3;2;2;4;8;2;5;2;2;1;0;3;6;5;5;7;5;2;7;6;3;5;6;5;5;2;5;6;6;3;6;5;6;1;8;5;9;6;4;6;6;3;5;5;5;6;7;5;3;2;5;2;4;4;2;5;2;2;2;6;2;7;5;1;6;5;2;3;3;1;1;2;3;4;3;1;3;4;2;2;1;1;2;2;6;1;1;3;3;4;2;2;2;1;3;1;3;1;0;2;1;4;0;0;2;3;2;2;2;2;2;2;0;5;2
NFYC_M06674_1.94d.bed	0.1774193548387097	33	186	30924	2;0;0;0;2;3;1;0;0;1;0;2;2;1;0;2;0;2;3;2;1;2;1;2;2;1;0;0;1;0;0;2;0;0;3;3;2;0;1;2;1;0;3;1;0;1;1;0;1;0;0;1;3;2;0;0;2;0;1;1;3;3;1;4;0;1;2;1;2;2;3;1;4;2;0;2;2;1;2;1;4;3;3;2;3;1;2;1;1;4;2;1;5;1;0;0;3;3;1;0;1;1;1;0;0;2;1;1;0;0;0;0;0;3;0;0;2;0;1;0;0;2;3;0;2;2;1;2;0;1;0;1;2;1;1;0;1;2;0;0;3;1;1;1;0;0;1;1;0;2
ATOH7_M08749_1.94d.bed	0.17647058823529413	3	17	14073	1;1;0;1;0;0;0;0;0;2;0;0;0;0;0;0;0;2;0;0;0;0;2;0;0;0;0;1;0;0;0;0;0;0;0;0;0;0;0;0;0;0;0;0;0;0;0;0;0;0;0;0;0;0;0;0;0;0;0;0;0;0;0;0;1;0;0;0;0;0;0;0;0;0;1;0;0;0;0;0;0;0;0;0;0;0;1;0;0;0;0;0;0;0;0;0;0;0;0;0;0;0;0;1;0;0;0;0;0;0;0;1;0;0;0;0;0;0;0;0;0;0;0;0;0;0;0;0;0;0;0;0;0;0;0;0;0;0;0;0;0;0;0;0;0;0;0;0;0;1
USF1_M09265_1.94d.bed	0.17647058823529413	27	153	23948	1;1;2;1;0;0;1;1;0;1;0;0;2;2;1;0;1;3;0;1;1;0;1;2;2;2;1;0;0;0;1;2;1;0;2;0;3;0;0;0;2;1;1;0;1;4;0;0;1;2;1;1;1;5;2;1;0;2;2;0;2;0;1;1;1;2;0;1;3;3;1;1;0;0;4;2;0;1;2;2;3;3;0;2;2;3;3;2;0;0;0;1;0;0;2;2;1;0;1;2;1;2;0;0;1;0;0;2;0;0;0;1;1;0;1;1;0;0;0;0;2;1;2;0;0;1;0;1;3;0;0;0;0;1;0;1;1;0;1;0;0;0;0;2;0;1;1;1;3;3
USF1_M09267_1.94d.bed	0.17647058823529413	27	153	23948	1;1;2;1;0;0;1;1;0;1;0;0;2;2;1;0;1;3;0;1;1;0;1;2;2;2;1;0;0;0;1;2;1;0;2;0;3;0;0;0;2;1;1;0;1;4;0;0;1;2;1;1;1;5;2;1;0;2;2;0;2;0;1;1;1;2;0;1;3;3;1;1;0;0;4;2;0;1;2;2;3;3;0;2;2;3;3;2;0;0;0;1;0;0;2;2;1;0;1;2;1;2;0;0;1;0;0;2;0;0;0;1;1;0;1;1;0;0;0;0;2;1;2;0;0;1;0;1;3;0;0;0;0;1;0;1;1;0;1;0;0;0;0;2;0;1;1;1;3;3
TET1_M00880_1.94d.bed	0.176	44	250	19014	4;0;0;2;1;0;1;3;4;0;2;2;2;0;1;4;1;2;1;1;1;0;2;1;1;0;0;3;0;3;3;2;2;1;1;2;3;1;4;1;3;2;2;0;1;7;2;2;2;4;4;2;2;1;3;4;4;4;6;3;1;0;2;1;5;1;1;7;0;3;3;4;6;3;4;2;2;2;2;3;3;0;0;2;4;2;0;0;2;1;1;1;3;1;1;1;2;1;2;3;3;0;2;1;1;2;2;0;2;1;1;0;1;1;1;4;1;1;1;0;1;1;1;1;1;3;2;2;1;0;0;0;0;1;1;1;1;2;0;0;0;1;0;0;1;0;0;0;0;1
ZNF69_ZNF69.MEME.bed	0.17592592592592593	38	216	32310	1;0;0;1;0;0;0;0;1;3;1;0;2;1;4;3;2;1;4;0;2;0;0;1;1;0;1;2;3;1;3;3;2;2;2;1;0;2;1;3;1;1;3;3;3;0;2;3;1;1;0;1;1;1;3;2;3;1;3;1;3;3;0;2;2;1;1;1;1;2;3;5;0;4;3;4;1;3;2;1;1;1;4;2;3;6;3;0;1;1;0;0;0;2;0;2;2;2;0;2;2;0;1;2;3;2;0;1;0;1;1;2;0;1;0;0;2;1;0;1;0;2;1;1;0;1;1;1;3;2;1;0;0;0;1;2;1;3;0;1;2;0;2;0;1;4;0;1;1;1
HIVEP1_M06846_1.94d.bed	0.17592592592592593	38	216	27850	3;1;0;1;0;1;0;4;0;1;0;0;3;5;1;0;1;3;1;4;0;4;0;0;1;2;0;3;0;1;5;2;1;0;1;0;0;0;0;4;3;2;0;2;3;1;3;0;1;0;2;4;1;3;4;1;1;3;2;5;2;1;3;1;1;0;2;3;1;4;2;5;3;4;3;2;0;1;1;1;3;2;3;2;2;3;2;4;1;1;1;1;2;2;2;0;1;0;1;2;0;1;1;0;2;2;0;1;0;0;0;1;2;2;1;2;2;0;1;0;1;1;2;1;1;1;1;0;2;1;1;2;1;0;1;0;1;1;0;1;0;2;3;0;0;1;0;1;1;1
HNF4A_M05803_1.94d.bed	0.17582417582417584	16	91	25719	1;0;0;1;2;2;0;2;0;0;0;0;2;0;3;0;2;1;0;0;0;1;0;0;1;1;1;0;1;0;0;0;2;1;1;1;0;0;2;0;2;2;1;0;0;1;1;0;0;0;0;0;0;0;2;0;3;0;0;0;0;0;0;1;0;1;1;1;0;0;2;0;1;0;4;0;1;1;0;2;1;1;2;1;0;1;0;0;0;0;0;0;0;0;0;0;0;5;1;0;0;1;3;1;0;0;0;0;1;1;0;0;1;0;1;1;1;1;1;0;0;0;0;1;0;0;0;0;0;1;1;1;0;0;1;0;0;0;0;0;1;0;1;1;0;0;0;0;0;2
STAT3_M05480_1.94d.bed	0.175	49	280	37455	2;1;1;0;0;1;2;1;0;0;0;2;2;4;1;0;3;0;2;1;3;1;1;3;0;0;2;1;3;1;1;2;5;3;0;0;5;3;2;1;1;2;1;2;0;2;4;3;0;2;1;2;0;3;3;2;2;2;2;7;1;2;6;1;2;3;4;0;4;4;2;2;6;2;4;3;4;1;1;3;6;2;4;4;1;1;3;1;0;2;4;3;5;1;1;3;4;3;2;1;2;2;0;1;2;1;1;1;3;0;2;2;1;2;0;2;4;2;0;0;2;4;1;5;0;0;3;1;3;0;1;1;3;1;3;1;1;1;1;1;1;0;0;0;2;1;2;4;0;1
MLX_M08929_1.94d.bed	0.1743119266055046	19	109	21025	2;0;1;1;0;0;0;0;0;0;1;1;0;1;0;0;0;1;0;0;1;0;0;2;1;0;1;1;0;0;0;0;0;0;0;2;2;1;0;0;0;1;0;0;1;2;2;0;2;0;2;1;1;2;1;2;0;0;1;1;2;1;1;1;3;2;0;1;0;2;1;0;2;0;2;2;2;1;1;1;1;2;0;1;0;6;0;1;1;0;1;2;1;1;2;1;1;0;0;2;1;0;0;0;0;0;0;1;1;1;0;0;1;0;1;0;0;0;1;0;1;1;1;0;1;0;0;0;0;1;0;0;0;1;0;1;0;0;1;1;0;1;0;1;1;0;0;0;1;2
ZNF765_ZNF765.RCADE.bed	0.17412417620534165	502	2883	184839	11;21;2;14;19;11;14;21;12;18;14;14;9;13;15;13;19;15;20;16;18;26;21;23;19;21;15;19;17;19;15;25;17;18;25;18;21;27;17;18;28;22;17;13;22;21;23;17;7;19;27;24;24;28;26;25;29;12;29;27;33;20;20;37;31;44;25;38;45;32;29;36;23;35;20;21;34;42;28;34;28;30;32;36;29;22;17;19;21;28;19;26;7;16;24;19;24;13;9;17;17;18;15;23;16;17;11;17;16;16;9;10;15;14;11;11;13;13;9;17;16;19;13;16;16;20;5;9;10;10;12;8;15;20;13;19;1…
CENPB_M05595_1.94d.bed	0.17391304347826086	4	23	240498	1;1;0;0;0;0;0;0;0;1;0;0;0;0;0;0;0;0;0;0;0;0;0;0;0;0;0;0;0;0;0;0;0;0;0;0;0;0;0;0;0;0;0;0;0;0;1;0;0;0;0;0;0;0;0;0;1;1;0;0;0;0;0;0;0;0;0;1;0;0;0;0;1;0;1;0;0;0;0;0;0;0;0;0;0;1;0;0;0;1;0;0;0;0;0;0;0;0;0;0;1;0;0;0;0;0;0;0;0;0;0;1;0;0;0;0;0;0;0;0;0;0;0;0;0;0;0;0;0;0;0;3;0;0;0;0;1;0;1;0;0;1;1;1;0;0;0;0;0;1
CDC5L_M03776_1.94d.bed	0.17391304347826086	4	23	16949	1;1;0;0;0;0;1;0;0;0;0;0;0;0;0;0;0;0;0;0;0;0;0;0;0;0;0;0;0;0;0;0;0;0;0;0;0;0;1;0;1;0;0;0;1;0;1;0;0;0;0;0;1;0;0;0;0;0;1;0;0;0;0;0;1;0;0;0;0;0;1;0;0;0;0;0;0;1;0;0;0;0;0;0;0;0;1;1;1;0;0;1;0;0;0;0;1;0;0;0;0;0;0;0;0;0;0;0;0;0;0;0;0;0;0;0;0;0;0;0;0;0;0;0;1;0;0;0;0;1;0;1;0;0;0;0;0;0;1;0;0;0;0;0;0;0;0;0;0;1
ASCL1_M08476_1.94d.bed	0.1738382099827883	101	581	65645	2;5;1;1;1;2;0;0;2;0;4;5;6;1;4;1;3;2;2;1;7;2;3;6;3;7;4;4;3;1;6;2;2;3;4;2;3;6;6;3;5;6;5;2;7;3;2;5;9;4;4;2;3;7;1;3;4;6;5;10;8;8;7;6;6;4;6;2;5;6;5;9;4;3;8;11;13;4;7;3;12;3;7;6;3;9;8;4;3;6;7;2;5;5;2;3;5;8;2;4;1;4;3;1;1;4;2;2;9;2;1;3;2;5;0;3;0;4;7;1;2;3;3;1;5;4;2;0;6;2;2;3;2;4;2;2;4;4;1;2;4;2;4;1;1;1;2;3;4;7
ZNF792_ZNF792.MEME.bed	0.1724137931034483	1220	7076	255086	33;32;19;34;29;17;35;25;34;42;32;35;37;34;42;37;57;38;52;37;45;41;48;49;46;40;40;53;62;51;49;61;61;49;52;59;57;65;50;61;60;67;57;65;63;65;63;65;71;85;70;78;68;73;71;101;68;76;52;65;84;99;84;82;97;88;76;92;84;64;75;73;75;73;79;79;68;68;63;60;71;88;80;66;69;49;67;48;39;45;50;70;64;43;40;38;55;35;34;44;33;39;38;26;26;30;35;29;32;38;22;25;29;38;26;28;25;36;24;27;22;28;21;34;24;27;21;15;21;38;21;25;22…
ZNF441_ZNF441.RCADE.bed	0.1718213058419244	400	2328	200699	14;11;15;19;14;15;10;11;8;8;20;8;18;20;14;15;16;16;17;13;10;20;19;14;12;17;15;16;13;12;15;17;24;13;15;14;19;15;14;19;16;19;22;16;22;11;21;13;22;15;16;21;17;19;18;22;18;12;21;17;23;14;24;19;28;26;26;42;30;26;23;25;19;24;34;30;32;29;21;26;15;21;20;28;19;16;22;18;15;14;17;12;15;14;10;15;12;12;11;12;15;16;12;18;18;4;13;8;6;9;18;11;4;11;9;8;11;5;9;13;5;10;9;11;10;17;17;9;8;13;9;12;8;3;9;13;4;11;9;16;1…
MBD2_M06638_1.94d.bed	0.17167381974248927	80	466	27214	1;1;2;4;1;1;3;1;1;1;2;4;3;1;1;4;1;1;1;3;3;2;6;3;2;2;2;4;3;2;1;5;6;6;5;5;2;7;4;6;3;3;3;11;3;3;10;5;3;5;7;5;2;5;6;4;8;6;5;3;8;2;4;10;6;9;10;3;9;5;3;5;7;7;7;2;4;3;7;3;2;5;4;10;8;4;6;4;2;1;4;1;2;0;3;1;2;4;1;1;2;2;5;1;2;0;3;3;2;1;1;2;2;3;1;0;2;0;0;0;2;0;1;0;3;0;0;1;1;4;2;2;1;3;1;2;1;0;1;1;2;2;0;0;3;2;1;2;1;2
ZNF442_ZNF442.RCADE.bed	0.1715686274509804	35	204	49492	2;0;1;1;2;1;1;2;1;2;2;1;3;0;2;0;2;1;1;0;1;2;3;2;2;1;1;1;1;4;2;1;0;1;2;3;4;0;0;0;0;3;0;1;0;1;0;2;2;0;0;0;0;1;0;1;0;0;2;1;1;1;2;1;1;1;2;0;4;2;2;5;2;2;4;4;0;0;2;0;1;4;1;1;2;1;1;0;0;3;0;2;1;4;2;0;2;1;0;3;0;2;1;1;1;1;0;2;1;3;0;2;0;2;1;0;1;1;1;2;1;2;3;0;1;1;2;2;0;1;2;2;0;0;2;1;1;3;1;3;3;0;2;2;0;3;3;0;2;3
ZBTB7B_M09311_1.94d.bed	0.17142857142857143	6	35	14224	1;1;0;0;1;0;1;0;0;0;0;0;0;0;0;0;1;0;1;1;0;0;0;0;0;0;1;0;0;0;1;0;0;1;1;0;1;0;0;0;0;0;1;0;0;0;0;0;1;1;0;0;0;0;1;0;0;0;0;0;0;0;0;0;0;0;0;0;1;0;0;1;0;1;1;0;0;0;1;0;0;0;1;0;0;0;0;1;0;0;0;0;1;0;0;2;0;0;0;0;0;0;0;0;0;1;0;1;0;0;0;0;1;0;0;0;0;0;0;0;0;0;0;1;0;0;0;1;0;0;0;0;0;0;1;0;0;0;0;0;0;0;0;0;0;0;0;0;1;1
ZBTB7A_M09309_1.94d.bed	0.17073170731707318	7	41	14140	1;1;0;0;0;1;0;0;0;0;1;0;0;0;1;1;0;0;1;0;0;3;0;0;0;0;0;0;0;0;0;0;0;2;0;1;1;0;1;0;0;0;0;0;0;0;0;0;0;0;1;0;0;0;1;0;1;0;1;0;0;1;0;0;0;0;1;1;0;0;0;0;0;0;0;0;0;2;0;1;0;0;0;1;0;0;1;1;0;0;0;1;0;0;0;0;0;0;1;0;0;0;0;1;0;0;0;0;0;0;0;0;1;0;0;0;0;1;0;0;0;0;0;0;0;0;0;0;0;0;0;0;0;1;0;1;0;0;0;1;0;0;1;0;0;0;0;0;1;2
NFYA_M06672_1.94d.bed	0.1702127659574468	32	188	33242	2;0;0;1;1;3;0;0;0;2;3;1;2;1;1;0;0;0;3;0;2;1;2;2;1;2;0;0;2;1;0;0;0;1;1;0;0;1;4;1;1;0;3;2;1;1;1;0;1;1;0;0;0;0;2;0;3;0;2;4;1;3;2;2;1;2;2;2;1;1;4;2;4;1;0;1;2;2;2;1;3;3;2;3;3;0;3;0;3;2;2;1;5;3;1;0;3;4;0;2;1;1;1;0;0;0;2;1;0;0;0;0;1;4;0;0;5;1;0;0;0;0;2;0;2;1;1;2;0;1;0;1;0;3;0;2;0;2;0;0;2;2;0;1;0;1;1;1;1;2
ELF1_M09501_1.94d.bed	0.16981132075471697	9	53	16142	2;1;0;1;0;0;0;0;0;0;1;0;1;0;1;1;1;0;1;0;0;1;1;0;0;0;0;0;0;0;0;0;1;0;0;1;0;1;0;0;0;1;0;0;0;0;0;0;0;0;0;0;0;0;0;0;0;0;0;0;0;0;2;1;0;1;1;0;0;0;0;1;1;1;1;1;0;1;1;0;0;1;0;0;1;0;1;0;0;0;0;1;0;1;0;1;0;0;0;0;0;1;0;0;1;0;0;1;0;0;0;0;0;0;2;0;1;0;1;1;1;0;2;0;0;0;0;0;1;0;0;1;0;0;0;0;0;0;0;0;1;0;1;1;0;0;1;0;0;1
NR0B1_M06682_1.94d.bed	0.1694915254237288	80	472	33659	5;2;4;3;3;4;4;2;3;4;4;1;3;3;1;1;2;1;2;1;2;2;4;2;2;1;5;1;1;2;3;3;1;0;1;0;2;4;3;7;3;2;4;4;1;5;8;5;1;4;4;3;3;2;3;1;5;5;9;2;13;8;6;9;6;4;2;3;6;9;6;4;4;2;4;3;2;6;6;4;10;5;6;5;5;8;8;6;7;5;3;5;0;2;2;2;3;2;4;4;0;1;2;0;4;6;1;2;1;3;1;3;4;3;3;1;4;5;1;0;6;1;1;3;2;2;1;1;0;4;1;2;3;0;1;3;1;1;0;4;1;3;0;0;5;2;0;2;0;4
ZNF12_ZNF12.RCADE.bed	0.1692169216921692	188	1111	75186	4;2;11;5;5;3;6;5;3;6;5;4;11;9;8;4;6;8;4;1;7;7;8;8;6;7;3;5;11;2;10;8;4;9;6;8;10;8;14;11;12;10;5;7;10;11;11;8;10;12;8;4;6;15;9;7;14;7;14;12;11;12;13;19;14;16;19;12;12;17;17;7;14;9;8;14;15;12;12;14;14;6;8;11;8;6;8;11;7;3;7;6;5;9;11;10;6;5;6;5;2;5;4;3;6;7;2;5;3;4;3;3;4;4;10;5;6;3;5;7;2;6;4;3;7;6;8;2;5;5;8;7;4;5;6;8;4;4;8;1;5;4;1;5;8;2;4;3;5;6
TLX1_M06827_1.94d.bed	0.1691919191919192	67	396	45850	6;3;2;2;3;3;0;3;1;3;2;4;2;5;2;3;2;2;7;0;2;2;2;6;1;2;1;2;1;1;2;1;1;4;6;4;1;2;2;1;3;3;3;4;5;3;1;1;2;3;2;1;4;1;2;1;2;2;6;3;3;5;4;4;3;9;4;3;4;0;2;5;3;4;7;2;7;1;6;7;3;7;5;3;2;4;3;1;4;5;3;5;3;1;2;2;2;1;5;3;2;3;2;1;2;2;2;4;2;5;3;2;0;2;1;1;1;5;1;4;2;0;3;2;4;2;2;0;1;0;4;1;1;1;1;3;3;0;1;2;2;1;1;3;3;3;4;0;0;2
NR1I3_M07568_1.94d.bed	0.16901408450704225	12	71	21131	1;1;0;0;0;0;0;0;0;0;1;0;0;0;1;0;2;0;0;1;0;0;0;1;0;0;1;0;0;1;0;1;0;0;0;0;2;2;1;0;1;1;1;0;1;0;0;1;0;1;1;0;0;0;0;0;0;0;2;1;1;1;1;1;1;0;1;0;0;1;0;0;1;0;0;0;0;5;0;0;4;0;0;0;1;0;0;0;0;0;2;0;0;0;0;0;0;2;1;0;2;0;1;1;1;1;1;0;0;1;3;0;0;0;2;0;0;0;1;0;0;0;0;0;0;0;0;0;0;0;1;1;0;0;2;0;0;0;0;0;0;0;1;0;0;0;1;0;0;1
HAND1_M08969_1.94d.bed	0.16901408450704225	96	568	53263	2;6;1;4;1;7;0;3;1;2;3;5;5;2;5;0;2;3;3;1;0;0;5;2;2;1;5;5;3;3;2;0;3;5;1;1;3;8;1;2;5;6;1;7;5;2;2;5;7;3;1;7;3;3;3;9;2;7;6;4;3;3;7;2;9;2;4;8;2;1;6;7;8;2;3;5;9;8;9;9;4;9;5;2;6;10;4;2;6;8;11;3;7;3;5;4;3;1;3;3;5;0;6;2;5;6;3;4;5;4;0;6;5;5;5;1;1;6;3;6;0;3;6;1;4;2;2;2;4;3;3;4;3;3;2;4;1;2;6;5;1;1;0;2;1;5;1;5;10;1
STAT1_M06794_1.94d.bed	0.1689497716894977	37	219	35341	3;0;0;0;1;1;2;1;0;2;0;0;1;1;2;1;1;1;0;1;0;1;2;4;1;0;0;0;1;1;2;1;1;1;2;0;2;3;2;1;0;1;1;1;0;1;1;0;0;2;1;1;2;1;1;2;1;1;2;4;2;1;5;3;2;2;3;0;3;0;3;2;2;3;4;3;2;1;2;4;5;0;3;1;1;2;2;2;0;2;1;5;3;3;2;3;2;5;0;0;0;3;2;1;0;1;1;2;1;1;3;0;0;0;1;2;2;0;0;1;2;1;3;1;0;1;2;2;3;2;0;3;4;0;1;1;1;0;0;0;2;1;0;1;1;0;0;4;2;4
CTCF_M05451_1.94d.bed	0.16875981161695447	215	1274	69181	5;2;6;6;3;5;5;2;6;5;5;3;6;6;8;5;9;8;9;12;12;5;7;9;11;6;4;9;8;5;9;3;10;6;10;10;8;11;11;11;6;8;11;6;11;12;8;9;11;8;9;12;8;9;9;18;11;9;15;13;10;21;18;22;12;22;24;21;11;15;12;9;15;13;11;14;13;12;17;20;13;12;12;17;12;19;15;10;13;11;13;12;12;9;6;8;7;3;6;7;8;11;9;3;7;4;6;11;4;4;5;4;4;4;6;2;5;9;2;4;7;4;5;5;5;2;5;2;2;5;5;8;2;4;5;4;2;8;5;10;6;5;6;3;6;4;4;6;7;6
ZSCAN16_M09411_1.94d.bed	0.16806722689075632	20	119	26977	2;0;0;0;1;0;3;2;1;1;2;0;3;0;0;1;0;0;0;1;0;2;0;0;1;0;2;1;1;0;0;1;0;2;0;0;2;0;0;0;1;0;1;0;1;0;1;0;1;1;1;0;2;0;0;1;0;3;0;1;1;2;0;0;0;1;0;1;1;1;1;1;4;0;1;2;2;0;1;2;1;1;0;1;1;2;0;0;0;0;1;2;1;0;1;1;0;1;0;2;1;0;1;0;0;0;0;0;3;0;1;1;2;1;0;1;0;0;0;0;0;1;1;0;0;0;1;4;0;2;0;1;1;0;0;3;0;4;2;0;0;0;2;3;0;0;1;0;1;1
ZNF574_M10384_1.94d.bed	0.16778523489932887	25	149	24784	2;0;2;0;1;1;1;0;1;2;0;2;0;2;1;1;0;3;3;0;0;0;3;0;1;2;0;2;0;0;0;2;1;2;0;2;0;0;1;0;3;1;2;0;1;0;0;1;2;0;0;0;1;1;0;0;1;1;1;2;4;1;4;1;3;0;0;2;1;1;0;2;3;0;1;2;2;2;2;1;2;3;0;0;1;2;0;1;0;1;0;2;0;1;1;0;0;3;0;0;1;2;1;2;1;1;1;1;1;1;0;1;3;1;1;1;0;0;1;3;1;3;0;1;1;1;0;1;1;0;0;1;0;0;0;0;2;0;0;0;1;1;1;0;0;3;0;1;0;2
SP1_M09181_1.94d.bed	0.16734143049932523	248	1482	85507	7;9;13;10;6;4;8;9;7;13;8;7;8;6;4;10;13;12;6;5;6;13;2;13;12;12;6;12;4;6;7;9;12;8;10;11;9;10;6;16;7;24;9;14;10;14;19;13;12;10;13;12;15;11;13;15;10;20;17;14;9;14;16;8;23;17;13;24;20;12;14;19;14;8;20;11;16;12;12;17;21;15;18;16;14;18;13;10;12;15;19;9;11;10;12;7;11;7;6;12;8;8;10;5;6;3;7;4;4;11;6;7;5;5;2;7;3;6;8;3;7;9;6;7;3;7;4;2;2;8;5;6;6;9;10;5;7;5;7;9;4;6;10;8;4;5;1;9;6;10
ZNF611_ZNF611.RCADE.bed	0.16697360343769183	816	4887	171053	18;14;21;17;19;21;31;15;17;22;20;30;22;26;19;23;19;25;28;22;25;30;14;22;21;31;33;25;37;28;34;31;30;35;44;27;37;33;40;31;44;35;45;40;50;35;54;36;45;61;56;40;55;46;62;54;53;56;70;51;60;50;62;59;63;55;62;54;54;50;51;65;54;58;58;57;40;57;44;47;45;49;44;49;48;46;38;39;40;40;36;36;50;40;29;31;36;39;22;38;31;33;31;26;31;29;22;17;22;28;21;29;19;20;28;17;26;27;23;23;18;13;22;20;20;14;15;19;17;17;21;13;19;…
ZNF32_M09355_1.94d.bed	0.16666666666666666	5	30	15039	1;1;0;0;0;0;1;0;1;0;0;0;0;0;0;0;0;0;0;1;0;0;0;0;1;0;0;0;0;0;0;0;1;0;0;0;0;0;0;0;0;0;1;0;0;0;1;0;0;1;0;0;0;1;0;0;0;0;0;0;1;0;1;0;1;0;0;0;0;1;0;1;0;1;0;0;0;0;0;0;0;1;1;0;0;0;0;0;0;0;1;0;1;0;0;0;0;0;0;0;0;1;0;1;0;0;0;0;0;0;0;0;0;0;0;1;0;0;0;0;0;0;0;1;1;0;0;0;0;0;0;0;0;0;0;0;0;0;0;0;0;0;1;0;0;0;0;1;0;1
ZBTB34_M09303_1.94d.bed	0.16666666666666666	11	66	16067	1;0;1;0;0;0;0;0;0;0;0;2;1;0;0;0;1;0;0;1;0;0;1;0;0;1;0;1;0;0;0;1;0;0;0;1;0;1;0;1;0;1;1;1;1;0;0;0;0;0;0;2;0;1;0;0;1;0;0;0;0;0;0;0;0;0;0;0;2;0;1;1;0;1;0;1;0;1;0;2;1;1;0;1;0;0;1;0;0;1;1;0;3;0;0;1;0;0;0;0;0;1;2;0;1;0;0;0;0;1;0;1;0;0;0;0;0;0;2;0;0;2;0;0;1;0;1;0;0;1;1;0;1;1;1;1;0;0;1;0;0;0;0;0;0;1;0;1;1;2
TEAD2_M09221_1.94d.bed	0.16666666666666666	2	12	13797	1;0;0;0;0;0;1;0;0;0;0;0;0;0;0;0;0;0;0;0;0;0;0;0;0;0;0;0;0;0;1;0;0;0;1;1;0;0;0;0;0;0;0;0;0;0;0;0;0;0;0;0;0;0;0;0;0;0;0;0;0;0;0;0;0;1;0;0;0;0;0;0;0;0;0;0;0;1;0;0;0;0;0;0;0;0;0;0;0;0;0;0;0;0;0;0;0;0;0;0;0;0;0;0;0;0;0;0;0;0;0;0;0;0;0;0;0;0;0;0;0;0;0;0;0;0;0;0;0;2;0;0;0;0;0;0;0;1;0;0;0;0;0;0;0;0;0;0;0;1
E2F4_M06494_1.94d.bed	0.16666666666666666	1	6	12510	1;0;0;0;0;0;0;0;0;0;0;0;0;0;0;0;0;0;0;0;0;0;0;0;0;0;0;0;0;0;0;0;0;0;0;0;0;0;0;0;0;0;0;0;0;0;0;0;0;0;0;0;0;0;0;0;0;0;0;0;0;0;0;0;0;0;0;0;0;0;0;0;0;0;0;0;0;0;0;0;0;0;0;0;0;0;0;0;0;0;0;0;1;0;0;0;0;0;0;0;0;0;0;0;0;0;0;0;0;0;0;1;0;0;0;0;0;0;0;0;0;0;0;0;0;0;0;0;0;0;0;0;0;0;0;1;0;0;0;0;0;0;0;0;0;0;0;0;0;1
KLF11_M08878_1.94d.bed	0.16666666666666666	360	2160	104140	13;7;11;17;13;7;9;10;9;18;6;12;12;9;5;16;16;19;14;5;7;16;9;11;11;17;19;13;11;6;15;12;18;13;7;21;8;21;19;22;23;29;14;15;12;26;26;18;21;22;17;19;19;21;29;19;20;16;26;24;16;20;31;18;24;22;25;29;21;22;25;21;16;18;23;19;26;19;26;25;26;35;20;23;13;23;29;18;24;17;23;10;18;14;10;12;15;17;14;12;8;11;15;10;8;7;6;4;9;16;11;9;2;7;9;10;5;6;10;5;10;15;3;15;6;9;2;4;5;9;13;7;6;11;15;7;11;6;8;11;7;10;11;12;9;4;2;…
ZBTB14_M09286_1.94d.bed	0.16666666666666666	69	414	34161	4;1;0;0;0;2;1;3;1;2;1;2;2;4;2;2;0;8;2;0;4;1;4;2;0;4;1;4;1;1;1;2;2;4;7;0;2;3;6;3;0;1;9;0;0;3;3;3;10;2;1;2;1;7;2;3;4;3;3;7;7;11;1;2;7;6;6;6;4;2;4;2;5;1;0;8;2;0;5;13;5;3;8;2;7;1;1;4;0;1;4;1;4;1;0;4;4;2;0;6;3;1;1;2;3;0;9;2;5;2;0;0;0;0;1;0;4;0;3;5;3;2;2;4;3;2;0;2;1;0;1;1;12;20;2;1;0;0;0;0;0;5;1;0;1;1;2;0;0;3
OSR1_M09025_1.94d.bed	0.16666666666666666	3	18	14693	1;0;0;1;0;0;0;0;0;0;0;0;0;0;0;0;0;0;0;0;0;0;0;0;0;0;0;0;0;0;0;1;0;0;0;1;0;2;0;0;0;0;0;0;0;0;0;0;1;0;0;0;0;0;0;1;0;0;0;0;1;0;0;0;0;0;0;1;0;0;0;0;0;0;1;0;0;0;0;0;0;0;0;0;0;0;0;0;0;0;0;0;0;0;0;0;0;0;1;0;0;0;0;0;0;1;0;0;0;0;0;0;0;0;0;0;0;0;0;0;0;0;0;0;1;0;0;0;0;1;0;1;0;0;0;0;0;0;0;0;0;0;0;0;0;0;0;0;0;1
SOX1_M09157_1.94d.bed	0.16666666666666666	1	6	13509	1;0;0;0;0;0;0;0;0;0;0;0;0;0;0;0;0;0;0;0;1;0;0;0;0;0;0;0;0;0;0;0;0;0;0;0;1;0;0;0;0;0;0;0;0;0;0;0;0;0;0;0;0;0;0;0;0;0;0;0;0;0;0;0;0;0;0;0;0;0;0;0;0;0;0;0;0;0;0;0;0;0;0;0;0;0;0;0;0;0;0;0;0;0;0;0;0;0;0;0;0;0;0;0;0;0;0;0;0;0;0;0;0;0;0;0;0;0;0;0;1;0;0;0;0;0;0;0;0;0;0;0;0;0;0;0;0;0;0;0;0;0;0;0;0;0;0;0;0;1
ESR1_M08629_1.94d.bed	0.16666666666666666	29	174	32020	3;0;0;0;2;0;0;1;0;2;2;0;3;0;0;4;0;2;0;2;6;0;0;0;0;3;0;2;0;0;3;2;0;3;0;1;2;0;2;3;0;0;2;0;0;4;0;0;2;0;0;0;1;0;1;0;0;0;1;1;1;0;0;0;0;4;0;0;2;0;2;0;1;0;4;2;0;4;1;0;8;4;0;2;2;1;1;3;0;0;2;8;0;0;0;2;0;0;4;2;2;0;3;0;0;5;0;1;2;2;0;0;2;6;2;0;0;2;0;0;0;0;0;0;0;2;0;0;0;2;0;1;0;2;2;2;2;0;0;2;2;2;2;0;0;0;2;1;0;2
ONECUT1_M07569_1.94d.bed	0.16666666666666666	1	6	13289	1;0;0;0;0;0;0;0;0;0;0;0;0;1;0;0;0;0;0;0;0;0;0;0;0;0;0;0;0;0;0;0;0;0;0;1;0;0;0;0;0;0;0;0;0;0;0;0;0;0;0;0;0;0;0;0;0;0;0;0;0;0;0;0;0;0;0;0;0;0;0;0;0;0;0;0;0;0;0;0;0;0;0;0;0;0;0;0;0;0;0;0;0;0;0;0;0;0;0;0;0;0;0;0;0;0;0;0;0;0;0;0;0;0;0;0;0;0;0;0;0;0;0;0;0;0;0;0;0;0;0;1;0;0;0;0;0;0;0;0;0;0;0;0;0;0;0;0;0;1
AC138696.1_M09315_1.94d.bed	0.16666666666666666	15	90	21799	1;0;0;1;0;0;0;1;0;1;0;1;0;1;1;1;0;0;0;0;1;0;3;0;0;0;1;0;2;0;1;0;0;0;0;0;1;0;0;1;0;1;0;0;1;0;1;1;0;1;1;1;0;0;1;0;0;0;0;0;1;0;2;1;0;0;1;3;1;0;1;0;0;0;0;1;1;1;1;2;0;2;0;0;1;0;1;0;0;0;0;0;2;0;2;0;0;0;0;1;1;0;0;1;0;1;4;0;1;2;3;1;0;1;0;1;0;0;1;3;2;2;2;1;0;1;0;1;0;0;0;0;0;0;1;0;0;1;0;0;0;2;2;1;0;1;0;0;0;1
ARX_M05566_1.94d.bed	0.16666666666666666	9	54	25260	2;1;1;0;0;0;0;0;1;0;1;0;1;0;1;0;0;0;1;0;1;0;0;0;0;0;0;0;0;1;1;0;0;0;0;1;0;1;0;0;0;0;1;1;0;1;0;1;0;0;1;0;0;1;0;0;0;0;0;0;0;0;0;0;0;0;1;0;3;1;0;2;1;1;0;0;0;0;0;0;0;0;0;0;0;0;1;0;0;0;0;0;0;0;0;0;0;0;0;1;0;0;0;1;1;0;0;0;0;0;0;0;0;1;0;0;0;0;2;0;0;0;1;1;0;0;0;0;0;0;0;2;2;0;0;0;1;0;1;0;1;1;0;2;0;0;0;2;1;2
RORA_M10286_1.94d.bed	0.16666666666666666	10	60	21129	2;0;1;0;2;2;0;0;0;1;1;1;1;1;0;0;0;0;0;0;0;0;0;0;0;1;1;0;0;1;0;0;0;0;1;0;1;0;1;1;1;0;0;0;0;0;1;1;0;0;0;0;0;0;0;1;0;0;0;0;0;0;1;0;0;0;0;0;0;1;0;1;2;1;0;1;1;0;0;1;0;0;1;0;0;2;0;0;0;2;1;0;1;0;0;1;2;0;1;1;0;0;1;0;0;0;0;0;0;0;0;0;1;0;0;0;0;0;0;2;0;0;1;0;1;0;0;1;0;0;1;0;0;0;1;2;2;0;0;0;0;0;0;0;0;0;0;0;0;2
ETS1_M05692_1.94d.bed	0.16666666666666666	17	102	18605	1;1;0;0;0;0;0;0;0;2;0;0;0;1;0;2;0;0;0;0;3;0;2;0;0;4;0;1;0;0;0;0;2;0;1;0;0;0;0;0;0;0;0;0;0;0;2;0;2;0;0;0;0;0;2;2;2;0;0;2;2;0;1;0;1;2;0;2;0;0;0;2;0;0;0;5;0;0;4;0;2;1;0;0;3;2;1;4;0;0;0;2;0;2;0;2;0;0;2;2;0;4;0;0;3;1;0;0;0;0;2;0;2;0;0;1;0;0;0;0;0;0;2;0;0;1;0;2;2;0;0;0;1;1;0;2;0;0;0;0;1;0;0;0;0;0;0;0;0;2
TFCP2_M09261_1.94d.bed	0.16666666666666666	15	90	16590	1;0;0;0;0;0;0;2;0;0;0;0;0;0;0;0;0;0;0;0;0;0;0;0;0;0;0;0;0;0;0;2;0;1;0;3;1;0;0;0;0;1;2;4;0;2;0;0;0;0;0;1;0;2;4;0;0;3;0;4;2;5;0;0;0;2;2;6;0;0;0;1;0;0;0;0;2;0;0;0;0;1;1;0;0;2;0;0;0;1;0;0;0;2;0;2;2;0;0;0;0;1;2;2;0;0;0;2;0;0;0;0;0;0;0;0;0;0;0;1;2;0;0;0;0;0;0;0;0;2;1;0;0;0;2;0;0;0;0;2;0;0;4;0;0;0;0;0;2;2
SOX3_M09163_1.94d.bed	0.16666666666666666	1	6	13509	1;0;0;0;0;0;0;0;0;0;0;0;0;0;0;0;0;0;0;0;1;0;0;0;0;0;0;0;0;0;0;0;0;0;0;0;1;0;0;0;0;0;0;0;0;0;0;0;0;0;0;0;0;0;0;0;0;0;0;0;0;0;0;0;0;0;0;0;0;0;0;0;0;0;0;0;0;0;0;0;0;0;0;0;0;0;0;0;0;0;0;0;0;0;0;0;0;0;0;0;0;0;0;0;0;0;0;0;0;0;0;0;0;0;0;0;0;0;0;0;1;0;0;0;0;0;0;0;0;0;0;0;0;0;0;0;0;0;0;0;0;0;0;0;0;0;0;0;0;1
IRX2_M05856_1.94d.bed	0.16666666666666666	5	30	19571	1;0;0;0;0;0;1;0;0;0;0;0;0;0;0;0;0;0;0;0;0;0;1;0;0;1;0;0;1;0;0;0;0;0;0;0;0;0;0;1;0;0;0;0;0;0;0;0;0;0;0;0;0;0;0;0;0;0;0;1;2;0;0;0;0;0;0;0;0;0;0;0;1;1;0;0;0;1;0;0;0;0;0;0;1;1;0;0;0;0;0;0;1;1;0;0;0;0;0;0;0;0;0;0;0;0;0;0;1;0;1;0;0;0;0;0;0;0;1;0;0;0;1;0;0;0;0;0;0;0;1;0;0;0;0;0;0;0;1;0;1;0;0;1;1;0;0;1;0;3
NR2C1_M09871_1.94d.bed	0.16666666666666666	20	120	20331	1;0;0;0;0;1;0;1;2;1;0;0;1;2;1;0;0;0;0;0;0;0;0;1;2;2;1;0;1;0;0;2;0;5;1;0;0;0;0;3;0;0;2;0;1;0;1;2;3;1;2;1;1;0;0;1;1;1;1;1;1;2;0;2;0;2;0;2;0;0;0;3;0;2;1;1;4;0;0;3;2;1;0;0;2;0;0;0;2;4;0;1;0;1;1;0;0;2;0;0;1;1;0;2;0;0;1;3;1;2;0;1;0;0;0;2;0;0;0;0;0;3;0;0;3;0;0;0;1;1;0;2;0;0;0;0;1;1;0;1;0;0;0;1;0;0;0;1;2;2
BCL11A_M08508_1.94d.bed	0.16666666666666666	9	54	21093	1;1;0;0;1;0;0;2;1;0;0;1;1;1;0;0;0;1;0;0;0;1;0;0;0;1;0;1;0;1;0;1;0;0;0;0;0;0;0;0;0;0;0;1;1;0;0;0;0;0;0;1;0;0;1;0;0;0;0;0;0;0;2;0;0;2;0;1;1;0;0;0;1;0;1;1;0;1;0;1;1;0;1;1;1;0;0;0;0;2;0;0;0;0;0;1;0;0;0;0;0;0;0;0;0;1;1;1;0;1;1;0;0;0;0;0;0;1;0;0;0;1;0;0;1;1;0;1;0;1;0;0;0;0;0;0;1;0;1;0;0;0;1;0;0;0;0;0;0;2
KLF16_M05868_1.94d.bed	0.16633761105626851	337	2026	116705	13;11;12;21;5;6;12;9;9;9;8;9;10;10;8;15;13;10;11;8;6;14;4;17;13;14;15;14;9;9;14;13;15;14;4;16;8;16;15;18;13;22;10;13;17;16;20;19;16;18;20;24;21;15;27;16;22;17;23;29;19;16;26;19;28;25;26;28;26;15;26;21;11;20;23;18;22;22;18;23;28;23;22;26;18;22;20;13;19;19;17;21;15;16;10;15;10;4;14;10;9;13;12;8;6;8;6;7;8;13;9;8;5;7;9;10;9;4;11;1;4;17;7;10;8;8;3;5;6;13;10;9;9;8;17;4;10;6;11;7;8;7;14;8;7;6;3;10;9;9
ZNF543_ZNF543.RCADE.bed	0.16600790513833993	420	2530	120930	14;12;10;15;10;12;9;6;11;10;10;5;12;18;8;16;17;19;21;18;11;14;11;19;11;18;8;12;15;14;18;15;22;19;22;21;9;21;17;25;15;26;18;17;24;22;28;28;15;29;21;28;32;20;23;26;27;26;35;21;19;32;28;29;30;32;29;36;28;26;26;25;20;31;31;22;23;29;28;20;28;37;19;23;26;20;25;19;19;24;15;14;21;17;17;13;15;13;14;17;10;16;17;11;21;15;13;20;15;15;12;7;9;11;11;11;7;9;11;6;12;9;9;13;8;7;7;8;7;11;10;4;9;11;14;11;16;7;10;14;…
SP1_M06128_1.94d.bed	0.16597682119205298	401	2416	146347	18;10;15;15;10;10;14;15;12;11;10;15;15;11;14;18;11;9;15;13;10;16;11;15;15;18;16;20;10;14;17;13;16;9;15;11;13;20;18;21;24;26;18;16;19;25;29;25;23;16;12;23;21;20;30;18;20;21;32;24;22;14;28;25;26;40;35;32;30;20;30;23;16;23;24;24;30;29;15;31;26;27;31;23;23;31;28;19;21;13;22;24;12;14;11;15;17;13;10;17;12;18;14;17;13;11;9;9;9;14;9;11;7;10;10;13;8;7;13;2;6;12;9;13;15;10;7;5;5;12;12;11;9;11;14;10;7;7;8;1…
HAND1_M08971_1.94d.bed	0.16597510373443983	80	482	45320	2;5;0;3;1;7;0;3;1;1;4;3;4;3;5;0;1;2;2;1;0;0;3;2;2;1;5;2;0;3;2;0;4;3;1;1;3;10;0;2;1;5;2;8;2;1;2;4;7;4;1;6;3;5;2;9;2;6;5;4;1;3;4;3;4;0;3;7;1;3;4;5;6;2;3;5;8;10;6;8;4;5;3;2;4;10;3;2;6;7;9;3;6;2;5;3;2;1;2;3;6;1;4;2;5;6;1;5;5;2;1;6;4;4;3;1;1;5;3;3;0;4;5;0;5;4;2;3;1;1;3;2;3;1;2;3;3;3;6;1;1;1;0;2;1;3;1;3;8;2
ZNF543_M10366_1.94d.bed	0.16594930655188905	347	2091	153816	11;13;18;15;5;13;22;10;10;11;13;9;17;20;9;14;14;11;7;8;19;13;15;15;12;14;14;11;15;18;22;10;16;14;14;24;16;16;12;10;24;18;10;16;13;10;15;14;14;8;16;20;6;12;22;14;20;11;16;20;11;17;12;19;13;16;22;27;22;23;23;17;13;28;27;13;28;28;17;17;18;28;25;21;13;16;20;23;5;17;10;15;13;8;17;14;14;15;14;10;26;13;12;13;8;7;16;16;9;14;6;11;11;12;13;6;11;10;10;6;14;14;11;10;14;6;10;10;13;5;12;8;11;8;14;11;9;8;9;10;9…
E2F6_M03012_1.94d.bed	0.16588419405320814	106	639	43736	2;3;0;9;5;3;2;3;3;2;5;2;2;2;1;3;4;2;3;1;3;3;4;5;2;2;4;4;2;5;4;7;8;3;3;2;4;4;10;4;4;8;1;6;7;3;3;7;7;5;9;1;7;6;2;2;5;7;7;8;9;11;5;7;14;11;9;9;8;6;1;7;8;7;7;9;4;9;8;9;9;5;2;11;0;6;7;10;8;4;2;4;2;6;6;9;4;6;4;4;7;1;3;4;5;0;2;1;1;3;1;1;0;3;4;1;3;2;3;7;5;5;4;4;2;5;1;1;2;1;4;1;2;1;0;2;2;5;1;2;5;0;5;3;3;0;0;4;1;3
HIVEP1_M06845_1.94d.bed	0.1657754010695187	31	187	32877	3;0;1;2;1;1;1;2;1;0;1;1;0;2;0;4;0;1;0;0;2;1;0;0;1;1;0;1;2;0;1;0;1;5;1;1;0;0;0;3;1;0;2;2;2;2;4;1;3;1;0;2;1;3;1;1;1;1;1;3;2;1;2;3;1;0;4;0;2;1;2;1;2;2;0;3;5;1;3;3;3;1;0;1;1;1;1;2;1;5;0;0;0;2;0;3;1;1;3;5;0;1;0;1;2;0;2;1;1;0;0;2;1;2;1;2;1;2;0;0;0;0;0;0;0;0;1;1;2;2;1;2;1;2;0;0;2;1;2;1;1;2;0;0;0;0;0;1;1;2
ZNF682_ZNF682.RCADE.bed	0.1655005382131324	615	3716	202635	29;26;22;24;16;21;18;31;26;15;20;18;16;27;23;17;25;30;25;21;21;21;25;23;24;27;24;20;21;19;21;25;21;23;21;27;38;37;31;33;18;32;24;22;29;21;33;29;21;36;27;24;40;27;33;27;32;26;38;41;26;28;29;48;36;43;40;42;48;38;40;42;43;28;34;33;35;36;33;43;35;57;29;38;38;25;35;33;27;37;32;26;25;24;25;29;25;18;16;20;11;26;25;14;20;28;21;25;19;24;20;12;19;15;16;13;17;18;26;15;14;18;19;24;17;15;25;11;12;18;9;10;15;1…
ZNF524_M09377_1.94d.bed	0.16521739130434782	19	115	18836	1;0;0;0;2;1;1;2;0;2;0;2;0;1;1;0;1;1;0;1;0;0;2;1;0;1;0;2;2;0;1;0;1;2;1;0;1;1;0;1;1;2;1;2;1;0;0;1;1;3;0;1;1;1;1;1;2;1;0;1;1;2;1;1;1;1;1;2;2;0;2;2;0;2;0;2;1;0;0;1;3;0;1;0;1;0;0;0;1;0;0;1;1;0;0;0;0;1;0;0;1;3;1;0;0;2;1;3;0;0;1;1;2;0;0;0;0;2;2;0;0;1;2;0;1;2;0;0;0;0;1;0;0;0;0;1;0;0;0;1;0;0;1;0;0;0;0;0;0;1
ZNF682_M10316_1.94d.bed	0.16511627906976745	71	430	46733	4;2;4;3;0;1;3;3;7;4;3;3;4;3;2;2;4;1;3;6;3;4;3;4;0;5;3;5;1;1;2;2;4;1;0;5;4;5;1;7;2;2;3;4;3;1;3;6;3;1;2;2;2;3;4;2;3;4;1;2;2;3;3;7;4;2;2;3;1;1;4;4;6;7;4;2;7;8;3;3;5;6;8;1;2;4;1;3;3;2;1;4;3;1;3;4;0;6;0;4;1;8;5;3;1;0;1;3;4;1;5;4;5;4;3;4;1;3;3;4;1;1;0;1;4;0;0;3;2;4;3;0;1;4;1;2;3;1;2;2;2;1;2;2;2;1;1;3;3;2
ZIC1_M09327_1.94d.bed	0.1650943396226415	140	848	54720	5;5;4;3;2;11;2;4;3;2;6;4;1;3;5;7;8;5;4;4;4;4;2;4;4;5;6;8;4;6;9;4;5;8;1;7;10;4;5;8;5;4;7;4;9;8;7;7;12;10;12;6;9;10;6;16;5;6;6;12;5;6;11;5;13;6;8;9;9;10;8;2;9;7;7;10;12;8;13;8;13;9;10;5;5;12;4;7;7;6;11;3;7;3;5;3;4;7;7;2;4;2;6;4;4;5;2;2;2;2;5;3;6;6;9;4;5;3;3;3;7;3;4;0;5;8;5;1;3;3;4;7;3;2;3;3;4;2;3;3;3;3;6;3;4;3;7;4;2;6
ZSCAN30_M10388_1.94d.bed	0.16488046166529266	400	2426	161099	11;14;9;16;10;7;17;12;10;19;13;10;16;19;17;20;13;13;13;12;14;14;20;19;18;7;10;22;17;8;11;22;14;12;20;15;20;15;15;17;16;19;16;16;15;20;19;19;14;18;21;14;14;13;16;30;25;22;20;22;24;17;24;33;13;28;34;27;17;25;30;22;26;30;26;19;27;24;29;16;24;27;33;20;20;15;25;22;28;13;23;18;18;28;19;14;17;16;22;8;25;23;17;9;18;10;10;11;12;13;14;10;9;6;13;12;10;15;14;10;12;3;8;6;10;16;10;13;17;8;8;16;6;14;10;12;11;7;…
DNMT1_M00879_1.94d.bed	0.16474605206999574	386	2343	74849	7;3;16;7;4;7;6;14;6;12;5;8;14;10;6;8;14;12;14;18;14;14;15;16;15;5;7;9;14;22;14;21;12;13;15;10;20;15;15;25;32;20;18;22;14;33;29;33;27;35;25;39;22;28;19;29;21;34;26;31;26;30;29;20;27;29;44;32;32;34;38;24;28;17;19;21;22;20;23;21;29;22;22;20;25;20;14;9;20;12;17;11;13;14;13;13;9;10;12;6;7;14;15;8;7;8;11;14;9;6;3;14;8;12;15;10;5;6;9;11;8;3;7;9;16;7;6;5;15;4;8;3;4;11;6;16;8;7;7;12;7;12;4;11;9;11;13;19;1…
KLF14_M05867_1.94d.bed	0.16412213740458015	86	524	39327	3;7;1;3;3;1;1;2;3;2;6;3;2;0;3;7;3;0;2;5;5;1;3;5;2;2;3;1;1;0;2;2;3;7;4;2;3;1;2;5;5;4;2;8;6;8;6;4;3;7;5;4;4;4;5;2;7;5;4;5;3;5;3;5;8;8;5;8;3;8;4;7;1;1;4;3;8;6;5;10;7;6;6;7;4;7;1;6;7;8;7;4;3;2;2;2;3;3;4;7;1;0;1;1;2;5;3;0;4;3;3;3;0;3;2;2;4;0;4;0;3;3;1;2;3;0;0;1;0;6;3;2;1;2;4;4;2;3;3;2;2;4;2;2;2;3;1;4;4;3
ZNF555_ZNF555.MEME.bed	0.16393442622950818	160	976	90855	4;5;2;5;6;4;4;0;10;8;6;7;2;8;4;8;4;4;6;8;1;6;6;5;4;8;5;4;7;5;7;6;5;6;8;6;4;6;8;7;8;7;7;7;6;9;8;3;6;8;5;9;7;9;5;7;14;8;7;10;11;12;11;9;9;13;8;9;8;7;6;9;13;17;11;11;9;9;15;10;7;8;9;6;4;16;14;14;10;15;4;9;7;10;5;7;2;6;3;6;6;6;5;5;7;5;7;5;7;5;3;6;10;4;1;6;4;5;6;8;4;2;5;4;5;2;5;3;2;4;8;5;4;6;4;8;4;3;3;9;4;6;1;4;3;4;5;4;4;1
JUN_M10271_1.94d.bed	0.16363636363636364	9	55	14875	2;0;1;0;0;0;1;0;0;0;0;0;0;0;0;1;0;0;0;1;1;0;0;0;0;0;0;1;0;0;0;0;2;0;0;0;0;0;0;0;0;2;0;1;0;0;0;1;0;1;0;0;2;0;0;0;1;2;2;1;1;0;0;1;1;0;2;0;1;0;0;1;0;0;1;0;1;0;0;1;0;0;0;0;1;0;0;0;0;2;1;0;1;0;0;1;0;0;0;0;0;0;0;0;1;1;0;0;0;0;0;0;0;0;0;0;0;0;0;0;1;1;0;0;0;0;1;0;0;1;0;0;0;0;0;0;1;0;0;0;0;2;3;0;0;1;0;0;0;2
ZNF787_M10059_1.94d.bed	0.16336633663366337	33	202	35509	3;0;0;2;2;1;1;2;4;1;2;1;4;0;2;1;1;3;0;1;0;2;0;2;0;0;1;1;2;2;2;2;1;1;0;2;0;1;1;1;2;1;1;4;3;0;2;0;1;1;1;0;0;1;1;2;1;0;2;4;0;1;2;0;1;0;1;3;2;2;2;0;1;3;3;3;1;1;3;4;0;2;2;2;0;1;2;1;2;2;1;1;3;3;1;1;1;0;2;0;2;0;2;1;0;2;1;2;3;3;0;1;2;1;1;1;2;1;0;0;2;1;2;3;2;0;0;1;1;2;1;0;1;0;0;2;2;1;0;0;3;1;2;3;2;2;1;0;0;2
ZIM3_ZIM3.RCADE.bed	0.16326530612244897	24	147	38753	1;1;1;1;0;0;2;0;0;2;1;1;1;1;2;0;0;0;4;0;1;0;0;1;1;0;0;0;1;1;1;0;2;1;0;0;0;1;0;0;0;1;1;0;1;1;1;2;3;0;2;1;0;2;0;1;2;1;0;0;0;2;1;1;1;0;1;2;2;0;0;1;2;1;3;3;3;0;0;3;3;1;1;0;1;1;2;1;0;1;1;1;3;0;0;0;1;2;0;1;0;1;2;6;0;1;1;1;2;1;1;0;0;0;0;0;1;2;1;1;0;0;2;0;0;1;0;1;1;1;2;0;3;1;0;3;2;0;2;0;4;1;1;2;0;1;2;1;0;1
ZNF891_ZNF891.RCADE.bed	0.16316171138506164	225	1379	99939	9;3;7;2;8;10;11;5;4;9;0;5;9;6;5;8;6;8;12;7;16;7;6;6;5;11;2;11;8;9;13;11;15;6;12;9;16;7;13;8;10;11;10;14;11;16;11;8;12;10;9;12;17;10;16;13;14;13;15;13;12;11;14;8;15;15;14;9;19;14;20;15;15;15;13;15;20;15;13;8;13;13;9;11;9;11;12;11;10;14;11;5;8;8;6;10;7;13;7;11;7;7;9;7;5;12;7;6;9;6;7;6;4;12;6;6;8;8;7;5;7;10;7;6;4;10;5;10;4;5;5;9;10;5;6;5;5;3;7;6;6;7;6;6;6;5;7;3;3;7
ZNF548_ZNF548.RCADE.bed	0.16299019607843138	1064	6528	321353	28;28;18;27;23;21;26;45;31;29;34;20;35;48;33;50;30;42;40;23;31;43;45;38;48;47;26;35;36;33;39;37;48;51;49;43;54;44;58;51;52;55;62;52;56;55;69;69;57;76;57;72;77;62;71;67;73;67;65;70;66;69;66;81;85;78;96;80;78;88;66;69;54;63;65;53;74;58;59;66;68;71;60;51;47;42;46;46;49;50;60;46;38;43;47;30;36;36;45;38;37;34;36;36;34;29;38;44;31;37;18;37;23;35;30;31;23;29;39;25;34;15;20;28;23;33;18;27;23;26;30;24;16;…
SP1_M09185_1.94d.bed	0.1629032258064516	303	1860	100072	6;12;14;15;3;6;10;7;8;13;11;6;9;5;6;13;12;16;11;8;11;12;10;15;14;14;14;13;5;9;13;10;16;11;10;18;13;13;9;18;14;25;14;17;11;18;24;15;12;15;16;17;15;17;18;22;17;23;18;24;16;17;22;8;30;21;15;28;25;18;16;23;14;15;22;19;21;13;17;18;25;18;20;20;16;23;19;14;11;21;22;11;14;11;12;11;15;7;12;15;8;8;14;5;8;7;5;5;5;10;7;5;7;8;5;8;4;5;10;6;5;11;6;10;4;9;3;3;3;13;6;10;10;8;13;11;6;8;6;11;6;9;12;11;7;6;0;9;8;9
ZNF662_ZNF662.RCADE.bed	0.16289592760180996	180	1105	103374	9;3;5;3;9;4;6;3;5;10;8;2;6;6;5;5;1;6;8;9;7;10;8;4;3;15;9;9;6;8;7;7;10;5;8;6;1;5;5;7;6;10;15;6;7;5;6;5;6;9;7;11;8;7;5;5;8;9;7;13;11;11;15;9;17;12;11;14;11;13;11;14;7;16;18;6;4;15;14;8;14;11;3;6;5;9;13;11;7;6;5;6;8;5;6;9;5;5;4;11;6;10;6;7;6;6;4;6;9;5;9;6;8;4;4;8;4;8;12;4;8;5;5;6;3;6;9;5;7;7;6;4;9;3;1;9;5;10;6;3;6;2;9;2;8;8;5;7;7;7
ZNF681_ZNF681.RCADE.bed	0.16260162601626016	20	123	20333	2;0;2;1;0;0;0;0;0;2;1;0;0;1;0;3;1;2;1;0;1;0;2;0;0;2;1;0;0;1;1;0;1;1;0;0;0;0;1;0;1;0;1;1;1;1;0;1;0;0;1;0;0;1;1;1;1;1;1;2;0;0;3;0;0;2;3;3;1;1;1;1;2;1;1;2;1;1;0;1;3;2;0;3;2;1;1;1;0;3;0;3;2;1;0;2;0;3;0;1;1;0;1;1;2;2;1;2;1;0;0;1;0;1;1;0;0;1;0;0;1;0;1;0;1;0;1;1;0;0;0;0;0;0;1;0;0;2;0;0;0;1;0;0;1;0;0;1;0;2
ZNF311_ZNF311.MEME.bed	0.16244968372627946	1130	6956	268685	23;35;36;23;19;29;30;45;37;41;26;33;49;41;58;40;22;27;49;29;47;55;40;47;62;37;32;27;49;39;58;46;42;48;47;48;68;61;50;50;83;36;55;66;67;68;85;92;82;71;52;57;74;102;85;77;72;86;79;66;92;67;60;89;70;109;118;80;96;92;66;74;76;72;64;64;77;48;61;77;65;62;63;53;61;52;59;54;41;36;53;42;50;50;48;41;35;24;33;24;18;49;37;28;26;19;47;47;16;15;14;25;19;15;53;24;22;25;25;39;23;21;21;36;35;34;26;22;24;29;30;20;…
ZNF93_ZNF93.RCADE.bed	0.16199508849182825	1913	11809	599169	51;61;63;49;29;57;61;61;56;67;60;62;62;80;69;85;65;63;73;71;63;73;81;69;86;87;62;54;68;77;99;67;63;93;84;80;120;102;74;66;110;93;76;100;116;104;138;108;114;126;98;107;113;153;132;117;122;132;125;106;135;115;110;113;120;139;160;126;127;131;99;140;116;108;128;116;101;105;103;93;117;101;110;97;112;82;88;103;89;72;78;71;73;102;94;64;68;79;49;49;66;60;67;55;61;61;105;82;37;45;42;49;55;58;65;41;47;51;4…
ZNF189_ZNF189.RCADE.bed	0.16154873164218958	121	749	72279	6;2;4;4;4;2;2;5;7;1;2;2;9;3;3;4;8;6;4;8;6;7;8;7;2;5;3;6;4;2;4;9;10;6;6;1;8;3;2;10;7;9;7;4;5;8;6;4;4;4;2;9;5;3;5;9;5;5;8;6;4;7;7;7;1;5;6;1;7;9;9;3;7;8;6;7;7;6;8;15;10;11;7;5;3;6;6;9;8;9;5;4;4;6;8;5;3;7;3;1;3;5;6;4;4;0;3;7;4;5;5;4;4;3;2;5;4;2;7;3;2;2;4;5;2;2;5;7;4;2;3;2;4;4;4;4;2;5;4;5;2;2;3;2;4;3;3;6;1;10
ZNF597_M09381_1.94d.bed	0.16129032258064516	25	155	28809	2;0;0;1;0;1;1;1;1;2;1;1;1;0;5;0;1;1;2;1;2;1;0;1;3;0;0;2;2;2;0;1;1;0;1;2;0;0;1;1;2;3;1;2;1;1;0;0;3;2;3;0;1;0;4;2;2;2;2;1;0;2;0;1;1;3;0;2;0;2;2;3;0;2;0;3;1;3;1;2;3;1;1;0;0;4;0;0;0;0;0;0;0;1;0;2;0;1;0;0;0;1;0;1;0;0;0;0;0;1;2;1;0;1;0;0;1;0;2;3;1;3;0;3;0;1;0;2;0;0;2;0;0;0;1;3;0;2;1;1;0;0;0;0;0;2;0;0;0;4
HNF1B_M05798_1.94d.bed	0.16129032258064516	5	31	18377	1;1;0;0;0;0;0;1;0;0;1;0;1;0;0;1;0;0;0;0;0;0;0;0;0;1;0;0;0;0;2;0;0;0;0;0;0;2;0;0;1;0;0;0;0;0;0;0;0;0;1;0;0;2;0;0;0;2;0;0;0;1;0;0;0;0;0;0;0;0;0;0;0;1;0;2;0;0;1;0;0;0;0;0;0;0;0;0;0;0;0;0;0;0;0;0;0;0;0;0;0;0;0;0;0;0;0;0;1;0;2;0;0;2;0;0;0;0;0;1;0;0;0;0;0;0;0;0;0;0;0;0;0;0;0;0;0;0;0;0;0;0;0;0;0;1;0;0;0;1
MYCL_M08941_1.94d.bed	0.1610738255033557	24	149	27140	1;2;0;1;2;0;1;0;1;0;0;0;1;3;0;2;2;1;0;1;0;3;2;0;3;2;0;2;0;0;2;2;0;0;2;2;2;1;0;1;1;0;0;0;1;3;2;0;0;0;0;0;1;3;0;0;1;0;0;0;1;2;0;0;1;0;0;1;2;3;2;0;5;1;0;3;0;2;2;1;0;0;2;0;0;1;0;2;2;1;0;0;1;2;1;2;4;2;1;0;1;3;1;0;0;2;0;2;1;2;0;1;1;0;2;0;1;1;0;2;0;1;0;0;3;0;0;1;1;0;0;0;0;1;1;0;1;1;1;0;2;1;1;4;0;2;0;0;4;2
SP1_M09183_1.94d.bed	0.1608974358974359	251	1560	88883	6;11;12;14;3;5;9;6;6;12;8;6;7;5;6;11;11;10;9;5;9;10;5;15;13;11;9;9;4;6;10;8;16;12;10;15;11;11;8;14;8;22;10;14;10;15;20;9;9;14;15;16;14;13;11;12;14;20;13;21;12;14;19;7;26;19;13;23;19;11;16;17;13;11;20;12;18;13;13;14;22;15;19;19;15;18;11;9;9;21;19;9;13;8;11;8;11;7;11;14;7;9;9;5;7;7;5;5;5;10;6;5;7;6;4;7;4;4;9;4;5;11;7;8;3;7;3;2;3;12;6;8;9;7;10;8;4;8;6;10;3;7;12;10;6;6;0;9;6;11
TFCP2_M09235_1.94d.bed	0.16071428571428573	9	56	16061	2;0;0;0;0;0;0;2;0;0;0;0;0;0;0;0;0;0;0;0;0;0;0;0;0;0;0;0;0;0;0;0;0;1;0;0;0;0;0;0;0;0;2;2;1;0;0;0;0;0;0;0;0;3;0;0;1;2;0;3;2;2;0;2;0;2;0;4;0;0;0;0;0;0;0;0;2;0;0;0;0;1;1;0;0;1;0;0;0;0;0;0;0;0;0;0;2;0;0;0;0;0;2;1;0;0;0;1;1;0;0;0;0;0;0;0;0;0;0;2;0;0;0;0;0;0;0;0;0;2;0;0;0;0;0;0;0;0;0;1;0;0;3;0;0;0;0;0;2;2
CTCF_M10351_1.94d.bed	0.16071428571428573	261	1624	95655	6;2;6;7;5;6;5;3;12;3;4;6;6;6;7;7;12;11;9;11;11;10;7;10;18;11;8;7;13;10;14;6;10;5;9;14;9;13;17;15;4;8;14;12;16;11;12;17;14;15;13;17;9;10;14;23;17;12;19;23;15;25;23;29;20;33;25;26;21;18;16;13;14;17;9;16;15;18;17;23;16;16;10;17;17;14;16;18;20;15;12;13;14;7;10;10;4;7;8;12;6;11;11;7;8;11;6;14;4;9;3;8;7;7;8;4;7;14;5;3;8;9;8;4;5;4;6;3;5;5;6;8;7;5;4;8;4;10;7;11;8;4;8;2;5;8;5;8;6;9
NFYB_M06673_1.94d.bed	0.16062176165803108	31	193	33568	3;0;0;0;1;3;0;0;0;2;1;1;3;1;1;1;0;0;2;0;2;3;1;2;1;2;0;0;1;2;0;0;1;1;1;1;0;1;4;1;1;0;3;2;0;1;0;0;1;1;0;0;0;0;2;0;4;0;1;4;1;3;1;3;1;1;2;2;2;2;4;0;4;1;0;1;3;2;1;1;2;3;2;3;4;0;2;0;2;2;2;1;6;3;1;0;3;4;1;0;1;1;1;0;0;2;2;1;0;0;0;0;1;4;0;1;4;2;0;0;0;0;2;0;2;1;1;2;0;2;0;1;1;2;0;2;0;2;0;0;3;2;3;1;0;1;1;1;1;2
TFAP2B_M10001_1.94d.bed	0.16	32	200	21554	4;2;2;0;0;0;0;2;0;0;4;3;1;0;4;2;2;2;0;0;0;2;2;1;0;0;0;3;0;0;2;0;0;0;4;0;0;2;0;0;0;2;1;2;1;2;0;1;4;4;1;0;4;4;4;2;0;2;4;2;2;4;4;3;0;1;0;2;3;4;0;1;2;0;1;6;2;2;1;4;0;1;2;0;0;1;4;0;5;0;2;0;1;5;1;2;0;0;0;0;0;3;5;4;0;2;0;0;3;0;0;3;0;0;2;4;0;2;1;0;2;1;0;0;0;0;0;2;0;0;3;2;0;0;2;0;2;1;0;0;0;0;0;0;0;0;0;2;0;3
ZBTB48_M10336_1.94d.bed	0.16	8	50	17143	1;1;0;0;0;0;0;0;0;0;1;0;0;0;2;2;1;4;1;0;0;0;0;0;0;0;0;0;0;0;1;0;0;0;0;0;1;1;1;0;0;0;0;0;0;1;0;1;0;0;0;1;0;0;0;0;0;0;1;0;1;1;0;0;0;1;1;0;0;0;0;0;0;0;3;2;0;0;1;0;0;0;0;1;0;0;0;0;0;0;2;0;1;0;0;0;1;0;0;0;1;0;0;0;1;0;0;0;0;0;1;0;0;2;1;0;0;1;0;0;0;0;0;1;0;0;0;0;1;0;0;0;0;0;0;0;0;0;0;0;1;0;0;0;0;1;0;0;0;2
GLIS3_M05767_1.94d.bed	0.16	16	100	24125	2;1;1;0;1;1;1;2;1;1;0;1;1;0;1;1;0;0;0;1;0;2;0;0;1;1;1;2;1;1;2;0;0;1;1;0;1;0;2;0;1;1;1;1;1;0;0;1;0;0;1;0;1;1;1;0;0;1;3;0;1;2;1;1;0;0;0;0;2;1;0;0;1;1;0;4;1;2;0;1;2;0;0;1;1;0;1;0;0;0;0;0;0;0;0;1;0;0;1;1;0;0;1;1;1;0;0;0;1;0;1;0;0;3;0;2;0;0;2;1;1;0;0;0;0;1;1;0;0;0;1;0;0;0;0;1;0;1;1;1;1;0;0;0;0;0;0;2;1;2
LHX6_M09778_1.94d.bed	0.16	4	25	18840	2;0;0;0;0;0;0;0;0;0;0;0;0;0;0;0;0;2;0;0;0;0;0;0;0;0;0;0;0;0;0;0;0;0;0;0;0;0;0;0;0;0;0;0;0;0;0;1;0;0;0;0;0;0;0;0;0;0;1;0;0;0;0;0;0;0;0;0;0;0;0;0;0;0;3;0;0;0;0;0;0;0;0;2;0;0;0;0;0;0;0;0;0;0;0;0;1;0;2;0;0;0;0;0;0;0;0;0;0;0;0;2;0;0;0;0;0;0;0;0;0;0;0;0;0;0;1;1;0;0;0;0;0;0;0;0;0;0;0;0;0;0;0;3;0;0;0;0;1;2
ZNF417_ZNF417.RCADE.bed	0.15989159891598917	59	369	34051	2;3;0;1;5;4;4;3;2;6;1;2;2;2;5;1;2;4;6;0;2;1;1;3;6;6;0;0;6;5;3;1;3;3;5;1;3;3;2;3;1;1;2;2;4;5;2;0;3;1;2;1;4;2;3;5;4;3;3;4;6;2;3;6;3;3;1;5;2;4;3;5;4;3;4;3;7;3;1;3;3;5;4;2;4;2;2;2;2;3;3;2;3;4;1;1;3;0;3;2;1;3;0;1;2;3;3;0;2;3;1;2;2;3;1;3;0;2;0;0;1;2;3;1;2;2;0;1;1;1;2;2;3;2;2;2;0;3;2;2;1;0;2;1;4;1;1;4;0;2
KLF1_M08883_1.94d.bed	0.15979381443298968	62	388	31424	2;2;4;1;2;0;2;2;1;3;1;2;1;2;2;1;4;1;1;1;1;4;1;2;1;1;3;1;2;1;2;1;3;2;3;3;1;2;1;2;4;6;3;5;0;3;6;2;5;5;4;3;3;4;5;3;2;6;2;5;4;2;4;5;8;2;6;7;2;3;7;3;7;3;2;2;2;4;2;5;7;5;6;3;2;5;5;5;3;6;6;1;4;3;4;2;0;1;3;2;3;1;3;0;0;1;4;4;2;1;3;1;2;2;2;2;1;3;4;2;2;4;3;2;0;1;0;2;1;1;1;1;1;0;3;2;3;1;1;0;1;2;2;0;2;2;1;2;1;3
ZBTB1_M00608_1.94d.bed	0.15918367346938775	39	245	25698	2;2;1;0;0;1;1;0;2;1;2;3;1;1;3;0;1;0;2;0;3;4;0;2;0;1;0;1;0;1;2;2;0;0;1;3;0;1;1;1;5;3;2;3;4;2;1;4;2;6;0;2;3;2;2;2;0;5;2;1;1;2;4;2;1;6;3;3;2;5;1;2;4;4;2;4;1;2;2;3;2;1;1;4;3;2;2;2;1;2;0;2;2;0;2;0;3;3;2;3;3;1;1;0;0;2;1;1;0;2;3;1;1;1;1;2;0;3;1;2;1;2;0;3;0;1;1;1;0;2;1;0;2;0;0;0;0;0;1;2;0;1;0;2;3;2;2;0;2;1
REL_M02665_1.94d.bed	0.1590909090909091	28	176	32816	1;2;1;0;1;2;0;0;1;3;1;2;0;1;1;1;1;0;0;0;1;1;0;1;0;1;2;0;1;3;1;2;2;3;1;1;1;1;2;1;1;0;1;1;2;0;0;2;1;0;1;2;1;1;3;0;1;1;1;0;1;1;0;0;2;1;1;0;3;1;5;4;2;1;1;1;1;2;1;1;1;0;3;0;1;6;1;3;1;2;2;1;3;0;3;1;3;3;1;1;3;2;2;0;0;1;0;1;1;2;1;2;2;1;0;2;0;0;2;2;1;0;0;1;1;0;2;1;1;1;2;0;0;2;3;0;2;1;0;2;0;0;1;0;0;0;1;1;0;1
EHF_M05647_1.94d.bed	0.1590909090909091	7	44	15555	1;0;0;0;0;0;0;1;1;0;1;0;2;0;0;1;0;0;0;1;0;0;0;0;0;0;0;0;0;1;0;0;1;0;0;0;0;0;1;0;0;0;0;0;0;0;0;1;0;0;0;0;0;0;0;0;0;2;0;0;0;0;0;0;1;0;0;0;0;1;1;0;0;0;0;1;1;0;0;2;0;0;0;1;1;1;0;0;0;1;0;0;1;0;0;0;0;0;0;0;0;0;0;1;1;0;1;0;0;0;0;0;0;1;0;1;0;1;1;1;0;1;1;0;0;0;0;0;1;0;1;0;0;0;0;0;1;0;0;1;0;0;0;0;1;1;0;0;0;1
PBX3_M06715_1.94d.bed	0.1590909090909091	28	176	31930	2;0;0;0;3;1;0;0;0;0;1;2;2;1;1;1;0;1;1;1;2;1;0;2;2;2;0;0;0;1;0;1;0;0;1;2;0;0;1;1;1;0;1;1;0;4;0;0;0;1;0;0;4;1;1;0;2;2;2;3;2;1;1;2;2;2;1;2;2;3;1;1;2;1;2;0;3;0;2;1;3;3;1;2;3;1;4;3;0;2;2;1;2;0;0;1;3;3;1;1;0;2;1;0;2;1;1;3;0;0;0;0;0;3;1;0;4;0;1;1;0;0;1;0;2;2;0;1;1;2;1;3;2;3;0;0;0;2;1;0;3;2;2;0;1;0;1;1;0;1
SMAD1_M06764_1.94d.bed	0.1590909090909091	91	572	67816	4;5;3;2;7;4;3;4;6;1;3;3;4;2;4;4;3;3;4;6;4;3;3;4;4;5;1;1;7;2;3;6;4;5;1;3;4;4;1;5;3;7;3;4;2;6;7;2;3;4;4;3;1;1;1;5;6;7;4;3;4;4;5;8;2;3;7;5;6;10;6;9;2;4;9;10;2;4;3;8;6;2;2;9;4;5;6;4;3;7;6;6;7;4;2;1;5;5;3;4;3;4;0;4;4;2;5;3;3;3;2;2;3;4;5;2;3;3;5;4;1;4;2;2;1;3;4;1;5;6;4;0;1;6;1;4;3;0;4;1;5;2;3;6;2;2;2;1;2;6
ZNF44_ZNF44.RCADE.bed	0.15903156895323997	670	4213	217174	14;17;18;25;16;14;16;21;20;20;25;15;19;26;22;23;20;19;24;22;25;20;24;17;25;24;17;19;36;32;26;32;23;34;35;32;43;31;27;34;47;30;31;35;36;53;58;51;31;53;35;36;43;47;42;32;45;47;46;48;32;37;44;51;46;54;66;48;42;41;53;53;39;41;37;31;32;35;41;42;47;42;34;34;37;30;18;23;40;28;27;26;35;34;41;25;26;18;22;21;23;26;26;21;18;20;20;23;11;14;11;30;18;19;24;16;17;26;16;14;16;14;13;25;11;23;17;19;22;17;16;19;19;…
ZNF322_M10383_1.94d.bed	0.15889464594127806	276	1737	139107	8;20;8;13;8;6;9;10;11;7;11;10;20;13;6;14;12;10;13;10;7;11;14;15;7;12;9;11;7;8;9;9;8;10;17;11;14;9;8;14;12;10;8;17;12;13;11;16;15;10;11;10;10;22;9;6;10;6;16;15;23;17;14;29;20;17;13;22;25;20;18;14;15;19;13;21;23;8;20;11;14;19;15;20;12;14;14;11;9;13;13;13;12;12;13;11;15;5;7;12;9;11;10;10;10;15;4;3;9;6;14;5;11;9;9;8;9;12;11;9;16;6;10;13;10;6;5;10;11;17;5;10;8;4;8;13;5;13;11;9;6;9;10;8;6;8;10;5;5;11
SP2_M10360_1.94d.bed	0.15832315832315833	389	2457	111518	14;7;11;18;11;7;11;18;9;12;6;11;12;10;6;18;15;20;14;9;13;11;10;18;13;15;19;18;15;11;24;21;23;18;10;19;11;22;22;22;27;27;16;21;19;27;28;27;25;26;21;19;25;18;34;22;20;17;29;29;20;21;41;18;31;26;29;31;28;29;25;21;12;27;23;20;24;18;30;32;26;30;26;30;18;26;28;23;26;20;25;15;19;19;11;19;16;17;21;16;10;15;18;12;7;9;9;5;10;17;13;8;5;5;11;12;5;9;9;5;7;13;6;14;9;10;5;4;5;10;14;12;5;11;14;7;11;7;9;10;8;12;1…
NR3C2_M05959_1.94d.bed	0.15789473684210525	15	95	25615	3;0;2;0;0;0;2;0;1;0;2;0;2;0;0;2;0;1;0;0;0;0;0;1;0;2;0;0;0;1;0;0;1;0;0;0;0;0;2;0;0;0;0;0;0;0;0;0;0;0;1;2;0;0;0;2;2;2;0;0;1;3;0;0;3;2;3;2;0;1;0;0;2;0;0;1;0;0;0;1;0;0;1;0;0;0;2;2;0;2;0;1;6;4;2;0;0;2;0;0;2;0;2;0;0;2;0;2;0;2;0;1;0;0;0;0;0;0;0;0;0;0;0;0;1;0;0;0;0;2;0;0;0;0;0;0;2;0;0;0;0;2;0;0;0;2;0;0;1;1
SPDEF_M06135_1.94d.bed	0.15789473684210525	3	19	13875	1;0;0;0;0;0;0;0;0;0;0;0;0;0;0;0;0;1;0;0;0;0;0;0;0;0;0;0;0;1;0;0;0;0;0;1;0;0;1;0;0;0;0;0;0;0;0;0;0;0;0;0;0;0;0;0;0;2;1;0;0;0;0;0;0;1;0;0;1;0;0;0;1;0;0;0;0;0;1;0;0;0;0;0;0;0;0;0;0;0;1;1;0;0;0;2;0;0;0;0;0;0;0;0;0;0;0;0;0;0;0;0;0;0;0;0;0;0;0;0;0;0;0;0;0;0;0;0;0;0;0;0;0;0;0;0;0;0;0;0;0;0;0;0;0;0;0;0;0;2
ZNF479_ZNF479.RCADE.bed	0.15789473684210525	81	513	52578	4;3;2;1;1;3;6;4;3;4;1;2;5;3;4;3;5;4;3;4;4;4;3;1;5;1;2;3;2;4;6;3;5;3;2;3;3;1;1;5;1;1;2;5;1;1;4;1;5;4;1;5;3;3;3;5;6;2;7;1;8;5;2;5;3;6;4;5;10;4;6;5;7;4;4;6;0;6;8;4;4;1;6;7;3;5;2;4;2;2;6;5;4;4;1;7;5;2;3;4;4;4;1;2;2;1;4;4;3;6;6;0;2;5;3;2;2;2;2;3;3;1;2;7;2;2;4;2;4;5;2;4;5;3;0;3;4;6;2;1;2;2;3;2;5;3;1;2;3;3
HMGA1_M06581_1.94d.bed	0.15789473684210525	3	19	15725	1;0;0;0;0;0;0;0;0;0;0;0;0;0;0;0;0;0;0;1;0;0;0;0;0;0;0;0;0;0;0;0;0;0;0;0;0;0;0;0;0;1;0;0;0;0;0;0;0;0;0;0;0;0;0;2;0;0;0;0;0;0;0;0;0;0;0;0;0;0;0;0;0;1;0;0;0;0;0;1;0;0;0;0;0;0;0;0;0;0;0;0;0;0;0;1;1;1;1;0;0;0;0;0;0;0;0;0;0;2;0;1;0;0;1;0;0;1;0;0;0;0;0;1;0;0;0;0;0;0;0;0;0;0;0;0;0;0;0;0;0;0;0;0;0;0;0;0;0;1
MBNL2_M08908_1.94d.bed	0.15789473684210525	15	95	19127	2;0;0;0;1;0;0;0;2;0;0;0;0;2;1;0;0;0;2;2;1;1;2;2;2;1;0;1;0;0;2;0;1;1;0;1;1;1;1;2;0;1;1;0;1;1;3;1;0;1;2;0;1;0;0;2;0;1;1;0;1;0;0;0;1;1;0;1;0;1;0;1;1;1;0;1;0;1;2;1;0;3;1;0;1;1;1;1;0;0;0;0;0;1;1;0;0;0;0;0;2;0;1;1;0;0;2;0;1;0;0;0;1;0;0;0;1;0;0;2;0;0;0;1;0;0;3;0;0;0;0;0;0;0;0;1;1;0;0;0;1;0;0;0;0;2;1;0;0;2
NFIA_M08961_1.94d.bed	0.1575178997613365	66	419	42348	1;2;2;0;4;6;4;5;2;0;1;0;4;0;3;0;5;1;0;1;1;2;0;2;0;0;4;1;2;0;3;2;1;5;6;0;2;3;2;4;6;2;4;5;3;2;3;1;5;0;0;2;0;0;0;4;6;3;6;4;3;9;2;7;5;11;7;8;1;3;3;3;6;3;7;1;8;2;3;5;7;3;5;0;5;7;4;2;1;2;1;6;7;6;2;3;4;6;1;1;1;2;0;8;0;2;2;0;4;0;0;5;0;5;3;6;4;1;0;2;1;0;0;4;5;3;6;2;0;2;3;1;2;1;0;4;1;2;2;0;0;6;3;4;0;1;2;4;2;5
NFIA_M05935_1.94d.bed	0.15693430656934307	43	274	35767	3;2;1;3;3;3;1;2;2;0;1;0;3;1;0;2;3;0;2;3;1;0;0;1;0;0;2;3;0;1;2;2;3;1;2;2;2;2;1;0;5;2;4;3;0;2;0;2;2;0;0;2;0;0;0;3;9;7;0;1;6;2;2;0;1;2;6;0;1;0;4;0;4;2;4;3;3;4;5;3;3;0;3;0;5;2;1;3;1;3;2;1;5;1;2;3;2;4;0;0;3;4;1;4;0;1;2;1;1;0;1;4;1;5;1;5;5;1;2;1;0;1;0;2;2;2;4;0;0;2;2;0;0;0;1;2;1;1;0;0;3;1;1;3;0;0;0;0;2;5
NKX2-1_M08976_1.94d.bed	0.1568627450980392	8	51	21305	1;0;0;1;0;1;1;0;0;2;1;0;0;2;0;0;0;0;0;0;0;0;0;1;2;0;0;0;0;0;1;0;1;0;1;0;0;0;0;0;2;0;0;0;0;0;2;0;0;0;0;0;1;0;0;0;0;1;0;0;2;0;0;0;1;0;1;0;0;0;1;0;1;0;0;1;0;0;1;0;0;2;0;0;0;0;0;1;0;0;0;2;0;1;0;0;1;0;0;0;0;0;0;0;1;0;0;0;0;0;0;0;1;0;0;1;1;1;0;1;0;0;0;0;0;0;0;0;0;0;0;1;0;1;0;0;0;1;1;0;1;0;0;0;0;0;0;1;1;1
ZNF563_M10403_1.94d.bed	0.15679012345679014	127	810	71820	5;5;7;4;2;5;5;3;1;9;7;5;7;6;4;8;4;4;5;5;2;4;6;2;5;2;2;5;5;3;9;7;6;3;4;12;1;6;7;5;6;6;1;3;9;5;8;3;2;6;5;9;5;7;8;13;13;6;6;6;5;8;7;10;4;6;9;9;7;7;5;8;14;7;4;16;4;9;9;8;4;11;6;6;7;11;9;5;13;3;4;5;7;10;7;5;5;6;7;4;3;3;2;3;6;2;11;4;2;4;5;2;3;6;4;5;2;3;2;3;4;7;3;4;6;2;5;3;4;3;4;3;2;2;1;7;2;3;4;9;5;2;7;4;3;1;3;7;3;6
ZNF28_ZNF28.RCADE.bed	0.15647226173541964	330	2109	143036	13;10;10;9;13;7;15;13;12;11;12;14;13;14;7;10;11;11;3;14;7;15;12;20;13;20;13;14;11;11;12;8;15;11;18;11;12;12;12;21;12;13;14;16;16;15;13;16;21;20;17;19;24;16;22;21;15;18;21;26;18;21;21;26;19;26;37;24;25;15;17;30;15;15;18;20;18;19;25;26;21;26;17;24;21;16;12;21;18;12;15;21;12;11;12;17;15;13;14;11;14;16;12;6;12;15;22;7;15;8;9;15;7;12;13;9;9;8;7;10;7;11;8;11;8;10;11;8;7;9;15;5;12;6;10;8;12;12;8;10;11;1…
TCFL5_M09217_1.94d.bed	0.15625	10	64	16073	1;0;0;0;1;0;0;0;0;0;1;0;0;0;0;0;0;0;0;0;0;1;0;0;1;1;0;0;0;0;1;0;3;0;0;1;0;1;0;0;0;0;1;0;2;1;0;1;0;1;0;0;1;1;0;0;0;0;1;0;0;2;0;1;0;2;0;1;0;1;0;0;0;1;0;0;0;1;1;1;1;0;3;0;0;0;1;1;1;1;0;1;0;3;0;0;0;0;0;1;1;0;0;0;1;0;0;1;0;0;0;0;0;0;0;0;0;0;2;0;0;0;0;0;1;4;1;2;0;0;0;1;0;0;1;0;0;0;0;0;0;0;0;1;0;0;0;1;0;1
ZNF620_ZNF620.RCADE.bed	0.15614617940199335	47	301	67082	3;0;1;1;5;1;6;2;4;1;4;3;4;1;1;1;2;2;2;2;2;0;1;2;2;1;0;2;1;0;2;3;1;3;0;1;3;1;2;6;2;2;2;1;4;3;2;0;0;1;3;3;1;1;4;3;2;4;2;1;0;2;2;1;3;1;0;1;7;4;2;5;3;2;6;4;0;3;2;2;0;1;3;2;2;1;5;2;2;4;3;2;2;3;2;1;0;3;2;0;3;3;2;0;2;1;1;0;1;3;2;3;3;1;0;2;2;5;1;0;2;0;1;3;0;1;0;1;2;1;4;4;0;2;2;5;1;2;3;0;2;3;1;1;5;2;4;1;1;1
IRF3_M08827_1.94d.bed	0.15566037735849056	33	212	43438	2;1;3;2;7;1;0;1;2;0;3;1;1;0;0;0;0;2;1;1;1;1;1;2;1;1;0;0;0;3;1;1;4;2;4;3;0;3;1;1;1;0;0;1;1;0;2;3;1;1;3;1;0;1;1;0;0;3;1;3;3;0;4;1;3;3;1;3;2;1;1;2;4;1;3;4;2;2;0;1;2;3;1;4;2;2;3;4;4;1;4;1;0;1;3;2;3;1;1;3;1;0;2;0;0;2;1;1;1;1;0;0;1;1;0;2;3;0;0;1;0;1;1;1;0;1;0;0;5;1;2;0;0;0;1;1;0;0;2;0;1;0;4;1;1;2;0;0;1;1
KLF1_M08886_1.94d.bed	0.15560640732265446	68	437	41621	4;4;4;4;1;6;0;3;4;6;1;2;2;0;3;6;1;3;1;4;3;1;3;7;4;3;4;1;1;2;0;1;2;3;4;4;3;2;2;3;7;1;1;3;4;3;3;3;5;2;4;3;7;3;4;3;6;6;6;5;4;5;4;5;4;5;5;3;1;2;7;6;1;4;4;7;5;1;5;3;9;6;2;4;3;5;2;4;3;4;6;1;2;3;1;1;2;5;1;0;0;1;0;1;4;2;3;1;1;2;4;4;1;3;2;0;1;1;2;2;6;2;2;1;2;2;1;2;1;3;1;2;2;3;5;1;3;1;0;5;2;1;2;2;5;1;2;1;1;3
MNT_M05909_1.94d.bed	0.15555555555555556	14	90	22243	1;2;1;0;0;0;0;1;0;0;3;1;1;0;1;2;0;0;0;1;1;0;1;0;0;1;0;1;0;0;0;1;0;0;0;1;1;0;0;0;0;1;2;2;0;0;0;2;1;0;0;0;0;0;0;0;0;1;0;0;0;0;2;0;0;1;2;2;0;0;1;1;0;0;2;0;1;2;1;0;1;0;1;0;0;1;1;3;0;0;1;1;0;1;1;2;1;0;0;0;0;2;0;0;1;0;0;0;0;0;0;1;1;1;1;0;0;0;1;0;1;0;0;0;0;1;0;0;0;1;1;0;0;0;0;0;1;1;1;2;0;0;0;3;1;3;0;0;3;3
ASCL1_M08474_1.94d.bed	0.1554524361948956	67	431	46603	4;0;0;2;2;0;0;0;2;0;2;0;6;0;6;0;2;0;0;6;2;2;0;2;2;8;2;4;0;2;4;4;0;2;2;2;4;6;2;0;4;8;0;4;4;4;6;4;2;4;4;2;4;6;2;2;2;10;6;6;8;6;2;8;0;4;4;2;4;2;6;2;0;4;6;8;8;0;6;4;10;4;2;6;6;4;4;2;2;8;4;0;6;2;2;2;2;8;0;2;0;2;2;2;0;6;2;4;6;0;2;2;2;4;0;2;0;4;6;0;0;2;0;0;2;0;0;0;6;4;0;2;2;4;0;0;4;4;2;2;6;0;4;0;0;0;2;2;2;8
TP53_M06704_1.94d.bed	0.15544041450777202	60	386	45568	3;3;3;4;2;3;2;2;1;1;3;2;1;5;1;2;1;4;4;0;1;0;2;1;1;1;3;3;2;2;0;3;5;2;4;2;5;4;3;4;2;3;2;1;1;3;0;4;2;2;1;1;3;0;1;4;7;1;3;6;9;4;2;6;3;6;4;5;6;2;2;7;0;6;2;3;5;2;3;1;1;10;2;5;11;2;3;1;7;1;0;4;1;6;2;3;1;3;3;2;3;2;2;2;1;3;0;1;2;3;5;5;4;5;1;0;2;2;1;2;3;0;1;1;0;2;3;3;1;2;4;2;1;0;3;3;0;0;2;1;2;2;2;2;1;2;3;4;0;1
ZNF23_M09339_1.94d.bed	0.1553588987217306	158	1017	73555	10;5;9;6;5;2;2;6;8;10;5;6;3;5;6;4;9;4;5;4;5;6;9;7;9;7;16;3;4;5;8;4;11;7;2;11;6;9;4;11;6;7;11;5;6;12;12;12;8;12;4;6;5;5;7;12;11;8;10;13;8;11;13;12;11;12;9;11;13;10;10;11;8;5;8;14;10;9;15;7;10;10;8;7;9;7;7;7;14;6;10;4;7;11;8;10;9;4;5;7;6;4;7;6;5;3;3;6;5;1;6;6;4;3;10;7;2;3;1;6;4;3;4;6;5;5;5;4;4;3;3;2;3;2;7;5;5;4;3;4;5;4;6;0;6;5;2;5;5;6
ZNF304_ZNF304.RCADE.bed	0.15533731853116994	1819	11710	545503	67;62;40;65;50;53;57;63;64;52;56;47;59;67;52;70;64;78;79;69;63;56;76;81;67;104;87;66;75;77;97;83;87;89;82;70;86;85;78;82;93;99;101;112;84;106;132;124;124;111;124;87;119;126;107;110;111;119;137;136;126;134;150;134;142;124;141;141;166;109;120;103;91;108;101;93;89;106;100;108;122;149;101;119;100;102;106;88;88;72;102;78;87;81;65;56;67;78;70;74;74;69;64;48;53;56;52;51;43;48;50;45;53;37;44;48;49;63;53;…
ZNF283_ZNF283.RCADE.bed	0.15503875968992248	1340	8643	379482	51;34;39;31;36;52;46;40;47;43;56;40;43;49;39;37;60;43;51;46;53;56;47;68;57;62;66;44;71;72;56;68;55;68;70;72;77;88;84;55;79;80;86;81;70;72;77;77;66;80;88;82;81;71;87;78;68;85;93;73;88;75;107;92;85;82;87;95;100;114;87;67;89;106;76;73;74;58;69;83;94;78;72;96;70;75;76;61;60;72;69;62;61;72;56;57;68;39;61;46;37;53;57;49;34;54;44;36;52;33;41;30;44;42;32;28;43;34;37;44;38;32;48;49;36;30;35;33;51;49;47;39…
CLOCK_M08987_1.94d.bed	0.15476190476190477	13	84	21456	2;1;0;1;0;0;2;0;2;1;0;0;0;1;0;0;2;0;0;1;0;1;0;0;0;1;0;0;0;0;1;2;0;0;0;1;1;0;1;0;1;0;0;0;0;0;0;0;0;0;0;0;0;0;0;0;2;0;2;0;1;1;0;2;1;0;0;0;1;0;1;0;1;1;1;1;1;2;0;0;1;0;2;0;0;1;0;1;0;1;0;1;1;1;0;1;1;0;1;1;0;3;1;0;0;1;2;1;1;1;1;0;0;0;2;0;1;1;0;1;0;0;0;0;3;0;0;1;3;0;0;0;0;0;0;0;0;0;0;0;1;1;0;2;0;0;0;1;1;1
ZNF764_ZNF764.MEME.bed	0.15469613259668508	28	181	36170	1;0;0;0;2;0;1;0;2;2;3;1;0;1;1;2;1;1;0;2;1;0;1;0;0;3;4;3;1;0;1;2;1;0;2;0;0;0;4;1;1;1;1;0;1;0;0;1;5;1;1;0;0;2;0;1;2;2;1;1;1;0;0;2;1;1;2;1;2;1;0;5;2;1;0;2;3;2;0;3;1;1;2;1;2;0;0;0;1;2;1;0;0;4;1;0;2;2;1;3;0;2;5;1;1;1;0;4;0;0;0;0;0;0;1;2;0;0;0;4;0;2;1;0;3;2;1;2;3;2;1;3;0;0;1;2;2;2;2;0;4;0;1;1;2;0;1;1;1;1
NR3C1_M05958_1.94d.bed	0.15463917525773196	15	97	25177	4;0;2;0;0;0;2;0;1;0;2;0;2;0;0;2;0;1;0;0;0;0;0;2;0;1;0;0;0;1;0;0;1;0;0;0;0;0;2;0;0;0;0;0;0;0;0;1;0;0;0;2;0;0;0;2;2;2;0;0;0;3;0;0;3;2;3;2;0;1;0;0;2;0;0;0;0;0;0;2;0;0;1;0;0;0;2;2;0;3;0;1;6;4;2;0;0;2;0;0;2;0;2;0;0;2;0;2;0;2;0;1;0;0;0;0;0;0;0;0;0;0;0;0;0;0;0;0;0;2;0;0;0;0;0;0;2;1;0;1;0;2;0;0;0;2;0;0;1;1
ZNF626_ZNF626.RCADE.bed	0.15463917525773196	60	388	48481	5;5;1;2;3;3;2;2;6;2;2;2;1;1;3;2;2;5;3;6;0;4;0;0;3;3;2;2;2;1;5;3;1;2;5;2;1;3;2;1;4;5;4;2;1;1;2;3;1;2;5;3;4;5;3;2;5;7;5;2;4;5;2;4;3;4;4;3;5;1;4;2;4;5;6;5;6;3;3;2;6;2;2;1;2;1;1;4;4;0;1;2;3;3;2;4;3;1;3;2;3;2;2;3;2;1;2;3;1;0;1;4;1;1;2;1;2;1;1;2;2;4;1;2;3;2;1;2;6;1;1;2;2;3;4;0;2;0;1;3;4;2;2;1;6;0;0;2;1;4
TCF4_M06176_1.94d.bed	0.15447154471544716	19	123	21156	1;1;1;1;1;0;1;3;1;3;1;0;1;1;3;0;2;0;0;1;0;0;0;1;1;1;0;1;2;1;0;2;0;1;0;1;1;0;1;0;1;2;0;0;1;1;1;1;0;0;1;1;1;1;1;0;1;0;4;3;0;1;0;2;0;2;1;1;2;3;2;0;0;1;3;1;0;1;0;0;3;1;1;0;0;0;1;0;0;3;0;1;0;1;4;0;0;1;0;0;0;2;0;0;1;1;0;0;0;1;1;2;0;2;0;0;0;1;2;0;0;0;0;1;0;2;1;1;0;1;1;1;0;0;0;1;0;0;0;0;0;0;1;0;0;0;2;3;1;2
ZNF76_M10350_1.94d.bed	0.1541501976284585	156	1012	87032	9;3;5;5;6;3;5;4;3;11;4;1;4;8;7;4;5;6;9;3;7;10;8;6;9;4;2;9;7;6;11;6;5;8;7;3;8;7;10;4;5;5;6;2;13;7;8;9;9;15;8;6;10;11;10;12;6;10;11;8;6;9;13;15;11;9;6;7;10;11;13;9;10;8;7;13;9;9;11;7;11;9;11;13;10;10;6;9;13;11;4;8;15;6;6;6;4;4;7;4;3;9;3;8;7;2;5;4;6;2;7;8;6;4;2;2;5;3;3;4;6;7;2;5;4;8;5;7;5;9;4;3;2;6;7;8;3;7;2;5;3;6;4;4;4;4;4;4;3;4
ZNF282_M09351_1.94d.bed	0.1541095890410959	45	292	45707	3;3;5;3;1;2;1;3;4;4;1;4;1;3;1;2;3;1;2;3;0;2;1;2;4;1;1;1;0;2;0;3;4;2;0;2;1;2;1;1;3;0;5;2;1;1;2;2;3;0;1;1;1;3;1;2;1;3;3;1;1;1;3;2;1;1;1;3;5;4;2;3;2;0;3;4;4;2;5;1;4;3;1;2;3;3;2;3;2;3;0;1;1;2;0;3;2;1;3;1;2;3;0;1;0;3;4;1;1;1;2;1;1;1;1;4;2;2;3;1;2;2;3;1;1;1;1;1;3;1;3;2;0;2;2;3;1;0;1;6;3;2;1;1;0;1;2;0;4;3
ELK1_M09537_1.94d.bed	0.15384615384615385	2	13	12753	1;0;0;0;0;0;0;0;0;0;0;0;0;0;0;0;0;0;0;0;0;0;0;0;0;0;0;0;0;0;0;0;0;0;0;0;0;0;0;1;0;0;0;0;0;0;0;0;0;0;0;0;0;0;0;0;0;0;0;0;0;0;0;0;0;0;0;0;0;0;2;0;0;0;0;0;0;0;0;0;0;0;0;0;0;0;0;0;0;0;0;0;0;0;0;0;0;0;0;0;0;0;0;0;0;0;0;0;0;0;0;0;1;0;0;0;1;0;0;0;0;0;2;0;0;0;2;0;0;0;0;0;0;0;0;0;0;0;0;0;0;0;0;0;0;0;0;0;0;2
ZNF410_M09369_1.94d.bed	0.15384615384615385	8	52	19735	1;1;0;1;0;2;1;0;0;0;0;0;0;0;0;1;2;1;1;0;0;0;1;0;0;0;0;0;0;1;0;1;0;0;0;2;0;0;0;0;1;1;0;1;0;0;1;0;0;0;0;0;2;0;0;0;0;0;0;1;0;1;0;1;0;0;0;1;0;1;0;1;0;0;0;1;0;0;1;0;2;0;0;0;0;1;0;0;0;0;0;0;1;0;0;0;1;1;0;0;1;1;0;0;1;1;0;1;0;0;2;0;0;0;0;0;0;0;1;0;1;0;0;0;0;2;0;0;0;0;0;0;0;0;1;0;0;0;0;0;0;0;0;0;0;0;2;0;0;1
MAFA_M09011_1.94d.bed	0.15384615384615385	4	26	14905	1;0;0;0;0;0;0;0;1;0;0;0;0;0;1;0;0;0;0;0;0;0;0;0;0;0;0;0;0;0;0;2;0;0;0;0;0;0;0;0;0;0;0;0;1;0;0;1;1;0;0;0;0;1;1;0;0;0;0;0;0;0;0;0;0;1;0;0;0;1;0;0;0;0;0;0;0;0;1;1;0;0;0;0;0;1;0;0;0;0;0;0;0;1;0;0;0;0;0;0;0;0;0;0;0;0;0;0;0;0;1;0;0;1;0;0;0;0;0;0;1;0;1;0;0;1;0;0;0;0;0;1;0;0;0;1;0;0;0;0;0;0;0;0;1;0;0;0;0;1
ARID5A_M00146_1.94d.bed	0.15384615384615385	2	13	13452	1;0;0;0;0;0;0;0;0;1;0;0;0;0;0;0;0;0;0;0;0;0;1;0;0;0;0;0;0;0;0;0;0;0;0;0;0;0;0;0;0;0;0;0;0;0;0;0;0;1;0;0;0;0;0;0;0;0;0;0;0;0;0;0;0;0;0;1;0;0;1;0;0;0;0;0;0;0;0;0;0;0;0;0;0;0;1;0;1;0;0;0;0;0;0;1;0;0;0;0;0;0;0;0;0;0;0;0;1;0;0;0;0;0;0;0;0;0;0;0;0;0;0;0;0;0;0;0;0;0;0;1;0;0;0;0;0;0;0;0;0;0;0;0;0;0;0;0;0;1
MESP1_M05902_1.94d.bed	0.15384615384615385	8	52	16957	1;0;0;0;1;0;1;1;1;0;0;0;2;1;1;1;0;0;0;0;0;3;1;0;0;0;2;0;0;0;0;2;0;0;0;0;0;0;0;0;0;0;0;0;0;0;0;0;0;1;1;0;0;0;0;0;0;0;0;0;0;0;1;0;1;0;0;1;1;0;0;0;0;0;1;0;2;1;1;0;0;0;0;1;0;0;0;2;1;0;1;0;0;0;0;0;1;0;0;0;0;1;0;1;1;1;0;0;0;0;0;0;1;0;1;0;0;0;1;1;1;0;0;0;0;1;1;0;0;0;0;0;2;0;0;0;1;0;0;1;0;0;0;0;0;0;0;0;0;1
HLF_M05791_1.94d.bed	0.15384615384615385	2	13	13366	1;0;0;0;0;0;0;0;0;0;0;0;0;0;0;0;0;0;0;0;0;0;0;0;0;0;0;0;0;0;1;0;0;0;0;0;0;0;0;2;0;0;0;0;0;0;2;0;0;0;0;0;0;0;0;1;0;0;0;0;1;0;0;0;0;0;0;0;0;0;0;0;0;0;0;0;0;0;0;0;0;0;0;0;0;0;0;0;0;0;0;0;0;0;0;2;0;0;0;0;0;0;0;0;0;0;0;0;0;0;0;0;0;0;0;0;0;0;0;0;0;0;0;0;1;0;0;0;0;0;0;0;0;0;0;0;0;0;0;0;0;0;0;0;0;0;0;0;0;1
ZNF547_M10390_1.94d.bed	0.15384615384615385	20	130	27025	1;1;1;0;1;1;1;0;1;0;2;2;1;1;2;1;1;0;3;2;0;2;1;0;1;0;2;1;0;0;0;2;0;0;0;0;1;1;1;0;1;0;1;1;3;0;2;0;2;2;0;0;0;1;0;0;0;0;2;0;1;2;2;3;0;1;2;1;1;2;0;0;2;0;2;4;1;0;1;1;2;0;0;1;1;0;0;1;2;1;0;0;0;1;0;0;0;1;0;1;1;4;0;0;0;2;0;0;0;1;0;0;3;0;1;2;1;1;0;0;0;0;1;0;3;0;0;1;1;1;1;0;0;1;0;1;1;1;2;0;0;2;1;3;1;2;1;1;0;2
FOXI1_M08679_1.94d.bed	0.15384615384615385	6	39	18641	1;1;1;0;1;0;0;0;1;0;0;0;0;0;0;0;0;0;0;0;0;1;0;0;0;1;1;0;4;0;0;0;0;0;1;0;1;0;0;0;0;0;0;0;0;0;0;0;0;0;0;0;1;0;0;0;0;0;0;0;0;0;0;2;0;0;0;0;0;0;0;0;0;0;2;0;0;1;0;1;0;0;1;0;0;0;0;0;0;0;0;0;0;0;0;0;0;1;0;0;1;1;0;0;0;1;0;0;0;0;0;0;0;0;0;0;0;1;0;1;1;1;0;0;0;0;0;1;0;1;0;0;0;0;0;1;1;0;0;0;1;0;1;0;0;0;0;1;0;1
ZNF653_M07152_1.94d.bed	0.15384615384615385	2	13	14415	1;0;0;0;0;0;0;0;0;0;0;0;0;0;0;0;1;0;0;0;0;0;0;0;1;0;1;0;0;0;0;0;0;0;0;0;0;0;0;0;0;0;0;0;0;0;0;0;0;0;0;0;0;0;0;0;1;0;0;0;0;0;0;0;1;0;0;0;0;0;0;0;0;0;0;0;0;0;0;0;0;0;0;0;0;0;0;0;0;0;0;0;0;1;0;0;0;0;0;0;0;2;0;0;0;0;0;0;0;0;0;0;0;0;0;0;0;0;0;0;1;0;0;0;0;1;0;0;0;0;0;0;0;0;0;0;0;0;0;0;0;0;0;0;0;0;0;0;0;1
SP3_M06129_1.94d.bed	0.15355086372360843	240	1563	96104	7;8;15;11;4;5;12;5;6;9;11;6;8;6;5;10;13;12;10;2;9;13;5;12;10;10;9;11;5;5;9;9;13;11;10;14;9;11;9;13;9;22;4;14;6;11;21;17;5;17;16;16;16;11;14;11;11;17;15;17;12;16;19;7;17;15;13;25;15;16;17;13;10;9;14;11;19;11;14;12;28;17;16;23;13;17;14;10;7;17;18;13;13;14;9;9;10;8;15;12;6;11;11;6;10;5;7;7;6;11;9;8;6;4;8;9;7;5;8;6;6;13;9;10;5;5;2;2;8;10;9;4;6;7;14;8;6;4;7;10;4;6;10;10;7;7;2;6;7;8
KLF11_M08872_1.94d.bed	0.15344827586206897	267	1740	95185	8;11;15;11;8;7;8;11;6;13;8;10;7;5;4;12;13;15;11;7;9;11;2;16;15;13;12;13;7;8;12;11;13;10;15;15;11;17;6;14;10;24;13;17;8;15;19;13;13;16;14;14;15;12;11;13;13;22;18;18;11;16;17;11;25;25;16;25;21;16;15;18;15;11;20;12;16;13;15;18;22;15;20;18;17;21;14;8;16;23;19;11;13;9;13;7;14;11;11;12;8;11;13;6;10;8;10;5;6;17;10;9;7;8;4;7;7;4;8;6;9;10;7;10;5;9;4;3;5;9;7;9;10;9;11;7;5;7;10;10;4;7;11;9;5;5;3;14;6;7
ZFP69B_ZFP69B.RCADE.bed	0.15324675324675324	118	770	89448	6;5;7;2;2;6;9;6;5;5;3;9;7;4;6;2;6;9;3;7;11;6;2;8;6;6;7;4;3;6;2;4;4;1;6;10;7;7;5;3;3;3;4;5;6;3;6;5;4;3;1;5;5;5;5;6;2;4;4;5;9;6;8;4;5;11;3;10;6;11;6;11;5;7;8;9;4;9;7;12;6;5;7;4;2;6;2;10;4;6;9;7;7;6;7;6;2;8;5;7;8;4;3;4;5;1;4;4;5;1;8;7;9;8;1;5;2;2;2;2;2;2;2;3;3;5;6;4;5;6;1;4;4;3;4;4;7;6;1;4;7;2;5;2;6;4;2;4;4;4
TLX1_M06826_1.94d.bed	0.1532258064516129	19	124	23705	1;0;0;1;0;0;2;1;1;2;1;0;0;0;1;0;1;0;0;0;2;1;0;1;1;1;1;0;1;0;1;3;0;1;0;1;0;0;0;1;0;0;1;2;0;1;0;0;6;0;2;0;0;1;0;2;0;1;0;2;0;1;1;4;2;1;2;2;1;0;0;0;2;1;2;1;4;1;0;3;0;3;0;1;1;0;2;0;1;1;0;0;0;0;1;2;0;1;1;0;0;0;1;2;0;1;1;2;0;0;2;0;2;0;1;1;0;2;1;0;0;1;0;0;2;3;1;0;0;0;2;1;0;1;0;0;0;0;1;1;0;1;1;0;0;3;0;1;1;1
ZNF264_ZNF264.RCADE.bed	0.15292096219931273	89	582	87057	2;5;5;6;3;3;5;7;5;5;7;6;2;7;2;2;4;1;7;2;2;5;1;4;1;3;3;5;3;5;5;5;4;4;7;5;2;7;1;5;3;8;3;4;2;2;1;3;5;4;5;3;0;2;3;5;4;3;6;3;6;5;4;2;3;6;2;9;6;4;2;6;4;6;5;5;7;6;2;8;4;9;4;7;3;7;6;6;4;3;2;6;2;8;3;4;2;6;4;2;2;4;4;1;2;0;5;2;4;3;2;2;3;2;3;3;2;3;4;1;4;4;2;5;6;4;2;1;6;7;6;4;3;2;2;4;2;1;4;2;2;3;3;3;6;5;3;1;3;7
ZNF384_M09363_1.94d.bed	0.15286624203821655	24	157	35855	1;0;0;4;0;2;1;0;2;1;1;0;2;2;1;1;3;1;0;4;0;0;2;0;0;3;1;0;2;0;0;0;0;0;1;0;3;1;0;0;1;3;0;1;4;0;4;1;1;1;0;1;0;2;7;2;3;2;0;2;0;0;1;0;0;0;2;0;3;1;2;0;3;2;0;0;1;0;4;1;3;0;3;0;0;0;1;1;0;3;2;0;5;0;0;0;0;0;2;0;2;0;0;2;1;1;0;0;1;1;0;1;2;0;0;0;5;0;0;0;0;1;0;0;0;6;2;4;1;0;0;1;0;3;0;0;2;0;0;0;0;0;0;1;0;2;2;0;0;1
NFIB_M05937_1.94d.bed	0.15272727272727274	42	275	35197	3;2;1;3;3;3;1;1;2;2;2;1;2;1;0;2;3;0;2;3;1;0;0;1;0;1;2;2;0;1;1;2;2;0;2;1;1;2;1;1;4;2;4;3;0;1;0;2;2;0;0;1;0;0;0;3;7;7;0;1;5;2;2;0;1;2;9;0;0;0;3;0;5;2;4;2;3;6;3;3;3;1;3;0;5;2;1;3;1;1;2;1;6;1;3;2;2;4;0;0;3;7;1;5;0;1;2;1;1;0;1;4;1;4;1;4;4;1;3;1;0;1;0;2;2;2;6;0;0;2;2;0;0;0;1;2;1;1;0;0;4;1;2;4;0;0;1;0;2;5
TFDP1_M06816_1.94d.bed	0.15254237288135594	9	59	15887	1;2;0;1;1;0;0;1;0;0;0;0;0;0;0;1;0;0;0;0;0;1;0;1;1;1;1;0;0;0;1;0;0;0;0;1;0;1;1;0;0;0;1;0;0;0;0;0;0;0;1;1;2;0;1;0;0;1;0;0;0;0;1;1;2;1;0;1;0;1;0;1;2;0;0;1;0;0;1;0;0;0;1;0;2;0;1;1;0;0;0;1;0;0;1;0;0;2;0;0;1;1;0;0;1;1;0;0;0;0;0;0;1;0;1;0;0;0;0;0;1;0;1;1;0;0;0;0;0;1;1;0;1;0;0;0;0;0;0;0;0;0;1;0;0;0;0;0;0;1
PRDM1_M06024_1.94d.bed	0.1523809523809524	32	210	38286	4;1;1;1;0;1;1;2;0;1;3;2;2;2;2;1;0;1;0;1;1;2;1;1;1;1;1;0;0;2;1;1;0;2;3;0;0;2;4;0;1;0;1;1;2;1;1;3;2;2;3;0;0;1;0;2;2;3;1;1;2;1;4;0;0;3;4;8;1;3;0;3;3;2;5;1;2;0;0;1;2;1;4;3;3;1;2;2;2;4;1;0;1;1;2;1;1;1;1;1;2;2;3;1;0;1;1;0;1;1;0;0;1;2;1;3;1;1;1;1;1;1;4;0;0;0;0;1;1;4;3;2;0;0;0;1;1;0;1;1;0;3;2;0;0;2;2;0;2;1
ZNF331_M10437_1.94d.bed	0.15217391304347827	189	1242	111298	11;7;14;7;7;9;6;11;11;9;6;13;7;1;8;7;4;2;10;4;7;14;5;3;8;11;6;10;11;10;9;4;11;13;8;8;8;7;6;8;10;12;4;7;10;5;8;4;13;7;12;9;9;10;4;11;14;8;11;12;10;10;11;10;8;10;10;9;9;9;10;18;17;10;12;8;14;12;16;13;10;6;14;9;14;6;11;5;11;9;12;8;8;8;6;5;12;10;5;11;7;8;10;6;5;11;7;4;6;7;9;8;10;3;5;5;9;9;8;6;12;3;6;8;7;6;7;6;7;4;6;5;8;5;8;8;6;8;4;6;5;5;7;3;7;1;9;10;5;9
ZNF737_ZNF737.MEME.bed	0.15217391304347827	14	92	20577	1;1;1;1;0;0;0;0;0;0;1;2;1;1;0;0;1;0;1;0;0;1;1;2;1;0;0;0;0;0;1;0;0;2;0;0;2;1;0;0;3;1;1;2;1;1;0;0;1;0;2;0;0;1;3;2;0;1;0;1;1;0;1;1;1;0;0;1;0;0;0;1;3;1;1;0;2;0;2;0;1;0;1;0;0;0;0;0;1;0;0;0;0;2;1;1;0;0;1;1;0;1;1;1;0;1;0;0;0;0;0;0;0;1;2;0;1;0;0;1;0;1;0;1;0;1;1;0;0;0;1;2;0;0;0;0;1;0;1;0;1;1;1;1;0;0;1;1;0;1
ZNF816_M10368_1.94d.bed	0.15212527964205816	68	447	56255	5;4;3;5;2;2;3;2;4;1;3;3;1;2;2;0;3;3;2;2;6;2;3;3;3;1;3;3;2;4;2;3;2;3;3;4;4;3;1;2;4;6;3;4;1;3;2;0;3;8;2;2;3;3;2;1;7;5;2;3;4;7;3;6;4;1;2;5;2;5;5;5;2;3;7;4;6;5;3;2;5;5;4;5;1;1;3;4;1;1;1;4;2;4;2;3;1;6;2;8;4;2;2;3;2;1;2;5;0;0;4;2;1;4;2;3;7;6;1;4;3;2;6;2;5;0;3;4;0;1;1;3;2;4;1;4;3;3;3;1;2;1;2;2;1;3;4;2;3;3
ZNF594_M10414_1.94d.bed	0.152	76	500	47093	4;5;2;5;5;2;1;2;3;4;4;3;5;1;1;3;1;3;0;3;2;3;5;4;4;0;3;3;4;2;3;3;3;3;5;3;3;1;3;5;2;5;4;6;2;3;4;3;4;5;3;5;5;5;4;7;2;4;3;3;5;3;7;0;7;6;3;4;1;2;7;4;11;5;9;4;3;6;5;7;2;2;4;7;2;5;1;3;2;3;1;3;5;4;2;7;3;0;6;4;6;4;1;2;5;3;5;3;1;2;2;1;1;5;4;4;2;2;4;4;2;1;3;1;0;2;2;3;1;2;1;2;2;3;2;3;4;4;4;3;2;3;3;1;3;4;1;1;8;4
PPARA_M09922_1.94d.bed	0.152	19	125	24405	4;0;2;0;0;2;0;0;0;0;0;2;0;0;0;1;1;1;0;0;0;3;0;2;1;0;1;0;0;2;0;4;0;0;0;0;0;3;0;0;1;1;0;0;0;1;0;3;0;0;0;0;0;0;0;1;0;2;2;3;1;0;2;1;0;0;2;2;0;1;2;2;1;1;3;2;0;0;1;1;0;0;0;1;3;0;0;4;3;0;0;0;1;1;0;0;2;0;1;2;1;0;0;0;0;0;0;0;3;0;0;0;0;0;0;0;0;0;0;3;3;0;0;2;0;0;0;2;2;0;0;1;1;0;1;1;3;1;0;2;2;2;2;1;2;0;1;2;1;2
WT1_M00579_1.94d.bed	0.15151515151515152	115	759	45168	6;6;8;6;1;5;5;5;3;5;7;7;3;6;2;4;3;4;4;2;3;1;4;7;5;3;2;7;6;2;3;6;4;8;5;3;0;4;6;7;8;4;6;7;5;2;9;14;7;10;10;7;9;5;4;2;7;4;11;9;7;11;11;9;8;6;5;3;7;8;13;6;5;4;5;4;5;4;8;6;10;10;15;11;7;4;6;8;6;9;8;7;5;4;2;4;3;4;4;5;6;0;1;5;5;5;4;4;2;3;3;3;4;3;6;3;1;10;3;7;5;5;3;3;8;3;5;5;3;2;1;6;3;1;1;3;5;3;2;5;0;3;1;3;5;3;1;1;3;3
CEBPZ_M06474_1.94d.bed	0.15151515151515152	20	132	27164	2;1;0;0;0;0;1;0;0;0;2;0;0;2;0;3;0;1;2;2;1;1;0;0;0;2;0;0;0;1;1;1;0;0;0;1;1;0;4;0;1;2;0;0;0;0;0;0;0;1;2;0;1;2;1;2;3;0;2;0;3;1;1;2;1;2;2;0;0;2;1;0;1;1;1;0;1;4;2;0;1;2;2;2;0;0;1;2;2;2;0;1;0;3;0;0;0;1;0;0;1;0;0;0;0;2;0;0;0;0;0;3;3;1;2;1;0;2;0;2;0;1;1;0;1;1;0;1;1;0;1;1;1;0;1;1;1;2;1;1;2;1;0;1;1;1;1;0;0;1
ZNF621_M07151_1.94d.bed	0.15128205128205127	118	780	86986	4;1;9;4;5;3;6;1;2;1;11;2;1;4;7;8;11;5;2;5;4;3;5;2;6;6;7;3;6;7;7;11;7;2;5;4;0;9;5;6;2;2;2;9;1;10;5;4;3;2;9;4;6;2;10;4;7;7;2;5;3;5;2;4;8;5;5;9;2;12;5;8;7;5;6;4;10;10;8;7;6;8;12;5;8;4;5;8;9;6;3;5;5;9;7;11;6;5;4;2;4;7;3;10;5;9;7;7;9;1;6;4;7;6;0;3;8;5;2;1;5;3;3;3;4;3;3;4;4;3;4;3;2;4;3;3;4;3;3;5;7;4;5;1;7;6;6;5;5;14
ZNF460_ZNF460.RCADE.bed	0.15119467293380337	772	5106	322640	29;22;26;16;21;21;23;39;23;35;27;29;32;27;37;28;31;37;35;27;26;38;28;38;35;42;25;31;29;27;27;46;38;22;43;25;29;32;35;55;42;26;44;41;39;45;46;53;59;61;43;59;46;36;36;45;56;50;47;61;48;55;42;48;53;41;75;54;53;64;60;47;60;51;39;44;57;45;49;35;53;48;39;40;41;32;33;34;42;28;27;32;37;35;30;29;34;36;24;25;23;30;32;27;23;26;22;32;21;25;24;33;20;25;25;30;27;17;25;27;20;19;21;21;35;26;24;20;28;19;21;18;20;…
ZFX_M02702_1.94d.bed	0.15102827763496143	470	3112	283038	20;15;19;14;16;25;26;17;19;21;14;21;27;22;22;19;19;30;14;26;16;19;18;25;15;24;8;21;16;21;25;18;18;21;25;21;14;26;28;21;23;16;15;16;21;18;29;28;21;20;18;25;21;21;24;20;24;20;22;29;22;22;31;25;22;30;24;33;34;39;24;35;29;38;30;28;23;30;36;16;24;31;27;26;20;20;24;32;14;23;18;20;24;16;17;23;22;21;8;26;17;16;19;21;20;21;14;21;17;13;21;16;14;23;19;15;14;27;15;22;12;18;14;23;16;20;20;18;14;16;18;13;18;16…
ZNF429_ZNF429.RCADE.bed	0.1509433962264151	72	477	63824	3;2;3;1;1;3;5;6;3;1;3;2;2;6;3;4;4;3;4;3;2;2;1;3;3;3;2;5;9;4;2;4;3;0;5;3;1;2;1;5;2;2;0;5;2;1;6;0;4;3;5;4;1;4;3;2;4;4;2;5;2;1;3;8;3;4;5;6;4;2;4;3;2;11;3;7;6;4;2;8;7;0;4;2;3;5;6;8;0;3;3;4;3;2;5;4;0;4;3;1;2;1;1;0;0;4;5;5;0;1;1;3;1;4;3;3;2;5;4;3;3;4;2;6;5;3;2;2;5;5;1;2;3;2;1;1;5;3;5;2;3;3;5;2;2;2;5;2;3;3
SPI1_M09193_1.94d.bed	0.15079365079365079	19	126	28228	3;0;0;2;0;1;0;2;1;0;1;0;0;1;1;0;0;1;1;0;0;0;1;2;0;1;0;1;0;3;1;1;1;0;1;0;0;1;0;0;1;1;0;0;0;0;0;0;1;2;4;0;0;1;1;3;1;1;1;0;0;1;0;4;0;3;3;0;0;2;2;0;0;1;0;4;0;0;0;1;2;2;0;1;3;1;1;1;0;3;1;0;2;1;1;1;0;2;1;2;1;1;0;3;0;1;0;1;2;0;1;0;1;3;0;0;1;0;1;0;0;0;1;0;2;1;1;1;0;1;0;0;0;2;0;1;0;0;0;1;1;0;0;4;0;0;0;0;0;3
YY2_M06231_1.94d.bed	0.15079365079365079	19	126	21123	2;0;0;1;0;0;1;1;2;0;1;2;1;0;2;0;0;0;0;1;1;0;0;0;2;0;2;0;0;1;0;1;0;0;1;1;1;0;1;3;1;2;0;2;2;0;0;0;2;2;3;1;2;0;0;2;1;0;3;0;1;1;0;1;1;2;1;2;0;2;1;2;1;0;2;0;1;1;0;2;2;1;2;3;1;1;2;1;0;1;0;2;0;0;1;1;3;1;0;0;0;0;0;2;1;0;1;1;0;0;0;0;0;0;1;0;0;0;0;0;1;1;1;0;2;2;1;2;0;0;0;0;0;1;0;1;1;0;4;0;0;0;2;1;0;2;1;0;0;2
ZNF530_ZNF530.RCADE.bed	0.15072463768115943	364	2415	202503	18;9;15;15;8;20;16;19;16;12;13;24;19;18;12;14;18;14;18;17;20;13;11;18;12;15;6;21;15;15;17;17;21;27;20;24;8;13;12;21;14;23;12;13;15;13;14;24;21;16;19;18;20;19;10;16;13;19;20;19;20;16;21;24;15;17;20;23;27;16;17;24;18;23;24;18;27;20;22;24;20;31;33;20;19;13;23;21;19;15;18;13;7;14;10;19;18;24;17;20;22;21;16;16;15;16;26;21;10;8;12;16;11;13;11;9;17;9;11;8;14;10;11;10;16;12;10;6;10;16;14;14;13;13;11;12;1…
AR_M07575_1.94d.bed	0.15053763440860216	14	93	21112	2;0;0;1;0;0;1;1;1;2;0;1;0;0;2;0;1;0;0;0;0;0;1;0;0;0;1;0;0;2;0;0;3;0;0;0;0;0;1;0;0;0;0;0;0;0;2;1;2;2;1;1;0;1;0;0;0;4;0;4;0;0;1;3;1;2;3;0;1;0;2;0;0;2;0;1;0;2;1;1;0;0;0;2;1;0;1;0;0;2;1;0;0;4;3;3;0;0;1;0;1;2;0;2;0;2;0;0;1;0;0;0;1;1;0;0;0;0;0;0;0;0;0;0;0;0;0;0;0;0;0;0;0;0;1;0;0;0;0;0;0;2;0;0;0;1;0;0;0;2
STAT4_M06797_1.94d.bed	0.1504424778761062	34	226	42328	1;2;0;1;2;2;2;0;0;4;1;1;2;1;1;2;3;0;3;1;0;4;2;2;1;2;2;0;0;2;2;2;0;0;2;1;0;3;2;2;2;2;1;2;3;3;4;2;1;2;1;0;0;1;4;1;3;2;1;1;2;1;2;1;0;1;1;4;2;1;3;3;2;3;2;0;1;1;3;2;2;3;1;2;0;2;2;1;1;1;0;1;1;3;2;2;2;1;1;0;2;0;1;3;3;2;3;1;2;3;3;0;0;1;0;2;1;3;0;1;0;5;0;2;1;2;2;0;1;0;0;1;1;0;2;1;0;0;1;1;1;3;1;1;2;1;1;3;2;2
TFAP2C_M06195_1.94d.bed	0.15030060120240482	75	499	46656	7;3;1;3;0;2;2;3;1;3;3;7;2;3;2;4;1;1;2;2;0;5;4;2;0;1;11;2;4;2;4;5;2;7;7;2;3;2;6;3;3;9;3;0;5;3;3;8;10;2;4;4;0;6;6;3;2;1;7;4;4;2;6;6;3;4;7;3;7;4;2;1;9;5;4;8;3;9;4;8;2;5;0;7;4;7;10;1;8;1;2;5;0;1;5;6;4;1;0;2;1;2;4;6;3;3;4;5;6;3;0;2;0;0;1;4;3;7;1;2;0;8;0;7;2;3;0;4;0;1;1;2;2;1;3;4;1;0;6;0;0;2;5;0;1;0;1;1;2;7
ZBTB4_M06842_1.94d.bed	0.15018315018315018	41	273	38043	2;5;0;2;0;4;3;2;3;4;3;0;0;2;0;2;1;1;0;0;0;5;2;1;4;1;2;4;5;2;1;0;2;2;1;1;1;1;2;0;1;5;2;1;3;3;2;3;3;2;1;4;1;3;0;2;3;2;4;3;2;2;2;4;3;2;4;5;4;3;2;1;2;1;2;3;2;3;7;1;2;0;1;4;2;3;1;2;0;1;2;2;0;2;1;1;2;2;1;1;1;2;3;2;3;0;0;1;0;6;1;1;0;1;1;2;0;0;3;1;1;3;0;1;1;0;1;0;1;2;2;1;1;3;5;2;1;2;1;1;1;0;0;0;1;0;2;1;4;2
ZBTB45_M09307_1.94d.bed	0.15	3	20	16013	1;0;0;0;0;0;0;0;1;0;0;0;0;1;0;0;0;0;0;0;0;0;0;0;0;0;0;0;0;0;0;0;0;1;0;0;0;0;0;0;0;0;1;0;0;0;1;0;0;0;0;0;0;0;0;0;0;0;0;0;0;0;0;0;0;0;0;0;0;0;0;0;0;0;0;0;0;0;0;0;1;0;0;0;0;1;0;1;0;0;0;0;0;1;0;0;0;0;0;0;0;0;1;0;0;0;0;0;0;1;0;0;0;0;0;0;0;0;1;0;0;0;0;0;1;0;0;0;0;0;1;0;0;0;0;1;0;0;1;0;1;0;0;0;0;0;0;0;0;1
TP63_M06417_1.94d.bed	0.15	66	440	49424	1;2;3;4;1;1;6;1;3;2;1;2;1;1;1;2;3;3;1;5;1;1;3;2;0;4;1;3;2;2;4;3;2;5;3;1;4;2;4;4;4;1;4;3;1;1;5;0;0;2;3;6;0;3;3;2;7;4;5;4;6;6;2;4;5;4;7;4;5;1;3;5;5;6;5;3;5;4;2;2;2;7;6;2;6;2;5;2;4;3;2;3;2;7;1;8;3;4;0;3;2;4;2;2;1;1;2;0;6;2;2;5;2;6;2;3;4;5;0;3;2;1;3;4;2;4;3;3;2;2;7;4;1;1;1;3;0;1;3;3;2;2;1;3;3;2;2;4;4;3
DPRX_M05622_1.94d.bed	0.15	3	20	15351	1;1;0;0;0;0;0;0;0;0;0;0;0;0;0;0;0;0;1;0;0;0;0;0;0;0;0;0;0;1;0;0;0;0;0;0;0;1;0;0;0;0;0;1;0;0;0;1;0;0;0;1;0;0;0;0;0;0;0;0;0;0;0;0;0;0;1;0;1;0;0;0;0;0;0;0;0;0;0;2;0;0;0;0;0;0;0;0;0;0;0;0;0;0;0;0;0;0;0;0;0;0;0;0;0;0;1;0;0;0;0;0;1;0;1;0;0;0;0;0;0;0;0;0;1;0;0;0;0;0;1;0;0;0;1;0;0;0;0;0;0;0;0;0;0;0;0;0;0;1
CDC5L_M06466_1.94d.bed	0.15	3	20	17275	1;0;0;0;0;0;0;0;2;0;0;0;0;0;0;0;0;0;0;1;0;0;0;0;0;0;1;0;0;0;0;0;0;0;0;0;0;0;0;0;0;0;0;0;0;1;0;0;0;0;0;0;0;0;0;0;0;0;0;1;0;0;0;0;0;0;1;0;0;0;0;1;0;0;0;0;0;0;0;0;0;0;0;0;0;0;1;0;1;0;0;0;0;0;0;0;0;0;0;0;1;0;0;0;0;0;0;1;0;0;0;0;0;0;1;1;0;0;0;1;0;0;0;1;0;0;0;0;1;0;0;0;0;0;0;0;0;0;0;0;0;0;0;0;0;0;0;0;0;1
ZNF528_M10374_1.94d.bed	0.14935064935064934	23	154	33773	3;1;2;1;2;1;1;3;1;1;0;0;1;0;1;2;0;2;0;1;1;1;0;1;0;2;1;0;0;1;3;1;2;1;1;2;3;0;1;0;1;1;3;0;0;0;2;1;2;2;0;1;0;1;2;1;1;5;3;0;2;1;1;3;1;0;2;1;0;1;2;1;3;2;1;2;3;2;0;1;2;0;1;1;0;2;0;0;1;2;0;1;1;1;3;0;4;1;2;2;0;0;0;0;0;0;2;0;0;0;1;0;0;0;0;1;0;0;0;2;0;1;2;0;1;0;0;0;0;0;0;2;0;1;0;1;1;1;0;2;1;1;0;1;1;2;1;2;2;1
SP8_M06131_1.94d.bed	0.14929328621908128	169	1132	78711	5;7;9;7;5;3;6;5;7;8;9;2;6;2;2;11;8;7;6;5;8;5;6;9;11;8;7;3;4;7;6;8;9;12;6;9;7;9;6;7;6;10;5;9;9;11;12;7;6;12;10;12;10;11;15;8;7;15;12;11;8;12;11;6;15;13;10;11;9;8;10;10;6;14;9;8;13;15;7;11;17;12;10;19;7;10;8;6;12;17;12;8;13;8;6;6;4;5;8;6;5;6;9;7;7;6;5;5;3;7;3;6;4;5;4;7;4;2;7;4;6;9;4;7;3;6;3;2;3;7;6;4;5;7;7;4;7;3;5;7;6;5;10;8;5;5;0;7;3;6
ZNF329_M10387_1.94d.bed	0.14913294797687862	129	865	76804	5;6;3;4;4;6;4;4;3;6;3;2;3;12;5;5;2;2;4;4;8;5;3;6;4;7;8;7;4;6;4;6;7;2;7;6;8;4;7;5;3;3;8;8;10;3;8;2;8;6;4;4;4;3;11;12;8;4;8;12;6;4;4;11;10;7;11;9;10;7;4;9;15;11;8;5;8;8;4;8;8;6;9;6;6;5;5;6;6;7;10;12;5;5;6;7;9;5;2;5;3;6;8;4;7;6;7;3;7;3;5;4;2;5;7;6;5;8;4;9;8;4;9;0;1;2;5;8;7;6;5;6;4;7;7;3;3;8;3;4;4;4;4;3;1;1;8;4;5;2
ZNF273_M10371_1.94d.bed	0.14912280701754385	17	114	32354	1;1;0;0;0;0;1;2;0;1;0;0;0;2;0;0;0;0;2;2;0;0;0;0;0;1;1;0;2;2;0;0;0;2;0;0;1;0;1;1;1;0;1;2;1;3;1;3;0;2;0;1;1;1;1;1;0;0;1;0;1;0;1;1;0;0;1;2;0;0;2;0;3;2;0;2;0;1;0;1;0;2;1;1;1;1;1;1;0;0;1;0;2;2;2;0;0;0;1;1;1;1;1;1;1;1;0;1;2;1;3;2;0;2;3;1;0;0;2;0;0;0;1;0;0;0;1;1;1;1;1;0;0;1;0;0;0;2;0;0;0;0;0;1;0;0;0;1;0;2
KLF15_M08874_1.94d.bed	0.14907610397745066	476	3193	195575	16;21;20;25;10;19;16;17;17;24;15;17;13;13;11;24;25;23;18;10;17;19;15;19;23;36;21;22;13;14;15;23;30;23;22;37;15;28;20;34;20;36;25;26;21;23;35;34;30;27;26;26;33;30;28;21;25;31;24;34;22;23;28;13;29;27;17;27;41;27;25;26;16;24;26;20;28;25;24;27;38;59;52;27;24;31;24;17;22;43;26;26;40;25;23;20;31;16;29;29;13;18;23;18;14;14;12;18;9;16;19;24;15;17;12;18;15;14;15;10;14;12;15;20;10;15;14;12;6;18;14;17;26;10…
ZNF777_M10317_1.94d.bed	0.14893617021276595	7	47	16982	1;0;0;0;0;0;0;1;1;0;1;1;0;0;0;1;1;0;1;0;0;0;0;0;0;0;1;0;0;0;1;0;0;0;0;0;0;0;0;0;0;0;0;0;1;0;0;0;0;1;0;0;0;0;0;0;3;0;0;0;2;0;0;0;0;1;1;0;0;0;2;0;1;0;0;1;1;0;0;0;1;0;0;0;0;0;0;1;1;0;0;0;0;1;1;1;0;0;0;0;0;0;0;1;0;0;0;2;0;3;0;0;0;0;0;0;0;0;0;0;1;0;1;0;0;0;1;0;0;0;0;0;0;0;0;1;1;0;0;1;1;1;0;0;0;0;1;0;0;1
ZNF100_ZNF100.RCADE.bed	0.14884001205182285	494	3319	118745	15;5;12;9;5;11;6;20;14;18;6;14;22;18;11;17;18;16;16;20;21;17;20;27;26;23;12;30;24;20;17;27;23;18;18;21;31;30;19;29;39;24;32;21;23;52;38;38;32;50;32;39;45;44;42;27;41;42;39;47;31;50;26;37;36;33;70;37;37;45;41;33;37;30;21;32;26;21;27;27;33;32;30;25;27;20;24;28;27;15;24;20;15;26;20;26;16;15;17;7;11;15;24;14;19;13;20;25;10;14;11;17;13;12;17;20;8;11;13;14;13;11;9;15;18;14;11;13;17;15;11;8;11;9;14;19;1…
ZNF660_M09383_1.94d.bed	0.1487603305785124	18	121	25971	3;3;0;1;2;0;2;0;1;0;0;0;0;1;2;0;0;0;4;0;0;0;2;0;1;1;1;1;0;1;0;2;1;2;0;0;3;2;1;2;4;2;1;1;2;0;0;0;2;0;0;0;2;0;0;0;0;3;0;1;0;1;0;1;2;1;0;1;0;0;4;1;2;2;2;0;0;1;0;2;1;0;1;1;1;1;0;2;0;0;0;0;0;0;2;0;0;2;0;2;2;0;1;0;0;0;0;0;0;0;0;2;0;1;1;1;0;1;1;2;0;0;0;0;0;1;1;0;1;1;0;0;2;2;1;0;0;0;2;0;0;1;1;0;0;0;1;0;1;3
KLF10_M08868_1.94d.bed	0.1486810551558753	248	1668	101016	8;11;15;11;7;8;7;11;5;15;8;9;7;5;5;12;11;12;10;6;10;12;4;18;16;14;13;13;6;8;9;9;13;10;13;14;9;14;10;11;8;22;12;16;9;14;19;17;12;12;11;15;17;11;12;13;11;22;18;18;11;20;16;6;23;18;14;26;18;12;14;16;13;12;20;13;17;10;12;17;22;15;17;20;15;21;12;11;9;17;18;10;10;9;13;5;13;11;11;13;10;12;11;6;9;7;9;6;7;12;10;7;8;7;7;8;6;4;9;5;7;11;7;12;7;9;3;2;5;8;7;8;8;8;11;5;7;6;9;10;5;5;13;9;5;5;3;17;9;8
ZNF780A_ZNF780A.RCADE.bed	0.14846691769768694	552	3718	338568	27;30;19;20;17;21;25;26;24;19;33;29;26;25;23;15;21;26;22;16;18;26;28;22;23;26;30;17;22;20;21;22;26;27;12;22;23;26;25;18;27;17;29;31;29;29;21;26;28;29;16;27;27;26;27;27;27;34;32;28;23;35;31;36;34;41;27;33;34;35;30;40;44;29;33;38;30;30;32;39;28;35;39;28;31;41;23;40;36;23;22;26;24;21;24;27;19;21;24;30;21;30;16;28;14;21;17;20;21;18;16;16;18;20;13;25;26;14;15;24;24;19;20;26;24;15;22;24;18;21;19;18;15;…
ZNF350_M10429_1.94d.bed	0.1484375	19	128	29807	2;1;0;1;2;1;1;3;0;0;2;1;3;1;2;1;2;2;2;0;0;2;2;0;0;0;0;1;1;2;2;3;1;1;0;0;0;0;2;2;3;0;1;0;1;0;0;1;0;1;0;0;0;3;3;1;0;1;0;1;0;0;3;1;3;0;0;0;3;1;1;3;0;2;0;2;0;0;3;0;1;2;0;0;0;3;1;0;1;0;1;0;0;1;1;0;0;1;0;1;0;1;1;0;1;1;0;0;0;2;2;0;0;1;0;0;0;0;0;1;0;1;1;0;0;0;1;1;3;0;0;0;0;0;0;1;0;2;0;0;0;1;1;2;1;1;1;1;0;2
ZNF534_ZNF534.RCADE.bed	0.1482758620689655	86	580	56228	2;1;5;4;1;5;3;3;4;0;4;2;2;6;3;6;2;3;0;3;3;2;4;5;3;6;3;4;3;3;1;5;5;4;6;3;5;1;5;7;4;4;9;2;2;4;3;4;5;4;7;3;3;4;2;4;3;2;5;6;6;2;10;4;4;7;11;2;6;5;5;6;4;6;6;7;2;9;3;9;5;3;7;6;8;4;5;3;3;6;7;3;6;6;5;5;2;2;3;7;2;8;3;3;4;0;3;4;4;4;2;3;2;1;6;3;4;1;4;1;2;4;3;6;3;3;2;5;5;1;1;2;1;4;5;2;0;2;2;4;5;2;1;2;3;1;6;5;4;4
ZNF566_ZNF566.RCADE.bed	0.14810205351586808	476	3214	146089	17;9;12;11;14;12;17;20;18;11;13;19;18;20;22;26;17;20;23;18;11;23;25;21;21;18;19;17;30;26;22;22;21;24;28;22;23;21;32;21;28;32;28;23;28;36;39;40;26;25;23;22;25;23;36;39;31;34;34;30;29;31;30;35;40;44;51;36;30;34;36;21;20;23;35;33;27;31;31;30;30;30;30;28;26;30;25;26;25;20;25;29;21;27;24;23;21;22;19;10;16;21;12;22;11;15;14;19;18;10;8;20;11;18;13;10;12;9;13;11;6;10;12;9;16;18;14;12;16;14;18;9;14;13;15;…
NFIX_M05942_1.94d.bed	0.14754098360655737	45	305	37493	2;2;0;4;3;3;1;2;2;1;1;1;1;1;0;2;4;0;0;1;0;0;0;2;0;2;2;2;2;1;1;3;2;2;2;0;4;2;0;1;6;2;4;2;0;2;0;3;1;1;0;0;0;0;0;3;10;7;0;4;3;3;2;1;4;4;11;0;1;1;4;2;5;1;4;4;2;3;3;1;2;4;4;0;3;4;1;4;0;1;4;2;5;2;3;3;2;4;0;1;2;5;1;5;2;1;2;3;2;0;1;4;1;5;0;4;3;1;2;1;0;0;0;2;3;3;5;0;0;2;2;0;0;0;0;2;2;2;0;0;4;0;3;3;1;3;1;1;3;5
ZNF263_M09343_1.94d.bed	0.14720812182741116	29	197	26531	3;1;1;1;1;0;0;0;1;1;1;1;3;2;3;2;1;1;1;2;0;1;1;0;0;2;0;0;1;1;1;1;2;0;3;1;1;0;0;5;0;0;0;1;0;4;3;2;2;3;1;2;2;2;2;0;1;2;1;5;2;0;3;0;2;3;3;2;3;2;3;3;2;2;1;1;1;0;2;2;1;2;2;2;1;1;1;0;1;2;0;1;2;4;0;2;1;1;1;3;0;4;1;0;4;3;0;2;0;0;1;0;1;2;1;1;3;2;0;1;0;0;0;0;2;0;0;0;1;1;3;2;0;1;2;3;2;1;1;0;0;1;0;2;0;1;1;0;0;2
ZNF667_M10377_1.94d.bed	0.14705882352941177	30	204	33612	3;2;1;0;3;1;0;1;1;1;0;1;1;0;0;3;1;2;1;0;0;2;0;2;0;0;1;1;3;2;0;1;0;1;5;0;0;5;2;3;0;0;1;2;0;2;1;3;5;3;3;2;0;1;0;2;2;1;0;1;4;3;3;2;4;3;0;1;2;0;3;1;2;2;1;0;2;6;2;1;2;3;1;2;1;4;0;4;2;2;1;2;0;4;1;2;0;1;1;0;0;1;1;1;2;0;2;1;2;0;0;5;2;0;1;0;0;1;0;0;2;0;1;1;1;2;2;2;2;0;0;2;1;1;0;3;0;1;1;2;1;0;0;1;1;0;0;1;1;1
FOXF1_M04073_1.94d.bed	0.14705882352941177	5	34	17817	1;0;1;0;0;0;0;1;0;2;1;1;0;0;0;0;0;0;0;0;0;0;0;2;0;0;0;1;1;0;0;0;0;0;0;0;0;0;0;0;0;0;0;0;0;0;1;0;0;1;0;0;0;0;0;0;0;0;0;0;1;1;0;0;1;0;0;0;0;1;0;0;0;0;0;0;0;1;1;0;0;1;0;0;1;1;0;0;0;1;0;0;0;0;0;0;0;0;0;0;0;1;0;0;0;0;0;0;0;1;0;0;0;0;0;1;0;0;0;0;3;0;0;0;0;0;0;0;0;0;0;2;0;0;0;0;0;0;0;0;0;0;0;0;0;0;1;0;0;1
HNF1A_M05796_1.94d.bed	0.14705882352941177	5	34	18885	1;1;0;0;0;0;0;1;0;0;1;0;1;0;0;1;0;0;0;0;0;0;0;0;1;1;0;0;0;0;2;0;0;1;0;0;0;2;0;1;0;0;0;0;0;0;0;0;0;1;0;0;2;0;0;0;2;0;0;1;0;0;0;0;0;0;0;0;0;0;0;0;1;0;2;0;0;1;0;0;0;0;0;0;0;0;0;0;0;0;1;0;0;0;0;0;0;0;0;0;0;0;0;0;0;0;1;0;2;0;0;2;0;0;0;0;0;1;0;0;0;0;0;0;0;0;0;0;0;0;0;0;0;0;0;0;0;0;0;0;0;0;0;1;0;0;0;0;0;1
TBX19_M06157_1.94d.bed	0.14634146341463414	6	41	20457	2;0;0;0;0;0;0;0;0;0;0;1;2;0;0;0;0;0;0;0;0;0;0;0;0;0;1;0;0;0;0;0;0;0;0;0;2;3;0;0;0;0;2;0;0;0;0;2;0;0;0;0;2;0;0;0;0;0;0;0;0;0;0;0;2;0;0;0;0;2;0;2;0;0;0;0;2;0;2;0;0;0;0;1;0;0;0;0;0;0;0;0;0;0;0;0;0;0;0;0;0;0;0;0;0;2;2;0;0;0;0;0;0;0;0;1;0;0;0;0;0;0;0;0;0;0;0;0;0;0;0;0;1;0;0;0;0;0;0;0;0;0;2;0;2;0;0;0;0;2
ZNF141_ZNF141.RCADE.bed	0.14616755793226383	328	2244	112103	15;12;12;12;20;6;13;9;16;10;12;19;11;12;13;17;17;26;14;14;18;13;16;10;15;17;14;16;18;12;20;18;14;17;18;16;13;7;22;16;19;17;14;19;24;22;24;24;19;20;21;14;21;19;21;16;14;17;19;28;26;21;18;25;16;21;21;22;26;20;20;22;23;16;21;22;24;12;16;17;15;24;27;19;24;18;18;21;12;15;16;10;16;15;13;17;10;13;14;14;12;13;23;13;13;6;13;7;11;17;15;12;13;17;9;11;14;5;9;10;16;10;10;7;12;9;8;8;8;6;11;8;6;11;13;12;14;3;15…
ZNF267_ZNF267.RCADE.bed	0.14569436021831414	961	6596	274298	41;44;25;20;28;24;22;38;38;27;27;23;41;48;43;27;44;41;47;36;36;43;39;40;40;41;41;37;45;47;38;59;40;56;62;45;66;64;48;53;63;42;58;37;56;86;100;73;57;70;65;49;63;57;60;76;78;80;77;59;58;83;74;60;91;56;86;81;84;53;72;52;46;59;51;48;49;56;52;51;62;74;72;61;61;43;58;54;48;37;52;33;52;49;63;47;37;47;37;45;31;37;45;26;22;37;41;32;30;28;29;34;35;33;30;30;24;33;26;29;25;25;23;35;35;22;19;22;32;33;22;25;25…
KMT2A_M00878_1.94d.bed	0.14563106796116504	15	103	17576	1;0;1;1;0;0;0;1;1;0;0;1;3;1;0;0;0;0;1;2;2;0;2;0;0;0;1;0;1;3;1;1;1;0;0;0;0;2;0;3;0;0;0;0;0;1;1;1;1;2;0;0;1;1;2;0;0;0;1;1;0;1;1;0;1;2;1;2;2;2;2;2;0;0;2;0;0;0;0;0;0;1;0;2;0;0;1;2;0;0;2;1;0;2;1;3;1;0;1;1;0;0;0;0;0;0;0;0;1;1;0;0;1;0;1;1;2;0;1;0;1;0;0;1;1;0;0;1;2;0;0;0;2;0;1;1;0;1;1;0;0;1;1;0;0;0;0;0;1;1
NFAT5_M08955_1.94d.bed	0.14545454545454545	8	55	19119	1;1;0;0;1;0;1;0;0;1;0;1;1;0;0;2;0;0;0;0;1;0;0;0;1;0;0;0;0;0;0;0;1;1;0;0;0;1;0;0;0;2;1;1;0;0;0;1;1;0;0;0;1;0;1;0;2;0;0;0;0;1;0;1;0;0;1;0;0;0;0;0;0;0;1;0;1;1;0;0;0;1;2;1;1;0;0;1;1;0;0;1;0;0;0;0;0;0;0;0;0;0;0;0;0;0;1;1;0;1;1;0;0;0;0;0;0;0;1;1;1;0;0;1;0;0;0;0;0;0;0;0;0;0;0;0;2;1;0;0;1;1;0;1;0;0;0;0;1;1
NFAT5_M05930_1.94d.bed	0.14534883720930233	25	172	36241	1;0;2;1;0;1;0;1;1;1;0;2;1;0;0;5;1;1;1;0;4;1;2;3;0;1;3;5;0;1;0;0;1;0;1;2;2;0;6;1;1;3;0;2;1;0;1;2;1;0;1;0;1;3;1;1;0;0;1;1;1;1;3;1;1;2;1;1;3;4;0;0;2;1;2;1;1;1;0;3;1;2;3;0;0;1;0;2;2;0;2;2;2;0;2;0;0;0;3;0;3;3;1;1;1;1;0;1;0;1;0;2;0;0;0;2;0;2;2;1;3;0;1;0;0;1;0;3;0;1;2;0;0;0;0;3;1;2;0;0;1;1;1;1;0;2;1;0;2;1
NFKB1_M10276_1.94d.bed	0.14523809523809525	61	420	53158	2;0;4;4;4;2;3;0;2;1;4;4;2;2;1;3;4;5;3;2;1;1;2;2;4;3;1;3;0;4;5;5;1;3;7;3;2;2;5;3;5;4;0;3;1;3;1;4;1;2;1;5;7;2;2;4;3;1;3;2;6;5;1;9;4;0;1;3;3;2;3;4;3;4;7;4;5;9;4;2;4;2;2;1;3;7;2;6;2;1;4;1;2;2;4;6;3;3;2;1;3;3;3;0;3;1;7;5;4;2;5;0;2;2;5;0;6;1;3;1;1;0;2;1;3;2;0;1;3;2;0;3;4;1;2;1;5;6;6;0;4;1;0;4;2;0;2;2;4;1
ZNF460_M09373_1.94d.bed	0.14516129032258066	99	682	47576	3;2;5;5;3;2;3;1;5;4;5;3;1;2;5;6;3;8;5;2;3;2;4;6;4;5;7;1;2;4;2;6;3;6;6;9;3;7;5;5;4;8;5;8;4;9;7;7;4;6;6;8;3;7;8;7;15;8;5;8;1;6;3;7;9;3;7;6;11;8;3;5;2;14;7;1;6;9;7;3;5;8;5;5;8;2;4;6;3;5;6;6;5;5;6;4;7;7;2;5;9;7;4;0;2;3;2;1;2;4;2;0;4;3;2;1;2;1;5;3;2;6;3;4;2;6;0;2;5;5;3;5;2;5;3;3;4;5;1;5;4;7;3;5;3;2;0;2;2;3
KLF15_M08876_1.94d.bed	0.14497041420118342	343	2366	150000	13;17;18;21;9;13;13;15;10;15;12;13;13;9;7;18;15;14;13;10;14;13;8;19;17;24;20;17;10;13;14;18;22;18;17;24;12;15;13;22;14;23;17;17;17;18;25;25;19;20;19;21;27;18;18;18;15;27;27;33;19;14;24;11;30;23;19;25;30;17;17;25;12;20;22;16;24;20;19;19;31;23;29;26;22;22;21;18;19;30;18;18;22;13;15;11;20;6;16;18;10;14;14;12;12;12;8;13;7;15;15;19;10;10;8;15;8;10;12;9;10;13;11;15;9;11;8;6;4;14;11;13;15;9;11;6;11;10;9…
NR6A1_M09009_1.94d.bed	0.14485981308411214	31	214	38928	1;2;5;2;3;2;4;0;0;0;0;1;0;4;1;1;2;2;3;1;1;0;2;1;0;0;2;0;1;0;2;2;1;0;0;0;4;1;0;1;3;0;2;2;3;1;1;1;2;2;1;1;0;1;4;2;0;1;1;2;1;3;1;0;2;1;2;3;2;2;3;1;3;2;0;1;0;1;2;2;4;4;0;2;0;0;1;1;1;6;2;0;2;1;3;0;2;1;2;1;0;1;0;1;2;1;0;2;1;2;0;2;4;0;1;0;2;1;0;0;3;0;2;4;0;0;3;0;3;1;1;1;4;0;1;1;3;1;1;3;0;2;1;1;1;0;3;1;1;4
ZNF701_ZNF701.RCADE.bed	0.14420062695924765	46	319	46775	3;2;1;3;1;4;2;3;2;1;2;2;2;4;1;3;0;1;4;2;2;1;3;2;3;0;1;2;3;0;0;0;3;1;4;0;2;2;1;3;2;2;3;3;3;3;2;0;2;4;5;3;1;3;0;5;3;7;1;4;3;1;1;1;2;0;1;2;1;5;1;3;3;6;4;3;2;3;3;0;1;5;3;5;5;1;2;3;1;6;1;1;2;1;0;1;1;0;3;1;6;1;2;1;2;0;1;3;4;7;3;1;2;0;0;2;2;3;1;0;1;4;3;3;3;2;2;1;2;4;2;1;2;2;0;0;2;2;1;0;2;4;1;4;1;1;1;3;0;3
ZNF714_ZNF714.RCADE.bed	0.14393939393939395	38	264	39544	4;0;1;4;1;2;4;3;3;2;1;1;0;3;0;0;2;1;0;1;1;5;3;1;1;2;0;5;2;1;0;2;2;2;2;1;1;2;1;1;2;2;0;2;4;2;4;3;0;2;2;2;1;4;3;3;1;1;3;3;1;0;1;2;3;4;5;1;2;7;0;1;1;2;3;2;2;2;3;3;2;1;3;4;4;3;2;1;1;1;1;0;2;1;2;2;2;2;1;2;1;4;1;0;2;1;2;5;0;1;0;0;2;3;1;2;1;2;2;2;2;4;1;2;0;0;2;2;1;1;0;5;1;1;1;0;1;0;0;3;1;0;1;0;0;1;4;1;0;2
ZNF586_M10439_1.94d.bed	0.14368650217706821	99	689	79388	5;8;2;2;4;11;6;4;7;5;2;5;3;6;6;3;3;5;1;2;1;1;5;3;10;0;10;3;7;4;8;3;6;8;6;5;5;6;3;6;8;4;5;5;4;3;5;3;7;4;5;3;1;4;3;5;5;5;4;3;5;5;5;10;2;12;6;8;7;11;6;9;5;9;6;6;4;4;4;8;4;5;9;4;6;4;8;5;4;4;5;4;4;4;8;4;6;9;2;3;4;5;4;7;2;5;7;4;3;3;1;5;1;4;2;1;4;4;3;5;4;3;2;4;2;3;0;4;6;4;3;4;0;3;4;3;4;4;4;3;5;4;0;4;4;2;4;8;1;8
ZNF483_ZNF483.RCADE.bed	0.14366729678638943	76	529	65139	2;2;3;3;5;8;6;4;2;4;2;1;5;4;0;2;2;4;2;4;1;4;3;8;4;5;4;2;2;2;3;1;3;4;6;1;5;2;2;3;5;5;3;6;5;4;5;3;3;3;4;1;4;2;2;7;0;2;1;1;2;7;3;3;6;4;5;1;4;3;4;5;5;4;7;3;10;3;3;5;4;5;10;2;5;4;7;4;5;5;2;1;4;3;4;4;2;6;5;1;2;4;0;6;6;1;5;0;4;4;3;6;2;5;3;2;6;2;3;3;3;2;4;4;3;1;4;1;3;5;2;1;2;6;5;5;4;6;7;2;4;4;0;0;1;2;1;2;6;5
ZNF778_ZNF778.RCADE.bed	0.14344262295081966	35	244	43069	4;1;3;2;3;2;2;0;1;1;0;0;3;0;3;0;3;1;2;2;3;2;3;2;1;0;1;0;0;3;1;2;2;1;1;2;0;1;3;0;0;2;0;1;2;3;3;0;1;2;1;2;1;2;1;2;3;3;1;1;3;6;2;4;3;4;2;4;4;3;3;2;2;1;1;2;3;1;2;1;0;4;1;4;2;3;3;2;2;2;2;1;1;1;1;1;5;1;3;2;1;0;0;0;1;1;0;0;2;0;1;2;1;0;2;1;1;0;3;1;2;1;1;2;0;0;0;1;0;0;4;1;3;1;2;0;0;1;2;1;0;2;2;3;1;1;2;2;2;3
ZNF101_ZNF101.RCADE.bed	0.14338235294117646	78	544	59830	3;4;1;0;1;3;2;3;2;5;5;1;4;3;5;2;7;5;4;1;2;7;4;2;3;5;1;11;3;1;4;2;4;6;4;4;2;3;5;2;3;4;4;3;2;2;3;6;5;3;6;2;2;1;8;5;6;6;3;6;6;3;4;7;8;6;9;4;3;3;4;8;4;6;4;5;8;8;3;4;4;4;6;7;6;2;2;1;4;5;4;5;3;5;2;2;7;4;5;7;2;2;0;3;2;2;2;4;2;3;3;0;4;1;2;1;4;2;5;2;5;4;0;1;3;4;3;3;4;2;8;3;3;4;2;2;3;3;0;2;5;4;2;5;2;2;4;2;0;4
TFAP2B_M10002_1.94d.bed	0.14308681672025725	89	622	52698	3;9;4;4;2;4;3;2;4;0;4;3;6;3;1;5;3;6;1;2;5;6;2;3;0;6;10;6;4;5;2;5;3;2;6;6;5;5;1;8;6;1;8;0;1;8;9;9;3;7;3;6;4;3;6;7;4;2;7;7;9;7;8;11;7;8;7;2;5;4;4;4;7;6;7;8;2;9;6;9;7;6;2;5;6;8;7;5;4;3;6;8;3;2;4;5;6;2;2;2;3;6;5;3;3;3;5;5;1;2;2;3;1;3;3;4;4;4;3;3;4;0;3;0;4;4;2;3;4;4;2;1;1;3;2;4;0;3;0;0;3;2;2;2;4;2;4;3;5;1
DBP_M08771_1.94d.bed	0.14285714285714285	1	7	12379	2;0;0;0;0;0;0;0;0;0;0;0;0;0;0;0;0;0;0;0;0;0;0;0;0;0;0;0;0;0;0;0;0;0;0;0;0;0;0;0;0;0;0;2;0;0;0;0;0;0;0;0;0;0;0;0;0;0;0;0;0;0;0;0;0;0;0;0;0;0;0;0;0;0;0;0;0;0;0;0;0;0;0;0;0;0;0;0;0;0;0;0;0;0;0;0;0;0;0;0;0;0;0;0;0;0;0;0;0;0;0;0;0;0;0;0;0;0;0;0;0;0;0;0;0;0;0;0;0;0;0;0;0;0;0;0;0;0;0;0;0;0;0;0;0;0;0;0;0;2
ZNF337_ZNF337.RCADE.bed	0.14285714285714285	8	56	29591	1;0;0;1;0;1;0;1;1;1;1;1;0;0;0;0;2;1;0;2;1;0;0;0;0;0;0;0;0;0;2;0;2;1;0;0;0;1;0;0;1;0;0;0;0;0;0;1;0;1;1;1;0;1;0;0;0;0;0;1;0;0;0;1;1;0;0;0;0;0;0;0;0;0;1;1;0;1;1;1;0;0;2;0;0;1;0;0;0;1;1;0;0;0;0;0;1;0;0;0;0;0;0;0;0;0;0;0;0;0;0;1;0;0;0;0;0;0;0;2;1;0;0;1;0;0;0;0;1;0;1;1;1;0;0;0;1;0;0;0;0;0;1;0;0;1;0;0;1;2
HSFY1_M09727_1.94d.bed	0.14285714285714285	2	14	13671	1;0;0;0;0;0;0;0;0;0;0;0;0;0;0;0;0;0;0;0;0;0;0;0;0;0;0;0;0;0;0;0;0;0;0;0;0;0;1;0;0;0;0;0;0;0;0;0;0;0;0;0;0;0;0;0;0;0;0;0;0;0;0;0;0;0;0;0;0;0;0;2;0;0;0;0;0;0;0;0;0;0;0;0;0;0;0;0;0;0;1;0;0;0;1;1;0;0;0;0;0;0;0;0;0;0;1;0;0;0;0;0;0;0;0;0;0;0;0;0;0;0;0;0;0;0;0;0;0;0;0;0;0;0;0;0;0;0;0;0;1;0;0;0;1;0;0;0;0;3
MESP1_M08932_1.94d.bed	0.14285714285714285	8	56	21496	2;0;0;0;0;0;3;0;0;1;0;0;2;0;0;0;0;0;2;2;0;0;0;0;0;0;2;0;0;2;0;0;0;0;0;0;0;2;0;0;0;0;0;0;0;0;0;0;2;0;0;0;0;0;0;0;0;0;0;0;0;0;2;3;4;0;0;0;2;0;2;0;0;2;0;1;0;0;0;0;0;0;0;0;0;0;0;0;0;0;0;0;0;0;0;0;0;0;2;0;0;0;0;0;0;0;0;2;2;0;0;2;0;0;0;0;0;0;0;0;0;0;0;1;0;0;0;0;2;0;0;0;1;1;0;0;0;0;0;1;0;0;0;0;0;2;0;0;0;3
MYF5_M09836_1.94d.bed	0.14285714285714285	6	42	16911	2;0;0;0;0;1;0;0;0;0;0;1;1;0;0;1;1;1;0;0;0;1;0;0;0;0;0;0;0;0;1;1;0;0;0;0;0;1;0;1;0;0;0;0;0;0;1;1;0;0;0;0;0;0;1;0;0;0;0;1;1;1;1;0;1;1;0;0;0;0;1;0;0;0;0;0;0;1;1;1;1;0;2;0;1;0;1;0;0;0;0;1;0;0;0;0;0;0;0;0;1;0;0;0;1;1;0;0;0;0;0;0;0;1;0;0;0;0;0;0;0;0;1;1;0;0;0;1;0;0;0;0;0;0;0;0;0;0;0;0;0;0;0;0;0;0;0;1;0;1
ZNF525_ZNF525.RCADE.bed	0.14285714285714285	6	42	22915	1;2;0;1;1;0;0;0;0;0;1;1;1;0;0;2;0;0;0;2;0;0;0;0;0;0;1;1;0;0;1;0;1;0;0;0;0;0;0;0;1;0;1;0;0;0;0;0;0;1;0;0;0;1;0;0;0;0;0;0;0;0;0;0;1;0;0;0;1;0;1;1;0;0;0;0;0;0;1;0;0;1;0;0;0;0;0;0;0;0;0;0;0;2;0;0;0;0;0;0;0;0;0;0;1;0;0;2;0;0;1;0;0;0;0;0;0;0;0;0;0;0;1;0;0;0;1;0;0;0;0;0;1;0;0;0;1;2;0;1;0;0;0;0;0;0;0;0;0;2
ZBTB20_M09294_1.94d.bed	0.14285714285714285	1	7	13631	1;0;0;0;0;0;0;0;0;0;0;0;0;0;0;0;1;0;0;0;0;0;0;0;0;0;0;0;0;0;0;0;0;0;0;0;1;0;0;0;0;0;0;0;0;0;0;0;0;0;0;0;0;0;0;0;0;0;0;0;0;0;0;1;0;0;0;0;0;0;0;0;0;0;0;0;0;0;0;0;0;0;0;0;0;0;0;0;0;0;0;0;0;0;0;0;0;0;0;0;0;0;0;0;0;0;0;0;0;0;0;0;0;0;0;0;0;0;0;0;0;0;0;0;0;0;0;0;0;0;0;0;0;0;0;0;0;0;0;0;0;0;0;0;0;0;0;0;0;2
HOXA10_M09609_1.94d.bed	0.14285714285714285	1	7	12900	1;0;0;0;0;0;1;0;0;0;0;0;0;0;0;0;0;0;1;0;0;0;0;0;0;0;0;0;0;0;0;0;0;0;0;0;0;0;1;0;0;0;0;0;0;0;0;0;0;0;0;0;0;0;0;0;0;0;0;0;0;0;0;0;0;0;0;0;0;0;0;0;0;0;0;0;0;0;0;0;0;0;0;0;0;0;0;0;0;0;0;0;0;0;0;0;0;0;0;0;0;0;0;0;0;0;0;0;0;0;0;0;0;0;0;0;0;0;0;0;0;0;0;0;0;0;0;0;0;0;0;0;0;0;0;0;0;0;0;0;0;0;1;0;0;0;0;0;0;1
IRX5_M05857_1.94d.bed	0.14285714285714285	5	35	18533	1;0;0;0;0;0;1;1;0;0;0;0;0;0;0;1;0;0;0;0;0;0;1;0;0;1;0;0;1;1;0;0;0;0;0;0;0;0;0;0;1;0;0;0;0;0;0;0;2;0;0;0;0;0;0;0;0;0;0;0;0;0;0;0;0;0;0;0;0;0;0;0;2;0;0;0;0;1;0;0;0;0;0;0;1;1;0;0;0;0;0;0;1;1;2;0;0;0;0;0;0;0;0;0;0;0;0;0;1;2;1;1;0;0;0;0;0;0;2;0;0;0;1;0;0;0;0;0;0;0;0;0;0;0;0;0;0;0;1;0;1;0;0;1;0;0;0;1;0;2
RORA_M10287_1.94d.bed	0.14285714285714285	7	49	19243	2;1;0;0;0;1;1;1;0;0;0;0;1;0;1;0;0;1;0;1;0;0;0;0;0;1;0;1;0;1;0;0;0;0;0;0;0;0;0;0;0;0;0;1;1;0;0;0;0;2;2;0;1;0;0;0;0;1;0;1;0;0;0;0;0;1;0;0;0;0;1;1;0;1;0;1;1;1;0;0;0;0;0;1;1;0;0;0;1;0;1;0;0;1;0;0;0;1;0;1;0;0;0;0;0;0;0;0;1;0;0;1;0;1;0;0;0;0;1;0;1;0;1;0;1;1;0;0;0;0;1;0;0;0;0;1;0;0;0;0;0;0;0;0;0;0;0;1;0;1
ZNF540_ZNF540.MEME.bed	0.14285714285714285	2	14	22223	1;0;0;0;0;0;0;0;0;0;0;0;0;1;0;0;0;0;0;0;0;0;1;1;0;0;0;0;1;0;0;0;0;0;1;0;0;0;0;0;0;0;0;0;0;0;0;0;0;0;0;0;0;1;0;0;0;0;0;0;0;0;0;0;0;0;0;0;0;0;0;0;0;0;1;0;0;0;0;0;0;0;0;0;0;0;0;0;0;0;0;0;0;0;0;0;0;0;0;0;0;0;0;1;0;1;0;0;0;0;0;0;0;0;0;0;0;0;0;1;0;0;0;0;0;0;0;0;0;0;0;0;0;0;0;0;0;1;0;0;0;0;0;0;0;0;0;0;0;1
ZNF860_ZNF860.RCADE.bed	0.14212548015364918	222	1562	125169	7;7;8;8;7;13;12;9;7;13;5;11;7;6;8;8;11;7;8;7;13;9;14;4;9;7;10;10;9;6;18;8;7;14;15;11;8;12;9;3;7;8;6;10;10;10;9;14;10;15;10;16;6;14;13;21;8;15;14;15;13;20;17;9;11;16;19;17;11;12;14;15;21;12;17;10;16;14;10;18;10;16;11;15;5;11;9;8;10;12;12;10;14;16;11;11;9;8;13;10;12;7;12;10;8;10;8;11;12;16;7;13;8;6;9;14;12;9;14;11;15;12;9;8;5;6;9;6;10;4;8;3;8;10;6;8;9;13;5;6;6;4;13;6;15;6;11;7;5;10
SP1_M09179_1.94d.bed	0.14130434782608695	182	1288	87747	5;10;14;8;3;10;3;8;3;10;5;6;6;8;5;8;7;7;6;8;10;6;5;11;9;12;8;11;6;6;5;10;9;11;7;11;9;8;6;13;8;15;8;10;13;10;15;11;9;12;10;8;10;6;16;10;9;14;16;15;7;10;19;7;17;12;16;10;17;9;13;13;8;10;10;7;11;12;10;13;9;17;14;15;7;10;10;7;12;13;11;11;11;6;7;7;10;11;16;13;4;7;14;13;4;3;10;3;9;7;4;9;4;10;3;7;4;6;5;8;4;6;7;7;5;8;3;3;2;8;6;7;2;9;10;3;8;4;3;6;3;4;10;9;1;3;1;11;10;4
ZBTB7A_M06235_1.94d.bed	0.14130434782608695	13	92	17073	1;1;0;0;1;0;0;0;1;1;0;0;1;0;0;0;1;1;0;0;2;0;1;0;1;1;2;0;0;1;1;2;0;0;0;1;3;1;0;2;2;0;1;2;0;2;0;0;0;1;1;0;0;0;2;0;0;0;0;0;2;0;2;1;1;0;1;2;2;0;2;3;0;1;0;0;0;0;1;2;0;0;1;0;0;2;0;0;1;0;1;1;0;0;1;1;1;1;1;0;0;1;0;0;0;0;0;1;0;1;0;0;0;1;2;1;1;1;1;1;0;1;0;1;0;1;0;0;0;0;0;0;0;0;0;1;1;0;2;1;1;0;0;0;1;0;0;0;0;2
ZNF180_ZNF180.RCADE.bed	0.14127300953648259	3822	27054	1270836	153;116;131;132;126;131;122;166;141;119;127;139;135;135;132;157;183;192;182;132;171;145;160;160;169;181;240;165;191;164;182;224;183;217;202;207;184;224;197;206;256;215;237;218;204;256;309;307;273;291;298;263;269;310;256;251;281;245;279;279;254;286;289;273;308;304;326;312;323;269;219;225;207;198;213;216;164;191;231;223;268;321;263;227;220;244;256;208;220;193;222;208;262;220;186;174;158;194;173;169…
ZNF19_ZNF19.RCADE.bed	0.14123006833712984	62	439	46345	3;3;2;3;1;6;2;4;1;2;1;2;3;6;6;4;0;2;0;2;1;3;2;2;4;3;6;1;1;3;1;3;3;2;3;3;1;6;3;2;2;4;3;1;0;5;2;4;5;1;5;3;3;4;4;3;4;4;3;5;3;2;8;5;1;4;6;4;4;5;5;6;3;6;3;1;5;5;1;7;0;3;4;2;6;3;2;2;6;5;1;3;7;4;2;0;1;2;4;2;3;3;6;2;3;3;2;0;3;7;2;5;2;3;4;2;1;1;4;2;3;5;1;2;2;3;1;3;1;2;1;3;2;0;2;4;2;1;2;5;0;2;4;1;0;1;4;1;5;3
ZNF18_ZNF18.MEME.bed	0.14072494669509594	66	469	69835	4;3;3;2;2;4;2;4;4;5;4;5;5;3;4;3;5;1;2;6;1;6;2;2;2;6;4;3;1;4;0;1;0;5;4;1;3;2;5;5;3;1;3;1;3;4;3;3;1;0;4;6;3;4;7;3;4;2;4;3;3;4;3;3;3;8;4;6;4;3;5;3;3;4;5;6;8;4;4;3;2;2;3;2;6;2;3;1;5;7;3;2;3;4;3;4;2;2;5;3;1;0;4;3;4;0;1;0;3;2;2;5;3;3;2;3;4;4;3;2;0;1;1;3;2;4;4;4;3;4;2;1;5;2;1;2;1;2;0;5;1;5;3;5;1;2;2;6;1;6
FOXI1_M08681_1.94d.bed	0.140625	9	64	26249	2;2;0;0;0;0;0;0;1;0;1;1;0;0;0;0;4;0;0;0;0;1;0;0;2;0;0;0;1;1;0;1;0;1;1;0;0;0;0;0;0;0;0;0;2;0;0;0;0;1;0;0;0;0;1;0;1;0;0;0;1;0;0;0;1;1;1;1;1;0;0;1;0;0;0;0;0;1;0;1;0;2;1;0;1;1;0;0;0;2;2;0;0;1;0;0;0;1;2;1;0;1;1;0;0;1;1;0;0;0;0;2;0;0;1;0;0;0;1;0;1;0;0;0;1;0;0;0;0;1;0;0;0;0;0;0;0;0;0;0;2;0;0;1;0;0;0;0;1;1
MTF1_M05917_1.94d.bed	0.140625	9	64	18760	1;0;0;0;2;0;0;0;0;0;0;0;1;0;0;0;0;0;0;1;0;0;2;0;0;0;1;1;1;1;0;1;0;2;1;0;0;0;0;0;0;2;0;1;0;0;1;1;0;2;0;0;0;0;1;0;1;2;0;1;1;3;1;1;0;2;0;1;0;0;0;0;0;0;2;0;1;1;0;1;0;0;0;0;1;1;0;0;0;0;0;0;0;0;0;0;0;0;0;0;1;0;0;0;1;0;0;0;0;0;0;1;0;1;1;0;0;1;0;1;0;0;0;0;0;1;0;0;0;0;0;0;1;1;0;0;1;0;1;0;0;1;2;0;0;1;1;0;2;1
E2F8_M05638_1.94d.bed	0.140625	9	64	21429	3;0;1;2;0;0;0;0;0;1;0;0;0;0;0;0;0;1;0;0;1;1;0;0;3;0;0;0;0;0;1;1;2;0;0;0;0;1;0;0;1;0;2;0;0;0;1;0;0;0;0;1;1;0;0;0;1;0;0;1;0;1;0;0;0;0;1;1;1;0;0;0;0;1;0;0;2;0;0;0;1;1;1;0;0;0;0;0;1;0;0;0;0;0;1;0;0;2;1;0;0;0;2;0;1;0;0;0;0;0;0;0;0;1;0;1;0;1;0;0;1;0;1;1;1;1;1;1;0;1;0;1;0;1;0;0;1;0;1;0;0;2;0;0;0;1;0;0;0;1
ZIK1_ZIK1.RCADE.bed	0.14018691588785046	45	321	58549	6;3;2;2;3;2;1;3;3;2;1;2;4;1;0;2;3;1;1;0;3;2;0;1;2;2;3;2;1;3;1;4;2;4;3;1;1;3;4;2;2;2;3;1;1;1;1;2;1;4;1;5;1;4;2;6;6;2;3;2;2;1;2;1;2;3;0;3;4;4;4;0;2;2;6;1;3;3;3;4;2;2;1;1;1;1;3;7;4;2;3;1;3;2;1;3;3;3;1;0;3;1;0;1;3;1;2;2;1;0;4;0;1;1;2;3;1;1;0;1;2;2;2;1;1;4;1;1;2;1;1;2;1;3;5;2;4;1;2;4;2;1;2;0;2;3;1;4;1;4
MAFF_M09798_1.94d.bed	0.13978494623655913	13	93	27637	1;0;0;0;1;2;0;0;0;0;1;0;1;0;2;1;0;1;0;0;0;1;0;0;1;0;2;1;0;1;1;0;2;1;0;0;0;0;2;1;0;2;0;2;0;0;1;1;1;0;1;0;1;0;1;0;0;0;1;1;1;1;0;2;0;0;0;1;0;2;1;2;0;1;1;1;0;0;2;0;0;1;0;4;1;0;0;1;1;0;0;1;2;0;0;1;1;0;0;1;1;0;0;0;0;0;0;1;2;0;1;0;0;0;0;1;0;1;1;0;1;2;0;2;0;0;0;2;0;1;0;0;0;2;1;0;1;1;0;1;0;0;1;0;1;0;0;0;2;2
ZFP2_M07132_1.94d.bed	0.13953488372093023	30	215	47221	2;0;0;1;3;2;0;3;0;0;0;0;3;1;1;2;4;1;2;0;1;0;2;2;2;1;2;0;3;3;0;2;0;3;2;1;2;2;0;1;1;2;0;1;0;1;1;1;0;1;0;2;0;1;1;4;1;0;2;2;2;1;3;2;3;2;0;5;5;2;2;2;1;1;0;1;0;1;0;4;2;2;2;3;4;5;1;2;3;1;0;0;2;2;3;1;0;0;0;1;2;1;2;2;1;3;1;1;0;1;3;2;1;2;2;2;1;0;0;0;2;1;1;2;4;0;2;0;3;0;2;1;0;2;3;1;1;0;1;2;0;2;0;4;1;1;0;2;1;2
ZSCAN22_M10335_1.94d.bed	0.13942497046081134	354	2539	151591	15;5;12;15;13;9;19;13;10;13;7;8;12;17;16;18;13;17;18;11;13;18;18;18;18;14;20;10;15;20;10;15;23;12;17;12;18;20;23;21;32;21;23;12;16;21;18;27;28;28;22;24;30;25;20;23;13;27;17;28;34;26;24;23;25;32;37;30;22;35;32;22;13;17;23;20;19;19;21;18;26;29;12;12;20;12;17;13;20;14;21;20;20;17;21;8;18;19;23;11;14;16;15;11;8;15;13;16;10;13;17;15;10;15;10;21;13;16;15;15;11;5;17;13;11;16;10;11;15;13;7;9;4;9;10;16;12…
ZIC1_M00636_1.94d.bed	0.13942307692307693	29	208	26539	3;1;0;0;0;2;0;0;0;0;2;2;0;1;2;3;0;0;0;1;1;0;2;1;0;1;0;1;0;0;1;2;1;0;0;0;2;3;2;3;2;1;0;1;0;2;1;1;0;3;4;4;1;2;1;3;0;3;2;3;2;7;2;2;3;2;1;2;2;2;1;1;0;2;4;1;1;0;2;2;3;0;5;2;1;1;2;2;2;3;2;3;0;6;0;1;3;4;2;1;2;1;1;2;0;1;3;3;0;1;1;0;3;0;2;2;1;1;1;2;0;1;1;0;2;1;0;2;2;3;2;0;1;0;1;0;0;1;0;1;1;1;1;0;0;0;2;3;0;1
ZNF383_ZNF383.RCADE.bed	0.13924956548410183	1362	9781	585020	65;59;41;49;41;48;57;57;55;54;56;51;60;62;47;50;74;73;68;61;57;51;57;59;63;60;84;69;67;54;49;67;74;71;84;62;74;67;93;70;79;72;84;88;63;71;98;72;86;91;107;94;86;84;84;81;78;67;93;97;89;108;107;98;111;103;110;98;113;77;80;67;66;70;78;70;75;90;63;112;92;94;97;74;75;98;87;84;76;91;72;79;83;60;81;70;50;59;68;77;59;76;55;58;44;42;61;48;57;60;51;60;44;33;36;39;43;55;61;42;55;34;46;44;62;49;33;52;53;53;2…
ZNF677_M10389_1.94d.bed	0.13924050632911392	22	158	41775	1;0;1;0;0;0;2;2;2;2;0;1;4;1;1;0;0;2;2;0;0;0;2;1;1;2;2;1;0;0;0;1;2;0;2;2;1;1;0;1;1;0;1;1;0;1;2;0;2;0;0;1;3;1;1;4;2;0;2;0;2;1;0;1;1;1;0;0;1;1;1;1;3;5;0;0;1;3;2;1;1;0;1;1;0;1;1;2;3;0;1;1;0;0;1;1;1;2;1;0;0;0;2;2;1;0;1;1;1;1;2;0;1;2;2;1;1;0;1;0;2;2;1;0;1;0;1;1;0;2;3;3;1;0;0;1;1;1;3;3;1;0;0;1;2;0;0;1;1;1
STAT2_M06795_1.94d.bed	0.1388888888888889	40	288	48797	2;0;1;3;1;1;2;1;0;3;0;1;2;3;2;5;1;1;2;2;0;2;0;3;0;2;1;1;1;6;1;1;0;5;0;3;3;3;0;1;2;0;2;2;1;2;0;2;3;4;2;4;2;2;3;2;3;4;3;0;4;3;4;2;8;5;1;4;6;1;0;1;4;2;2;1;3;1;2;5;3;3;2;3;2;3;5;3;2;0;1;0;1;3;4;0;1;1;0;1;3;1;2;2;1;2;3;2;2;2;2;1;0;3;0;1;3;1;1;0;3;2;0;2;0;1;1;1;2;1;2;2;0;3;2;1;2;3;0;4;1;6;1;1;1;0;2;2;0;3
POU3F2_M10279_1.94d.bed	0.1388888888888889	10	72	32709	2;0;1;1;0;1;0;2;0;0;0;1;0;0;1;0;0;1;0;0;1;0;0;0;0;0;1;1;0;2;0;0;0;0;0;0;0;0;0;0;1;0;0;1;0;1;0;1;1;1;1;0;1;0;0;0;0;0;0;2;0;0;0;0;1;1;0;0;1;0;1;0;1;2;0;0;1;0;0;0;1;1;0;1;0;0;1;0;0;0;0;2;0;0;0;1;0;1;0;2;0;0;0;3;0;1;0;2;3;0;0;0;0;0;0;1;0;1;0;2;1;3;1;1;1;0;0;1;0;0;0;0;1;0;0;0;0;0;0;0;0;1;0;1;0;1;1;0;0;2
MAFK_M05885_1.94d.bed	0.1388888888888889	15	108	25112	1;0;0;0;0;0;1;0;0;0;0;0;3;0;0;0;2;3;0;0;4;0;0;1;0;0;0;2;0;0;0;0;0;0;0;0;0;0;0;1;1;1;0;2;0;0;3;2;0;0;0;0;2;5;0;2;2;0;1;0;0;2;0;2;0;0;2;0;1;0;0;2;0;2;0;0;1;2;0;0;1;1;2;7;2;0;0;0;0;2;1;1;0;0;2;2;4;0;1;0;0;0;0;0;0;2;0;0;1;0;0;2;0;0;0;0;0;0;0;0;2;0;0;1;0;0;0;0;0;2;2;2;0;2;0;0;0;2;2;5;0;0;0;0;0;0;1;0;0;2
BARX1_M08498_1.94d.bed	0.1388888888888889	5	36	21885	1;0;1;0;1;1;0;0;0;0;1;0;1;0;0;0;0;0;0;0;0;0;0;0;0;1;1;1;0;1;0;0;0;0;0;1;0;0;0;1;0;0;1;0;0;0;1;1;1;0;1;0;0;0;0;0;0;0;1;1;0;0;0;0;0;0;0;0;0;0;0;0;0;1;0;0;0;0;1;1;1;0;0;0;0;2;0;0;0;2;0;0;0;1;0;0;1;0;0;1;0;0;0;0;0;0;1;0;0;0;0;0;0;0;0;0;0;0;0;0;0;0;1;0;0;0;0;0;0;0;0;0;1;0;0;0;0;0;0;0;0;0;0;0;1;0;0;0;0;1
KLF1_M08881_1.94d.bed	0.13845424371740161	292	2109	208600	18;13;15;15;15;13;11;19;12;15;20;9;14;10;16;14;13;12;14;15;12;12;9;13;21;15;22;16;11;7;16;13;18;14;11;20;10;13;14;15;13;20;19;13;19;22;20;18;16;17;19;12;10;13;24;14;9;11;21;7;11;13;16;15;17;22;23;19;22;13;16;24;24;18;18;15;27;19;19;21;11;18;15;18;7;22;14;16;15;16;11;6;16;5;9;11;13;11;9;14;8;11;9;18;15;11;10;7;14;12;15;10;7;8;13;16;11;10;8;10;13;11;10;16;10;16;7;9;16;12;10;12;15;20;17;11;14;9;5;16…
ZNF562_ZNF562.MEME.bed	0.13829787234042554	13	94	28276	1;3;1;0;1;2;3;0;0;1;0;0;1;1;2;1;0;0;1;1;1;0;0;0;1;1;0;0;0;1;0;2;0;0;0;1;0;0;2;1;1;0;0;0;1;0;0;1;0;0;1;0;0;0;1;0;0;1;1;0;0;0;1;1;0;0;0;2;1;0;0;1;1;3;0;2;0;0;0;1;0;0;1;0;0;3;0;2;1;2;2;0;1;1;0;0;0;1;0;0;1;3;0;0;1;1;3;0;1;0;1;1;1;1;2;1;0;0;2;0;0;0;2;0;2;0;1;0;0;0;0;1;0;1;0;0;0;1;0;0;2;0;0;0;0;0;0;0;0;1
TEAD1_M06179_1.94d.bed	0.13821138211382114	17	123	29347	2;2;1;1;0;0;1;0;1;0;0;1;0;0;2;2;0;0;1;2;0;0;0;0;2;0;1;1;0;0;0;0;1;0;2;2;0;0;1;0;1;0;0;0;2;0;0;3;1;0;1;1;1;0;0;1;1;0;1;2;2;0;1;0;0;0;0;4;0;2;2;0;1;3;2;1;0;1;0;0;2;0;1;0;1;2;2;1;1;1;1;2;3;3;3;2;0;1;0;1;1;0;4;0;2;1;0;0;0;1;0;0;0;0;1;0;2;1;0;2;0;1;1;0;0;3;1;0;1;0;0;0;0;1;1;2;0;2;0;2;1;0;0;0;0;1;0;0;1;2
TEAD4_M06183_1.94d.bed	0.13821138211382114	17	123	29347	2;2;1;1;0;0;1;0;1;0;0;1;0;0;2;2;0;0;1;2;0;0;0;0;2;0;1;1;0;0;0;0;1;0;2;2;0;0;1;0;1;0;0;0;2;0;0;3;1;0;1;1;1;0;0;1;1;0;1;2;2;0;1;0;0;0;0;4;0;2;2;0;1;3;2;1;0;1;0;0;2;0;1;0;1;2;2;1;1;1;1;2;3;3;3;2;0;1;0;1;1;0;4;0;2;1;0;0;0;1;0;0;0;0;1;0;2;1;0;2;0;1;1;0;0;3;1;0;1;0;0;0;0;1;1;2;0;2;0;2;1;0;0;0;0;1;0;0;1;2
ZNF140_M10354_1.94d.bed	0.1381692573402418	80	579	67572	5;10;3;2;5;2;4;4;2;4;3;4;3;2;4;0;6;5;5;2;4;3;5;2;1;5;3;3;6;4;4;2;6;4;3;3;6;3;7;8;3;5;5;6;6;1;2;2;5;5;3;5;2;3;3;4;3;6;5;2;3;6;2;7;7;4;5;9;6;5;5;3;4;3;4;3;5;4;4;8;8;5;4;5;6;3;2;5;4;3;3;5;5;1;5;7;5;2;2;5;4;10;5;2;2;5;1;2;5;3;3;0;6;5;2;2;2;7;3;4;5;2;1;3;2;2;3;1;4;2;0;1;3;3;3;3;1;6;3;2;2;4;1;5;4;4;3;6;3;8
ATOH7_M09989_1.94d.bed	0.13815789473684212	21	152	29602	1;4;3;2;0;1;1;0;0;3;1;0;1;4;2;1;0;1;0;1;1;1;2;2;1;1;0;0;1;0;1;6;0;2;0;0;2;1;0;2;2;0;1;0;0;0;0;0;4;0;0;0;0;0;1;1;1;1;1;1;0;2;3;1;1;0;2;1;0;2;2;0;1;0;1;2;1;6;1;1;1;1;1;2;0;1;3;2;1;0;0;3;1;1;0;3;0;3;2;0;0;1;1;0;3;2;1;1;1;0;2;0;0;1;1;0;0;0;0;1;0;1;1;1;0;0;1;1;0;2;1;4;0;0;1;2;0;0;0;0;0;0;0;1;1;0;0;1;0;4
ZNF616_ZNF616.RCADE.bed	0.13807531380753138	33	239	33399	4;4;1;0;0;1;2;0;2;1;2;1;4;3;1;2;2;1;0;1;3;1;6;3;2;1;1;2;1;4;1;3;3;2;2;3;1;0;0;5;2;2;1;3;3;0;0;1;2;1;3;3;4;0;1;1;0;1;1;0;0;3;2;3;1;1;1;1;2;1;1;3;4;2;2;2;1;1;3;3;2;3;2;2;2;4;1;1;0;0;0;1;3;2;1;3;6;1;1;0;1;1;0;3;1;3;0;1;1;1;2;0;1;1;4;0;3;4;1;0;1;4;1;2;1;3;1;1;1;0;1;2;0;0;1;0;0;1;0;1;1;2;1;1;0;0;2;2;1;2
GLI4_M10337_1.94d.bed	0.13793103448275862	44	319	43709	3;2;5;0;4;1;0;2;7;2;3;5;1;2;1;1;1;1;4;3;0;3;4;1;3;0;0;4;3;1;1;0;0;2;1;3;2;2;1;3;0;2;1;0;2;1;1;4;3;4;2;2;3;3;3;1;2;1;3;1;3;2;3;2;5;1;1;1;1;4;3;1;2;5;4;1;2;2;4;4;5;2;2;1;5;1;2;2;5;2;5;0;3;0;3;0;6;4;2;4;5;2;0;0;0;2;2;5;1;2;2;1;0;2;1;2;1;3;2;0;0;2;1;3;2;4;0;1;6;1;0;1;2;5;3;2;1;2;3;0;1;2;2;3;1;5;1;2;0;3
ZNF552_ZNF552.MEME.bed	0.136986301369863	10	73	19293	1;0;0;1;0;0;0;0;1;0;0;0;1;0;0;0;0;0;0;2;0;1;0;0;0;1;0;1;1;1;0;0;1;1;0;0;1;0;2;0;1;0;2;0;0;1;1;0;0;2;0;0;0;2;1;0;2;0;0;0;1;2;2;0;2;0;0;1;0;2;1;0;1;0;1;0;0;1;0;0;2;2;1;0;0;2;0;0;0;1;1;1;1;0;0;4;0;0;0;0;0;0;1;0;1;0;1;0;0;0;0;0;1;0;0;0;0;0;0;0;0;0;0;0;0;0;1;0;0;1;0;1;0;0;0;1;0;0;0;0;2;0;0;1;0;1;0;0;2;1
ZNF582_M10418_1.94d.bed	0.13676731793960922	77	563	58286	3;3;3;4;4;0;5;2;5;1;4;4;0;6;5;1;2;5;5;3;4;6;2;5;5;4;1;3;2;4;5;4;5;2;5;3;4;4;6;4;5;3;4;7;5;3;12;3;5;3;4;1;5;5;7;6;1;4;7;7;0;4;4;6;1;6;5;5;3;5;4;4;6;7;6;5;3;4;5;6;2;6;3;5;12;1;9;3;6;2;0;6;5;1;6;1;5;3;5;6;7;8;7;3;3;4;5;4;6;1;6;5;4;3;2;2;2;2;4;3;1;4;3;7;1;1;3;6;4;1;4;0;1;2;0;1;4;2;2;1;1;1;1;1;1;2;2;3;2;3
ZIM2_ZIM2.MEME.bed	0.1364522417153996	490	3591	230660	25;21;17;22;13;18;23;16;23;12;25;13;13;25;12;25;30;25;16;24;15;12;29;34;23;24;26;20;18;23;24;20;22;33;38;26;31;23;21;31;25;35;36;39;19;32;31;28;37;29;22;35;33;27;34;35;28;25;36;35;32;35;36;45;45;44;48;32;34;31;24;32;22;33;31;24;27;27;30;24;38;32;27;30;24;26;36;30;22;28;31;17;32;33;23;18;23;32;24;27;22;31;16;27;20;16;19;16;16;23;14;19;14;24;18;22;15;21;22;17;13;18;12;24;27;20;17;14;24;13;15;17;15;…
ATOH1_M09558_1.94d.bed	0.13636363636363635	12	88	26663	2;0;0;1;2;0;0;0;0;0;0;2;3;2;2;1;0;1;0;1;0;2;0;0;1;1;1;0;2;0;0;1;0;0;0;1;0;0;0;3;0;1;0;0;0;1;0;2;1;0;3;4;0;1;0;0;1;1;0;0;1;0;2;0;0;0;3;2;1;0;0;1;0;0;0;0;3;0;0;0;1;0;0;0;1;1;0;0;0;0;1;0;0;1;1;0;0;1;0;0;0;0;0;0;0;0;0;1;0;0;1;1;0;0;0;0;0;2;1;1;0;1;0;1;1;1;0;0;1;0;2;1;0;0;0;0;0;1;0;0;1;0;0;1;2;1;0;0;0;2
ZNF157_ZNF157.RCADE.bed	0.1362530413625304	56	411	51504	4;2;2;2;2;0;8;2;4;0;2;0;4;2;2;3;4;4;1;0;1;4;1;5;1;5;4;1;2;1;6;0;7;1;2;0;1;1;5;5;3;3;1;2;5;1;1;3;2;6;2;2;1;2;3;2;3;1;3;2;5;4;5;2;5;4;6;3;3;2;3;7;1;5;4;3;3;4;2;5;5;2;2;2;4;2;4;8;1;5;6;2;6;4;1;4;3;2;0;2;6;3;1;2;3;4;0;2;3;2;0;2;4;3;1;1;2;4;3;1;3;3;3;0;5;3;3;1;0;4;1;3;5;4;3;1;1;4;2;6;3;3;2;0;3;0;1;2;3;1
HIC1_M08769_1.94d.bed	0.13592233009708737	14	103	19932	1;2;0;1;1;1;0;0;0;1;0;2;1;0;0;0;2;3;1;0;2;0;1;2;0;1;3;0;0;1;0;0;0;1;0;1;1;0;0;0;0;2;2;0;0;0;1;1;1;0;1;1;1;2;0;1;2;0;0;1;1;1;1;0;1;0;0;1;1;1;0;2;1;0;0;2;1;0;1;1;2;0;1;0;1;2;0;0;0;1;0;0;0;1;2;0;0;1;1;0;0;0;1;1;1;1;0;5;0;1;1;0;1;2;1;0;1;0;2;0;0;0;0;1;0;1;0;0;0;1;1;0;0;0;0;2;0;0;0;2;0;1;0;1;0;0;0;0;0;2
FEZF1_M10319_1.94d.bed	0.13559322033898305	40	295	52253	1;7;1;5;3;1;2;1;1;2;3;1;1;3;5;2;1;0;1;3;3;4;0;4;2;3;1;1;2;0;3;1;3;1;0;2;3;2;0;4;3;1;3;2;4;1;3;3;1;1;2;5;7;0;1;0;0;1;0;4;1;1;0;3;2;2;5;3;4;0;2;1;2;3;4;4;2;2;2;3;0;5;2;2;4;3;2;1;2;1;2;6;2;1;0;1;1;2;1;2;1;2;1;6;2;0;1;3;0;1;2;0;1;1;1;1;5;2;1;2;0;1;2;1;1;1;4;1;5;1;3;1;0;1;2;2;1;2;1;3;3;2;0;2;1;3;1;2;1;2
TCF3_M06175_1.94d.bed	0.13559322033898305	8	59	16299	1;0;0;0;0;0;0;1;0;1;1;0;2;0;1;1;0;0;0;0;0;1;1;0;1;0;0;0;0;1;0;1;1;0;0;0;0;1;0;0;0;1;1;0;0;0;0;1;0;0;2;0;1;0;0;0;0;0;0;1;0;0;0;1;0;1;0;0;1;0;0;1;0;0;1;0;2;1;1;0;0;0;0;1;0;0;0;2;0;0;1;1;0;0;0;0;2;0;0;0;0;1;0;1;1;0;1;0;0;0;0;0;0;0;1;1;0;0;1;1;1;0;0;0;0;1;2;0;0;0;0;0;2;1;0;0;2;0;0;1;0;0;0;0;0;0;0;0;1;1
RUNX1_M09108_1.94d.bed	0.13541666666666666	13	96	24278	1;0;0;0;1;0;0;1;1;1;1;0;1;0;0;0;1;0;0;1;1;0;1;0;0;1;2;1;0;1;0;0;0;1;0;1;3;0;0;0;0;0;0;0;0;1;0;1;0;0;2;0;0;0;1;1;3;0;1;1;2;0;1;1;1;0;0;2;0;1;0;3;2;2;0;0;0;0;0;0;1;0;1;0;0;0;1;0;0;2;0;0;1;0;0;0;1;1;1;1;3;1;1;0;1;2;2;0;1;1;0;1;1;0;0;0;0;0;2;0;1;0;0;0;0;0;1;1;0;1;0;2;0;0;0;1;0;0;3;1;0;0;2;2;1;1;2;0;2;1
GLIS2_M05766_1.94d.bed	0.13513513513513514	25	185	24932	2;1;2;1;1;3;0;3;1;1;1;1;1;1;0;2;1;1;2;0;0;1;0;0;1;1;0;1;1;3;0;2;1;1;1;1;0;1;1;2;0;2;2;3;1;3;0;2;1;2;0;0;2;3;0;1;1;2;1;5;1;2;3;3;1;2;3;4;1;4;2;1;0;2;2;2;2;2;0;1;1;1;2;1;0;1;3;2;2;1;1;1;1;1;1;1;0;1;0;1;2;1;1;3;0;3;0;2;2;2;0;3;2;0;1;1;1;1;0;2;3;1;1;1;0;2;0;0;0;2;1;0;0;0;1;1;2;1;0;0;1;0;1;0;0;0;1;0;2;2
ZNF573_ZNF573.RCADE.bed	0.13485477178423236	65	482	66059	6;6;3;2;2;5;3;2;3;8;4;6;3;3;6;6;4;4;3;2;2;2;1;4;4;0;4;1;5;0;0;2;0;3;2;1;2;2;5;2;4;2;5;4;1;1;0;1;5;5;5;5;1;2;5;6;0;5;2;5;2;6;4;1;7;1;10;5;8;3;0;4;3;4;4;4;2;3;5;4;6;5;4;6;3;2;4;3;4;6;4;2;1;3;3;1;1;4;5;1;2;3;4;3;3;2;4;1;3;2;3;3;5;4;2;3;3;4;3;7;2;3;1;2;6;2;3;1;2;2;0;1;2;7;2;3;4;2;6;0;1;0;4;3;2;5;3;4;4;5
ZNF528_ZNF528.RCADE.bed	0.1348314606741573	36	267	45081	4;0;4;1;1;3;1;2;1;0;3;2;0;1;1;3;2;2;2;0;1;3;0;3;3;1;4;2;1;3;4;0;4;1;3;5;3;4;2;0;2;3;4;0;1;2;4;0;2;1;2;3;2;0;4;2;2;3;2;3;2;0;0;3;1;5;5;3;2;2;3;3;4;1;1;7;0;0;1;3;0;3;3;1;3;2;2;1;1;2;1;1;2;0;2;2;0;1;1;1;1;2;2;2;0;4;4;1;2;1;1;0;0;0;0;2;2;0;2;1;1;1;1;1;0;2;1;1;3;0;1;1;3;0;1;2;1;2;1;0;4;2;0;1;4;2;2;0;1;3
ETV6_M09550_1.94d.bed	0.1346153846153846	7	52	17105	2;0;0;0;0;0;0;0;2;0;0;0;0;0;0;0;0;0;0;0;2;0;2;0;0;0;0;2;0;0;4;0;0;0;0;0;0;0;0;0;0;0;0;2;4;0;2;0;0;0;2;0;0;0;1;0;0;0;0;0;0;2;0;2;0;2;0;0;0;0;0;0;0;0;0;0;0;0;0;2;2;0;0;0;0;0;0;0;0;0;0;0;2;0;0;0;0;0;0;0;0;0;0;0;0;0;0;0;0;0;0;0;0;0;0;0;2;0;0;0;0;0;0;0;0;0;0;0;0;2;0;0;2;0;0;0;0;0;0;0;0;2;0;0;0;0;0;0;0;6
ZNF675_ZNF675.RCADE.bed	0.13459399332591768	121	899	90720	8;4;10;5;7;9;12;2;3;7;6;5;2;6;5;2;3;11;9;5;3;4;2;10;7;4;5;11;4;8;7;6;6;3;7;4;5;9;7;3;13;4;5;7;6;6;8;4;6;3;4;6;7;7;5;9;9;7;9;5;10;8;3;9;9;9;9;7;4;8;8;8;7;7;10;6;8;9;7;6;9;3;10;6;7;8;10;3;11;13;10;7;4;6;9;2;2;6;3;6;3;2;5;5;10;8;2;6;8;7;9;6;4;4;6;3;9;4;2;6;11;8;5;4;2;2;4;3;3;1;3;7;4;4;6;6;6;4;7;2;7;4;2;3;4;4;5;4;7;4
ZNF331_ZNF331.RCADE.bed	0.13446969696969696	71	528	68209	6;4;2;1;4;4;5;2;0;4;3;3;5;0;4;3;2;6;7;3;1;4;3;3;4;3;6;2;3;3;2;5;4;6;3;3;3;4;3;5;3;2;2;1;4;4;7;2;4;5;5;2;8;8;2;7;1;6;2;2;5;3;8;1;4;2;6;5;2;5;4;6;7;2;5;1;10;4;2;3;3;7;4;6;1;6;10;3;3;2;6;2;4;2;5;5;3;3;3;3;5;7;4;1;3;2;1;4;3;1;3;0;7;4;4;1;1;6;3;5;3;1;2;4;2;2;4;2;2;3;1;2;2;3;3;3;5;5;0;4;3;2;1;3;4;0;4;1;5;5
NR4A1_M06696_1.94d.bed	0.13445378151260504	16	119	29990	3;0;3;2;0;0;1;1;2;0;0;0;0;0;1;1;1;2;1;1;1;1;0;2;1;0;0;0;0;0;0;0;1;1;0;0;2;0;1;0;1;1;1;0;0;1;1;2;0;2;1;0;2;0;2;1;0;2;0;2;1;0;1;1;0;1;1;0;1;0;0;1;0;1;2;2;2;3;1;1;0;0;0;1;4;0;1;0;1;1;1;1;0;1;0;1;0;0;1;0;2;1;1;2;0;0;1;0;1;0;1;0;1;1;0;0;0;1;0;0;0;0;3;0;4;2;1;0;0;1;0;0;1;1;1;0;2;1;1;1;0;0;0;1;1;1;2;0;1;1
INSM1_M06607_1.94d.bed	0.1343669250645995	52	387	43350	4;4;2;2;1;3;0;2;3;8;5;1;3;2;1;2;5;3;4;2;1;1;0;4;4;1;2;3;5;3;2;2;2;2;4;3;3;6;2;2;3;2;3;1;5;7;2;6;6;2;4;1;1;0;1;2;4;5;3;2;3;2;3;4;1;6;1;4;3;2;3;4;5;5;2;2;3;2;2;5;4;2;4;3;3;2;1;5;3;4;4;4;2;3;3;0;6;2;4;2;1;5;2;5;3;1;3;2;2;3;2;1;3;0;1;1;4;3;1;0;0;3;3;2;1;1;1;1;1;2;0;2;0;2;1;2;2;0;4;2;2;0;2;1;0;6;2;0;4;4
THRA_M10017_1.94d.bed	0.1341991341991342	31	231	39569	2;2;3;2;0;0;0;6;2;8;0;0;0;2;2;2;2;4;2;2;0;0;0;2;0;2;0;2;2;4;2;0;2;3;0;2;0;3;4;3;2;2;4;0;0;0;2;0;0;2;0;2;2;0;0;2;4;0;0;0;2;0;2;0;4;2;2;6;0;2;2;0;0;4;0;2;0;2;0;2;4;4;2;0;2;0;1;2;4;0;2;2;2;0;2;3;2;2;2;2;1;0;2;0;3;0;4;0;2;0;0;0;4;0;2;2;2;4;0;4;2;1;0;2;0;2;2;2;0;2;4;0;4;0;0;0;0;0;0;1;2;4;0;0;2;2;0;2;0;2
ZNF394_M10376_1.94d.bed	0.13406760349411317	353	2633	241005	16;22;30;14;19;17;13;10;13;23;16;10;11;19;13;19;21;16;22;12;33;17;20;20;24;14;16;19;15;14;15;15;16;12;19;28;14;23;15;20;22;20;18;29;20;24;14;16;20;22;28;16;13;21;23;24;27;21;18;28;26;27;19;23;23;33;26;24;20;17;17;22;32;27;30;28;18;23;15;13;18;21;30;28;21;19;20;24;29;26;15;20;17;14;19;7;11;34;23;11;13;9;13;11;7;21;17;16;12;15;13;22;11;6;11;7;16;11;6;13;9;10;17;10;18;13;3;11;19;13;18;9;6;12;14;10;1…
ZNF554_M10386_1.94d.bed	0.13393528969149737	178	1329	131092	10;12;11;10;4;10;5;15;9;6;11;8;9;12;8;11;10;7;7;11;4;8;8;9;4;8;7;12;5;13;9;6;7;8;10;8;6;8;10;5;10;10;10;8;8;7;11;11;8;15;6;15;8;12;9;13;6;9;5;9;7;15;4;19;10;10;12;15;12;14;12;11;9;10;9;11;13;7;9;11;14;11;10;11;13;8;4;10;12;4;11;13;7;5;9;10;8;6;6;10;6;7;6;9;13;12;7;12;5;8;4;8;8;3;7;9;11;8;6;9;8;7;5;5;6;9;9;13;7;4;10;11;6;12;11;9;7;4;11;6;8;6;9;3;9;6;8;7;8;13
ZNF280A_M10358_1.94d.bed	0.13366336633663367	27	202	46966	1;2;1;0;2;1;1;1;2;0;0;1;2;0;1;0;2;1;0;4;1;0;1;0;0;0;0;0;0;2;0;0;1;2;2;2;2;2;4;1;1;0;5;1;1;1;3;3;3;2;3;2;0;2;1;2;1;0;0;4;2;1;1;3;0;3;0;2;1;0;2;2;2;0;4;0;3;0;2;1;3;1;2;1;3;3;1;2;2;0;1;4;1;2;1;2;1;2;0;1;2;1;1;1;2;1;1;1;2;1;2;2;3;0;3;1;1;3;2;2;0;2;0;1;1;3;0;0;0;1;2;1;0;0;3;0;1;0;1;3;1;0;1;2;0;0;1;2;0;4
HKR1_HKR1.RCADE.bed	0.13364144040053919	694	5193	336594	31;28;27;42;28;34;35;25;24;25;29;30;23;28;25;26;35;33;39;32;32;46;29;30;32;39;38;34;34;27;31;42;37;30;35;35;29;33;35;48;31;47;35;35;37;43;47;52;46;42;48;51;46;48;36;40;50;43;41;52;48;52;39;66;69;60;50;48;42;44;56;46;35;30;44;44;39;48;47;37;58;41;36;44;52;44;52;36;48;41;36;37;38;37;29;32;20;24;35;42;37;35;26;34;27;34;24;33;30;29;38;27;29;27;24;24;29;30;24;26;25;26;23;23;29;33;22;22;25;26;23;26;25;…
ELF3_M05650_1.94d.bed	0.13333333333333333	6	45	16711	1;0;0;0;0;0;0;1;1;0;1;0;2;0;0;1;0;0;0;1;0;0;0;0;0;1;0;0;0;1;0;0;1;0;0;0;0;0;1;0;0;0;0;0;0;0;0;1;0;0;0;0;0;0;0;0;0;2;0;0;0;0;0;1;1;0;0;0;0;0;1;0;1;0;0;1;1;0;0;1;0;0;0;1;2;1;0;0;0;1;0;0;1;0;0;0;0;0;0;0;0;0;0;1;1;0;0;0;0;0;0;0;0;1;0;1;0;1;2;1;0;0;1;0;0;0;0;0;1;0;0;0;0;0;1;0;1;0;0;1;0;0;0;0;1;1;0;0;0;1
PAX9_M05986_1.94d.bed	0.13333333333333333	6	45	17583	1;0;0;0;0;0;0;1;1;0;0;0;0;0;0;0;0;0;0;0;1;1;0;0;0;0;0;0;0;0;3;0;0;0;0;0;1;1;0;1;0;1;0;1;0;0;0;0;0;0;0;0;0;0;0;0;0;1;1;0;0;0;0;0;0;0;0;2;0;0;0;0;0;1;0;0;0;0;0;1;1;0;0;0;0;0;0;0;1;1;0;0;0;1;0;1;0;1;0;0;1;0;0;0;0;0;0;0;0;1;0;0;0;1;1;2;0;0;1;0;0;0;0;1;1;0;0;0;1;1;0;0;0;2;0;0;1;0;0;0;0;1;1;1;0;0;0;1;0;1
ZFP42_M10416_1.94d.bed	0.13333333333333333	30	225	41582	2;2;0;4;1;0;1;1;1;1;0;1;0;1;4;0;1;0;2;2;2;2;0;2;1;2;2;2;2;3;3;2;3;1;2;0;0;2;0;1;4;2;2;2;1;2;3;0;1;2;2;2;1;1;3;3;3;2;2;2;1;1;2;1;1;3;3;4;2;2;4;3;2;0;1;1;0;2;1;3;4;1;3;0;1;2;2;0;1;0;0;0;0;0;0;2;1;2;2;2;1;3;0;0;2;0;0;1;1;3;1;3;2;1;1;0;3;2;0;2;0;2;5;2;1;0;3;0;3;1;1;2;0;0;0;2;2;0;2;1;2;1;2;1;0;1;1;1;2;4
ATOH1_M09441_1.94d.bed	0.13333333333333333	12	90	23851	1;2;1;0;1;0;0;0;0;0;0;0;0;2;1;1;0;0;0;2;2;1;2;3;1;0;0;0;0;1;0;1;2;1;1;0;0;0;2;1;2;2;0;4;0;0;0;0;2;1;0;1;0;0;0;0;0;0;2;0;1;0;1;1;2;0;0;0;0;0;1;0;0;1;0;0;2;1;1;3;0;1;0;1;1;1;1;0;1;0;0;0;0;1;1;0;0;0;1;0;1;0;1;0;0;0;0;1;0;1;0;0;1;0;1;0;0;0;0;0;1;1;0;1;0;1;0;0;1;1;0;1;1;1;1;1;0;0;0;1;1;0;1;0;0;1;1;0;0;1
ZKSCAN1_M10311_1.94d.bed	0.13333333333333333	8	60	17689	2;0;0;1;1;0;2;0;0;1;2;0;0;1;0;0;1;1;3;0;0;0;0;0;1;2;0;1;0;0;0;1;0;0;0;0;2;0;1;1;1;0;0;0;0;0;0;1;0;1;0;0;0;0;1;1;0;0;0;0;0;0;0;0;0;0;0;0;1;0;0;1;0;0;0;2;2;0;1;0;0;0;0;1;0;0;0;0;1;0;0;0;0;0;0;0;0;1;0;1;0;0;0;0;0;0;1;0;0;0;1;0;0;1;1;0;0;0;0;3;0;0;1;0;0;0;0;0;0;0;2;0;1;0;0;0;1;1;0;0;1;0;0;0;0;1;0;2;1;1
PATZ1_M04345_1.94d.bed	0.13314967860422405	145	1089	79755	9;12;4;9;8;6;10;4;11;8;8;8;2;5;2;14;3;9;6;7;6;2;3;8;7;10;6;10;8;7;10;12;8;6;4;11;4;11;6;6;4;14;11;6;7;8;10;11;15;15;8;7;6;10;11;8;4;4;13;10;8;10;8;6;12;12;8;5;12;9;12;6;7;8;15;4;8;7;13;9;6;16;8;7;9;7;7;10;6;3;7;8;4;4;7;9;4;9;5;5;3;9;8;11;12;7;3;4;5;6;5;3;7;5;4;7;14;6;10;6;6;4;4;8;5;4;4;7;4;3;6;5;9;5;5;3;4;4;5;6;3;7;8;6;7;8;5;7;8;1
RELA_M05337_1.94d.bed	0.13307984790874525	35	263	40937	2;0;3;2;2;1;2;0;2;3;4;2;3;0;2;1;0;1;2;1;2;1;1;1;2;3;1;3;2;2;2;0;1;2;5;3;1;0;2;7;3;0;2;0;1;3;0;0;2;1;3;0;2;1;4;3;0;2;0;2;0;3;3;0;0;2;1;1;1;3;3;5;2;1;1;2;1;1;4;2;2;1;3;2;2;3;7;2;3;3;4;1;1;3;3;1;3;0;2;1;3;3;3;1;0;0;2;2;0;4;0;3;0;2;1;2;2;1;2;1;3;1;0;0;1;1;2;0;1;2;4;0;1;1;2;3;3;6;1;1;4;0;0;1;0;1;0;1;2;2
ZNF423_M06859_1.94d.bed	0.1330049261083744	27	203	32877	1;0;2;2;3;1;0;0;0;3;0;2;0;1;1;0;1;3;2;0;0;3;1;1;1;1;3;2;1;1;2;1;2;0;1;0;4;0;0;0;2;2;1;1;1;0;1;2;1;0;2;2;0;0;5;0;0;1;4;0;3;2;0;2;3;1;2;0;0;1;1;1;2;1;3;2;1;3;1;3;4;2;1;3;2;2;1;0;2;2;0;1;2;4;0;3;0;1;1;0;0;2;1;5;1;0;1;1;2;2;2;0;2;0;2;1;2;1;1;2;0;1;2;0;1;3;1;0;2;0;1;2;0;1;0;1;0;1;0;1;4;2;2;2;3;1;4;3;0;2
ZNF529_ZNF529.MEME.bed	0.1323299307056106	1776	13421	813759	66;72;65;76;82;83;72;68;73;75;58;61;50;60;91;78;90;95;84;72;102;87;93;81;97;91;105;82;86;99;85;92;95;95;107;84;80;85;90;103;107;121;104;122;107;112;120;139;124;143;122;111;131;154;129;109;127;102;118;114;121;142;135;143;167;145;120;130;127;120;93;104;101;79;89;84;81;101;113;120;128;164;116;130;87;104;132;101;110;103;88;116;116;85;94;95;92;104;111;118;93;96;88;64;62;74;73;73;54;69;84;61;64;51;44;5…
ZNF320_ZNF320.RCADE.bed	0.13231402528668038	450	3401	225582	19;8;18;22;22;18;14;28;22;16;15;19;18;19;19;19;18;27;26;23;24;15;19;20;23;24;22;24;35;19;28;30;26;14;25;28;26;26;26;31;21;23;16;18;18;20;38;20;29;21;25;31;24;31;33;28;28;36;31;24;27;39;27;33;34;28;41;34;26;31;32;25;24;33;31;21;29;12;22;32;37;29;32;29;31;24;27;27;29;26;23;30;27;39;26;16;30;33;21;30;18;20;22;22;25;23;18;22;17;27;26;20;21;10;10;12;18;20;18;21;15;17;21;19;20;26;11;14;15;17;27;10;18;1…
ZNF274_ZNF274.RCADE.bed	0.1322314049586777	16	121	32540	3;0;0;0;0;1;1;0;0;4;1;0;0;0;2;0;0;2;0;0;1;2;2;0;0;0;0;0;0;0;2;0;2;0;2;5;1;0;2;0;1;1;0;0;0;2;1;2;2;0;0;2;0;0;4;0;1;0;2;3;0;1;1;1;2;0;1;0;2;0;2;0;2;0;2;0;2;0;1;1;2;1;0;1;1;2;1;1;0;1;0;1;0;1;0;1;0;0;0;1;1;0;0;2;2;4;0;1;0;1;1;1;1;1;1;0;1;0;0;1;0;0;1;2;0;1;0;0;0;0;0;0;0;0;0;2;0;0;1;1;1;0;1;1;0;2;0;1;0;2
ZNF793_ZNF793.RCADE.bed	0.13170731707317074	54	410	47714	4;2;4;3;0;1;2;1;3;2;4;3;5;1;2;5;5;0;0;3;1;4;4;5;4;2;2;4;1;5;3;3;2;3;1;1;4;3;4;2;2;1;0;2;2;1;1;3;5;5;3;4;4;6;3;6;1;3;3;4;1;4;3;3;3;6;4;4;3;2;3;4;2;3;4;2;11;1;3;4;2;2;4;2;4;3;3;3;4;4;2;3;1;3;2;1;1;2;6;2;5;2;3;3;0;0;4;2;3;4;0;3;2;2;1;0;2;6;5;3;3;7;4;0;2;0;2;1;2;2;2;0;0;3;1;2;4;1;4;1;4;3;4;2;0;0;2;4;3;5
ZNF436_M10428_1.94d.bed	0.1316793893129771	138	1048	98675	11;3;5;9;13;9;5;4;8;6;5;3;6;9;5;5;9;3;8;10;8;14;4;6;3;13;3;8;13;7;7;7;5;6;5;11;5;4;5;9;6;4;7;4;8;9;4;5;9;7;12;6;7;9;9;13;10;15;7;8;5;4;4;17;5;2;5;7;6;13;6;14;8;7;10;12;11;5;8;7;9;10;5;8;8;10;8;6;10;8;7;9;7;11;9;7;4;10;3;7;6;4;3;4;3;8;8;6;5;7;6;4;7;4;3;2;8;3;10;4;9;7;5;12;6;7;9;4;4;10;9;8;6;5;10;6;7;6;4;2;3;3;4;5;5;7;4;6;11;8
T_M09978_1.94d.bed	0.13157894736842105	5	38	19807	1;0;0;0;0;0;0;0;0;0;0;0;0;0;0;0;0;0;0;0;0;0;0;0;0;0;0;0;0;0;0;0;0;0;0;0;2;2;2;0;0;0;2;0;0;0;0;0;0;0;0;0;2;1;0;0;0;0;0;0;0;1;0;0;2;0;0;0;0;2;0;2;0;0;0;0;0;0;2;0;0;0;0;2;0;0;0;0;0;0;0;0;0;0;0;0;0;0;0;0;0;0;0;0;0;2;2;0;0;0;0;0;0;0;0;0;0;2;0;0;0;0;0;0;0;0;0;2;0;0;0;0;2;0;0;0;0;0;0;0;0;0;0;0;2;0;0;0;0;2
BCL11A_M05292_1.94d.bed	0.1313364055299539	57	434	63719	2;1;4;2;5;1;2;5;3;3;8;1;3;0;2;2;3;5;3;3;1;9;3;6;0;0;2;6;3;3;4;0;5;4;5;2;0;3;5;3;3;4;6;1;4;2;4;5;1;2;1;3;2;4;4;3;2;4;3;1;3;3;1;4;6;3;3;3;5;3;6;6;2;2;9;6;2;2;2;2;1;3;2;6;5;2;5;8;4;5;2;0;3;0;1;3;1;1;2;2;3;3;4;6;3;4;3;4;0;4;7;2;2;1;3;3;4;1;2;2;1;2;2;6;3;4;3;1;2;3;1;2;4;1;2;3;1;1;0;3;2;2;2;3;2;2;1;1;1;1
ZNF214_M10443_1.94d.bed	0.13114754098360656	8	61	25833	1;0;0;1;1;2;0;0;1;0;1;2;0;0;0;1;2;0;0;0;0;0;2;0;1;1;0;0;0;0;2;0;0;1;1;2;0;0;0;0;0;0;0;0;0;0;0;0;0;0;0;1;0;1;0;2;0;0;0;0;0;0;0;1;0;0;0;0;0;2;0;0;1;0;0;0;0;0;0;0;2;1;1;0;0;2;1;0;0;0;0;1;0;1;0;0;0;0;0;0;0;0;0;0;0;0;0;0;0;0;0;0;0;0;0;0;0;1;1;0;1;0;0;1;0;1;0;0;0;0;1;0;2;0;0;0;0;1;0;0;1;2;1;1;2;1;1;1;0;2
ZNF614_ZNF614.MEME.bed	0.13106796116504854	27	206	43731	2;1;0;0;4;1;1;0;1;1;2;1;1;3;2;1;1;4;1;3;0;0;0;1;2;0;3;0;0;4;4;0;3;1;2;2;1;5;2;0;3;0;1;0;1;0;1;0;1;1;2;2;0;1;2;2;1;0;2;0;3;1;0;1;0;1;3;1;3;1;1;3;0;3;3;0;1;3;1;2;4;0;0;4;1;3;3;1;3;1;1;0;0;2;2;1;6;2;2;0;1;3;3;1;1;0;2;0;0;2;1;0;1;0;1;0;1;1;0;1;1;0;1;0;1;3;2;0;1;1;1;1;2;0;0;1;1;2;3;3;2;1;2;1;0;1;1;2;2;3
ZNF341_M10427_1.94d.bed	0.13079410707869205	1820	13915	812901	66;76;78;83;72;80;85;84;62;63;62;58;80;78;68;83;81;88;102;78;110;91;75;95;99;95;110;94;102;72;109;120;110;96;115;91;88;102;95;116;97;103;102;114;92;114;140;161;141;142;135;113;121;127;134;118;136;108;128;122;111;120;138;135;172;165;133;160;139;149;115;87;106;87;116;81;89;107;114;99;121;162;101;106;114;133;126;97;117;100;116;124;142;95;114;109;65;118;99;111;107;100;90;56;61;74;89;74;68;69;96;63;62…
PRDM4_M06025_1.94d.bed	0.13076923076923078	17	130	31424	1;1;2;0;0;2;0;0;1;0;0;0;1;2;1;1;0;0;1;0;2;0;2;3;2;2;1;1;0;1;1;1;2;2;0;1;1;0;0;0;1;0;0;2;1;1;1;2;0;0;0;1;2;2;1;2;1;0;0;0;0;2;2;1;2;0;1;1;2;0;0;1;2;0;0;0;2;2;0;2;1;2;1;1;0;4;1;1;1;1;0;0;0;2;2;1;2;0;3;1;1;0;0;1;0;2;0;2;2;1;0;0;1;0;1;1;0;1;0;1;0;0;1;0;0;1;2;1;1;0;2;1;0;1;0;0;0;0;1;2;0;1;1;2;0;0;0;1;0;1
ZNF143_M09397_1.94d.bed	0.13074204946996468	37	283	39311	2;1;1;1;2;4;2;2;1;2;1;4;2;2;3;0;0;3;1;2;5;1;0;2;1;2;4;1;1;2;3;1;3;1;1;2;1;2;2;2;2;0;4;2;2;3;3;3;2;2;2;5;3;1;2;1;5;0;2;2;0;1;1;4;2;2;1;2;2;3;4;0;5;1;2;2;1;3;2;2;1;2;1;5;4;2;1;2;2;5;3;3;1;6;1;2;0;0;2;1;1;0;3;1;4;0;1;0;2;0;0;2;3;2;2;2;1;3;0;4;2;2;2;1;0;2;2;3;2;0;4;2;1;1;1;2;2;2;2;1;1;1;1;0;2;1;0;1;3;4
TGIF1_M06208_1.94d.bed	0.13043478260869565	15	115	30154	1;0;0;2;2;0;1;1;0;0;2;1;3;0;1;0;0;2;2;0;2;0;0;0;0;3;5;1;0;0;1;0;0;0;3;1;0;1;0;0;0;0;0;0;4;0;1;0;0;0;2;0;0;0;0;0;0;0;1;0;3;1;0;4;4;0;0;2;0;0;0;0;0;0;2;1;0;3;0;2;2;0;2;0;0;1;2;0;0;0;0;0;0;0;2;0;2;1;2;2;0;0;4;0;2;1;0;2;0;1;1;2;0;0;0;0;2;0;0;0;0;0;1;0;1;0;0;2;1;0;0;0;3;0;0;0;0;0;0;2;0;0;3;0;0;1;1;2;0;1
ZIC4_M06240_1.94d.bed	0.13043478260869565	54	414	36929	4;2;1;1;1;3;5;2;3;1;3;1;0;3;1;3;3;3;2;2;5;2;1;3;3;4;2;3;8;0;4;3;0;0;4;5;0;1;4;5;2;2;5;1;4;4;6;3;4;6;4;2;3;4;4;3;4;7;5;4;3;3;4;2;2;4;5;4;3;1;3;5;4;4;1;3;5;7;3;2;4;4;2;3;2;4;5;2;2;4;5;3;1;2;4;2;3;1;2;2;0;0;1;1;3;0;5;3;2;2;1;5;2;2;6;3;1;3;2;4;8;3;1;0;3;3;0;0;1;1;7;3;0;4;0;4;1;2;4;1;0;2;2;1;1;3;3;1;2;3
HSF5_M09723_1.94d.bed	0.13043478260869565	3	23	14787	2;2;0;0;0;0;0;0;0;0;0;0;0;0;0;0;2;0;0;0;0;0;0;0;1;0;0;0;0;0;0;0;0;0;0;0;0;1;0;0;0;0;0;0;0;0;0;0;0;1;0;0;0;0;0;2;0;1;0;0;0;0;0;0;0;0;0;0;0;0;0;0;0;0;0;1;0;0;0;0;0;0;1;0;0;0;0;0;0;0;0;0;0;0;0;0;0;0;0;1;0;0;0;0;0;0;0;0;0;1;0;0;0;2;1;0;0;0;0;0;0;0;0;0;0;0;0;0;0;0;0;0;0;0;0;0;0;0;0;2;0;0;0;0;0;0;0;0;0;1
ZIC1_M09323_1.94d.bed	0.13010204081632654	51	392	44362	3;3;0;3;4;3;3;4;1;1;0;1;3;0;3;5;0;2;1;4;2;2;3;5;3;3;4;5;4;6;1;3;0;3;3;3;0;3;2;3;3;0;5;1;0;3;4;1;4;1;2;4;3;5;4;1;5;6;3;3;1;4;3;1;2;10;4;3;2;3;0;2;2;3;2;2;7;3;5;3;5;4;2;1;5;3;3;2;1;7;5;3;0;1;5;3;3;1;2;2;3;0;1;3;2;3;4;2;1;5;2;2;2;1;2;3;3;4;2;2;7;5;2;2;2;5;1;0;1;1;2;4;2;1;1;3;1;1;2;3;2;1;2;4;2;0;2;2;2;1
ZNF175_M10448_1.94d.bed	0.12987012987012986	10	77	31717	1;0;0;0;1;0;1;0;0;0;0;0;0;2;0;2;1;0;0;0;0;1;1;0;0;4;0;1;1;0;0;0;2;0;0;2;1;0;0;0;2;0;2;0;1;0;0;0;0;0;0;0;1;0;0;0;1;1;0;0;1;0;0;0;1;1;0;1;0;1;1;0;0;0;2;0;0;0;1;2;0;1;0;1;0;0;0;0;0;1;0;0;0;1;0;0;0;0;0;2;1;2;0;1;0;0;1;0;1;1;1;1;0;0;1;0;0;0;0;2;0;0;0;0;0;2;1;2;2;0;1;0;0;1;0;0;1;0;0;0;2;0;0;2;0;0;0;0;2;2
SNAI1_M09139_1.94d.bed	0.12980769230769232	27	208	35727	1;2;3;0;5;0;0;2;2;0;4;2;2;1;0;1;0;1;2;0;1;1;4;1;3;0;1;3;2;2;1;1;1;2;1;0;1;2;0;1;0;0;2;0;0;2;0;1;0;2;3;0;0;0;3;0;1;1;3;1;2;4;1;1;2;1;0;4;5;0;3;0;0;1;3;1;1;2;1;2;3;0;4;1;0;0;3;3;1;0;2;4;3;2;4;1;0;1;1;1;1;1;1;1;1;1;1;3;1;1;2;2;1;1;2;0;1;1;3;3;0;0;0;2;2;1;1;0;2;0;1;0;1;2;2;2;0;2;1;0;2;2;2;1;2;0;1;4;1;2
PKNOX2_M05997_1.94d.bed	0.1297709923664122	17	131	32318	1;0;1;5;1;0;2;5;0;0;2;3;2;1;0;0;3;1;1;2;0;1;0;0;2;3;0;0;1;1;0;0;0;1;3;1;0;0;0;1;0;0;0;3;0;0;0;0;1;0;0;0;0;0;1;0;0;0;0;3;0;1;4;4;0;0;2;0;0;0;0;0;1;3;1;1;3;0;1;1;0;3;1;0;1;0;0;0;0;1;0;1;0;1;0;1;1;2;1;0;0;3;3;0;0;0;0;1;2;1;2;0;0;0;0;2;1;0;0;0;1;1;0;2;1;2;1;2;1;0;2;2;0;1;0;1;1;3;1;0;2;0;0;0;0;2;0;0;1;1
ZNF85_M10363_1.94d.bed	0.1297709923664122	17	131	31065	1;0;0;2;1;1;0;2;2;1;1;3;1;2;2;1;0;0;2;0;0;0;0;0;1;1;0;1;0;1;1;1;0;1;0;1;0;1;1;0;2;0;0;3;2;0;2;1;1;0;0;1;0;0;1;0;1;3;1;0;0;1;1;1;0;2;1;0;0;0;2;3;2;1;0;0;1;0;1;1;1;3;2;1;2;3;0;1;1;0;1;2;1;0;1;0;1;0;3;2;1;1;1;0;0;0;1;1;0;1;1;1;1;1;0;0;2;1;1;1;1;0;2;0;1;0;1;0;0;1;0;0;1;0;1;1;0;0;1;3;0;0;0;0;1;3;0;1;3;2
MAFF_M09793_1.94d.bed	0.12941176470588237	22	170	28110	2;2;0;2;0;0;1;0;0;2;1;0;2;0;2;0;0;2;0;0;4;2;0;0;0;0;0;2;0;2;0;2;0;1;0;0;0;0;0;0;2;2;0;2;0;0;4;2;0;0;2;0;2;6;2;2;2;4;0;0;1;4;2;2;0;0;2;0;4;0;0;4;1;2;0;0;2;0;0;0;2;4;4;11;4;2;4;0;0;2;2;0;0;0;2;3;0;0;0;0;0;0;0;0;0;4;0;0;2;0;0;2;0;0;1;2;0;0;0;0;3;0;0;2;2;0;3;0;0;2;2;2;0;2;2;0;0;2;2;5;0;0;0;2;0;0;0;0;0;2
MEIS1_M09078_1.94d.bed	0.12931034482758622	15	116	30815	2;0;0;2;3;0;2;2;1;0;2;2;4;1;0;0;1;1;2;0;2;0;0;0;0;2;6;2;0;0;0;0;0;0;2;3;0;0;0;0;0;0;0;0;3;0;0;0;0;0;0;0;0;0;0;1;0;0;0;0;1;0;0;4;4;0;0;0;0;0;0;0;0;1;3;2;0;4;0;0;2;0;2;0;1;2;0;0;0;0;0;1;0;1;2;0;2;2;2;1;0;0;3;0;2;2;0;2;0;0;0;2;0;0;0;0;2;0;0;0;0;0;0;0;0;1;0;2;0;1;0;0;3;0;0;0;0;0;0;2;0;0;4;0;0;0;2;2;0;2
KLF10_M08865_1.94d.bed	0.12931034482758622	735	5684	350873	37;26;26;41;22;27;32;46;38;36;18;35;24;32;29;30;45;32;35;30;31;25;39;27;37;36;34;35;41;40;46;34;39;37;45;43;29;30;46;40;46;30;41;36;39;39;65;61;51;62;57;53;53;65;62;51;67;46;54;58;54;61;52;61;66;59;61;54;70;57;52;34;32;29;35;33;32;44;41;60;44;73;45;57;40;49;45;53;55;48;53;48;53;49;42;39;36;47;45;27;50;29;31;31;35;19;32;34;25;27;39;23;33;32;26;22;23;20;32;24;26;26;19;29;31;36;24;28;26;29;26;25;23;…
ZNF30_ZNF30.RCADE.bed	0.12910104986876642	787	6096	219640	38;27;30;18;17;19;19;28;31;42;23;24;37;30;29;36;31;38;35;33;34;33;35;47;50;38;33;34;48;50;50;52;48;44;51;40;47;60;51;50;57;53;61;58;57;70;83;69;55;75;54;72;60;66;64;64;54;80;64;74;53;62;62;66;53;67;82;54;55;66;73;49;47;44;41;52;43;50;49;36;49;51;40;34;54;41;51;43;45;40;45;41;48;39;59;43;50;33;49;39;35;40;48;37;33;37;37;45;31;30;33;36;26;35;38;30;27;26;35;29;24;21;25;26;19;24;22;22;26;24;22;16;19;…
HNF1B_M05797_1.94d.bed	0.12903225806451613	4	31	18267	1;1;0;0;0;0;0;1;0;0;1;1;1;0;0;1;0;0;0;0;0;0;0;0;0;0;0;0;0;2;0;0;1;0;0;0;2;0;0;1;0;0;0;0;0;0;0;0;1;0;0;0;1;0;0;0;2;0;0;1;0;0;0;0;0;0;0;0;0;0;0;1;0;1;0;0;1;0;0;0;0;0;0;0;0;0;0;0;0;0;0;0;0;0;0;0;0;0;0;0;0;0;0;0;0;1;2;0;0;0;2;0;0;0;0;0;1;0;0;0;0;0;0;0;0;0;0;0;0;0;0;0;0;0;0;0;0;0;0;0;0;1;1;0;0;0;0;0;0;1
ZNF484_ZNF484.RCADE.bed	0.12902353259399513	477	3697	303546	30;22;23;27;26;26;19;23;22;19;19;17;13;30;23;18;30;22;31;26;21;25;21;28;22;34;24;22;30;22;25;29;25;28;36;33;19;31;20;25;22;27;36;29;43;26;25;41;38;27;28;32;26;26;34;27;18;24;26;29;20;33;35;42;36;34;33;36;32;20;28;40;25;32;26;36;24;36;31;32;33;26;24;29;23;22;29;29;19;37;25;33;20;26;29;32;25;33;30;36;26;25;25;25;12;26;21;29;22;14;25;22;18;12;16;16;22;15;20;15;18;15;18;18;13;19;21;25;24;13;14;13;13;…
ZNF260_M10375_1.94d.bed	0.1288981288981289	248	1924	211118	18;9;12;9;10;12;15;16;15;10;8;13;16;12;12;10;18;16;19;12;11;10;11;7;13;9;10;14;17;13;18;14;8;9;22;6;21;11;11;22;21;8;12;18;13;13;10;19;12;21;12;9;18;18;12;6;9;15;20;16;14;12;9;24;19;14;20;15;10;11;17;9;18;12;17;23;19;14;9;26;16;17;19;11;15;14;12;12;13;17;8;15;8;13;12;19;16;13;10;12;17;19;13;15;12;11;14;7;10;14;11;10;9;11;8;11;7;7;6;7;8;14;9;9;11;11;16;10;12;13;12;7;10;10;12;12;8;11;7;9;9;9;9;8;23…
HSF1_M08813_1.94d.bed	0.12844036697247707	14	109	25305	1;1;0;0;1;0;2;1;1;1;0;0;0;2;1;0;1;0;0;0;0;1;0;0;1;1;2;0;2;0;1;2;0;2;0;0;1;2;1;1;0;0;0;0;1;1;0;0;0;1;0;1;0;0;2;0;0;1;1;1;1;1;1;1;2;1;1;1;2;0;1;1;2;0;1;0;0;3;0;0;0;2;0;0;1;2;0;1;2;0;0;2;1;0;1;2;1;1;0;0;0;1;0;1;1;1;0;0;3;0;0;1;0;0;0;2;1;0;2;0;3;1;0;3;1;0;0;0;0;1;1;0;0;0;1;3;0;2;1;0;0;1;2;0;0;0;0;0;1;1
CREB3L1_M05601_1.94d.bed	0.12844036697247707	14	109	24589	1;1;2;0;0;0;0;0;0;0;0;0;0;0;0;0;0;0;0;0;1;0;4;4;0;0;0;2;0;0;4;0;0;2;0;0;0;4;4;0;0;0;2;1;0;2;1;1;2;0;0;0;2;0;0;0;0;2;2;3;0;0;0;2;0;2;0;4;2;2;2;0;0;0;0;0;2;2;1;0;2;0;2;0;0;0;0;2;0;0;2;0;0;2;2;2;2;1;0;0;1;0;0;0;0;0;0;0;0;2;2;3;0;0;0;0;0;0;0;0;0;0;0;0;0;0;1;2;0;2;1;0;0;0;2;0;0;0;1;0;0;2;2;0;0;0;0;0;0;4
ZNF254_ZNF254.RCADE.bed	0.1282051282051282	40	312	49593	4;3;1;3;2;0;2;0;0;1;1;1;4;1;0;3;2;0;1;1;2;2;4;4;2;3;6;0;4;3;2;2;1;1;1;3;2;1;1;2;1;2;1;0;2;2;1;3;0;2;1;3;2;1;2;2;3;1;3;0;0;3;5;1;5;1;3;2;4;2;2;4;6;1;2;4;0;2;4;3;0;0;4;0;2;1;2;1;3;0;1;0;2;3;0;1;2;1;1;3;2;4;3;3;6;2;6;3;3;2;0;3;0;4;2;1;3;4;1;2;0;4;0;4;3;5;1;2;2;2;1;2;3;1;1;3;0;2;1;6;0;5;1;2;2;2;4;4;2;3
EHF_M06390_1.94d.bed	0.1282051282051282	5	39	14769	2;0;0;0;0;0;0;1;1;0;1;0;2;0;0;1;0;0;0;1;0;0;0;0;0;0;0;0;0;1;0;0;1;0;0;0;0;0;1;0;0;0;0;0;0;0;0;0;0;0;0;0;0;0;0;0;0;2;0;0;0;0;0;0;1;0;0;0;0;1;1;0;0;0;0;0;1;0;0;1;0;0;0;1;1;1;0;0;0;1;0;0;0;0;0;0;0;0;0;0;0;0;0;1;0;0;1;0;0;0;0;0;0;1;0;1;0;1;1;1;0;1;1;0;0;0;0;0;1;0;1;0;0;0;0;0;0;0;0;1;0;0;0;0;1;1;0;0;0;1
NR5A1_M09007_1.94d.bed	0.128060263653484	68	531	65168	8;4;3;2;3;3;8;1;3;1;6;3;9;3;4;3;4;3;6;7;2;2;4;3;8;2;1;4;3;5;7;7;4;2;2;7;3;3;5;2;3;2;3;1;3;5;4;5;3;6;2;0;5;4;2;2;4;2;4;2;3;3;5;5;3;6;2;2;5;4;5;6;2;5;7;5;4;6;4;4;3;2;4;5;1;1;3;3;7;5;5;2;5;3;1;1;2;4;4;3;1;1;4;3;2;4;7;4;1;2;3;5;8;1;3;3;3;2;6;2;5;4;3;5;2;3;2;5;1;1;1;5;3;1;10;4;1;2;4;5;2;1;3;1;4;2;3;0;5;5
ZNF135_M10312_1.94d.bed	0.12786885245901639	39	305	42813	2;4;0;2;0;4;0;1;0;2;3;2;2;1;0;3;1;2;1;0;1;1;1;1;0;4;2;3;0;1;2;0;3;3;1;1;1;2;0;2;2;2;1;0;3;0;2;3;4;3;4;3;0;2;1;4;3;4;0;4;6;5;4;1;6;7;2;1;2;0;1;2;1;2;4;6;5;1;2;1;4;1;7;3;6;1;1;1;8;5;2;2;3;3;0;4;2;6;1;3;3;0;2;1;3;1;1;1;2;3;1;4;1;5;2;0;1;2;0;1;2;1;0;1;1;2;2;0;2;3;1;1;1;3;1;1;5;1;1;2;3;3;1;1;0;1;0;0;1;3
SOX8_M06116_1.94d.bed	0.1276595744680851	6	47	23562	2;0;1;1;0;0;2;0;0;1;1;0;1;0;2;1;0;0;0;2;0;0;1;0;1;0;2;0;1;0;1;0;0;0;1;0;0;0;0;0;0;0;0;0;0;0;0;0;0;0;0;0;0;0;0;0;0;0;0;1;0;0;0;0;1;0;1;1;1;0;0;0;1;0;0;0;0;0;0;2;0;1;0;0;0;0;0;0;0;0;0;0;0;1;0;1;0;0;0;0;0;0;0;0;0;1;0;1;0;0;0;0;0;1;0;0;0;0;0;1;1;0;1;0;1;0;1;0;0;0;1;0;0;0;0;0;0;0;1;0;0;0;1;0;0;0;0;0;0;3
RBPJL_M07039_1.94d.bed	0.1276595744680851	6	47	16379	2;1;0;0;0;0;1;0;1;0;1;0;0;0;0;0;0;0;0;0;0;0;0;1;1;0;0;0;0;0;0;0;0;0;1;0;1;1;1;2;1;2;0;0;0;0;1;0;0;1;1;0;1;1;1;1;1;1;0;0;0;1;0;0;0;0;1;0;0;0;0;0;0;0;0;0;1;0;2;0;1;0;0;0;0;0;1;0;0;0;1;0;1;0;0;0;0;0;0;1;0;0;1;0;0;0;0;0;0;1;0;0;0;0;0;0;1;0;1;0;1;0;0;1;0;0;0;0;0;0;1;0;1;0;0;0;0;0;0;0;0;1;0;0;0;0;0;0;0;1
ZNF669_ZNF669.RCADE.bed	0.1276595744680851	12	94	18657	1;0;0;0;0;0;2;0;1;0;0;0;0;1;3;1;1;1;2;2;2;0;1;0;0;0;1;0;1;0;0;1;0;1;0;1;0;0;2;1;0;0;1;0;2;0;3;0;0;1;2;1;0;1;2;2;2;0;0;0;0;0;1;0;0;1;3;0;1;0;0;2;0;1;0;0;1;1;0;0;0;2;1;0;1;1;0;0;1;0;0;1;0;0;0;1;2;0;2;1;2;1;1;1;0;0;0;0;0;0;2;1;2;0;0;0;0;0;1;0;1;0;0;0;1;1;0;0;0;2;0;0;1;0;1;1;1;2;0;0;0;2;0;0;0;1;0;0;0;1
RFX1_M02098_1.94d.bed	0.12721893491124261	43	338	51318	4;3;4;3;1;3;1;4;3;1;0;5;1;0;4;1;4;3;2;1;1;3;3;5;1;5;1;5;0;1;3;1;0;2;3;0;1;0;2;0;2;3;4;2;2;6;4;5;1;0;2;2;2;2;1;1;2;2;4;4;2;0;1;5;0;0;4;6;1;3;1;1;4;4;3;6;4;2;2;3;0;0;2;2;2;3;5;4;6;2;0;4;2;4;3;0;3;2;0;2;2;2;3;4;2;6;2;1;0;3;1;1;1;4;0;1;0;2;3;0;2;2;5;2;6;3;1;1;0;1;1;1;5;1;3;0;1;1;1;2;1;5;2;3;1;3;3;1;4;3
REST_M02696_1.94d.bed	0.127134724857685	67	527	65853	2;3;2;3;3;7;4;4;5;5;5;2;5;1;2;3;3;1;5;2;9;4;2;3;5;5;6;4;2;6;5;2;0;5;1;4;3;6;1;3;1;3;6;2;3;3;2;2;2;6;6;3;3;5;4;5;5;3;1;1;2;6;2;5;4;4;5;4;5;6;6;7;3;3;3;5;1;3;3;5;4;3;3;3;2;6;3;3;2;5;6;3;2;1;6;4;4;3;5;2;6;5;4;3;4;2;7;2;2;6;1;3;8;4;2;6;3;0;5;1;1;3;2;3;2;4;6;2;0;2;3;4;1;4;0;1;3;5;3;5;3;5;3;3;4;3;6;3;4;3
STAT5A_M04818_1.94d.bed	0.1271186440677966	15	118	31255	3;1;1;1;3;2;0;1;1;1;3;1;0;0;0;2;1;0;0;0;0;0;3;1;0;0;2;1;0;0;1;1;0;0;0;0;2;2;1;3;0;1;0;1;0;1;0;0;1;0;1;3;0;0;0;1;0;0;1;0;1;3;1;0;1;1;2;1;0;1;0;2;3;0;1;1;0;1;2;1;0;1;0;0;1;1;0;3;1;2;1;2;0;2;2;0;1;1;2;0;2;1;0;0;0;0;0;1;2;0;0;0;2;0;0;1;0;2;0;0;0;1;2;1;0;0;0;0;0;1;1;1;1;2;0;0;0;0;0;0;0;1;0;0;2;1;0;0;1;1
KLF10_M08863_1.94d.bed	0.12694444444444444	457	3600	237263	26;17;21;31;15;14;18;33;21;24;14;19;17;20;18;28;33;23;19;21;17;18;25;16;18;19;25;24;25;27;31;18;25;21;24;19;25;21;34;30;23;20;22;20;26;19;36;40;30;38;39;40;27;49;41;34;42;32;32;34;29;40;27;33;40;28;41;34;47;30;33;26;13;19;20;24;22;31;27;34;26;46;24;28;29;25;28;34;35;30;21;39;27;28;25;19;22;28;24;18;31;18;22;22;18;17;21;25;19;18;28;15;19;22;16;12;17;11;22;15;18;18;11;22;25;25;16;21;22;26;22;18;16;…
PLAGL1_M06723_1.94d.bed	0.12688172043010754	59	465	39293	5;3;2;3;7;2;2;4;1;1;4;1;6;3;3;6;4;2;2;2;6;3;1;4;2;5;5;5;3;2;2;5;2;4;3;2;4;3;4;7;1;5;4;2;1;4;3;5;4;2;2;3;4;4;1;2;5;2;2;3;3;5;5;6;2;7;5;4;6;1;3;3;4;4;1;1;5;4;8;2;8;2;3;4;4;3;3;3;2;2;2;5;4;2;2;6;3;4;2;2;4;6;4;1;1;2;4;0;2;1;5;1;4;3;3;3;2;3;3;3;3;0;6;2;0;3;4;3;1;2;1;3;2;2;4;0;0;0;6;2;2;4;4;1;5;2;1;2;0;5
ZNF75D_ZNF75D.RCADE.bed	0.12682926829268293	26	205	39262	3;2;1;1;1;0;1;0;0;1;2;0;1;1;3;1;3;0;0;1;0;1;2;2;0;1;1;0;0;2;5;2;1;2;1;3;1;1;0;1;1;0;1;1;0;1;2;1;0;1;1;3;2;2;1;0;3;1;2;2;2;0;3;1;2;2;4;1;3;1;0;3;1;1;0;5;2;2;3;0;1;0;1;2;1;3;0;4;0;0;2;1;0;4;0;2;1;0;0;2;3;1;1;0;3;2;0;2;0;1;3;0;2;0;2;4;1;2;2;2;0;0;2;1;1;1;1;1;2;0;1;2;1;3;3;2;0;1;3;1;4;0;0;0;1;1;3;1;3;1
RORA_M06062_1.94d.bed	0.12658227848101267	10	79	23127	2;0;0;1;0;4;1;2;1;2;0;0;0;0;0;0;0;1;0;0;0;1;1;1;0;1;1;0;0;1;0;0;1;0;0;0;1;1;0;0;2;0;0;1;0;0;0;1;0;0;0;3;1;0;1;0;0;1;0;2;0;0;0;2;0;1;0;1;1;1;0;0;1;1;0;0;0;0;0;0;2;1;1;1;0;0;0;0;1;1;1;0;0;2;1;1;1;3;0;0;1;0;0;1;0;1;0;0;0;2;0;0;1;1;1;0;1;1;0;1;0;0;0;0;1;0;1;0;0;0;1;1;0;0;0;0;0;0;0;0;1;2;0;0;0;0;0;0;0;1
ZNF81_ZNF81.RCADE.bed	0.12631578947368421	12	95	29526	2;1;1;0;1;1;2;1;2;1;0;2;0;1;1;0;0;1;3;1;0;2;1;2;3;0;0;1;1;0;0;1;0;1;1;0;0;2;0;0;2;1;1;0;0;0;0;0;0;0;0;0;0;0;0;0;0;0;2;0;0;0;0;0;0;0;1;2;0;0;0;2;0;1;1;2;1;1;0;0;0;0;0;0;0;0;3;2;0;0;1;0;0;0;0;0;0;0;0;0;1;1;0;0;1;0;2;0;0;2;0;1;0;2;0;1;0;1;0;1;1;1;0;0;1;0;0;1;0;2;0;0;0;0;2;1;0;1;0;0;0;2;3;1;1;3;1;0;0;1
NR1D1_M08991_1.94d.bed	0.1262135922330097	13	103	26241	1;1;0;2;0;1;2;1;3;2;3;0;0;1;0;1;0;0;2;0;2;1;1;0;1;1;0;2;0;1;1;1;1;0;0;1;0;1;0;1;0;1;0;0;0;2;0;2;0;0;0;0;0;1;0;0;1;0;1;0;0;0;2;1;0;0;1;0;0;1;0;1;1;0;0;2;1;1;1;1;1;1;0;1;0;0;0;1;0;1;0;1;3;1;1;0;2;0;0;2;2;0;1;1;0;2;1;1;0;0;1;1;1;0;0;0;1;2;3;1;0;0;0;0;0;0;0;0;0;3;1;2;1;0;0;0;0;0;0;0;0;1;1;0;1;0;0;0;1;2
ZNF684_M09385_1.94d.bed	0.1261682242990654	27	214	37001	1;3;1;1;2;0;2;1;0;0;1;0;2;3;5;2;0;1;3;0;2;1;1;2;2;2;2;0;2;0;0;1;3;1;3;0;1;2;3;1;0;1;0;3;1;2;1;1;0;2;0;1;0;0;0;3;1;2;0;1;0;0;3;2;2;1;1;0;3;0;3;2;2;2;1;3;0;3;1;1;1;3;4;2;2;1;1;2;3;1;2;1;4;2;1;1;3;2;1;0;4;1;2;1;1;1;3;1;0;1;1;1;1;2;0;1;4;1;0;0;1;3;3;1;3;0;3;2;3;1;2;1;0;1;2;1;3;1;0;1;1;1;1;2;1;1;0;0;1;4
CLOCK_M08534_1.94d.bed	0.12612612612612611	14	111	24383	2;1;1;1;0;1;0;1;1;0;1;0;1;1;1;2;1;0;0;2;1;2;0;0;1;1;0;0;0;0;2;1;1;1;0;1;1;2;1;0;1;1;0;0;1;0;1;0;1;0;0;0;0;0;0;1;0;0;1;0;3;0;0;0;0;0;0;0;0;1;1;0;1;1;0;0;2;1;2;0;0;2;2;0;0;0;1;1;0;1;0;1;3;1;1;5;0;1;0;0;2;3;0;1;0;2;1;1;1;0;0;0;1;1;1;3;2;0;2;0;0;0;0;1;1;1;1;1;1;3;0;0;1;0;1;1;0;0;0;1;1;0;1;0;0;0;0;1;1;2
ZNF430_ZNF430.RCADE.bed	0.1261101243339254	71	563	61560	7;5;4;1;6;4;4;3;4;5;3;4;4;3;2;3;3;3;2;1;4;4;0;4;2;7;4;3;3;1;4;5;4;7;2;3;4;4;6;2;5;3;5;5;2;5;1;9;6;1;1;1;5;4;6;6;1;1;3;5;4;7;4;4;2;4;6;9;1;4;3;4;3;5;9;2;9;4;4;5;1;5;3;1;5;4;6;2;9;2;5;4;7;5;5;4;4;3;4;6;4;2;3;2;2;5;2;4;6;8;2;1;7;4;6;1;3;5;1;4;1;2;2;4;1;4;3;7;3;6;5;5;8;5;1;1;2;2;2;1;3;3;3;2;3;2;4;4;1;3
ZNF480_ZNF480.RCADE.bed	0.12598425196850394	32	254	46194	3;2;3;2;2;0;1;2;1;0;0;1;2;1;5;2;2;2;1;0;4;1;1;0;2;1;0;0;0;1;0;1;3;0;3;4;4;3;1;1;3;3;1;2;3;1;1;1;3;3;1;4;3;2;2;2;4;1;1;2;2;3;1;3;2;2;2;1;4;0;1;0;6;1;1;2;0;3;4;3;2;2;2;2;2;3;1;3;2;3;1;1;2;2;0;1;1;1;3;3;2;0;0;2;1;0;1;2;2;0;1;1;0;3;1;0;2;2;2;1;1;1;0;0;1;2;0;2;1;1;0;0;0;4;2;2;1;1;2;2;2;0;3;2;4;2;0;0;4;7
ZSCAN31_M10415_1.94d.bed	0.12598425196850394	16	127	32172	4;1;1;0;1;1;0;0;0;2;0;1;0;1;2;0;0;0;0;2;1;0;1;1;2;1;0;0;1;0;0;2;1;2;0;0;0;0;0;1;2;1;0;0;0;1;1;0;0;1;6;0;0;0;0;2;0;0;2;1;0;0;0;0;1;1;0;0;1;2;1;2;0;0;1;1;0;3;0;1;0;0;0;3;0;1;3;1;1;2;0;0;2;2;2;0;2;4;1;0;1;1;1;3;3;0;2;1;0;1;0;0;0;1;0;0;0;1;0;2;1;0;0;1;0;1;1;0;2;1;1;1;1;0;3;0;0;0;1;1;1;0;2;0;0;0;1;3;1;2
ZNF320_M10320_1.94d.bed	0.12558993183009964	479	3814	249112	25;14;18;28;30;23;26;23;27;22;20;25;18;22;27;23;24;24;28;18;31;14;22;15;23;30;24;29;34;27;27;38;32;25;33;29;25;39;35;34;28;29;16;22;23;28;26;33;20;34;35;38;18;29;47;26;31;30;38;36;33;49;36;37;36;33;37;35;37;31;29;22;18;27;35;26;34;13;36;36;30;38;30;31;37;34;31;32;34;30;26;29;22;38;28;19;25;23;27;29;22;28;29;26;18;24;20;25;14;25;19;15;31;19;13;11;17;24;13;22;14;23;20;21;24;26;18;22;18;14;30;13;19;…
ZNF146_M10372_1.94d.bed	0.12535612535612536	88	702	181836	7;12;7;2;4;7;5;4;6;4;4;8;8;2;10;4;8;10;6;5;5;8;9;4;7;6;3;5;9;4;7;3;10;5;7;6;8;4;4;8;4;2;6;5;3;1;1;0;1;4;3;2;4;10;3;3;2;0;6;7;3;2;1;7;4;5;4;4;4;4;5;6;8;2;6;6;9;6;4;10;2;6;7;1;5;4;2;6;2;4;3;3;2;2;5;3;4;8;3;2;0;1;5;11;6;3;2;4;2;2;7;5;5;5;2;3;2;3;2;2;3;4;4;6;6;7;6;3;3;8;5;5;5;1;3;4;3;4;8;5;4;3;5;6;13;2;7;2;2;6
HOXA10_M09699_1.94d.bed	0.125	1	8	13039	2;1;0;0;0;1;0;0;0;0;0;0;0;0;0;0;0;0;0;0;0;0;0;0;0;0;0;0;0;1;0;0;0;0;0;0;1;0;0;0;0;0;0;0;0;0;0;0;0;0;0;0;0;0;0;0;0;0;0;0;0;0;0;0;0;0;0;0;0;0;0;0;0;0;0;0;0;0;0;0;0;0;0;0;0;0;0;0;0;0;0;0;0;0;0;0;0;0;0;0;0;0;0;0;0;0;0;0;0;0;0;0;0;0;0;0;0;0;0;0;0;0;0;0;0;0;0;0;0;0;0;0;0;0;0;0;0;0;0;0;0;0;0;0;0;0;0;0;0;1
ELF5_M05654_1.94d.bed	0.125	5	40	15279	1;0;0;0;0;0;0;1;1;0;1;0;1;1;0;1;0;0;0;1;0;0;0;0;0;0;0;0;0;1;0;0;1;0;0;0;0;0;1;0;0;0;0;0;0;0;0;0;0;0;0;0;0;0;0;0;0;2;0;0;0;0;0;0;1;0;0;0;0;1;1;0;0;0;0;0;1;0;0;1;0;0;0;2;1;1;0;0;0;1;0;0;0;0;0;0;0;0;0;0;0;0;0;1;0;0;1;0;0;0;0;0;0;1;1;1;0;1;1;1;0;1;1;0;0;0;0;0;1;0;1;0;0;0;0;0;0;0;0;1;0;0;0;0;1;1;0;0;0;1
HOXA9_M05806_1.94d.bed	0.125	1	8	13089	2;1;0;0;0;1;0;0;0;0;0;0;0;0;0;0;0;0;0;0;0;0;0;0;0;0;0;0;0;1;0;0;0;0;0;0;1;0;0;0;0;0;0;0;0;0;0;0;0;0;0;0;0;0;0;0;0;0;0;0;0;0;0;0;0;0;0;0;0;0;0;0;0;0;0;0;0;0;0;0;0;0;0;0;0;0;0;0;0;0;0;0;0;0;0;0;0;0;0;0;0;0;0;0;0;0;0;0;0;0;0;0;0;0;0;0;0;0;0;0;0;0;0;0;0;0;0;0;0;0;0;0;0;0;0;0;0;0;0;0;0;0;0;0;0;0;0;0;0;1
HMX3_M05795_1.94d.bed	0.125	2	16	13481	1;0;0;0;0;0;0;0;0;0;0;0;0;0;0;0;0;0;0;0;0;0;0;0;0;0;0;0;0;0;0;0;0;1;1;0;0;1;0;0;0;0;0;0;0;0;0;0;0;0;0;0;0;0;0;0;0;0;0;0;0;0;0;0;0;0;0;0;0;0;0;0;0;0;0;0;0;0;0;0;0;0;1;0;1;0;0;0;1;0;0;0;1;1;0;0;0;1;0;0;0;0;0;0;0;0;0;0;0;0;0;0;0;0;0;0;0;0;1;0;0;0;0;0;1;0;0;0;0;0;0;0;0;1;0;0;0;0;0;0;0;0;0;0;0;0;0;1;0;1
E2F1_M05625_1.94d.bed	0.125	3	24	13850	1;0;0;0;0;0;0;0;0;0;0;0;0;0;0;1;0;2;0;0;0;0;0;0;0;0;0;0;0;0;0;0;0;0;0;0;0;0;0;0;0;0;0;0;0;0;0;0;2;0;0;0;0;2;0;0;0;0;1;0;0;0;0;0;0;0;1;0;0;0;0;1;1;0;0;0;0;0;0;0;0;0;0;0;0;0;0;1;0;0;0;0;3;0;1;0;0;0;0;0;0;0;0;0;0;0;0;0;0;0;0;0;0;0;0;0;1;1;0;0;0;0;0;0;0;0;0;0;0;0;0;0;0;0;0;0;0;0;0;0;1;0;0;0;0;0;2;0;0;1
HOXC11_M05822_1.94d.bed	0.125	1	8	13039	2;1;0;0;0;1;0;0;0;0;0;0;0;0;0;0;0;0;0;0;0;0;0;0;0;0;0;0;0;1;0;0;0;0;0;0;1;0;0;0;0;0;0;0;0;0;0;0;0;0;0;0;0;0;0;0;0;0;0;0;0;0;0;0;0;0;0;0;0;0;0;0;0;0;0;0;0;0;0;0;0;0;0;0;0;0;0;0;0;0;0;0;0;0;0;0;0;0;0;0;0;0;0;0;0;0;0;0;0;0;0;0;0;0;0;0;0;0;0;0;0;0;0;0;0;0;0;0;0;0;0;0;0;0;0;0;0;0;0;0;0;0;0;0;0;0;0;0;0;1
ZNF18_M10343_1.94d.bed	0.125	24	192	42542	3;0;1;0;3;1;1;2;1;1;3;1;2;2;2;1;2;0;0;1;1;5;0;1;1;2;1;2;0;4;0;0;0;1;1;0;0;1;1;3;1;0;2;0;0;0;1;2;0;0;1;1;0;2;0;2;2;0;0;0;1;1;1;1;1;3;0;0;0;0;1;3;0;2;1;2;4;2;1;1;1;1;4;2;2;1;1;1;1;4;2;1;2;1;2;1;1;1;2;1;2;0;4;1;1;0;1;1;3;0;1;1;2;1;2;1;2;1;1;0;0;0;0;1;3;4;1;4;0;1;2;0;2;1;1;1;0;2;0;2;1;3;4;4;1;0;2;3;0;1
ATOH7_M09817_1.94d.bed	0.125	11	88	24580	2;1;1;0;0;0;0;0;2;0;0;2;1;1;0;0;0;2;0;0;1;3;1;1;1;0;1;0;0;0;0;2;0;0;0;0;3;0;3;2;0;0;2;0;0;0;0;1;0;0;0;0;0;0;0;0;0;2;0;1;0;0;4;2;0;0;2;0;0;0;0;3;2;0;0;0;0;0;3;1;1;0;0;2;1;3;0;2;1;0;0;0;1;2;0;0;0;0;2;0;2;0;0;1;0;0;2;1;0;1;0;0;0;0;0;0;0;0;0;0;0;0;0;0;1;0;0;0;0;1;0;0;2;2;1;2;1;0;0;0;0;0;0;0;0;0;0;1;0;1
IRF6_M08835_1.94d.bed	0.125	1	8	15554	1;0;0;1;0;0;0;0;0;0;0;0;1;0;0;0;0;0;2;0;0;0;0;0;0;0;0;0;0;0;0;0;0;0;0;0;0;0;0;0;0;0;0;0;0;0;0;0;0;0;0;0;0;0;0;0;0;0;0;0;1;0;0;0;0;0;0;0;0;0;0;0;0;0;0;0;0;0;0;0;0;0;0;0;0;0;0;0;0;0;0;0;0;0;0;0;0;0;0;0;0;0;0;0;0;0;0;0;0;0;0;0;0;0;0;0;0;0;0;0;0;0;0;0;0;0;0;0;0;0;0;0;0;0;0;0;0;0;0;0;0;0;0;0;0;0;0;0;0;1
HOXD12_M05834_1.94d.bed	0.125	1	8	13039	2;1;0;0;0;1;0;0;0;0;0;0;0;0;0;0;0;0;0;0;0;0;0;0;0;0;0;0;0;1;0;0;0;0;0;0;1;0;0;0;0;0;0;0;0;0;0;0;0;0;0;0;0;0;0;0;0;0;0;0;0;0;0;0;0;0;0;0;0;0;0;0;0;0;0;0;0;0;0;0;0;0;0;0;0;0;0;0;0;0;0;0;0;0;0;0;0;0;0;0;0;0;0;0;0;0;0;0;0;0;0;0;0;0;0;0;0;0;0;0;0;0;0;0;0;0;0;0;0;0;0;0;0;0;0;0;0;0;0;0;0;0;0;0;0;0;0;0;0;1
HOXC12_M05827_1.94d.bed	0.125	1	8	13039	2;1;0;0;0;1;0;0;0;0;0;0;0;0;0;0;0;0;0;0;0;0;0;0;0;0;0;0;0;1;0;0;0;0;0;0;1;0;0;0;0;0;0;0;0;0;0;0;0;0;0;0;0;0;0;0;0;0;0;0;0;0;0;0;0;0;0;0;0;0;0;0;0;0;0;0;0;0;0;0;0;0;0;0;0;0;0;0;0;0;0;0;0;0;0;0;0;0;0;0;0;0;0;0;0;0;0;0;0;0;0;0;0;0;0;0;0;0;0;0;0;0;0;0;0;0;0;0;0;0;0;0;0;0;0;0;0;0;0;0;0;0;0;0;0;0;0;0;0;1
HOXA10_M09613_1.94d.bed	0.125	1	8	13039	2;1;0;0;0;1;0;0;0;0;0;0;0;0;0;0;0;0;0;0;0;0;0;0;0;0;0;0;0;1;0;0;0;0;0;0;1;0;0;0;0;0;0;0;0;0;0;0;0;0;0;0;0;0;0;0;0;0;0;0;0;0;0;0;0;0;0;0;0;0;0;0;0;0;0;0;0;0;0;0;0;0;0;0;0;0;0;0;0;0;0;0;0;0;0;0;0;0;0;0;0;0;0;0;0;0;0;0;0;0;0;0;0;0;0;0;0;0;0;0;0;0;0;0;0;0;0;0;0;0;0;0;0;0;0;0;0;0;0;0;0;0;0;0;0;0;0;0;0;1
ZNF41_M10352_1.94d.bed	0.125	118	944	103490	5;5;4;4;6;5;4;5;7;6;6;5;5;2;4;4;8;8;6;6;4;5;5;5;8;9;1;5;7;5;5;2;10;6;6;4;6;5;8;9;7;9;4;8;12;7;7;4;4;10;10;6;12;7;7;9;2;4;10;9;4;8;6;10;7;9;9;8;6;8;5;3;5;9;9;7;6;12;9;11;5;2;9;9;11;6;11;12;5;4;9;7;5;10;8;7;8;10;7;10;9;5;6;12;3;5;7;7;8;6;7;3;4;1;5;6;7;5;7;2;6;5;3;4;8;2;3;2;9;8;4;4;7;7;3;5;7;2;6;3;11;4;5;3;8;5;6;4;3;7
ZNF124_ZNF124.RCADE.bed	0.12472160356347439	56	449	67906	6;7;4;4;5;3;2;2;3;3;2;2;6;1;4;4;1;4;4;4;5;6;4;2;1;2;2;3;1;1;2;2;2;6;1;5;2;4;2;4;2;0;4;0;6;1;2;4;7;1;3;1;3;8;2;3;2;1;3;4;4;1;2;5;0;7;5;5;4;2;4;3;2;5;6;6;4;3;4;0;3;4;1;3;3;2;1;3;3;6;2;2;3;5;2;2;3;2;8;4;3;4;1;3;3;2;0;3;1;1;5;4;1;2;3;1;5;2;3;1;2;3;2;3;2;1;0;3;1;1;2;3;5;5;2;3;3;4;5;2;4;4;6;2;3;0;1;3;4;2
ZNF334_ZNF334.RCADE.bed	0.12413793103448276	18	145	47850	2;0;2;0;2;4;2;2;0;2;0;2;4;3;1;0;1;2;0;2;0;1;1;0;0;1;1;1;0;3;1;2;1;0;2;1;3;0;1;1;0;0;2;0;0;0;1;1;0;1;1;0;0;0;3;0;1;1;1;0;1;0;2;0;0;0;3;3;0;0;1;1;1;0;2;1;0;0;0;2;2;1;1;0;1;1;1;1;0;1;2;1;0;3;0;1;1;1;0;0;0;2;3;1;1;2;0;0;1;2;1;1;2;0;1;1;0;1;0;0;0;0;1;0;0;2;2;1;1;1;0;1;0;2;1;1;0;1;2;1;0;1;0;3;1;0;1;1;1;2
ZNF605_ZNF605.RCADE.bed	0.12408759124087591	102	822	83217	9;6;4;4;2;6;7;4;6;6;8;8;6;4;3;4;6;3;4;7;6;5;8;5;4;8;3;4;7;7;2;5;7;9;7;4;5;5;7;3;10;4;7;3;9;6;3;14;6;5;6;4;10;12;7;6;7;2;4;5;3;3;10;12;7;6;5;7;8;1;3;7;4;9;5;13;6;6;7;8;5;7;5;3;2;7;5;7;9;8;5;6;6;13;5;3;5;8;6;3;3;5;5;2;1;7;10;4;5;10;5;2;6;5;4;4;7;4;3;3;3;3;4;5;4;3;2;10;5;4;3;6;6;5;2;4;3;2;4;4;2;3;4;5;3;7;4;5;6;9
NR1D1_M08989_1.94d.bed	0.12408759124087591	17	137	27713	1;2;0;3;2;1;1;2;5;2;2;0;0;3;0;1;1;0;2;1;2;0;1;1;0;3;0;1;0;1;1;2;0;0;0;1;0;2;0;1;0;1;0;0;1;2;1;2;0;0;2;0;0;2;0;1;2;0;1;0;0;0;0;1;0;1;2;2;0;2;0;1;1;0;0;1;0;1;1;0;2;3;0;2;0;0;0;1;1;2;0;1;3;1;1;0;2;3;0;2;2;0;0;1;1;2;0;0;0;0;1;1;1;0;0;0;2;2;1;1;0;1;0;2;0;0;0;0;1;4;2;3;0;0;0;0;1;0;0;1;1;2;1;0;1;0;0;0;1;3
ZNF669_M10411_1.94d.bed	0.12389380530973451	28	226	29761	2;0;1;0;1;1;3;0;2;0;2;1;0;2;2;1;2;2;1;0;3;2;3;3;3;1;1;2;2;1;1;1;1;3;1;0;2;4;1;4;0;1;2;2;0;0;1;2;4;2;5;1;3;0;0;1;0;3;3;5;1;1;1;0;2;2;6;0;0;3;1;2;1;3;0;0;3;2;1;4;4;1;0;2;4;1;4;3;1;2;0;5;0;3;0;1;0;1;1;4;2;0;4;0;1;0;3;0;1;0;3;1;0;2;1;0;1;2;1;1;2;3;0;0;1;2;1;0;0;3;2;0;1;2;0;1;2;1;0;2;2;0;1;2;1;2;1;0;1;2
ZNF281_M10446_1.94d.bed	0.123473031385078	657	5321	391834	34;32;32;37;29;39;30;32;34;28;23;37;32;31;25;32;35;22;35;24;38;30;18;39;31;35;32;36;29;34;41;41;41;47;34;30;27;36;38;49;41;46;29;40;39;49;45;50;44;49;34;43;48;45;50;34;48;44;54;45;49;36;56;39;54;63;42;60;42;40;49;36;29;40;37;31;33;48;38;39;56;51;58;48;60;50;55;31;49;38;34;58;52;38;41;48;45;43;43;48;32;44;30;29;20;30;26;32;25;31;40;33;28;21;29;32;24;25;36;18;19;31;23;30;26;25;26;24;16;25;22;23;23;…
ZNF692_M07147_1.94d.bed	0.12345679012345678	90	729	72228	9;5;3;6;1;8;5;5;2;5;6;2;3;7;7;8;1;5;4;6;6;3;6;5;3;7;6;5;4;5;1;7;6;5;1;5;1;5;3;4;9;6;4;5;3;5;9;3;4;5;4;5;8;4;7;5;10;6;4;7;6;6;5;3;8;4;5;6;8;5;10;9;6;3;5;6;8;6;3;3;6;3;3;4;9;10;4;2;6;9;6;6;5;3;2;5;9;4;2;3;4;8;4;5;5;9;3;4;3;6;3;1;6;3;4;6;3;4;1;4;5;5;10;1;9;8;6;1;2;6;5;5;4;3;0;4;2;2;4;1;2;5;4;5;3;5;6;5;5;4
TBX2_M09205_1.94d.bed	0.12337662337662338	38	308	41369	2;1;3;4;2;0;6;2;1;2;3;1;2;3;1;4;1;4;4;2;2;2;1;2;1;2;3;1;3;1;3;1;2;0;1;5;3;1;1;2;2;2;4;1;1;0;2;3;0;5;2;1;3;1;0;2;3;3;0;2;1;3;3;5;4;2;2;4;1;1;5;8;3;1;0;0;1;2;2;3;2;5;1;2;3;2;2;3;0;0;1;4;3;2;3;1;4;5;0;3;1;2;2;2;0;3;4;4;0;3;0;0;4;0;4;0;4;1;1;1;1;2;0;1;2;4;3;1;1;1;2;5;0;5;1;2;2;1;0;2;5;0;2;0;2;2;2;1;1;1
ZIC1_M09321_1.94d.bed	0.12334801762114538	56	454	47306	3;3;4;0;1;2;1;2;3;2;4;2;0;3;1;5;5;3;4;3;2;2;3;4;5;6;4;1;9;2;6;4;1;1;4;6;3;3;3;5;5;1;4;1;2;2;5;0;6;7;4;4;2;2;3;4;7;3;7;7;2;4;1;6;4;6;6;7;2;4;2;1;1;3;2;5;8;4;6;3;5;2;3;2;2;6;2;4;2;2;8;4;3;3;3;3;3;3;2;1;1;1;1;1;3;1;4;3;1;4;3;3;2;4;3;4;0;1;1;3;9;3;0;2;4;6;0;1;1;0;7;3;0;1;0;5;3;2;1;2;0;2;1;1;1;3;4;3;1;2
TFAP2B_M06446_1.94d.bed	0.12329775487670225	335	2717	281033	19;14;16;24;22;21;23;12;20;13;18;14;22;20;20;14;15;22;25;18;14;24;17;20;15;17;20;21;26;19;25;7;20;13;26;14;19;20;18;17;16;19;14;22;15;18;24;27;18;38;19;20;13;20;20;17;23;30;19;17;16;19;20;22;21;26;22;21;17;19;15;23;21;31;26;28;17;22;21;12;20;24;24;16;16;14;12;13;17;12;14;17;24;10;13;18;14;16;10;13;12;15;15;19;17;17;9;24;19;16;15;17;15;22;21;18;18;20;16;17;16;21;15;22;15;15;16;16;14;11;19;12;13;16…
ZNF736_ZNF736.RCADE.bed	0.12314225053078556	58	471	81804	5;4;6;6;2;6;1;3;0;2;2;2;2;1;2;1;2;0;5;4;2;2;3;2;4;3;3;3;3;3;2;3;3;2;7;5;6;8;3;3;7;4;6;4;5;4;5;5;3;4;4;3;4;3;1;4;4;3;3;6;5;3;2;4;7;5;1;1;4;4;4;1;8;4;6;2;4;4;5;3;2;3;3;1;4;1;6;2;7;3;2;3;7;2;0;3;7;6;4;3;3;5;5;4;3;3;4;4;3;6;3;2;1;6;3;0;2;1;3;4;2;1;2;0;0;4;2;2;2;2;3;0;1;5;3;1;1;1;1;5;1;0;3;2;2;2;0;0;1;2
ZNF782_ZNF782.RCADE.bed	0.12290502793296089	22	179	243911	2;1;1;2;1;1;3;0;1;0;1;0;1;2;1;0;0;1;1;2;1;1;1;0;0;3;1;1;0;0;0;1;2;3;1;1;1;1;0;1;1;1;1;2;2;1;1;5;1;0;2;2;0;0;0;1;1;2;0;1;2;1;0;1;2;0;1;2;1;1;1;1;0;1;2;3;2;1;1;1;1;1;2;2;3;0;2;2;1;1;2;4;3;0;1;3;1;2;1;2;0;1;3;0;0;2;0;0;1;0;2;2;3;0;2;3;0;0;0;0;1;3;0;1;0;0;1;0;0;1;3;0;2;0;1;3;3;3;2;1;1;2;2;1;0;3;1;0;1;1
ZNF423_M04652_1.94d.bed	0.12290502793296089	22	179	31051	1;0;2;0;1;0;2;1;1;1;1;1;0;3;1;0;0;1;0;1;4;0;0;2;0;2;0;0;1;1;0;0;0;2;0;2;1;0;0;0;1;1;1;2;1;2;1;0;1;3;2;1;2;1;1;0;0;1;0;3;1;3;2;0;2;0;1;2;0;0;0;0;3;2;2;4;2;1;2;0;1;0;3;0;1;3;1;1;0;0;1;1;2;0;3;0;6;2;2;1;1;0;0;4;3;0;0;0;1;2;1;3;0;3;0;1;2;2;0;2;0;1;2;0;1;1;4;2;0;0;3;1;2;1;1;1;0;2;0;1;1;0;4;2;3;1;4;1;0;3
SREBF1_M09969_1.94d.bed	0.12268188302425106	86	701	105001	9;7;6;4;4;6;6;5;4;3;1;8;10;5;8;6;4;1;4;8;4;5;4;4;2;5;0;6;5;8;2;6;1;6;4;3;6;4;3;6;6;5;3;3;11;4;6;6;4;3;3;4;4;6;2;4;7;4;5;1;1;3;2;4;7;7;7;9;6;7;5;4;4;5;10;3;3;10;4;2;2;6;7;8;10;7;3;5;4;5;4;5;1;3;1;0;4;5;3;1;3;2;6;2;4;4;8;1;6;3;4;5;1;2;4;4;1;3;5;5;9;4;8;10;12;6;2;5;4;6;4;11;4;2;4;6;4;4;8;2;1;4;3;4;3;3;5;4;5;9
ZNF114_ZNF114.MEME.bed	0.12244897959183673	18	147	23596	3;2;1;3;3;1;1;1;0;1;2;0;2;0;0;2;1;0;2;0;1;1;1;2;0;2;1;0;0;0;2;2;0;0;0;0;1;2;2;2;0;0;0;2;0;0;1;2;2;1;0;1;0;3;2;1;2;5;1;0;1;3;1;0;1;0;0;0;1;2;0;1;0;1;0;3;1;1;2;0;1;1;0;2;1;0;1;2;0;1;0;3;1;2;1;0;2;1;1;0;1;0;2;1;1;0;2;0;0;0;0;0;2;0;3;0;0;2;0;1;1;0;0;0;0;1;0;0;1;1;3;0;0;0;2;1;1;4;1;0;0;0;1;0;1;3;0;1;2;2
ESRRA_M08639_1.94d.bed	0.12240184757505773	53	433	56645	6;4;2;1;2;3;5;2;3;0;2;3;7;3;3;3;5;3;6;7;2;1;4;2;6;1;1;4;2;5;6;6;2;2;2;5;3;3;4;1;4;2;3;0;3;3;2;3;2;4;1;0;5;3;3;1;3;1;3;2;3;3;3;4;2;5;1;3;3;4;3;5;2;5;5;6;4;4;3;1;1;2;3;2;1;0;4;3;7;5;3;3;5;4;2;1;1;3;3;3;1;1;4;3;2;2;5;4;1;2;1;4;8;1;4;1;0;2;5;1;5;3;4;1;2;3;1;4;2;1;2;3;2;1;6;3;1;2;4;6;1;1;2;1;5;1;2;0;3;3
ZNF680_ZNF680.RCADE.bed	0.12238805970149254	41	335	54529	3;2;5;1;3;4;0;4;2;4;2;2;3;1;0;4;2;2;1;3;0;0;1;5;1;3;3;2;0;1;0;4;4;2;2;4;1;3;3;1;3;4;4;5;2;1;2;3;1;2;3;1;3;2;2;3;0;2;2;3;1;0;5;1;2;4;2;4;6;1;2;1;4;0;3;2;3;4;2;3;3;2;0;1;1;2;4;5;2;4;3;2;2;1;1;2;3;1;3;1;5;4;4;4;3;2;1;3;2;1;2;3;3;1;0;1;1;1;1;3;0;0;5;2;2;1;2;4;3;5;2;4;3;1;0;1;1;6;1;1;2;5;0;0;1;1;0;3;1;3
ZNF506_ZNF506.MEME.bed	0.12227805695142378	73	597	65108	6;7;7;3;4;1;5;2;5;5;2;8;4;4;4;3;6;2;3;0;3;5;3;3;5;4;2;6;5;6;3;2;3;5;6;3;1;5;1;4;5;2;7;1;3;3;6;5;10;6;4;6;4;9;2;2;2;9;4;5;4;6;3;6;5;5;8;7;3;3;6;7;4;5;7;2;8;3;6;4;4;2;3;1;3;4;1;2;4;3;2;6;8;3;9;2;6;1;1;7;4;7;4;2;5;4;5;5;6;0;3;5;1;2;4;0;1;5;4;4;6;0;4;6;2;2;2;6;3;5;0;4;3;5;1;5;4;1;2;2;5;4;4;3;4;6;3;3;1;4
NR2F1_M05951_1.94d.bed	0.12195121951219512	45	369	41731	2;2;0;5;0;2;2;2;1;4;2;1;3;0;0;1;2;1;1;3;3;2;2;1;2;1;1;1;2;5;4;3;3;0;4;3;1;2;3;1;3;1;4;3;4;2;1;4;5;5;5;7;4;2;7;5;5;3;5;10;6;0;0;0;4;1;0;3;2;2;5;1;2;2;2;3;1;6;2;4;2;3;5;2;2;0;2;3;2;2;5;4;9;3;8;3;3;4;1;2;5;4;2;1;3;1;2;6;3;3;1;1;4;1;5;1;2;0;0;1;1;1;1;3;1;2;2;1;0;2;1;2;0;1;4;1;3;2;0;4;0;2;1;1;1;4;1;3;2;1
INSM1_M02710_1.94d.bed	0.12151898734177215	48	395	45853	3;3;1;2;4;4;2;2;1;2;4;1;4;4;4;5;4;1;2;2;4;3;1;5;3;4;4;1;4;1;1;3;1;2;3;3;3;4;4;5;2;5;6;5;4;4;3;5;5;4;4;4;2;1;1;1;1;4;2;3;0;1;2;4;2;6;1;3;2;1;4;4;4;1;2;4;4;2;3;6;3;3;1;3;2;0;2;1;7;6;3;4;1;0;2;5;3;3;0;4;2;4;1;4;4;2;6;2;1;3;1;3;1;1;2;1;0;5;2;2;1;5;4;3;2;0;3;1;1;4;2;3;1;2;0;2;2;1;3;3;1;0;1;1;0;3;3;0;3;3
ZNF468_ZNF468.RCADE.bed	0.12134038800705467	344	2835	214828	16;16;13;19;15;21;19;13;19;24;17;16;15;22;9;21;22;13;21;25;13;14;13;20;18;24;13;21;16;25;15;11;18;28;18;20;14;11;20;31;19;17;14;24;23;21;16;27;26;28;23;25;21;20;24;24;25;36;26;19;29;24;27;24;25;19;26;25;28;26;27;21;21;22;18;13;18;24;23;23;23;23;21;23;32;20;27;22;25;18;21;22;19;20;16;12;22;19;22;29;23;21;18;13;15;13;14;21;17;18;20;19;14;16;16;13;17;11;17;10;12;19;16;13;12;20;21;14;16;15;15;12;14;9…
TBX6_M09211_1.94d.bed	0.12121212121212122	8	66	25121	1;0;0;0;1;0;0;0;1;0;1;0;0;0;1;1;1;0;0;0;1;0;1;0;1;1;0;1;1;0;0;0;2;0;0;0;0;0;0;0;0;0;1;1;0;0;0;0;0;0;1;1;0;0;0;0;0;0;0;0;0;1;0;1;1;0;0;0;0;1;0;1;1;1;1;1;0;0;0;1;0;0;0;0;0;0;1;0;0;1;1;1;1;0;0;1;0;1;1;2;2;0;0;1;1;0;0;1;0;0;1;1;1;0;0;0;0;0;0;0;1;0;0;0;1;1;0;1;1;0;4;1;0;2;0;0;1;0;0;2;1;0;0;1;0;0;0;0;0;1
ZBTB4_M06841_1.94d.bed	0.12121212121212122	16	132	24063	2;1;1;0;0;1;1;0;2;2;0;1;2;2;0;0;0;0;1;0;0;1;0;0;1;0;1;0;0;1;1;1;2;3;0;1;1;1;1;1;3;3;1;1;0;0;1;1;2;0;0;0;2;0;1;0;0;1;1;1;2;2;3;1;1;0;1;1;1;1;3;1;2;1;0;1;2;0;0;1;1;0;1;2;0;0;1;2;0;0;4;0;2;1;2;0;1;0;0;0;0;0;0;0;1;0;1;1;0;0;2;1;0;4;0;0;1;0;2;0;3;1;0;2;2;1;1;0;0;0;2;2;2;1;3;1;0;0;1;1;0;1;0;1;1;0;0;0;0;1
TBX21_M06165_1.94d.bed	0.12121212121212122	8	66	25121	1;0;0;0;1;0;0;0;1;0;1;0;0;0;1;1;1;0;0;0;1;0;1;0;1;1;0;1;1;0;0;0;2;0;0;0;0;0;0;0;0;0;1;1;0;0;0;0;0;0;1;1;0;0;0;0;0;0;0;0;0;1;0;1;1;0;0;0;0;1;0;1;1;1;1;1;0;0;0;1;0;0;0;0;0;0;1;0;0;1;1;1;1;0;0;1;0;1;1;2;2;0;0;1;1;0;0;1;0;0;1;1;1;0;0;0;0;0;0;0;1;0;0;0;1;1;0;1;1;0;4;1;0;2;0;0;1;0;0;2;1;0;0;1;0;0;0;0;0;1
CDX1_M08520_1.94d.bed	0.12121212121212122	8	66	22847	2;0;0;1;0;0;0;0;1;0;0;0;0;0;0;0;0;2;1;1;2;2;0;0;1;0;0;1;0;0;1;1;0;1;0;0;0;0;0;1;2;1;1;2;0;0;0;0;1;1;0;2;1;0;2;0;0;0;0;1;0;0;0;0;0;0;1;0;0;4;0;1;0;0;0;0;0;0;0;0;0;1;1;0;0;0;0;0;0;1;0;0;0;1;0;0;0;1;0;1;0;0;0;1;0;0;0;0;0;0;0;1;1;0;0;0;1;0;0;2;3;0;0;0;0;2;0;0;0;1;1;0;0;0;0;1;0;0;0;1;0;1;1;0;1;1;0;0;0;2
ZNF431_ZNF431.MEME.bed	0.12116316639741519	75	619	67304	7;2;1;4;3;2;5;2;1;6;1;2;1;3;4;7;5;10;4;2;7;0;2;7;3;6;1;3;3;7;8;5;5;7;2;6;6;7;5;8;5;4;6;5;1;9;8;9;4;2;2;7;8;3;3;4;4;2;5;8;5;3;2;5;8;4;10;2;6;5;7;5;8;7;4;6;4;3;3;2;4;3;7;2;4;8;2;7;3;7;3;2;5;3;3;4;3;8;2;7;5;4;1;4;3;4;3;2;1;5;2;4;2;4;2;5;3;2;1;3;4;6;2;7;4;8;4;6;4;3;2;7;3;3;2;2;3;1;0;4;2;1;3;1;4;3;6;3;1;4
KLF1_M08867_1.94d.bed	0.12094395280235988	41	339	40059	3;2;4;1;4;0;1;3;3;3;3;1;3;3;1;1;4;0;2;1;1;4;2;4;1;3;1;1;1;1;4;1;1;2;0;4;2;2;2;1;3;3;4;2;1;4;4;3;3;3;4;3;3;5;2;2;2;3;2;4;4;3;2;4;2;4;5;8;2;1;2;4;4;0;1;1;4;3;1;3;3;6;3;1;2;5;5;2;3;4;4;3;2;3;1;1;0;1;3;1;2;0;2;0;1;2;4;2;1;3;0;3;1;2;1;2;2;2;2;3;2;5;0;2;1;0;0;3;1;2;1;1;3;3;4;2;2;0;1;3;2;2;0;1;2;1;1;2;2;2
ZNF707_ZNF707.RCADE.bed	0.12092130518234165	63	521	61817	2;2;2;9;4;3;3;4;3;4;4;4;3;3;5;4;4;4;9;2;1;2;5;5;5;1;2;2;0;3;3;3;3;0;5;6;4;5;3;4;1;4;2;2;2;4;2;2;5;5;6;4;3;4;3;1;5;4;2;2;4;5;2;4;3;9;7;4;3;3;4;1;5;6;5;2;6;4;6;2;4;4;4;6;3;5;3;4;4;4;2;4;7;3;1;6;4;4;8;3;3;3;5;8;6;3;3;5;1;2;3;4;4;4;2;4;3;4;4;3;3;2;1;2;3;4;4;2;5;6;2;1;3;4;2;1;0;2;2;1;0;0;1;1;3;5;1;2;3;9
RBAK_RBAK.RCADE.bed	0.12087912087912088	242	2002	160595	19;15;11;12;6;17;11;7;15;12;15;13;11;13;17;14;15;10;10;13;8;16;13;11;13;11;5;14;14;21;12;13;15;19;12;11;13;15;12;13;13;10;10;18;11;19;8;23;18;13;18;14;14;17;24;21;12;16;11;21;15;26;13;15;18;20;21;14;17;9;20;16;20;14;15;14;9;12;16;12;17;28;12;17;15;20;17;14;19;15;13;19;11;10;16;10;24;16;17;10;15;12;16;11;10;16;12;15;9;17;9;14;13;13;12;6;9;8;13;8;10;13;4;12;9;10;5;13;12;7;11;9;14;5;6;17;14;11;3;7;1…
ZNF7_ZNF7.RCADE.bed	0.12060301507537688	24	199	69070	1;1;1;3;3;2;4;4;4;2;2;1;3;1;3;0;0;1;1;4;0;3;2;3;1;1;0;2;2;0;1;1;3;1;1;2;1;3;0;0;0;1;2;1;1;0;2;1;2;2;1;1;1;1;1;0;0;1;1;2;0;0;1;2;0;4;0;1;0;2;2;2;2;1;1;2;5;1;1;0;0;0;4;2;0;4;1;0;0;0;0;1;0;1;2;0;0;1;1;2;1;2;0;0;1;0;3;0;0;1;0;0;0;2;1;0;3;1;3;1;4;1;0;1;3;0;1;0;3;1;0;0;1;2;2;3;2;2;1;1;3;1;2;2;1;1;0;2;2;2
ZFP14_M10309_1.94d.bed	0.12045454545454545	53	440	54120	5;2;4;3;2;1;1;7;3;3;3;1;5;5;4;2;2;2;4;1;3;4;1;0;2;3;3;1;4;1;5;3;6;2;1;4;6;1;6;2;3;3;0;1;5;4;3;2;2;2;1;1;3;2;7;2;2;8;4;3;3;1;4;4;3;4;4;2;4;3;2;5;2;3;1;0;0;3;3;8;6;4;4;6;3;3;1;2;2;1;5;3;2;2;4;3;4;12;2;2;2;7;3;1;3;2;4;3;2;2;8;3;1;1;2;2;3;3;2;3;3;6;5;2;4;4;0;4;1;4;1;1;3;2;4;2;4;1;1;2;3;2;1;3;3;1;2;0;5;2
ESRRA_M08633_1.94d.bed	0.12009237875288684	52	433	58731	6;4;4;1;2;4;6;1;3;0;2;4;7;3;2;2;4;3;7;7;2;1;4;2;6;1;2;4;2;5;6;5;2;2;2;5;3;2;4;2;2;2;3;0;3;3;2;3;2;4;1;0;5;3;2;1;4;1;3;2;3;4;3;3;2;6;1;2;2;4;4;5;2;5;5;5;4;4;3;1;2;2;2;2;1;0;3;3;5;5;3;4;6;4;1;1;1;3;3;4;1;1;4;3;2;2;5;4;1;2;1;4;7;1;3;1;0;2;5;2;5;3;3;1;2;3;2;4;1;1;4;3;3;1;7;3;2;2;4;4;1;1;2;2;4;2;2;0;3;3
ARGFX_M09430_1.94d.bed	0.12	6	50	24105	2;1;0;0;1;0;0;1;0;1;0;3;0;1;0;0;0;1;0;1;0;0;0;0;0;0;0;0;0;1;0;0;0;0;1;1;1;0;0;0;0;0;1;0;0;1;0;1;0;1;0;0;0;1;0;0;0;0;0;0;0;0;1;0;0;0;0;0;2;1;0;1;0;1;0;0;0;0;0;0;0;0;0;0;0;1;0;0;0;0;0;0;0;0;1;0;0;0;1;0;0;0;0;1;0;1;0;0;0;0;0;0;0;0;0;1;0;0;1;1;0;0;2;1;0;0;0;0;1;0;0;0;2;0;0;0;1;0;1;0;1;1;0;1;0;0;0;1;0;2
TLX1_M09259_1.94d.bed	0.12	3	25	18088	2;0;0;0;0;2;0;0;0;2;0;0;0;0;0;0;2;0;0;0;0;0;0;0;0;0;0;0;0;0;0;0;0;0;0;0;0;0;0;0;2;1;0;0;0;0;0;0;0;0;0;0;0;0;0;0;0;0;0;0;0;0;0;0;0;0;0;0;0;0;0;0;0;0;0;0;0;0;0;0;2;0;0;0;0;1;0;2;0;0;0;0;0;0;0;0;0;0;0;0;0;0;0;0;0;0;0;0;0;1;0;0;0;2;0;0;0;0;1;0;0;0;0;0;0;0;0;0;0;0;0;0;0;0;0;0;0;0;0;0;0;0;0;0;0;0;0;3;0;1
BACH1_M09446_1.94d.bed	0.12	3	25	14650	2;1;0;0;0;0;0;0;1;0;0;0;0;0;0;0;0;0;0;0;0;0;0;0;3;1;0;0;0;0;0;0;0;0;0;0;0;0;2;0;0;0;0;0;0;0;0;2;0;0;0;0;0;0;0;0;0;0;0;0;0;0;0;0;0;0;0;0;1;0;0;1;0;0;0;0;0;0;0;0;0;0;0;0;0;0;0;0;0;0;0;0;0;0;0;0;0;0;0;1;0;0;0;0;0;0;0;0;0;0;0;1;0;0;0;0;0;0;1;0;0;0;0;0;1;0;1;0;0;0;1;0;0;0;0;0;0;0;0;0;0;0;0;2;0;0;0;0;0;2
ALX1_M05586_1.94d.bed	0.12	3	25	17723	1;1;0;0;0;0;0;0;2;0;0;0;0;0;0;0;0;0;0;0;0;0;0;0;0;0;0;0;0;1;0;0;0;0;1;0;1;0;0;0;0;0;0;2;0;0;0;0;0;0;0;1;1;0;0;0;0;0;0;0;0;0;0;0;0;1;0;0;1;0;0;1;0;1;0;0;0;0;0;0;0;0;0;0;0;0;0;0;0;0;0;0;0;0;0;0;0;0;0;0;0;0;0;0;0;0;0;0;0;1;0;1;0;0;0;0;0;1;0;0;1;1;0;1;0;0;0;0;0;0;0;0;0;1;0;0;0;0;0;0;0;0;1;0;0;0;0;0;0;1
ZNF519_ZNF519.RCADE.bed	0.11999363006608807	1507	12559	1144118	87;72;78;62;69;69;82;90;87;74;63;78;95;93;99;102;80;107;88;89;65;99;93;101;88;92;67;92;88;94;106;106;87;87;92;103;91;91;95;78;107;80;91;84;85;112;109;108;104;136;100;100;114;102;89;85;94;91;94;84;92;102;79;79;85;84;116;118;114;93;106;86;106;116;139;84;66;82;81;77;95;95;90;58;71;70;73;87;62;63;71;77;78;77;81;84;75;74;69;59;66;78;76;86;62;93;67;101;73;61;66;81;76;79;97;80;67;78;86;75;71;47;76;90;72…
ZIC1_M09329_1.94d.bed	0.1196808510638298	45	376	35459	5;3;3;0;0;4;1;1;3;2;2;0;0;1;1;5;3;1;3;2;3;2;3;2;3;3;3;3;6;4;3;1;0;0;3;4;2;3;3;4;4;1;5;3;1;4;6;1;5;8;6;1;2;5;3;2;1;6;4;2;2;4;2;3;5;3;4;3;2;2;3;1;1;4;1;3;4;3;4;3;3;2;5;4;4;5;2;3;4;1;6;2;3;1;3;1;2;2;0;1;1;0;2;1;2;1;3;2;1;2;1;3;1;4;5;2;1;2;2;3;7;4;2;1;4;3;0;1;1;0;4;3;1;5;0;5;0;2;2;2;1;2;1;1;1;2;1;1;1;2
STAT2_M05474_1.94d.bed	0.11926605504587157	26	218	39017	3;0;2;2;1;0;1;1;2;1;2;2;3;1;1;1;3;0;1;0;0;1;1;2;1;0;1;0;1;1;1;0;2;1;4;1;2;2;0;0;1;1;1;1;1;1;4;4;2;2;1;3;2;3;0;2;1;2;2;5;1;6;3;1;3;2;3;5;0;1;1;1;2;2;1;1;1;1;0;5;2;1;2;4;2;2;4;4;2;2;0;0;1;2;2;2;0;1;0;1;3;0;2;1;3;0;1;0;1;2;2;1;0;2;1;0;3;2;0;0;2;3;2;2;0;0;0;2;2;1;0;2;0;0;2;0;0;3;1;4;0;0;2;0;0;2;0;0;1;1
ZNF84_ZNF84.RCADE.bed	0.11871227364185111	118	994	133395	10;4;4;12;9;12;5;5;6;14;9;1;6;7;5;7;6;8;5;7;11;8;6;6;5;9;6;8;7;7;5;5;8;5;11;7;6;5;4;7;6;4;11;4;9;7;3;6;10;4;6;4;6;5;9;6;7;9;11;2;5;8;10;9;12;7;11;8;8;8;9;11;8;4;5;7;3;11;11;7;7;3;7;3;4;4;5;11;9;3;7;8;5;7;6;6;6;8;14;4;9;12;5;11;3;4;4;13;6;2;6;4;10;10;7;5;7;5;6;8;4;5;4;10;4;7;5;5;4;5;7;7;2;4;3;3;8;4;5;4;5;9;2;13;6;2;5;6;9;3
SP1_M07528_1.94d.bed	0.11857018308631212	136	1147	160704	10;4;7;5;11;8;10;12;6;16;11;4;7;8;10;5;7;5;8;8;7;8;1;9;6;15;6;7;11;5;7;12;9;13;4;13;9;6;9;8;2;5;8;2;9;7;8;4;9;4;11;9;1;12;7;3;9;4;7;4;6;5;7;4;4;8;5;6;7;7;4;14;15;9;7;4;18;12;10;6;4;8;6;8;7;5;6;5;4;8;5;3;8;8;5;7;7;7;8;8;7;4;4;7;10;7;6;8;11;6;9;8;4;6;9;7;13;6;6;7;8;9;8;9;11;9;11;7;8;9;9;7;5;13;14;9;6;5;4;8;9;7;12;7;3;12;13;10;4;18
ZFP90_ZFP90.RCADE.bed	0.11827956989247312	11	93	43009	1;0;0;0;1;0;1;1;0;1;2;1;0;0;1;0;0;0;1;1;0;1;1;0;2;1;0;0;0;1;0;0;0;1;1;1;1;0;0;1;0;0;4;1;0;0;1;0;0;0;1;1;0;0;1;0;0;1;1;2;1;0;1;2;2;1;0;1;0;3;1;0;0;1;1;0;1;0;0;1;0;1;0;0;1;0;0;0;2;0;0;0;0;0;0;1;0;2;2;0;0;2;0;1;0;0;0;0;1;2;2;1;1;1;3;0;2;4;1;1;1;0;0;0;0;0;0;1;0;2;0;0;1;0;1;0;0;0;1;0;0;0;0;0;0;0;1;0;1;1
ZNF223_ZNF223.MEME.bed	0.11784511784511785	70	594	72347	3;3;5;7;3;2;1;3;4;0;1;3;4;3;4;4;3;5;2;7;2;1;7;2;1;3;1;4;2;2;2;2;5;2;2;3;2;3;3;4;0;5;1;6;2;8;3;4;2;5;4;4;5;8;6;5;2;3;7;4;9;6;7;6;4;12;10;9;9;1;4;2;3;5;7;1;5;7;3;5;4;6;1;6;7;3;9;5;11;5;9;8;1;3;5;4;5;3;7;5;4;3;7;7;2;4;2;5;4;7;4;2;2;2;1;3;6;4;5;3;2;1;7;1;7;1;5;2;1;2;3;3;1;1;3;3;1;5;3;5;3;6;4;5;2;2;2;2;2;5
TEF_M06185_1.94d.bed	0.11764705882352941	4	34	16462	1;0;0;0;0;0;0;0;0;0;0;0;0;1;0;0;0;1;0;0;0;0;0;1;0;1;0;0;0;1;0;0;0;0;0;0;0;0;0;0;1;0;0;0;1;0;0;0;0;0;0;1;0;1;0;0;1;0;0;0;0;0;0;0;1;0;0;0;0;0;0;0;0;0;0;0;0;0;1;0;2;0;0;0;0;0;0;0;2;0;0;0;0;0;2;2;0;1;1;0;0;1;0;0;1;0;0;0;0;0;0;0;0;0;1;1;0;0;0;0;0;0;0;0;0;0;0;0;0;0;1;3;0;0;0;0;0;0;0;0;0;0;0;0;0;0;1;0;0;1
ZNF708_M10341_1.94d.bed	0.11764705882352941	36	306	44001	4;1;1;4;3;5;1;3;4;0;2;1;1;4;1;0;2;2;4;3;4;0;1;1;0;4;2;3;1;1;0;3;1;4;3;1;2;3;4;2;2;1;2;1;2;2;1;0;3;2;3;5;1;2;0;2;2;3;2;3;0;3;2;1;3;5;3;2;1;0;1;5;2;1;3;7;1;0;2;1;4;4;1;1;2;2;4;3;4;3;3;5;6;6;1;1;2;1;1;4;2;1;2;2;1;2;3;2;0;3;1;2;0;0;2;1;0;1;2;5;1;0;4;3;0;3;3;3;1;2;1;0;1;1;2;2;0;3;2;1;0;2;2;2;0;1;1;2;1;3
ZSCAN31_M09357_1.94d.bed	0.11764705882352941	10	85	24204	2;1;1;0;2;0;0;0;1;0;0;0;0;1;0;0;0;0;0;0;1;1;1;1;0;0;0;0;0;0;1;0;1;1;1;0;0;1;0;1;0;0;0;0;1;1;0;0;2;2;1;0;0;0;0;0;1;2;1;0;0;0;2;1;0;2;0;0;1;1;0;1;0;1;0;3;0;0;0;0;1;1;1;0;1;1;2;2;0;0;0;1;0;0;0;1;1;0;0;0;1;1;2;1;2;3;0;0;0;0;0;0;0;1;0;1;3;0;2;0;0;0;1;0;1;0;0;1;0;0;0;0;0;1;0;1;2;1;0;0;1;0;0;1;0;2;0;1;0;1
ZNF708_ZNF708.RCADE.bed	0.11742424242424243	31	264	36005	7;0;0;2;0;2;1;2;1;2;4;2;1;5;1;0;3;2;2;2;0;3;0;2;0;3;2;2;2;0;2;3;0;6;2;4;1;1;0;3;3;0;2;3;2;2;1;1;2;2;1;2;2;1;3;1;4;4;2;1;0;4;0;4;1;3;1;1;3;3;2;4;2;1;1;5;2;0;2;1;1;2;0;2;2;4;3;2;0;3;4;2;5;3;2;0;4;1;1;1;0;2;0;1;0;0;0;2;1;2;2;1;1;2;2;0;3;1;0;3;2;2;2;2;0;4;2;1;1;0;1;2;3;1;3;0;0;1;3;1;1;1;0;2;1;0;3;0;2;3
PRDM9_PRDM9.RCADE.bed	0.11735440444834651	1604	13668	954781	78;75;84;73;92;105;93;82;73;74;63;72;82;76;84;74;93;91;108;85;91;79;66;83;106;87;134;97;104;93;90;106;83;93;102;72;83;113;99;96;120;118;109;98;84;120;131;133;139;135;115;113;130;119;148;93;100;104;135;113;114;135;128;102;147;145;129;122;120;114;95;103;82;77;90;85;69;91;80;105;105;156;107;89;112;117;118;98;140;85;90;120;105;95;108;98;70;97;96;106;103;85;106;62;74;71;69;96;81;74;98;65;69;58;79;57;8…
ZNF692_M10425_1.94d.bed	0.11728395061728394	95	810	77759	8;5;3;6;1;9;7;6;2;5;6;3;3;9;8;9;1;6;8;6;7;5;7;6;3;8;6;5;4;5;2;6;7;7;1;5;1;6;3;4;10;6;3;6;2;5;9;5;4;7;5;4;7;3;11;6;11;6;4;8;7;9;7;3;8;4;5;8;8;5;10;9;4;5;3;6;9;6;5;3;5;5;5;5;6;12;4;3;7;9;6;8;7;6;3;7;9;6;2;4;5;7;4;8;4;9;4;5;3;5;5;1;6;3;3;5;4;3;1;6;5;5;12;1;10;9;8;2;2;6;7;6;5;4;1;6;2;3;6;1;3;4;5;5;3;5;6;4;5;3
ZNF148_M09349_1.94d.bed	0.1172316384180791	415	3540	287248	18;13;22;18;24;23;26;19;23;16;20;24;23;23;17;25;18;15;25;27;18;20;15;24;28;17;21;25;15;24;25;24;27;29;21;20;22;21;23;23;23;32;27;27;27;24;32;40;37;34;22;23;26;26;44;24;32;15;49;24;35;32;32;34;32;33;33;33;30;21;26;29;24;23;29;18;14;29;26;33;35;30;31;34;30;35;35;29;36;25;27;38;33;31;24;30;23;32;28;30;31;21;17;24;20;20;16;21;20;21;24;16;21;19;22;23;23;16;26;20;15;15;21;17;16;14;23;17;14;17;9;12;17;1…
TGIF1_M09253_1.94d.bed	0.1171875	15	128	29630	1;2;0;0;3;3;0;2;3;2;0;0;2;2;2;0;0;0;2;3;0;2;0;1;0;0;3;5;2;0;0;0;0;0;0;3;4;0;0;0;0;0;0;0;0;4;0;0;0;0;0;2;0;0;0;0;0;0;0;0;0;4;0;0;2;2;0;0;1;0;0;0;0;0;0;2;2;2;3;0;2;0;2;0;0;0;2;0;0;0;0;0;0;0;0;2;2;0;2;2;2;0;2;2;2;2;0;0;2;1;0;0;2;0;0;0;0;0;0;1;0;0;1;0;1;1;0;2;0;0;0;0;2;3;1;0;0;1;0;2;0;0;5;0;0;1;0;4;0;2
ATOH1_M09557_1.94d.bed	0.1169811320754717	31	265	42932	5;4;1;2;3;2;1;0;2;1;0;0;4;3;4;5;3;2;0;4;2;1;3;2;2;1;5;3;2;5;0;2;5;2;0;2;0;7;1;3;2;1;1;2;0;2;0;1;4;2;5;1;5;0;3;4;2;1;3;0;0;1;0;0;2;2;1;3;0;0;0;4;3;3;0;0;5;0;3;0;6;2;3;4;2;4;3;0;0;0;3;2;0;1;4;1;2;1;1;2;2;4;0;1;0;1;0;0;1;0;1;1;0;0;6;0;0;2;1;1;0;1;0;3;2;1;0;1;0;0;7;2;0;1;0;0;4;2;2;0;0;2;0;3;0;1;1;1;1;7
ZNF134_M10355_1.94d.bed	0.1169811320754717	31	265	40963	3;1;2;1;3;0;1;3;3;4;1;1;0;3;2;1;3;1;1;5;0;2;1;1;1;0;2;2;3;1;0;3;1;2;3;2;5;3;2;2;0;1;2;2;3;3;2;1;3;0;1;1;2;4;4;1;5;3;1;5;2;2;3;4;0;2;2;1;3;1;3;2;0;1;2;2;4;3;0;2;3;1;3;3;0;1;0;1;2;0;3;1;3;1;0;1;0;2;2;4;1;2;1;2;1;2;3;2;0;1;2;0;0;1;1;2;0;1;2;2;4;2;0;3;4;3;5;2;1;1;0;1;0;2;3;1;1;1;1;2;2;2;1;0;0;0;1;2;2;2
SPI1_M06138_1.94d.bed	0.11695906432748537	40	342	56883	4;5;5;3;1;3;3;2;2;2;4;2;0;1;6;1;2;3;0;0;1;4;4;2;4;1;1;2;1;2;2;2;3;2;2;1;3;1;1;1;1;1;3;0;2;2;2;0;6;3;0;1;2;3;3;3;2;5;1;3;5;6;5;4;4;2;4;3;3;1;1;2;2;4;5;1;1;5;3;3;0;2;5;5;2;1;1;3;4;0;3;1;4;2;1;5;1;4;2;4;2;0;1;4;2;2;2;3;2;1;3;1;2;2;2;3;4;2;1;2;3;4;1;1;4;0;1;2;1;2;1;0;1;0;3;0;3;0;1;7;0;1;1;1;5;0;2;3;3;3
ZNF550_ZNF550.RCADE.bed	0.11691022964509394	56	479	85391	5;6;4;2;5;4;1;7;5;2;1;5;5;5;1;2;3;1;1;5;2;3;7;3;2;5;1;6;5;2;4;3;4;0;1;3;1;0;3;9;3;6;1;6;2;1;5;4;4;3;9;4;6;2;2;5;8;6;3;4;3;3;3;1;1;4;4;0;4;5;5;6;3;6;3;1;2;4;2;5;2;4;3;3;2;3;1;4;4;3;5;3;5;3;2;1;0;5;2;1;4;2;5;2;3;2;2;3;2;4;3;1;4;2;1;3;5;4;3;1;0;4;4;3;2;1;2;3;2;2;1;0;4;2;0;0;5;2;4;2;1;6;3;3;6;2;8;3;5;3
ZNF444_M09371_1.94d.bed	0.11672318400856684	654	5603	453852	38;35;31;39;29;45;35;32;37;36;24;40;32;28;24;33;43;20;32;31;35;37;25;34;46;44;41;37;32;37;43;37;36;39;25;39;27;39;45;46;39;43;28;31;41;56;39;57;52;49;39;49;44;53;59;33;46;39;44;37;49;44;48;47;42;47;39;45;45;45;32;41;31;27;45;26;26;37;47;38;50;81;50;54;56;53;53;38;61;46;42;71;66;48;47;53;41;36;44;48;44;45;34;29;32;31;29;41;30;33;38;39;39;25;22;30;35;34;40;23;19;23;28;29;27;35;24;26;19;28;27;23;28;…
ZNF527_ZNF527.RCADE.bed	0.11656891495601172	159	1364	152613	12;13;13;13;7;7;13;7;9;9;7;8;12;11;12;8;12;6;10;10;3;11;4;8;20;9;13;8;9;8;6;10;3;12;6;8;12;5;8;11;4;10;6;6;13;12;10;15;5;11;12;12;10;12;9;12;11;13;9;13;10;16;10;9;11;11;10;11;10;12;14;6;7;16;5;9;10;6;11;11;14;10;7;7;11;11;10;15;7;10;13;12;13;8;10;6;12;9;6;6;7;13;6;13;5;9;5;10;7;8;7;4;8;4;8;9;9;7;4;7;6;8;6;7;4;11;9;4;3;7;7;5;4;7;8;8;4;5;10;8;12;8;12;13;9;9;12;7;10;10
MAF_M10114_1.94d.bed	0.11650485436893204	12	103	25314	2;1;1;0;0;0;0;1;0;4;0;1;1;0;1;0;0;1;1;0;1;1;1;1;0;1;0;0;2;0;0;0;0;1;0;0;1;0;1;0;1;2;0;2;1;1;0;0;0;0;1;2;0;0;1;0;0;0;1;2;1;3;1;0;2;2;1;0;0;3;0;1;0;2;0;0;0;0;0;1;2;4;1;2;0;1;1;1;0;0;1;0;0;1;1;1;0;1;1;0;1;0;1;0;1;1;1;1;0;1;1;1;1;1;1;0;0;0;0;1;1;0;2;0;0;0;0;0;0;1;0;2;0;3;0;0;0;2;0;2;0;0;0;0;0;0;1;0;1;1
FOXN2_M08691_1.94d.bed	0.11643835616438356	17	146	17182	2;0;0;3;0;0;0;0;2;0;0;0;0;0;0;3;2;2;4;0;3;0;2;0;4;1;0;1;0;4;2;0;2;0;2;3;2;2;2;0;0;2;7;4;1;1;2;6;2;2;0;0;2;0;1;4;0;0;0;2;0;2;2;2;0;2;0;0;2;0;2;0;0;0;0;2;0;1;0;3;0;4;2;3;2;1;0;2;1;4;0;2;0;2;0;0;0;0;0;0;1;0;2;0;0;0;0;0;0;0;0;0;1;0;0;0;0;2;0;0;0;0;0;0;0;0;0;0;2;0;0;2;0;0;2;4;0;0;0;0;1;0;0;0;0;0;0;2;0;1
NR2F6_M05957_1.94d.bed	0.11627906976744186	40	344	39767	2;1;3;0;2;3;3;2;3;2;1;2;1;0;1;1;0;1;3;2;1;3;2;0;0;1;2;2;7;5;1;2;2;2;3;3;0;3;4;0;3;2;6;1;1;2;6;2;3;7;4;4;3;8;3;5;1;11;6;2;0;1;1;2;0;2;3;2;2;2;1;2;3;1;2;4;2;5;2;1;6;2;2;0;2;3;2;2;5;4;9;3;7;2;2;4;1;4;4;3;2;1;3;1;2;6;3;4;1;4;1;2;4;2;1;0;1;1;0;2;1;2;1;2;0;0;0;2;2;1;0;1;2;1;4;0;1;2;1;3;1;1;3;1;4;3;0;1;0;1
NFKB2_M05944_1.94d.bed	0.11627906976744186	35	301	47390	1;4;2;0;2;2;0;4;0;2;5;3;2;0;2;4;4;4;2;2;2;4;0;6;0;2;2;2;1;7;4;5;3;4;6;2;0;3;4;3;2;0;0;0;2;0;2;9;0;0;1;6;0;0;2;2;0;0;5;2;4;0;0;3;5;2;0;0;1;0;7;0;2;0;2;2;3;5;3;6;1;2;0;2;1;4;3;2;4;1;2;0;1;2;7;4;3;2;0;0;2;2;0;2;0;2;6;0;3;0;0;0;2;1;8;0;2;2;0;1;0;0;2;2;2;0;0;0;2;3;0;0;2;2;0;0;4;4;2;0;7;0;0;4;0;0;4;0;1;2
SPZ1_M04770_1.94d.bed	0.11627906976744186	95	817	73657	7;7;5;7;4;9;2;3;7;8;10;7;5;7;6;3;7;2;4;4;5;3;4;4;7;7;8;4;5;6;5;8;8;10;4;5;3;6;8;4;7;6;7;6;5;4;4;8;6;5;6;6;3;10;5;7;6;10;8;6;6;6;8;4;5;6;5;5;10;6;11;5;4;7;2;6;6;6;3;5;9;7;3;7;8;5;7;7;8;8;8;6;6;7;7;8;6;4;7;6;5;3;2;4;7;7;1;5;5;1;6;4;7;8;4;1;4;7;6;8;3;1;5;6;4;6;6;4;2;3;1;5;3;4;7;3;2;1;4;7;4;3;3;3;6;1;6;5;5;5
ZNF808_ZNF808.RCADE.bed	0.11616161616161616	23	198	33891	2;0;1;1;3;0;0;0;0;0;1;2;3;2;2;1;0;1;2;0;1;3;1;1;3;2;1;2;0;0;2;0;0;1;2;1;0;1;1;3;1;2;1;2;1;1;3;1;0;0;1;1;2;0;0;2;2;0;1;1;3;2;1;1;3;0;0;2;2;2;0;2;1;1;2;2;2;1;2;0;0;0;3;1;3;0;0;1;0;1;0;1;1;1;1;2;0;4;1;2;0;1;2;2;2;1;2;3;0;1;1;2;2;1;1;1;2;2;1;0;1;4;3;1;2;2;1;1;2;3;0;0;2;0;1;4;2;2;0;2;1;2;5;2;1;0;2;2;1;2
POU4F1_M09918_1.94d.bed	0.11538461538461539	6	52	25344	1;1;0;0;0;2;0;1;1;1;0;0;1;0;2;2;0;0;1;0;0;0;0;0;1;0;0;1;0;0;0;0;0;2;1;0;0;1;0;1;0;0;0;0;0;0;0;0;0;1;0;0;0;0;0;0;1;0;1;2;0;0;1;1;0;0;0;0;0;0;1;0;1;1;0;0;0;0;0;1;0;0;0;1;0;0;0;0;0;0;1;0;0;1;0;0;0;0;0;1;0;0;1;0;1;0;0;1;2;0;0;0;0;0;0;0;1;0;0;0;1;0;0;1;0;0;1;0;0;0;0;0;0;0;0;0;0;1;1;0;0;0;1;0;0;0;0;1;1;2
ATOH1_M08943_1.94d.bed	0.11538461538461539	3	26	20631	1;2;0;0;0;0;0;0;0;0;0;0;0;0;0;0;0;0;0;1;0;1;0;1;0;0;0;0;0;0;0;0;0;1;1;0;1;0;0;0;0;0;0;0;0;0;0;0;0;0;0;0;1;1;0;0;0;0;0;2;0;0;0;0;0;0;0;0;0;0;0;0;0;0;0;0;0;0;0;0;0;0;0;0;1;1;0;0;0;0;0;0;0;0;0;0;0;0;0;0;1;2;0;0;0;0;0;0;0;1;0;0;1;0;0;0;0;0;0;0;0;0;1;0;0;0;0;0;0;1;0;0;0;0;0;0;0;0;0;0;0;0;1;0;0;1;0;0;0;1
ZNF445_ZNF445.MEME.bed	0.11538461538461539	9	78	24400	2;1;1;0;1;0;0;0;1;1;0;0;0;0;0;0;1;1;1;2;0;0;0;0;0;0;1;1;1;1;0;1;0;0;0;2;1;0;0;0;0;2;0;0;0;0;0;1;1;0;0;0;0;1;0;0;1;1;2;0;0;0;0;0;0;0;0;1;0;1;1;0;0;0;0;2;2;1;0;0;0;0;0;2;0;0;0;1;0;1;0;0;2;0;0;2;0;0;1;0;0;1;0;1;1;1;0;0;0;0;1;1;1;2;0;0;0;0;2;0;0;1;0;1;1;1;1;1;1;0;1;1;0;0;0;0;0;0;2;3;0;0;0;1;0;1;1;1;0;2
NKX2-1_M08977_1.94d.bed	0.11538461538461539	6	52	19446	2;0;0;1;0;0;1;0;0;0;0;0;0;0;0;0;1;0;0;0;1;3;0;0;0;0;1;0;0;1;1;0;0;1;0;0;2;1;0;0;0;0;0;1;0;0;0;0;1;0;1;1;1;0;0;0;1;1;1;0;0;1;0;0;0;0;0;0;0;0;0;1;1;1;0;0;0;0;0;0;2;0;0;0;0;0;0;0;0;2;1;0;0;0;0;0;0;0;0;1;1;0;1;0;0;0;1;0;0;0;0;0;1;0;1;0;1;0;0;1;0;0;1;0;0;0;0;1;1;0;2;0;0;1;0;0;0;0;0;1;1;0;0;0;0;0;1;0;0;1
ATOH1_M09091_1.94d.bed	0.11538461538461539	12	104	23099	3;3;1;3;1;1;3;2;1;1;0;1;2;0;0;0;1;1;0;1;0;0;0;0;0;0;0;3;1;1;0;1;1;0;1;0;1;0;2;1;1;0;1;2;1;1;2;0;0;2;0;0;0;1;1;0;0;1;2;1;1;0;1;0;0;1;0;1;0;1;0;2;0;0;2;0;0;0;2;1;1;2;0;0;1;0;1;0;0;1;0;1;1;1;0;0;0;1;0;1;0;2;0;0;0;0;0;0;1;0;1;1;0;1;0;0;1;1;1;3;0;0;0;0;0;1;1;1;1;1;1;0;1;0;1;0;0;0;1;0;0;1;0;1;0;1;0;1;1;1
ZNF467_M10385_1.94d.bed	0.11525688611056847	590	5119	434400	33;30;32;38;32;42;31;30;32;27;21;30;31;25;30;39;30;35;29;32;37;33;38;43;33;27;39;46;47;35;35;39;32;34;33;29;27;41;26;36;43;36;27;32;38;33;30;47;44;46;34;38;40;46;38;36;40;24;55;49;46;47;45;55;51;56;55;46;41;33;39;33;36;30;32;30;24;45;29;47;54;48;44;42;46;48;35;42;44;31;29;48;36;44;23;36;29;35;27;37;46;34;35;20;34;32;27;37;30;30;35;25;36;29;26;28;28;33;35;25;21;30;22;41;23;23;30;27;28;27;23;10;28;…
NR5A1_M10142_1.94d.bed	0.11518324607329843	22	191	37792	3;2;3;1;2;1;3;1;1;0;0;1;2;1;2;1;1;0;2;1;1;1;2;0;2;1;1;2;2;1;1;0;1;0;0;2;2;1;0;2;0;0;0;0;1;3;0;1;1;1;1;0;2;1;1;0;2;1;1;2;2;3;1;1;0;4;3;0;0;2;3;1;0;1;1;4;3;1;1;1;1;1;0;2;1;1;0;2;1;3;1;4;3;3;1;1;1;0;2;3;3;1;0;0;0;2;0;3;2;0;0;1;0;0;1;2;1;1;1;3;4;0;2;0;0;1;2;2;2;1;2;3;1;0;1;1;3;1;1;1;1;0;0;1;2;1;2;1;0;2
PURA_M06743_1.94d.bed	0.11517555457617158	784	6807	470873	35;42;36;47;33;53;36;38;34;41;27;43;32;34;35;41;40;50;47;50;55;39;42;36;41;37;47;38;39;54;57;49;39;48;47;50;22;46;53;54;53;55;34;56;38;57;55;63;72;66;40;42;56;66;55;70;68;49;51;58;54;79;76;47;75;55;73;52;62;59;37;38;36;47;42;32;46;44;42;58;62;74;63;64;53;56;70;63;58;45;40;58;74;50;38;63;53;68;49;63;60;71;44;27;37;34;44;46;39;32;44;40;40;36;27;29;46;34;38;38;24;41;34;43;48;38;31;37;40;41;20;25;37;…
ZNF778_M10417_1.94d.bed	0.11494252873563218	10	87	17729	3;0;0;0;1;0;2;2;0;0;0;1;1;0;0;0;1;1;1;1;0;0;1;0;0;2;0;1;3;1;0;0;0;1;0;2;0;0;0;0;0;1;0;1;2;1;1;0;1;0;0;1;0;1;0;1;1;0;1;0;1;3;0;0;3;0;0;0;0;1;0;0;0;1;0;1;2;1;0;1;1;1;1;3;1;1;2;2;2;2;0;1;1;0;0;0;0;0;1;0;0;0;0;3;0;0;0;0;1;0;0;0;1;1;0;0;0;0;0;1;0;0;0;1;1;0;0;0;1;0;0;0;0;0;0;0;0;0;0;0;1;0;1;1;0;1;0;0;0;2
ZNF300_ZNF300.MEME.bed	0.11481768813033359	296	2578	222173	22;5;20;21;13;14;20;19;19;14;14;17;15;17;11;19;19;18;14;20;19;19;16;10;22;8;22;16;11;18;15;17;16;6;30;19;16;19;17;21;16;14;12;15;21;13;27;33;19;21;21;19;25;21;24;21;34;28;18;15;20;28;13;13;14;16;16;19;22;25;19;14;12;19;20;10;13;13;15;21;22;25;18;16;9;20;16;17;19;30;20;28;31;15;24;19;14;24;29;20;15;19;21;13;26;13;20;17;17;13;25;28;15;16;18;16;7;13;13;15;17;12;9;14;12;18;17;13;13;17;10;19;11;11;9;1…
RELB_M06749_1.94d.bed	0.11450381679389313	30	262	38871	3;0;1;1;1;0;3;3;3;1;3;2;2;2;3;2;2;1;2;1;1;1;3;2;1;3;2;2;3;0;1;3;4;2;1;1;0;4;3;1;0;1;3;1;0;1;1;1;3;0;2;2;2;0;0;1;1;3;1;1;3;0;0;4;2;0;0;2;0;3;2;3;3;1;1;2;3;2;2;0;1;4;2;2;4;4;2;2;0;1;3;4;4;1;2;4;3;2;0;2;2;2;2;1;1;4;1;2;4;0;3;4;1;0;2;2;0;3;1;3;1;1;1;1;3;2;2;0;3;3;2;1;2;2;2;1;1;3;0;1;1;0;1;0;1;1;1;2;3;3
STAT6_M06798_1.94d.bed	0.11428571428571428	16	140	34300	1;0;0;0;1;2;2;0;1;0;3;1;5;2;2;3;1;1;0;0;0;2;1;2;0;2;0;0;0;1;1;0;0;1;1;2;1;2;2;2;1;2;1;2;0;0;2;0;0;1;0;3;0;1;0;0;1;2;1;2;0;1;1;0;0;0;3;2;0;1;2;1;0;2;2;1;1;1;0;0;1;0;2;1;0;1;1;4;2;1;3;1;0;1;3;0;3;0;2;1;2;1;0;2;0;0;1;0;1;0;1;0;0;1;0;2;0;1;0;0;0;1;2;0;1;0;1;0;0;0;2;0;2;0;1;0;0;1;2;2;0;0;0;1;0;0;0;1;0;1
ZKSCAN3_M06246_1.94d.bed	0.11428571428571428	8	70	19936	1;1;0;0;0;1;0;1;2;1;0;0;1;0;0;1;0;0;0;0;0;0;3;0;0;0;0;0;1;0;1;1;0;0;1;1;1;0;0;0;1;0;1;0;0;2;0;2;0;0;3;0;1;1;1;0;0;0;1;0;1;0;0;0;0;0;0;0;0;0;0;0;0;1;0;0;1;0;1;0;0;3;1;0;2;0;1;0;1;0;1;0;0;0;1;0;0;1;2;0;0;0;2;0;0;0;1;0;1;0;0;0;1;1;0;0;0;0;1;2;0;0;0;0;1;0;1;0;1;2;0;0;0;0;0;0;1;1;0;2;2;0;0;0;0;0;0;0;0;1
DDIT3_M06487_1.94d.bed	0.11428571428571428	8	70	26573	2;2;0;0;1;0;2;1;1;0;1;1;1;0;0;1;0;0;0;0;0;0;1;2;0;0;0;1;0;0;2;1;0;0;1;0;0;0;0;0;0;0;0;0;2;0;1;0;0;0;0;1;0;1;0;0;1;3;0;0;1;0;0;1;0;0;0;0;0;0;1;0;0;1;0;0;0;2;0;0;0;0;0;3;0;0;0;3;0;1;1;0;0;1;0;0;1;0;0;0;0;1;1;0;0;3;0;0;0;1;0;0;0;1;0;0;0;0;1;0;0;0;1;1;1;0;0;1;0;0;1;0;0;2;0;0;0;0;0;0;1;0;0;1;0;1;2;1;0;2
ZNF285_ZNF285.MEME.bed	0.11363636363636363	10	88	28033	2;0;0;1;0;0;1;1;0;1;0;0;0;0;0;0;2;2;1;2;1;1;0;1;0;0;0;0;0;1;0;1;0;2;1;0;0;0;1;0;1;1;1;1;1;0;1;1;1;0;0;0;1;0;1;1;0;2;0;0;0;0;0;0;2;0;0;2;1;1;0;2;0;0;1;1;0;0;0;0;1;0;1;1;0;2;0;0;1;0;0;0;0;1;0;0;0;2;2;0;0;0;0;0;1;0;0;1;0;0;1;1;0;1;0;0;1;0;0;0;1;0;0;0;1;2;1;1;1;0;1;0;0;2;1;2;1;0;1;1;0;0;1;0;3;0;1;2;0;2
GATA1_M09589_1.94d.bed	0.11363636363636363	10	88	27507	1;0;0;1;0;0;0;0;1;2;0;0;0;1;0;0;0;1;1;0;1;1;0;0;0;0;0;0;0;0;1;0;1;1;1;1;0;0;1;0;0;3;0;0;2;0;0;0;1;2;1;0;0;0;1;0;1;0;1;2;2;3;0;2;0;0;2;0;1;0;2;0;0;1;0;1;1;1;1;1;0;0;1;0;2;0;0;0;0;0;0;0;0;0;1;0;1;0;0;0;0;0;0;0;0;1;2;1;0;0;0;0;1;1;0;0;0;4;1;2;1;1;0;2;1;0;1;3;1;1;0;1;1;1;0;0;1;0;0;0;0;0;0;1;0;0;0;1;1;3
HES1_M08751_1.94d.bed	0.11331444759206799	80	706	101721	5;4;3;6;5;9;10;2;5;5;8;2;8;3;1;6;4;8;10;7;4;8;2;7;5;4;3;8;4;7;10;6;4;5;8;4;5;1;4;3;3;4;5;0;6;1;4;3;3;0;10;2;4;4;6;8;6;5;0;1;5;1;1;6;3;2;2;5;3;1;5;8;18;4;2;5;7;2;7;6;2;3;6;4;2;4;4;1;5;4;3;8;6;2;4;3;5;6;0;4;4;8;2;7;8;3;8;6;11;1;5;11;4;5;8;2;5;2;4;6;5;3;3;5;5;9;4;5;5;1;6;3;5;5;2;7;5;5;2;4;8;4;2;9;0;4;2;7;2;11
ZBTB26_M09298_1.94d.bed	0.11320754716981132	12	106	28978	1;0;0;1;1;2;1;1;1;1;1;1;0;2;1;3;0;1;1;1;1;1;2;3;1;2;0;0;2;0;0;0;0;0;1;0;1;0;1;0;2;3;1;0;0;0;1;1;1;0;0;0;0;1;0;1;0;0;0;1;0;3;2;0;2;0;1;1;0;1;0;4;1;1;0;0;0;0;0;1;1;0;1;0;0;1;2;1;1;0;0;2;0;0;0;1;0;0;0;0;1;0;0;0;1;0;0;1;2;2;1;2;0;1;0;0;0;1;1;2;0;1;1;0;0;1;1;0;0;1;1;1;0;0;0;1;1;0;0;0;0;0;1;1;0;0;0;2;1;2
SOX1_M02182_1.94d.bed	0.11290322580645161	7	62	22255	1;0;0;0;0;1;3;0;0;0;1;0;0;0;1;0;0;2;0;0;0;0;0;1;1;1;0;0;0;0;0;0;2;0;1;2;0;0;1;0;0;0;0;0;0;0;1;1;0;1;2;0;0;0;0;0;0;0;1;2;0;0;2;1;1;0;0;0;1;1;0;0;0;0;2;0;0;0;0;1;0;1;0;0;1;0;1;0;0;0;0;0;1;0;1;1;0;0;0;0;0;0;1;0;1;1;0;0;1;1;0;0;1;2;0;0;0;0;0;0;0;1;0;0;0;0;2;0;0;1;0;0;0;1;1;2;0;0;0;0;0;0;0;1;0;1;0;0;1;1
ZNF816_ZNF816.RCADE.bed	0.11283497884344147	160	1418	126263	7;7;8;11;6;9;7;5;7;6;10;5;6;7;6;8;7;6;9;8;11;8;6;7;6;5;12;12;17;9;12;7;8;9;13;9;7;8;7;6;11;10;9;7;7;11;16;16;13;15;6;13;13;9;8;11;13;9;9;13;13;11;9;9;15;14;7;9;6;10;9;12;6;12;11;15;15;5;7;2;14;15;13;12;12;18;8;21;9;11;8;11;12;5;7;9;15;10;16;16;17;13;14;14;9;11;13;6;6;7;9;4;6;11;8;6;8;12;12;10;5;10;9;13;9;13;9;9;7;4;8;10;8;3;9;14;6;5;2;5;13;9;11;3;11;7;8;6;8;5
ZNF821_M09405_1.94d.bed	0.11278195488721804	30	266	45099	2;1;1;1;4;0;0;1;2;1;1;0;3;4;4;2;8;3;4;0;1;3;0;2;0;4;3;1;0;1;1;2;3;0;1;2;2;1;2;4;1;1;1;0;0;2;1;1;1;3;1;4;1;2;3;0;2;1;0;0;7;9;3;0;1;1;1;4;5;3;1;1;2;0;2;2;0;2;3;2;2;1;0;1;0;2;3;5;1;0;0;1;1;0;1;0;3;2;1;1;3;3;0;1;1;2;6;5;4;6;2;1;2;4;1;0;1;2;1;0;2;1;1;1;2;2;1;1;0;1;1;0;4;2;1;0;1;0;2;1;1;1;1;0;4;3;1;4;3;4
PBX1_M06714_1.94d.bed	0.11267605633802817	8	71	23178	1;3;0;1;3;0;2;0;0;2;0;2;1;0;2;1;0;1;0;0;2;0;0;1;0;3;1;0;2;0;0;0;0;1;0;1;1;0;0;0;0;1;0;0;2;0;0;1;0;0;0;2;0;0;0;0;0;1;0;2;0;0;0;0;0;0;1;0;1;0;0;1;2;0;1;0;0;0;0;0;1;1;0;0;1;1;1;1;0;0;1;0;0;0;0;0;0;0;1;0;0;0;0;0;0;2;1;0;1;0;0;0;0;0;1;0;0;0;0;0;0;0;0;0;0;1;1;0;0;0;1;1;1;0;1;0;0;0;1;0;0;0;0;0;0;0;0;1;1;2
ZFP69_ZFP69.RCADE.bed	0.11267605633802817	24	213	41574	1;3;0;4;0;3;1;3;0;1;2;6;2;2;3;2;2;1;2;1;5;1;2;3;1;0;3;0;1;0;0;0;2;3;0;3;3;3;1;1;0;0;1;0;2;0;1;1;2;1;1;0;0;2;2;3;1;0;0;1;2;2;1;3;1;1;2;1;2;1;2;0;1;3;2;2;2;1;1;3;0;1;1;2;1;0;3;1;3;3;3;0;1;0;0;3;2;0;2;3;1;1;1;2;3;0;0;1;1;0;0;4;0;0;2;0;1;4;1;1;1;2;0;2;1;2;0;0;2;1;2;1;0;0;0;0;5;1;1;1;1;2;0;4;0;2;1;0;3;3
NFKB2_M08965_1.94d.bed	0.11261261261261261	25	222	35518	3;2;1;3;2;2;2;0;1;0;2;3;1;0;0;4;1;3;2;1;0;1;0;3;1;1;3;3;0;3;2;4;0;1;4;3;0;3;2;0;2;1;1;1;1;2;0;4;0;1;1;2;1;2;1;3;2;0;1;1;3;3;1;4;4;1;1;2;1;2;0;1;0;2;2;1;3;3;2;3;2;0;1;2;2;2;2;4;0;0;2;0;0;1;4;2;2;1;1;0;1;2;2;0;1;3;2;5;2;1;2;0;0;1;2;1;1;2;0;0;1;0;0;1;3;1;1;0;0;1;1;1;2;0;1;2;4;4;1;0;1;1;0;1;0;0;1;1;0;3
ZNF439_ZNF439.MEME.bed	0.11195928753180662	44	393	52226	5;1;2;2;0;3;3;1;3;6;1;0;5;2;4;5;2;1;4;3;3;3;4;3;2;2;4;4;2;5;1;4;2;4;1;2;4;6;2;2;5;1;2;1;3;0;0;3;2;1;4;3;2;4;2;3;3;2;1;1;2;4;8;2;3;3;2;2;4;1;3;5;4;0;8;2;1;3;3;2;4;1;1;3;2;5;2;2;3;3;0;2;2;2;1;4;2;3;3;1;2;0;3;4;2;3;5;3;2;2;0;2;1;6;3;2;2;2;2;1;4;4;1;3;2;4;2;6;4;1;1;4;2;0;2;2;3;3;2;2;2;6;5;0;2;2;1;2;4;5
MAZ_M10356_1.94d.bed	0.11126436781609196	242	2175	191620	15;11;7;14;10;20;14;15;15;14;11;8;12;15;8;21;13;14;15;23;13;15;9;18;17;20;14;17;17;17;16;11;14;17;12;15;11;9;14;23;17;11;13;13;15;15;14;23;21;24;20;15;22;17;22;16;16;20;20;14;25;12;22;20;16;15;16;14;19;19;15;13;17;13;12;7;16;20;17;14;20;15;17;19;20;21;13;17;16;7;18;19;16;20;17;8;14;10;20;17;17;14;9;11;11;14;11;16;16;15;18;12;15;13;11;13;13;9;17;6;13;6;11;8;9;17;15;9;10;15;9;12;10;9;10;15;13;8;15;…
ZFP3_M10419_1.94d.bed	0.1111111111111111	21	189	34389	1;3;0;3;0;0;1;0;0;2;0;0;1;2;0;1;3;3;1;1;1;0;4;3;4;0;0;2;0;2;3;3;1;1;1;2;0;3;2;2;0;1;1;0;2;1;4;1;1;2;2;3;1;1;1;1;0;3;4;1;0;0;1;2;2;1;2;1;1;1;3;0;1;2;1;2;2;1;0;0;1;1;4;1;0;1;0;1;0;2;1;1;0;1;1;2;3;3;0;3;1;3;2;1;1;0;0;0;2;1;2;1;0;1;1;0;1;2;1;1;0;0;2;1;0;1;1;3;0;0;0;2;1;1;0;1;3;1;1;1;1;1;1;3;1;1;1;1;1;2
HHEX_M01568_1.94d.bed	0.1111111111111111	2	18	14007	1;0;0;1;0;0;0;0;0;0;0;0;0;0;0;0;0;0;0;0;1;0;0;0;0;0;0;0;1;0;0;0;0;0;0;0;0;0;0;0;0;0;2;0;0;0;0;0;0;0;0;0;0;0;0;1;1;0;0;0;1;0;0;0;0;0;0;0;0;2;0;0;0;0;0;1;0;0;0;0;0;0;0;0;0;0;0;0;0;0;0;0;0;0;0;0;0;0;0;0;0;0;0;0;0;0;0;0;0;0;0;0;0;0;0;0;0;0;0;0;1;0;0;0;0;0;0;1;0;0;0;0;0;0;1;0;1;0;0;0;0;0;0;0;0;0;0;0;0;1
ZKSCAN7_M10313_1.94d.bed	0.1111111111111111	10	90	23771	1;1;0;0;0;0;0;0;0;1;0;0;1;0;1;1;0;1;1;1;0;1;0;0;3;0;2;1;0;1;0;0;1;0;1;1;0;0;0;0;0;2;1;1;0;1;0;0;0;1;0;2;1;0;1;0;2;0;1;0;0;0;0;1;0;0;0;1;0;1;1;1;0;0;1;1;1;1;1;0;0;0;0;0;0;0;0;1;1;1;1;3;0;3;2;0;0;0;0;0;1;0;1;1;1;1;2;1;0;2;1;0;0;1;0;0;1;0;1;2;2;0;0;0;4;0;0;0;0;0;0;0;0;1;0;1;1;0;0;2;1;0;0;0;1;0;1;2;1;1
ZNF85_ZNF85.RCADE.bed	0.1111111111111111	37	333	56940	3;5;2;2;2;2;0;1;4;3;2;0;6;2;5;0;1;4;0;2;2;4;4;3;2;4;4;1;2;2;3;1;1;1;1;1;1;1;1;0;0;1;2;4;5;4;3;0;3;0;2;5;2;1;1;3;2;2;4;5;1;2;2;6;2;2;0;1;5;1;2;3;3;1;0;2;3;1;4;2;2;0;6;2;2;2;1;3;0;1;3;2;2;2;1;2;3;2;2;3;3;0;4;1;2;1;2;2;3;3;2;2;2;3;2;3;0;4;3;7;4;1;3;1;2;1;4;0;2;1;3;2;4;3;2;2;3;1;4;1;4;1;2;6;3;0;1;2;1;1
POU3F4_M06014_1.94d.bed	0.1111111111111111	3	27	19829	1;2;0;1;1;0;0;0;0;0;0;0;1;0;0;0;0;0;0;0;1;0;0;0;0;2;1;0;0;0;0;0;0;0;1;0;0;0;0;0;1;0;0;0;0;0;0;0;1;0;0;1;0;0;0;0;0;0;0;0;0;0;0;0;1;1;0;0;0;0;0;0;0;0;0;0;0;0;0;1;1;0;0;0;0;0;0;0;0;0;0;0;1;2;0;0;0;0;0;0;0;0;0;1;0;1;0;0;0;0;0;0;0;0;0;0;0;0;0;0;0;0;0;0;0;1;0;0;0;0;0;1;0;0;0;0;0;0;0;0;0;0;0;0;0;0;0;0;0;1
ZNF584_ZNF584.RCADE.bed	0.1111111111111111	10	90	54265	3;1;0;0;0;0;2;1;1;0;0;1;1;0;0;0;1;1;0;1;0;0;0;0;0;0;0;0;1;0;1;2;0;1;0;2;0;0;0;0;0;3;0;0;0;0;1;1;2;1;1;1;0;2;0;0;0;0;0;0;0;1;0;1;1;1;0;0;1;1;0;0;0;1;1;0;1;0;1;0;0;2;1;0;0;2;0;1;0;0;1;2;0;1;0;0;0;0;2;0;0;3;0;0;1;1;0;0;3;0;2;0;0;2;0;0;1;0;0;0;1;0;0;2;3;2;1;2;0;0;0;2;1;0;0;1;1;0;0;0;0;0;0;2;0;2;0;0;0;2
NR2C2_M05948_1.94d.bed	0.11076923076923077	36	325	38543	1;2;0;5;0;2;2;3;1;5;3;1;3;0;0;1;1;0;1;1;3;2;3;2;0;0;2;2;2;5;5;1;1;2;2;2;3;0;3;4;0;3;2;6;1;1;2;4;3;3;7;2;1;5;6;4;4;4;8;4;1;1;0;2;1;0;3;1;2;5;1;1;2;3;2;1;5;1;3;1;2;5;1;0;1;1;5;1;4;5;4;8;3;6;2;2;3;1;4;3;2;1;1;3;3;2;5;1;3;0;3;1;2;4;2;1;1;0;1;0;2;1;2;1;3;1;0;1;2;2;0;0;4;2;3;2;0;3;0;3;1;1;1;2;1;3;2;1;0;1
XPA_M09278_1.94d.bed	0.11040339702760085	52	471	60671	6;0;3;2;5;5;4;4;1;2;6;1;3;4;3;6;2;1;3;4;2;2;2;4;5;3;1;1;5;2;4;5;7;6;1;5;0;0;5;7;1;4;6;4;4;2;3;4;2;5;5;9;5;3;4;10;3;2;2;3;3;8;4;1;3;2;4;2;4;4;3;5;1;4;4;4;3;1;6;5;1;3;3;3;2;4;2;4;4;6;2;6;7;4;6;2;4;4;2;3;2;7;2;1;1;1;1;5;4;4;4;3;0;2;2;2;2;1;2;5;5;1;3;2;2;4;1;2;0;2;2;2;1;1;1;4;2;2;5;0;3;0;0;2;3;4;0;1;3;5
ZNF324B_ZNF324B.RCADE.bed	0.1103448275862069	32	290	45301	1;0;2;0;3;1;3;1;2;2;3;3;2;5;1;2;1;1;2;0;1;3;5;3;1;1;6;4;0;2;1;2;2;4;2;4;1;0;4;0;0;2;2;2;5;1;2;2;0;0;0;2;3;2;4;2;1;6;0;1;2;2;0;2;4;4;7;3;4;2;0;0;2;1;4;3;1;0;5;2;2;0;0;2;0;1;2;2;0;1;3;5;5;2;3;3;2;6;2;1;3;0;1;0;3;1;1;2;2;1;2;0;1;1;0;2;0;3;0;0;0;2;1;2;2;1;4;4;2;1;1;2;3;3;1;3;2;2;3;1;3;2;2;1;2;0;4;2;0;2
ZNF419_M10413_1.94d.bed	0.11033519553072625	79	716	97311	7;7;4;6;6;2;8;6;5;3;2;5;6;4;7;4;2;4;4;3;5;6;3;9;3;5;3;5;5;2;4;8;3;7;6;4;4;4;5;8;7;4;1;5;4;5;5;3;6;3;6;2;6;3;5;5;4;5;10;3;6;5;5;10;2;6;10;6;5;9;7;5;2;4;2;8;8;2;4;5;2;4;5;6;8;5;6;5;6;6;4;5;4;3;5;10;2;5;5;7;8;3;2;5;4;4;6;3;4;8;4;5;2;3;4;0;7;5;8;1;8;2;8;7;4;6;2;3;8;5;9;2;3;1;4;5;2;3;5;5;4;3;3;4;3;1;4;4;6;5
ZNF716_ZNF716.RCADE.bed	0.11029411764705882	15	136	36272	1;1;0;1;1;1;1;1;1;3;0;2;2;1;1;0;1;1;1;0;2;1;1;0;2;2;1;0;2;0;2;1;0;0;2;3;0;0;0;0;0;0;1;0;0;0;0;1;1;0;2;2;0;2;0;2;2;2;0;1;1;0;1;0;0;1;0;3;2;2;2;0;0;0;0;0;2;1;0;1;1;0;0;0;1;3;2;1;0;1;3;0;0;1;0;0;0;1;0;0;3;1;0;0;0;0;2;1;1;1;1;0;0;1;1;1;0;3;2;0;3;1;0;1;1;0;0;2;1;2;0;4;1;1;0;0;1;1;1;0;3;2;0;0;0;1;2;2;1;1
STAT5A_M06793_1.94d.bed	0.11029411764705882	15	136	40214	1;0;2;1;0;2;0;2;0;4;0;0;0;3;1;1;1;3;3;2;1;3;2;1;0;1;1;0;1;1;1;0;3;0;1;0;1;1;0;2;0;1;2;2;0;1;1;0;1;1;0;1;1;0;2;0;0;1;3;2;1;2;0;0;0;0;1;1;0;0;1;2;2;2;1;0;0;1;1;1;1;0;1;2;0;2;0;0;0;1;4;2;1;1;0;0;1;0;2;2;3;1;0;1;0;0;0;1;0;1;2;2;1;0;1;0;1;1;0;1;0;0;1;2;0;1;0;0;0;0;0;2;3;0;0;0;0;0;0;1;0;0;0;0;2;1;0;3;1;1
ZNF197_ZNF197.RCADE.bed	0.11027568922305764	44	399	68273	5;5;2;1;2;2;2;3;3;3;0;3;1;2;3;3;1;2;4;3;2;1;6;3;2;5;2;4;3;3;1;3;2;4;2;2;4;4;2;2;3;5;1;1;1;2;1;4;1;4;3;2;2;4;2;2;2;2;3;3;2;3;3;3;5;1;7;4;1;6;3;2;1;3;1;0;6;3;2;5;4;2;0;3;1;4;3;2;4;2;4;5;3;4;2;4;2;6;1;5;2;4;2;2;4;3;2;2;3;1;4;4;4;1;1;4;1;3;2;4;4;3;3;0;5;0;1;3;1;6;3;1;4;3;4;2;2;1;1;3;0;2;2;2;2;0;2;2;3;3
ZNF621_ZNF621.MEME.bed	0.11004784688995216	46	418	59399	6;2;6;1;2;1;3;2;2;2;2;1;0;2;3;3;2;2;2;2;1;3;3;1;3;2;2;0;1;3;7;4;3;1;2;1;0;3;0;3;1;2;4;4;2;3;1;1;1;3;3;2;6;3;5;1;4;4;5;3;2;3;2;1;5;2;1;2;0;2;1;5;1;3;4;4;2;2;1;2;4;4;8;3;3;6;5;7;4;3;4;1;3;4;3;6;7;5;2;2;3;3;0;5;4;1;2;6;5;1;3;5;3;5;2;3;3;3;1;0;1;3;3;2;2;1;2;5;2;4;4;4;1;2;0;3;2;3;1;5;3;3;2;3;2;2;2;2;5;9
ZFP14_ZFP14.RCADE.bed	0.11002785515320335	158	1436	154361	17;6;11;14;10;5;6;11;14;13;6;9;10;12;11;8;6;10;8;13;8;12;5;7;6;12;11;9;15;8;11;9;17;10;7;12;9;12;11;6;6;13;10;13;9;12;6;9;11;8;12;6;15;6;10;5;12;12;3;8;8;5;15;7;16;12;5;11;16;7;11;13;8;8;10;8;5;10;9;14;12;6;12;11;5;5;7;7;5;10;9;8;8;14;6;16;15;16;8;6;11;9;11;5;16;6;11;11;10;12;10;9;11;9;7;9;9;12;8;7;7;8;8;14;11;13;6;10;6;10;11;6;3;14;9;9;13;9;11;5;9;8;10;13;8;9;9;10;8;8
ZNF16_M10342_1.94d.bed	0.10951008645533142	38	347	46898	4;2;1;4;0;3;3;2;3;2;0;5;4;1;0;0;2;3;1;4;1;0;4;3;0;2;4;3;2;3;2;3;2;2;5;5;4;1;2;1;3;3;4;1;2;2;3;3;2;2;2;2;1;4;2;2;3;3;0;1;2;3;3;2;2;2;2;1;2;4;3;0;4;1;2;5;1;3;3;1;1;4;2;3;5;1;1;4;1;2;0;1;1;2;3;0;6;1;3;3;4;4;2;1;3;2;3;2;5;4;2;4;4;4;1;2;1;1;2;0;3;0;0;4;3;3;3;2;2;4;5;2;3;1;0;1;1;1;0;1;2;7;3;1;3;3;3;2;1;3
NFYB_M03040_1.94d.bed	0.10951008645533142	38	347	59459	5;1;4;2;2;1;1;1;4;0;3;1;1;0;1;2;0;2;4;3;3;2;3;2;5;1;0;0;3;2;1;1;0;3;2;1;3;1;3;0;2;1;2;2;3;3;2;3;1;0;3;2;1;0;2;5;3;5;2;3;1;1;2;2;2;4;1;4;0;3;2;4;3;1;2;1;2;0;2;6;5;1;5;7;4;6;7;7;3;3;2;4;4;1;4;6;2;4;5;1;5;4;3;0;2;1;1;0;0;0;1;1;4;2;4;4;2;1;1;1;0;2;3;1;4;3;4;1;2;1;3;2;4;1;1;2;3;4;2;5;3;0;1;2;0;2;2;2;4;2
ZFP28_M10402_1.94d.bed	0.1093525179856115	76	695	136469	5;4;4;8;4;4;3;1;2;4;7;7;4;2;4;6;5;1;5;7;6;8;1;4;4;7;2;3;8;6;3;3;3;4;1;3;7;9;4;2;6;4;5;1;3;7;8;9;3;3;5;5;5;3;4;5;6;3;8;8;2;5;6;7;4;4;3;3;7;6;8;3;2;4;6;5;7;4;3;2;2;5;3;7;3;5;4;2;2;11;5;6;2;2;3;1;7;2;5;7;1;4;7;3;6;4;4;2;4;5;3;3;5;7;3;5;6;6;8;3;5;4;5;2;9;6;1;6;6;3;7;5;4;3;10;11;8;2;6;4;5;8;7;2;7;0;5;3;3;7
ESX1_M05689_1.94d.bed	0.10909090909090909	6	55	18820	2;0;0;0;0;0;0;1;1;0;0;0;0;1;0;1;0;2;0;1;1;0;2;0;0;0;0;0;0;1;1;0;0;1;0;0;0;0;1;0;0;0;0;0;0;0;1;0;0;0;1;0;1;2;0;1;0;0;1;1;0;0;0;0;0;0;0;1;0;0;0;1;0;0;0;0;1;1;1;0;0;0;0;1;0;0;0;0;0;0;0;0;0;0;0;0;0;0;0;0;0;0;0;0;3;0;0;1;0;0;2;0;1;0;0;0;0;0;1;0;0;0;1;2;0;2;1;0;1;1;1;1;0;1;0;0;0;1;0;0;1;0;0;0;1;0;0;0;0;2
GBX2_M05758_1.94d.bed	0.10909090909090909	6	55	18820	2;0;0;0;0;0;0;1;1;0;0;0;0;1;0;1;0;2;0;1;1;0;2;0;0;0;0;0;0;1;1;0;0;1;0;0;0;0;1;0;0;0;0;0;0;0;1;0;0;0;1;0;1;2;0;1;0;0;1;1;0;0;0;0;0;0;0;1;0;0;0;1;0;0;0;0;1;1;1;0;0;0;0;1;0;0;0;0;0;0;0;0;0;0;0;0;0;0;0;0;0;0;0;0;3;0;0;1;0;0;2;0;1;0;0;0;0;0;1;0;0;0;1;2;0;2;1;0;1;1;1;1;0;1;0;0;0;1;0;0;1;0;0;0;1;0;0;0;0;2
EN1_M05665_1.94d.bed	0.10909090909090909	6	55	18820	2;0;0;0;0;0;0;1;1;0;0;0;0;1;0;1;0;2;0;1;1;0;2;0;0;0;0;0;0;1;1;0;0;1;0;0;0;0;1;0;0;0;0;0;0;0;1;0;0;0;1;0;1;2;0;1;0;0;1;1;0;0;0;0;0;0;0;1;0;0;0;1;0;0;0;0;1;1;1;0;0;0;0;1;0;0;0;0;0;0;0;0;0;0;0;0;0;0;0;0;0;0;0;0;3;0;0;1;0;0;2;0;1;0;0;0;0;0;1;0;0;0;1;2;0;2;1;0;1;1;1;1;0;1;0;0;0;1;0;0;1;0;0;0;1;0;0;0;0;2
ZSCAN4_M09417_1.94d.bed	0.10900473933649289	23	211	34931	2;2;2;1;2;0;2;2;1;2;2;1;2;0;2;1;1;4;5;1;2;2;2;3;4;1;1;3;1;0;2;3;3;1;3;1;3;1;1;0;1;2;0;0;0;0;0;1;1;0;3;4;2;1;0;0;2;3;3;1;3;0;2;2;3;3;1;0;1;5;0;1;2;0;1;2;1;0;0;1;3;3;2;0;2;1;2;1;0;0;2;4;1;1;1;1;3;2;1;1;2;0;2;1;1;2;3;0;1;2;2;2;2;1;0;1;1;0;2;2;1;1;2;1;0;0;1;1;1;0;0;2;3;3;1;1;2;1;1;0;0;0;0;0;1;1;1;1;0;2
ZIM3_M10420_1.94d.bed	0.10897435897435898	34	312	92259	5;1;2;1;1;2;3;1;0;7;2;3;1;3;2;2;1;1;3;1;2;1;2;1;2;2;2;4;0;2;3;1;3;1;1;1;1;0;1;1;2;2;2;1;3;3;4;2;4;4;2;1;3;1;0;4;3;1;1;1;0;2;1;1;1;4;2;1;1;1;4;2;0;5;3;1;2;2;2;2;3;1;1;4;4;4;0;3;1;3;3;3;2;1;3;2;0;1;2;1;2;4;1;3;2;1;2;2;1;2;2;1;0;1;4;7;1;2;2;6;0;1;1;4;1;1;2;3;5;1;3;2;2;2;2;5;4;4;2;4;1;2;2;3;3;2;2;0;4;1
ZFP82_M10394_1.94d.bed	0.10884353741496598	16	147	60648	3;0;1;1;2;2;0;0;0;0;2;1;0;1;0;1;2;1;2;0;1;2;0;0;0;1;2;4;2;3;0;1;0;1;0;1;0;1;0;2;1;0;0;0;2;0;1;0;2;1;0;1;0;0;2;1;1;1;0;1;2;0;0;0;0;1;1;0;2;1;2;1;0;1;1;1;0;2;2;0;0;0;1;2;0;0;0;1;0;0;0;1;0;0;2;0;2;1;0;1;0;2;1;1;0;2;1;1;2;1;1;0;0;1;3;1;4;0;2;0;0;1;2;1;2;1;0;2;0;1;1;1;2;1;1;0;3;1;0;2;2;2;2;1;2;2;1;1;3;3
POU6F1_M10220_1.94d.bed	0.10869565217391304	5	46	19765	2;0;0;0;0;2;0;0;0;0;0;0;0;1;0;0;0;0;0;1;0;0;0;1;0;0;0;0;0;0;0;1;0;0;0;0;2;0;2;0;0;1;0;1;0;0;0;1;0;0;0;0;0;0;0;0;0;0;0;1;1;0;0;1;3;0;0;0;1;0;0;0;0;0;0;1;0;1;0;0;0;1;0;0;0;0;0;0;0;0;0;0;0;0;0;0;0;1;1;0;1;1;2;0;0;1;0;1;1;1;0;0;0;0;0;0;0;1;0;0;0;1;0;1;0;0;0;0;1;1;0;0;0;1;1;0;0;0;1;0;0;0;0;1;0;0;0;0;0;1
ZNF416_M07145_1.94d.bed	0.10869565217391304	25	230	54525	2;1;3;1;0;2;0;1;2;1;0;1;0;3;2;1;2;2;1;2;0;2;2;3;2;0;2;1;0;2;0;5;0;1;0;1;2;0;1;0;3;2;1;2;3;4;1;1;0;3;1;3;2;2;0;2;3;0;0;3;2;4;1;1;1;3;2;2;0;0;3;1;0;5;1;1;0;1;1;2;2;3;2;3;2;0;3;0;0;0;0;1;1;1;2;1;2;4;2;4;1;2;1;1;1;1;0;3;2;5;1;1;2;1;3;2;1;1;3;1;1;1;1;0;4;3;2;0;1;1;1;3;0;1;1;2;0;1;2;4;3;1;3;3;2;1;1;0;0;2
ZNF219_M06854_1.94d.bed	0.10868377935554342	199	1831	227425	16;15;16;7;13;23;14;11;15;15;13;8;12;13;11;8;16;12;14;12;10;15;15;11;18;20;14;14;10;13;15;17;18;13;16;13;8;10;17;15;12;12;15;15;13;15;16;9;13;14;7;15;18;14;9;7;8;7;9;11;12;6;11;8;10;11;14;15;17;13;5;8;8;19;16;12;5;8;9;15;17;25;9;7;12;12;9;14;12;12;11;15;11;8;8;13;12;8;16;11;14;14;13;7;10;8;10;16;9;7;12;11;13;10;7;10;14;19;11;8;13;11;8;15;10;15;12;17;4;12;14;11;15;10;11;6;13;6;12;16;13;8;12;13;17;…
KLF1_M08888_1.94d.bed	0.10836120401337793	162	1495	186790	10;8;14;8;16;11;9;13;11;14;19;6;9;8;13;7;7;12;11;10;14;11;6;12;19;12;13;8;10;7;12;11;12;13;12;16;7;11;9;7;7;10;8;5;12;6;12;9;9;9;16;5;8;12;10;7;7;8;11;8;6;11;6;8;10;11;14;9;11;7;10;12;17;9;9;9;19;8;8;11;12;8;6;7;5;12;6;8;7;13;4;3;11;3;4;6;10;8;8;11;5;9;4;10;14;10;8;8;13;9;13;11;7;7;15;11;11;9;9;10;15;13;10;10;8;18;7;7;15;12;8;11;13;17;15;8;11;5;5;12;11;9;13;6;8;13;12;8;12;15
PRDM14_M06945_1.94d.bed	0.10810810810810811	8	74	22941	1;1;0;0;0;0;0;1;2;0;0;0;3;2;0;1;0;1;1;0;1;0;0;0;0;0;0;0;0;0;2;0;0;0;0;1;0;0;0;2;0;0;1;1;1;2;0;1;0;0;0;0;0;0;1;1;0;1;1;1;0;1;1;0;2;0;0;0;0;3;1;0;0;0;0;1;0;0;0;0;2;0;0;2;0;0;0;0;0;0;0;2;1;1;0;0;0;0;0;0;0;1;0;0;0;1;0;1;1;0;0;0;0;0;1;3;0;0;0;0;0;0;1;0;0;0;1;1;0;0;1;0;0;2;1;0;1;0;0;0;1;1;0;1;1;1;1;0;2;2
ZNF189_M10331_1.94d.bed	0.10807860262008734	99	916	87045	10;2;6;4;5;4;7;9;4;7;5;5;9;3;5;2;6;7;7;7;8;9;8;9;1;6;6;3;4;2;8;12;7;7;7;2;5;7;5;13;4;8;10;4;8;6;15;6;10;3;7;11;7;7;4;8;7;3;8;6;6;4;7;7;10;7;5;2;6;9;13;3;6;5;6;4;4;4;9;8;9;5;6;6;11;7;4;13;12;8;7;5;3;5;4;8;3;10;8;9;4;6;8;4;4;6;4;7;8;6;10;2;9;4;4;9;7;10;7;5;3;0;3;7;4;5;5;7;3;5;1;7;3;2;4;1;5;6;5;5;9;4;6;8;1;6;3;10;5;5
HSF2_M08819_1.94d.bed	0.1079136690647482	15	139	30561	1;1;0;0;1;1;3;1;2;1;1;1;0;2;1;0;0;1;0;0;0;1;0;1;1;2;1;0;1;0;3;1;0;2;1;0;1;3;1;0;0;1;2;0;4;1;1;0;0;1;0;1;0;0;2;0;0;1;1;0;4;3;3;2;2;1;2;1;2;0;1;1;3;0;1;0;0;2;0;1;0;1;1;0;1;2;0;1;1;1;0;1;3;0;1;2;1;1;0;1;2;1;0;1;1;0;0;0;3;0;0;1;0;0;0;1;1;2;2;0;3;1;0;3;1;0;0;1;0;1;2;0;0;0;1;2;0;2;1;0;0;1;1;0;0;0;1;2;1;1
ZNF549_ZNF549.RCADE.bed	0.10747663551401869	23	214	37939	3;1;3;3;1;0;0;2;1;2;3;2;0;1;0;1;1;1;1;4;3;1;0;2;1;1;0;0;1;0;3;2;3;1;0;0;1;1;1;1;1;0;2;1;1;5;1;2;2;1;1;1;1;3;0;2;2;3;4;3;1;2;2;4;2;1;0;1;0;0;4;1;0;0;2;4;3;0;0;4;1;1;1;1;1;4;1;2;0;0;1;1;2;2;4;1;5;0;4;3;1;1;0;0;1;3;1;1;0;2;1;1;2;0;1;0;0;2;2;2;0;1;0;2;1;4;2;2;1;1;3;0;0;2;0;2;3;1;1;0;3;0;0;2;1;2;0;1;1;2
ZNF490_M10444_1.94d.bed	0.10743801652892562	26	242	42660	2;0;1;2;1;1;1;3;0;1;4;3;2;2;1;0;3;2;1;1;0;4;1;1;1;2;0;0;1;1;1;5;1;2;1;0;1;0;1;0;2;1;2;2;1;1;2;0;0;5;5;3;0;3;0;1;2;2;2;1;3;2;4;4;1;1;2;2;1;1;4;1;0;2;2;2;2;2;1;1;2;2;0;2;5;6;0;2;4;0;1;1;1;0;2;1;3;4;0;2;0;0;3;1;1;2;1;3;1;4;1;5;1;1;3;1;4;1;1;1;2;3;1;0;1;0;2;1;0;4;3;1;3;2;0;1;3;0;0;1;1;1;2;2;1;0;0;3;1;2
ATOH1_M08945_1.94d.bed	0.10714285714285714	3	28	18147	2;1;0;0;0;0;1;1;0;0;1;0;0;0;0;0;1;0;0;0;0;1;0;0;0;0;0;0;0;0;0;0;0;0;0;1;0;0;0;0;0;1;0;0;0;0;0;0;0;0;2;0;1;0;0;0;0;0;0;0;0;0;0;0;0;1;0;0;0;1;0;0;0;0;0;0;0;0;0;0;0;0;1;0;0;0;0;0;0;0;0;0;0;0;0;0;0;0;0;0;0;0;0;0;0;0;1;1;0;0;0;1;0;1;0;0;0;0;0;0;0;0;0;0;0;0;0;0;0;0;1;0;0;1;0;0;1;1;0;0;0;1;0;0;0;0;0;0;0;2
ZNF418_M10408_1.94d.bed	0.10714285714285714	24	224	45786	2;3;1;1;4;0;0;1;0;0;3;6;2;4;1;2;2;0;1;4;1;1;3;2;1;2;0;3;2;3;2;1;0;3;0;1;2;1;1;3;1;0;0;2;3;1;1;0;1;1;0;4;1;4;1;1;1;1;0;0;2;2;6;0;2;3;0;1;3;0;3;1;0;1;0;1;2;3;1;2;1;3;2;0;5;0;2;1;1;1;0;4;2;1;0;1;1;3;1;0;0;0;2;1;1;2;3;1;0;1;2;1;2;2;1;2;0;2;2;2;2;2;1;1;3;0;0;1;1;0;2;0;1;3;4;1;0;1;1;3;4;0;1;4;0;1;1;0;1;3
MESP1_M08924_1.94d.bed	0.10714285714285714	3	28	17051	2;0;0;0;1;0;0;0;0;0;0;0;0;0;0;0;0;0;0;0;0;0;0;0;0;0;0;0;0;0;0;0;0;0;0;0;0;0;0;0;0;0;1;1;0;0;0;0;0;1;0;0;0;0;1;0;2;0;0;0;0;0;0;2;1;2;0;2;0;0;0;0;0;0;0;1;0;0;0;0;0;0;0;0;0;1;0;0;1;0;0;0;0;0;0;0;0;0;0;0;0;0;0;0;0;0;0;0;0;0;0;0;2;2;0;0;0;0;0;0;0;0;1;0;0;0;0;1;0;0;0;0;0;0;0;0;0;0;0;0;0;1;0;0;0;0;0;0;0;1
HES5_M08757_1.94d.bed	0.10681114551083591	69	646	95921	5;3;5;4;5;12;8;0;4;11;2;6;4;3;3;6;2;8;9;6;8;3;2;6;5;5;3;6;4;9;6;7;3;8;3;2;4;1;6;3;2;2;4;2;4;1;3;3;3;2;8;0;6;4;5;6;7;4;1;4;1;3;2;5;3;4;2;4;1;0;8;6;15;2;5;5;5;3;7;5;2;0;5;3;2;4;2;4;4;4;5;6;4;2;3;3;4;6;0;5;2;4;4;6;6;3;7;5;10;1;5;10;3;4;7;2;3;2;3;6;5;3;3;5;3;7;2;5;5;1;7;2;5;5;2;7;5;4;2;3;8;3;2;8;0;5;2;6;1;11
MAF_M00424_1.94d.bed	0.10638297872340426	5	47	16597	2;1;0;0;0;0;1;0;0;0;0;0;1;0;0;0;0;0;0;0;1;2;0;0;0;0;0;0;1;0;1;0;1;0;0;0;0;0;1;0;0;0;0;1;0;0;0;0;0;0;0;0;0;1;0;0;0;0;0;0;0;0;0;0;2;1;0;0;0;1;0;0;0;0;0;0;1;0;0;0;1;0;2;2;0;0;0;1;0;1;0;0;0;1;2;1;0;2;0;0;0;1;0;0;0;1;0;0;0;2;1;0;0;0;1;0;0;1;0;0;1;0;1;0;0;0;0;0;0;0;0;0;0;0;0;1;0;0;0;0;0;0;0;0;0;2;1;0;0;1
ZNF799_ZNF799.RCADE.bed	0.10625	17	160	36721	1;1;2;2;0;4;1;0;2;0;0;0;3;0;3;2;0;1;1;1;4;3;1;2;0;2;1;4;2;0;2;0;0;1;2;0;1;2;0;1;1;1;0;2;4;0;0;3;1;1;0;0;1;0;0;0;0;3;0;2;0;3;1;1;0;1;3;1;1;0;1;1;1;2;0;0;1;1;2;3;1;1;0;0;2;0;0;0;2;0;0;0;1;1;2;0;0;1;3;0;2;0;1;0;1;2;0;4;1;2;1;0;1;1;0;1;1;1;0;3;2;2;0;2;1;1;1;2;1;0;1;0;0;1;0;1;2;4;1;0;3;0;0;0;1;0;1;0;0;2
EBF1_M05639_1.94d.bed	0.10619469026548672	24	226	38752	3;0;2;1;0;1;2;3;1;3;0;0;0;0;1;5;1;1;1;0;1;3;2;2;5;7;0;2;1;1;2;0;0;1;2;1;3;1;2;3;0;1;1;2;1;1;1;2;2;1;4;3;1;1;2;0;2;1;0;0;2;5;1;2;3;0;0;1;0;0;1;3;0;1;1;3;2;2;2;2;1;3;3;0;3;0;5;4;2;0;1;0;1;0;2;1;0;2;0;5;3;0;0;1;3;0;2;1;2;1;2;1;5;2;1;3;1;1;2;1;3;1;3;1;0;2;2;0;4;1;0;1;0;0;0;0;1;0;2;0;4;4;0;0;3;0;0;1;1;5
ZSCAN5A_M09419_1.94d.bed	0.10552763819095477	63	597	122948	5;4;4;5;11;4;8;7;1;4;5;7;4;7;4;7;1;1;4;7;3;5;1;7;2;3;2;5;4;4;3;4;5;4;3;7;4;2;4;5;1;5;3;4;4;6;4;4;5;4;1;2;7;3;6;5;2;1;10;2;4;5;6;5;3;2;2;1;6;2;5;4;3;5;3;3;3;3;4;5;8;2;5;4;4;3;5;5;3;4;2;4;2;2;3;4;4;5;3;4;2;3;6;4;6;3;5;2;3;5;4;2;5;3;5;3;5;3;4;5;1;2;4;2;2;1;2;6;5;3;5;12;1;2;6;5;6;4;3;8;4;3;2;6;2;0;5;3;3;4
ZNF37A_M10345_1.94d.bed	0.10536980749746708	104	987	99290	10;5;6;8;3;7;6;9;9;9;3;4;4;5;6;6;7;5;9;9;11;10;3;8;10;10;12;9;6;10;8;11;4;7;8;7;8;7;5;14;5;6;3;7;5;6;3;7;13;10;9;8;5;6;9;6;4;5;7;6;9;5;9;6;7;13;1;4;8;9;3;7;6;5;5;6;5;11;8;3;10;9;7;2;5;10;12;8;7;5;12;10;6;12;9;3;6;8;8;2;7;5;3;4;5;7;6;6;5;3;6;7;5;7;4;4;6;10;7;13;4;2;4;5;5;6;5;5;6;7;4;3;5;6;1;4;5;4;7;10;6;6;5;5;3;11;6;6;5;6
ZNF75A_M06254_1.94d.bed	0.10526315789473684	22	209	41682	2;2;1;1;1;4;0;3;0;2;2;1;5;1;0;0;0;1;4;0;3;1;1;3;0;1;0;1;0;1;2;0;0;4;2;1;2;1;1;0;0;1;1;2;0;5;6;3;2;1;1;4;2;2;1;1;0;0;2;4;5;1;1;4;2;0;0;2;0;1;1;2;1;1;1;3;3;1;2;0;1;1;1;1;4;3;1;0;0;0;2;0;1;0;3;3;2;1;2;3;2;1;1;2;1;1;0;1;1;2;2;4;0;0;0;1;1;3;0;0;2;0;0;0;0;1;2;1;1;0;0;2;2;2;1;0;1;2;0;4;2;1;1;0;1;1;2;1;1;2
NR1I2_M07567_1.94d.bed	0.10526315789473684	12	114	24671	1;0;1;0;0;0;0;1;1;1;2;0;1;0;0;2;0;1;0;1;0;0;1;0;0;1;0;0;1;1;1;1;2;0;0;2;2;2;0;2;1;3;0;0;1;0;1;2;0;1;1;0;1;0;0;2;0;1;0;0;0;2;1;0;0;0;0;0;1;1;0;1;0;0;2;0;2;0;0;0;2;0;1;3;2;0;1;1;0;1;1;0;1;1;0;0;0;1;3;0;0;1;0;0;0;0;4;0;0;0;1;3;0;3;3;1;0;1;1;1;1;1;1;0;2;0;2;1;2;0;1;0;0;3;1;1;0;0;0;0;1;3;0;0;0;0;2;0;0;2
CLOCK_M05596_1.94d.bed	0.10526315789473684	2	19	15097	1;0;0;0;0;0;0;0;0;0;0;0;0;0;1;0;0;0;0;0;0;1;0;0;0;1;0;0;0;1;0;0;1;0;0;0;0;0;0;1;0;0;0;0;0;1;0;0;0;0;0;0;0;0;0;0;0;0;1;0;0;0;0;0;0;1;0;0;0;0;1;0;0;0;0;0;0;0;0;0;0;0;0;0;0;0;0;0;0;0;0;0;1;0;0;0;0;0;0;0;0;0;0;0;0;0;0;0;0;0;0;0;0;0;0;0;0;0;1;0;0;0;0;0;0;0;0;1;0;0;0;0;0;0;0;0;0;0;0;1;0;0;0;0;0;1;1;0;0;1
NR4A1_M09892_1.94d.bed	0.10465116279069768	9	86	25357	3;0;0;0;0;2;0;0;1;1;0;1;1;1;0;0;1;0;1;0;1;1;0;0;0;1;0;0;0;1;0;0;0;1;0;0;1;2;0;0;0;1;0;0;2;1;0;1;2;0;0;1;1;0;0;1;0;0;3;2;0;1;1;1;0;0;1;0;0;0;1;1;0;0;3;0;1;0;0;1;0;0;0;1;0;0;0;0;1;1;0;1;2;2;0;0;0;0;3;1;1;2;0;0;2;0;0;0;0;2;0;1;0;1;0;2;2;1;1;0;1;0;0;0;0;0;1;2;0;0;0;2;0;1;1;0;1;0;0;0;0;0;0;1;0;0;0;0;1;1
HOXA13_M09621_1.94d.bed	0.10416666666666667	5	48	22524	2;1;0;0;1;1;0;0;1;2;0;0;0;1;1;0;1;0;2;1;0;0;0;0;0;0;0;0;0;0;1;0;0;1;0;0;0;0;0;0;0;0;1;0;0;0;0;0;0;0;0;0;1;0;0;0;0;0;2;0;0;0;0;0;1;0;0;1;0;1;0;0;0;0;0;1;0;0;0;0;1;0;0;0;1;0;0;0;0;0;0;0;0;0;0;0;1;1;1;0;1;1;0;0;0;1;0;0;0;1;0;1;0;1;0;0;0;0;0;0;0;0;1;1;0;1;0;0;0;0;0;2;1;0;0;0;0;0;1;0;0;1;0;0;1;0;1;0;1;1
RARA_M10176_1.94d.bed	0.10416666666666667	5	48	17693	2;0;0;1;0;1;0;0;0;0;1;0;0;0;0;1;0;0;0;0;0;0;1;1;0;1;0;1;0;0;0;0;0;0;0;1;0;0;0;0;1;0;0;0;0;0;0;1;0;0;0;0;1;1;0;0;2;0;0;0;0;0;1;0;1;0;0;0;0;0;1;0;1;0;1;0;0;0;0;1;0;0;0;1;1;2;0;0;0;0;0;0;0;0;0;1;1;1;0;0;1;0;0;0;0;0;0;0;0;1;0;0;1;0;0;0;0;0;0;1;0;0;2;1;0;0;0;0;0;0;1;0;0;1;2;0;0;1;2;0;0;0;0;0;1;0;0;0;0;2
NFIA_M05936_1.94d.bed	0.10344827586206896	6	58	20119	1;1;0;0;0;1;0;1;1;0;0;1;1;0;0;1;0;1;0;0;0;1;1;0;2;0;1;0;1;0;0;0;0;0;0;0;0;0;0;0;0;0;0;0;0;0;0;0;1;1;1;0;1;0;1;2;0;0;2;0;1;0;0;0;0;2;0;0;0;0;0;0;0;1;0;0;0;1;2;0;1;0;0;1;0;0;0;0;0;0;0;0;3;1;0;1;0;0;0;0;0;1;1;0;0;0;2;0;0;0;0;0;0;0;0;0;0;0;1;0;1;0;0;0;0;1;1;1;0;0;0;0;0;2;0;0;0;0;1;0;1;1;0;1;0;1;1;1;0;1
ZBTB7C_M06237_1.94d.bed	0.10294117647058823	7	68	16017	1;0;0;0;0;0;0;0;1;0;0;1;0;0;1;0;0;0;0;3;1;0;1;0;2;1;0;0;0;1;0;0;0;0;1;1;0;1;1;1;1;4;0;2;0;1;1;0;1;1;0;0;0;1;0;0;1;0;2;0;0;1;0;2;1;0;0;0;1;0;0;1;2;0;0;0;0;1;0;0;0;1;0;2;0;0;0;0;0;1;0;0;0;1;0;0;0;0;0;1;0;1;0;0;0;2;0;1;0;0;0;0;1;0;1;0;0;0;0;2;0;1;0;0;1;0;0;1;0;0;0;1;1;1;0;1;0;1;0;1;0;1;0;0;0;0;0;0;0;1
KLF1_M08884_1.94d.bed	0.10285714285714286	162	1575	196217	11;11;13;9;17;11;12;13;12;14;18;7;11;7;15;9;7;14;12;12;14;11;6;12;19;11;15;10;11;9;13;11;13;12;11;17;7;12;11;7;7;9;10;7;13;7;11;15;11;11;15;4;7;12;13;6;7;9;11;7;6;12;5;10;12;10;14;9;9;8;12;14;19;11;8;9;16;7;10;10;10;7;6;12;5;13;6;9;7;11;4;3;11;5;4;6;11;9;7;10;8;10;5;12;15;11;7;11;14;10;15;10;8;7;16;12;14;9;9;10;15;15;9;10;8;18;8;9;15;11;9;11;13;16;13;8;12;6;5;13;10;11;16;7;9;12;12;8;12;14
ZNF184_ZNF184.RCADE.bed	0.10285714285714286	18	175	36733	4;2;0;2;0;3;0;0;4;0;2;1;2;0;2;0;0;2;0;1;0;1;1;2;1;0;2;0;1;1;1;3;4;1;0;1;0;2;2;1;2;3;3;0;1;1;0;1;2;3;2;2;1;1;1;1;2;2;1;1;2;0;1;0;1;1;2;1;1;1;1;2;0;1;1;1;1;0;1;1;1;1;3;0;1;1;2;1;0;1;0;2;1;1;1;1;0;1;3;0;4;2;4;1;2;2;1;1;1;1;2;1;1;1;1;1;0;0;3;1;0;0;1;1;0;2;3;0;0;1;0;0;0;2;2;0;0;0;3;1;1;1;1;1;1;0;1;0;1;2
PLAG1_M02715_1.94d.bed	0.10277492291880781	100	973	98607	6;1;4;6;12;6;10;4;2;7;4;8;5;5;4;5;3;2;10;1;12;9;6;8;5;7;5;5;9;3;9;3;10;7;7;9;3;8;8;10;4;5;5;8;5;5;6;6;5;6;5;6;7;10;12;6;5;8;6;3;7;11;8;11;7;9;3;2;11;10;4;3;6;4;2;5;5;9;8;5;7;8;12;8;5;6;6;7;15;12;9;8;7;10;8;4;7;5;7;2;8;6;10;6;14;4;8;7;7;7;11;3;6;6;12;5;7;6;7;2;12;3;4;10;13;3;3;7;2;6;8;6;5;10;3;8;11;4;3;3;5;4;4;5;2;2;3;7;13;7
NR1I2_M08993_1.94d.bed	0.10256410256410256	8	78	22334	1;1;0;0;2;1;0;0;1;0;1;0;1;0;0;0;1;0;3;0;1;0;0;1;2;0;1;1;0;2;0;0;0;4;0;1;0;0;1;0;0;0;1;0;0;1;0;0;1;1;0;1;0;1;2;0;0;0;0;0;0;1;0;0;1;0;0;0;1;0;0;1;0;1;0;0;0;1;1;0;1;1;0;3;0;0;0;0;0;0;1;0;1;0;1;0;0;3;0;0;1;0;0;1;0;1;0;0;0;0;0;0;0;2;1;0;0;1;0;0;1;1;0;1;0;0;1;1;1;1;1;0;0;2;0;0;0;1;0;1;0;1;0;1;1;0;1;1;0;1
ZNF71_M10438_1.94d.bed	0.10242146596858638	313	3056	353190	22;20;18;27;21;32;21;23;17;15;20;14;18;16;14;13;26;15;15;19;13;31;24;21;27;24;19;16;18;20;22;22;14;33;24;22;16;19;19;24;21;24;25;18;27;21;24;24;30;20;23;18;15;29;29;20;21;15;21;23;31;25;20;27;26;27;19;22;22;19;14;10;23;17;17;17;18;26;22;16;24;22;22;15;26;29;25;22;26;21;20;29;27;18;29;22;22;27;24;20;26;18;22;25;21;16;19;19;21;18;30;14;24;12;15;15;18;12;24;14;19;14;16;23;11;22;13;11;22;18;9;14;18;1…
ZNF571_ZNF571.RCADE.bed	0.10236948377365834	2104	20553	2296199	156;136;150;123;140;152;158;148;156;139;142;161;157;156;181;167;170;180;162;150;145;174;140;158;165;147;134;149;168;140;156;163;149;141;155;162;140;149;149;138;156;137;172;127;157;181;184;163;144;189;152;144;154;166;137;139;123;143;132;119;131;134;125;118;103;126;158;156;149;139;119;111;131;187;194;136;103;114;122;115;123;142;126;97;116;107;99;104;109;89;79;101;124;113;140;117;112;109;101;127;86;…
SPIC_M06140_1.94d.bed	0.10224438902743142	41	401	66138	5;6;3;6;3;4;3;2;1;5;3;2;0;1;3;5;2;5;0;2;1;4;4;1;5;2;1;2;2;0;2;3;2;3;4;1;4;1;1;2;0;2;4;0;3;3;5;1;5;5;2;2;4;4;4;4;3;6;1;3;5;4;5;4;7;4;6;3;3;1;1;2;3;4;3;2;1;4;5;3;2;3;3;6;2;0;1;2;5;0;3;2;3;2;1;5;5;4;3;2;2;1;2;4;2;2;2;3;2;1;4;1;2;1;4;3;3;3;1;2;3;5;1;3;3;0;1;2;1;2;0;0;1;0;4;1;4;0;2;6;0;1;2;3;5;3;1;3;3;4
MEIS1_M06401_1.94d.bed	0.10185185185185185	11	108	27124	3;0;0;0;2;0;0;1;0;1;1;1;1;1;1;1;0;0;0;0;0;1;3;3;0;1;0;2;1;0;0;0;3;0;0;0;0;1;0;0;0;2;2;1;0;0;0;0;4;1;1;0;0;0;0;0;1;0;0;3;0;0;3;3;0;0;2;0;1;0;0;0;0;0;1;0;1;0;0;2;0;3;0;0;0;0;1;2;0;0;0;0;0;0;0;2;2;0;1;2;2;0;2;2;0;0;0;0;0;0;0;1;1;0;0;1;0;3;0;1;0;2;0;0;0;1;0;1;1;0;2;1;1;2;1;0;2;0;0;2;2;2;0;0;1;0;0;1;0;3
ZNF35_M10404_1.94d.bed	0.1017191977077364	71	698	105260	8;5;7;6;6;7;9;5;8;5;3;8;6;6;7;4;8;5;5;8;8;6;3;7;4;6;4;4;4;5;3;4;6;5;0;5;2;7;5;2;2;12;2;4;3;5;4;2;4;8;4;2;2;1;1;5;7;5;4;2;5;4;7;6;4;4;5;3;2;2;8;4;6;6;4;5;6;3;5;5;4;2;5;2;4;5;9;5;6;5;5;3;5;3;3;3;3;4;11;6;4;4;1;4;3;6;10;5;6;3;3;4;3;5;6;1;2;7;1;6;1;1;5;4;3;3;3;3;8;3;6;5;4;5;5;6;2;6;6;6;4;6;3;0;7;1;9;5;4;7
HSF1_M08821_1.94d.bed	0.1016949152542373	12	118	26936	2;1;0;0;0;0;2;1;1;1;1;0;0;2;1;0;0;1;0;0;0;1;0;0;1;1;1;0;1;0;1;1;0;2;1;0;1;2;1;1;0;1;0;0;2;1;1;0;0;1;0;1;0;0;2;0;0;1;1;0;3;2;2;2;2;1;1;1;1;0;1;1;2;0;1;0;0;2;0;0;0;1;1;0;1;2;0;1;1;1;0;2;3;0;1;2;1;3;0;0;0;1;0;1;1;0;0;0;2;0;0;1;0;0;0;2;1;0;2;0;3;1;1;2;2;0;0;0;0;1;2;0;0;1;1;3;0;1;1;0;0;1;2;0;0;0;1;0;1;1
ZNF791_ZNF791.MEME.bed	0.1015625	26	256	36770	1;0;1;3;2;4;0;0;0;1;1;4;3;3;0;2;3;5;0;2;4;1;1;0;1;2;0;2;2;6;2;2;2;0;1;1;1;2;3;4;2;1;1;2;0;1;0;3;2;3;1;3;1;4;1;1;3;0;1;2;3;2;0;4;4;3;2;0;1;1;1;2;2;1;0;1;2;2;5;0;5;1;0;3;0;1;5;2;2;0;0;2;1;3;1;2;3;4;1;1;0;2;1;1;2;2;3;0;4;2;3;1;2;1;1;0;1;3;4;1;3;1;1;0;0;0;2;4;1;1;0;2;2;2;1;3;2;1;0;0;0;1;2;0;4;2;1;3;2;3
HES1_M08753_1.94d.bed	0.10151515151515152	67	660	99274	6;3;5;4;5;12;9;0;4;8;6;2;7;3;4;7;2;8;9;6;8;3;3;7;5;3;3;8;4;9;6;6;5;8;3;2;4;2;7;3;2;2;4;2;5;1;3;3;3;2;8;0;6;4;5;6;7;3;0;3;1;1;2;5;3;2;2;4;1;0;7;7;15;2;4;4;4;3;8;5;2;0;5;3;2;4;2;1;4;4;5;6;6;2;4;4;5;5;0;5;2;4;4;7;6;3;7;6;10;1;5;10;3;4;8;3;3;2;4;6;5;3;3;5;4;7;2;6;6;1;6;2;7;5;3;8;5;4;2;3;8;3;2;8;0;4;2;6;1;13
SCRT2_M06080_1.94d.bed	0.10144927536231885	7	69	23395	1;0;1;0;1;0;0;1;0;0;1;0;0;2;0;1;1;0;1;0;1;0;0;1;4;1;0;1;1;1;1;0;0;0;0;2;0;0;0;1;0;1;0;1;0;1;0;0;1;0;0;0;0;1;1;0;0;0;1;0;1;0;0;0;0;0;0;0;0;1;0;2;0;0;0;0;0;1;1;1;0;0;0;1;0;0;2;1;0;0;0;1;0;2;0;0;0;0;0;1;1;1;0;0;1;0;0;0;0;0;1;0;0;0;0;0;0;0;0;0;0;0;0;1;1;0;1;0;1;2;1;1;1;0;0;0;0;0;1;0;0;1;1;0;0;0;4;0;0;2
RXRG_M06075_1.94d.bed	0.10135135135135136	30	296	35391	3;2;0;5;0;2;4;3;1;2;2;1;2;0;0;1;1;0;0;1;4;1;3;1;0;0;2;2;3;4;4;1;1;1;2;2;1;0;4;4;0;3;2;6;1;1;2;4;3;3;5;3;2;5;6;4;3;4;8;4;1;1;0;1;1;0;2;2;2;3;1;2;2;1;2;1;4;0;3;0;1;5;2;0;2;1;4;1;3;5;4;7;3;6;1;2;3;1;4;4;2;1;1;1;3;1;5;1;3;0;3;0;1;3;2;0;1;1;1;0;2;1;1;0;2;0;0;1;2;1;0;0;3;2;4;2;0;3;0;2;1;1;1;3;1;3;1;0;0;1
TBX15_M09201_1.94d.bed	0.10135135135135136	15	148	34866	2;1;1;0;2;0;1;0;0;0;1;1;0;1;2;1;1;1;1;2;2;2;0;1;1;2;2;0;1;2;0;0;0;1;0;0;1;1;0;1;0;0;0;2;1;2;1;0;2;0;0;2;1;1;1;2;0;1;3;1;1;1;2;1;1;1;0;0;1;0;0;0;2;1;3;1;1;0;3;0;1;1;0;1;1;0;1;1;0;0;2;2;1;1;0;0;4;0;3;3;1;1;1;0;1;1;1;1;0;1;0;3;1;0;1;1;0;0;0;0;1;1;2;1;1;1;1;2;0;2;1;1;2;1;1;1;3;1;1;1;3;1;1;1;1;1;0;0;1;3
ZNF713_M06251_1.94d.bed	0.10126582278481013	8	79	25537	2;0;1;0;0;1;1;0;1;1;0;0;1;2;1;2;0;2;0;1;0;0;1;0;0;0;0;0;2;0;1;0;0;0;0;0;1;0;0;0;1;1;0;1;2;1;1;2;0;0;0;0;0;1;1;0;0;0;1;0;0;0;2;0;0;0;1;0;0;1;0;0;0;0;1;1;0;0;1;2;0;0;1;0;0;1;0;1;0;0;0;0;2;0;0;0;0;2;2;3;0;0;2;1;1;1;0;0;0;0;1;0;0;0;0;1;0;0;1;0;0;1;0;0;2;1;1;0;0;0;0;1;0;0;0;0;1;0;0;0;0;2;1;0;1;0;1;2;1;1
RXRA_M06070_1.94d.bed	0.10097719869706841	31	307	36212	3;0;4;1;2;3;2;2;2;1;1;2;0;0;0;1;1;0;1;2;3;2;1;2;0;2;1;2;7;3;2;2;0;2;2;1;1;4;1;3;1;4;3;3;2;1;4;5;3;3;4;4;2;6;6;3;2;6;5;4;0;0;1;1;0;0;4;2;3;2;1;2;2;3;0;3;2;2;1;0;3;4;1;0;2;4;3;1;6;5;5;4;5;6;1;3;3;0;5;4;3;0;2;0;3;3;3;2;2;1;2;0;4;2;0;1;1;1;1;1;1;1;2;1;1;0;0;2;1;2;0;0;3;2;5;2;0;2;0;3;2;0;1;3;1;3;1;0;0;1
MEIS1_M09076_1.94d.bed	0.10077519379844961	13	129	31684	2;0;0;2;2;0;2;2;0;0;2;2;4;0;0;0;0;2;4;0;2;0;0;0;0;4;8;2;0;0;0;0;0;0;4;2;0;0;0;0;0;0;0;0;4;0;0;0;0;0;4;0;0;0;0;0;0;0;0;0;2;2;0;4;4;0;0;0;0;0;0;0;0;0;2;2;0;4;0;0;2;0;2;0;0;2;0;0;0;0;0;0;0;0;2;0;2;2;2;2;0;0;4;0;2;2;0;2;0;0;0;2;0;0;0;0;2;0;0;0;0;0;0;0;2;0;0;2;0;0;0;0;4;0;0;0;0;0;0;2;0;0;6;0;0;2;2;2;0;2
ATF4_M06454_1.94d.bed	0.10074626865671642	27	268	51255	2;3;2;1;0;0;2;1;1;2;2;3;2;0;1;2;0;2;3;2;1;2;2;4;4;5;3;4;3;0;2;4;2;1;2;1;2;1;3;2;2;0;1;4;1;4;1;3;2;2;2;1;1;2;0;0;3;4;5;1;3;0;2;0;0;2;2;3;3;2;1;1;1;1;0;3;2;1;2;1;1;3;3;3;0;1;1;2;3;5;2;3;1;3;2;2;4;1;4;1;2;2;7;3;1;1;1;0;4;2;0;0;3;1;0;1;3;1;1;0;1;3;0;0;0;1;2;1;1;0;0;3;2;2;3;2;1;2;1;3;2;3;0;3;0;1;0;1;1;2
PPARA_M09921_1.94d.bed	0.10064935064935066	31	308	37711	1;2;2;5;0;2;2;3;1;4;2;1;2;1;0;1;1;0;1;1;4;1;3;1;0;0;2;2;2;4;3;1;2;1;2;2;2;0;4;4;0;3;2;6;1;1;2;3;3;4;7;2;2;5;6;4;3;5;7;4;0;0;0;2;1;0;3;1;2;3;1;2;2;1;2;1;5;0;3;1;1;5;1;0;2;1;5;1;4;6;4;8;3;6;2;1;3;1;4;3;2;1;1;1;3;1;5;1;3;0;3;1;1;4;1;1;1;1;1;0;2;1;1;1;2;1;0;1;2;2;0;0;4;2;4;2;0;2;0;3;2;1;1;2;1;3;1;0;0;1
ZNF34_M10393_1.94d.bed	0.10021321961620469	47	469	75591	3;3;5;5;5;3;3;3;4;3;7;2;1;6;4;4;2;2;1;3;2;3;5;2;5;0;1;6;2;1;0;3;2;2;5;1;3;5;2;3;2;3;1;1;2;1;4;4;3;3;3;3;2;1;4;4;6;0;3;4;3;5;4;5;5;5;3;1;3;2;1;4;3;1;4;2;2;2;3;3;7;2;6;3;3;4;4;4;4;5;3;8;3;6;3;3;3;2;3;5;3;4;3;4;2;4;2;1;4;1;5;2;3;3;3;3;2;0;4;2;2;3;7;2;3;1;4;3;6;4;6;0;6;3;3;3;4;1;3;2;1;2;3;3;3;4;5;1;3;4
ZNF140_M09333_1.94d.bed	0.1	6	60	22483	1;0;0;1;1;0;0;0;2;0;0;0;0;0;0;0;3;0;1;0;1;0;0;0;0;0;0;0;1;0;0;1;0;0;1;2;0;0;0;1;0;1;0;0;0;0;0;0;0;2;0;0;0;0;0;1;0;0;0;0;1;0;0;0;0;1;0;1;0;0;0;0;0;0;0;0;0;0;1;1;2;1;0;0;0;0;0;0;0;0;3;0;0;0;0;2;0;0;1;1;0;1;0;1;0;1;0;0;0;1;0;1;0;0;0;1;0;1;1;0;0;0;1;0;0;1;1;1;0;2;0;0;0;0;1;1;2;0;0;1;1;0;0;0;0;2;0;0;0;2
GFI1_M08723_1.94d.bed	0.1	16	160	38633	2;1;1;2;0;1;1;0;3;1;1;0;1;0;0;0;1;1;0;1;1;5;0;1;0;0;2;1;2;1;0;3;1;3;0;1;0;1;1;1;1;2;4;0;2;1;1;0;2;0;0;0;1;2;2;0;2;2;2;2;1;1;2;1;2;1;0;2;2;0;2;0;1;1;2;2;1;0;0;1;0;0;1;2;1;1;1;2;0;0;0;1;0;0;0;2;1;0;1;1;0;0;1;1;0;0;1;0;1;4;1;0;1;0;2;1;2;1;1;1;1;0;1;4;0;1;1;1;3;2;2;3;1;2;1;0;2;2;1;2;0;1;1;0;0;0;1;2;0;3
ARID5A_M00144_1.94d.bed	0.1	3	30	18213	2;0;0;0;0;0;1;0;0;1;0;1;0;0;0;1;0;0;0;0;0;0;0;0;0;0;0;0;0;0;0;0;1;0;0;0;0;0;0;0;0;0;0;0;0;0;1;0;0;0;1;1;0;0;1;0;1;0;0;0;0;1;0;0;0;0;0;0;0;0;0;1;0;1;0;0;0;0;0;0;0;0;0;0;0;0;0;0;0;0;0;0;0;1;0;0;0;1;0;2;1;0;1;0;0;1;0;0;0;0;0;0;1;0;0;0;0;0;0;0;0;0;0;1;0;0;0;0;0;0;0;0;0;0;1;0;0;0;0;0;0;0;1;0;1;0;1;0;0;1
SKOR2_M09135_1.94d.bed	0.1	3	30	17365	1;0;1;1;0;1;0;0;0;0;1;0;1;0;0;0;0;0;0;1;0;0;1;0;0;0;0;1;0;0;1;0;0;0;0;0;0;0;0;0;0;0;0;0;0;0;0;0;0;0;0;0;0;0;0;0;0;1;0;0;0;0;1;0;0;1;0;0;2;0;0;0;0;0;0;0;0;0;0;0;0;0;0;0;0;0;0;0;0;0;0;0;0;0;0;0;0;0;1;0;0;0;1;0;1;1;0;0;0;0;0;0;0;0;0;0;0;1;0;1;1;0;0;0;0;0;0;1;1;0;1;0;0;0;1;0;0;0;0;0;1;0;0;0;0;0;0;0;1;1
ZNF419_ZNF419.RCADE.bed	0.1	52	520	63237	4;3;1;3;2;4;3;1;3;5;2;5;4;3;2;6;2;2;2;3;1;5;5;4;1;3;5;8;0;3;2;2;3;2;4;3;1;3;4;4;1;4;6;3;3;3;4;4;5;4;4;3;3;4;4;2;4;4;5;4;4;4;3;3;5;3;4;3;4;6;4;4;1;1;2;3;6;1;5;4;1;5;2;2;7;7;2;2;3;2;1;7;4;6;2;3;5;3;6;5;2;5;3;8;2;1;6;2;2;6;5;1;5;8;1;0;5;7;5;1;2;3;8;7;3;4;4;2;5;4;6;1;3;4;1;2;5;4;3;3;4;3;2;2;3;1;4;1;4;4
DMRTA1_M08577_1.94d.bed	0.1	3	30	21859	1;1;1;0;0;0;0;0;0;0;0;0;0;1;0;0;0;3;0;0;0;0;0;0;0;0;1;0;0;0;0;0;0;1;0;1;0;0;0;0;1;0;0;0;0;0;0;0;0;0;0;0;0;0;0;0;2;0;0;1;0;0;0;0;0;0;0;0;0;0;0;0;0;0;0;0;0;0;0;0;0;0;0;0;2;0;0;0;0;0;0;0;0;0;0;0;0;0;0;0;1;0;0;0;0;0;0;0;0;0;0;0;1;0;0;0;1;0;1;0;0;1;0;0;0;0;0;1;2;0;1;0;1;0;0;0;0;0;0;0;0;0;1;0;0;0;0;1;0;1
ZNF74_ZNF74.MEME.bed	0.09865470852017937	22	223	79782	6;2;0;0;2;3;2;2;3;1;4;1;2;7;1;2;2;2;1;3;2;0;1;4;1;2;1;4;0;2;1;2;3;1;0;1;0;3;1;0;0;1;1;0;4;2;0;0;0;0;1;1;1;1;2;1;4;0;0;0;1;2;0;0;0;0;1;0;0;2;1;1;2;0;1;0;3;3;1;2;4;0;1;0;0;3;2;1;1;1;0;2;1;1;2;1;1;2;2;0;1;0;0;1;1;0;0;3;0;2;1;1;0;1;5;4;2;1;1;0;5;3;2;2;1;2;1;3;1;2;0;1;0;3;2;1;3;1;2;1;3;2;3;2;4;2;3;1;0;3
ZSCAN9_M09421_1.94d.bed	0.09859154929577464	7	71	24603	3;0;0;0;0;0;0;2;0;1;1;0;0;0;0;0;1;0;3;1;1;1;0;1;0;0;1;0;1;0;0;0;0;0;1;0;0;0;0;1;1;2;1;0;0;0;1;1;1;0;1;0;0;2;0;1;1;0;0;0;0;0;0;1;0;0;0;0;1;0;0;0;1;0;0;1;0;0;0;1;1;1;0;0;1;0;0;0;2;0;0;1;0;0;0;0;0;1;0;1;1;1;0;1;0;0;0;1;1;1;2;0;0;0;1;0;0;3;1;0;0;0;1;0;0;1;0;0;0;1;0;0;1;0;1;0;0;1;1;1;1;0;0;0;0;1;0;1;1;1
ZNF248_ZNF248.RCADE.bed	0.09836065573770492	12	122	50975	1;1;0;2;0;1;1;1;1;2;1;3;3;0;1;1;0;2;0;1;2;1;2;5;0;0;1;1;0;1;0;0;1;0;2;0;0;0;1;3;1;0;1;2;0;1;2;3;0;1;2;1;0;1;1;1;1;1;1;1;2;1;1;0;0;1;1;1;0;0;2;1;0;1;0;3;1;1;0;0;0;1;0;0;0;0;1;0;1;0;3;2;2;0;0;2;0;0;2;0;0;1;1;1;2;2;0;1;0;0;0;0;0;0;2;0;0;0;0;0;0;0;0;1;0;0;0;1;0;1;1;1;1;0;2;1;2;0;0;0;0;0;1;1;0;2;0;1;0;2
ZNF680_M10401_1.94d.bed	0.09815950920245399	16	163	39529	2;1;2;1;1;1;1;1;1;1;1;0;1;3;1;1;3;1;0;4;1;2;2;1;1;1;0;1;0;0;1;3;0;0;1;0;0;3;2;1;0;1;2;2;0;1;0;0;1;0;2;3;0;0;1;1;1;1;1;0;3;1;1;0;1;2;0;1;2;1;1;1;0;1;1;1;0;0;0;0;2;2;1;2;1;1;0;1;2;1;3;1;2;0;1;2;3;1;2;0;5;3;2;3;1;2;0;1;0;1;1;0;0;1;0;1;0;1;0;3;0;2;3;2;1;1;0;1;1;1;0;2;1;0;0;1;0;0;0;0;0;0;3;3;0;3;1;0;1;1
BHLHA15_M06569_1.94d.bed	0.09815950920245399	16	163	32730	3;1;2;0;0;0;3;1;2;1;1;1;1;1;2;1;0;2;1;2;1;1;1;3;1;1;2;1;1;1;1;0;1;1;0;1;0;0;0;0;0;0;1;0;1;3;2;2;1;0;1;1;2;1;1;0;2;0;3;2;2;1;0;2;0;1;0;0;1;1;0;4;0;0;1;0;1;2;1;0;1;0;3;1;3;0;1;2;1;3;0;0;0;3;1;1;3;0;0;2;1;0;1;1;3;1;1;1;1;0;2;2;0;1;2;2;1;3;0;0;2;1;2;2;0;2;2;3;0;2;0;0;1;1;0;1;1;0;0;0;1;1;1;3;1;1;2;1;0;1
ZNF675_M10406_1.94d.bed	0.09811320754716982	26	265	51342	4;2;1;1;1;4;5;2;4;1;2;1;2;4;2;0;2;5;2;2;1;0;2;1;2;3;1;3;0;2;2;3;0;3;1;0;2;1;1;4;1;0;0;3;1;1;1;1;1;1;2;2;2;1;2;1;2;2;6;1;1;1;3;2;1;3;2;2;0;4;0;2;1;2;2;2;2;2;1;1;0;0;4;0;3;3;6;0;4;3;4;2;0;1;2;0;4;3;1;0;1;0;0;3;3;4;2;3;0;2;3;0;1;3;4;0;4;1;1;2;4;1;3;0;0;1;2;2;3;0;0;0;0;1;1;1;3;0;1;0;1;3;2;1;1;1;4;2;2;3
RXRA_M09959_1.94d.bed	0.09803921568627451	30	306	37219	1;2;2;4;0;2;2;3;1;4;2;1;2;0;0;1;1;0;1;2;4;1;3;1;0;0;2;2;1;5;3;2;1;0;2;3;2;0;4;4;0;3;2;7;1;1;2;3;3;4;5;2;1;4;7;4;3;5;7;4;0;0;0;2;2;0;2;3;2;3;1;2;2;1;2;1;5;0;3;0;1;4;2;0;2;1;5;1;4;6;4;8;3;6;2;1;4;1;4;3;2;1;1;1;3;1;5;1;3;0;3;1;2;4;2;1;1;1;1;0;2;1;1;0;2;1;0;1;2;2;0;0;3;2;2;2;0;2;0;3;2;1;1;3;1;3;1;0;0;1
RBAK_M09331_1.94d.bed	0.09782608695652174	9	92	24326	1;0;4;0;0;0;1;0;1;1;0;1;1;2;0;1;1;0;0;2;0;0;0;1;1;1;0;0;0;2;1;0;0;1;2;2;1;0;0;0;0;0;1;0;0;0;0;0;0;2;1;1;0;0;1;0;0;0;1;0;0;2;0;0;1;0;1;1;0;1;0;2;1;1;1;0;0;0;1;0;0;0;0;1;1;0;1;1;0;0;1;1;1;0;2;2;0;0;2;0;0;1;0;1;2;1;0;0;0;1;1;1;0;1;0;2;0;0;2;2;1;0;0;2;2;0;0;0;0;0;2;0;0;0;1;1;0;2;0;1;0;0;0;0;0;0;0;1;1;2
ZNF567_ZNF567.RCADE.bed	0.09774436090225563	39	399	94842	5;1;4;3;6;4;6;1;4;3;3;4;3;3;4;3;1;5;3;2;2;1;2;4;5;3;4;3;5;8;1;0;3;5;4;4;2;0;4;3;1;4;1;2;1;3;1;2;3;1;2;4;2;0;0;4;2;4;1;2;2;2;2;3;2;0;4;1;4;1;2;2;2;1;4;1;2;1;3;3;3;2;5;3;4;2;1;0;4;0;3;4;0;0;0;3;3;1;2;1;3;1;3;5;0;2;5;2;3;2;2;1;6;2;4;1;4;1;1;5;2;3;2;2;9;4;7;2;1;4;1;1;4;4;4;3;5;3;1;1;2;3;0;2;3;5;4;5;1;3
FOXB1_M05711_1.94d.bed	0.0975609756097561	8	82	35410	2;0;0;0;0;0;0;0;0;0;0;0;0;0;0;0;0;0;0;1;2;1;2;0;0;1;0;2;0;0;0;2;0;0;0;0;0;1;1;0;0;1;0;0;2;0;0;0;0;0;0;1;1;0;0;1;1;1;0;1;0;1;0;2;3;0;0;0;0;3;1;0;0;0;0;0;0;0;0;0;0;2;1;0;0;2;2;1;0;1;0;0;2;2;2;0;0;1;0;0;0;1;0;0;1;0;0;0;0;0;0;1;0;0;0;0;2;0;2;0;1;0;0;0;0;3;0;0;0;0;1;0;1;0;0;0;0;0;2;0;4;1;3;2;2;0;2;0;0;2
ZNF25_ZNF25.MEME.bed	0.0975609756097561	16	164	47197	1;2;3;1;0;1;2;0;0;1;0;2;0;1;1;2;1;2;0;2;0;2;0;2;2;1;3;2;1;2;1;1;3;3;0;1;0;1;0;0;1;2;1;1;1;3;0;1;1;2;1;3;0;0;2;0;3;0;0;1;1;0;1;1;0;0;0;1;1;0;0;1;2;0;0;0;3;0;0;2;3;1;1;0;0;0;0;1;0;1;2;1;0;0;1;2;0;0;0;0;3;0;1;0;0;4;1;0;0;4;1;1;0;2;0;2;3;0;2;2;1;1;2;0;1;1;0;1;2;1;1;1;3;1;2;3;3;2;1;0;2;0;2;3;2;0;2;0;0;3
ZNF302_ZNF302.RCADE.bed	0.09722222222222222	14	144	33267	2;1;1;2;1;1;0;1;1;1;0;2;1;1;4;2;0;2;0;1;3;0;2;1;1;1;1;2;3;1;2;1;3;0;0;0;2;2;1;2;1;0;0;2;1;0;1;4;1;1;2;3;2;1;2;0;0;2;1;0;1;1;1;0;0;0;0;0;2;1;0;0;4;1;0;0;1;1;0;0;3;1;1;0;0;2;1;1;0;4;0;1;0;0;2;1;0;0;1;1;0;1;0;0;1;0;0;0;1;0;3;0;3;0;1;0;1;0;1;0;0;0;0;0;3;0;1;0;0;1;0;1;1;0;2;3;0;1;2;1;1;0;1;1;0;0;0;2;0;2
HSF4_M05842_1.94d.bed	0.09714285714285714	17	175	36115	1;1;0;2;1;1;3;3;1;1;1;1;1;3;1;1;0;3;0;0;1;2;2;1;0;2;0;0;3;1;3;2;0;1;1;1;0;2;1;1;0;1;2;1;5;1;1;0;1;1;1;1;0;0;2;0;0;1;1;1;4;3;2;1;2;2;3;1;1;1;1;1;3;2;1;0;0;2;0;1;0;1;1;1;1;1;2;1;1;0;0;2;2;1;1;3;0;1;0;1;1;0;1;1;2;1;0;0;3;1;0;1;0;1;0;0;1;3;3;2;3;1;0;3;2;2;0;3;0;1;2;0;0;0;2;3;1;1;1;0;0;1;2;0;1;0;1;1;1;1
E2F7_M08594_1.94d.bed	0.0967741935483871	6	62	21757	1;2;0;0;1;1;0;0;0;0;1;1;0;1;1;0;0;0;2;0;0;0;2;0;0;1;0;0;0;0;1;1;1;1;0;0;1;0;0;0;0;1;1;2;0;0;1;1;0;0;0;0;0;1;0;0;0;0;0;0;0;1;0;0;0;0;0;1;1;0;0;0;0;0;0;0;0;0;0;1;2;0;1;0;0;0;0;0;0;0;0;0;1;1;1;0;1;1;0;1;0;1;1;1;1;0;0;0;0;1;1;1;0;0;1;1;0;0;1;0;0;0;2;0;1;2;0;1;0;0;1;0;0;1;1;0;1;0;0;0;0;0;0;0;0;1;0;0;0;1
GLIS2_M08731_1.94d.bed	0.0962962962962963	39	405	35943	6;4;3;4;6;3;1;3;2;3;0;1;3;1;1;2;6;5;2;1;1;2;2;3;5;3;1;3;3;2;1;3;4;2;5;3;4;2;4;2;2;5;2;8;1;2;5;3;3;2;3;5;5;4;2;5;2;2;3;3;4;5;3;4;3;4;2;4;3;2;4;2;2;5;1;2;4;1;2;1;2;2;4;1;2;2;2;5;1;4;3;3;2;2;2;1;3;1;5;4;3;4;6;3;4;3;4;4;7;4;5;3;2;3;2;2;2;2;3;6;2;3;1;2;3;1;2;0;4;1;2;0;2;0;0;1;1;1;3;3;2;0;0;3;1;2;1;0;1;2
FOXP1_M08697_1.94d.bed	0.09615384615384616	5	52	22363	1;1;0;0;0;0;0;2;1;0;2;0;0;0;0;0;1;0;0;1;0;0;0;0;0;0;2;0;0;0;1;0;0;1;1;0;0;0;0;1;1;0;0;0;1;0;0;0;0;0;1;0;0;1;1;0;1;0;0;0;1;0;0;0;0;0;0;0;0;0;1;0;0;0;0;0;0;0;0;0;0;0;2;0;1;2;0;0;0;0;0;0;0;1;1;0;0;1;0;0;0;1;0;1;0;0;0;0;1;0;0;0;1;1;1;0;1;0;0;1;1;0;1;0;0;0;0;0;0;0;0;0;0;0;0;0;0;0;1;1;0;0;1;0;1;1;1;0;3;1
MYCL_M07013_1.94d.bed	0.096045197740113	17	177	26740	2;0;3;1;0;1;2;0;1;2;2;2;0;1;4;0;6;0;5;1;0;3;2;2;1;0;1;2;0;1;3;2;2;1;0;0;1;3;1;1;1;1;3;1;0;1;5;1;0;0;3;5;1;0;1;2;0;2;2;1;1;1;1;1;1;2;1;1;0;1;1;0;2;0;0;3;1;0;2;3;2;1;0;0;0;1;1;2;1;0;0;3;1;0;1;0;3;1;2;1;0;0;1;0;3;1;2;3;0;2;0;2;0;0;1;0;0;1;1;1;2;0;1;0;3;0;2;1;1;1;1;0;1;1;1;1;1;1;0;0;1;0;0;1;0;1;2;0;1;3
THRA_M06211_1.94d.bed	0.09554140127388536	15	157	28718	1;1;1;0;5;0;0;1;1;0;0;3;2;0;2;2;2;2;0;0;0;1;1;0;2;2;2;1;0;0;1;0;4;0;0;1;0;1;1;0;0;0;2;0;1;0;3;0;2;0;2;1;0;0;0;0;3;1;0;1;2;2;0;2;0;2;2;2;1;0;1;0;1;0;2;2;2;0;0;0;0;2;2;1;1;0;0;0;0;0;2;0;2;0;3;4;4;2;1;0;0;5;0;0;1;2;1;0;2;0;0;0;2;3;1;2;0;0;0;0;1;3;2;2;4;0;2;0;0;1;2;0;1;0;2;1;0;2;1;0;0;3;0;2;0;0;3;0;2;2
E2F3_M05632_1.94d.bed	0.09523809523809523	2	21	15149	2;0;0;0;0;0;0;0;0;0;0;1;0;1;0;0;0;0;0;0;0;0;1;0;0;0;0;0;0;0;0;1;0;0;0;0;2;0;0;0;0;1;0;1;0;0;0;0;0;0;0;0;0;0;0;0;0;1;0;0;0;0;1;0;0;0;1;0;0;0;0;0;0;0;1;0;0;0;0;0;0;0;0;0;0;0;0;0;0;0;0;0;0;0;0;0;0;0;0;0;0;0;0;0;0;0;0;0;0;0;0;0;0;0;0;0;0;0;1;0;0;0;0;1;0;0;0;0;0;1;0;0;0;0;0;0;0;0;0;0;1;0;0;1;0;0;0;0;0;1
ALX4_M05562_1.94d.bed	0.09523809523809523	2	21	19401	1;1;2;0;0;0;0;0;0;0;1;0;0;0;0;0;0;0;0;1;0;0;0;0;0;0;0;0;0;0;0;1;0;0;0;0;0;1;0;1;0;0;0;0;0;1;0;0;0;1;0;0;0;0;0;1;0;0;0;0;0;0;0;0;0;0;0;0;0;0;0;0;0;0;0;0;0;0;0;0;1;0;0;0;0;0;0;0;0;0;0;0;0;0;1;0;0;0;0;0;0;0;0;0;0;0;0;0;0;0;0;0;0;0;0;1;0;0;0;0;0;0;0;0;1;0;1;0;0;0;0;0;0;0;1;0;0;0;0;0;0;0;0;0;0;1;0;0;0;1
E2F7_M05637_1.94d.bed	0.09523809523809523	6	63	20783	3;0;0;1;0;0;0;0;0;1;1;1;1;0;0;0;0;2;0;0;1;1;0;0;1;0;0;0;0;0;1;1;0;0;0;0;0;1;0;0;1;1;2;0;0;1;2;0;0;0;0;0;1;0;1;0;0;0;0;0;1;0;0;0;0;0;1;1;0;0;0;0;0;0;0;0;0;0;1;1;1;0;1;0;0;1;0;0;0;0;0;1;0;1;1;0;2;1;0;0;0;1;2;0;2;0;0;0;0;1;1;0;0;1;0;1;0;1;0;1;1;0;1;0;1;1;1;0;0;1;0;0;0;2;0;0;1;0;1;0;0;0;0;0;0;1;0;0;0;1
ZNF415_M10315_1.94d.bed	0.09523809523809523	2	21	15241	1;0;0;0;0;0;2;0;0;0;1;0;0;0;0;0;0;0;0;0;1;0;0;0;0;0;0;0;0;0;0;0;0;0;0;0;0;0;0;0;0;1;0;0;0;1;0;0;0;0;0;0;0;0;0;0;0;0;1;0;0;0;0;0;0;0;0;0;0;0;0;0;0;0;0;0;0;1;0;0;1;0;0;0;0;0;0;0;0;1;0;0;0;0;0;0;0;0;0;0;0;1;0;0;0;0;0;0;0;0;0;0;0;0;0;0;1;0;0;0;1;0;0;0;0;0;0;0;0;0;1;0;0;1;0;0;0;1;1;0;0;0;0;0;0;1;0;0;0;1
ZNF121_M10357_1.94d.bed	0.09520719384444239	1027	10787	1428305	87;96;116;80;89;73;91;102;86;82;82;86;80;84;91;73;91;82;64;89;82;86;84;86;88;91;76;83;87;87;72;79;73;76;81;62;67;79;80;83;75;78;73;73;72;83;70;65;62;62;72;74;55;61;57;58;60;63;45;57;49;54;42;54;62;60;54;59;60;56;90;74;54;61;61;60;54;66;82;71;57;69;48;49;57;50;64;49;60;64;52;51;61;59;57;57;70;55;48;60;58;60;61;60;48;75;63;77;83;86;92;68;81;77;64;74;89;77;78;69;72;76;90;70;63;89;68;84;75;87;65;89;8…
ZNF250_M09341_1.94d.bed	0.09491525423728814	28	295	40408	3;0;1;1;2;3;2;0;2;0;7;1;2;1;3;1;1;1;2;1;6;0;2;5;2;0;3;1;0;4;3;2;2;1;1;4;4;2;3;0;2;5;2;2;0;3;1;3;4;1;3;2;2;4;2;0;4;2;2;2;0;2;5;1;3;3;4;1;2;0;5;1;2;1;1;4;3;2;1;2;0;0;3;2;1;1;3;0;2;1;1;3;2;3;1;2;0;3;1;4;4;2;1;2;0;1;2;3;3;1;1;2;2;1;1;1;0;2;2;3;1;2;3;1;3;1;1;2;2;2;2;0;1;4;3;2;2;1;3;1;0;3;2;1;4;0;5;2;3;2
RORA_M06061_1.94d.bed	0.09473684210526316	18	190	31930	2;2;2;1;0;0;1;2;0;1;1;0;0;1;0;4;3;1;0;1;1;4;1;0;0;2;1;2;1;0;0;3;1;0;2;1;1;1;0;1;1;0;1;3;2;0;3;1;0;2;0;2;2;2;0;1;1;2;2;1;1;0;4;1;2;0;2;1;2;0;1;1;1;0;2;0;0;4;2;0;1;2;0;2;0;0;3;0;1;4;3;1;0;3;0;1;1;1;0;2;3;2;1;1;1;2;2;2;1;0;3;1;0;3;3;1;3;1;1;2;1;0;0;0;1;1;1;1;1;0;0;2;2;0;2;0;1;0;3;4;2;1;2;4;0;0;2;1;1;4
ZNF805_ZNF805.RCADE.bed	0.09444444444444444	51	540	80204	4;4;1;3;5;5;1;3;5;2;6;6;5;4;3;7;3;4;3;5;3;3;3;1;6;7;3;5;4;5;0;8;5;2;3;6;4;8;4;4;2;4;3;3;3;7;3;4;4;3;3;3;3;3;4;2;4;3;2;2;4;6;2;3;4;1;4;5;4;1;3;2;6;3;4;4;1;1;5;6;5;0;2;3;3;3;2;4;3;5;0;3;1;2;6;4;7;1;3;2;6;3;3;4;4;6;3;2;1;3;5;4;3;1;7;5;5;7;1;1;4;2;4;5;4;3;4;5;2;4;5;4;5;2;2;4;5;5;4;4;1;4;2;2;3;4;3;4;6;3
FOXH1_M03020_1.94d.bed	0.09433962264150944	5	53	19277	1;0;1;1;0;1;0;1;0;1;0;1;1;1;0;0;1;0;0;0;1;0;1;0;0;0;0;1;0;3;0;0;0;0;0;0;1;0;1;0;0;0;0;1;1;1;0;0;0;1;0;0;0;1;0;0;1;0;0;0;0;1;0;0;0;0;0;0;0;0;1;0;0;1;0;0;0;1;1;0;0;0;0;1;0;0;0;0;0;0;1;0;0;0;0;0;1;0;2;1;0;0;1;0;1;0;1;0;1;0;1;0;0;0;0;0;0;0;0;0;1;0;0;0;0;0;1;0;0;1;0;0;0;0;1;0;0;0;1;1;2;1;0;0;0;0;0;1;0;2
DMRT3_M08575_1.94d.bed	0.09433962264150944	5	53	27433	2;1;0;1;0;1;0;0;0;0;0;1;0;0;2;2;0;0;0;0;0;0;0;0;0;0;0;0;0;0;1;0;0;0;0;0;1;0;0;0;0;1;0;0;0;0;1;0;0;1;0;1;0;3;0;0;2;0;0;0;0;0;0;1;0;0;1;0;0;0;0;0;0;0;1;0;0;0;0;0;1;1;0;1;0;0;0;0;0;0;0;1;0;0;0;0;0;0;0;0;0;0;1;0;0;0;1;0;0;0;2;0;2;0;0;0;0;2;0;1;0;1;2;0;0;1;0;0;0;0;0;0;3;1;0;1;0;0;0;0;1;0;1;0;1;2;0;0;0;1
KLF17_M08880_1.94d.bed	0.09405940594059406	76	808	87340	7;2;4;7;2;3;6;2;4;7;4;3;7;6;6;6;4;3;10;5;6;6;7;8;8;6;6;5;1;3;7;5;5;3;5;9;8;6;5;6;6;4;3;8;7;4;4;8;6;3;3;6;6;5;3;4;3;5;3;11;6;7;4;5;8;6;8;8;5;6;5;3;4;5;4;7;6;5;4;5;5;3;5;6;6;3;8;8;10;5;5;4;12;3;5;3;6;6;3;6;5;2;2;10;16;3;4;3;6;3;7;5;3;8;5;3;10;3;8;3;10;4;5;8;4;5;7;6;6;9;10;6;4;6;4;5;2;8;2;5;3;5;3;1;2;4;7;6;5;8
GLI2_M05763_1.94d.bed	0.09386281588447654	26	277	37079	2;1;0;2;1;1;0;4;0;1;1;3;1;1;2;3;2;0;4;0;2;0;0;0;2;3;2;4;1;1;1;0;4;1;2;3;1;2;4;0;4;3;2;1;4;2;3;3;6;3;3;2;2;3;2;0;0;4;4;2;4;2;3;2;3;2;3;2;0;3;0;1;0;1;2;1;1;1;5;2;2;2;2;1;3;4;2;2;2;1;0;3;1;2;1;0;2;1;2;5;1;1;1;0;7;1;2;2;0;1;2;3;1;2;3;1;3;2;2;2;2;4;1;2;3;0;0;4;2;2;2;2;1;3;2;1;1;2;2;0;3;1;0;1;0;0;1;2;2;2
MYC_M06652_1.94d.bed	0.0935672514619883	16	171	26224	1;1;2;1;0;1;2;0;2;1;0;1;0;1;3;2;2;0;1;2;1;2;2;1;2;2;0;0;1;2;2;2;2;1;0;0;1;1;0;1;2;2;2;1;0;1;4;2;0;0;2;1;0;3;1;4;0;2;1;1;0;1;0;0;3;4;2;1;0;1;0;0;0;3;2;1;2;1;1;0;0;3;0;3;3;1;1;2;0;1;1;4;1;1;1;2;0;0;0;0;1;2;1;1;1;1;2;1;3;0;1;0;0;1;0;2;1;0;1;2;1;1;2;3;1;2;1;2;0;1;1;0;1;0;0;0;1;0;0;1;0;0;0;1;0;1;1;0;6;1
ZNF768_M10431_1.94d.bed	0.09351851851851851	101	1080	137598	10;10;11;7;6;9;17;10;8;8;7;9;3;10;7;5;6;4;5;8;6;5;6;5;5;10;7;11;12;6;8;7;6;7;11;12;4;11;11;6;11;9;8;8;6;7;7;9;6;11;3;8;10;5;4;11;5;2;8;5;10;8;5;4;5;6;4;8;3;9;9;10;8;7;6;7;7;5;1;4;7;5;7;10;3;7;7;9;7;8;10;9;4;5;3;9;7;4;11;9;11;7;6;2;8;7;8;4;7;5;5;7;8;12;10;8;10;7;10;9;12;7;7;2;9;2;9;3;7;4;11;2;10;3;11;5;6;6;4;5;8;4;13;11;8;10;8;3;4;8
ZNF274_M09345_1.94d.bed	0.09333333333333334	7	75	20919	4;0;0;1;0;1;0;1;3;2;0;0;0;0;0;0;1;1;0;0;1;0;1;0;1;0;0;0;0;0;0;0;0;0;0;0;0;0;0;0;1;1;0;0;1;1;0;1;3;0;0;1;0;0;1;0;2;0;1;0;0;0;0;0;0;0;0;0;0;0;0;0;0;2;1;0;2;0;0;0;0;1;0;0;0;0;0;1;0;0;1;2;2;0;0;0;0;0;1;0;0;1;0;0;3;0;2;2;0;0;0;1;1;1;1;1;1;1;0;0;1;0;0;0;0;1;1;0;0;0;1;0;0;0;0;1;2;0;0;0;1;2;1;2;0;0;2;0;0;1
PAX6_M09045_1.94d.bed	0.09333333333333334	14	150	29573	1;0;1;2;1;2;1;0;0;2;1;1;1;1;1;1;1;0;0;0;2;2;4;0;2;2;1;1;1;0;1;3;2;3;2;0;2;2;1;1;1;3;1;1;0;2;1;0;0;1;2;3;2;1;0;1;0;0;1;0;1;3;1;1;0;3;1;0;0;1;2;0;0;2;1;0;0;2;1;1;0;0;2;1;1;1;0;1;0;1;1;2;0;0;1;1;1;1;0;3;1;0;0;1;1;1;2;3;1;0;1;3;0;0;0;1;1;1;0;1;1;0;1;1;0;0;1;1;2;0;1;0;2;2;0;0;0;0;1;2;1;0;0;4;0;1;1;1;1;1
ZNF90_ZNF90.RCADE.bed	0.09326424870466321	72	772	127365	5;5;6;3;5;13;14;4;6;6;4;7;6;8;7;1;4;7;4;2;11;9;9;3;2;7;5;7;6;7;5;4;8;4;5;8;6;6;9;5;4;8;4;1;6;7;3;5;3;7;2;5;3;4;2;2;2;5;6;2;3;1;6;3;1;4;7;4;5;2;5;6;7;6;5;8;3;0;3;4;4;3;8;3;7;5;1;3;2;3;4;4;3;3;9;2;2;6;4;5;3;4;6;5;4;2;4;4;1;4;3;5;6;4;9;8;6;7;6;10;4;7;9;8;5;8;10;7;6;9;3;5;3;8;2;6;5;4;7;9;7;5;6;7;7;4;4;4;6;7
ZNF615_ZNF615.MEME.bed	0.09322033898305085	11	118	32885	1;1;2;1;1;0;0;1;0;0;1;1;2;1;0;0;0;0;1;4;1;1;0;1;0;1;0;0;0;0;1;0;0;0;0;0;2;1;0;2;0;0;1;1;0;1;2;0;0;1;0;1;1;4;0;3;0;2;0;0;2;0;0;2;0;0;5;1;1;1;0;0;0;0;1;0;0;1;1;0;0;1;1;1;1;0;1;0;0;1;1;2;0;0;1;1;0;1;0;1;1;1;2;1;0;1;1;0;0;0;2;0;0;0;0;0;3;0;0;0;2;1;0;0;1;0;1;0;2;1;1;3;1;0;0;0;1;2;1;2;1;0;0;1;1;4;1;2;2;2
ZNF774_M10380_1.94d.bed	0.09307785519539534	1229	13204	1569188	116;98;105;112;95;118;109;107;98;80;92;98;90;91;103;97;115;114;116;85;90;101;82;111;81;106;97;106;82;110;93;101;89;75;90;92;86;89;90;83;86;91;82;93;99;96;96;100;89;101;96;67;91;86;102;75;76;96;77;81;98;88;72;82;81;79;85;78;76;65;64;53;86;88;141;93;59;56;64;69;79;87;86;106;83;73;86;83;69;59;77;93;91;73;86;101;79;116;81;96;100;97;102;87;80;94;81;84;85;78;84;95;86;86;95;86;86;97;83;80;71;58;84;101;9…
GLI1_M08727_1.94d.bed	0.09278350515463918	27	291	37489	2;0;1;2;2;1;4;0;3;2;2;1;0;0;2;2;3;1;0;0;1;0;0;1;2;2;3;4;5;1;1;1;1;0;3;2;2;5;1;2;3;2;0;3;3;0;5;4;4;7;1;3;2;2;3;1;2;6;2;4;3;1;3;3;0;4;0;5;2;2;0;0;1;4;2;1;0;2;3;0;2;2;1;2;4;2;3;2;3;1;3;1;3;0;2;0;0;1;2;5;2;0;0;2;6;2;2;1;0;2;1;4;1;1;4;1;2;1;2;3;3;4;1;1;2;2;1;6;0;3;2;2;4;3;1;1;0;0;4;1;3;1;1;0;0;0;0;3;2;5
SNAI1_M09141_1.94d.bed	0.09271523178807947	28	302	50275	1;1;3;1;5;2;0;1;0;0;4;3;3;0;0;2;1;2;4;0;3;1;6;2;2;1;3;6;3;3;3;1;4;4;3;0;2;2;0;2;0;0;2;0;0;2;0;0;1;3;4;1;0;1;1;1;1;2;2;1;1;4;3;0;3;0;0;4;4;1;3;0;0;0;2;1;1;1;4;3;3;1;3;2;0;1;3;2;3;0;2;4;4;2;3;2;0;0;2;3;3;0;2;5;2;3;5;3;2;1;2;3;4;5;2;4;1;2;1;4;1;1;1;1;3;4;3;1;3;1;1;3;3;4;4;2;1;4;0;0;6;2;1;2;2;2;3;3;2;2
LCOR_M02074_1.94d.bed	0.09259259259259259	5	54	20413	1;0;0;1;0;1;1;1;1;0;0;0;0;1;0;0;0;0;0;0;1;0;0;0;1;0;0;0;0;0;3;1;0;0;0;2;0;1;1;0;0;1;0;0;1;1;0;1;2;0;1;0;1;1;0;0;0;1;0;2;0;0;2;1;0;0;1;0;0;0;1;0;0;2;0;0;1;0;0;0;0;0;0;0;0;0;1;0;0;0;0;0;0;1;0;0;0;0;0;0;0;0;0;1;0;0;0;1;0;0;2;0;0;1;1;0;0;0;0;0;0;0;0;0;0;1;0;0;1;0;0;0;0;0;1;0;1;0;0;0;0;0;1;1;0;0;0;0;0;2
AR_M09001_1.94d.bed	0.09259259259259259	5	54	22496	2;0;0;2;0;0;0;0;0;0;0;0;2;0;0;0;0;0;0;0;0;0;1;0;1;0;0;0;0;2;0;0;0;0;0;0;2;0;0;0;0;0;0;0;0;0;0;0;0;2;0;0;0;0;0;2;0;0;0;4;0;0;0;2;0;0;0;0;0;0;0;0;0;0;0;0;2;0;0;0;2;0;0;0;0;2;0;0;0;0;0;2;2;2;0;0;2;0;0;2;0;0;0;0;2;0;0;0;0;0;2;0;0;2;0;2;0;0;0;0;0;0;0;0;0;0;0;0;0;2;0;0;0;0;0;0;0;0;0;1;0;0;0;0;0;2;0;0;0;2
BHLHE40_M05580_1.94d.bed	0.09236947791164658	46	498	81674	4;2;5;4;5;13;8;0;2;10;3;4;6;2;3;4;2;10;6;4;6;2;0;6;4;4;2;6;2;6;2;5;0;7;2;2;2;1;6;2;2;0;4;2;4;0;2;2;3;4;6;0;6;4;2;2;4;2;1;0;0;1;0;5;2;1;0;3;2;0;4;6;11;0;5;3;2;0;5;3;1;0;4;3;2;5;0;2;6;2;5;5;4;0;3;2;4;2;0;4;2;4;2;4;6;2;6;4;8;0;4;8;3;5;8;0;2;0;0;4;4;2;2;4;1;4;0;4;5;0;8;0;4;4;2;6;4;5;3;2;6;2;3;6;2;2;2;6;1;10
EOMES_M05671_1.94d.bed	0.09230769230769231	6	65	25293	1;2;0;0;0;0;0;0;0;0;0;1;0;0;0;0;1;0;1;1;0;2;0;0;1;2;1;1;0;1;1;0;1;2;0;0;0;0;0;1;0;0;0;1;2;0;1;0;1;0;0;0;0;0;0;0;0;0;0;0;0;0;2;0;1;0;0;0;0;0;0;0;0;0;1;1;0;0;1;0;2;0;0;0;0;0;0;1;0;0;1;0;0;0;0;0;1;0;1;3;0;1;0;0;0;0;1;0;0;0;0;0;0;0;0;0;0;0;2;0;0;0;0;1;0;1;0;1;0;0;0;1;2;1;0;0;2;0;2;0;1;1;1;0;1;1;0;0;0;4
ZNF580_M10051_1.94d.bed	0.09187749667110519	69	751	89876	11;5;3;10;4;2;5;6;7;5;7;4;1;3;4;3;8;9;7;7;7;5;7;8;4;2;5;7;6;7;1;10;5;3;5;2;8;6;3;7;3;2;4;6;6;7;11;12;6;7;10;4;7;3;5;4;5;4;6;3;2;5;2;1;5;4;4;2;3;7;3;4;1;1;3;4;5;1;6;10;8;4;8;4;6;5;7;3;5;10;5;6;1;3;0;5;3;8;9;11;6;6;6;6;7;6;4;8;4;4;2;11;3;5;5;1;4;4;3;4;3;8;2;8;8;4;4;3;7;6;9;2;5;4;4;2;7;0;4;4;7;4;1;3;3;3;4;8;4;2
ZNF740_M09391_1.94d.bed	0.09153952843273232	198	2163	147805	4;22;16;11;11;27;10;11;11;20;10;12;15;12;6;17;12;14;17;10;10;16;11;7;16;31;15;15;11;17;14;34;16;19;25;25;18;19;22;16;12;23;16;10;19;24;20;24;29;12;24;12;21;24;19;18;14;9;13;14;2;13;9;10;10;8;8;8;20;12;12;1;4;3;9;4;5;3;12;16;15;50;27;11;20;9;9;6;30;26;13;33;31;10;14;28;17;20;14;19;11;18;18;13;14;12;13;14;17;8;16;27;17;17;11;17;23;15;8;10;6;12;8;9;11;13;4;20;9;11;8;15;14;9;10;6;14;4;15;8;4;7;11;17;…
ZFP30_M10310_1.94d.bed	0.0913978494623656	17	186	35890	4;0;0;2;1;2;2;4;1;2;0;2;1;1;2;0;3;1;1;3;1;3;3;1;0;2;1;0;2;0;1;1;1;2;0;1;1;2;1;0;1;2;1;1;1;0;0;3;0;2;1;2;1;1;2;2;2;0;0;1;1;2;0;3;1;3;0;0;0;2;0;0;3;1;2;2;0;1;2;1;0;1;1;3;2;2;1;0;0;0;0;2;2;1;5;1;2;3;2;1;0;2;0;1;2;0;1;0;1;1;0;2;2;1;0;1;1;3;0;0;1;0;0;1;3;1;0;0;3;0;2;2;1;0;2;2;1;2;0;2;3;1;4;0;0;0;2;0;0;3
HESX1_M05782_1.94d.bed	0.09090909090909091	3	33	17037	1;0;0;0;0;0;0;0;0;0;0;0;0;1;0;0;0;0;0;0;0;0;0;0;0;0;0;0;0;1;0;0;1;0;0;0;0;0;0;1;0;0;0;1;0;0;0;0;0;0;0;1;0;0;0;0;0;1;1;1;0;0;1;0;1;1;0;0;0;0;0;0;0;0;0;0;2;0;0;0;0;0;1;0;0;0;2;0;0;0;0;0;0;0;0;0;2;1;0;1;0;1;0;0;1;0;0;0;1;1;0;0;1;0;0;0;0;0;0;0;0;0;0;2;1;0;0;0;0;0;0;0;0;0;0;0;0;0;0;0;0;1;0;0;0;0;0;0;0;1
MIXL1_M05906_1.94d.bed	0.09090909090909091	3	33	17037	1;0;0;0;0;0;0;0;0;0;0;0;0;1;0;0;0;0;0;0;0;0;0;0;0;0;0;0;0;1;0;0;1;0;0;0;0;0;0;1;0;0;0;1;0;0;0;0;0;0;0;1;0;0;0;0;0;1;1;1;0;0;1;0;1;1;0;0;0;0;0;0;0;0;0;0;2;0;0;0;0;0;1;0;0;0;2;0;0;0;0;0;0;0;0;0;2;1;0;1;0;1;0;0;1;0;0;0;1;1;0;0;1;0;0;0;0;0;0;0;0;0;0;2;1;0;0;0;0;0;0;0;0;0;0;0;0;0;0;0;0;1;0;0;0;0;0;0;0;1
SMAD1_M09137_1.94d.bed	0.09090909090909091	1	11	13199	1;0;0;1;0;0;0;0;0;0;0;0;0;0;0;0;0;0;0;0;0;0;0;0;0;0;0;0;0;0;0;0;0;0;0;0;0;0;0;0;0;0;0;0;0;0;0;0;0;0;0;0;0;0;0;0;0;0;1;0;0;0;0;0;0;0;1;0;0;0;0;0;0;0;0;0;0;0;0;0;0;0;0;0;0;0;0;2;1;0;0;0;0;0;0;0;0;0;0;0;0;0;0;0;0;1;0;0;0;0;0;0;0;0;0;0;0;0;0;0;0;0;0;0;0;0;0;0;0;0;0;0;1;0;0;0;0;0;0;0;0;0;0;0;0;0;0;0;0;1
SRY_M06144_1.94d.bed	0.09090909090909091	5	55	24820	1;0;0;0;0;0;0;1;0;0;0;0;1;0;0;0;1;0;1;1;0;0;0;0;0;2;0;0;0;2;0;0;0;0;0;0;1;1;0;2;0;1;2;0;2;3;0;0;0;0;2;0;1;1;2;0;0;0;2;0;0;1;0;0;0;0;0;0;0;0;0;0;0;0;0;1;0;0;1;0;0;0;1;1;0;0;0;0;0;0;0;0;0;0;0;1;1;0;1;1;0;0;0;0;0;0;0;0;0;0;0;2;0;0;0;0;0;0;0;0;0;0;1;0;2;3;1;0;0;1;0;0;2;0;0;0;0;0;0;0;0;1;0;0;0;0;0;0;1;1
NKX1-1_M01370_1.94d.bed	0.09090909090909091	3	33	17037	1;0;0;0;0;0;0;0;0;0;0;0;0;1;0;0;0;0;0;0;0;0;0;0;0;0;0;0;0;1;0;0;1;0;0;0;0;0;0;1;0;0;0;1;0;0;0;0;0;0;0;1;0;0;0;0;0;1;1;1;0;0;1;0;1;1;0;0;0;0;0;0;0;0;0;0;2;0;0;0;0;0;1;0;0;0;2;0;0;0;0;0;0;0;0;0;2;1;0;1;0;1;0;0;1;0;0;0;1;1;0;0;1;0;0;0;0;0;0;0;0;0;0;2;1;0;0;0;0;0;0;0;0;0;0;0;0;0;0;0;0;1;0;0;0;0;0;0;0;1
LBX2_M05870_1.94d.bed	0.09090909090909091	3	33	17037	1;0;0;0;0;0;0;0;0;0;0;0;0;1;0;0;0;0;0;0;0;0;0;0;0;0;0;0;0;1;0;0;1;0;0;0;0;0;0;1;0;0;0;1;0;0;0;0;0;0;0;1;0;0;0;0;0;1;1;1;0;0;1;0;1;1;0;0;0;0;0;0;0;0;0;0;2;0;0;0;0;0;1;0;0;0;2;0;0;0;0;0;0;0;0;0;2;1;0;1;0;1;0;0;1;0;0;0;1;1;0;0;1;0;0;0;0;0;0;0;0;0;0;2;1;0;0;0;0;0;0;0;0;0;0;0;0;0;0;0;0;1;0;0;0;0;0;0;0;1
GBX1_M05755_1.94d.bed	0.09090909090909091	3	33	17037	1;0;0;0;0;0;0;0;0;0;0;0;0;1;0;0;0;0;0;0;0;0;0;0;0;0;0;0;0;1;0;0;1;0;0;0;0;0;0;1;0;0;0;1;0;0;0;0;0;0;0;1;0;0;0;0;0;1;1;1;0;0;1;0;1;1;0;0;0;0;0;0;0;0;0;0;2;0;0;0;0;0;1;0;0;0;2;0;0;0;0;0;0;0;0;0;2;1;0;1;0;1;0;0;1;0;0;0;1;1;0;0;1;0;0;0;0;0;0;0;0;0;0;2;1;0;0;0;0;0;0;0;0;0;0;0;0;0;0;0;0;1;0;0;0;0;0;0;0;1
ZNF449_M10044_1.94d.bed	0.09090909090909091	6	66	19311	2;1;1;0;1;0;0;1;2;0;1;0;0;2;1;0;0;1;1;0;0;1;1;1;0;0;0;1;0;0;0;1;2;0;0;1;0;1;0;0;0;0;1;0;0;1;0;0;1;1;1;0;0;0;0;1;3;1;0;0;0;0;1;2;0;1;0;1;0;1;1;0;0;1;0;0;0;0;0;0;0;2;1;1;1;0;0;0;0;1;1;0;0;0;0;0;0;0;0;0;1;0;0;0;1;1;0;1;0;0;0;0;0;2;0;0;0;0;0;1;0;0;1;0;0;0;1;0;0;0;0;0;0;0;0;2;0;0;2;0;0;0;0;0;1;1;1;0;0;1
SMAD3_M06083_1.94d.bed	0.09090909090909091	1	11	13199	1;0;0;1;0;0;0;0;0;0;0;0;0;0;0;0;0;0;0;0;0;0;0;0;0;0;0;0;0;0;0;0;0;0;0;0;0;0;0;0;0;0;0;0;0;0;0;0;0;0;0;0;0;0;0;0;0;0;1;0;0;0;0;0;0;0;1;0;0;0;0;0;0;0;0;0;0;0;0;0;0;0;0;0;0;0;0;2;1;0;0;0;0;0;0;0;0;0;0;0;0;0;0;0;0;1;0;0;0;0;0;0;0;0;0;0;0;0;0;0;0;0;0;0;0;0;0;0;0;0;0;0;1;0;0;0;0;0;0;0;0;0;0;0;0;0;0;0;0;1
ZBTB32_M09300_1.94d.bed	0.09090909090909091	3	33	20951	1;0;0;2;0;0;0;0;0;0;0;0;0;0;0;0;0;0;0;0;0;2;0;2;0;0;0;0;2;0;0;0;0;0;0;0;0;0;0;1;1;0;2;0;0;0;0;0;0;0;0;2;0;0;0;0;0;0;0;0;0;0;0;2;0;0;0;0;0;2;0;0;0;0;0;0;0;2;0;0;0;0;0;0;0;0;0;0;0;0;0;0;0;0;0;2;0;0;0;0;0;0;0;0;0;0;0;0;0;0;0;0;0;1;2;0;0;0;0;0;0;0;0;0;0;2;0;0;0;0;0;0;0;0;0;0;0;0;2;0;0;0;0;0;0;0;0;0;0;2
ZNF177_M09337_1.94d.bed	0.09090909090909091	2	22	15981	1;0;0;1;0;1;0;0;0;0;0;1;0;0;0;0;0;0;0;0;0;0;0;0;0;0;0;0;0;1;0;1;1;0;0;0;0;0;1;0;0;0;0;0;0;0;0;0;0;0;1;1;0;0;0;0;0;0;0;0;1;0;0;0;0;0;1;1;0;0;0;0;0;0;0;0;1;0;0;1;0;0;0;0;0;0;0;0;0;0;0;0;0;0;0;0;0;0;0;0;0;0;0;0;0;0;0;0;1;0;0;0;0;0;0;0;0;2;0;0;0;0;0;0;0;0;1;0;0;1;0;0;0;0;0;0;0;0;0;0;0;0;0;0;0;0;0;0;0;1
ZSCAN23_M09413_1.94d.bed	0.09090909090909091	5	55	21109	1;0;1;0;0;0;0;0;2;1;1;0;0;0;0;0;1;1;1;2;0;0;0;0;0;2;0;0;1;0;0;1;1;0;1;0;1;0;0;1;0;0;0;0;0;1;1;0;1;0;0;0;0;0;0;0;0;0;0;1;1;0;1;0;0;0;0;1;0;0;0;0;1;0;1;0;0;1;0;0;0;0;1;1;2;1;0;0;0;0;0;1;0;0;0;0;0;0;0;0;0;0;0;0;0;1;0;1;0;2;1;0;0;0;1;0;0;1;0;1;0;0;0;1;2;1;0;1;0;0;0;0;1;0;0;0;0;0;0;0;1;2;0;0;0;0;0;0;1;1
ZNF596_M10405_1.94d.bed	0.09068517689207345	405	4466	572720	19;18;25;51;35;19;16;28;20;10;21;30;15;17;22;31;38;17;20;30;26;25;17;32;37;36;36;39;22;19;24;27;34;25;25;24;42;36;35;31;21;16;16;25;31;29;40;58;52;26;32;26;31;20;62;55;44;39;22;30;34;44;23;29;69;36;45;44;21;18;36;41;36;20;22;22;16;14;17;22;28;29;30;41;33;44;40;43;46;34;33;26;27;31;40;27;32;46;33;26;33;20;43;44;44;38;19;37;53;31;14;23;34;26;35;26;35;18;20;31;21;17;11;24;25;22;23;31;25;35;57;43;34;…
ZNF224_M10440_1.94d.bed	0.09033613445378151	86	952	140394	10;9;3;6;5;8;13;14;5;5;12;3;5;9;10;14;5;3;8;4;9;10;9;12;8;5;4;4;4;8;4;4;7;4;11;5;9;7;9;5;8;8;4;8;11;10;9;3;7;4;6;9;6;5;7;8;5;4;5;8;2;7;4;4;3;5;4;4;3;5;3;10;5;5;8;2;7;7;5;5;7;3;6;5;1;6;3;3;6;5;6;9;4;5;2;4;7;2;9;4;5;6;5;7;10;2;13;4;10;2;6;7;7;6;5;4;8;9;6;7;9;9;2;8;9;6;7;7;9;6;7;9;5;8;5;8;7;7;7;5;8;8;4;5;7;6;7;5;6;7
TBX1_M09197_1.94d.bed	0.09022556390977443	12	133	32256	2;1;0;2;0;2;0;0;0;0;1;0;0;0;1;1;2;1;2;1;0;3;0;0;1;1;1;0;0;1;1;0;0;2;0;1;0;1;1;1;2;0;0;2;1;2;0;1;1;0;1;2;1;3;0;1;0;1;3;1;0;1;1;1;2;0;0;0;1;0;0;0;1;0;3;0;0;0;2;0;2;2;0;0;1;1;0;0;0;1;1;2;1;2;1;1;2;0;3;3;1;0;0;1;0;1;1;0;0;1;0;3;1;1;1;0;1;0;0;0;1;1;2;1;1;1;0;1;0;2;1;2;2;1;0;0;3;1;0;0;2;1;2;2;1;3;0;0;1;1
ZNF789_ZNF789.RCADE.bed	0.09009009009009009	40	444	64415	2;3;3;2;3;1;7;3;4;0;0;1;2;1;3;8;2;2;2;3;1;2;1;3;5;4;4;5;4;0;5;2;4;1;2;2;2;3;2;1;1;1;4;2;4;4;7;3;5;4;1;4;1;4;1;3;4;7;2;0;5;1;1;2;3;5;1;2;1;0;2;3;1;4;3;7;1;1;3;3;1;6;2;1;2;1;5;2;6;6;8;3;4;6;5;2;6;4;5;3;4;8;2;2;2;4;6;2;2;3;1;6;1;4;3;0;2;3;1;1;1;6;8;2;4;1;2;3;6;4;4;4;1;2;2;3;4;3;1;3;4;3;5;1;6;0;2;3;1;3
ESRRA_M08637_1.94d.bed	0.08994708994708994	17	189	38366	2;1;2;1;3;1;3;1;2;0;0;1;2;1;2;0;1;0;3;2;1;1;3;1;3;2;1;1;2;1;1;0;1;0;0;1;1;0;1;2;0;0;0;0;2;2;0;1;0;1;1;0;2;1;2;0;2;2;1;0;2;3;1;1;0;2;2;1;0;1;3;1;0;1;0;3;3;0;0;1;2;0;0;2;2;0;0;3;1;3;1;5;3;4;1;0;1;0;4;2;3;1;0;0;0;1;0;4;1;0;2;1;1;0;1;2;1;1;0;2;5;1;2;0;0;1;2;2;1;2;3;3;2;0;1;1;3;1;2;1;1;0;0;0;2;0;2;0;0;2
ONECUT3_M05972_1.94d.bed	0.0898876404494382	8	89	36546	2;1;0;0;0;2;0;0;4;0;0;0;1;3;1;2;1;0;0;1;0;0;0;0;0;1;0;0;0;2;0;0;1;0;0;0;0;2;0;1;0;0;0;1;0;0;0;1;0;1;1;0;1;1;0;0;1;0;1;0;1;0;0;0;1;1;0;0;1;0;0;0;2;0;0;0;0;0;1;0;0;2;1;1;0;1;3;0;1;4;1;0;1;0;0;0;1;0;0;2;1;0;0;0;2;0;0;1;1;2;1;0;1;0;0;1;1;1;0;0;1;0;0;0;1;1;1;0;1;1;1;0;0;0;1;0;2;0;2;1;0;0;1;1;2;0;0;0;0;1
ZNF382_M10422_1.94d.bed	0.08984375	23	256	56099	3;0;4;4;1;3;3;2;1;1;4;3;3;3;0;3;3;3;3;2;0;3;2;1;2;1;1;1;0;2;1;3;2;5;2;1;2;2;1;0;1;0;0;2;1;1;3;3;2;2;2;0;0;1;2;0;2;1;1;3;0;3;0;2;1;1;4;0;1;2;1;1;0;2;0;1;2;2;0;0;4;2;3;3;2;0;1;2;1;0;0;3;1;2;0;0;3;2;0;3;4;3;3;2;0;3;1;2;2;2;5;1;0;1;1;1;1;1;0;1;3;2;1;1;1;1;0;5;2;3;0;4;0;5;0;2;2;2;3;1;2;3;3;2;1;1;2;1;2;3
ZNF565_ZNF565.RCADE.bed	0.08955223880597014	18	201	38149	3;3;3;1;0;3;4;2;3;2;3;3;1;1;0;0;2;1;1;0;1;1;3;1;3;2;1;1;0;0;2;3;1;0;1;0;1;0;1;4;2;3;2;3;0;0;1;2;1;2;3;0;0;4;1;1;2;0;3;2;2;4;1;0;3;0;1;2;2;2;1;2;3;0;0;1;0;2;0;0;0;2;1;0;0;2;2;0;2;1;1;1;3;3;1;1;2;0;0;1;0;0;0;0;0;2;1;0;2;3;0;2;4;2;2;1;2;3;1;0;1;0;4;0;1;1;2;1;0;2;1;0;0;3;1;1;0;1;1;0;1;1;1;1;1;0;3;2;1;1
FOXC1_M05716_1.94d.bed	0.08888888888888889	4	45	24054	1;0;0;1;2;0;0;1;0;1;1;0;1;0;1;1;1;0;1;0;0;0;0;1;1;0;1;0;0;0;1;1;0;0;0;0;0;0;1;0;0;0;0;0;2;1;0;0;0;0;0;0;1;0;0;0;0;0;0;1;0;0;0;0;0;0;0;0;0;0;0;0;0;0;0;0;0;0;0;0;1;2;0;1;0;0;0;0;1;0;0;1;0;0;0;0;0;1;0;0;0;0;0;1;0;0;0;0;0;1;0;1;1;0;0;1;0;0;0;0;1;0;0;1;0;0;0;0;0;1;0;1;0;1;0;0;0;0;0;0;1;0;1;0;0;0;0;0;0;2
BHLHA15_M00224_1.94d.bed	0.08888888888888889	4	45	23141	2;0;0;1;0;0;1;0;2;0;0;0;0;0;0;0;1;0;0;0;0;0;0;0;2;1;1;0;0;1;0;0;0;0;1;0;0;2;0;0;0;0;1;0;0;0;0;1;0;0;2;0;0;0;0;0;0;0;0;0;0;0;0;0;1;0;1;0;0;0;0;0;1;0;0;0;0;0;0;0;0;0;1;1;0;0;1;0;0;0;1;0;0;0;0;0;0;0;1;1;0;0;0;0;1;0;0;1;1;1;0;0;0;0;2;0;0;1;0;0;1;0;0;0;0;0;0;0;0;0;1;0;0;2;0;0;0;1;0;0;0;1;0;0;0;0;1;0;0;2
ZNF266_ZNF266.RCADE.bed	0.08873720136518772	26	293	44722	1;0;4;5;4;4;1;0;0;3;0;4;0;0;3;4;4;0;3;3;1;1;2;3;1;5;1;1;3;1;3;2;1;1;3;4;0;2;3;2;4;1;2;2;4;1;0;2;0;3;2;3;4;0;1;2;0;1;2;1;2;8;4;3;3;4;4;3;3;0;2;2;2;3;1;2;0;3;1;2;2;1;1;3;0;4;0;1;3;0;1;2;1;3;1;1;2;2;1;4;4;2;3;1;2;2;1;2;1;4;1;1;1;2;2;2;1;3;1;2;2;5;1;2;1;2;3;2;0;1;3;0;2;2;3;1;1;1;1;1;1;5;2;0;1;1;2;2;0;3
ATOH7_M09990_1.94d.bed	0.08823529411764706	3	34	18171	1;0;2;0;0;1;0;0;0;0;0;1;0;0;0;1;0;0;1;0;0;0;0;0;0;0;0;0;0;1;0;0;0;0;0;0;0;1;0;1;0;0;0;0;0;0;1;0;0;0;0;0;0;0;0;0;0;1;1;0;0;0;2;0;0;1;0;0;0;0;0;0;0;0;0;0;0;2;0;0;0;0;0;0;0;0;0;0;0;0;0;0;0;0;0;1;0;0;0;1;0;0;0;0;0;0;2;2;0;0;0;0;0;0;0;0;0;0;0;1;0;1;0;1;0;0;0;1;0;0;0;0;0;0;0;1;0;0;0;0;0;0;2;1;0;0;0;0;0;1
GLIS1_M08729_1.94d.bed	0.08807733619763695	82	931	66564	11;10;6;10;5;9;5;8;3;4;6;1;4;5;2;7;16;7;6;3;3;4;5;4;7;5;4;11;10;5;4;9;10;10;8;12;6;10;6;7;7;5;6;8;6;5;8;12;11;7;7;9;8;9;9;14;7;5;10;2;3;10;2;7;8;4;4;7;4;3;8;1;9;7;7;4;3;4;7;4;4;5;5;6;9;4;6;4;6;6;6;7;6;5;4;5;4;6;5;11;8;9;10;8;7;3;7;8;11;7;10;7;8;5;3;9;8;11;6;7;6;6;3;9;8;3;2;5;5;4;6;1;9;2;2;3;3;4;7;0;4;2;5;5;2;6;4;9;4;6
ZNF880_ZNF880.RCADE.bed	0.08777491579155934	2215	25235	2375801	158;152;167;191;161;182;169;185;163;136;110;147;122;124;142;131;187;169;171;155;209;158;160;150;174;207;210;177;171;188;200;205;168;198;207;147;131;183;173;172;208;217;180;182;143;179;213;239;298;226;191;166;186;241;214;174;174;175;194;165;216;242;194;222;236;193;194;191;142;132;138;112;90;107;111;103;85;112;116;157;197;221;163;222;206;243;221;190;201;180;211;220;271;190;222;217;148;209;200;287;2…
STAT5A_M06792_1.94d.bed	0.08771929824561403	10	114	32678	3;0;0;1;1;2;0;1;0;1;1;3;0;0;0;3;0;3;0;3;0;1;0;1;1;1;0;0;1;0;1;0;2;1;1;0;1;1;0;2;0;1;2;1;1;0;0;0;1;0;0;0;0;0;1;0;1;1;0;2;0;0;0;1;0;1;1;0;0;0;1;0;2;0;0;0;0;1;2;1;0;2;0;1;2;1;0;1;0;3;3;2;1;2;1;1;3;2;1;0;1;1;0;1;0;0;0;2;1;2;0;0;0;0;0;0;0;0;0;1;1;0;2;0;0;0;0;1;0;1;0;5;2;0;0;1;1;1;0;0;1;0;0;1;2;0;0;0;1;1
ZSCAN1_M09407_1.94d.bed	0.08746355685131195	30	343	50816	2;1;1;2;3;1;5;3;2;3;2;1;1;1;2;2;2;4;6;1;3;3;3;3;4;0;1;3;0;1;4;3;3;2;3;4;4;3;4;0;0;2;1;2;1;0;0;3;3;1;2;5;3;1;3;0;1;2;3;5;3;2;1;2;5;4;1;1;3;4;2;1;2;1;2;1;2;1;2;1;3;2;1;0;4;2;4;3;2;1;4;5;5;1;5;2;3;1;2;6;4;0;2;1;3;6;3;1;3;3;3;3;2;3;4;1;2;0;2;1;2;2;1;2;1;1;5;3;2;2;3;2;3;3;2;4;2;3;2;1;1;2;0;1;2;3;2;3;1;3
POU5F1B_M06020_1.94d.bed	0.08695652173913043	6	69	27207	2;2;0;3;0;0;0;2;0;0;1;2;2;0;1;0;0;0;1;0;0;1;1;0;0;0;0;1;0;2;0;0;0;0;1;0;0;1;0;0;0;1;3;0;0;1;0;0;2;0;0;0;0;0;0;0;2;1;0;0;1;0;0;0;0;1;0;0;0;0;0;1;0;0;0;0;2;0;0;0;1;0;1;0;0;0;0;0;0;1;0;0;0;0;0;2;0;0;1;0;1;1;1;0;1;0;0;0;0;1;0;0;1;0;0;1;0;0;0;1;0;2;1;0;1;0;0;0;0;0;0;0;2;1;1;0;0;2;1;0;1;0;0;0;0;0;2;0;1;1
ZNF317_M10421_1.94d.bed	0.08695652173913043	10	115	29785	3;2;1;2;1;0;3;3;1;1;0;0;0;2;1;1;2;0;0;1;0;2;0;0;1;1;0;2;2;2;1;1;2;0;2;1;0;1;2;2;0;1;0;3;1;0;2;0;1;0;1;0;0;0;0;0;0;1;2;1;1;1;0;0;0;2;0;0;0;0;2;0;0;1;0;1;0;2;0;0;1;0;2;0;0;1;1;0;0;0;1;0;0;2;2;2;2;2;1;1;0;0;2;1;3;1;0;1;0;2;0;1;1;0;0;1;0;0;1;0;1;0;0;0;0;0;2;0;1;1;0;0;0;0;0;0;0;0;1;0;1;0;0;1;2;0;1;0;1;1
BCL6B_M09457_1.94d.bed	0.08695652173913043	6	69	22774	2;0;1;1;0;0;0;0;1;1;0;0;0;1;0;2;0;0;1;0;0;0;1;1;0;0;0;0;0;1;0;0;0;3;0;1;0;0;0;0;0;0;0;3;0;0;0;0;0;0;0;0;2;0;0;1;0;1;0;1;1;0;0;0;1;0;1;0;0;0;0;1;0;0;0;0;1;1;0;0;0;0;2;0;0;1;1;1;0;0;0;0;1;1;0;2;0;0;0;1;2;1;1;0;2;0;1;1;0;2;0;0;0;0;1;0;0;0;0;0;0;0;0;0;0;1;0;1;0;0;1;2;1;1;0;0;1;1;0;0;0;0;1;0;0;1;0;2;2;1
ZNF770_M10379_1.94d.bed	0.08681485772210557	1199	13811	2040580	128;98;118;94;128;117;133;122;117;112;97;123;113;121;125;113;109;123;110;117;104;111;103;103;113;106;112;110;112;96;110;101;88;110;100;116;84;90;95;83;87;93;98;88;87;91;97;104;77;81;80;71;89;75;79;63;59;62;60;51;62;59;54;43;49;58;65;97;68;67;55;64;74;118;147;100;59;72;47;62;67;81;68;56;50;53;57;64;58;46;56;68;58;48;73;76;68;93;70;96;80;82;70;110;74;101;91;104;92;86;94;96;104;106;127;93;108;102;90…
ZNF558_ZNF558.RCADE.bed	0.08665511265164645	50	577	131463	7;7;3;1;6;4;6;5;5;3;3;6;7;1;3;4;0;3;6;8;7;7;1;5;5;5;5;0;4;8;8;3;7;5;8;3;7;4;3;2;6;1;9;1;5;7;2;1;7;2;3;0;2;3;5;1;4;3;0;1;1;5;1;4;6;2;2;3;3;3;3;0;5;5;5;1;3;4;2;1;4;4;2;4;0;2;1;2;0;5;3;2;4;5;3;3;2;4;4;0;3;6;1;8;3;3;3;5;5;4;3;2;4;4;9;3;4;3;2;1;9;2;1;4;8;2;4;6;5;2;6;3;5;4;4;1;5;5;7;4;8;4;2;7;5;7;4;4;6;5
ZNF33B_ZNF33B.RCADE.bed	0.08620689655172414	10	116	97447	2;2;0;3;2;1;0;0;1;0;0;3;0;0;0;0;3;1;1;1;1;0;0;0;0;0;0;1;0;1;0;2;1;0;0;1;0;0;1;1;3;0;0;1;1;1;1;2;1;1;0;0;3;0;1;0;1;1;1;0;0;1;1;1;1;1;0;0;0;0;0;0;2;2;1;0;0;0;1;0;3;0;1;1;0;1;1;2;0;0;0;0;0;0;1;2;0;1;0;0;0;2;0;0;0;1;0;1;1;1;1;1;1;3;1;1;1;0;2;0;2;1;3;0;2;2;2;0;0;0;0;3;0;1;1;1;0;0;0;1;1;0;0;1;1;0;0;1;2;2
ZNF154_ZNF154.RCADE.bed	0.08620689655172414	5	58	23913	1;2;1;0;0;1;0;0;1;0;0;0;1;1;1;0;0;0;1;0;0;1;0;2;0;0;1;0;1;1;0;2;0;0;1;0;0;0;0;0;0;0;0;0;0;0;0;0;1;1;0;0;0;0;0;0;1;1;0;0;0;0;0;1;0;0;0;0;1;0;0;0;1;1;0;0;0;0;0;0;1;0;2;0;1;2;0;0;0;0;0;1;0;1;1;0;0;0;2;0;0;1;2;2;0;0;1;1;0;0;2;1;0;0;0;0;0;0;0;1;0;0;2;0;0;1;0;0;0;0;0;0;0;0;1;0;0;0;0;0;0;1;1;0;0;0;1;0;0;1
TBX20_M06158_1.94d.bed	0.08602150537634409	8	93	26714	2;1;2;0;1;1;0;1;2;2;1;0;1;0;2;1;0;0;0;0;0;1;0;0;1;0;1;0;0;0;1;0;1;0;0;1;1;1;1;2;1;1;0;0;1;1;1;2;1;2;0;0;1;0;1;1;0;0;0;0;0;0;0;0;1;0;0;0;1;2;0;1;0;1;1;0;1;0;1;1;0;1;0;0;0;0;0;0;0;0;0;1;0;0;2;0;0;1;0;1;0;1;3;0;0;1;1;1;2;2;1;0;2;0;1;0;0;0;1;0;0;0;0;0;3;2;0;0;1;1;0;0;0;0;1;2;0;0;1;0;1;3;0;0;0;1;1;1;0;1
ZNF382_ZNF382.RCADE.bed	0.08602150537634409	16	186	39567	2;2;0;0;2;2;2;1;0;2;2;1;1;1;2;4;5;1;1;3;1;2;2;1;1;2;1;1;1;1;1;1;2;4;2;1;0;2;1;1;3;0;1;2;2;3;1;2;0;2;1;2;0;1;1;1;2;1;0;2;0;2;1;0;0;0;1;1;0;1;2;1;0;0;1;1;0;1;0;2;0;2;2;2;2;0;1;1;0;0;1;0;0;1;1;3;1;0;0;1;3;1;1;0;2;1;2;3;2;0;2;3;1;1;0;0;1;2;0;0;1;2;0;0;1;0;1;2;3;2;1;0;0;2;0;2;1;1;1;2;3;1;2;4;2;0;1;2;0;2
FOXP3_M08699_1.94d.bed	0.08571428571428572	3	35	21277	1;0;0;0;0;1;0;1;0;0;0;0;1;0;0;1;1;0;0;0;1;1;0;0;0;0;0;0;0;1;0;1;0;0;0;0;0;1;0;0;0;0;0;0;2;0;0;0;0;0;0;0;0;0;0;0;1;0;1;0;0;0;0;1;0;0;1;0;0;0;0;0;0;0;0;0;1;0;0;0;0;0;0;1;0;0;0;0;0;0;0;1;1;0;0;0;1;0;1;0;1;0;0;0;1;0;0;0;0;1;0;0;0;0;0;0;0;1;0;0;0;0;0;0;0;0;0;0;1;0;0;0;0;0;0;1;0;0;0;0;0;1;0;0;0;1;0;0;1;2
TLX1_M01240_1.94d.bed	0.08571428571428572	3	35	17843	1;0;0;0;0;0;1;0;1;0;0;0;0;0;1;0;0;0;0;1;0;0;1;0;0;0;0;0;0;0;0;0;0;0;0;0;1;0;1;2;0;0;1;0;0;0;1;0;0;1;0;0;0;1;0;0;0;1;1;0;0;1;0;1;0;0;0;0;0;0;0;0;0;0;0;1;0;0;0;1;0;0;0;0;0;0;0;1;0;0;0;1;0;0;0;0;0;1;0;0;0;0;2;0;0;0;0;0;0;0;0;0;0;0;0;0;1;0;0;0;1;0;0;0;0;0;0;0;0;0;0;2;0;0;0;0;0;0;0;1;0;1;0;1;0;1;0;0;0;1
HES6_M08756_1.94d.bed	0.08571428571428572	6	70	19922	1;0;1;1;0;0;1;0;1;1;0;2;1;0;1;1;0;0;0;0;0;1;0;1;0;0;0;0;0;0;0;1;2;0;0;0;0;1;1;1;0;0;0;0;1;0;0;0;0;1;0;0;2;0;1;1;0;1;2;0;1;0;1;0;0;0;0;0;0;0;1;0;0;0;0;0;0;0;2;0;0;1;1;0;0;0;1;0;0;0;1;1;1;1;1;2;0;0;1;0;0;0;0;2;1;0;0;2;0;0;0;0;0;0;0;2;1;0;1;0;0;0;0;0;0;1;1;0;1;1;0;0;2;0;3;3;0;0;0;0;1;0;1;0;0;0;0;0;0;2
ZBTB6_M06843_1.94d.bed	0.08542713567839195	17	199	33597	4;0;3;4;1;0;3;4;2;1;3;1;2;1;1;3;1;2;0;0;0;1;1;2;3;1;1;1;1;0;3;3;2;1;1;0;3;1;2;2;0;1;0;0;0;3;3;0;1;0;0;1;4;1;3;1;1;1;0;0;0;0;1;0;3;2;0;0;0;2;2;2;3;1;2;0;1;0;0;1;1;1;0;2;4;0;1;0;1;0;2;1;2;0;4;4;3;0;3;1;0;4;1;0;0;0;1;2;1;2;1;2;1;0;1;4;1;0;1;0;0;0;1;2;0;2;2;3;2;1;1;0;1;0;1;4;2;0;0;1;3;3;2;1;1;0;4;1;2;1
HES7_M05781_1.94d.bed	0.08541666666666667	41	480	81809	4;2;4;4;4;12;9;0;2;11;3;4;2;2;3;4;2;8;6;6;4;4;0;6;4;4;2;6;2;6;2;4;0;7;2;2;3;1;6;2;2;0;4;2;4;0;2;2;3;2;6;0;6;4;2;0;4;2;0;0;0;0;0;4;0;0;0;3;0;1;4;6;10;1;4;2;2;2;2;2;0;1;4;2;2;2;0;1;6;2;4;6;4;0;2;4;4;2;0;4;2;3;2;6;6;4;6;2;8;0;4;8;2;4;9;0;2;0;2;6;2;2;2;4;4;3;0;5;4;2;4;2;2;4;4;8;4;5;3;2;6;2;2;6;0;4;0;4;1;15
VDR_M06221_1.94d.bed	0.08536585365853659	7	82	23322	2;0;0;0;0;1;1;1;0;0;1;2;0;1;2;0;2;0;0;1;1;0;0;0;1;2;1;0;1;0;2;0;0;0;1;0;0;0;0;1;0;1;1;1;0;0;0;0;0;0;0;3;0;0;0;0;0;0;0;0;0;1;0;0;0;0;0;0;1;0;0;0;0;0;0;2;0;1;1;1;0;1;0;0;0;0;0;1;1;0;1;0;1;0;0;3;1;0;0;3;1;0;0;0;1;1;0;0;0;0;0;1;3;1;2;1;0;1;0;1;0;0;0;1;0;0;0;2;1;0;0;0;1;3;0;1;1;0;0;0;0;0;1;1;1;1;2;1;1;1
NKX2-1_M08973_1.94d.bed	0.0851063829787234	4	47	19491	1;0;1;2;1;0;0;2;0;1;0;0;0;0;0;0;0;0;0;1;0;1;0;0;1;2;2;1;0;0;0;0;0;0;0;0;0;0;0;1;0;0;0;1;0;0;0;0;0;0;0;0;0;0;2;1;0;0;0;0;1;0;0;0;0;0;0;0;1;0;0;0;1;0;1;0;0;0;0;0;0;0;0;0;0;0;0;0;0;0;0;0;0;1;2;2;1;2;0;0;0;1;0;0;0;1;0;1;0;0;0;0;0;0;1;1;0;0;0;0;0;0;0;0;0;0;0;0;1;0;0;1;0;0;0;0;0;0;0;0;0;1;0;0;0;0;0;2;1;2
AIRE_M06440_1.94d.bed	0.0851063829787234	4	47	22771	2;0;1;0;0;3;0;0;0;0;0;0;0;0;0;0;1;0;1;0;0;0;0;0;1;0;0;0;0;0;0;1;1;2;0;0;0;1;1;0;0;0;0;2;0;1;1;2;0;0;0;0;0;0;0;0;1;0;1;0;0;0;0;1;1;0;0;0;0;0;0;0;1;0;0;0;0;0;0;0;0;0;0;1;0;1;0;0;0;0;0;0;0;1;1;0;0;0;0;0;0;1;0;0;0;0;0;0;0;0;1;0;1;1;0;0;0;1;0;0;1;0;0;0;0;0;0;0;0;1;1;1;0;0;0;0;1;1;0;0;1;0;0;0;1;1;0;0;1;1
NKX2-1_M08974_1.94d.bed	0.0851063829787234	4	47	19491	1;0;1;2;1;0;0;2;0;1;0;0;0;0;0;0;0;0;0;1;0;1;0;0;1;2;2;1;0;0;0;0;0;0;0;0;0;0;0;1;0;0;0;1;0;0;0;0;0;0;0;0;0;0;2;1;0;0;0;0;1;0;0;0;0;0;0;0;1;0;0;0;1;0;1;0;0;0;0;0;0;0;0;0;0;0;0;0;0;0;0;0;0;1;2;2;1;2;0;0;0;1;0;0;0;1;0;1;0;0;0;0;0;0;1;1;0;0;0;0;0;0;0;0;0;0;0;0;1;0;0;1;0;0;0;0;0;0;0;0;0;1;0;0;0;0;0;2;1;2
ZBTB43_M09305_1.94d.bed	0.0851063829787234	12	141	31903	1;0;0;2;2;0;1;1;1;0;0;1;0;1;0;1;0;1;3;2;2;1;1;0;1;0;3;0;0;0;3;0;1;1;1;0;2;3;1;0;1;0;1;3;0;0;1;3;0;0;1;1;2;0;2;0;2;3;1;1;0;0;2;0;1;2;0;1;0;2;1;0;0;1;0;1;0;0;1;1;1;1;1;0;2;0;0;1;0;0;1;1;4;1;2;1;2;2;0;1;0;1;1;0;1;3;1;1;2;1;2;1;1;1;0;0;1;1;2;0;2;2;1;2;3;1;0;1;0;3;1;0;0;0;1;3;0;0;0;0;0;1;0;1;0;0;1;1;0;3
NFKB1_M05943_1.94d.bed	0.08480565371024736	24	283	44587	1;4;6;4;0;0;4;2;2;0;2;4;2;2;0;2;1;4;4;0;0;4;4;4;2;3;4;3;0;2;6;4;4;0;4;3;0;0;2;3;6;1;2;0;2;4;0;5;4;2;0;5;4;0;0;1;2;0;0;2;4;2;0;3;4;0;1;0;0;1;0;3;0;1;2;0;2;4;4;2;4;0;0;0;0;1;2;4;0;0;1;6;0;1;10;4;3;0;1;0;0;0;0;2;1;0;4;6;3;1;2;0;1;0;1;2;4;2;3;0;0;2;1;2;1;1;0;0;2;4;1;2;2;0;3;0;4;4;0;0;6;0;0;2;1;0;4;0;0;2
ZFP1_M10308_1.94d.bed	0.08461538461538462	11	130	37433	1;3;2;0;0;1;1;0;1;1;2;1;3;1;1;3;2;0;0;1;0;0;0;2;2;1;2;0;1;2;2;0;1;0;0;0;1;1;1;0;0;1;0;0;0;1;0;1;1;0;1;0;1;0;0;1;1;1;1;0;1;1;1;0;0;0;0;1;0;0;2;1;0;0;0;1;0;1;0;3;1;0;0;1;0;1;0;0;2;0;0;1;0;1;2;0;1;2;0;2;1;0;0;0;0;1;1;2;2;0;0;0;0;1;0;1;1;1;2;0;1;1;1;0;3;2;1;1;1;0;2;2;1;0;1;1;1;2;1;2;1;1;1;1;1;2;3;2;2;2
POU3F1_M06006_1.94d.bed	0.08450704225352113	6	71	37303	1;1;1;0;0;1;0;1;0;1;1;0;0;1;0;2;0;0;0;1;0;3;2;0;2;1;0;0;0;1;0;3;1;0;0;0;0;0;0;0;0;0;0;2;2;2;0;0;1;0;2;0;0;0;0;0;0;0;0;0;1;0;0;0;0;0;1;0;1;0;0;0;0;1;1;0;0;0;1;0;1;0;0;0;1;0;0;0;0;0;0;0;1;1;0;1;0;0;3;0;0;1;0;0;1;2;0;1;0;1;1;0;0;0;0;1;0;2;0;2;0;0;1;1;1;0;1;0;0;0;0;0;0;1;0;0;0;1;0;0;0;0;1;0;0;1;0;0;2;1
POU1F1_M05999_1.94d.bed	0.08433734939759036	7	83	30458	2;0;1;1;1;1;1;1;0;0;0;0;1;1;0;2;2;0;0;0;0;0;0;0;1;0;0;0;0;0;1;3;0;0;0;0;0;0;1;0;0;0;1;4;0;1;1;1;1;2;2;0;1;0;3;0;0;0;1;1;0;0;0;1;0;1;0;1;0;0;1;0;0;0;0;0;1;1;1;1;0;0;1;0;0;0;0;0;1;0;1;0;0;0;0;0;1;0;0;0;0;2;2;2;1;1;1;1;0;0;0;0;1;0;0;0;0;1;0;1;1;1;1;1;0;0;0;0;2;0;0;1;0;0;1;0;0;0;0;1;1;0;2;0;0;1;1;1;1;2
BPTF_M06463_1.94d.bed	0.08333333333333333	6	72	36827	1;0;0;1;0;0;0;0;0;1;0;1;1;0;0;0;0;1;0;0;1;1;1;0;1;1;0;2;1;0;1;1;1;1;1;0;2;1;0;1;0;0;1;1;1;0;0;2;1;1;0;0;0;0;1;0;1;0;1;0;0;1;1;0;1;2;1;0;0;1;1;0;0;1;0;0;0;0;0;0;1;0;0;0;0;0;0;1;1;0;0;0;0;0;0;0;0;0;0;0;0;0;1;0;0;1;1;0;0;1;2;0;1;0;1;1;1;0;0;1;1;0;1;1;1;0;0;0;0;0;0;0;1;0;1;0;1;2;1;0;0;2;0;0;0;0;2;0;0;1
CEBPD_M05591_1.94d.bed	0.08333333333333333	1	12	12893	1;0;0;0;0;0;0;0;2;0;0;0;0;0;1;0;0;0;0;0;0;0;0;0;0;0;0;0;0;0;0;0;1;0;0;1;0;0;0;0;0;0;0;0;0;0;0;0;0;0;0;0;0;0;0;0;0;0;0;0;0;0;0;0;0;0;0;0;0;0;0;0;0;0;0;0;0;0;0;0;0;0;0;0;0;0;0;0;0;0;0;0;0;0;1;1;0;0;0;0;0;0;0;0;0;0;0;0;0;0;0;0;0;0;0;0;0;0;0;0;0;1;0;0;0;0;0;0;0;0;0;1;0;0;0;0;0;0;0;0;0;0;0;0;0;0;0;0;0;1
E2F7_M08596_1.94d.bed	0.08333333333333333	5	60	17014	3;1;0;0;0;0;0;1;1;1;0;1;1;0;1;1;0;0;0;0;0;0;0;1;0;0;0;1;2;1;0;1;0;0;0;2;1;1;0;1;0;0;0;0;0;2;0;0;0;0;2;0;0;1;0;0;0;2;0;0;0;0;0;0;0;2;0;0;0;0;0;0;0;1;0;0;0;0;0;0;0;0;0;0;0;2;0;1;0;0;0;0;1;1;1;0;0;0;1;1;0;0;2;0;0;3;0;0;0;0;0;0;1;1;0;0;0;0;0;0;1;0;0;1;0;0;0;1;2;0;1;1;0;0;0;1;0;0;0;1;0;0;0;0;0;1;0;1;0;1
DMRTC2_M09488_1.94d.bed	0.08333333333333333	2	24	20119	2;1;0;0;0;0;0;0;0;0;0;0;1;0;0;0;0;2;0;0;0;0;0;0;0;0;0;0;0;0;0;0;1;0;1;0;0;1;0;0;0;0;0;0;0;0;0;0;0;0;0;0;0;0;0;1;0;0;0;0;0;0;0;0;0;0;0;0;0;0;0;0;1;0;0;0;0;0;0;0;0;0;0;0;0;0;0;0;0;0;0;0;0;0;0;0;0;0;0;0;0;0;0;0;1;0;0;0;1;0;0;0;0;0;1;0;0;0;0;0;1;1;1;1;0;1;0;0;0;0;0;0;0;0;1;0;0;0;0;0;0;1;0;0;1;0;0;0;0;1
MAF_M10120_1.94d.bed	0.08333333333333333	4	48	18961	1;1;0;0;0;1;1;0;1;0;0;0;0;1;0;1;0;0;0;0;0;0;0;1;0;0;0;0;1;1;0;1;0;0;0;0;0;0;0;0;1;0;0;0;0;0;0;1;0;0;0;0;0;1;0;0;0;0;1;0;0;0;0;1;0;1;0;0;0;0;0;0;0;0;0;0;0;1;1;1;0;0;0;0;0;1;1;0;0;0;1;0;1;1;0;0;0;0;1;0;0;0;0;0;1;0;0;0;0;0;0;0;0;1;0;0;2;0;0;0;1;2;1;0;0;0;0;0;0;0;0;1;0;0;0;1;1;3;0;1;0;1;1;1;2;0;0;0;0;1
ZNF345_M09361_1.94d.bed	0.08333333333333333	4	48	19381	1;0;1;0;0;1;0;1;1;1;0;2;0;0;0;0;1;0;1;0;0;1;0;1;0;1;1;0;0;0;0;0;1;0;0;0;0;0;1;1;0;0;1;0;0;1;0;0;0;0;0;1;1;1;0;1;0;0;0;0;0;1;0;1;0;0;1;0;0;0;0;0;0;0;1;0;0;0;0;1;0;0;1;0;1;0;0;0;1;0;0;0;0;0;0;0;0;0;0;0;0;1;0;0;0;0;0;0;1;0;1;0;0;1;1;0;0;0;0;1;1;0;0;0;0;0;1;0;0;0;0;0;0;1;0;1;0;0;2;0;0;1;1;0;1;0;0;0;0;1
FOXD1_M09581_1.94d.bed	0.08333333333333333	6	72	29220	1;1;0;0;1;1;0;0;2;1;1;0;0;0;1;0;0;0;1;1;2;0;0;0;1;0;0;0;0;1;2;1;0;0;0;1;0;0;0;0;1;0;1;2;0;2;1;2;0;0;3;1;0;0;0;0;0;1;0;0;1;1;0;1;1;0;1;0;0;0;0;1;0;0;0;1;0;0;1;0;1;1;0;0;0;0;0;0;0;1;0;0;0;0;0;0;1;1;0;1;0;0;0;0;0;1;1;0;0;1;1;1;0;2;1;0;0;1;1;1;1;0;0;0;0;0;2;0;0;1;1;0;0;0;1;0;0;1;0;1;1;0;0;1;0;0;1;0;0;2
CEBPE_M05592_1.94d.bed	0.08333333333333333	1	12	12893	1;0;0;0;0;0;0;0;2;0;0;0;0;0;1;0;0;0;0;0;0;0;0;0;0;0;0;0;0;0;0;0;1;0;0;1;0;0;0;0;0;0;0;0;0;0;0;0;0;0;0;0;0;0;0;0;0;0;0;0;0;0;0;0;0;0;0;0;0;0;0;0;0;0;0;0;0;0;0;0;0;0;0;0;0;0;0;0;0;0;0;0;0;0;1;1;0;0;0;0;0;0;0;0;0;0;0;0;0;0;0;0;0;0;0;0;0;0;0;0;0;1;0;0;0;0;0;0;0;0;0;1;0;0;0;0;0;0;0;0;0;0;0;0;0;0;0;0;0;1
GFI1_M08721_1.94d.bed	0.08333333333333333	14	168	39331	2;1;2;1;2;2;1;0;1;2;0;1;1;0;0;0;1;2;0;0;1;3;3;0;0;0;3;1;1;2;1;2;1;3;2;1;0;1;1;0;2;2;4;0;1;2;1;0;1;1;1;0;0;0;2;2;2;1;3;1;2;0;2;0;2;2;0;1;1;0;2;0;0;1;3;1;2;0;0;0;1;0;1;3;1;1;1;2;0;1;0;1;0;0;0;2;2;0;1;1;0;0;1;1;0;0;1;0;1;2;3;1;1;1;2;0;3;2;1;1;1;1;1;3;0;1;1;1;4;2;2;2;1;2;2;0;1;1;2;2;1;1;1;0;0;0;1;2;0;2
CEBPB_M05589_1.94d.bed	0.08333333333333333	1	12	12893	1;0;0;0;0;0;0;0;2;0;0;0;0;0;1;0;0;0;0;0;0;0;0;0;0;0;0;0;0;0;0;0;1;0;0;1;0;0;0;0;0;0;0;0;0;0;0;0;0;0;0;0;0;0;0;0;0;0;0;0;0;0;0;0;0;0;0;0;0;0;0;0;0;0;0;0;0;0;0;0;0;0;0;0;0;0;0;0;0;0;0;0;0;0;1;1;0;0;0;0;0;0;0;0;0;0;0;0;0;0;0;0;0;0;0;0;0;0;0;0;0;1;0;0;0;0;0;0;0;0;0;1;0;0;0;0;0;0;0;0;0;0;0;0;0;0;0;0;0;1
ZNF132_ZNF132.RCADE.bed	0.08309062874764434	485	5837	699543	38;41;48;45;43;43;36;35;29;35;41;39;47;30;27;51;45;32;44;33;34;42;29;33;36;45;51;31;40;37;48;42;47;39;34;40;23;40;38;52;46;52;49;35;28;23;48;51;51;41;39;35;50;56;43;31;29;43;40;39;50;42;30;43;51;29;29;43;36;37;34;21;25;26;26;27;25;22;21;26;50;52;27;39;44;47;45;32;48;38;35;53;54;37;47;48;42;43;46;45;52;43;59;50;47;45;34;47;36;35;60;27;49;31;36;30;40;45;40;17;22;36;49;31;38;35;33;36;44;41;24;24;36;…
MYNN_M10435_1.94d.bed	0.08256880733944955	9	109	35185	2;2;0;0;0;1;0;0;0;0;1;2;0;1;0;0;0;0;1;0;1;1;0;1;1;1;2;0;2;0;0;0;0;1;2;0;0;1;1;2;2;3;0;0;0;1;1;1;1;0;1;1;1;0;0;0;0;2;0;0;0;1;0;1;0;1;1;1;3;1;1;0;0;1;0;0;0;0;0;0;0;1;0;0;0;0;1;1;2;1;1;0;0;0;1;1;1;2;1;0;0;1;0;1;1;0;1;1;2;0;1;0;0;1;2;1;0;0;1;1;1;0;1;0;3;3;0;3;2;1;1;0;1;0;1;2;0;2;1;2;1;0;0;0;0;0;3;0;0;2
MEIS3_M05897_1.94d.bed	0.08227848101265822	13	158	37337	3;0;1;2;5;1;3;1;5;0;3;1;3;2;1;0;3;1;1;0;2;0;2;1;1;1;5;1;1;1;1;0;0;0;2;3;0;0;1;0;1;1;0;0;4;1;0;0;0;1;0;0;0;0;0;1;0;0;0;1;0;1;1;5;5;0;0;1;0;0;0;0;0;1;3;1;0;2;0;0;1;0;3;0;1;1;0;0;0;0;0;1;0;2;1;0;1;2;2;0;1;1;2;1;2;1;0;0;1;0;1;4;0;0;0;0;4;0;1;1;1;0;1;0;1;2;1;3;2;2;1;1;2;1;1;0;1;1;1;5;0;1;3;0;0;0;1;1;0;1
BPTF_M04009_1.94d.bed	0.08196721311475409	10	122	60486	4;1;0;0;0;1;0;0;0;1;0;0;1;0;0;2;3;0;0;0;0;2;1;2;1;2;1;0;2;1;0;0;0;0;1;1;3;1;1;1;0;0;2;1;1;1;0;1;0;3;0;1;1;0;0;1;1;1;2;0;0;2;0;1;1;0;1;0;0;0;0;1;1;2;0;0;0;0;2;1;1;0;0;0;1;1;0;1;3;1;1;0;0;1;0;1;1;3;2;0;1;2;1;0;1;1;0;1;1;1;0;1;0;2;3;0;1;1;0;2;1;2;0;0;1;2;1;0;2;0;0;0;2;1;1;1;2;0;2;0;0;0;1;0;2;0;1;0;0;2
HELT_M08767_1.94d.bed	0.08196721311475409	40	488	80536	5;2;6;4;4;12;9;0;2;7;6;0;7;2;3;5;2;8;6;4;6;3;0;7;4;2;2;8;2;6;2;4;3;6;2;2;2;1;7;2;2;0;4;2;5;0;2;2;2;2;6;0;6;4;2;2;4;2;0;0;0;1;0;4;2;1;0;2;0;0;4;6;10;0;4;3;2;0;6;2;0;0;4;2;2;4;0;2;4;2;6;4;6;0;3;4;4;2;0;4;2;2;2;5;6;2;6;5;8;0;4;8;2;4;9;1;2;0;1;4;4;2;2;4;1;4;0;5;5;0;7;0;6;4;3;7;4;4;2;2;6;2;2;6;0;2;2;4;0;12
HELT_M08763_1.94d.bed	0.08196721311475409	40	488	80536	5;2;6;4;4;12;9;0;2;7;6;0;7;2;3;5;2;8;6;4;6;3;0;7;4;2;2;8;2;6;2;4;3;6;2;2;2;1;7;2;2;0;4;2;5;0;2;2;2;2;6;0;6;4;2;2;4;2;0;0;0;1;0;4;2;1;0;2;0;0;4;6;10;0;4;3;2;0;6;2;0;0;4;2;2;4;0;2;4;2;6;4;6;0;3;4;4;2;0;4;2;2;2;5;6;2;6;5;8;0;4;8;2;4;9;1;2;0;1;4;4;2;2;4;1;4;0;5;5;0;7;0;6;4;3;7;4;4;2;2;6;2;2;6;0;2;2;4;0;12
NR1H2_M06684_1.94d.bed	0.08181818181818182	9	110	27440	1;3;0;1;0;2;2;1;1;1;0;1;0;1;0;0;1;0;0;1;1;0;1;0;3;0;1;1;1;2;2;0;1;1;1;2;2;0;2;0;0;1;1;0;3;1;0;2;2;1;1;0;2;1;0;0;1;1;1;1;1;0;0;0;0;0;1;1;0;0;0;0;0;2;0;1;0;0;0;2;0;0;1;2;0;0;0;2;2;0;1;1;2;0;1;0;2;3;0;0;1;0;1;0;0;0;0;0;0;1;2;0;2;0;1;0;0;0;0;0;1;1;2;1;0;2;0;0;1;1;0;0;0;1;1;1;0;0;0;0;1;0;1;1;0;2;0;1;0;2
HELT_M08761_1.94d.bed	0.08176100628930817	39	477	79607	5;2;5;4;4;12;9;0;2;7;6;0;6;2;3;5;2;8;6;4;6;3;0;7;4;2;2;8;2;6;2;4;2;6;2;2;2;1;7;2;2;0;4;2;5;0;2;2;2;2;6;0;6;4;2;2;4;2;0;0;0;0;0;4;2;0;0;2;0;0;4;6;10;0;4;2;2;0;6;2;0;0;4;2;2;4;0;0;4;2;5;4;6;0;3;4;4;2;0;4;2;2;2;5;6;2;6;5;8;0;4;8;2;4;8;1;2;0;1;4;4;2;2;4;1;4;0;5;5;0;6;0;6;4;3;7;4;4;2;2;6;2;2;6;0;2;2;4;0;12
ZNF432_ZNF432.RCADE.bed	0.08131067961165049	3082	37904	3988749	269;235;269;296;269;286;262;235;243;223;216;188;204;190;211;226;264;211;264;250;288;235;210;237;284;304;302;310;286;283;268;253;297;288;272;256;225;272;301;282;294;295;306;259;282;274;329;357;377;314;299;272;277;350;325;270;239;238;259;315;328;313;270;321;334;294;296;294;214;171;191;185;143;123;141;133;126;177;191;193;208;267;240;241;266;266;278;305;262;258;285;314;288;284;305;307;274;325;357;392…
ZBTB49_M06234_1.94d.bed	0.08108108108108109	6	74	20747	1;0;1;0;1;0;0;1;0;0;1;1;0;0;0;0;0;0;1;1;0;0;0;0;0;1;0;1;0;0;0;0;0;0;0;1;0;2;1;0;0;2;0;0;1;0;1;1;0;0;0;1;2;0;0;0;1;0;0;0;2;0;0;1;0;0;1;0;0;1;0;0;0;1;0;0;0;0;1;0;2;1;1;1;0;2;0;0;1;1;1;2;2;1;2;0;1;0;1;0;1;1;1;0;0;0;1;1;0;0;1;0;0;1;1;0;0;0;0;0;0;0;0;1;0;0;1;0;1;1;1;1;1;1;2;1;1;0;0;1;0;0;0;0;0;0;1;0;0;2
ZNF181_ZNF181.RCADE.bed	0.08082209886333598	1223	15132	2367654	133;134;116;117;119;145;159;141;123;122;102;153;128;143;125;138;127;125;133;134;117;123;121;119;119;120;124;118;133;113;123;113;99;99;122;116;113;116;89;85;91;119;95;102;91;88;111;95;83;83;99;82;85;83;85;65;62;71;71;58;55;54;55;50;30;51;60;96;71;63;47;82;75;114;135;95;69;72;47;59;74;67;55;45;65;50;49;63;58;49;57;74;70;69;85;73;70;89;100;86;85;96;77;89;98;104;109;112;96;116;115;111;118;115;126;105…
ZNF98_M10322_1.94d.bed	0.08068181818181819	142	1760	301268	12;7;15;12;18;9;2;12;15;18;14;13;17;20;10;4;6;22;15;11;13;18;12;17;10;17;15;9;9;9;5;15;9;13;14;16;7;21;13;10;22;16;14;7;8;16;21;18;17;8;15;15;13;6;13;17;16;6;10;11;10;17;12;13;8;6;10;14;8;13;9;10;2;10;9;10;7;7;8;9;10;10;5;10;8;8;12;10;9;19;5;12;9;11;10;12;7;12;13;15;11;6;9;8;13;9;10;11;8;15;14;13;13;12;7;10;9;14;17;17;17;13;17;10;14;13;13;8;15;15;8;12;19;8;15;11;14;7;12;15;8;7;10;10;5;7;11;15;15;…
ZNF398_ZNF398.MEME.bed	0.08032075719731827	611	7607	889192	35;42;53;76;55;37;35;57;38;33;43;37;42;33;40;56;63;41;48;44;51;41;28;40;59;53;63;55;36;42;54;45;63;53;48;39;46;59;63;53;46;40;46;48;40;58;73;73;100;45;56;49;48;44;77;70;61;50;43;45;54;67;37;66;93;54;72;73;30;30;44;47;38;21;35;24;23;24;30;51;51;53;62;62;60;59;70;68;73;47;53;53;70;53;82;56;67;65;63;62;78;59;79;66;57;73;64;70;80;64;32;38;51;42;42;50;49;29;40;48;33;39;34;32;50;33;41;35;43;44;71;58;39…
RARA_M10181_1.94d.bed	0.08030199039121483	117	1457	238065	15;13;14;20;14;15;13;10;14;12;14;17;14;15;10;10;6;14;18;8;17;11;11;11;11;15;13;9;14;6;18;13;16;14;14;9;6;6;9;10;9;6;10;14;9;10;10;9;13;5;10;12;9;7;7;3;8;6;4;3;7;5;3;3;5;2;3;10;9;4;7;5;11;8;12;7;4;0;9;15;9;7;2;5;4;4;4;8;9;5;3;4;8;2;4;13;10;7;9;6;8;10;7;8;7;11;10;9;13;8;13;12;18;9;12;11;7;9;9;14;13;10;13;8;15;13;10;8;10;8;11;17;13;15;8;7;12;8;13;13;12;11;14;10;16;10;11;8;5;14
ZNF440_ZNF440.RCADE.bed	0.08029197080291971	11	137	35972	1;1;0;1;1;1;0;1;1;1;0;0;1;2;0;1;0;1;2;0;3;2;0;0;1;1;2;2;2;0;1;0;1;1;2;2;1;3;1;1;0;1;1;1;0;3;2;2;0;0;3;1;0;0;1;0;1;1;1;0;1;2;0;1;0;1;1;0;0;2;0;0;0;1;1;1;1;0;1;0;0;3;0;1;0;2;0;3;3;2;0;0;0;0;1;0;0;1;1;2;0;0;0;0;1;2;1;0;1;0;2;0;1;2;2;0;0;1;1;1;0;3;0;0;1;0;2;1;1;4;0;2;0;0;1;1;1;0;2;1;0;3;1;2;0;0;0;1;1;2
DMRT2_M08579_1.94d.bed	0.08	2	25	20951	1;1;1;0;0;0;0;0;0;0;0;0;0;0;0;0;1;0;0;0;0;0;0;0;0;0;0;0;0;0;0;0;0;0;0;1;0;0;0;0;0;0;0;0;0;0;0;0;0;0;0;0;0;2;0;0;1;0;0;0;0;0;0;0;0;0;0;0;0;0;0;0;0;0;0;0;0;0;0;0;1;0;0;1;0;0;0;0;0;0;0;1;0;0;0;0;0;0;0;0;0;0;0;0;0;0;1;0;0;0;1;0;1;0;0;0;0;0;0;0;1;1;0;1;0;1;1;0;0;0;0;0;0;0;0;1;0;0;0;1;0;0;1;0;0;0;0;0;0;2
ZBTB7B_M06236_1.94d.bed	0.08	2	25	14209	1;0;0;0;0;0;0;1;0;1;0;0;0;0;3;0;0;0;0;0;0;0;0;0;0;1;0;0;1;0;0;0;1;0;0;0;1;0;0;0;0;0;0;0;0;2;1;0;0;0;0;0;0;0;0;0;0;0;0;0;0;0;0;0;0;0;0;0;0;0;0;1;0;0;0;0;0;1;2;0;0;0;0;0;0;1;0;0;0;0;0;0;0;0;0;0;0;0;0;0;0;0;1;0;0;0;0;0;0;1;0;0;0;0;0;0;1;0;0;0;0;0;0;0;0;0;0;0;0;0;0;0;0;0;0;0;0;0;1;0;0;1;0;0;0;0;0;0;0;1
ZNF823_ZNF823.RCADE.bed	0.07959223681631053	406	5101	715068	21;25;32;57;42;23;28;43;28;13;27;31;18;23;20;40;36;19;26;39;32;20;18;39;46;38;37;46;24;34;39;32;38;35;34;29;43;36;41;36;21;25;22;27;21;30;43;57;73;22;36;32;40;37;57;53;46;38;31;27;27;60;22;39;53;41;60;45;25;18;30;34;29;17;11;21;18;22;18;27;28;36;37;51;27;47;41;56;54;25;28;30;42;40;54;35;47;77;44;40;45;34;40;44;40;46;30;40;63;36;19;18;25;32;35;28;36;23;23;25;22;21;14;27;21;22;31;39;45;39;63;49;27;…
FOXA1_M08669_1.94d.bed	0.07936507936507936	5	63	24531	1;2;0;0;1;0;0;0;0;0;0;0;0;1;0;0;0;0;1;0;0;0;0;2;0;0;0;0;0;0;0;0;0;0;0;0;0;0;1;0;0;0;0;0;1;2;2;0;0;0;1;0;0;1;0;0;0;0;1;2;0;0;1;0;2;0;2;0;0;1;1;0;0;0;0;0;0;0;0;0;0;1;0;1;0;1;2;2;0;0;0;1;0;2;2;0;2;0;0;0;1;0;0;0;0;0;0;0;0;0;0;2;0;0;0;0;0;2;1;3;0;0;0;1;0;0;1;0;2;0;0;0;1;0;0;0;0;0;0;0;1;0;3;0;2;0;0;0;1;1
HES5_M05779_1.94d.bed	0.07926829268292683	39	492	83001	4;2;5;4;4;12;10;0;2;12;3;4;2;2;4;5;2;8;6;6;4;4;0;6;4;4;2;6;2;6;2;4;1;6;2;2;3;2;7;2;2;0;4;2;4;0;2;2;3;2;6;0;6;4;2;0;4;2;0;0;0;0;0;4;0;0;0;2;0;1;4;6;9;0;4;2;2;2;3;2;0;1;4;2;2;2;0;0;5;2;4;6;5;0;3;4;4;2;0;4;2;3;2;6;6;4;6;3;8;0;4;8;2;4;10;1;2;0;2;6;2;2;2;4;4;3;0;6;5;2;4;2;2;4;3;8;4;5;3;2;6;2;2;6;0;6;0;4;1;16
DMRT3_M00894_1.94d.bed	0.07894736842105263	3	38	19611	1;0;1;1;0;0;0;1;0;1;0;0;0;0;0;0;0;0;0;0;0;1;0;0;0;2;0;0;0;1;1;0;0;0;0;0;2;0;0;0;0;0;0;0;0;0;0;0;1;0;0;0;0;0;0;2;0;1;0;0;0;0;0;0;0;0;0;2;0;0;0;0;0;0;0;0;0;0;0;0;0;0;0;0;0;1;1;0;0;0;0;0;1;0;0;0;0;0;0;0;0;1;0;0;0;0;0;0;1;0;0;0;0;1;1;1;1;1;0;0;0;0;0;0;0;0;0;0;0;1;0;0;1;1;0;1;0;0;0;0;1;0;0;0;0;1;1;0;1;1
RBPJ_M00862_1.94d.bed	0.07874015748031496	10	127	24233	3;1;0;2;0;0;0;0;0;1;2;2;0;3;0;0;1;2;0;0;1;1;0;1;1;3;2;0;0;3;1;0;1;0;4;0;0;0;2;1;1;1;0;2;0;1;1;1;1;1;1;1;0;1;3;1;2;1;0;2;1;1;1;0;0;1;1;1;1;0;0;0;1;1;0;1;2;0;0;0;0;0;1;4;0;2;1;0;0;0;0;0;0;1;2;0;1;3;2;0;2;0;0;0;2;0;0;1;0;0;0;1;1;1;0;0;0;1;0;1;0;4;2;1;1;1;0;0;2;1;2;2;0;3;0;2;1;0;0;0;1;1;0;0;0;1;0;2;0;1
FEZF1_M07239_1.94d.bed	0.07865168539325842	7	89	24467	3;1;2;1;0;1;1;1;2;0;0;2;1;0;2;1;1;0;0;1;0;1;0;0;1;0;1;1;0;0;0;0;1;1;0;0;0;2;0;1;2;0;1;1;0;1;0;1;0;0;0;0;1;1;0;2;1;1;1;0;0;0;0;0;1;1;0;0;0;1;2;0;0;0;2;0;0;0;0;1;0;0;1;0;1;0;0;3;0;0;0;0;0;0;2;0;0;0;0;0;1;0;0;0;1;2;0;0;0;3;0;0;0;0;1;0;0;0;2;0;0;0;0;0;0;0;0;1;2;0;1;1;1;3;0;1;0;0;2;3;0;0;0;0;1;0;1;0;0;4
ZNF443_ZNF443.RCADE.bed	0.07820060935539758	1309	16739	2671454	142;153;131;125;169;151;161;153;131;124;134;151;159;159;144;150;136;141;144;141;123;143;124;131;138;133;125;143;135;117;147;124;113;114;132;118;134;125;111;106;99;145;113;114;99;93;114;94;113;97;96;94;86;106;73;84;68;60;71;68;56;58;62;55;36;59;72;109;72;77;61;71;75;133;139;107;65;79;51;62;83;69;63;44;67;53;58;67;59;57;66;78;75;81;89;76;74;89;99;104;96;105;104;98;99;126;124;119;103;123;116;134;134…
ZNF8_ZNF8.RCADE.bed	0.078125	5	64	44361	1;1;1;1;0;4;0;0;0;0;0;1;0;0;0;0;0;1;1;0;1;2;1;1;1;1;1;0;0;1;1;0;0;0;0;0;0;0;1;0;0;1;0;0;1;0;0;0;0;0;0;1;0;1;1;0;0;0;1;0;0;0;0;2;0;1;0;0;0;1;0;0;1;0;0;0;1;0;0;0;0;0;1;0;0;0;1;0;0;0;0;0;0;0;1;0;0;0;0;0;0;1;0;0;1;0;0;0;0;0;1;0;1;0;0;0;1;0;0;1;0;0;1;1;1;0;1;0;0;2;2;0;2;0;1;1;1;0;1;1;1;0;0;0;1;0;0;1;1;1
ZNF136_ZNF136.RCADE.bed	0.07784431137724551	26	334	95879	3;6;7;3;3;7;6;5;1;2;2;3;2;2;4;4;2;3;2;1;4;5;3;1;2;2;1;2;3;1;2;3;1;3;4;3;3;2;2;2;1;1;2;2;2;3;2;0;1;3;1;0;1;1;2;1;3;0;1;5;2;1;0;1;2;1;1;2;2;4;1;0;2;0;3;1;1;1;2;2;1;2;1;1;2;1;2;0;1;0;0;2;0;3;3;0;1;3;2;2;2;0;2;3;4;2;1;4;0;4;2;2;1;1;2;3;4;2;3;2;3;0;1;2;2;1;1;0;3;3;1;4;2;0;6;3;1;2;1;8;5;4;5;3;5;1;3;7;2;5
TBX2_M09209_1.94d.bed	0.07746478873239436	11	142	32536	2;1;2;2;3;0;2;0;2;2;1;1;1;1;1;2;1;1;0;0;1;1;1;0;4;1;0;1;1;1;2;0;1;1;0;0;1;0;0;3;2;1;1;0;1;2;0;2;0;1;2;0;1;0;1;3;0;0;1;0;0;1;2;1;2;0;0;0;2;0;0;1;0;0;1;1;1;0;2;1;0;1;2;2;1;2;0;0;0;2;0;3;1;1;0;0;2;2;3;0;0;1;1;0;0;2;1;1;0;4;0;2;0;0;3;1;0;0;1;0;1;1;0;0;0;1;0;1;0;2;3;0;1;0;0;0;1;1;1;1;0;1;1;2;0;4;1;0;0;2
FOXQ1_M08701_1.94d.bed	0.07692307692307693	3	39	21209	2;0;0;1;0;0;0;0;0;0;2;0;0;0;0;1;0;0;1;0;1;0;0;0;0;0;0;0;0;2;1;0;0;0;1;0;0;0;0;0;0;0;0;0;2;0;0;0;0;0;1;2;2;0;0;0;0;0;1;0;2;0;0;0;0;0;0;1;0;0;0;0;0;0;0;0;0;0;0;1;0;0;0;1;1;0;1;0;0;0;0;0;0;0;0;0;0;0;0;0;2;1;0;0;0;0;0;1;0;1;0;0;0;0;0;0;0;0;0;0;0;0;0;0;0;0;0;1;0;0;1;0;0;0;0;0;1;0;0;0;1;0;0;0;0;0;0;1;0;1
ZBTB18_M06244_1.94d.bed	0.07692307692307693	14	182	41490	3;2;2;4;1;4;1;0;1;2;2;2;0;0;2;0;0;3;1;2;3;0;0;2;3;1;4;2;1;0;1;2;0;0;1;2;3;3;1;2;0;1;3;2;2;1;1;2;1;2;2;1;0;0;1;1;0;0;1;3;0;0;0;1;1;1;0;1;2;0;1;2;0;2;1;2;1;0;1;0;1;0;0;1;1;1;4;0;0;2;0;1;0;2;0;2;1;0;1;1;3;1;1;1;2;1;3;0;3;1;0;1;1;0;0;0;1;2;2;2;2;1;1;0;5;2;0;0;0;1;1;1;2;3;0;1;3;0;1;2;0;3;1;0;0;0;0;1;2;2
HOMEZ_M05805_1.94d.bed	0.07692307692307693	1	13	14749	1;0;0;0;1;0;0;0;0;1;0;0;0;0;0;0;0;0;0;0;0;0;0;0;0;0;0;0;0;0;0;0;0;0;0;0;0;0;0;0;1;0;0;0;0;0;0;0;0;0;1;0;0;0;0;0;0;0;0;0;0;0;0;0;0;0;0;0;0;0;0;0;0;0;0;1;0;0;0;0;0;0;0;0;0;0;0;0;0;0;0;0;0;0;0;0;1;1;0;0;0;0;0;0;0;0;0;0;0;0;0;0;0;0;0;0;0;0;0;0;0;0;0;0;0;0;0;0;0;0;0;0;2;0;0;0;0;0;0;0;0;0;0;0;0;0;1;0;0;1
GCM1_M05761_1.94d.bed	0.07692307692307693	2	26	14531	1;0;0;0;1;2;0;0;1;0;0;0;0;1;0;0;0;0;0;0;0;0;0;1;0;0;0;0;1;0;0;0;0;0;0;0;1;0;0;0;0;0;0;0;0;0;0;1;0;0;0;0;0;0;0;0;0;0;0;1;0;0;0;0;0;0;0;0;0;0;0;0;0;0;0;0;0;1;0;0;0;0;0;0;0;0;0;0;0;0;0;0;0;0;1;1;0;0;0;0;1;0;0;0;1;1;0;0;0;0;0;1;0;0;0;0;0;0;0;0;0;0;1;0;0;1;0;0;0;0;0;0;0;0;1;0;0;0;0;0;1;1;1;0;0;0;0;0;0;1
HMX1_M05793_1.94d.bed	0.07692307692307693	3	39	26977	1;0;1;1;1;1;0;0;0;0;0;0;0;0;1;0;0;1;0;0;0;0;0;0;0;0;0;0;1;0;0;1;1;2;0;0;0;0;0;2;1;0;1;0;0;1;0;0;0;1;1;0;0;0;1;0;0;0;0;1;0;0;0;0;0;0;0;0;0;0;0;1;0;0;0;0;0;0;0;0;1;0;0;0;0;0;0;0;1;0;0;0;0;0;0;0;1;0;0;0;0;0;1;0;0;0;0;0;0;1;0;1;0;0;1;0;0;1;1;1;0;0;0;0;1;0;0;0;0;0;0;0;0;0;0;0;0;1;1;0;1;1;0;0;0;0;0;0;0;1
ZNF705G_ZNF705G.MEME.bed	0.0759493670886076	6	79	23264	1;0;0;0;0;1;1;0;0;2;0;1;1;1;0;2;1;0;0;0;0;1;0;1;2;1;0;0;0;0;0;1;2;0;0;0;0;0;0;1;0;0;0;0;0;0;1;0;1;0;0;2;0;1;1;2;0;1;1;1;1;0;0;0;0;3;0;0;0;0;1;1;1;0;1;0;0;0;0;0;1;0;0;0;1;0;0;1;0;0;0;0;1;1;0;1;1;3;0;1;0;0;1;0;0;0;0;1;0;0;1;0;1;1;1;0;0;2;2;1;1;1;1;1;0;1;1;1;0;0;0;0;0;0;0;0;1;0;1;1;0;0;0;1;1;0;0;0;2;3
ZNF296_M09353_1.94d.bed	0.07575757575757576	10	132	30002	4;1;0;2;1;1;0;1;1;2;2;3;0;2;1;1;0;1;2;1;0;0;0;0;3;1;1;3;0;0;2;1;0;0;1;0;2;1;0;0;0;0;0;2;1;4;2;0;0;0;0;0;1;0;0;1;2;0;0;0;0;3;1;0;0;0;0;3;1;0;0;2;1;0;1;0;0;1;1;0;0;0;1;1;0;1;0;1;0;1;0;1;2;0;1;0;1;0;2;0;0;0;0;1;0;0;0;2;0;1;3;2;1;1;0;0;1;1;0;6;2;0;0;2;0;0;2;0;1;0;1;0;2;4;1;2;1;4;0;0;2;1;1;1;1;0;1;0;2;1
NR4A2_M05962_1.94d.bed	0.07547169811320754	4	53	22178	2;0;0;0;0;1;0;0;1;0;1;0;0;0;0;0;0;0;1;1;0;0;1;1;0;0;1;1;1;0;1;1;0;0;0;0;0;0;1;0;1;0;0;1;0;1;1;0;1;0;0;0;0;2;1;0;0;0;1;0;1;1;0;0;0;0;0;0;1;0;1;0;0;0;1;0;0;0;0;0;0;0;0;1;0;0;0;0;2;0;1;1;1;1;1;0;0;1;1;0;0;0;0;0;0;0;1;0;0;1;0;0;0;0;0;1;0;0;2;1;0;0;0;0;0;0;0;0;0;1;1;0;0;0;2;0;0;0;0;1;0;0;0;0;0;0;0;0;1;1
TBR1_M06149_1.94d.bed	0.07547169811320754	4	53	23209	1;1;0;0;0;0;0;0;0;0;0;1;0;0;0;0;1;1;0;0;0;0;1;0;0;0;2;1;0;1;1;0;0;1;0;0;0;0;1;1;0;0;0;2;1;1;1;0;0;1;0;0;0;1;0;0;0;0;0;0;0;0;1;1;1;2;0;0;0;0;0;0;0;0;1;1;0;0;0;0;0;1;0;0;0;0;0;1;0;0;1;1;0;0;0;0;0;0;0;3;2;0;0;0;0;0;0;1;0;0;0;0;0;0;0;0;0;0;0;2;0;0;0;0;1;0;1;0;1;0;0;1;1;1;0;0;0;1;0;1;0;1;1;1;0;0;0;0;0;1
POU4F1_M09911_1.94d.bed	0.07547169811320754	4	53	24077	1;1;0;2;2;0;0;2;2;2;0;0;2;2;2;0;0;0;0;0;0;0;0;0;0;0;0;0;0;2;0;1;3;2;0;0;0;0;0;0;0;0;0;0;0;0;0;0;2;0;0;0;0;0;0;0;0;2;3;0;0;0;0;0;0;0;0;0;0;0;0;0;0;0;0;0;0;0;2;0;0;0;0;1;0;0;0;0;0;0;0;0;0;0;0;0;0;0;0;0;0;0;0;0;0;0;0;2;0;0;1;0;2;0;0;0;0;0;0;2;0;2;0;0;0;0;0;0;0;2;0;0;0;0;0;0;0;0;0;0;0;0;0;0;0;2;0;0;2;1
SNAI2_M09147_1.94d.bed	0.075	6	80	25061	1;0;2;0;1;1;1;0;0;3;2;0;0;0;0;0;1;0;0;0;0;0;1;1;0;1;1;1;2;2;0;0;1;0;0;0;0;3;0;0;0;1;2;1;0;0;0;0;0;1;0;0;0;0;0;0;2;0;0;0;0;0;1;0;0;1;0;0;1;0;0;0;0;1;0;0;1;1;1;0;0;0;0;0;0;1;0;0;0;2;0;2;0;1;0;0;2;0;1;0;0;0;0;0;0;0;0;0;2;1;0;0;1;0;1;0;1;0;0;1;0;1;2;1;1;2;0;1;0;2;0;2;0;0;0;1;0;1;1;1;0;0;1;1;2;1;1;1;0;1
POU3F2_M09082_1.94d.bed	0.07462686567164178	5	67	27067	2;0;1;0;1;0;2;0;1;0;0;0;1;1;0;2;0;1;0;0;0;0;0;0;0;1;0;0;0;0;1;4;0;0;0;0;0;1;0;0;0;0;2;2;0;1;1;0;0;3;0;0;1;0;1;1;0;0;0;1;1;0;0;1;0;0;0;0;0;0;0;0;0;0;0;0;0;1;1;1;0;0;1;0;0;0;0;0;1;1;0;1;0;1;0;0;1;0;0;0;0;1;1;1;0;0;0;3;0;0;0;0;0;0;0;0;0;0;0;1;1;2;1;2;0;0;0;0;1;0;0;1;0;0;0;0;0;0;0;1;1;0;2;0;0;0;1;1;1;1
TCF7L1_M06178_1.94d.bed	0.07462686567164178	10	134	33282	1;1;0;0;1;1;1;0;0;2;1;0;1;2;1;1;0;1;3;1;3;1;1;2;2;0;1;0;0;2;0;2;1;1;2;1;0;1;1;1;0;1;0;0;1;0;0;2;2;1;0;2;0;1;1;0;2;0;1;0;2;1;1;1;1;1;2;0;1;0;0;1;0;1;1;1;3;0;0;1;0;0;0;2;2;1;1;2;0;0;2;1;0;0;0;2;0;2;0;0;3;0;1;1;0;1;2;0;1;1;1;1;0;1;0;1;0;0;1;0;1;0;0;1;0;1;1;0;0;0;1;1;1;2;1;0;0;3;4;0;0;3;2;0;2;3;0;2;1;1
ZNF225_ZNF225.MEME.bed	0.07450628366247755	332	4456	757128	38;31;29;41;44;31;36;24;32;36;39;43;33;40;29;32;27;41;40;39;31;43;44;38;33;44;29;25;30;40;28;31;31;25;40;32;19;32;22;18;34;37;35;23;31;30;29;32;39;33;30;13;27;27;18;22;41;20;23;23;25;48;25;26;18;22;31;23;28;19;19;21;12;14;12;21;10;17;32;25;26;23;21;22;33;21;36;24;25;23;32;28;21;29;38;26;16;31;31;29;31;29;24;39;30;28;32;20;36;30;20;38;32;22;27;29;24;37;26;38;36;34;39;33;31;29;31;18;28;34;30;42;34;…
RREB1_M02642_1.94d.bed	0.07439587292967689	274	3683	354543	25;14;16;44;20;35;26;21;16;20;27;25;26;21;14;27;33;40;28;21;19;28;24;19;24;24;22;24;16;28;17;26;19;17;38;35;16;36;21;29;25;17;23;28;24;21;21;27;42;25;29;26;26;27;35;47;49;29;28;27;23;23;33;22;29;18;18;16;28;17;11;14;17;20;10;7;22;12;16;17;14;25;30;19;25;31;30;22;25;35;35;25;33;14;22;28;33;36;40;18;17;32;35;24;29;14;37;33;19;37;45;44;29;22;24;24;18;36;27;25;35;21;14;33;25;25;31;17;28;24;23;25;19;2…
TGIF1_M09245_1.94d.bed	0.07407407407407407	8	108	29814	2;0;0;2;2;0;2;2;0;0;1;2;2;0;2;0;0;2;4;0;2;0;0;0;0;2;7;2;2;0;1;0;0;0;0;4;0;0;1;0;0;0;0;0;2;2;0;0;0;0;0;4;0;0;0;0;0;0;0;0;0;2;2;0;4;3;0;0;0;0;0;0;0;0;0;2;0;0;0;0;0;3;0;2;0;0;0;2;0;0;0;0;0;0;0;0;2;0;2;0;2;2;0;0;4;2;0;2;0;2;0;0;0;2;0;0;0;0;1;0;1;0;0;0;0;0;2;0;0;1;0;0;0;0;2;0;0;0;0;0;0;2;0;0;2;0;0;2;0;2
DUXA_M05624_1.94d.bed	0.07317073170731707	3	41	20491	2;0;0;2;0;1;1;0;1;0;1;0;1;0;1;1;0;1;0;0;0;1;0;0;0;0;2;0;0;1;0;0;2;0;0;1;0;0;0;0;0;0;1;0;0;0;0;0;0;0;0;0;0;1;0;0;0;0;0;0;0;0;0;1;0;0;0;0;0;0;0;0;0;0;0;0;0;0;1;0;1;0;0;0;1;0;0;1;0;0;0;0;0;0;1;0;0;0;0;0;0;0;0;0;0;0;0;0;0;0;0;0;0;0;0;0;0;1;0;1;1;0;0;0;0;1;0;0;0;1;0;0;0;1;1;0;1;1;1;0;1;0;0;0;0;0;0;0;0;2
SOX18_M06097_1.94d.bed	0.07317073170731707	3	41	25311	2;0;0;0;0;0;0;0;0;0;0;0;0;1;0;0;0;0;0;0;1;1;0;0;0;2;0;0;0;2;0;0;0;1;1;0;0;2;1;0;0;0;0;0;0;0;1;1;0;0;0;0;0;0;0;0;0;0;0;0;0;0;0;1;1;0;2;1;0;0;0;0;0;0;0;0;0;0;0;0;0;0;0;1;0;0;0;0;0;0;0;0;0;0;3;0;0;0;0;1;0;1;0;1;0;1;0;0;0;0;0;0;0;0;0;1;0;0;1;0;1;1;2;0;1;0;0;0;1;0;0;1;0;0;0;0;0;0;0;0;0;0;0;0;0;0;0;1;0;1
ZNF627_ZNF627.RCADE.bed	0.07317073170731707	6	82	30133	2;2;0;0;0;1;0;1;0;1;1;1;0;0;1;0;0;2;0;1;0;0;1;0;1;0;0;0;0;1;2;1;0;0;1;3;1;0;0;0;1;1;0;0;0;2;0;0;0;0;0;1;1;0;0;0;0;0;0;0;0;1;1;0;1;0;0;0;0;1;0;0;1;0;1;1;1;0;0;0;0;0;1;2;0;0;0;1;0;1;0;1;2;1;0;0;1;2;1;1;0;0;2;0;1;1;1;1;0;0;2;1;1;1;1;0;1;0;1;0;0;1;0;0;0;0;0;0;1;0;1;0;1;1;0;0;0;0;2;0;0;0;1;1;1;1;1;0;0;3
ZNF492_ZNF492.RCADE.bed	0.07268877911079746	103	1417	237225	12;9;16;14;18;10;10;12;17;14;10;7;12;15;17;17;4;14;14;8;10;13;13;15;7;14;8;9;9;14;9;8;11;5;14;10;9;10;11;9;13;17;11;5;13;6;13;11;13;3;15;11;10;3;10;9;8;6;9;3;8;10;6;12;5;11;15;12;6;3;5;3;5;6;4;5;7;7;5;5;11;13;6;6;5;10;10;9;6;8;6;11;8;7;10;8;10;7;11;10;12;4;6;5;9;9;10;10;7;5;14;8;8;8;2;5;9;15;15;9;14;12;12;5;10;15;10;9;13;9;10;7;12;12;11;3;11;7;10;9;9;6;13;8;8;7;13;10;5;7
ZNF212_ZNF212.MEME.bed	0.07201236124100353	1771	24593	3463311	156;180;237;250;250;170;127;153;165;121;126;139;205;173;163;132;181;169;129;165;128;146;131;171;180;172;198;146;157;166;184;179;215;178;179;191;227;174;210;155;157;151;121;165;166;180;205;239;183;172;197;192;179;184;169;194;219;218;171;151;175;181;177;220;227;215;207;178;133;80;93;102;101;73;87;87;80;74;105;122;142;118;150;174;164;162;199;241;176;155;229;197;185;142;172;170;166;175;179;168;197;18…
IRX1_M08847_1.94d.bed	0.07142857142857142	3	42	22450	3;0;0;0;0;0;0;0;0;0;0;0;0;1;0;0;0;0;0;0;0;0;0;0;0;0;0;0;2;0;0;0;0;0;2;0;0;0;1;0;0;0;0;1;0;0;0;0;0;0;0;0;0;1;1;0;2;0;0;1;0;0;0;0;0;0;1;0;0;0;0;0;0;0;0;0;0;0;0;0;0;0;1;0;0;0;0;1;0;0;0;0;2;0;0;3;1;0;0;0;0;0;0;0;0;0;1;0;1;1;0;0;1;0;0;1;1;1;0;0;2;0;0;0;1;0;0;0;1;0;0;0;0;0;2;1;0;0;0;0;0;0;0;0;2;0;0;0;0;1
ZNF79_ZNF79.RCADE.bed	0.07142857142857142	11	154	48591	2;0;0;1;0;1;1;0;0;1;2;1;2;2;1;3;1;3;1;2;1;2;1;1;2;1;0;2;0;1;3;0;1;1;3;0;1;1;0;1;1;2;0;3;2;0;3;0;0;0;2;0;0;2;1;0;0;1;0;1;1;1;1;0;0;2;1;1;0;1;0;0;0;0;1;1;1;0;1;1;1;1;2;1;2;1;4;0;0;0;1;0;0;1;1;3;2;1;1;1;0;0;5;0;0;1;1;2;1;2;1;2;2;0;0;0;0;0;0;3;1;2;2;1;0;0;2;0;0;1;0;3;1;2;0;1;1;1;2;2;1;1;0;1;0;3;0;1;1;3
POU3F3_M06012_1.94d.bed	0.07142857142857142	3	42	22001	1;1;0;0;1;0;0;0;1;0;0;0;0;1;1;0;1;0;0;0;1;0;0;1;0;1;0;0;0;0;0;0;0;1;1;1;1;0;0;0;1;0;1;0;0;0;0;0;0;0;0;0;0;1;0;0;1;0;0;0;0;0;1;0;1;0;0;0;0;0;1;0;0;0;0;0;0;0;0;1;0;0;0;0;0;0;0;0;0;0;0;0;0;0;1;0;0;0;1;1;1;0;0;2;0;0;0;0;0;0;0;0;1;0;1;0;0;0;0;1;0;0;1;0;1;1;0;0;0;0;0;1;1;0;0;0;0;0;1;1;0;0;0;0;0;0;2;0;0;1
BARX1_M05575_1.94d.bed	0.07142857142857142	2	28	19193	1;0;0;0;0;0;0;0;1;0;0;0;0;0;0;0;0;0;0;1;0;0;1;0;0;1;0;0;0;0;0;0;1;0;0;0;1;0;0;0;2;0;0;0;0;0;0;0;0;0;0;0;0;0;0;0;0;0;0;0;0;1;0;0;0;0;0;0;0;0;0;0;0;0;0;0;0;0;0;0;0;0;0;0;0;0;0;2;0;0;0;0;0;0;0;0;0;0;0;1;1;0;0;0;1;0;0;0;0;0;0;0;0;0;0;0;0;0;0;1;1;0;0;0;0;2;0;0;0;0;1;1;0;0;0;0;0;0;0;0;0;0;1;1;0;0;0;0;1;3
ZNF787_M10060_1.94d.bed	0.07138535995160314	118	1653	205394	14;11;11;12;15;10;16;18;9;14;10;23;16;9;13;14;13;14;8;9;11;13;12;12;15;12;15;15;13;10;10;14;15;14;9;14;19;8;10;14;16;16;12;12;10;10;12;15;13;16;14;17;16;9;12;6;9;11;15;12;5;6;6;6;9;7;11;7;6;5;10;4;8;10;8;6;8;4;7;7;9;11;8;8;5;8;9;7;8;7;6;5;9;8;13;8;8;12;13;9;14;12;8;10;13;7;10;6;13;16;15;14;10;17;13;10;9;12;16;7;11;12;12;13;17;10;16;9;12;13;6;8;7;9;15;11;12;10;15;10;9;11;19;12;8;9;13;11;10;12
POU2F2_M06003_1.94d.bed	0.0707070707070707	7	99	34982	2;4;0;3;0;1;0;2;0;0;1;3;2;0;0;2;0;1;0;0;0;1;2;1;0;1;1;0;0;0;0;0;0;0;0;0;0;0;0;0;0;0;4;0;0;1;0;0;1;0;0;2;0;1;0;0;2;0;0;0;2;0;0;1;0;2;1;0;0;0;0;1;0;1;0;0;2;0;0;0;1;0;1;1;0;0;1;0;2;2;0;0;0;0;0;2;0;0;1;0;2;1;0;0;1;0;0;3;1;0;0;0;1;0;0;2;0;0;0;1;0;2;1;0;2;0;0;0;0;1;0;0;2;1;0;1;1;2;3;1;3;0;0;0;2;0;3;1;0;1
ZNF3_ZNF3.RCADE.bed	0.0704647676161919	47	667	110920	13;9;8;8;2;2;4;10;11;1;5;2;8;6;2;1;5;6;12;8;2;2;10;6;4;6;12;6;5;6;6;3;12;5;7;4;10;9;5;10;6;4;8;8;10;7;5;4;3;2;5;4;3;3;0;5;4;6;4;7;3;4;6;2;3;3;5;1;7;5;4;4;2;4;1;0;1;0;2;2;6;7;1;4;1;0;0;5;8;2;5;1;5;3;0;1;2;8;5;2;1;6;2;2;5;2;2;3;1;2;6;5;0;0;4;2;6;10;2;2;4;9;8;3;1;6;1;3;4;3;1;3;7;7;4;4;4;5;0;4;5;7;1;3;1;3;3;10;6;7
ZNF182_ZNF182.RCADE.bed	0.07028531663187196	101	1437	237181	8;7;10;15;11;7;8;12;17;10;8;12;13;13;8;16;9;22;11;15;9;9;21;11;8;14;7;8;6;10;7;9;12;6;17;10;9;12;11;11;18;17;11;3;8;13;16;9;12;7;9;11;14;2;9;11;5;2;11;4;4;12;4;16;9;6;15;11;7;4;7;5;5;4;4;7;5;4;10;5;12;10;4;4;7;12;9;15;7;14;10;8;5;12;10;11;5;10;11;8;15;6;9;11;5;7;13;10;7;4;5;11;13;10;2;8;10;18;15;16;12;12;7;8;7;15;12;12;12;7;9;7;6;15;9;9;12;6;13;9;10;6;13;6;6;11;9;7;7;8
FOXL1_M05736_1.94d.bed	0.07	7	100	33438	1;2;0;0;1;1;1;2;0;0;0;0;0;2;2;1;1;0;1;0;1;0;0;2;0;2;0;3;1;0;0;1;0;1;3;2;1;1;0;1;1;2;2;0;0;2;0;0;1;0;0;1;0;0;1;1;1;1;1;0;0;0;0;1;2;1;1;1;0;1;0;2;1;0;0;1;0;0;0;1;0;0;0;0;2;1;0;1;0;0;0;1;0;0;2;1;2;0;0;1;0;2;0;1;1;2;1;0;3;0;0;0;0;1;0;0;0;1;0;1;0;1;0;1;1;0;0;0;0;2;2;1;0;0;0;1;1;1;0;2;0;0;1;0;0;0;0;0;0;1
ZNF671_ZNF671.RCADE.bed	0.06989247311827956	26	372	66077	4;4;4;3;3;3;2;4;3;1;4;4;4;2;2;1;0;2;1;3;7;1;2;1;4;5;1;2;3;2;0;2;4;2;1;4;0;0;1;3;1;3;1;3;1;2;4;2;4;2;1;4;3;2;0;4;1;1;2;3;0;5;8;2;3;3;1;5;0;2;1;0;3;0;1;4;0;1;3;0;3;1;1;5;4;3;1;3;7;2;1;5;2;6;2;2;2;3;2;3;4;3;1;2;0;2;0;0;3;4;2;1;5;6;3;6;2;3;1;4;3;2;1;3;3;3;4;4;2;5;3;0;0;3;1;4;1;2;3;1;5;3;5;1;1;1;3;3;1;5
FOXJ2_M05730_1.94d.bed	0.06944444444444445	5	72	32291	1;0;1;1;1;1;0;0;1;1;1;0;1;0;0;0;0;1;1;0;1;0;0;1;0;1;0;1;0;0;1;0;0;2;0;0;0;0;0;0;1;0;0;1;0;0;1;1;2;1;1;0;0;0;1;1;0;2;0;0;1;0;0;2;1;1;0;0;0;0;0;0;0;0;0;1;0;0;1;1;0;0;1;0;0;1;0;0;0;1;0;0;0;0;1;0;0;1;1;0;0;0;1;3;0;1;1;0;0;0;1;1;0;0;1;1;0;0;0;2;1;0;2;1;0;0;0;0;0;0;0;1;2;0;0;0;1;0;1;0;0;1;1;0;0;1;0;0;1;2
BORCS8-MEF2B_M06400_1.94d.bed	0.06923076923076923	9	130	37837	2;1;0;2;2;0;2;0;0;1;2;0;2;1;2;0;3;1;1;0;2;1;1;3;0;2;1;2;0;3;3;0;3;2;1;0;0;2;1;2;0;0;0;0;0;0;2;0;0;1;0;0;0;1;1;1;2;1;0;0;0;1;1;4;2;0;0;0;0;1;0;1;1;0;0;0;1;0;2;0;0;1;0;1;0;0;0;0;0;0;0;1;0;0;0;0;1;2;1;1;3;0;1;0;0;0;3;1;1;1;5;1;2;0;0;1;0;3;1;1;0;1;0;0;1;4;0;1;0;0;0;0;2;0;1;0;1;2;2;0;2;0;2;0;0;0;1;1;1;1
MECOM_M02602_1.94d.bed	0.06896551724137931	4	58	23280	1;3;5;5;2;0;1;0;1;0;0;0;0;0;0;0;0;0;0;0;0;0;0;0;3;0;1;0;1;0;0;0;1;0;0;0;1;0;0;1;0;0;0;1;0;0;0;0;0;0;0;1;1;1;0;0;1;1;0;0;1;0;0;0;0;0;1;0;0;0;0;0;0;1;0;0;1;0;1;0;0;0;0;0;1;1;0;0;0;0;0;0;0;1;0;0;0;0;0;0;0;0;0;0;1;0;1;1;0;0;0;0;0;1;1;1;0;0;1;0;1;0;0;0;0;1;0;0;2;0;1;1;0;0;0;1;0;0;0;0;0;0;0;0;0;0;2;0;0;1
ZNF487_ZNF487.MEME.bed	0.06871090626910596	1461	21263	3475723	204;177;149;171;138;165;203;139;150;218;182;163;172;163;136;174;163;163;189;162;128;190;173;226;189;133;165;165;166;163;167;167;178;127;191;177;139;221;153;113;174;189;144;125;147;133;137;151;166;90;104;114;146;117;141;131;131;94;104;98;86;159;146;107;80;71;137;138;123;88;72;56;36;47;63;53;35;83;127;148;117;117;125;75;84;138;127;143;107;144;155;175;118;78;138;124;90;104;101;99;201;101;106;112;121…
ZNF324_ZNF324A.RCADE.bed	0.06870229007633588	27	393	79928	3;5;2;3;4;7;5;5;5;1;2;2;0;5;1;2;3;1;2;7;1;5;1;3;4;2;2;4;5;2;0;2;3;2;4;1;6;3;3;3;2;3;2;3;2;3;1;0;2;3;5;1;0;0;4;3;4;4;3;2;2;5;3;3;2;2;3;3;0;1;1;2;4;1;1;0;3;3;0;0;2;4;1;5;3;5;0;0;3;3;1;1;0;2;1;3;1;2;0;4;0;4;3;0;4;3;3;4;3;2;3;5;2;3;1;6;2;4;1;3;7;3;3;3;4;4;1;1;6;2;4;3;4;3;3;4;3;4;5;2;0;2;6;2;1;4;0;0;1;3
TBX1_M02208_1.94d.bed	0.06842105263157895	13	190	41249	2;1;2;2;4;1;2;0;2;1;2;2;1;3;5;3;0;2;5;2;1;2;2;1;1;2;0;1;1;3;1;2;3;2;0;1;3;1;1;1;1;1;1;2;2;2;3;2;1;2;0;2;0;0;2;0;0;1;0;1;0;1;1;1;1;0;1;0;0;2;0;0;2;1;1;0;2;0;1;0;1;0;2;2;0;0;0;0;1;0;1;0;1;1;0;0;3;0;2;2;1;2;1;2;0;3;1;1;2;0;0;3;0;2;1;2;0;0;0;1;1;2;1;0;2;2;0;0;2;1;3;4;3;1;3;1;2;0;3;1;2;1;0;1;0;0;1;2;0;4
FOXD1_M09582_1.94d.bed	0.06818181818181818	3	44	20029	1;1;1;1;0;1;1;0;0;0;0;1;0;0;0;0;1;0;0;0;1;0;0;0;0;1;0;0;0;0;0;0;0;1;1;2;0;2;1;1;0;0;1;0;0;1;0;1;0;0;0;0;0;1;1;0;0;0;0;0;0;0;0;0;0;0;0;0;1;0;0;0;0;0;0;0;0;0;0;1;0;0;0;1;0;0;1;1;1;0;0;0;0;0;0;0;0;0;0;1;0;0;2;0;0;0;0;1;0;0;1;1;0;0;0;0;0;0;0;0;0;0;0;1;0;0;0;0;0;0;2;1;1;0;0;0;0;0;0;1;0;0;1;0;0;0;0;0;0;1
SOX15_M06094_1.94d.bed	0.06666666666666667	3	45	24250	1;0;0;0;1;0;1;0;0;1;1;0;0;1;0;0;0;1;0;1;0;0;1;0;0;2;0;1;0;0;1;1;0;0;1;0;0;2;1;0;0;1;0;0;0;0;0;1;0;0;0;0;0;0;1;0;0;1;0;0;0;0;0;1;0;0;0;1;0;0;0;0;0;0;0;0;0;0;0;1;0;0;0;0;0;0;1;0;0;1;0;0;0;0;1;1;0;0;0;0;1;0;1;0;2;0;1;0;0;0;1;0;0;0;0;0;0;0;0;0;0;1;0;0;0;2;0;0;0;0;0;0;1;0;0;0;1;0;0;1;0;0;0;0;1;0;0;0;1;1
THAP12_M02286_1.94d.bed	0.06666666666666667	1	15	14705	1;0;0;0;0;0;0;0;0;0;0;0;0;0;0;0;0;0;0;0;0;0;1;0;0;0;0;0;0;0;0;0;1;0;0;0;1;0;0;1;0;0;0;0;0;0;0;0;0;0;0;0;0;0;0;0;0;0;0;0;0;0;1;0;0;0;0;0;0;0;0;0;0;0;0;0;0;0;0;0;0;0;1;0;0;0;0;0;0;2;0;0;0;0;0;0;0;0;0;0;0;0;0;0;0;0;0;0;0;1;0;0;0;0;0;0;0;0;1;0;0;0;0;0;0;0;0;0;0;0;0;0;0;1;0;0;0;0;0;0;0;0;0;0;0;0;0;1;0;1
POU2F1_M06001_1.94d.bed	0.06666666666666667	7	105	35922	3;3;0;3;0;1;0;1;0;0;1;2;2;0;0;3;1;1;0;0;0;1;2;1;0;0;1;0;0;0;0;0;0;0;0;0;0;0;0;0;0;0;4;0;1;1;0;0;1;0;0;2;0;0;2;0;2;0;0;0;2;0;0;1;0;2;1;0;0;0;0;0;0;1;0;0;2;0;0;0;2;0;1;1;0;0;1;0;1;2;0;0;0;0;0;2;0;0;1;0;2;0;1;0;2;1;0;4;1;1;0;0;1;0;0;1;0;0;0;3;0;2;1;0;2;0;0;0;0;1;0;0;2;1;0;1;1;2;2;1;2;0;0;0;2;0;3;3;0;2
NKX2-1_M08975_1.94d.bed	0.06593406593406594	6	91	29349	3;0;0;0;1;0;1;1;1;1;1;0;0;1;0;0;1;0;1;0;4;0;1;0;1;2;2;0;1;1;3;0;0;1;0;2;1;2;0;1;0;2;0;0;1;2;1;1;0;0;0;0;1;0;0;1;1;0;0;1;0;1;0;0;1;0;0;1;0;0;1;0;1;2;0;0;0;0;0;0;0;1;0;0;2;0;0;1;0;0;0;0;0;0;0;0;0;0;0;2;1;1;2;0;3;0;1;0;0;0;1;1;1;1;1;1;0;0;0;1;0;0;0;0;0;0;2;1;0;0;0;0;0;1;0;2;0;4;2;0;0;0;0;1;1;0;1;0;0;2
ZNF224_ZNF224.RCADE.bed	0.06581148912437255	118	1793	409473	19;19;16;19;12;13;7;11;18;10;19;13;18;11;20;14;14;14;14;17;24;15;18;13;13;9;8;15;13;12;11;11;14;12;10;16;13;13;14;12;9;16;20;10;9;17;12;13;14;13;8;13;3;9;13;8;10;5;8;7;12;4;9;6;3;5;9;11;7;7;4;7;11;7;5;7;7;4;14;5;7;3;6;7;7;5;3;10;8;13;7;8;9;8;9;14;11;6;11;13;10;14;14;10;17;16;6;14;11;13;14;26;11;14;4;10;19;23;13;12;15;17;14;11;17;12;12;15;10;15;14;15;11;13;15;14;9;16;16;13;13;17;18;18;12;16;13;17;…
ZNF496_ZNF496.MEME.bed	0.06579054771039099	806	12251	1977302	113;119;128;115;111;116;96;101;99;106;99;123;110;105;94;111;114;95;96;99;128;109;99;115;104;95;82;94;100;94;94;93;108;70;104;101;77;94;96;89;89;82;83;79;91;70;74;75;65;66;68;61;59;61;63;58;67;59;52;54;39;36;40;53;72;54;39;50;43;49;61;53;42;35;44;54;55;75;59;39;49;42;39;57;52;51;48;62;52;50;53;61;54;56;66;61;60;69;64;69;59;89;95;77;76;94;78;78;95;92;91;84;86;105;89;83;96;93;94;104;99;91;89;94;107;…
IRX1_M08851_1.94d.bed	0.06557377049180328	4	61	25577	3;5;0;0;0;1;0;0;1;0;2;0;0;0;0;0;0;0;0;0;0;0;0;0;0;1;0;1;2;0;0;1;0;1;0;0;0;2;0;1;0;0;0;2;0;0;0;0;2;2;1;0;0;0;0;0;0;0;0;0;0;0;0;0;0;0;2;0;0;0;0;0;0;0;0;0;1;0;0;0;0;0;0;0;0;2;0;0;0;0;0;0;0;0;0;0;0;3;0;0;0;0;0;0;0;0;0;1;0;0;0;1;0;0;1;0;0;2;0;2;0;0;1;0;0;0;0;0;0;0;1;0;0;0;1;1;4;2;0;2;2;1;0;0;0;0;0;1;0;1
ZNF570_ZNF570.RCADE.bed	0.06557377049180328	16	244	75399	5;3;2;1;1;2;2;2;4;3;2;3;2;1;3;6;2;0;1;3;2;2;2;0;0;3;0;0;2;2;3;2;1;3;0;0;1;1;1;1;2;0;2;2;1;2;5;0;2;4;0;0;3;1;3;2;1;0;2;0;3;1;3;3;1;0;1;1;1;1;0;0;2;2;0;1;1;0;2;2;1;0;0;2;3;0;1;2;2;2;0;2;2;0;1;3;1;3;2;0;2;1;2;1;0;2;4;2;0;3;3;4;2;1;1;2;1;1;1;2;2;1;1;1;1;3;3;0;1;5;3;1;1;2;1;3;2;2;4;0;1;1;2;2;1;0;1;2;1;2
ZNF354B_ZNF354B.RCADE.bed	0.06547619047619048	11	168	47256	4;5;3;0;2;4;2;2;3;1;1;3;0;0;3;0;1;1;2;0;2;1;2;0;3;2;2;1;3;1;0;0;1;1;1;0;0;0;0;0;1;1;1;1;1;3;1;2;0;2;1;0;1;1;2;1;0;1;1;3;1;0;1;0;1;1;0;0;1;1;1;0;0;2;0;0;0;2;1;1;1;0;1;0;0;0;1;0;1;2;3;0;1;0;1;1;0;0;1;0;2;1;2;1;1;3;0;1;2;0;1;2;0;0;1;2;0;1;0;1;1;1;2;2;3;1;0;1;0;0;1;1;1;1;1;0;0;3;1;1;2;1;1;2;0;3;3;0;3;3
PRDM6_M10436_1.94d.bed	0.06478841746324557	2318	35778	5769742	286;262;299;281;258;250;328;203;223;373;296;257;312;235;209;286;225;322;263;281;232;289;309;343;262;239;252;248;256;278;283;261;278;272;296;255;247;334;234;210;298;281;248;238;198;239;227;256;297;180;190;214;263;188;246;245;207;201;172;183;185;250;273;214;152;147;250;255;190;149;102;87;64;97;107;85;74;120;204;235;204;177;192;136;154;199;260;292;239;228;295;306;258;182;202;216;139;209;222;166;314;…
ZNF485_ZNF485.RCADE.bed	0.06470588235294118	11	170	40934	2;1;0;0;1;0;3;2;1;4;0;0;1;0;0;2;0;0;1;2;0;2;0;0;1;0;0;4;2;1;0;3;1;2;2;0;2;0;4;1;1;2;3;2;2;2;3;1;2;0;2;1;0;1;2;3;1;1;0;2;1;2;0;1;1;0;0;1;0;1;0;1;0;0;1;0;3;1;0;1;0;0;1;2;1;2;1;3;1;0;2;2;0;1;0;0;1;2;2;2;0;1;1;0;0;2;3;1;0;0;3;1;0;2;2;1;0;3;2;0;1;3;0;1;1;2;2;0;1;0;1;1;1;2;1;1;3;1;0;3;2;3;0;2;0;0;0;1;0;1
E2F1_M09494_1.94d.bed	0.06451612903225806	2	31	16757	1;0;0;1;0;0;0;0;0;0;0;0;0;0;2;0;0;0;0;0;0;1;0;0;0;0;0;1;0;0;0;0;1;0;1;1;0;0;0;0;1;1;0;0;0;0;0;0;0;0;0;0;0;0;0;0;0;0;0;0;0;0;0;0;0;0;0;0;0;0;1;0;0;0;0;0;0;0;0;0;0;0;0;0;1;1;0;0;0;0;1;0;1;0;1;0;0;0;0;0;0;0;0;0;1;0;0;0;0;0;0;0;0;0;0;2;0;0;0;0;0;0;0;2;0;0;0;1;0;0;0;0;0;0;0;0;0;1;1;1;0;0;1;0;1;0;0;0;1;1
TGIF1_M09243_1.94d.bed	0.06451612903225806	8	124	32470	4;0;0;2;2;0;2;2;2;0;2;2;2;0;1;0;2;2;3;0;2;0;0;0;0;2;6;2;2;0;1;0;0;0;0;3;0;0;1;2;0;0;0;0;2;4;0;0;0;0;0;2;0;0;0;0;0;0;0;0;2;2;3;0;6;4;0;0;0;0;0;0;0;0;0;2;0;0;0;0;0;3;0;2;0;0;0;2;1;0;0;0;0;0;0;0;2;0;2;0;2;2;0;2;4;2;0;2;0;2;2;0;0;2;0;0;0;0;2;0;0;0;0;0;0;0;1;0;0;2;0;0;0;0;2;0;0;0;0;2;0;2;0;0;1;0;0;1;0;2
POU3F2_M06009_1.94d.bed	0.0641025641025641	5	78	32360	1;1;1;1;0;1;0;1;0;1;0;1;0;1;0;2;1;0;0;0;3;1;1;2;0;1;0;0;1;0;1;4;0;0;0;0;0;0;0;0;0;0;0;2;3;0;0;1;2;2;0;0;1;0;0;0;0;0;0;0;1;0;0;0;0;0;1;1;0;0;0;0;0;1;0;0;0;1;0;0;1;0;0;1;0;0;0;0;0;0;0;1;0;2;0;1;0;2;0;0;1;0;0;1;0;2;0;1;1;1;0;0;0;1;1;0;2;0;1;0;0;1;2;1;1;0;0;0;0;1;0;0;1;0;0;0;1;0;0;0;0;1;0;0;1;0;1;1;2;1
ZNF287_ZNF287.RCADE.bed	0.06394252476693846	4815	75302	12450447	622;572;580;571;668;570;675;594;530;762;698;631;572;634;567;631;488;553;601;590;563;602;640;646;558;571;563;489;529;550;607;558;596;484;566;569;432;632;474;429;547;537;519;492;590;486;463;537;513;349;407;477;504;493;505;487;499;394;410;389;374;537;465;437;342;350;531;503;373;260;207;182;155;138;186;215;154;247;392;496;449;343;326;294;338;413;496;518;431;577;615;627;450;447;495;411;322;447;471;510…
ZNF433_ZNF433.RCADE.bed	0.06382978723404255	3	47	21563	1;1;0;0;0;0;0;0;0;0;0;0;0;0;1;0;0;0;0;0;1;1;1;0;0;0;0;1;0;0;0;1;0;1;0;0;1;0;0;1;0;2;0;1;0;0;0;0;0;0;0;0;0;0;0;0;0;1;0;0;0;2;0;0;0;0;2;0;0;0;0;0;0;0;0;1;1;0;0;0;0;0;0;0;1;0;0;0;0;0;0;0;1;0;0;1;0;0;1;0;0;0;0;1;0;1;0;1;1;1;1;0;1;0;1;0;0;0;0;1;0;0;0;0;0;1;0;0;0;1;1;1;0;0;0;1;0;0;0;0;0;0;1;0;1;1;1;1;1;1
ZNF235_ZNF235.MEME.bed	0.06364268680445151	3843	60384	10023967	563;459;450;465;498;493;552;441;405;586;554;493;487;465;453;516;408;476;528;499;430;500;585;524;433;461;427;404;429;462;490;429;462;434;495;475;366;503;394;362;499;481;422;382;462;358;349;441;461;296;317;343;384;334;407;416;409;297;291;329;269;480;384;349;258;269;401;410;294;241;173;157;96;108;157;172;118;199;290;366;399;287;275;219;272;358;413;385;361;428;451;466;359;319;379;339;246;324;350;361;…
TBX5_M06174_1.94d.bed	0.06339712918660287	53	836	155508	8;12;8;8;7;6;5;15;4;5;5;7;4;8;11;7;11;6;5;6;12;11;8;6;6;1;6;4;5;10;2;5;7;7;5;1;4;2;8;6;5;5;7;6;2;6;4;5;2;4;6;3;2;3;4;7;0;4;4;2;2;3;2;5;2;4;3;2;2;3;4;4;0;2;4;6;2;2;8;5;2;6;0;2;2;2;2;3;0;2;3;4;9;8;4;5;5;2;11;8;6;1;2;2;4;10;5;11;9;2;6;6;8;9;13;7;7;4;9;4;5;16;6;4;4;8;5;8;7;5;8;11;10;6;4;9;8;9;4;9;11;2;4;4;2;15;10;12;9;5
TBX4_M06172_1.94d.bed	0.06333630686886708	71	1121	194874	10;14;10;14;8;9;8;17;6;6;5;10;4;11;15;10;14;8;5;6;16;12;8;12;7;2;6;5;9;14;3;7;9;7;8;4;6;4;8;7;9;6;12;7;5;8;7;5;5;6;9;3;3;5;6;8;0;5;4;3;2;5;3;6;6;5;5;2;2;4;8;4;0;3;6;6;6;3;9;8;2;7;0;3;2;3;2;5;0;3;4;6;10;10;5;6;4;3;16;12;5;5;2;2;4;10;9;15;11;4;8;10;10;14;17;8;11;5;13;12;9;16;10;6;6;12;7;10;8;8;10;16;13;7;5;10;9;12;6;13;14;3;6;4;2;19;14;17;11;6
ZNF317_ZNF317.RCADE.bed	0.06293706293706294	18	286	72587	4;3;4;5;5;2;7;5;2;4;9;6;4;1;0;1;3;1;2;2;2;4;1;4;2;2;5;3;4;3;0;2;2;2;3;0;1;0;1;1;1;4;2;2;3;3;1;2;0;2;3;0;2;0;1;0;0;0;0;1;1;1;1;1;4;1;2;0;2;0;3;0;1;2;0;2;2;1;0;1;1;2;0;0;1;0;3;0;0;3;0;1;1;0;1;0;1;1;2;0;2;1;6;2;1;3;2;1;2;2;1;1;1;2;1;2;2;0;0;2;1;3;0;3;2;2;0;1;1;1;4;1;4;1;2;6;6;3;2;6;0;1;1;8;2;2;2;2;2;1
ZNF35_M07124_1.94d.bed	0.06289308176100629	10	159	69129	2;3;1;1;2;2;4;0;0;2;1;1;2;1;0;1;1;1;1;3;0;0;2;0;4;2;0;2;4;1;0;2;1;0;2;1;0;1;1;1;2;0;1;0;1;0;1;1;3;1;0;0;2;1;2;0;2;1;0;0;0;0;0;2;1;1;2;1;1;0;1;0;0;0;0;1;1;0;0;1;0;2;0;0;2;0;0;0;0;1;1;3;0;2;0;0;2;0;0;1;1;0;1;0;2;3;0;0;1;2;3;1;0;0;1;1;1;1;0;1;0;2;2;0;1;0;1;2;1;2;1;4;1;1;3;1;0;2;0;1;3;1;1;1;1;2;0;2;5;1
SCRT1_M09114_1.94d.bed	0.0625	3	48	20863	1;0;0;0;2;0;0;1;0;0;1;0;0;1;0;1;1;0;0;0;1;0;0;2;3;0;0;1;0;1;0;0;0;0;0;1;0;0;0;1;0;0;0;1;0;1;0;0;1;0;0;0;0;0;0;0;0;0;0;0;0;0;0;0;1;0;0;0;0;0;0;0;0;0;0;0;0;0;1;0;0;0;1;0;0;0;0;1;1;0;0;0;0;1;0;0;0;0;0;1;0;1;1;0;1;0;0;0;0;1;1;0;0;1;0;0;0;0;1;0;0;0;0;1;1;0;0;0;0;0;0;0;1;0;0;0;0;0;1;0;0;1;0;0;0;0;4;1;0;2
GSX1_M01465_1.94d.bed	0.0625	2	32	16861	1;0;0;0;0;0;0;0;1;0;0;0;0;0;0;0;0;0;0;0;0;0;0;0;0;0;0;0;0;0;2;1;0;0;0;0;0;0;0;0;0;0;0;0;0;0;0;0;3;0;2;0;0;0;1;0;0;0;0;0;1;0;0;0;0;0;0;0;0;0;0;0;0;0;0;1;0;0;0;0;0;0;0;0;0;1;0;0;1;1;0;1;1;0;0;0;0;0;0;0;0;0;1;0;1;1;1;1;0;0;1;0;0;1;0;0;0;0;0;0;0;0;0;0;0;0;0;0;0;0;0;0;0;0;0;1;2;0;0;0;0;0;0;0;0;0;0;1;0;2
SCRT1_M09116_1.94d.bed	0.0625	3	48	20863	1;0;0;0;2;0;0;1;0;0;1;0;0;1;0;1;1;0;0;0;1;0;0;2;3;0;0;1;0;1;0;0;0;0;0;1;0;0;0;1;0;0;0;1;0;1;0;0;1;0;0;0;0;0;0;0;0;0;0;0;0;0;0;0;1;0;0;0;0;0;0;0;0;0;0;0;0;0;1;0;0;0;1;0;0;0;0;1;1;0;0;0;0;1;0;0;0;0;0;1;0;1;1;0;1;0;0;0;0;1;1;0;0;1;0;0;0;0;1;0;0;0;0;1;1;0;0;0;0;0;0;0;1;0;0;0;0;0;1;0;0;1;0;0;0;0;4;1;0;2
ESRRB_M05685_1.94d.bed	0.06172839506172839	5	81	29109	2;0;3;0;1;0;1;1;1;0;0;0;0;0;1;2;1;1;0;0;1;1;2;0;2;1;0;0;0;0;1;0;0;1;0;0;0;1;0;0;1;0;1;1;0;0;0;1;0;0;0;0;0;0;1;0;0;0;0;1;0;2;0;0;0;1;1;1;0;0;0;0;0;0;0;0;0;0;1;0;0;1;1;0;0;2;0;0;1;0;0;0;2;1;1;2;0;0;0;2;1;0;0;1;0;0;0;0;0;0;0;0;1;0;2;1;1;0;1;0;1;2;1;0;1;1;0;0;0;0;0;1;0;6;0;3;0;1;0;0;0;1;0;0;1;0;0;2;0;2
T_M09203_1.94d.bed	0.06153846153846154	4	65	20377	2;1;0;0;0;2;0;2;0;0;1;2;0;0;0;0;0;0;1;0;0;0;0;0;0;0;2;0;1;0;0;0;0;0;0;1;0;1;0;0;2;0;1;0;0;3;2;0;0;0;0;1;1;0;0;0;0;2;0;0;0;0;2;0;0;1;0;1;2;0;0;0;2;0;0;0;1;0;0;0;0;0;0;0;0;0;0;0;0;0;0;0;0;0;1;1;0;0;0;2;0;0;2;0;0;0;0;2;3;1;0;0;0;0;0;0;0;0;0;2;0;0;0;0;0;0;1;2;2;0;0;0;0;0;0;0;0;2;0;0;0;0;2;1;0;0;0;0;2;1
FOXO1_M05738_1.94d.bed	0.06153846153846154	4	65	26147	2;0;0;0;0;0;0;2;0;0;0;0;2;0;0;0;0;0;0;0;1;0;0;0;4;0;1;0;0;0;0;0;0;0;0;0;0;0;0;0;0;2;0;0;0;0;2;0;0;0;0;0;1;0;0;2;0;0;0;2;1;0;1;0;0;2;0;0;0;0;0;0;0;0;1;0;0;0;0;0;2;0;0;0;0;0;0;0;0;0;0;0;0;0;1;0;0;1;0;0;1;0;0;2;0;0;0;0;0;0;1;0;0;2;1;0;0;1;1;2;0;2;0;0;0;3;0;0;2;0;4;2;0;1;2;0;0;0;2;0;0;1;2;0;0;0;0;1;0;1
ZNF354A_ZNF354A.RCADE.bed	0.06091370558375635	12	197	61656	4;4;2;1;3;5;3;1;4;4;1;2;0;1;3;1;0;2;2;0;2;2;2;0;2;1;2;1;1;2;0;1;2;2;2;0;0;0;0;1;1;1;1;2;2;4;1;1;1;1;1;0;3;2;2;2;0;0;0;2;0;1;1;0;0;1;0;0;0;2;2;0;0;1;1;2;0;1;1;1;0;0;1;0;0;0;1;0;1;2;3;0;1;1;1;2;2;0;0;1;2;0;2;1;1;1;2;0;2;0;1;1;1;0;0;2;1;1;0;1;1;1;3;2;4;1;1;0;0;1;2;0;2;1;1;1;0;4;2;1;4;2;2;1;2;4;3;0;1;7
ZNF879_ZNF879.RCADE.bed	0.05998209489704566	67	1117	274460	16;12;11;9;7;5;12;10;12;10;13;15;10;11;6;15;4;6;10;6;8;5;8;10;4;10;11;12;11;10;13;10;9;7;6;6;7;5;6;4;10;2;9;6;12;10;9;5;6;9;5;2;5;4;14;4;8;2;3;5;8;6;11;2;3;2;3;7;4;3;7;0;1;2;4;2;7;5;2;6;0;3;10;9;6;6;5;3;9;7;14;5;6;8;4;4;9;2;11;4;9;5;9;5;7;7;7;14;13;14;5;5;6;4;9;6;4;6;6;5;8;10;12;9;6;10;10;6;6;7;7;12;6;11;6;9;6;9;10;13;10;18;9;10;6;10;6;8;11;7
TOPORS_M04321_1.94d.bed	0.059907834101382486	39	651	118135	4;4;8;5;7;10;10;5;3;5;8;7;6;7;6;7;7;6;5;7;4;4;5;1;7;6;4;13;8;5;4;7;3;8;6;5;7;4;4;2;4;2;2;6;4;4;6;4;3;7;5;3;7;3;2;3;2;3;8;2;1;4;4;1;3;1;6;3;2;3;2;2;1;3;4;3;1;0;2;2;0;3;7;1;1;2;4;4;2;4;3;0;1;4;2;4;2;4;7;2;6;7;2;2;5;4;3;4;5;6;3;1;9;7;3;3;6;3;3;3;6;8;6;3;3;1;9;8;5;3;4;4;4;9;5;6;5;5;4;4;3;7;9;1;7;2;2;3;4;6
TGIF1_M09251_1.94d.bed	0.059322033898305086	7	118	31137	3;0;0;2;2;0;2;2;1;0;2;2;2;0;0;0;1;2;4;0;2;0;0;0;0;2;8;2;2;0;0;0;0;0;0;4;0;0;0;1;0;0;0;0;2;3;0;0;0;0;0;4;0;0;0;0;0;0;0;0;1;2;3;0;5;4;0;0;0;0;0;0;0;0;0;2;0;0;0;0;0;2;0;2;0;0;0;2;0;0;0;0;0;0;0;0;2;0;2;0;2;2;0;1;4;2;0;2;0;2;1;0;0;2;0;0;0;0;2;0;0;0;0;0;0;0;2;0;0;2;0;0;0;0;2;0;0;0;0;1;0;2;0;0;2;0;0;2;0;2
ZNF396_M09367_1.94d.bed	0.058823529411764705	1	17	13507	2;0;0;1;0;0;2;0;0;0;0;0;0;0;0;0;1;0;0;0;0;0;0;0;0;0;0;0;0;1;0;0;2;0;0;1;0;0;0;0;0;0;0;0;0;0;2;0;0;0;0;0;1;0;0;0;0;0;0;1;0;0;0;0;0;0;0;0;0;0;0;0;0;0;0;0;0;0;0;0;0;0;0;0;0;0;0;0;0;0;0;0;0;0;0;0;0;0;0;0;0;0;0;0;0;0;0;0;0;0;0;0;0;0;0;0;0;0;0;0;0;0;0;0;0;0;0;0;0;0;0;0;0;0;0;0;1;0;0;0;0;0;0;0;0;0;0;0;0;1
OSR2_M09027_1.94d.bed	0.057692307692307696	6	104	28585	2;2;0;0;0;2;0;0;0;0;1;0;0;0;1;2;0;2;0;0;1;0;3;0;1;2;0;1;0;0;0;1;0;1;0;0;1;1;0;0;1;2;0;1;2;0;0;2;2;0;1;0;0;1;0;0;1;0;1;1;0;0;1;0;1;2;1;1;0;0;0;0;0;1;1;0;0;0;0;2;0;0;0;1;1;2;0;0;0;0;1;3;0;1;3;2;1;0;1;0;0;2;3;1;0;0;0;1;1;0;1;0;0;0;0;0;1;0;1;2;0;0;1;1;1;0;0;2;2;0;0;2;2;1;0;1;0;1;1;2;2;3;1;0;0;0;0;0;1;1
ZNF232_M06242_1.94d.bed	0.05714285714285714	2	35	20578	1;1;0;0;0;0;1;0;1;0;1;0;1;0;0;0;0;0;0;0;0;0;0;0;0;0;0;1;0;1;0;0;0;0;0;0;0;0;0;0;0;1;0;2;0;0;0;0;1;1;0;1;0;0;0;0;0;0;0;0;0;1;0;0;0;2;0;0;0;0;0;0;0;0;0;1;0;0;0;0;0;0;0;0;1;0;0;0;0;0;0;0;1;0;0;1;1;1;0;0;0;1;0;0;0;0;0;0;0;1;1;0;0;1;0;0;0;1;0;0;1;1;0;0;0;0;0;0;0;0;0;0;0;0;0;0;1;0;0;1;0;0;0;0;1;0;0;0;0;1
ZNF354A_M10328_1.94d.bed	0.05612244897959184	11	196	60656	4;4;2;1;4;4;3;1;4;3;1;2;0;1;3;1;0;3;2;0;2;2;2;0;3;1;1;1;1;2;1;0;1;2;2;0;0;0;0;1;1;2;1;2;2;3;0;1;1;1;1;0;3;2;2;2;0;1;0;2;0;1;1;0;0;1;0;0;0;2;2;0;0;1;1;1;0;1;1;1;0;0;1;0;0;0;1;0;1;3;3;0;2;1;0;1;2;0;0;1;2;0;2;1;1;1;2;0;2;0;1;1;1;0;0;2;1;1;0;1;1;1;3;2;5;1;1;1;0;0;2;0;2;2;1;1;0;4;2;1;3;2;2;1;1;4;4;0;1;7
ZNF276_M09347_1.94d.bed	0.05555555555555555	2	36	18150	2;0;0;0;1;0;0;0;1;0;0;0;0;0;1;0;0;0;0;0;0;0;1;0;0;0;0;2;1;0;0;0;0;3;1;0;0;0;0;0;0;0;0;0;0;0;0;0;0;0;1;0;0;0;0;0;0;2;0;0;0;1;0;0;0;2;0;0;0;0;0;0;1;0;0;0;0;0;0;0;0;0;0;0;0;0;0;1;1;0;0;0;0;0;0;0;0;0;0;1;0;0;0;0;0;0;0;0;1;0;1;1;0;1;0;0;0;0;2;0;0;1;0;0;0;0;0;1;1;0;0;0;0;0;0;0;0;0;0;0;1;0;0;0;0;0;0;1;0;1
SNAI2_M09145_1.94d.bed	0.0547945205479452	4	73	25923	1;1;1;1;2;2;2;0;0;0;0;1;1;2;0;0;0;2;0;0;1;1;0;0;3;2;0;0;2;0;2;2;1;0;0;0;0;1;0;0;0;0;0;0;0;0;0;1;1;0;1;0;0;2;1;0;0;2;0;0;0;0;0;0;1;0;1;0;0;0;0;0;0;0;0;0;0;0;1;1;0;1;0;0;0;0;3;0;1;0;1;0;0;0;0;0;0;2;0;1;1;1;0;0;0;2;1;0;2;0;0;0;0;0;0;0;0;0;0;0;1;0;1;1;0;0;0;0;2;0;0;0;0;0;0;0;1;0;0;3;0;0;0;1;1;1;0;0;0;1
ZNF513_M10396_1.94d.bed	0.05470459518599562	100	1828	252316	17;17;21;22;17;10;22;20;18;25;21;25;27;23;21;23;14;15;22;20;15;14;17;12;16;19;9;8;9;3;10;8;8;7;26;12;10;8;14;18;9;11;14;13;11;11;15;22;13;16;6;4;7;7;7;10;7;7;3;11;6;7;16;12;4;5;4;5;7;9;2;5;8;4;5;7;2;8;13;7;4;3;11;6;7;10;16;8;1;9;6;15;11;11;9;10;12;19;11;11;6;9;18;20;22;8;14;14;8;9;13;12;9;13;3;8;11;11;11;5;8;11;11;9;12;13;20;7;8;20;19;18;10;12;10;15;13;14;23;17;9;24;16;11;23;23;10;11;14;19
ZNF324_M10329_1.94d.bed	0.05405405405405406	16	296	55215	6;4;3;1;2;3;2;6;0;4;1;1;1;4;2;3;5;0;4;1;1;2;3;2;2;3;1;2;2;4;0;3;1;4;4;4;2;1;3;2;2;2;1;0;2;2;1;2;1;3;4;1;1;1;2;1;1;0;1;2;2;1;0;1;1;1;1;3;0;0;1;1;2;1;1;1;0;1;1;2;0;1;0;1;1;0;2;0;0;2;1;0;1;5;1;1;0;3;3;1;4;2;1;1;2;1;4;3;5;2;1;4;4;3;4;3;2;1;3;0;4;1;2;1;3;2;2;1;3;4;7;4;0;3;0;0;4;4;1;2;2;2;5;2;1;3;2;0;3;4
POU4F2_M06016_1.94d.bed	0.05172413793103448	3	58	26769	1;1;1;0;0;0;0;2;0;0;2;1;1;0;0;0;0;0;1;0;0;0;0;0;1;0;0;2;0;1;1;0;0;1;0;0;0;0;0;0;0;0;1;1;1;1;0;2;2;1;0;2;2;0;1;0;0;0;0;0;0;0;0;0;0;1;0;0;0;0;0;0;1;0;0;0;0;0;0;1;0;0;0;0;0;0;1;0;0;1;1;1;1;1;0;1;0;0;0;0;0;0;1;1;0;0;0;1;1;0;0;0;0;1;0;0;1;0;0;1;1;0;0;0;0;0;0;0;0;0;0;0;1;0;2;0;0;0;0;0;0;1;0;1;0;0;1;1;0;2
FOXO6_M05746_1.94d.bed	0.04918032786885246	3	61	24387	1;0;0;0;0;0;0;0;2;0;0;0;0;2;0;0;0;0;0;1;1;0;0;0;2;3;0;0;0;0;0;0;0;0;0;0;0;0;1;0;0;0;1;0;0;0;0;2;0;0;0;0;0;1;0;0;2;0;0;1;2;0;0;1;0;0;0;2;0;0;0;0;0;0;0;0;0;0;0;0;0;2;0;0;0;0;0;0;0;0;0;1;0;0;0;0;1;0;1;0;0;0;1;1;0;1;0;0;0;0;0;0;0;0;0;2;0;0;0;0;1;1;0;1;0;0;0;2;0;0;2;0;2;3;0;0;2;2;0;0;2;1;0;0;2;0;0;2;0;2
POU4F2_M06017_1.94d.bed	0.04918032786885246	3	61	26337	1;1;3;0;0;0;0;2;0;0;1;1;1;0;0;0;0;0;1;0;0;0;0;0;1;0;0;2;0;1;1;0;0;1;0;0;1;1;0;1;0;0;1;1;1;0;0;2;1;1;0;2;1;0;1;1;0;0;0;0;0;0;0;0;0;1;0;0;0;0;0;0;1;0;0;0;0;0;0;1;0;0;0;0;0;0;1;0;0;0;0;1;1;2;0;1;0;0;0;0;0;0;2;1;0;0;0;0;1;0;0;0;0;1;0;0;0;0;0;1;1;0;0;0;0;0;0;0;0;0;0;1;1;0;2;0;0;0;0;0;0;1;0;1;0;0;2;2;1;1
SOX2_M06107_1.94d.bed	0.047619047619047616	2	42	23900	1;0;0;0;2;0;0;0;1;0;0;0;0;0;1;0;1;0;1;0;0;0;2;1;0;1;1;0;0;0;0;1;0;0;2;0;1;0;0;0;0;0;0;0;0;1;0;0;0;0;0;0;0;0;0;1;1;0;0;0;0;1;0;1;0;1;0;0;0;0;0;0;0;0;0;0;0;0;0;0;0;0;0;0;1;0;0;0;0;0;0;0;0;3;0;0;1;0;0;1;0;1;0;1;0;1;0;0;0;0;0;0;0;0;0;1;0;0;0;0;0;1;1;1;2;0;0;0;0;0;0;0;0;0;0;0;0;0;0;0;0;0;0;1;1;0;0;0;1;1
FOXA1_M08671_1.94d.bed	0.047619047619047616	5	105	35932	2;0;1;1;0;0;0;0;0;0;0;0;0;1;0;1;0;1;1;1;2;1;0;0;0;2;0;0;0;1;1;0;0;0;4;1;2;0;0;0;0;0;0;0;0;0;1;3;1;0;1;0;0;0;2;0;2;2;0;1;0;0;4;0;4;0;0;2;0;0;0;0;1;0;0;0;0;0;0;1;0;0;1;2;0;2;0;1;0;2;3;1;0;0;3;2;0;1;1;0;0;1;0;0;1;0;0;0;0;1;0;1;0;0;1;3;2;2;1;1;0;0;0;1;1;0;1;0;0;0;3;0;1;0;0;0;2;0;2;0;2;2;0;2;0;0;2;1;1;2
PROP1_M06027_1.94d.bed	0.047619047619047616	1	21	18873	1;1;1;0;0;0;0;0;0;0;0;0;0;0;0;0;0;0;0;0;0;0;0;0;0;0;0;0;0;0;0;1;0;0;0;0;1;0;0;0;0;0;1;0;0;1;0;0;0;0;0;0;1;0;0;0;0;0;0;1;0;0;0;0;1;1;0;1;0;0;0;0;0;0;0;0;0;0;0;0;0;0;0;0;0;0;0;0;0;0;0;0;0;0;0;0;0;0;0;0;0;0;0;0;0;1;0;0;0;1;0;0;0;0;0;0;0;0;0;0;0;0;0;1;0;0;0;0;0;1;0;0;0;0;0;0;0;0;0;0;0;0;0;0;1;0;0;1;1;1
PHOX2B_M05991_1.94d.bed	0.047619047619047616	1	21	18873	1;1;1;0;0;0;0;0;0;0;0;0;0;0;0;0;0;0;0;0;0;0;0;0;0;0;0;0;0;0;0;1;0;0;0;0;1;0;0;0;0;0;1;0;0;1;0;0;0;0;0;0;1;0;0;0;0;0;0;1;0;0;0;0;1;1;0;1;0;0;0;0;0;0;0;0;0;0;0;0;0;0;0;0;0;0;0;0;0;0;0;0;0;0;0;0;0;0;0;0;0;0;0;0;0;1;0;0;0;1;0;0;0;0;0;0;0;0;0;0;0;0;0;1;0;0;0;0;0;1;0;0;0;0;0;0;0;0;0;0;0;0;0;0;1;0;0;1;1;1
BHLHE22_M05582_1.94d.bed	0.046511627906976744	2	43	23536	2;3;2;0;2;0;0;0;0;0;0;0;0;0;0;0;1;0;1;0;1;0;0;3;0;0;0;0;1;1;0;1;1;0;0;0;1;0;1;0;0;0;0;0;0;0;0;0;0;0;0;1;0;0;0;1;0;0;2;0;2;0;0;0;0;0;0;0;0;0;0;0;0;0;0;0;0;0;0;1;0;0;0;0;0;0;0;1;0;1;0;0;0;0;0;1;1;0;0;0;0;0;0;1;0;0;0;0;1;0;0;0;0;0;0;0;0;0;0;1;2;0;0;1;0;0;0;0;0;0;0;1;0;0;0;0;0;0;0;0;0;0;0;0;0;0;0;2;0;1
BCL6_M09453_1.94d.bed	0.045454545454545456	3	66	21586	2;0;1;0;0;0;0;0;1;1;0;0;0;1;0;1;1;0;2;0;0;0;0;0;0;0;0;0;0;1;0;0;1;1;0;1;0;0;1;0;0;0;0;2;1;0;0;0;0;0;1;0;2;0;0;1;0;1;1;1;1;0;0;0;1;1;0;0;0;0;0;0;0;0;0;0;0;1;0;0;0;0;1;0;1;2;2;1;0;0;0;0;2;1;0;2;0;0;0;0;1;1;1;0;0;1;0;1;0;1;0;0;0;0;2;0;0;1;0;0;0;0;0;0;0;1;0;1;0;0;3;2;1;1;0;1;0;0;0;0;0;0;1;0;1;0;0;1;1;1
T_M09977_1.94d.bed	0.04477611940298507	6	134	34415	2;0;3;2;0;0;0;1;2;2;1;2;0;3;2;2;3;2;2;1;2;0;0;1;0;1;2;0;2;3;0;0;0;0;3;2;0;0;0;2;2;1;0;0;2;0;1;1;1;2;1;2;2;0;0;0;0;1;2;0;0;0;1;0;1;0;0;0;0;0;0;0;0;0;0;1;0;0;0;0;2;2;0;0;1;0;0;4;0;0;0;0;2;0;0;0;0;1;2;1;1;0;0;1;0;2;0;6;0;0;0;0;0;1;3;4;0;2;6;0;2;1;1;1;1;1;0;0;3;1;0;0;0;0;1;0;0;0;0;0;1;0;1;2;0;2;0;2;2;1
ZNF785_ZNF785.MEME.bed	0.04377358490566038	754	17225	2746914	111;120;124;161;208;158;147;165;173;158;139;167;181;195;116;147;165;106;95;160;148;148;128;120;149;157;157;129;142;165;189;154;166;118;98;93;92;130;116;120;137;110;130;137;124;121;102;97;111;127;133;117;127;120;105;83;68;52;101;112;135;124;78;90;85;115;73;48;53;44;34;24;38;33;49;30;37;33;37;50;69;52;100;96;135;112;110;120;132;99;91;103;133;117;118;166;138;139;153;83;120;116;96;129;102;112;79;71;1…
ZNF133_ZNF133.RCADE.bed	0.043478260869565216	3	69	26656	1;0;0;0;1;0;1;0;1;0;0;0;0;0;0;0;0;0;0;1;1;0;0;2;1;1;0;1;0;1;1;0;1;1;0;2;0;0;0;2;0;0;3;0;0;2;1;0;2;0;1;0;0;0;1;0;3;0;0;1;2;0;1;1;0;0;0;0;0;0;0;1;0;0;0;0;0;0;1;0;0;0;0;2;1;0;0;0;0;1;0;0;0;0;0;0;0;0;0;1;0;0;1;2;1;0;1;1;0;0;0;0;0;0;0;1;0;0;1;0;0;0;0;0;1;0;0;0;0;0;1;2;1;2;0;0;0;1;0;0;0;0;1;0;2;0;0;1;1;3
FOXC2_M05719_1.94d.bed	0.043010752688172046	4	93	32506	1;0;1;2;0;1;0;1;1;1;1;0;0;2;0;1;0;0;1;0;1;1;0;0;2;0;0;0;0;1;0;1;1;0;3;1;2;1;0;2;2;0;0;2;1;0;2;1;0;0;2;0;0;1;0;2;0;1;0;1;0;1;0;0;1;0;0;0;0;0;1;0;0;0;0;1;0;0;1;0;0;0;0;1;0;1;2;3;0;1;0;0;1;0;0;2;0;0;2;1;2;0;0;1;0;1;0;0;0;0;0;2;1;0;1;0;0;0;0;2;1;1;0;3;1;0;0;1;1;0;1;0;0;0;0;0;0;0;0;2;0;1;2;1;0;2;0;0;0;2
BORCS8-MEF2B_M08912_1.94d.bed	0.0425531914893617	2	47	20703	1;0;0;0;0;0;0;1;0;0;0;0;1;1;1;1;0;0;0;0;0;1;0;1;0;0;0;0;0;0;0;1;0;1;0;0;1;1;1;0;1;0;0;1;0;0;1;0;0;0;0;0;1;0;0;2;1;2;0;0;0;1;0;0;0;0;0;0;0;0;0;0;0;0;0;0;0;0;1;0;0;0;0;1;0;0;1;0;2;0;0;0;0;0;0;0;0;1;0;1;1;1;0;0;0;1;0;1;0;0;0;0;0;0;0;0;1;0;0;1;1;0;0;1;0;0;0;0;0;1;1;2;1;0;0;0;0;0;1;0;0;0;0;0;0;1;0;0;0;1
MECOM_M06525_1.94d.bed	0.0410958904109589	3	73	28252	1;3;5;5;2;0;1;0;1;0;1;0;0;1;0;0;0;0;0;0;0;0;0;0;3;0;1;1;2;1;0;0;0;0;1;0;1;0;0;1;0;0;2;0;0;0;0;0;0;0;0;2;0;0;0;0;1;0;1;0;1;0;0;0;0;1;0;0;0;1;0;0;0;0;0;0;0;1;0;0;0;0;0;0;0;2;1;0;0;0;0;1;0;1;0;1;0;0;0;0;0;1;0;1;1;0;2;1;0;0;0;0;1;2;1;1;0;0;2;2;0;1;0;0;0;0;0;1;0;1;0;1;0;1;0;1;0;0;0;0;0;0;0;1;0;0;2;0;0;1
BARHL2_M05570_1.94d.bed	0.037037037037037035	1	27	17077	1;0;1;0;1;0;0;0;0;0;0;1;0;0;0;0;0;0;0;0;0;0;0;2;1;0;0;1;0;1;0;0;0;0;0;1;0;1;0;1;0;0;0;0;0;0;1;0;0;0;0;1;0;0;0;0;0;0;0;0;0;1;0;0;0;0;0;0;0;0;0;0;0;0;0;0;0;0;0;0;0;0;0;0;1;1;0;1;0;1;0;0;0;0;0;1;0;1;0;0;0;0;1;0;0;0;0;0;0;0;0;0;0;1;0;0;0;0;0;0;0;0;1;0;1;0;0;0;0;0;0;0;0;0;0;0;0;0;0;0;0;0;0;0;0;0;0;0;0;1
VENTX_M10022_1.94d.bed	0.037037037037037035	1	27	17077	1;0;1;0;1;0;0;0;0;0;0;1;0;0;0;0;0;0;0;0;0;0;0;2;1;0;0;1;0;1;0;0;0;0;0;1;0;1;0;1;0;0;0;0;0;0;1;0;0;0;0;1;0;0;0;0;0;0;0;0;0;1;0;0;0;0;0;0;0;0;0;0;0;0;0;0;0;0;0;0;0;0;0;0;1;1;0;1;0;1;0;0;0;0;0;1;0;1;0;0;0;0;1;0;0;0;0;0;0;0;0;0;0;1;0;0;0;0;0;0;0;0;1;0;1;0;0;0;0;0;0;0;0;0;0;0;0;0;0;0;0;0;0;0;0;0;0;0;0;1
FOXA1_M09574_1.94d.bed	0.03676470588235294	5	136	40680	1;1;3;1;0;1;1;0;0;0;0;0;0;0;1;1;0;0;3;1;2;1;0;0;0;1;0;1;0;0;1;0;0;0;5;2;0;1;1;0;1;0;1;0;2;0;0;3;2;1;1;1;0;0;2;0;2;2;0;0;0;2;5;0;4;0;0;2;0;0;0;0;1;0;0;0;0;0;0;1;0;0;0;0;3;3;0;0;0;2;3;4;1;0;4;2;0;1;0;2;0;1;1;0;1;0;0;0;1;1;0;1;0;1;1;2;1;2;1;1;0;0;0;4;1;3;0;0;0;0;3;0;0;0;0;0;2;1;3;1;3;0;0;2;2;0;3;0;2;3
FOXR1_M08703_1.94d.bed	0.035794183445190156	16	447	148101	4;6;4;7;1;6;4;4;3;5;1;2;5;4;4;7;2;4;10;5;6;8;5;5;5;3;6;3;9;4;5;11;5;8;3;4;3;2;2;5;5;7;2;5;1;5;2;5;5;2;2;1;0;2;2;2;3;1;0;0;0;1;2;1;0;1;1;1;0;1;0;1;0;2;0;1;2;0;0;2;1;3;1;2;3;4;1;2;1;0;1;1;2;2;0;1;1;2;2;3;0;1;2;0;0;0;1;0;2;2;2;1;3;6;4;2;6;3;2;3;5;4;7;5;2;3;2;4;6;2;1;1;2;2;7;12;7;3;3;6;6;4;1;2;1;6;0;3;4;4
NEUROD2_M05927_1.94d.bed	0.034482758620689655	1	29	18689	2;0;0;0;0;0;2;0;0;0;0;0;0;0;0;2;0;0;0;0;0;0;0;0;0;0;0;0;0;0;0;0;2;0;0;0;0;0;0;0;0;0;0;0;0;0;0;0;0;0;0;0;0;0;0;0;2;0;0;0;0;0;0;0;0;0;0;0;0;0;0;0;0;0;0;0;0;0;0;0;0;0;0;0;0;0;0;0;0;0;2;0;0;0;0;0;2;0;0;0;0;0;0;0;2;0;0;0;0;0;0;0;0;0;0;0;0;0;0;0;2;0;0;0;0;0;0;0;0;0;2;2;0;0;0;0;0;0;0;0;0;0;0;0;0;2;0;0;2;2
ATOH7_M00242_1.94d.bed	0.034482758620689655	1	29	18689	2;0;0;0;0;0;2;0;0;0;0;0;0;0;0;2;0;0;0;0;0;0;0;0;0;0;0;0;0;0;0;0;2;0;0;0;0;0;0;0;0;0;0;0;0;0;0;0;0;0;0;0;0;0;0;0;2;0;0;0;0;0;0;0;0;0;0;0;0;0;0;0;0;0;0;0;0;0;0;0;0;0;0;0;0;0;0;0;0;0;2;0;0;0;0;0;2;0;0;0;0;0;0;0;2;0;0;0;0;0;0;0;0;0;0;0;0;0;0;0;2;0;0;0;0;0;0;0;0;0;2;2;0;0;0;0;0;0;0;0;0;0;0;0;0;2;0;0;2;2
SOX7_M06111_1.94d.bed	0.034482758620689655	2	58	27190	1;0;0;0;0;0;0;1;1;0;0;1;1;1;1;0;0;1;1;1;1;0;1;0;0;1;0;0;0;2;1;0;0;2;0;1;0;1;0;1;0;0;1;0;2;1;0;0;1;0;0;1;1;0;2;0;0;0;0;1;0;0;0;0;1;0;0;1;0;0;0;0;0;0;0;0;0;0;0;0;0;0;0;1;0;1;0;0;0;0;0;0;0;1;0;0;0;0;0;1;0;0;0;0;0;0;0;0;1;2;0;2;1;0;0;0;0;1;0;0;2;0;0;0;2;0;0;0;1;2;0;0;2;0;1;0;0;0;0;1;0;0;0;0;0;0;1;0;0;1
ATOH1_M09462_1.94d.bed	0.034482758620689655	1	29	18689	2;0;0;0;0;0;2;0;0;0;0;0;0;0;0;2;0;0;0;0;0;0;0;0;0;0;0;0;0;0;0;0;2;0;0;0;0;0;0;0;0;0;0;0;0;0;0;0;0;0;0;0;0;0;0;0;2;0;0;0;0;0;0;0;0;0;0;0;0;0;0;0;0;0;0;0;0;0;0;0;0;0;0;0;0;0;0;0;0;0;2;0;0;0;0;0;2;0;0;0;0;0;0;0;2;0;0;0;0;0;0;0;0;0;0;0;0;0;0;0;2;0;0;0;0;0;0;0;0;0;2;2;0;0;0;0;0;0;0;0;0;0;0;0;0;2;0;0;2;2
DUX1_M03009_1.94d.bed	0.03333333333333333	1	30	18311	1;0;0;0;0;0;1;0;1;0;0;1;0;0;1;0;1;0;0;0;0;2;0;0;0;0;0;0;0;0;0;0;0;0;1;0;0;0;0;1;0;1;0;0;0;0;0;0;0;0;0;0;0;0;0;0;1;0;0;0;1;0;0;1;0;0;0;0;0;0;0;0;0;0;0;0;0;0;0;0;0;0;0;0;0;0;0;1;0;0;0;0;0;0;0;0;0;0;0;1;0;1;0;0;0;0;0;0;0;0;1;0;0;0;1;0;0;0;1;1;0;0;0;0;0;0;0;0;0;1;0;0;0;1;1;1;0;1;0;1;0;0;0;1;0;0;0;0;0;1
IRX1_M08849_1.94d.bed	0.02857142857142857	1	35	25408	1;0;0;0;0;0;2;0;0;0;2;0;0;0;0;0;0;0;0;0;0;0;0;0;0;0;0;0;0;0;0;0;2;0;0;0;0;0;0;0;0;4;0;0;0;0;0;0;0;0;0;0;0;0;0;0;0;0;0;0;2;0;0;0;0;0;0;0;0;0;0;0;0;0;0;0;0;0;0;0;0;0;0;0;0;0;2;0;0;0;0;0;2;0;0;0;2;0;0;0;0;0;0;0;0;0;0;0;2;0;2;0;0;0;0;0;2;0;0;0;0;0;0;2;2;0;0;0;0;0;0;0;0;0;0;0;0;0;2;0;0;1;0;0;0;0;0;0;0;2
TLX1_M09257_1.94d.bed	0.02857142857142857	1	35	17920	2;0;0;0;0;0;1;0;0;0;1;0;0;0;0;0;1;0;0;1;0;0;0;0;0;1;4;0;0;0;0;0;0;3;1;0;0;0;0;1;0;0;0;0;0;0;0;0;0;0;0;0;0;1;0;1;0;0;0;0;0;2;0;0;2;1;0;0;0;0;0;0;0;0;0;0;0;0;0;0;0;0;0;0;0;0;0;0;0;0;0;0;0;0;0;0;0;0;0;0;0;0;0;0;0;0;0;0;0;0;0;0;0;0;0;0;0;0;2;0;0;0;0;0;0;0;0;0;0;1;4;0;0;0;1;0;0;0;0;0;0;2;0;0;0;0;0;0;0;1
SOX21_M06102_1.94d.bed	0.025	1	40	22213	2;1;0;0;1;0;1;1;0;1;0;1;1;0;1;1;0;1;1;0;3;2;0;1;1;0;2;1;0;0;0;0;0;0;0;1;1;0;0;0;1;0;0;0;0;0;0;0;0;0;0;0;1;0;0;0;0;0;0;0;0;0;0;0;0;0;0;0;0;0;0;0;0;0;0;0;0;0;0;0;0;0;0;0;0;0;0;0;1;0;0;1;0;0;0;0;1;0;0;0;0;0;0;0;1;1;0;0;0;0;0;0;0;0;0;0;0;0;0;0;1;0;0;0;2;0;1;0;0;0;0;0;0;0;0;0;0;0;1;0;0;0;0;0;0;0;1;0;0;1
ATOH1_M08512_1.94d.bed	0.025	1	40	21035	1;1;1;0;1;0;0;1;0;1;0;0;0;0;0;2;0;1;1;0;0;0;0;0;0;0;1;1;0;1;0;0;0;0;0;1;0;1;0;1;0;0;0;1;1;0;1;0;1;0;0;0;0;0;0;0;0;0;1;0;0;0;0;2;0;1;0;0;0;0;0;0;0;0;0;0;0;0;0;0;0;0;0;0;1;0;0;0;0;0;0;0;0;0;0;0;0;0;1;0;0;0;2;0;0;0;0;0;0;0;0;1;0;1;0;0;0;0;0;2;0;0;0;0;0;0;1;0;1;0;1;0;0;0;0;0;0;1;0;0;0;0;1;0;0;1;0;0;0;1
ATOH1_M08492_1.94d.bed	0.025	1	40	21035	1;1;1;0;1;0;0;1;0;1;0;0;0;0;0;2;0;1;1;0;0;0;0;0;0;0;1;1;0;1;0;0;0;0;0;1;0;1;0;1;0;0;0;1;1;0;1;0;1;0;0;0;0;0;0;0;0;0;1;0;0;0;0;2;0;1;0;0;0;0;0;0;0;0;0;0;0;0;0;0;0;0;0;0;1;0;0;0;0;0;0;0;0;0;0;0;0;0;1;0;0;0;2;0;0;0;0;0;0;0;0;1;0;1;0;0;0;0;0;2;0;0;0;0;0;0;1;0;1;0;1;0;0;0;0;0;0;1;0;0;0;0;1;0;0;1;0;0;0;1
ATOH1_M09442_1.94d.bed	0.025	1	40	21035	1;1;1;0;1;0;0;1;0;1;0;0;0;0;0;2;0;1;1;0;0;0;0;0;0;0;1;1;0;1;0;0;0;0;0;1;0;1;0;1;0;0;0;1;1;0;1;0;1;0;0;0;0;0;0;0;0;0;1;0;0;0;0;2;0;1;0;0;0;0;0;0;0;0;0;0;0;0;0;0;0;0;0;0;1;0;0;0;0;0;0;0;0;0;0;0;0;0;1;0;0;0;2;0;0;0;0;0;0;0;0;1;0;1;0;0;0;0;0;2;0;0;0;0;0;0;1;0;1;0;1;0;0;0;0;0;0;1;0;0;0;0;1;0;0;1;0;0;0;1
FOXF1_M04169_1.94d.bed	0.021739130434782608	1	46	22987	1;0;0;0;0;1;0;0;0;0;0;3;0;0;1;0;0;0;0;0;0;0;0;0;0;0;0;0;1;0;1;0;0;0;0;0;0;0;1;1;0;0;0;0;1;1;1;0;0;0;0;1;0;0;0;1;2;2;1;0;0;0;0;1;0;0;0;0;0;0;0;0;0;0;0;0;0;0;0;0;0;0;0;0;0;0;0;1;0;0;0;1;0;0;0;2;0;0;0;0;0;0;2;0;1;1;1;1;1;0;0;1;0;1;0;0;0;1;0;0;2;0;1;0;0;0;0;1;0;2;0;1;0;0;0;0;0;0;0;0;1;0;0;0;0;0;0;0;0;2
FOXJ1_M01034_1.94d.bed	0.02127659574468085	1	47	19077	1;0;2;0;2;0;0;0;0;0;0;1;1;0;0;0;0;1;0;1;0;0;0;0;1;1;0;0;1;0;0;0;0;1;1;0;0;1;1;0;1;0;0;0;0;0;0;1;0;0;0;0;0;2;1;0;0;0;0;0;0;0;2;0;0;0;0;0;0;0;0;0;0;0;0;0;0;0;0;0;0;0;0;0;0;1;0;0;0;0;1;0;0;0;2;0;0;0;0;1;0;0;0;0;1;1;0;1;0;0;1;1;0;0;0;1;1;0;2;0;0;0;0;1;0;0;0;0;1;1;1;0;0;0;0;0;1;0;0;0;0;1;1;0;0;1;0;0;0;1
