# Supplementary material for: The MUC5B-associated variant rs35705950 resides within an enhancer subject to lineage- and disease-dependent epigenetic remodeling
Source: JCI Insight. 2021 Jan 25;6(2):e144294. doi: 10.1172/jci.insight.144294 (PMC7934873; doi:10.1172/jci.insight.144294)
Supplement: Supplemental Data Set 1 [file jciinsight-6-144294-s076.zip › noTSS/best_curated_Human_TFs_p1e-5_grch38/LC2_vs_B2B/LC2PROseq_noTSS.tfit_merged_vs_B2B30PROseq_noTSS.tfit_merged_differential_md_scores.txt]

NR1I2_M08993_1.94d	2.4381967201368533e-21	2769	1235	0.349	0.16	-0.19
NR1I2_M07567_1.94d	2.640765987636593e-19	2820	1324	0.344	0.166	-0.178
VDR_M06221_1.94d	7.500066221328122e-19	2123	953	0.332	0.145	-0.187
ZNF384_M09363_1.94d	7.948788970332691e-16	3334	1563	0.304	0.147	-0.157
TCF4_M06176_1.94d	7.1935798264294e-14	5423	3505	0.207	0.103	-0.104
ZNF684_ZNF684.RCADE	3.9011016917934373e-13	3443	2140	0.25	0.128	-0.122
ZSCAN10_M00592_1.94d	3.312058339917632e-08	3311	1566	0.255	0.153	-0.103
ELK1_M09537_1.94d	5.1890554762626625e-08	122	133	0.098	0.241	0.142
FOXJ1_M01034_1.94d	2.404181061656598e-07	2854	1197	0.198	0.099	-0.1
TEAD3_M06181_1.94d	3.8825092327412793e-07	1078	1100	0.092	0.195	0.104
ZNF250_M09341_1.94d	4.965205317405307e-07	2331	1459	0.233	0.139	-0.093
FOXC2_M05719_1.94d	5.281287964226448e-07	2927	1141	0.191	0.095	-0.096
TBX5_M06174_1.94d	9.417132390975333e-07	6266	4291	0.135	0.069	-0.066
ZBTB2_M09292_1.94d	1.4010964275749383e-06	163	135	0.166	0.207	0.042
ZNF250_M10340_1.94d	1.934239192824098e-06	4352	2738	0.206	0.132	-0.074
FOXC1_M01039_1.94d	2.314092160854461e-06	2161	636	0.242	0.135	-0.107
FOXA1_M09573_1.94d	3.491875361938008e-06	2167	769	0.246	0.144	-0.101
FOXP1_M01031_1.94d	3.691068227542416e-06	1875	429	0.265	0.152	-0.113
FOXA1_M09569_1.94d	4.643334889097537e-06	2242	787	0.241	0.141	-0.1
FOXD1_M09582_1.94d	7.775848737862632e-06	1952	670	0.243	0.142	-0.101
TFAP2B_M06446_1.94d	1.0072573015855745e-05	21614	18217	0.163	0.127	-0.036
FOXF1_M04073_1.94d	2.231151247487587e-05	1520	529	0.246	0.144	-0.102
TBX4_M06172_1.94d	2.379625177620821e-05	7930	5641	0.121	0.069	-0.052
ZNF443_ZNF443.RCADE	2.4138881527874987e-05	32509	23141	0.109	0.078	-0.031
RFX5_M09102_1.94d	3.135237170628222e-05	170	180	0.106	0.172	0.066
ZNF496_ZNF496.MEME	3.478239422459941e-05	19992	13751	0.107	0.071	-0.036
HOXA9_M05806_1.94d	3.923499809018624e-05	179	152	0.101	0.151	0.051
ZEB1_M05322_1.94d	5.651136444516591e-05	3003	2111	0.159	0.096	-0.063
ZNF181_ZNF181.RCADE	6.494230970881312e-05	31742	24271	0.114	0.085	-0.029
HSFY1_M09727_1.94d	6.547096793265073e-05	127	143	0.087	0.161	0.074
HOXC11_M05822_1.94d	7.876424047848061e-05	157	131	0.096	0.145	0.049
KDM2B_M00877_1.94d	8.624821488197466e-05	114	122	0.079	0.18	0.101
GCM2_M05762_1.94d	9.109948491642051e-05	294	230	0.18	0.091	-0.089
BORCS8-MEF2B_M06400_1.94d	0.0001063123066462513	8054	5820	0.127	0.078	-0.049
ZNF587_ZNF587.RCADE	0.00011082810928757621	6358	4166	0.221	0.165	-0.056
RORA_M10286_1.94d	0.00014992702518262948	1005	680	0.184	0.104	-0.08
ZNF283_ZNF283.RCADE	0.00018270122138994697	45125	41837	0.124	0.148	0.023
ZNF180_ZNF180.RCADE	0.00018464318231860757	95913	91338	0.125	0.143	0.018
FOXD3_M08675_1.94d	0.0004239976347699309	2086	952	0.198	0.126	-0.072
ZNF135_M10312_1.94d	0.0004303904804927966	3349	1673	0.156	0.097	-0.059
TCFL5_M09217_1.94d	0.00045447502471973605	1757	1640	0.235	0.16	-0.075
ZNF85_ZNF85.RCADE	0.0005460983080108378	11544	8009	0.123	0.088	-0.035
HOXA10_M09699_1.94d	0.0006937014971660164	163	132	0.104	0.144	0.04
ZNF787_M10060_1.94d	0.0007722965541599184	12219	9535	0.117	0.082	-0.034
CEBPD_M05591_1.94d	0.0008200145168678171	78	73	0.179	0.082	-0.097
CEBPG_M05594_1.94d	0.0008200145168678171	78	73	0.179	0.082	-0.097
GATA1_M08711_1.94d	0.0008573647937424525	234	203	0.09	0.148	0.058
TFCP2_M09261_1.94d	0.0010065170885420825	2219	1174	0.091	0.158	0.068
TBX2_M09205_1.94d	0.001073272690243857	3098	2503	0.188	0.135	-0.053
WT1_M00579_1.94d	0.0011075430098919355	6685	5504	0.08	0.121	0.041
BACH1_M09445_1.94d	0.0011908720896398408	1728	1520	0.174	0.245	0.071
EGR1_M05640_1.94d	0.0014862464847529273	2989	2800	0.237	0.18	-0.057
FOXL2_M08689_1.94d	0.0016193612488435882	144	115	0.076	0.113	0.037
ZNF529_ZNF529.MEME	0.002132059347857624	51364	48195	0.115	0.133	0.018
ZNF543_M10366_1.94d	0.0021373324707575133	13657	12053	0.12	0.15	0.03
ZNF780A_ZNF780A.RCADE	0.0022319984255027357	25611	19402	0.157	0.134	-0.023
HOXC13_M05829_1.94d	0.0022926770008023715	198	158	0.086	0.12	0.034
TLX1_M06827_1.94d	0.002365818945250233	4515	3556	0.179	0.137	-0.042
E2F4_M06494_1.94d	0.0024665268329404507	113	114	0.142	0.202	0.06
PKNOX2_M05997_1.94d	0.002574330775317878	1920	1249	0.136	0.079	-0.057
BCL6_M09454_1.94d	0.0025862620549863932	328	259	0.085	0.147	0.061
ZNF333_ZNF333.RCADE	0.002905738868492098	5535	2829	0.2	0.153	-0.047
ZNF417_ZNF417.RCADE	0.0031382709861230576	4075	3178	0.213	0.166	-0.047
ZNF770_M10379_1.94d	0.0033015117402525338	34716	27389	0.114	0.094	-0.02
ZNF792_ZNF792.MEME	0.0034042727836836035	30939	33787	0.151	0.173	0.022
ZNF213_M10324_1.94d	0.003415883582987383	7290	5746	0.18	0.144	-0.036
MYCL_M07013_1.94d	0.003919381419411971	1617	1462	0.164	0.107	-0.056
ZNF682_ZNF682.RCADE	0.003937785410100518	20767	18761	0.123	0.147	0.024
ZNF460_M09373_1.94d	0.00401686334562605	5936	5042	0.102	0.14	0.038
VENTX_M10022_1.94d	0.004163857120744408	1181	297	0.124	0.067	-0.057
ZNF135_ZNF135.RCADE	0.004227254850339462	6564	4818	0.121	0.085	-0.036
ZNF341_M10427_1.94d	0.004246428973592326	65713	56951	0.121	0.137	0.016
ETV2_M05696_1.94d	0.004316443824568606	275	215	0.164	0.223	0.06
ZNF85_M10363_1.94d	0.005312470916887294	1642	1235	0.185	0.132	-0.053
EN1_M05665_1.94d	0.005613517361961228	401	327	0.075	0.138	0.063
RARA_M10181_1.94d	0.006353226347126166	6658	5062	0.121	0.087	-0.034
CEBPE_M05592_1.94d	0.006381422303879352	76	73	0.171	0.082	-0.089
CEBPB_M05589_1.94d	0.006381422303879352	76	73	0.171	0.082	-0.089
ZNF235_ZNF235.MEME	0.007054672490722471	157638	107132	0.074	0.063	-0.011
BORCS8-MEF2B_M08910_1.94d	0.0076429991441845264	573	722	0.087	0.152	0.065
ZNF704_M09387_1.94d	0.007753022570645722	6078	4822	0.094	0.132	0.038
TFCP2_M09235_1.94d	0.007877562971840356	1907	920	0.08	0.138	0.058
ZBTB1_M00608_1.94d	0.0089995281657629	1791	1499	0.215	0.162	-0.053
RARA_M10176_1.94d	0.009435870672191982	3550	2468	0.159	0.119	-0.039
EGR3_M05644_1.94d	0.009717766374455478	3685	3557	0.215	0.172	-0.043
EGR1_M08604_1.94d	0.009785302264819376	4026	3825	0.206	0.166	-0.041
RFX2_M06048_1.94d	0.009904981275627767	851	883	0.107	0.169	0.062
IRX5_M05857_1.94d	0.01078268160746536	347	285	0.069	0.123	0.054
GRHL2_M06916_1.94d	0.011000712466718033	1694	919	0.188	0.132	-0.057
PBX1_M01230_1.94d	0.011424681683920758	1029	301	0.066	0.13	0.063
MTF1_M08937_1.94d	0.011539056975984225	751	470	0.189	0.13	-0.059
BORCS8-MEF2B_M08916_1.94d	0.012547893930323732	682	812	0.084	0.142	0.058
FOXM1_M01025_1.94d	0.012778936902237763	286	284	0.084	0.134	0.05
ZNF37A_M10345_1.94d	0.013076197478031196	14119	11355	0.084	0.107	0.023
ZNF8_ZNF8.RCADE	0.013736270073219788	2655	718	0.171	0.124	-0.047
TOPORS_M04321_1.94d	0.01381234609035112	8287	6439	0.104	0.075	-0.029
ZNF202_ZNF202.MEME	0.013982009542426366	5678	4882	0.148	0.118	-0.031
BORCS8-MEF2B_M08914_1.94d	0.014301452725698662	720	829	0.086	0.144	0.057
ELK1_M00977_1.94d	0.014401672452605293	488	471	0.207	0.272	0.065
ZNF432_ZNF432.RCADE	0.014800035630703019	109483	93917	0.083	0.093	0.01
TGIF1_M09243_1.94d	0.015063816755819229	1800	1216	0.136	0.086	-0.049
CEBPA_M08526_1.94d	0.015184074363054311	744	554	0.157	0.103	-0.054
ZNF30_ZNF30.RCADE	0.015239194940345287	26005	23574	0.123	0.143	0.019
SOX12_M09155_1.94d	0.015279582482309557	164	103	0.098	0.155	0.058
NFIA_M08959_1.94d	0.015392588814767608	5136	4487	0.151	0.187	0.035
ZIM2_ZIM2.MEME	0.015701872867337662	20368	18632	0.119	0.139	0.02
ZNF611_ZNF611.RCADE	0.01576159711171692	23358	19531	0.146	0.167	0.021
GMEB1_M08733_1.94d	0.016023314190039193	73	64	0.26	0.1	-0.16
ZNF880_ZNF880.RCADE	0.01620577004011898	105460	82299	0.087	0.098	0.011
EN2_M05669_1.94d	0.01648252487025244	350	305	0.054	0.102	0.047
IKZF1_M06606_1.94d	0.016992805348945067	17732	12734	0.098	0.076	-0.022
ZBTB45_M09307_1.94d	0.01734460253449079	306	219	0.101	0.151	0.049
TGIF1_M06208_1.94d	0.01803708777709824	1645	1069	0.14	0.092	-0.048
SMAD1_M06764_1.94d	0.018525039926865716	9882	5493	0.165	0.135	-0.029
NR1I3_M08995_1.94d	0.0185271374522405	2678	649	0.14	0.096	-0.045
ZNF682_M10316_1.94d	0.01945737773261509	5749	4752	0.099	0.129	0.03
SIX1_M09123_1.94d	0.019529795352333096	90	76	0.111	0.197	0.086
DBP_M05613_1.94d	0.01960112065016446	138	117	0.094	0.137	0.043
RFX4_M06052_1.94d	0.019970697475335464	880	927	0.105	0.157	0.053
ZNF267_ZNF267.RCADE	0.020246673764755176	33147	31555	0.133	0.15	0.017
ZNF619_ZNF619.MEME	0.02049494671647382	9410	7494	0.127	0.153	0.026
ZNF771_M09401_1.94d	0.020949189772693867	693	462	0.157	0.108	-0.049
ZNF487_ZNF487.MEME	0.02096274557418209	73701	48230	0.081	0.068	-0.013
RFX3_M06050_1.94d	0.021334186573270908	992	1014	0.116	0.168	0.052
NFIL3_M05938_1.94d	0.02230934766132419	1457	294	0.134	0.085	-0.049
HOXA2_M08798_1.94d	0.022586100742314128	1339	380	0.113	0.066	-0.047
ZFP82_M10394_1.94d	0.024629435433149792	1562	1086	0.052	0.095	0.043
NR2E3_M01990_1.94d	0.02626656170841702	1700	1211	0.145	0.104	-0.041
DBP_M08771_1.94d	0.02667040114665326	137	101	0.131	0.168	0.037
HSF5_M09724_1.94d	0.028224328247776594	368	398	0.136	0.193	0.058
TFEC_M06207_1.94d	0.028595845953842538	519	448	0.119	0.176	0.057
ZNF594_M10414_1.94d	0.02900749928322027	5230	3967	0.13	0.16	0.03
NFE2_M05934_1.94d	0.029257006487933293	1791	1560	0.181	0.229	0.048
ZBTB22_M09296_1.94d	0.02926049934420353	616	444	0.076	0.133	0.057
ZNF615_ZNF615.MEME	0.029369052351385448	1764	1254	0.124	0.086	-0.038
PRDM9_PRDM9.RCADE	0.030547795960958298	65593	57532	0.106	0.117	0.011
ARNT_M00226_1.94d	0.031164105237936	1163	533	0.099	0.144	0.046
MECP2_M01775_1.94d	0.03514045348285868	1191	1069	0.176	0.134	-0.043
ZNF534_ZNF534.RCADE	0.03597680014604304	5977	6074	0.119	0.145	0.026
ZNF382_M10422_1.94d	0.03695461223089727	3470	1512	0.083	0.116	0.033
ATOH1_M08953_1.94d	0.03853832888841531	513	387	0.06	0.121	0.061
LHX2_M01233_1.94d	0.038911615574391954	341	263	0.079	0.129	0.05
MYC_M06652_1.94d	0.039262189875245386	1309	1242	0.167	0.126	-0.041
ZFX_M06848_1.94d	0.03948870383152209	18022	18574	0.148	0.166	0.018
ZNF81_ZNF81.RCADE	0.0400969166664354	1167	829	0.12	0.078	-0.042
USF1_M09265_1.94d	0.04014725540385923	1093	949	0.18	0.137	-0.043
ZNF225_ZNF225.MEME	0.04080581847988746	33879	21450	0.084	0.069	-0.015
ZBTB7A_M09309_1.94d	0.04127814134965152	604	630	0.103	0.149	0.047
SIX1_M09125_1.94d	0.04187704293213356	146	125	0.103	0.128	0.025
MXI1_M05518_1.94d	0.04188800109987843	1143	981	0.157	0.111	-0.045
ZNF879_ZNF879.RCADE	0.04331669419609762	12625	6173	0.08	0.057	-0.023
ZNF707_ZNF707.RCADE	0.04388093984954433	6269	4909	0.091	0.116	0.025
ZNF789_ZNF789.RCADE	0.04461872642592991	5088	4119	0.124	0.098	-0.026
PAX7_M05984_1.94d	0.047052644813512734	149	101	0.054	0.099	0.045
FOXN2_M08691_1.94d	0.04720552767540679	995	1294	0.219	0.171	-0.048
SP1_M06128_1.94d	0.047392590896301344	12658	10379	0.16	0.139	-0.021
ZNF490_M10444_1.94d	0.04752218252673227	3070	2105	0.153	0.122	-0.031
NFE2_M08957_1.94d	0.04792272370456181	2042	1796	0.186	0.227	0.042
GLIS1_M08729_1.94d	0.0479810684206906	8543	6889	0.088	0.111	0.022
RFX5_M06055_1.94d	0.04872720512331864	964	1007	0.124	0.17	0.045
GRHL1_M08737_1.94d	0.051030388860553735	168	150	0.19	0.247	0.056
SRF_M06142_1.94d	0.05166441347798966	472	667	0.095	0.145	0.05
ZNF287_ZNF287.RCADE	0.052766551995769385	208192	135269	0.071	0.064	-0.007
HIC2_M05787_1.94d	0.05362814611461959	4057	3293	0.128	0.103	-0.026
MIXL1_M08926_1.94d	0.05405686834425583	286	200	0.028	0.085	0.057
TFCP2_M06204_1.94d	0.05453544446137173	696	322	0.086	0.134	0.047
CTCF_M05451_1.94d	0.05555362675439879	10214	8947	0.169	0.147	-0.022
KLF15_M08874_1.94d	0.056898157788623865	17717	15357	0.108	0.125	0.017
ZBTB43_M09305_1.94d	0.056968330877842595	1864	1444	0.144	0.11	-0.034
FOXA1_M08669_1.94d	0.0577563926462619	845	575	0.111	0.068	-0.043
E2F6_M03012_1.94d	0.05798826272973148	8953	7594	0.091	0.112	0.021
CDX1_M05587_1.94d	0.05857949381763226	2768	797	0.146	0.109	-0.036
GCM1_M08719_1.94d	0.05909573517491792	400	343	0.172	0.125	-0.047
ZNF10_ZNF10.RCADE	0.06096395505313681	6849	6355	0.087	0.108	0.021
ZNF44_ZNF44.RCADE	0.06281845824360019	19345	19336	0.148	0.165	0.016
ZNF669_ZNF669.RCADE	0.06321798411431721	1204	1161	0.135	0.172	0.038
PRDM6_M10436_1.94d	0.06446313477923653	95255	65070	0.074	0.065	-0.009
ZNF597_M09381_1.94d	0.06576720971077064	2796	1284	0.145	0.112	-0.033
ATOH1_M08949_1.94d	0.06584440993297527	471	331	0.055	0.109	0.054
ZNF506_ZNF506.MEME	0.06615243419157481	7650	6087	0.09	0.111	0.021
FOS_M10098_1.94d	0.06769012270601794	247	177	0.101	0.13	0.029
NKX2-1_M01445_1.94d	0.06853765912940324	4102	944	0.124	0.091	-0.032
ESX1_M05689_1.94d	0.06869324374381928	343	301	0.082	0.12	0.038
ZKSCAN3_ZKSCAN3.RCADE	0.0690334575458596	1344	1153	0.106	0.141	0.036
GFI1_M08721_1.94d	0.0701072568418558	2936	2113	0.132	0.104	-0.028
ZNF692_M07147_1.94d	0.07040677856542725	7194	5407	0.166	0.142	-0.023
ZNF90_ZNF90.RCADE	0.0706240543581678	5315	3985	0.129	0.105	-0.023
ZNF146_M10372_1.94d	0.07068063655438757	3754	1338	0.141	0.111	-0.03
ZNF285_ZNF285.MEME	0.07108782566744051	870	588	0.091	0.128	0.037
LEF1_M09993_1.94d	0.07135467114976897	842	574	0.069	0.106	0.037
HKR1_HKR1.RCADE	0.07149154730106304	27892	25507	0.117	0.13	0.013
ZNF675_ZNF675.RCADE	0.0716624232872136	6238	6297	0.115	0.136	0.021
ATOH1_M09091_1.94d	0.07258432719643677	1306	1217	0.106	0.138	0.032
RBAK_RBAK.RCADE	0.07259023220178536	16616	12873	0.102	0.119	0.016
ZNF263_ZNF263.RCADE	0.07356633144839703	10339	8014	0.107	0.126	0.019
PAX3_M07571_1.94d	0.07378651733229083	231	160	0.061	0.087	0.027
ZNF692_M10425_1.94d	0.07401716229198614	7454	5694	0.165	0.142	-0.023
GATA1_M09589_1.94d	0.07448972455349158	653	515	0.092	0.128	0.036
ZNF212_ZNF212.MEME	0.0746925172151649	62003	49188	0.07	0.079	0.01
ZNF132_ZNF132.RCADE	0.07479599643011683	28259	22636	0.092	0.105	0.013
ZNF468_ZNF468.RCADE	0.07497793616879195	17488	16237	0.111	0.126	0.015
ZNF71_M10438_1.94d	0.07512552378972678	24154	20542	0.087	0.1	0.013
RFX1_M09096_1.94d	0.07600103827080652	683	725	0.116	0.16	0.044
FOXA1_M08671_1.94d	0.07709703584632496	1326	937	0.094	0.057	-0.038
HOXA10_M09661_1.94d	0.07793167816520014	74	56	0.216	0.1	-0.116
ZNF441_ZNF441.RCADE	0.07844408579871093	8820	8405	0.182	0.161	-0.021
TCF3_M06175_1.94d	0.07984714661036472	2741	2168	0.13	0.103	-0.027
NFATC1_M02089_1.94d	0.08131251379699649	1130	927	0.074	0.109	0.035
NR5A1_M09007_1.94d	0.08173789868651311	2483	2324	0.096	0.123	0.027
MNX1_M05910_1.94d	0.08243606640080024	564	452	0.05	0.086	0.037
DMBX1_M05620_1.94d	0.08274274188111318	299	256	0.094	0.129	0.035
SNAI1_M09139_1.94d	0.08319513656575925	5451	4259	0.112	0.091	-0.021
HOXA10_M09720_1.94d	0.08428080328845086	1804	629	0.049	0.084	0.035
GBX2_M05758_1.94d	0.08815946541124604	345	293	0.081	0.116	0.035
ZNF224_ZNF224.RCADE	0.08841544004008701	8074	6132	0.095	0.076	-0.02
SP2_M10360_1.94d	0.0887637443121918	10201	9868	0.129	0.148	0.019
NR2E1_M08999_1.94d	0.08943847535877604	736	480	0.08	0.115	0.034
ALX4_M05562_1.94d	0.09092121713029766	431	278	0.046	0.09	0.044
GLIS2_M08731_1.94d	0.09190630284902532	6524	4704	0.068	0.09	0.022
ZNF543_ZNF543.RCADE	0.0921269616347177	11834	12591	0.136	0.154	0.018
DPF1_M08582_1.94d	0.09220326668805845	310	237	0.097	0.131	0.034
POU4F1_M09918_1.94d	0.09254843795268186	602	522	0.035	0.075	0.04
IRF6_M08837_1.94d	0.09452121910266352	194	162	0.155	0.173	0.018
HES7_M05781_1.94d	0.09633188271162842	5082	3828	0.12	0.097	-0.024
TGIF1_M09251_1.94d	0.09644108804999893	1428	1069	0.134	0.098	-0.036
ZSCAN4_M09417_1.94d	0.09826714590639113	2867	2494	0.078	0.103	0.025
DRGX_M05623_1.94d	0.09852314214789717	493	309	0.037	0.081	0.044
SPZ1_M04770_1.94d	0.09942468343145008	7634	6071	0.104	0.123	0.019
SIX1_M09119_1.94d	0.10018971105748004	113	93	0.115	0.161	0.046
ZSCAN22_M10335_1.94d	0.1010069318190489	15101	13962	0.116	0.131	0.015
ZNF343_ZNF343.RCADE	0.10144804538858153	2098	1979	0.177	0.148	-0.029
ZNF669_M10411_1.94d	0.10161943556980677	2990	2234	0.143	0.171	0.028
HOXA10_M09690_1.94d	0.10262647485046619	1699	561	0.045	0.078	0.034
ERF_M05673_1.94d	0.10368748288119348	545	497	0.182	0.221	0.04
ZNF430_ZNF430.RCADE	0.10385200948328434	5087	4086	0.169	0.147	-0.022
SREBF1_M09969_1.94d	0.10473128333692393	1995	1503	0.143	0.115	-0.028
SP1_M09181_1.94d	0.10499328715003642	11041	8675	0.163	0.145	-0.018
MECOM_M02602_1.94d	0.10596639001508279	661	506	0.053	0.089	0.036
MLXIPL_M05908_1.94d	0.10635545823067762	396	301	0.119	0.163	0.044
BARHL2_M05570_1.94d	0.10638457908421318	1359	424	0.121	0.085	-0.036
ZNF100_ZNF100.RCADE	0.10668652461323361	13842	13839	0.165	0.149	-0.016
FOXF1_M04169_1.94d	0.10695517092681887	1380	719	0.088	0.057	-0.031
NFIX_M05942_1.94d	0.10736938004135825	3361	2694	0.148	0.175	0.027
USF1_M09267_1.94d	0.10887146855155773	1101	948	0.181	0.147	-0.034
IRX2_M05856_1.94d	0.10902493624066252	364	271	0.077	0.111	0.034
ATF4_M06454_1.94d	0.1092164015741711	3439	2717	0.083	0.106	0.023
ZBTB48_M10336_1.94d	0.10974463742762623	688	652	0.087	0.121	0.034
ZSCAN30_M10388_1.94d	0.10984086811635425	15832	14315	0.136	0.151	0.015
ELK1_M08659_1.94d	0.11129063344618072	486	476	0.2	0.239	0.04
ZNF394_M10376_1.94d	0.11141687637063295	12083	11372	0.122	0.137	0.015
YY1_M10305_1.94d	0.1115040351613459	855	577	0.175	0.14	-0.035
NKX1-1_M01433_1.94d	0.11155407597545189	314	278	0.111	0.079	-0.032
MEF2D_M05892_1.94d	0.11356930282035312	979	714	0.07	0.104	0.033
ZNF16_M10342_1.94d	0.1143721303360725	3446	2427	0.099	0.124	0.024
ZNF737_ZNF737.MEME	0.11569960466089468	869	826	0.178	0.145	-0.033
ZNF610_M10398_1.94d	0.11608576385221019	963	1087	0.153	0.188	0.035
PRDM4_M09085_1.94d	0.1170308411085847	1341	1227	0.124	0.153	0.029
ZNF540_ZNF540.MEME	0.11752866194427783	202	173	0.079	0.11	0.031
ZNF566_ZNF566.RCADE	0.11813470458508332	15551	15197	0.148	0.163	0.015
CDX1_M08520_1.94d	0.12165290916416549	728	578	0.073	0.107	0.034
ZNF445_ZNF445.MEME	0.12188290886019404	1348	825	0.085	0.114	0.029
ZNF573_ZNF573.RCADE	0.12240160516324	5880	3683	0.114	0.135	0.021
ZNF257_ZNF257.RCADE	0.12391823258495199	1533	1342	0.106	0.133	0.027
FOS_M08663_1.94d	0.12419390305816654	514	495	0.134	0.176	0.042
ZNF571_ZNF571.RCADE	0.12419845136918592	59207	51746	0.133	0.124	-0.008
SOX17_M10294_1.94d	0.12420962124043293	955	676	0.069	0.101	0.031
INSM1_M02710_1.94d	0.12516318760562303	5528	4028	0.133	0.112	-0.021
ELF5_M05654_1.94d	0.12609791716808605	1025	793	0.209	0.173	-0.036
LBX2_M05870_1.94d	0.12684138300637632	313	254	0.08	0.114	0.034
ZNF273_M10371_1.94d	0.12752164593160903	1780	1255	0.102	0.13	0.028
SREBF1_M09970_1.94d	0.12758816711474014	429	345	0.147	0.191	0.044
ETS1_M08647_1.94d	0.1276319717163132	977	810	0.138	0.175	0.037
ZNF274_M09345_1.94d	0.12910053170656796	1086	845	0.079	0.11	0.031
STAT5A_M06792_1.94d	0.12920535299087396	1384	1166	0.108	0.136	0.028
PROX1_M09088_1.94d	0.1293906907621963	272	265	0.114	0.147	0.033
ZNF484_ZNF484.RCADE	0.12999131897723284	22777	21394	0.106	0.118	0.012
ATF6_M10064_1.94d	0.13010449055776327	651	558	0.097	0.129	0.032
ZNF219_M06854_1.94d	0.13042881575639811	17529	13031	0.091	0.104	0.013
ZNF248_ZNF248.RCADE	0.13166598840809976	2939	870	0.128	0.101	-0.027
KLF11_M08878_1.94d	0.13367997752661245	12382	11344	0.119	0.134	0.015
ZNF584_ZNF584.RCADE	0.13387158022278217	1223	925	0.084	0.114	0.029
MEIS1_M09078_1.94d	0.13472394577069255	1597	1161	0.12	0.09	-0.031
ZNF189_M10331_1.94d	0.1350722279719145	6147	5507	0.138	0.12	-0.018
ZNF641_ZNF641.RCADE	0.13787739910473756	3556	2473	0.052	0.075	0.023
NFAT5_M05930_1.94d	0.13792268743856406	1271	997	0.087	0.114	0.028
STAT5A_M04818_1.94d	0.1385928155549687	1258	1123	0.084	0.114	0.03
HOXA10_M09689_1.94d	0.1411996067035244	90	59	0.189	0.1	-0.089
SCRT2_M06080_1.94d	0.14247084578149777	3044	1042	0.149	0.124	-0.026
SOX1_M02182_1.94d	0.1425397148353678	545	484	0.086	0.118	0.032
ZNF782_ZNF782.RCADE	0.14315820810513208	1726	1371	0.093	0.119	0.026
ATOH1_M08945_1.94d	0.14458785262534007	486	357	0.049	0.084	0.035
TEAD1_M06179_1.94d	0.14536981816645828	1004	952	0.133	0.163	0.029
CDX1_M08523_1.94d	0.14662720686364483	756	616	0.071	0.104	0.032
GSX2_M05778_1.94d	0.14711138600062001	631	373	0.048	0.08	0.033
ESR1_M08629_1.94d	0.14727897726607672	1686	1414	0.101	0.129	0.029
HOXA10_M08788_1.94d	0.14951807096391917	399	277	0.083	0.051	-0.032
ZNF320_M10320_1.94d	0.1500799206082443	20883	20771	0.127	0.138	0.012
POU4F2_M06016_1.94d	0.15008951236499812	641	533	0.045	0.079	0.034
ELF3_M05650_1.94d	0.151268846442336	741	527	0.206	0.171	-0.036
RORA_M10287_1.94d	0.15191077695535418	744	587	0.153	0.123	-0.031
SP1_M09185_1.94d	0.15331447047498087	11003	9910	0.127	0.142	0.015
ZNF730_ZNF730.RCADE	0.15380741503773307	4620	2554	0.123	0.144	0.021
LHX6_M09778_1.94d	0.15403920941533628	379	287	0.045	0.087	0.042
ZNF660_M09383_1.94d	0.15450090200930383	1414	1092	0.088	0.114	0.026
ZNF304_ZNF304.RCADE	0.15468769955470782	46461	44134	0.141	0.15	0.009
ELK4_M05660_1.94d	0.15513082399799577	331	334	0.218	0.254	0.037
ZNF300_ZNF300.MEME	0.1581693827699323	12101	10614	0.097	0.111	0.014
SNAI1_M09141_1.94d	0.15900161049562234	2434	1904	0.094	0.071	-0.023
MITF_M09237_1.94d	0.1590894363783817	646	514	0.192	0.16	-0.032
POU4F1_M09911_1.94d	0.15915734067993847	512	446	0.033	0.072	0.039
SP1_M09177_1.94d	0.15990390587191028	7183	5991	0.171	0.153	-0.018
ATOH1_M08492_1.94d	0.16039639473868383	546	388	0.049	0.082	0.033
ZNF121_M10357_1.94d	0.16063370343391203	33397	28026	0.127	0.118	-0.009
ZKSCAN1_M10311_1.94d	0.16086374659410274	674	596	0.079	0.109	0.03
ATOH1_M08951_1.94d	0.1619914430662085	436	356	0.055	0.093	0.038
TBX6_M09211_1.94d	0.16199601898573435	1222	973	0.1	0.073	-0.027
NKX1-1_M01370_1.94d	0.16232809390226044	1366	442	0.121	0.093	-0.028
HMX3_M05795_1.94d	0.1624562439069479	407	360	0.076	0.106	0.029
ZNF777_M10317_1.94d	0.1632184902403928	680	595	0.131	0.101	-0.03
ZNF25_ZNF25.MEME	0.1642787378215037	3038	1402	0.066	0.088	0.023
ZNF382_ZNF382.RCADE	0.16439090432622339	3683	1673	0.093	0.115	0.021
ZFHX3_M00497_1.94d	0.16467738552772693	499	395	0.072	0.104	0.032
GLIS2_M05766_1.94d	0.16572526871682758	2630	2397	0.105	0.127	0.022
SP1_M09179_1.94d	0.16770662861482744	9703	8160	0.117	0.133	0.015
ZNF264_ZNF264.RCADE	0.16822622976145074	4152	3931	0.129	0.148	0.019
TBX1_M02208_1.94d	0.16955450647382786	1116	879	0.086	0.113	0.027
TBX2_M09209_1.94d	0.1704888024698622	3424	1770	0.114	0.092	-0.023
ZNF436_M10428_1.94d	0.1713529776066548	5778	5110	0.119	0.136	0.017
CDX1_M09470_1.94d	0.17172645534375364	358	305	0.101	0.072	-0.028
ZNF589_M06860_1.94d	0.1736328890078085	1546	1380	0.164	0.138	-0.026
ARID5A_M00144_1.94d	0.1741387328943218	330	206	0.067	0.092	0.026
PRDM4_M06025_1.94d	0.17445188719182803	1372	1270	0.085	0.109	0.024
NR0B1_M06682_1.94d	0.17495188817045904	3466	3331	0.119	0.14	0.02
ELK1_M09521_1.94d	0.17578470068673857	485	484	0.212	0.248	0.036
STAT4_M06797_1.94d	0.1761889542775441	1741	1398	0.083	0.107	0.024
NFIA_M05935_1.94d	0.1778321230506844	3015	2428	0.152	0.175	0.023
NKX2-1_M08973_1.94d	0.1782271296973429	2959	1283	0.134	0.109	-0.025
ZNF182_ZNF182.RCADE	0.1783078130503971	23110	17076	0.077	0.066	-0.011
ZNF284_ZNF284.RCADE	0.17839310245699724	1045	802	0.109	0.081	-0.028
ZNF223_ZNF223.MEME	0.1790666931664121	4019	3390	0.137	0.118	-0.019
GBX1_M05755_1.94d	0.17943803658569568	360	301	0.081	0.11	0.029
ZNF784_M10400_1.94d	0.17956587272921454	581	468	0.098	0.126	0.028
GLIS1_M05765_1.94d	0.18060492991448063	1057	935	0.104	0.13	0.026
BACH1_M06885_1.94d	0.18166933862627066	1826	1695	0.183	0.21	0.027
ZNF808_ZNF808.RCADE	0.18233229400530748	1733	1525	0.11	0.132	0.023
MYCL_M02668_1.94d	0.18297597824695044	889	811	0.15	0.121	-0.029
ZNF331_M10437_1.94d	0.18444605401562542	7038	6821	0.137	0.153	0.016
POU4F2_M06017_1.94d	0.18648930663572172	628	537	0.043	0.073	0.03
SOX13_M10296_1.94d	0.18842106795252445	885	611	0.07	0.098	0.028
KLF10_M08868_1.94d	0.18859518611167303	12124	10632	0.149	0.136	-0.013
ZNF563_M10403_1.94d	0.1905036695433978	11633	6928	0.134	0.148	0.015
FOXA1_M09574_1.94d	0.19123061915329942	1601	1101	0.084	0.057	-0.026
DMRTA1_M08577_1.94d	0.19160302629828585	681	446	0.059	0.087	0.029
INSM1_M06607_1.94d	0.19172673770443327	4840	3481	0.134	0.116	-0.019
LIN54_M02269_1.94d	0.1917771564955857	517	402	0.06	0.087	0.027
ZNF141_ZNF141.RCADE	0.19249112380606226	17945	12288	0.153	0.14	-0.013
SIX1_M09129_1.94d	0.19496891232057356	83	81	0.108	0.16	0.052
E2F4_M05636_1.94d	0.1963216089400509	436	309	0.106	0.139	0.034
FLI1_M05706_1.94d	0.1965639105152852	295	309	0.21	0.243	0.033
POU3F3_M06012_1.94d	0.19789796780618218	744	557	0.048	0.079	0.031
CIC_M02158_1.94d	0.19820529311689283	1090	970	0.118	0.144	0.026
HNF1B_M05798_1.94d	0.19980278144303598	575	355	0.118	0.087	-0.031
PROX1_M06028_1.94d	0.20039535984034762	306	252	0.098	0.123	0.025
HNF1A_M05796_1.94d	0.20168555077022676	568	363	0.113	0.083	-0.03
JUN_M10269_1.94d	0.20304252218104613	271	313	0.144	0.176	0.032
SOX8_M06116_1.94d	0.203049638490715	1961	584	0.046	0.072	0.026
TEAD4_M06183_1.94d	0.2042277037483068	1360	1281	0.14	0.165	0.025
ZNF274_ZNF274.RCADE	0.20505583231188618	1107	921	0.091	0.115	0.024
AR_M05564_1.94d	0.20604083734300327	980	890	0.165	0.137	-0.028
ZNF444_M09371_1.94d	0.20681279737421565	41375	30429	0.101	0.109	0.008
SOX11_M02178_1.94d	0.20692110490772342	617	496	0.076	0.103	0.027
HIC1_M08769_1.94d	0.20695006513600267	2167	1957	0.122	0.102	-0.02
FOXH1_M03020_1.94d	0.20795021238222655	785	646	0.088	0.113	0.025
ZNF329_M10387_1.94d	0.20953475668429855	7333	5993	0.17	0.154	-0.016
CLOCK_M08987_1.94d	0.2099135388186285	694	631	0.156	0.128	-0.027
NOBOX_M01232_1.94d	0.21111762243602394	350	277	0.063	0.09	0.027
ZIC1_M00636_1.94d	0.21123904024724416	3824	3590	0.143	0.163	0.02
ZNF527_ZNF527.RCADE	0.21128975926732552	15638	13260	0.124	0.113	-0.011
PHOX2B_M05991_1.94d	0.21129185351476787	441	319	0.041	0.069	0.028
ZNF653_M07152_1.94d	0.21236709738344672	224	202	0.076	0.099	0.023
ZNF232_M06242_1.94d	0.21272852999941871	490	354	0.053	0.082	0.029
ZFP2_M07132_1.94d	0.21401309984681582	2195	1813	0.109	0.13	0.021
RUNX1_M09108_1.94d	0.21437742668757687	1576	908	0.105	0.129	0.024
ZNF418_M10408_1.94d	0.21560949015302477	4582	2340	0.116	0.098	-0.018
MEF2A_M05890_1.94d	0.2169115549445113	886	644	0.076	0.102	0.027
ATF6_M09435_1.94d	0.2170626207509334	459	407	0.122	0.15	0.028
NFATC1_M06405_1.94d	0.21850272039279095	1116	894	0.073	0.097	0.025
NKX2-1_M08975_1.94d	0.2196482976749975	2536	811	0.137	0.112	-0.025
ZBTB7C_M06237_1.94d	0.22087658595859683	1478	1449	0.133	0.155	0.023
NFATC1_M02087_1.94d	0.22201089057250756	1496	1085	0.071	0.093	0.022
KLF17_M08880_1.94d	0.22439412035600736	6887	6149	0.099	0.112	0.014
NKX2-1_M08976_1.94d	0.2257384840723341	2739	913	0.133	0.11	-0.024
PROP1_M06027_1.94d	0.22602936151662167	410	261	0.051	0.077	0.025
GLI2_M05763_1.94d	0.22743296980139938	3109	2813	0.107	0.124	0.017
KLF1_M00616_1.94d	0.2281084383259231	10221	9403	0.134	0.147	0.013
BARX1_M08498_1.94d	0.2283385109355166	464	410	0.091	0.063	-0.027
STAT6_M06798_1.94d	0.22891606340146953	1278	1170	0.1	0.123	0.023
ZKSCAN3_M06246_1.94d	0.23197503923727303	752	642	0.1	0.126	0.026
HMX1_M08779_1.94d	0.23261337702609575	498	451	0.08	0.106	0.026
MESP1_M08932_1.94d	0.23443446214504893	760	600	0.103	0.13	0.027
POU3F4_M06014_1.94d	0.2345406515392291	555	420	0.041	0.069	0.028
PHOX2A_M05989_1.94d	0.23498675071408237	437	322	0.041	0.068	0.027
HNF1B_M05797_1.94d	0.23574162400798926	547	306	0.117	0.088	-0.029
ESRRB_M05685_1.94d	0.23578003426837424	1613	1422	0.079	0.1	0.021
ZNF749_ZNF749.RCADE	0.23664052903133526	2483	1913	0.122	0.104	-0.019
CREB3L4_M10091_1.94d	0.2376122163183101	819	708	0.142	0.169	0.028
ZNF860_ZNF860.RCADE	0.23764929453352734	12643	10537	0.123	0.134	0.012
ZIC1_M09327_1.94d	0.23772801692490275	5391	5665	0.134	0.149	0.016
ZNF785_ZNF785.MEME	0.23781963231016123	34279	27266	0.043	0.052	0.009
IRF3_M08827_1.94d	0.2380114280444836	2555	1947	0.103	0.122	0.018
TCF12_M09213_1.94d	0.23811180720160796	2382	1991	0.118	0.099	-0.019
DMRT3_M08575_1.94d	0.23902276310479564	672	402	0.055	0.08	0.025
T_M09203_1.94d	0.23980134416583543	797	550	0.128	0.1	-0.028
DUXA_M05624_1.94d	0.2401649823362576	644	465	0.065	0.092	0.027
ZNF778_M10417_1.94d	0.2402239881567031	838	759	0.121	0.145	0.024
NFIB_M05937_1.94d	0.24047509088569297	3010	2413	0.153	0.173	0.02
ESRRA_M08637_1.94d	0.24117074705042563	1500	1376	0.089	0.11	0.021
ZNF530_ZNF530.RCADE	0.24280180568932386	18902	15820	0.133	0.123	-0.01
ZNF486_ZNF486.MEME	0.24364832758754562	1945	2058	0.159	0.18	0.021
HOXA10_M09613_1.94d	0.24588785352061715	85	68	0.165	0.1	-0.065
ATOH1_M09558_1.94d	0.24683740593232173	1931	1146	0.15	0.127	-0.023
MAF_M00424_1.94d	0.24711097245129543	903	821	0.124	0.146	0.022
RBAK_M09331_1.94d	0.24804270280464102	781	557	0.108	0.083	-0.025
HOXA13_M01268_1.94d	0.2507924813744362	467	416	0.073	0.099	0.026
ZBTB32_M09300_1.94d	0.2510131927661615	544	378	0.079	0.048	-0.031
HIVEP1_M06846_1.94d	0.2511154681690412	2122	1747	0.148	0.168	0.02
HOXD11_M05830_1.94d	0.25156032361644076	98	65	0.163	0.1	-0.063
PURA_M06743_1.94d	0.25384533427860567	37531	28668	0.104	0.111	0.008
DMRT2_M00897_1.94d	0.2547030014297641	387	292	0.041	0.068	0.027
ERG_M08653_1.94d	0.2556468956727993	401	416	0.209	0.238	0.029
DMRT2_M00898_1.94d	0.2569200451161129	302	203	0.026	0.049	0.023
ZNF787_M10059_1.94d	0.2595246756202352	2342	1974	0.142	0.124	-0.018
ZNF222_ZNF222.RCADE	0.26023776750181604	1888	1417	0.092	0.112	0.02
ZNF614_ZNF614.MEME	0.2615986998012416	4125	2611	0.135	0.119	-0.016
ESRRA_M08639_1.94d	0.2621150055130457	1871	1730	0.094	0.112	0.019
TLX1_M06826_1.94d	0.2621528761718087	1365	1119	0.114	0.135	0.021
ZNF627_ZNF627.RCADE	0.26373441301588985	773	635	0.072	0.094	0.022
ZNF34_M10393_1.94d	0.2640758203530771	5108	4209	0.117	0.103	-0.014
ZNF98_M10322_1.94d	0.2642854252111263	18602	13158	0.081	0.072	-0.01
ZHX1_M01278_1.94d	0.2654758377171603	237	183	0.105	0.12	0.015
ZNF69_ZNF69.MEME	0.2657252136402475	1671	1500	0.12	0.139	0.02
LCOR_M02074_1.94d	0.26697964733824975	4329	1321	0.12	0.103	-0.017
STAT1_M06794_1.94d	0.2682359523552076	1912	1698	0.123	0.142	0.019
RAX_M06046_1.94d	0.2683229290749296	336	269	0.065	0.093	0.027
ZNF266_ZNF266.RCADE	0.26905003088527535	2517	2287	0.12	0.137	0.017
ZNF124_ZNF124.RCADE	0.2695805761630614	5964	5175	0.095	0.108	0.013
ZNF439_ZNF439.MEME	0.2719748515765569	4937	3141	0.091	0.106	0.015
MYCL_M08941_1.94d	0.2751911182873983	1654	1501	0.134	0.114	-0.02
BHLHE40_M08516_1.94d	0.2758024502712154	1070	882	0.102	0.127	0.025
ZNF33B_ZNF33B.RCADE	0.27706238580974174	4760	1369	0.134	0.118	-0.017
ZNF467_M10385_1.94d	0.27830829268906976	37905	27881	0.105	0.113	0.007
ARX_M05566_1.94d	0.27876848632235096	488	298	0.043	0.074	0.031
ZNF675_M10406_1.94d	0.27951837238400545	2365	2129	0.09	0.107	0.017
ZNF140_M10354_1.94d	0.28069591291580054	5038	4725	0.117	0.131	0.014
ZFP42_M10416_1.94d	0.2811346080487589	1811	1337	0.135	0.116	-0.019
BHLHE41_M05584_1.94d	0.2816366768363766	1066	869	0.099	0.124	0.025
ZNF620_ZNF620.RCADE	0.28167997819551793	3633	1272	0.126	0.108	-0.018
ZNF783_ZNF783.MEME	0.2835165398167333	1733	2331	0.169	0.19	0.021
CREBL2_M07230_1.94d	0.2837679058964341	112	132	0.116	0.129	0.013
ZNF383_ZNF383.RCADE	0.2856299636844668	46976	45797	0.134	0.14	0.007
NR3C1_M05958_1.94d	0.2856918698490558	793	771	0.155	0.13	-0.025
SNAI2_M09147_1.94d	0.2861954477007199	2049	1575	0.089	0.071	-0.018
ESRRA_M08633_1.94d	0.28631621856350853	1872	1684	0.091	0.109	0.018
ZNF320_ZNF320.RCADE	0.28714552144221506	18516	18346	0.13	0.139	0.009
SMAD3_M06083_1.94d	0.2887958740914244	364	312	0.071	0.103	0.031
ZNF8_M10347_1.94d	0.2892476106705246	395	331	0.106	0.13	0.024
NKX2-1_M01366_1.94d	0.289325668611612	2573	799	0.135	0.114	-0.021
DMRTC2_M09488_1.94d	0.2902688856295973	673	399	0.053	0.078	0.024
SOX13_M10297_1.94d	0.29464531535122684	996	699	0.065	0.087	0.022
ATF4_M08489_1.94d	0.2951546546823667	718	732	0.136	0.163	0.026
T_M09978_1.94d	0.29525128556498403	577	419	0.076	0.105	0.029
CREB3L1_M00402_1.94d	0.29595466640449575	781	723	0.145	0.122	-0.023
KLF1_M08867_1.94d	0.2984625520539942	9450	8059	0.144	0.133	-0.011
ZNF524_M09377_1.94d	0.299490443288301	2199	1825	0.107	0.089	-0.018
SNAI2_M09145_1.94d	0.2995124370046224	2133	1657	0.093	0.076	-0.017
HAND1_M08969_1.94d	0.2998643319486666	4204	4284	0.151	0.165	0.015
IRF9_M05855_1.94d	0.3042710818428177	877	737	0.123	0.145	0.022
ZNF154_ZNF154.RCADE	0.30711941093418216	2018	734	0.128	0.108	-0.02
KLF1_M00554_1.94d	0.30733697654520886	4646	5058	0.148	0.163	0.015
STAT5A_M06793_1.94d	0.30772156897055314	1298	1147	0.086	0.105	0.019
IRF1_M06920_1.94d	0.3083803153687079	2626	2083	0.117	0.133	0.016
SOX18_M06097_1.94d	0.30909780238001805	1986	490	0.043	0.063	0.02
LEF1_M09761_1.94d	0.3095564436798892	540	350	0.07	0.094	0.024
ATOH1_M08947_1.94d	0.3106581503574021	576	418	0.073	0.1	0.028
ZNF311_ZNF311.MEME	0.31177663392507027	23318	26771	0.16	0.169	0.008
ZNF398_ZNF398.MEME	0.31243290273033897	23659	19637	0.089	0.097	0.008
T_M09977_1.94d	0.3135978889194625	2099	1594	0.085	0.066	-0.019
FOXK1_M01020_1.94d	0.31689616562174194	528	352	0.121	0.099	-0.022
GFI1_M08723_1.94d	0.3193062547352993	1492	1074	0.094	0.112	0.018
SOX2_M06107_1.94d	0.32011252632922993	676	367	0.065	0.087	0.022
TBX20_M06158_1.94d	0.32111006756176264	1459	1153	0.103	0.084	-0.019
IRF6_M08835_1.94d	0.32155824258204524	224	144	0.085	0.111	0.026
MBNL2_M08908_1.94d	0.3218956788127062	1304	1234	0.145	0.126	-0.019
ZNF79_ZNF79.RCADE	0.3233622865257012	3756	1660	0.097	0.081	-0.016
ZNF317_M10421_1.94d	0.3242668092227755	1380	1108	0.115	0.134	0.018
THRA_M10017_1.94d	0.32507231262612324	6112	2651	0.156	0.141	-0.015
SPI1_M09193_1.94d	0.3252367063563123	4862	1436	0.109	0.125	0.016
ZNF177_M09337_1.94d	0.3257929064138343	2162	536	0.133	0.112	-0.021
PBX1_M09053_1.94d	0.3287412318220795	417	321	0.082	0.103	0.021
HOXA10_M09609_1.94d	0.32885535127460586	75	82	0.12	0.159	0.039
KLF11_M08872_1.94d	0.3291450819462338	11667	9833	0.152	0.141	-0.01
ZNF416_M07145_1.94d	0.3305590373082562	2087	1702	0.099	0.115	0.016
ETV1_M05695_1.94d	0.33063926392016674	336	313	0.214	0.24	0.025
CREB3L1_M05601_1.94d	0.332085449139934	984	978	0.141	0.12	-0.022
ZNF354B_ZNF354B.RCADE	0.3352866489890588	2117	693	0.054	0.074	0.02
ZNF143_M06241_1.94d	0.3368860448542925	1496	1172	0.125	0.108	-0.017
ZNF75D_ZNF75D.RCADE	0.33738237329466036	1845	1669	0.106	0.122	0.016
ZBTB7B_M06236_1.94d	0.3397990046965682	942	895	0.123	0.143	0.02
TEAD2_M09221_1.94d	0.34005580168749117	974	941	0.143	0.163	0.02
STAT2_M05474_1.94d	0.34086762165783213	2196	1769	0.121	0.137	0.016
ZNF667_M10377_1.94d	0.3412751952929295	2068	1786	0.122	0.138	0.016
EMX1_M05661_1.94d	0.3413271851070635	313	261	0.07	0.1	0.029
SIX1_M09121_1.94d	0.34280488626263217	85	68	0.059	0.1	0.041
HES5_M08757_1.94d	0.3435452297307078	2791	2271	0.143	0.128	-0.016
ZNF480_ZNF480.RCADE	0.3457593434731613	3454	3244	0.105	0.118	0.013
ZNF101_ZNF101.RCADE	0.3469059209942954	4559	4561	0.123	0.135	0.012
YY1_M09317_1.94d	0.34791330875215687	2226	952	0.15	0.132	-0.018
GLI4_M10337_1.94d	0.34953250269305614	2025	1953	0.119	0.134	0.015
TFAP2B_M10001_1.94d	0.3501462260870485	4314	4852	0.154	0.168	0.014
SP3_M06129_1.94d	0.35031865047642896	14559	11832	0.141	0.132	-0.009
FOXL1_M05736_1.94d	0.35654840574068114	5737	3621	0.069	0.055	-0.013
CLOCK_M05596_1.94d	0.357186707518368	361	320	0.108	0.131	0.023
ALX3_M05560_1.94d	0.3580925416092925	378	324	0.066	0.086	0.02
PITX3_M05995_1.94d	0.3594537358509975	800	624	0.091	0.109	0.018
ZNF317_ZNF317.RCADE	0.3604971495492072	3182	958	0.078	0.095	0.017
PAX2_M09043_1.94d	0.36110414590422857	2141	2006	0.147	0.164	0.016
SMAD1_M09137_1.94d	0.3621129246721836	291	270	0.076	0.104	0.028
ZNF513_M10396_1.94d	0.36236477046327	9982	7824	0.059	0.069	0.01
FOXP3_M08699_1.94d	0.3624919620121141	414	375	0.051	0.072	0.021
MESP1_M05902_1.94d	0.36417348500293634	2728	2040	0.117	0.103	-0.014
MITF_M00255_1.94d	0.36470512214976114	665	520	0.159	0.181	0.021
ZNF740_M09391_1.94d	0.36471915079475137	20605	15156	0.099	0.106	0.008
HELT_M08763_1.94d	0.3660733308720764	2473	1844	0.142	0.126	-0.016
TFAP4_M10006_1.94d	0.3668461271026795	1547	787	0.123	0.103	-0.021
TEF_M06185_1.94d	0.3669380049699231	335	248	0.072	0.093	0.021
GTF3A_M10410_1.94d	0.3677751269018462	3384	3040	0.105	0.117	0.012
ELK1_M10260_1.94d	0.3680194514689341	505	494	0.194	0.217	0.023
CLOCK_M08534_1.94d	0.3688174395313609	1377	1172	0.131	0.113	-0.017
ZNF674_ZNF674.RCADE	0.3688633689249623	3045	3088	0.141	0.155	0.014
ZNF552_ZNF552.MEME	0.3704530239179289	1255	1186	0.148	0.131	-0.018
PBX3_M06715_1.94d	0.3705255201643475	1570	1134	0.129	0.146	0.017
GATA1_M08713_1.94d	0.3709592582022583	178	107	0.124	0.112	-0.011
RELA_M05337_1.94d	0.3711573219667509	2549	2121	0.143	0.128	-0.015
PAX1_M05977_1.94d	0.3716329090435819	702	474	0.158	0.179	0.021
GCM1_M05761_1.94d	0.372810377153569	1041	605	0.113	0.094	-0.019
NKX2-1_M08974_1.94d	0.3729013133508967	2815	1206	0.137	0.12	-0.017
GSX1_M01466_1.94d	0.37457553261155085	426	278	0.096	0.079	-0.017
ZSCAN31_M09357_1.94d	0.37540070300193884	1891	931	0.127	0.111	-0.017
NR2F1_M05951_1.94d	0.3754506466036064	3252	1796	0.123	0.109	-0.015
ZNF184_M10424_1.94d	0.3770082671904573	6133	2430	0.112	0.125	0.012
ZNF174_M09335_1.94d	0.3772556649204938	754	674	0.11	0.129	0.019
ATOH1_M08512_1.94d	0.3774480157457869	532	379	0.049	0.071	0.022
ZNF3_ZNF3.RCADE	0.3783468056112378	2523	2219	0.06	0.075	0.015
MECOM_M06525_1.94d	0.37967187576742645	745	543	0.054	0.074	0.02
BPTF_M04009_1.94d	0.3803067730981351	1382	1070	0.078	0.094	0.016
ELK1_M08656_1.94d	0.380731558286058	714	743	0.19	0.211	0.021
EHF_M06390_1.94d	0.38110839884691483	845	613	0.192	0.171	-0.02
ATOH1_M08510_1.94d	0.3845555984696959	498	357	0.044	0.067	0.023
ZNF816_ZNF816.RCADE	0.38474358781231177	11481	9281	0.113	0.122	0.009
STAT2_M06795_1.94d	0.3856561901636447	2881	2268	0.118	0.131	0.013
SOX10_M10292_1.94d	0.38774256009975505	983	715	0.077	0.094	0.016
ZNF823_ZNF823.RCADE	0.38835770887997056	25033	18248	0.077	0.084	0.007
CENPB_M05595_1.94d	0.3897598606465461	209	212	0.187	0.208	0.021
MBD2_M06638_1.94d	0.39385616959063574	2848	3640	0.166	0.18	0.014
ZNF337_ZNF337.RCADE	0.39397813643062285	2059	584	0.073	0.091	0.018
POU3F2_M09082_1.94d	0.3940879839568927	737	506	0.05	0.069	0.019
ZFP14_ZFP14.RCADE	0.39611028245199986	8305	7701	0.116	0.125	0.009
BCL6B_M09457_1.94d	0.3963087849284537	798	648	0.098	0.116	0.018
ZNF415_M10315_1.94d	0.3966166495188981	286	223	0.077	0.058	-0.019
TLX1_M09259_1.94d	0.39663918430426315	403	290	0.102	0.076	-0.026
GSC2_M05776_1.94d	0.3986962693096143	464	426	0.097	0.115	0.018
ONECUT3_M05972_1.94d	0.399104448194439	1951	606	0.062	0.078	0.016
ZNF410_M09369_1.94d	0.3992489246237949	441	339	0.107	0.088	-0.018
MAZ_M10356_1.94d	0.3993082487608667	19980	16011	0.123	0.13	0.007
ZNF276_M09347_1.94d	0.4011296597638774	579	414	0.102	0.082	-0.02
ZNF681_ZNF681.RCADE	0.4043015955878273	2584	1901	0.103	0.117	0.013
ZNF528_ZNF528.RCADE	0.40490972177980167	2814	2479	0.138	0.125	-0.013
ZNF200_M10359_1.94d	0.4049959409458397	1150	1139	0.2	0.219	0.019
ALX1_M05586_1.94d	0.4060034505408051	422	312	0.047	0.067	0.02
MZF1_M06657_1.94d	0.4077213516153816	4201	3385	0.09	0.101	0.011
ZNF548_ZNF548.RCADE	0.4080474710229385	31514	30144	0.152	0.158	0.006
ZBTB4_M06842_1.94d	0.408726552113455	2174	2065	0.13	0.144	0.014
HSF4_M05842_1.94d	0.4094851267071514	1124	894	0.11	0.094	-0.016
ZNF423_M04652_1.94d	0.4128757879563232	1516	1462	0.138	0.122	-0.015
ATOH7_M09989_1.94d	0.4139567803669634	2650	2296	0.117	0.131	0.013
POU6F2_M06021_1.94d	0.41459734060232045	491	401	0.112	0.095	-0.017
HOXD12_M05834_1.94d	0.41574688746771793	83	65	0.145	0.1	-0.045
SOX9_M06121_1.94d	0.4159789427499455	1079	745	0.078	0.094	0.016
FEV_M05704_1.94d	0.41732027773017766	315	287	0.2	0.22	0.02
ZNF778_ZNF778.RCADE	0.4182388646455647	2087	1906	0.119	0.132	0.013
KLF10_M08865_1.94d	0.4228258927401688	27835	24911	0.122	0.128	0.006
DNMT1_M00879_1.94d	0.4260549506876927	8717	11264	0.162	0.172	0.009
CEBPZ_M06474_1.94d	0.42606541325258107	1650	975	0.115	0.129	0.015
ZNF816_M10368_1.94d	0.4271229654038673	4980	4216	0.111	0.121	0.01
ZNF765_ZNF765.RCADE	0.4274024343005881	18736	16213	0.155	0.162	0.007
ZNF33A_M10364_1.94d	0.4275551671069615	1465	1106	0.174	0.158	-0.016
ONECUT1_M09023_1.94d	0.4287870604113476	78	67	0.064	0.1	0.036
ATOH7_M09817_1.94d	0.4316244385104898	2420	2078	0.107	0.121	0.014
NR4A1_M06696_1.94d	0.43167107819124717	2838	2084	0.116	0.104	-0.012
ZNF790_ZNF790.MEME	0.43186974284398527	3007	1395	0.087	0.1	0.013
XBP1_M06228_1.94d	0.43303359685663656	313	288	0.125	0.142	0.018
BHLHA15_M06569_1.94d	0.43466550720413566	1742	1468	0.098	0.111	0.013
RFX1_M02098_1.94d	0.434699378017271	1812	1558	0.101	0.114	0.013
ZNF793_ZNF793.RCADE	0.4361547223355814	2590	2609	0.129	0.141	0.012
ZBTB7B_M09311_1.94d	0.4366782510177719	1559	1305	0.153	0.139	-0.015
POU5F1B_M06020_1.94d	0.43945829014676174	1034	675	0.046	0.064	0.017
NR5A1_M10142_1.94d	0.44144434840603985	1983	1805	0.097	0.11	0.013
ZNF23_M09339_1.94d	0.44415198310888415	9416	8026	0.157	0.148	-0.009
ASCL1_M08474_1.94d	0.44844700390847836	5347	4710	0.138	0.148	0.01
FOXB1_M05711_1.94d	0.4498239869573165	1189	784	0.066	0.048	-0.017
LHX1_M01363_1.94d	0.44994578511804606	451	342	0.071	0.088	0.017
SREBF2_M06141_1.94d	0.4502661602201904	370	311	0.119	0.138	0.019
HOXA10_M09662_1.94d	0.45065521937755193	643	494	0.072	0.089	0.018
NR2F6_M05957_1.94d	0.4517828866773128	3122	1680	0.125	0.113	-0.013
ZBTB18_M06244_1.94d	0.4526125451601968	1592	1395	0.068	0.082	0.014
MLXIP_M00258_1.94d	0.45267987372003815	768	525	0.105	0.09	-0.016
FOXN2_M01021_1.94d	0.45306751029775716	241	250	0.133	0.148	0.015
ZNF93_ZNF93.RCADE	0.4545887660785458	47538	42820	0.158	0.163	0.005
AR_M07575_1.94d	0.4563457295071014	761	655	0.162	0.144	-0.018
ZSCAN9_M09421_1.94d	0.45765030428419706	986	867	0.07	0.085	0.015
BARX1_M05575_1.94d	0.45768128830901145	431	302	0.042	0.06	0.018
ZNF586_M10439_1.94d	0.4579110926759653	7222	5045	0.143	0.135	-0.009
NR2C1_M09872_1.94d	0.4584036086908424	1127	995	0.116	0.131	0.014
ZNF331_ZNF331.RCADE	0.45898559770645686	4065	3668	0.118	0.127	0.01
HOXD13_M05837_1.94d	0.460291655438544	259	189	0.081	0.095	0.014
ZNF19_ZNF19.RCADE	0.4604152687156522	4720	4511	0.108	0.117	0.009
NR1I3_M07568_1.94d	0.4604259251678272	983	945	0.111	0.126	0.015
ZNF680_ZNF680.RCADE	0.460467594565375	3990	2734	0.099	0.109	0.01
NOTO_M05947_1.94d	0.4610416458192961	368	275	0.079	0.098	0.019
MNT_M05909_1.94d	0.4652144621845101	1534	1327	0.117	0.103	-0.014
ZNF324_ZNF324A.RCADE	0.46524411022815326	4632	2487	0.101	0.111	0.01
ATF1_M08544_1.94d	0.46681859117466795	373	402	0.147	0.127	-0.021
ZNF716_ZNF716.RCADE	0.4677687409284227	1789	1315	0.076	0.089	0.013
RHOXF1_M06060_1.94d	0.46815823310117444	1694	1146	0.101	0.114	0.013
MIXL1_M05906_1.94d	0.4682331423272884	352	303	0.08	0.096	0.016
BHLHE40_M05580_1.94d	0.46861394116410715	1190	963	0.112	0.128	0.016
HOXA10_M09614_1.94d	0.47028835453290796	777	585	0.084	0.099	0.015
BATF_M08500_1.94d	0.4717407253991085	344	287	0.11	0.094	-0.016
ZNF334_ZNF334.RCADE	0.47272727138322734	1789	1265	0.083	0.096	0.013
ZKSCAN5_ZKSCAN5.RCADE	0.4742690321828008	4046	2953	0.089	0.099	0.01
ZNF429_ZNF429.RCADE	0.47654048849118746	4746	4035	0.125	0.134	0.009
ATF6_M09436_1.94d	0.47807227914130423	362	416	0.16	0.139	-0.021
SKOR1_M09133_1.94d	0.4806561023718584	355	311	0.085	0.068	-0.017
ATOH7_M09990_1.94d	0.4811922317193231	620	408	0.076	0.093	0.017
NR1D1_M08991_1.94d	0.4839013669270742	1335	1072	0.099	0.086	-0.013
ZBTB33_M06968_1.94d	0.4867257514098645	375	427	0.213	0.234	0.021
ZNF7_ZNF7.RCADE	0.48679241223357783	3542	1479	0.132	0.12	-0.011
ATOH1_M09442_1.94d	0.49272062599151545	523	370	0.054	0.07	0.017
KLF1_M08883_1.94d	0.4945551974847503	5136	4773	0.142	0.151	0.009
ETV6_M05700_1.94d	0.49461259113953027	1552	1347	0.149	0.162	0.013
NFKB2_M08965_1.94d	0.49657247297219653	1884	1595	0.132	0.12	-0.012
FOXO6_M05746_1.94d	0.4976944536901735	751	559	0.071	0.054	-0.017
SP8_M06131_1.94d	0.4989696787301161	13243	9723	0.129	0.122	-0.007
ARGFX_M09429_1.94d	0.5013685220743997	2630	627	0.119	0.105	-0.014
EMX2_M05663_1.94d	0.5015183317247893	365	281	0.074	0.093	0.019
ZNF35_M07124_1.94d	0.5026057834834412	1774	881	0.081	0.068	-0.013
HOXD8_M05838_1.94d	0.5081930425415551	420	281	0.076	0.093	0.016
DPRX_M05622_1.94d	0.5086573352742843	359	321	0.089	0.103	0.014
ZNF280A_M10358_1.94d	0.5105986432260774	1317	1069	0.093	0.105	0.012
AC138696.1_M09315_1.94d	0.5117311757961024	1114	941	0.111	0.124	0.013
TGIF1_M09253_1.94d	0.5119486542051971	1112	991	0.094	0.079	-0.015
ZNF140_M09333_1.94d	0.5139721975907647	705	561	0.102	0.116	0.014
HOXB3_M05817_1.94d	0.515983188056159	355	314	0.07	0.086	0.016
ZNF322_M10383_1.94d	0.5184966768820332	10497	10599	0.146	0.152	0.007
ZBTB42_M10323_1.94d	0.5200815864549753	3678	2556	0.135	0.125	-0.01
ATF2_M08540_1.94d	0.5228182094912284	360	423	0.153	0.135	-0.018
HMGA1_M06581_1.94d	0.5228889036193101	334	240	0.072	0.087	0.016
ZNF525_ZNF525.RCADE	0.5252569286622133	554	369	0.092	0.106	0.014
ATF2_M08542_1.94d	0.5255356577378759	276	293	0.149	0.13	-0.019
NR2C2_M05948_1.94d	0.5264493076412333	2817	1568	0.112	0.101	-0.011
GLIS3_M05767_1.94d	0.5268666185318007	1945	1433	0.103	0.114	0.011
ZFHX3_M06847_1.94d	0.5275729921058949	553	452	0.047	0.062	0.015
ZNF410_M06247_1.94d	0.5289801667905054	575	447	0.073	0.087	0.014
MAF_M10114_1.94d	0.5289907533299801	1133	970	0.118	0.131	0.013
NKX6-1_M01395_1.94d	0.5303912917902389	183	144	0.077	0.069	-0.007
AR_M05563_1.94d	0.5325574749415063	1030	670	0.126	0.14	0.014
RBPJ_M00862_1.94d	0.5333531502737163	1525	1289	0.104	0.093	-0.011
MAFA_M09011_1.94d	0.5336288738756481	572	558	0.122	0.136	0.014
ZNF705G_ZNF705G.MEME	0.5346678181229673	1384	1026	0.103	0.114	0.011
EGR2_M05643_1.94d	0.5354528282664235	2850	3017	0.179	0.169	-0.011
PAX9_M05986_1.94d	0.5355236882825352	880	643	0.143	0.157	0.014
RREB1_M02642_1.94d	0.5358743468332074	29284	21800	0.069	0.065	-0.005
ZNF582_ZNF582.RCADE	0.536696073580182	3321	2935	0.162	0.153	-0.009
HAND1_M08971_1.94d	0.5393745923343611	3697	3745	0.151	0.16	0.009
ZNF84_ZNF84.RCADE	0.542983635191469	13832	7743	0.105	0.111	0.006
ZNF18_ZNF18.MEME	0.5436602438782522	4374	3660	0.112	0.104	-0.008
MEIS3_M05897_1.94d	0.545112945565706	1681	1363	0.093	0.082	-0.011
ZNF433_ZNF433.RCADE	0.545925948515469	494	404	0.083	0.097	0.014
ZIK1_ZIK1.RCADE	0.5465327266917521	6169	2584	0.105	0.096	-0.009
FIGLA_M08661_1.94d	0.5466821610759223	3479	2890	0.11	0.102	-0.008
ATOH1_M09462_1.94d	0.5487354604376604	535	443	0.069	0.086	0.017
FOXP1_M10259_1.94d	0.551830287428979	764	543	0.082	0.07	-0.012
HMX1_M05793_1.94d	0.5518487478074183	481	382	0.079	0.092	0.013
KLF10_M08863_1.94d	0.5524432886133313	18153	17276	0.12	0.125	0.005
ZNF45_M10361_1.94d	0.5524802086512309	558	403	0.066	0.079	0.013
NFIA_M05936_1.94d	0.5527674370569627	1064	936	0.116	0.127	0.012
NFYB_M03040_1.94d	0.5534560711081772	1887	1263	0.127	0.138	0.011
IRX1_M08851_1.94d	0.5582203316725841	506	409	0.067	0.083	0.016
ZNF396_M09367_1.94d	0.5591349240911887	136	98	0.118	0.133	0.015
HOXB2_M05816_1.94d	0.5595079202312379	353	277	0.085	0.072	-0.013
RORA_M06061_1.94d	0.5604764162504554	1575	1461	0.114	0.103	-0.01
ARNTL_M05565_1.94d	0.561003520273389	604	496	0.147	0.163	0.016
JUN_M10267_1.94d	0.5612526286951426	171	211	0.158	0.175	0.017
ZNF343_M09359_1.94d	0.5618941023805855	2190	1958	0.156	0.166	0.01
KLF14_M05867_1.94d	0.5619230124315885	4256	3890	0.16	0.152	-0.009
NR4A1_M09891_1.94d	0.5623670253601276	773	631	0.075	0.087	0.012
IRX1_M01343_1.94d	0.5637596079676479	236	270	0.136	0.148	0.013
HES1_M08753_1.94d	0.5642189604268807	2415	1834	0.135	0.125	-0.01
MEOX1_M05898_1.94d	0.565000117544243	330	231	0.07	0.056	-0.013
PAX1_M09041_1.94d	0.5662121457840663	905	717	0.161	0.174	0.013
ZNF423_M06859_1.94d	0.5680706549956183	1901	1883	0.135	0.125	-0.01
SPIC_M06140_1.94d	0.5708970622608553	4066	1711	0.124	0.116	-0.009
SOX21_M06102_1.94d	0.5729811708879147	592	421	0.061	0.074	0.013
NFYC_M06674_1.94d	0.5730086411081325	1318	1175	0.14	0.151	0.011
RORA_M06062_1.94d	0.5744593638699484	1203	963	0.115	0.104	-0.011
BORCS8-MEF2B_M08912_1.94d	0.5770992026290118	537	485	0.078	0.066	-0.012
E2F8_M05638_1.94d	0.577480917329811	762	641	0.093	0.105	0.011
HOXA1_M05808_1.94d	0.5780515272485482	365	283	0.082	0.067	-0.015
ZNF324_M10329_1.94d	0.5790202815204537	2465	1150	0.098	0.088	-0.01
REL_M02665_1.94d	0.5797259394901639	1581	1272	0.149	0.139	-0.01
NKX2-1_M08977_1.94d	0.5798175536471233	750	639	0.105	0.094	-0.011
KLF1_M08886_1.94d	0.5798753311746009	11998	10200	0.122	0.128	0.005
HSF1_M08813_1.94d	0.5804378242725314	809	751	0.094	0.105	0.011
ZNF680_M10401_1.94d	0.5819474869558935	2113	1471	0.111	0.102	-0.009
ZNF891_ZNF891.RCADE	0.5827871765074877	8546	8372	0.152	0.159	0.006
ZNF157_ZNF157.RCADE	0.5831511697328264	3524	3048	0.142	0.151	0.008
MTF1_M05917_1.94d	0.5847933426641783	1326	708	0.114	0.124	0.01
HOXC12_M05827_1.94d	0.5891562625666462	93	75	0.14	0.12	-0.02
ASCL1_M08476_1.94d	0.5894411441923385	5507	4853	0.139	0.146	0.007
MYF5_M09828_1.94d	0.589740366450904	1168	977	0.122	0.112	-0.011
BATF3_M08502_1.94d	0.5904353200222452	561	610	0.135	0.149	0.014
XPA_M09278_1.94d	0.591329913873408	7955	5788	0.099	0.093	-0.006
TP63_M06215_1.94d	0.5914537114674259	625	557	0.096	0.11	0.014
ALX1_M08464_1.94d	0.5918462899672619	504	330	0.05	0.064	0.014
NR4A2_M05962_1.94d	0.5921526149349654	938	704	0.08	0.091	0.011
POU3F1_M06006_1.94d	0.5922911656941698	1503	664	0.068	0.057	-0.011
ZNF821_M09405_1.94d	0.5938963417059098	2222	1351	0.112	0.121	0.01
TFAP2B_M09227_1.94d	0.5963690529472705	3582	4408	0.159	0.167	0.008
FOXJ2_M05730_1.94d	0.5965812469722187	1395	958	0.071	0.061	-0.01
KLF16_M05868_1.94d	0.5994141085679692	13716	11049	0.139	0.133	-0.005
STAT3_M05480_1.94d	0.6004524195386198	2462	2210	0.136	0.144	0.009
POU2F1_M06001_1.94d	0.6019387131324347	1051	688	0.045	0.057	0.012
PRDM1_M06024_1.94d	0.6020755324574454	1970	1702	0.117	0.126	0.009
ZNF564_ZNF564.RCADE	0.6032595109693738	1123	908	0.085	0.095	0.01
ARID5A_M00146_1.94d	0.6046651694110419	328	197	0.107	0.117	0.01
FEZF1_M07239_1.94d	0.6048987750839379	896	756	0.102	0.112	0.011
GLI1_M08727_1.94d	0.6049331603640882	3515	3157	0.112	0.119	0.007
POU6F1_M10220_1.94d	0.6056013806541523	450	353	0.084	0.074	-0.011
GSX1_M05777_1.94d	0.6067668027623996	309	256	0.084	0.094	0.01
ZNF175_M10448_1.94d	0.6067759294372622	1127	815	0.079	0.069	-0.01
MAF_M10120_1.94d	0.612224072954363	653	614	0.098	0.109	0.011
ZNF771_M09399_1.94d	0.6132240545309142	465	370	0.095	0.105	0.011
ZNF662_ZNF662.RCADE	0.614949717118598	10542	9324	0.139	0.134	-0.005
IRX1_M08849_1.94d	0.616778602985903	757	466	0.054	0.041	-0.013
ZNF197_ZNF197.RCADE	0.6169835227068446	7716	5059	0.122	0.116	-0.006
HOXA13_M09621_1.94d	0.6172267714292488	824	603	0.069	0.08	0.01
SIX1_M09127_1.94d	0.6182275496075185	79	65	0.127	0.1	-0.027
FOXQ1_M08701_1.94d	0.6183970437629824	642	436	0.086	0.096	0.011
KLF1_M00600_1.94d	0.6184945444291674	7518	7494	0.149	0.155	0.006
HELT_M08761_1.94d	0.6192600314414509	1992	1486	0.126	0.116	-0.009
ZNF565_ZNF565.RCADE	0.6197142465536232	1541	1228	0.112	0.121	0.009
TP63_M06417_1.94d	0.6207224401708766	3683	3236	0.139	0.132	-0.007
IRF7_M08839_1.94d	0.6215678119323689	694	648	0.169	0.157	-0.011
HES1_M00238_1.94d	0.6235310239067485	1949	1614	0.15	0.141	-0.009
TBX15_M09201_1.94d	0.623723556921664	2446	2099	0.093	0.085	-0.008
ZNF764_ZNF764.MEME	0.6255862916902921	2188	1752	0.107	0.115	0.008
YBX1_M09280_1.94d	0.6261390893456626	251	243	0.08	0.07	-0.01
E2F7_M08596_1.94d	0.6262282842443287	573	519	0.147	0.158	0.011
ELK1_M08655_1.94d	0.6262326730792217	473	474	0.201	0.213	0.012
NFKB1_M10276_1.94d	0.6315593822988497	5713	4210	0.116	0.11	-0.006
MLX_M08929_1.94d	0.6344524549938808	1533	1239	0.135	0.126	-0.009
ZNF626_ZNF626.RCADE	0.6348113397173331	3088	3134	0.133	0.14	0.007
ZNF501_M09375_1.94d	0.636410922880939	539	738	0.2	0.188	-0.012
CREB3_M10072_1.94d	0.6365327426931691	598	524	0.137	0.149	0.012
ZNF684_M09385_1.94d	0.6374029421442804	2611	2056	0.111	0.118	0.008
ATF1_M06452_1.94d	0.6376525716106317	382	425	0.144	0.132	-0.012
ETV5_M05699_1.94d	0.6384697114348534	403	381	0.194	0.205	0.011
ATOH1_M09557_1.94d	0.6387607486986373	2936	2067	0.139	0.131	-0.008
NFKB1_M05943_1.94d	0.6397117091949454	3589	2904	0.12	0.113	-0.007
TBX21_M06165_1.94d	0.639791133596048	901	702	0.087	0.077	-0.01
NR6A1_M09009_1.94d	0.6423873626869807	1703	1456	0.1	0.092	-0.008
ZSCAN1_M09407_1.94d	0.6436426253182937	14358	11902	0.043	0.048	0.005
TFAP2B_M10002_1.94d	0.6444559338841006	4944	5255	0.153	0.159	0.006
ZIC4_M06240_1.94d	0.6448312517988135	3542	3667	0.152	0.145	-0.007
MYF5_M09843_1.94d	0.6456587642969964	909	826	0.13	0.12	-0.01
ARID3A_M00140_1.94d	0.6461543026793193	450	322	0.036	0.047	0.011
ZFP3_M10419_1.94d	0.6462162247709717	1910	1568	0.112	0.12	0.008
NR1D1_M08989_1.94d	0.646419630682642	1369	1191	0.108	0.1	-0.008
TLX1_M09257_1.94d	0.6466443801736865	401	329	0.07	0.082	0.012
NFIA_M08961_1.94d	0.6484781961390276	4017	3446	0.16	0.167	0.007
ZFHX2_M01262_1.94d	0.6497913274900573	347	251	0.078	0.092	0.014
HINFP_M05789_1.94d	0.6498566441684402	2785	3254	0.184	0.192	0.008
ZNF713_M06251_1.94d	0.651575553061519	1181	883	0.091	0.1	0.009
SPDEF_M06135_1.94d	0.6548851577306525	262	246	0.145	0.154	0.009
ZNF580_M10051_1.94d	0.6567083554289523	7411	5865	0.094	0.099	0.005
ZNF184_ZNF184.RCADE	0.6604213974083899	2054	1630	0.111	0.118	0.007
ARNT_M08470_1.94d	0.6616359990903067	1295	1009	0.136	0.127	-0.009
HES1_M08751_1.94d	0.6638490044768629	2568	2255	0.148	0.14	-0.007
ZNF134_M10355_1.94d	0.6655457845733619	3798	2100	0.114	0.12	0.007
GSX1_M01465_1.94d	0.6666368954855227	496	403	0.093	0.102	0.009
ZNF485_ZNF485.RCADE	0.667137815815493	2178	1608	0.089	0.096	0.007
ZNF621_ZNF621.MEME	0.6675929308128965	3207	2904	0.117	0.123	0.006
CTCF_M10351_1.94d	0.6681478194137855	11711	11188	0.149	0.145	-0.004
OVOL2_M09037_1.94d	0.6684984306658304	80	48	0.125	0.1	-0.025
POU2F2_M06003_1.94d	0.6699056430550965	1050	693	0.05	0.059	0.01
HOXC10_M05821_1.94d	0.6699132871521022	222	161	0.086	0.093	0.008
DDIT3_M06487_1.94d	0.6722368227759409	1017	778	0.093	0.085	-0.009
PAX2_M05978_1.94d	0.6735515543812638	785	576	0.171	0.181	0.01
ZNF691_M00623_1.94d	0.6740435443259007	2816	1424	0.138	0.131	-0.007
E2F1_M05625_1.94d	0.6754954124455896	327	293	0.128	0.14	0.011
ATF1_M10066_1.94d	0.6757296201080594	330	373	0.152	0.139	-0.012
MEOX2_M05899_1.94d	0.6758168234760141	343	240	0.067	0.075	0.008
TCF7L1_M06178_1.94d	0.6762029215015181	1768	972	0.097	0.09	-0.008
ZNF574_M10384_1.94d	0.6808043635532479	1600	1493	0.147	0.14	-0.008
TFDP1_M06816_1.94d	0.6814643678076555	497	490	0.133	0.143	0.01
ZNF41_M10352_1.94d	0.6830673233222708	12183	6196	0.124	0.12	-0.004
IKZF3_M10442_1.94d	0.683775040990374	3228	2902	0.145	0.152	0.006
TFAP2C_M06195_1.94d	0.6840976682023123	4927	4897	0.157	0.152	-0.006
ZIM3_M10420_1.94d	0.685139183208934	2754	1849	0.104	0.098	-0.006
ZNF610_ZNF610.RCADE	0.6865492730372983	2237	1834	0.18	0.188	0.008
ZFX_M02702_1.94d	0.6873295741465193	14147	12613	0.141	0.138	-0.004
HSF1_M08821_1.94d	0.6908628465897702	782	761	0.096	0.104	0.008
ETV6_M09550_1.94d	0.6923586586785846	816	717	0.163	0.153	-0.01
ZNF547_M10390_1.94d	0.6933878059201275	1427	1136	0.13	0.122	-0.007
PPARA_M09921_1.94d	0.6937345330772489	2680	1424	0.112	0.105	-0.007
HSFY1_M09728_1.94d	0.6946701442686645	92	70	0.12	0.1	-0.02
ETS1_M05692_1.94d	0.6970648206283745	863	790	0.143	0.152	0.009
OSR2_M09027_1.94d	0.6974300157407788	743	575	0.089	0.097	0.009
ZNF260_M10375_1.94d	0.6990177136723336	16572	13043	0.118	0.114	-0.003
ZNF558_ZNF558.RCADE	0.6992534030656764	7128	3620	0.088	0.083	-0.005
ELK1_M05658_1.94d	0.701935387494219	409	400	0.218	0.228	0.01
POU3F2_M06009_1.94d	0.702887182236603	1504	662	0.066	0.059	-0.008
ZNF224_M10440_1.94d	0.7040071186104304	5242	4395	0.092	0.096	0.005
ZNF616_ZNF616.RCADE	0.704137626686913	2280	2209	0.123	0.117	-0.006
ZNF483_ZNF483.RCADE	0.7044242313313956	5239	3789	0.146	0.141	-0.005
ZNF555_ZNF555.MEME	0.7046693526977152	8827	6289	0.15	0.145	-0.005
SOX15_M06094_1.94d	0.7050340040586847	3088	599	0.075	0.082	0.007
ZNF350_M10429_1.94d	0.705900928815814	1441	1155	0.112	0.119	0.007
SP1_M09183_1.94d	0.7066008684013235	7712	7576	0.138	0.142	0.004
ZNF32_M09355_1.94d	0.7078647136474697	428	294	0.161	0.17	0.009
ATF2_M08479_1.94d	0.7085196467948011	332	406	0.139	0.128	-0.01
ATOH7_M00242_1.94d	0.7089118596156937	1221	1097	0.104	0.112	0.008
AIRE_M06440_1.94d	0.7138386821797054	738	485	0.091	0.082	-0.008
CDC5L_M06466_1.94d	0.7147624890304503	325	238	0.055	0.063	0.008
ZNF205_ZNF205.RCADE	0.7166634239761455	386	305	0.091	0.098	0.008
ZNF799_ZNF799.RCADE	0.7167941362655943	2230	1554	0.125	0.119	-0.006
TLX1_M01240_1.94d	0.7169860760400371	431	342	0.065	0.073	0.008
PLAGL1_M06723_1.94d	0.720464013187328	4128	4295	0.123	0.128	0.005
ELF1_M09509_1.94d	0.7213673422890162	575	456	0.224	0.215	-0.009
ZBTB7A_M06235_1.94d	0.7213935595501801	1629	1406	0.155	0.161	0.007
NR4A1_M09892_1.94d	0.721718448839062	1104	674	0.088	0.095	0.007
ZNF345_M09361_1.94d	0.7236388754701815	761	653	0.1	0.107	0.007
THAP12_M02286_1.94d	0.7236647036795978	693	685	0.163	0.171	0.008
ZNF296_M09353_1.94d	0.7253225909674469	1286	1150	0.114	0.121	0.007
IRF4_M08829_1.94d	0.7260248665757407	528	444	0.148	0.155	0.008
ZNF768_M10431_1.94d	0.7277751622096733	4787	4425	0.111	0.106	-0.004
ZNF143_M09397_1.94d	0.7286466531865463	3185	2713	0.134	0.129	-0.005
BCL6_M09453_1.94d	0.7287736061749563	817	645	0.103	0.11	0.007
E2F7_M05637_1.94d	0.7298135048229383	586	484	0.096	0.103	0.008
FEZF1_M10319_1.94d	0.7300971512274619	4108	2532	0.11	0.115	0.005
ATOH1_M08943_1.94d	0.7305545011499515	560	374	0.059	0.067	0.008
ATF7_M05568_1.94d	0.7308136468628318	196	257	0.158	0.148	-0.01
THRA_M06211_1.94d	0.7327845031307589	1392	1273	0.1	0.107	0.007
GMEB1_M02116_1.94d	0.7329199372417454	76	104	0.171	0.183	0.012
ZNF419_M10413_1.94d	0.7350587827290479	6436	5477	0.099	0.103	0.004
ZNF431_ZNF431.MEME	0.7391507062769128	4447	4216	0.133	0.138	0.004
ZBTB12_M10447_1.94d	0.7398744351553677	1054	960	0.098	0.104	0.006
ZNF585A_ZNF585A.RCADE	0.7408204367125799	1177	976	0.1	0.107	0.006
HES6_M08756_1.94d	0.7413947975540066	1137	907	0.102	0.109	0.007
SOX1_M09157_1.94d	0.7437772629081327	643	587	0.11	0.118	0.007
CDC5L_M03776_1.94d	0.7439922994950787	330	260	0.055	0.062	0.007
NEUROD2_M05927_1.94d	0.7442339572081432	477	354	0.057	0.065	0.008
ATF3_M09744_1.94d	0.7456995230853867	472	531	0.144	0.153	0.008
FOXI1_M08679_1.94d	0.7472935358823518	594	419	0.103	0.095	-0.007
IRX1_M08847_1.94d	0.7473473391572074	756	463	0.074	0.082	0.008
ARNT_M08469_1.94d	0.7487413886353876	1245	991	0.124	0.131	0.007
MAFK_M05885_1.94d	0.7505487311723495	1094	1083	0.141	0.134	-0.007
ZBTB34_M09303_1.94d	0.751496924884254	998	843	0.157	0.151	-0.007
RXRA_M06070_1.94d	0.7523821541100981	2473	1293	0.112	0.107	-0.006
YY2_M06231_1.94d	0.7530323085848244	1424	930	0.188	0.181	-0.007
ZFP14_M10309_1.94d	0.7534292791274217	4409	3569	0.121	0.126	0.004
ZNF774_M10380_1.94d	0.7539295538978421	53288	44088	0.098	0.096	-0.002
ZSCAN31_M10415_1.94d	0.7556205020984249	1349	1114	0.121	0.127	0.006
MYF5_M09836_1.94d	0.7594684043109464	1161	1050	0.13	0.124	-0.006
ZNF442_ZNF442.RCADE	0.7595285077802313	2318	1762	0.107	0.102	-0.005
NRF1_M05963_1.94d	0.7599646584161415	1224	1234	0.196	0.189	-0.007
HMG20B_M02159_1.94d	0.7629450085001136	630	419	0.038	0.045	0.007
IRF4_M05848_1.94d	0.7631171234516299	521	448	0.138	0.132	-0.006
ZNF776_ZNF776.RCADE	0.7636956106798414	10077	9495	0.168	0.165	-0.003
ERG_M05674_1.94d	0.7654178488056207	323	317	0.217	0.224	0.007
ZNF282_M09351_1.94d	0.7658736356429303	5895	4026	0.108	0.111	0.004
FOXO1_M05738_1.94d	0.7664193806793151	827	656	0.054	0.047	-0.007
ZNF711_M06970_1.94d	0.767563226328893	1171	1048	0.091	0.096	0.006
ZBTB6_M06843_1.94d	0.7680823955048998	2414	2016	0.116	0.112	-0.005
USF1_M06218_1.94d	0.7681205172088358	691	530	0.143	0.151	0.008
ZIC1_M09321_1.94d	0.768566695245249	3483	3527	0.147	0.143	-0.004
EHF_M05647_1.94d	0.7725089150973669	691	481	0.203	0.195	-0.007
HHEX_M01568_1.94d	0.7727747540937109	463	420	0.099	0.093	-0.006
ZNF449_M10044_1.94d	0.7735570517358841	1041	921	0.11	0.115	0.006
RUNX3_M06067_1.94d	0.7747315579502897	239	144	0.13	0.125	-0.005
TBR1_M06148_1.94d	0.7760276185395583	887	680	0.087	0.081	-0.006
ZBTB14_M09286_1.94d	0.7783993014382998	1968	1957	0.167	0.161	-0.006
HMBOX1_M08773_1.94d	0.7796412534089402	215	183	0.088	0.093	0.005
NR3C2_M05959_1.94d	0.7802644461254847	843	796	0.146	0.139	-0.006
PATZ1_M04345_1.94d	0.78359367404022	13501	10385	0.123	0.12	-0.003
HLF_M05791_1.94d	0.7842731182065006	230	161	0.113	0.118	0.005
FOXC1_M05716_1.94d	0.7849931264753124	874	647	0.058	0.053	-0.006
TP53_M06704_1.94d	0.785264621999576	3334	3019	0.115	0.119	0.004
BPTF_M06463_1.94d	0.7865537347834087	2032	1601	0.08	0.084	0.005
ZNF714_ZNF714.RCADE	0.7884018788715179	2400	2183	0.136	0.141	0.004
ATF7_M08490_1.94d	0.7925767039155986	253	281	0.154	0.146	-0.008
TERF2_M01857_1.94d	0.7946103022987729	541	422	0.105	0.1	-0.006
PBX1_M06714_1.94d	0.7947211793336224	733	598	0.071	0.077	0.006
ZBTB49_M06234_1.94d	0.7949978182090555	1057	920	0.112	0.107	-0.005
ZSCAN5C_M10321_1.94d	0.7950258672307751	1197	952	0.109	0.113	0.005
PLAG1_M02715_1.94d	0.796602881958562	8980	8391	0.106	0.108	0.003
ZNF189_ZNF189.RCADE	0.796814382605389	4861	4796	0.118	0.122	0.003
ZIC1_M09329_1.94d	0.797699697620015	3554	3675	0.133	0.137	0.004
CCDC169-SOHLH2_M09149_1.94d	0.7995491937849147	1990	1146	0.101	0.106	0.005
ZNF460_ZNF460.RCADE	0.8005848635208419	29460	25149	0.131	0.129	-0.002
KLF15_M08876_1.94d	0.8018365619900089	16630	13052	0.129	0.132	0.002
MITF_M09241_1.94d	0.8033562742575925	660	503	0.173	0.179	0.006
NANOG_M08942_1.94d	0.8040626811179755	1503	1167	0.102	0.106	0.004
BHLHA15_M09896_1.94d	0.8048614830212709	423	336	0.054	0.048	-0.007
ZNF492_ZNF492.RCADE	0.8059652404879689	19852	13023	0.076	0.074	-0.002
FOXP1_M08697_1.94d	0.8062667736464911	830	561	0.093	0.087	-0.005
TFEB_M06206_1.94d	0.8064608820079863	659	562	0.159	0.165	0.006
HMX1_M08775_1.94d	0.8072715561871698	461	405	0.104	0.099	-0.005
RXRA_M09959_1.94d	0.8078061854189966	2656	1413	0.113	0.108	-0.004
PAX1_M09051_1.94d	0.8085377177348363	915	720	0.165	0.16	-0.005
ATOH1_M09441_1.94d	0.810258016650049	1915	1891	0.118	0.122	0.004
ZNF17_ZNF17.RCADE	0.8109135085160212	6929	6474	0.155	0.158	0.003
ZNF440_ZNF440.RCADE	0.8124616340262063	1758	1305	0.105	0.101	-0.004
FOXI1_M08681_1.94d	0.8127101203927931	892	593	0.101	0.096	-0.005
ZNF671_ZNF671.RCADE	0.8131754025672249	2042	1759	0.102	0.106	0.004
ATOH7_M00261_1.94d	0.8134492903678917	361	241	0.069	0.075	0.005
ZNF354A_ZNF354A.RCADE	0.8149252515225744	2281	667	0.057	0.061	0.005
ZFP1_M10308_1.94d	0.8152358609036069	1871	1430	0.077	0.082	0.004
E2F1_M09494_1.94d	0.817364978170897	577	512	0.104	0.109	0.005
EVX2_M05703_1.94d	0.8175032325481126	358	288	0.092	0.087	-0.005
ZNF263_M09343_1.94d	0.8235612913713236	1963	1927	0.132	0.129	-0.004
EVX1_M05702_1.94d	0.8248100815081839	397	318	0.091	0.085	-0.006
LIN28A_M08897_1.94d	0.825374917187456	301	355	0.203	0.208	0.006
SPZ1_M06787_1.94d	0.8291428584666909	1722	1203	0.145	0.149	0.004
SKOR2_M09135_1.94d	0.8329312289771208	353	333	0.074	0.069	-0.005
NFAT5_M08955_1.94d	0.8330606687534106	689	534	0.08	0.084	0.004
ZNF302_ZNF302.RCADE	0.8361144685154355	1469	1197	0.123	0.119	-0.004
ZNF2_ZNF2.MEME	0.8372623437509568	2694	2886	0.154	0.158	0.004
ZNF273_ZNF273.RCADE	0.8376755066666255	2246	1616	0.106	0.109	0.003
BHLHE22_M05582_1.94d	0.8400793766967352	515	388	0.056	0.062	0.006
ZNF12_ZNF12.RCADE	0.8404612461399621	7504	7926	0.158	0.16	0.002
ZNF701_ZNF701.RCADE	0.8422085009556235	2787	2561	0.122	0.125	0.003
SOX7_M06111_1.94d	0.8424836411356473	792	597	0.068	0.064	-0.005
KLF1_M08884_1.94d	0.845325983049602	13668	11614	0.13	0.128	-0.002
ARGFX_M09430_1.94d	0.8464633350496289	2486	606	0.11	0.114	0.004
BBX_M08506_1.94d	0.8465418228958038	723	573	0.089	0.084	-0.005
PAX6_M09045_1.94d	0.8476048829415614	1976	1626	0.139	0.135	-0.003
BCL11A_M08508_1.94d	0.8489444442381	2406	589	0.119	0.115	-0.004
ZBTB20_M09294_1.94d	0.8493879170304892	227	139	0.075	0.072	-0.003
ARNT_M00267_1.94d	0.8506119701085387	599	469	0.179	0.183	0.005
ELF1_M09501_1.94d	0.8510083764386542	611	488	0.214	0.219	0.005
NR2C1_M09871_1.94d	0.8521074931720165	1209	1140	0.137	0.141	0.004
IRF5_M08831_1.94d	0.8522941195429438	462	327	0.121	0.125	0.004
ZNF385D_M09365_1.94d	0.8541211702264365	80	71	0.175	0.169	-0.006
MYNN_M10435_1.94d	0.8542985594724488	1177	872	0.07	0.073	0.004
HMBOX1_M05792_1.94d	0.857969182746253	216	179	0.093	0.095	0.002
TGIF1_M09245_1.94d	0.8590752293909801	1351	1160	0.093	0.089	-0.004
PAX5_M05982_1.94d	0.8603483384791528	854	614	0.169	0.164	-0.004
DMRT1_M00895_1.94d	0.8618335971057451	610	385	0.069	0.065	-0.004
ZNF708_ZNF708.RCADE	0.8619128011101492	2052	1745	0.12	0.123	0.003
HIVEP1_M06845_1.94d	0.8624847373059036	2667	2066	0.122	0.12	-0.003
ZNF562_ZNF562.MEME	0.8630944829368868	1315	1026	0.106	0.102	-0.003
ZNF736_ZNF736.RCADE	0.863118774404868	4237	1857	0.115	0.117	0.003
ZNF354A_M10328_1.94d	0.8631436996244853	2233	615	0.058	0.062	0.004
ZNF570_ZNF570.RCADE	0.8633342394641409	4047	2792	0.065	0.063	-0.003
AR_M09001_1.94d	0.8635917247470151	559	512	0.134	0.139	0.005
ZNF677_M10389_1.94d	0.8666413456119337	2664	1798	0.106	0.108	0.003
HMX1_M08978_1.94d	0.8667898287707128	756	651	0.098	0.101	0.003
FOXR1_M08703_1.94d	0.8678387050779492	8716	6177	0.024	0.027	0.002
DMRT3_M00894_1.94d	0.8679094992103749	623	354	0.064	0.068	0.004
ZNF554_M10386_1.94d	0.8689669951090014	11035	9698	0.124	0.126	0.002
ZFP28_M10402_1.94d	0.8693087496677394	497	314	0.103	0.099	-0.004
RXRG_M06075_1.94d	0.8700755923282378	2371	1191	0.111	0.108	-0.003
PBX1_M09055_1.94d	0.8703990601429884	595	474	0.111	0.108	-0.003
ATF2_M08481_1.94d	0.8735173954784801	337	389	0.139	0.144	0.004
TBR1_M06149_1.94d	0.877717073129271	943	756	0.078	0.075	-0.003
TFE3_M06205_1.94d	0.8779872025166852	745	594	0.173	0.177	0.004
LEF1_M02162_1.94d	0.8780513923521769	847	668	0.094	0.091	-0.003
ZNF148_M09349_1.94d	0.8792318682927593	23138	16655	0.114	0.113	-0.001
HSFY2_M05845_1.94d	0.8798751546593632	119	48	0.092	0.1	0.008
NFYA_M06672_1.94d	0.8799314701226683	1473	1172	0.138	0.141	0.003
PATZ1_M10432_1.94d	0.8800325299630182	14382	11711	0.135	0.137	0.002
NKX2-1_M01425_1.94d	0.8830411562227835	2396	717	0.103	0.1	-0.003
ZNF596_M10405_1.94d	0.8848353800576821	23078	18698	0.106	0.105	-0.001
SP1_M07528_1.94d	0.8856281837405688	4483	4030	0.137	0.135	-0.002
KMT2A_M00878_1.94d	0.8870172991505163	2873	3492	0.156	0.153	-0.002
PRDM14_M06945_1.94d	0.887445620105511	1318	829	0.113	0.116	0.003
ZNF454_M10047_1.94d	0.8877458979418479	2915	3047	0.186	0.189	0.002
ZFP69B_ZFP69B.RCADE	0.8886575332246532	7539	4521	0.133	0.131	-0.002
ZNF214_M10443_1.94d	0.8891635449959736	1057	696	0.099	0.102	0.003
TBX19_M06157_1.94d	0.8900661545452178	588	434	0.094	0.09	-0.004
ZNF605_ZNF605.RCADE	0.893148246171145	5976	5482	0.124	0.123	-0.002
ZNF549_ZNF549.RCADE	0.8936203142523845	2361	1871	0.133	0.13	-0.002
ZFP90_ZFP90.RCADE	0.8936574142261847	3356	1164	0.117	0.115	-0.002
ZNF281_M10446_1.94d	0.8939685718527823	29283	22508	0.12	0.119	-0.001
IRF1_M08823_1.94d	0.8940299969534076	797	672	0.161	0.158	-0.003
ZNF582_M10418_1.94d	0.8946660269913257	4637	4496	0.142	0.143	0.002
MAFF_M09793_1.94d	0.8946892077492429	1564	1593	0.144	0.141	-0.003
ZFP69_ZFP69.RCADE	0.8955406114835848	2087	1701	0.112	0.11	-0.002
HELT_M08767_1.94d	0.8959102506206513	2036	1555	0.132	0.129	-0.002
DUX1_M03009_1.94d	0.8964704258129433	568	428	0.067	0.07	0.003
ZNF324B_ZNF324B.RCADE	0.896540242252138	4479	2649	0.11	0.112	0.002
ZNF75A_M06254_1.94d	0.89779049854516	2024	1695	0.111	0.109	-0.002
ZSCAN16_M09411_1.94d	0.8984761608359407	1159	998	0.122	0.119	-0.002
ZFP64_M10434_1.94d	0.899906619430004	10019	11798	0.176	0.174	-0.001
ZSCAN29_M09415_1.94d	0.8999185330087327	283	243	0.12	0.123	0.003
HOXA2_M05813_1.94d	0.9009107206097609	367	276	0.079	0.076	-0.003
ZNF211_ZNF211.RCADE	0.9009404373569888	439	320	0.05	0.053	0.003
ATOH7_M08749_1.94d	0.9013522095697761	1996	1423	0.098	0.096	-0.002
ZNF655_M00582_1.94d	0.9018441668443928	1100	544	0.109	0.107	-0.002
NFKB2_M05944_1.94d	0.9029488318453464	3008	2499	0.128	0.126	-0.002
NFYB_M06673_1.94d	0.9048505974953345	1298	1089	0.142	0.144	0.002
MEIS1_M09076_1.94d	0.9110649909658518	1412	1233	0.09	0.088	-0.002
TBX1_M09197_1.94d	0.911447504869812	1498	1262	0.095	0.094	-0.002
BHLHA15_M00224_1.94d	0.9116446225666739	562	410	0.073	0.076	0.003
ZNF479_ZNF479.RCADE	0.9117600177446243	4035	3751	0.135	0.133	-0.002
HESX1_M05782_1.94d	0.9121894190259074	361	285	0.075	0.077	0.002
ZBTB26_M09298_1.94d	0.9123806995801469	3110	1297	0.097	0.096	-0.002
ZSCAN23_M09413_1.94d	0.9129891872265955	510	473	0.084	0.087	0.002
OLIG1_M05965_1.94d	0.9130160020115458	466	374	0.056	0.059	0.003
PPARA_M09922_1.94d	0.9139463449613315	3245	1493	0.149	0.151	0.002
PHOX2A_M01308_1.94d	0.9144720368586162	225	142	0.076	0.077	0.002
IRF4_M08843_1.94d	0.9152678914528656	671	571	0.154	0.156	0.002
ZNF805_ZNF805.RCADE	0.9167095431419396	15369	12114	0.062	0.061	-0.001
MXD1_M05548_1.94d	0.9174108112809539	580	454	0.181	0.178	-0.003
POU1F1_M05999_1.94d	0.9178378415990855	1549	781	0.065	0.067	0.002
ZNF114_ZNF114.MEME	0.9183313689807381	945	898	0.125	0.127	0.002
REST_M02696_1.94d	0.9186632067390648	3661	3318	0.127	0.129	0.001
RELB_M06749_1.94d	0.9188702884511848	2120	1876	0.124	0.125	0.002
ZNF528_M10374_1.94d	0.9190863897261787	1556	1284	0.108	0.11	0.002
E2F3_M05632_1.94d	0.9195054199342605	323	212	0.068	0.066	-0.002
ZNF621_M07151_1.94d	0.9222090632563068	6181	5453	0.137	0.136	-0.001
ZNF74_ZNF74.MEME	0.925638807112741	1898	964	0.112	0.11	-0.002
ZNF419_ZNF419.RCADE	0.9275367056762942	4603	4368	0.119	0.118	-0.001
BHLHA15_M09899_1.94d	0.929445877310438	492	364	0.061	0.063	0.002
ZKSCAN7_M10313_1.94d	0.9327026885680947	836	673	0.097	0.095	-0.002
SRY_M06144_1.94d	0.9345824001315766	671	513	0.051	0.053	0.002
KLF1_M08881_1.94d	0.9349213642173322	14327	12273	0.129	0.13	0.001
MESP1_M08924_1.94d	0.9361579253504251	646	411	0.077	0.075	-0.002
ZSCAN5A_M09419_1.94d	0.9363639814537557	3421	3033	0.107	0.106	-0.001
ZNF133_ZNF133.RCADE	0.9366895510429837	1069	799	0.088	0.086	-0.002
SP4_M06130_1.94d	0.9371798249771423	6141	5414	0.161	0.16	-0.001
E2F7_M08594_1.94d	0.9410076005840989	794	639	0.097	0.099	0.002
SCRT1_M09114_1.94d	0.9418065407196015	658	524	0.099	0.097	-0.001
FIGLA_M05705_1.94d	0.9420482766499884	1456	1233	0.1	0.099	-0.001
KLF1_M08888_1.94d	0.9423716807363356	7625	6879	0.133	0.132	-0.001
NR2F1_M02008_1.94d	0.9454064366968227	1124	996	0.115	0.113	-0.001
NR2C1_M08997_1.94d	0.9454172602824442	1124	996	0.115	0.113	-0.001
SPI1_M06138_1.94d	0.9456468834402683	4096	1598	0.121	0.12	-0.001
ZNF708_M10341_1.94d	0.9467502506502369	2947	2532	0.124	0.123	-0.001
NR1H2_M06684_1.94d	0.9468911672536635	1425	911	0.107	0.109	0.001
BACH1_M09446_1.94d	0.9475877517530086	303	238	0.102	0.101	-0.001
ATF3_M08485_1.94d	0.9478584877869627	394	410	0.14	0.141	0.002
PAX2_M09049_1.94d	0.9483745030628838	1063	827	0.165	0.163	-0.001
TET1_M00880_1.94d	0.948668143030211	881	1151	0.171	0.173	0.001
ZNF254_ZNF254.RCADE	0.9490260807484626	3384	2586	0.107	0.108	0.001
ZNF136_ZNF136.RCADE	0.9493835417445423	3317	1026	0.078	0.079	0.001
ZNF550_ZNF550.RCADE	0.9500747364665775	4302	2425	0.121	0.12	-0.001
ETV6_M05701_1.94d	0.9504382716060485	497	447	0.187	0.186	-0.001
FOXD1_M09581_1.94d	0.9524359686039712	879	646	0.064	0.065	0.001
ZFP30_M10310_1.94d	0.9564132991776925	2045	1892	0.115	0.116	0.001
ZNF35_M10404_1.94d	0.9569279160578877	4336	3730	0.123	0.124	0.001
HOMEZ_M05805_1.94d	0.957541302162997	155	91	0.045	0.044	-0.001
FOSL2_M10258_1.94d	0.9576239619827704	223	269	0.184	0.182	-0.002
MAFF_M09798_1.94d	0.9584585303032049	964	891	0.137	0.138	0.001
RBPJL_M07039_1.94d	0.9598855220800507	1866	1569	0.133	0.133	-0.001
ATF3_M08483_1.94d	0.96103234923405	475	534	0.141	0.142	0.001
ZBTB4_M06841_1.94d	0.9616434800129267	1698	1568	0.121	0.12	-0.001
MEIS1_M06401_1.94d	0.9660860749792273	1423	1189	0.098	0.098	-0.001
ZNF791_ZNF791.MEME	0.9672826096221265	2394	1957	0.117	0.118	0.001
HSF5_M09723_1.94d	0.9698753406744283	293	234	0.089	0.09	0.001
SOX3_M09163_1.94d	0.970303549020808	732	649	0.102	0.103	0.001
POU3F2_M10279_1.94d	0.9712907620337057	830	596	0.058	0.057	-0.001
ZBTB3_M00638_1.94d	0.9713529419203868	5684	4478	0.08	0.08	-0.0
ZNF18_M10343_1.94d	0.9717590364490829	2136	1521	0.109	0.108	-0.001
BCL11A_M05292_1.94d	0.973296971948381	5030	3592	0.127	0.126	-0.0
POU2F3_M06004_1.94d	0.9766558609619195	2085	684	0.065	0.066	0.001
DMRT2_M08579_1.94d	0.9766823562441738	598	393	0.072	0.071	-0.001
POU5F1B_M06019_1.94d	0.9767384069505287	2085	684	0.065	0.066	0.001
ZNF28_ZNF28.RCADE	0.9776770869210161	16317	12680	0.138	0.137	-0.0
IRF9_M08845_1.94d	0.9776960463573099	857	731	0.155	0.155	-0.001
FOXA1_M01044_1.94d	0.9789948799854525	827	614	0.096	0.096	0.001
ZNF567_ZNF567.RCADE	0.9820733778001115	4820	3325	0.084	0.083	-0.0
FOS_M08665_1.94d	0.9836803358954994	430	447	0.133	0.132	-0.001
MGA_M05904_1.94d	0.9840757115632721	793	598	0.091	0.09	-0.0
EOMES_M05671_1.94d	0.9841150486455038	965	790	0.084	0.084	-0.0
ZNF519_ZNF519.RCADE	0.9847161020498211	45040	38978	0.125	0.125	0.0
HES5_M05779_1.94d	0.9855378679077383	1822	1450	0.12	0.119	-0.0
HNF4A_M05803_1.94d	0.9876793741599996	1078	886	0.113	0.113	-0.0
ZNF76_M10350_1.94d	0.9886505660207284	8333	6446	0.157	0.157	-0.0
HSF2_M08819_1.94d	0.9891750135863447	986	870	0.101	0.101	-0.0
ETV6_M09549_1.94d	0.9922621642533411	1303	1160	0.138	0.138	-0.0
EBF1_M05639_1.94d	0.9925542005074045	2853	2786	0.113	0.113	-0.0
ZIM3_ZIM3.RCADE	0.9929711917615677	1982	1446	0.092	0.092	0.0
OSR1_M09025_1.94d	0.9934257271854079	594	472	0.098	0.097	-0.0
ELF1_M09516_1.94d	0.9946823479316179	570	468	0.177	0.177	0.0
JUN_M10271_1.94d	0.9968709301742706	386	431	0.179	0.179	-0.0
ZIC1_M09323_1.94d	0.9974897020777552	3477	3491	0.131	0.131	0.0
SCRT1_M09116_1.94d	0.9982757127218892	634	505	0.101	0.101	0.0
ZBED1_M09284_1.94d	1.0	32	31	0.1	0.1	0.0
MYBL1_M05920_1.94d	1.0	62	58	0.1	0.1	0.0
OVOL1_M09035_1.94d	1.0	51	47	0.1	0.1	0.0
OVOL2_M09039_1.94d	1.0	54	47	0.1	0.1	0.0
MYBL2_M05924_1.94d	1.0	56	50	0.1	0.1	0.0
CUX2_M05611_1.94d	1.0	40	24	0.1	0.1	0.0
CUX1_M05609_1.94d	1.0	40	24	0.1	0.1	0.0
ONECUT1_M09903_1.94d	1.0	33	35	0.1	0.1	0.0
ZBED1_M06233_1.94d	1.0	34	28	0.1	0.1	0.0
ONECUT1_M07569_1.94d	1.0	68	40	0.1	0.1	0.0
SIX1_M09131_1.94d	1.0	70	56	0.1	0.1	0.0
GATA1_M08709_1.94d	1.0	56	62	0.1	0.1	0.0
