# Supplementary material for: The MUC5B-associated variant rs35705950 resides within an enhancer subject to lineage- and disease-dependent epigenetic remodeling
Source: JCI Insight. 2021 Jan 25;6(2):e144294. doi: 10.1172/jci.insight.144294 (PMC7934873; doi:10.1172/jci.insight.144294)
Supplement: Supplemental Data Set 1 [file jciinsight-6-144294-s076.zip › noTSS/best_curated_Human_TFs_p1e-5_grch38/B2B_vs_LC2/B2B30PROseq_noTSS.tfit_merged_vs_LC2PROseq_noTSS.tfit_merged_differential_md_scores.txt]

NR1I2_M08993_1.94d	2.2130382420013947e-21	1235	2769	0.16	0.349	0.19
NR1I2_M07567_1.94d	2.6574954627270404e-19	1324	2820	0.166	0.344	0.178
VDR_M06221_1.94d	7.155857948480082e-19	953	2123	0.145	0.332	0.187
ZNF384_M09363_1.94d	8.340053093197392e-16	1563	3334	0.147	0.304	0.157
TCF4_M06176_1.94d	7.657181213902082e-14	3505	5423	0.103	0.207	0.104
ZNF684_ZNF684.RCADE	3.792457943831883e-13	2140	3443	0.128	0.25	0.122
ZSCAN10_M00592_1.94d	3.587885722134621e-08	1566	3311	0.153	0.255	0.103
ELK1_M09537_1.94d	5.6048339998987394e-08	133	122	0.241	0.098	-0.142
FOXJ1_M01034_1.94d	2.4972613942025336e-07	1197	2854	0.099	0.198	0.1
TEAD3_M06181_1.94d	4.0220233752615177e-07	1100	1078	0.195	0.092	-0.104
ZNF250_M09341_1.94d	4.957586000601949e-07	1459	2331	0.139	0.233	0.093
FOXC2_M05719_1.94d	5.510504291749987e-07	1141	2927	0.095	0.191	0.096
TBX5_M06174_1.94d	9.6101520904179e-07	4291	6266	0.069	0.135	0.066
ZBTB2_M09292_1.94d	1.7079090884058947e-06	135	163	0.207	0.166	-0.042
ZNF250_M10340_1.94d	1.935688275628682e-06	2738	4352	0.132	0.206	0.074
FOXC1_M01039_1.94d	2.362681062431751e-06	636	2161	0.135	0.242	0.107
FOXA1_M09573_1.94d	3.647739155388904e-06	769	2167	0.144	0.246	0.101
FOXP1_M01031_1.94d	3.7078581135796764e-06	429	1875	0.152	0.265	0.113
FOXA1_M09569_1.94d	4.611718359721918e-06	787	2242	0.141	0.241	0.1
FOXD1_M09582_1.94d	7.690482123110209e-06	670	1952	0.142	0.243	0.101
TFAP2B_M06446_1.94d	9.755730150539628e-06	18217	21614	0.127	0.163	0.036
FOXF1_M04073_1.94d	2.0848547182034357e-05	529	1520	0.144	0.246	0.102
HOXA9_M05806_1.94d	2.2559360478963196e-05	152	179	0.151	0.101	-0.051
TBX4_M06172_1.94d	2.3799896458343017e-05	5641	7930	0.069	0.121	0.052
ZNF443_ZNF443.RCADE	2.4505301886173882e-05	23141	32509	0.078	0.109	0.031
ZNF496_ZNF496.MEME	3.46887954729903e-05	13751	19992	0.071	0.107	0.036
ZEB1_M05322_1.94d	5.692266416446625e-05	2111	3003	0.096	0.159	0.063
RFX5_M09102_1.94d	5.996116017803693e-05	180	170	0.172	0.106	-0.066
HSFY1_M09727_1.94d	6.026256793835795e-05	143	127	0.161	0.087	-0.074
ZNF181_ZNF181.RCADE	6.421236007555528e-05	24271	31742	0.085	0.114	0.029
KDM2B_M00877_1.94d	7.321222089324814e-05	122	114	0.18	0.079	-0.101
HOXC11_M05822_1.94d	8.47247006855105e-05	131	157	0.145	0.096	-0.049
GCM2_M05762_1.94d	8.538425219324688e-05	230	294	0.091	0.18	0.089
BORCS8-MEF2B_M06400_1.94d	0.0001053955182936132	5820	8054	0.078	0.127	0.049
ZNF587_ZNF587.RCADE	0.00011060106332486837	4166	6358	0.165	0.221	0.056
RORA_M10286_1.94d	0.00015387915433013656	680	1005	0.104	0.184	0.08
ZNF283_ZNF283.RCADE	0.00018317751056775035	41837	45125	0.148	0.124	-0.023
ZNF180_ZNF180.RCADE	0.00018344653915924143	91338	95913	0.143	0.125	-0.018
FOXD3_M08675_1.94d	0.00042752265604485446	952	2086	0.126	0.198	0.072
ZNF135_M10312_1.94d	0.00043125795327916464	1673	3349	0.097	0.156	0.059
TCFL5_M09217_1.94d	0.0004559337825934453	1640	1757	0.16	0.235	0.075
ZNF85_ZNF85.RCADE	0.0005416798800673825	8009	11544	0.088	0.123	0.035
CEBPG_M05594_1.94d	0.0005848214566041088	73	78	0.082	0.179	0.097
ZNF787_M10060_1.94d	0.0007923505502888759	9535	12219	0.082	0.117	0.034
CEBPD_M05591_1.94d	0.0008570335868883516	73	78	0.082	0.179	0.097
HOXA10_M09699_1.94d	0.0009101028675195477	132	163	0.144	0.104	-0.04
GATA1_M08711_1.94d	0.0009867773692874917	203	234	0.148	0.09	-0.058
TFCP2_M09261_1.94d	0.001013250483931787	1174	2219	0.158	0.091	-0.068
TBX2_M09205_1.94d	0.0010649732657991762	2503	3098	0.135	0.188	0.053
WT1_M00579_1.94d	0.001135885809724635	5504	6685	0.121	0.08	-0.041
BACH1_M09445_1.94d	0.001182706501093284	1520	1728	0.245	0.174	-0.071
EGR1_M05640_1.94d	0.0014826125557241795	2800	2989	0.18	0.237	0.057
FOXL2_M08689_1.94d	0.001583321162598689	115	144	0.113	0.076	-0.037
ZNF543_M10366_1.94d	0.002133711046294298	12053	13657	0.15	0.12	-0.03
ZNF529_ZNF529.MEME	0.002139245165770682	48195	51364	0.133	0.115	-0.018
ZNF780A_ZNF780A.RCADE	0.002218141699051012	19402	25611	0.134	0.157	0.023
TLX1_M06827_1.94d	0.0023976185911438177	3556	4515	0.137	0.179	0.042
BCL6_M09454_1.94d	0.002548727401538581	259	328	0.147	0.085	-0.061
PKNOX2_M05997_1.94d	0.00261782724903268	1249	1920	0.079	0.136	0.057
ZNF333_ZNF333.RCADE	0.0029113201766727504	2829	5535	0.153	0.2	0.047
ZNF417_ZNF417.RCADE	0.0031574338699974537	3178	4075	0.166	0.213	0.047
E2F4_M06494_1.94d	0.0031941414648465677	114	113	0.202	0.142	-0.06
ZNF770_M10379_1.94d	0.0033280477506477464	27389	34716	0.094	0.114	0.02
ZNF213_M10324_1.94d	0.003387667731730793	5746	7290	0.144	0.18	0.036
ZNF792_ZNF792.MEME	0.0034072412492972197	33787	30939	0.173	0.151	-0.022
HOXC13_M05829_1.94d	0.0035202728190610317	158	198	0.12	0.086	-0.034
MYCL_M07013_1.94d	0.0039361737362734305	1462	1617	0.107	0.164	0.056
ZNF682_ZNF682.RCADE	0.003943358928273051	18761	20767	0.147	0.123	-0.024
ZNF460_M09373_1.94d	0.0040035498256476305	5042	5936	0.14	0.102	-0.038
VENTX_M10022_1.94d	0.004020487812104455	297	1181	0.067	0.124	0.057
ZNF135_ZNF135.RCADE	0.0042133623308152025	4818	6564	0.085	0.121	0.036
ZNF341_M10427_1.94d	0.004258247069189907	56951	65713	0.137	0.121	-0.016
ETV2_M05696_1.94d	0.00488136796153977	215	275	0.223	0.164	-0.06
ZNF85_M10363_1.94d	0.005371007782916404	1235	1642	0.132	0.185	0.053
EN1_M05665_1.94d	0.005789339170168067	327	401	0.138	0.075	-0.063
RARA_M10181_1.94d	0.006301915970698981	5062	6658	0.087	0.121	0.034
ZNF235_ZNF235.MEME	0.007087801442233176	107132	157638	0.063	0.074	0.011
CEBPB_M05589_1.94d	0.007491990319908552	73	76	0.082	0.171	0.089
CEBPE_M05592_1.94d	0.007553088541818389	73	76	0.082	0.171	0.089
BORCS8-MEF2B_M08910_1.94d	0.007583055446564195	722	573	0.152	0.087	-0.065
ZNF704_M09387_1.94d	0.007735440003761699	4822	6078	0.132	0.094	-0.038
TFCP2_M09235_1.94d	0.007829599980662096	920	1907	0.138	0.08	-0.058
ZBTB1_M00608_1.94d	0.008922016136284216	1499	1791	0.162	0.215	0.053
RARA_M10176_1.94d	0.009537363796294489	2468	3550	0.119	0.159	0.039
EGR3_M05644_1.94d	0.009757041882777522	3557	3685	0.172	0.215	0.043
EGR1_M08604_1.94d	0.009817391507239315	3825	4026	0.166	0.206	0.041
RFX2_M06048_1.94d	0.009860037801583805	883	851	0.169	0.107	-0.062
IRX5_M05857_1.94d	0.010373181141990817	285	347	0.123	0.069	-0.054
GRHL2_M06916_1.94d	0.01108227036839496	919	1694	0.132	0.188	0.057
PBX1_M01230_1.94d	0.011595040342562351	301	1029	0.13	0.066	-0.063
MTF1_M08937_1.94d	0.011649738448200686	470	751	0.13	0.189	0.059
BORCS8-MEF2B_M08916_1.94d	0.012723049560933064	812	682	0.142	0.084	-0.058
ZNF37A_M10345_1.94d	0.013070867744152477	11355	14119	0.107	0.084	-0.023
FOXM1_M01025_1.94d	0.013362349848508254	284	286	0.134	0.084	-0.05
ZNF8_ZNF8.RCADE	0.0135595929977117	718	2655	0.124	0.171	0.047
TOPORS_M04321_1.94d	0.013769865040389406	6439	8287	0.075	0.104	0.029
ZNF202_ZNF202.MEME	0.014139725976487825	4882	5678	0.118	0.148	0.031
ELK1_M00977_1.94d	0.01422389915241591	471	488	0.272	0.207	-0.065
BORCS8-MEF2B_M08914_1.94d	0.01459856175236498	829	720	0.144	0.086	-0.057
ZNF432_ZNF432.RCADE	0.014790256588391401	93917	109483	0.093	0.083	-0.01
SOX12_M09155_1.94d	0.014960832790722137	103	164	0.155	0.098	-0.058
TGIF1_M09243_1.94d	0.014974614245927385	1216	1800	0.086	0.136	0.049
ZNF30_ZNF30.RCADE	0.01524447489843971	23574	26005	0.143	0.123	-0.019
CEBPA_M08526_1.94d	0.015272830193904987	554	744	0.103	0.157	0.054
NFIA_M08959_1.94d	0.015369141314782182	4487	5136	0.187	0.151	-0.035
ZIM2_ZIM2.MEME	0.0156625201105326	18632	20368	0.139	0.119	-0.02
ZNF611_ZNF611.RCADE	0.01576370960307528	19531	23358	0.167	0.146	-0.021
GMEB1_M08733_1.94d	0.016023314190039193	64	73	0.1	0.26	0.16
ZNF880_ZNF880.RCADE	0.01621784666169101	82299	105460	0.098	0.087	-0.011
EN2_M05669_1.94d	0.016414523626212877	305	350	0.102	0.054	-0.047
IKZF1_M06606_1.94d	0.01699151739110062	12734	17732	0.076	0.098	0.022
TGIF1_M06208_1.94d	0.017900854778665553	1069	1645	0.092	0.14	0.048
SMAD1_M06764_1.94d	0.01841838177004616	5493	9882	0.135	0.165	0.029
ZBTB45_M09307_1.94d	0.018574300966922124	219	306	0.151	0.101	-0.049
NR1I3_M08995_1.94d	0.018929985342978642	649	2678	0.096	0.14	0.045
ZNF682_M10316_1.94d	0.019565597816285363	4752	5749	0.129	0.099	-0.03
RFX4_M06052_1.94d	0.019928784839101498	927	880	0.157	0.105	-0.053
SIX1_M09123_1.94d	0.020047936230003102	76	90	0.197	0.111	-0.086
ZNF267_ZNF267.RCADE	0.020265598170869634	31555	33147	0.15	0.133	-0.017
ZNF619_ZNF619.MEME	0.02043892823768792	7494	9410	0.153	0.127	-0.026
NFIL3_M05938_1.94d	0.020698195995667086	294	1457	0.085	0.134	0.049
ZNF487_ZNF487.MEME	0.020970081684579357	48230	73701	0.068	0.081	0.013
ZNF771_M09401_1.94d	0.021201426207669138	462	693	0.108	0.157	0.049
RFX3_M06050_1.94d	0.02134569416136054	1014	992	0.168	0.116	-0.052
HOXA2_M08798_1.94d	0.022916015376735516	380	1339	0.066	0.113	0.047
DBP_M05613_1.94d	0.023183118149140154	117	138	0.137	0.094	-0.043
ZFP82_M10394_1.94d	0.024426739549365376	1086	1562	0.095	0.052	-0.043
DBP_M08771_1.94d	0.02632975264907904	101	137	0.168	0.131	-0.037
NR2E3_M01990_1.94d	0.026373802075280582	1211	1700	0.104	0.145	0.041
HSF5_M09724_1.94d	0.028407741176322745	398	368	0.193	0.136	-0.058
TFEC_M06207_1.94d	0.028906274866498695	448	519	0.176	0.119	-0.057
ZNF594_M10414_1.94d	0.028927236685330582	3967	5230	0.16	0.13	-0.03
NFE2_M05934_1.94d	0.029347844932812592	1560	1791	0.229	0.181	-0.048
ZNF615_ZNF615.MEME	0.029436701719390668	1254	1764	0.086	0.124	0.038
ZBTB22_M09296_1.94d	0.029557635778751947	444	616	0.133	0.076	-0.057
PRDM9_PRDM9.RCADE	0.03055020419979773	57532	65593	0.117	0.106	-0.011
ARNT_M00226_1.94d	0.03121957247393389	533	1163	0.144	0.099	-0.046
MECP2_M01775_1.94d	0.035473497450364135	1069	1191	0.134	0.176	0.043
ZNF534_ZNF534.RCADE	0.03603795704113071	6074	5977	0.145	0.119	-0.026
ZNF382_M10422_1.94d	0.036901244564755215	1512	3470	0.116	0.083	-0.033
ATOH1_M08953_1.94d	0.03835379412863294	387	513	0.121	0.06	-0.061
LHX2_M01233_1.94d	0.03861876712430601	263	341	0.129	0.079	-0.05
MYC_M06652_1.94d	0.039232438876823046	1242	1309	0.126	0.167	0.041
ZFX_M06848_1.94d	0.039491205503947364	18574	18022	0.166	0.148	-0.018
ZBTB7A_M09309_1.94d	0.04021824930860817	630	604	0.149	0.103	-0.047
USF1_M09265_1.94d	0.040379335162183456	949	1093	0.137	0.18	0.043
ZNF81_ZNF81.RCADE	0.04067582451614776	829	1167	0.078	0.12	0.042
ZNF225_ZNF225.MEME	0.04085552276512133	21450	33879	0.069	0.084	0.015
MXI1_M05518_1.94d	0.041906762147843835	981	1143	0.111	0.157	0.045
ZNF879_ZNF879.RCADE	0.043481150485615495	6173	12625	0.057	0.08	0.023
ZNF707_ZNF707.RCADE	0.04384820366689885	4909	6269	0.116	0.091	-0.025
ZNF789_ZNF789.RCADE	0.04447761207595506	4119	5088	0.098	0.124	0.026
ZNF490_M10444_1.94d	0.04681851827370978	2105	3070	0.122	0.153	0.031
PAX7_M05984_1.94d	0.047027692669320886	101	149	0.099	0.054	-0.045
FOXN2_M08691_1.94d	0.04704521808291268	1294	995	0.171	0.219	0.048
SP1_M06128_1.94d	0.04724046192476301	10379	12658	0.139	0.16	0.021
GLIS1_M08729_1.94d	0.04803410354732979	6889	8543	0.111	0.088	-0.022
GRHL1_M08737_1.94d	0.048143236977749276	150	168	0.247	0.19	-0.056
NFE2_M08957_1.94d	0.04814422671174571	1796	2042	0.227	0.186	-0.042
RFX5_M06055_1.94d	0.04850198099002235	1007	964	0.17	0.124	-0.045
SRF_M06142_1.94d	0.05081234814964355	667	472	0.145	0.095	-0.05
SIX1_M09125_1.94d	0.05085216859360436	125	146	0.128	0.103	-0.025
ZNF287_ZNF287.RCADE	0.052846585695054654	135269	208192	0.064	0.071	0.007
HIC2_M05787_1.94d	0.05360276203875596	3293	4057	0.103	0.128	0.026
TFCP2_M06204_1.94d	0.054603559194965776	322	696	0.134	0.086	-0.047
CTCF_M05451_1.94d	0.055399861149273616	8947	10214	0.147	0.169	0.022
MIXL1_M08926_1.94d	0.05687046615768732	200	286	0.085	0.028	-0.057
ZBTB43_M09305_1.94d	0.056929098462377835	1444	1864	0.11	0.144	0.034
KLF15_M08874_1.94d	0.056984541741996894	15357	17717	0.125	0.108	-0.017
FOXA1_M08669_1.94d	0.05757596410703215	575	845	0.068	0.111	0.043
CDX1_M05587_1.94d	0.057836773995356396	797	2768	0.109	0.146	0.036
E2F6_M03012_1.94d	0.05786314890404038	7594	8953	0.112	0.091	-0.021
GCM1_M08719_1.94d	0.0591636740512542	343	400	0.125	0.172	0.047
ZNF10_ZNF10.RCADE	0.06074997986091135	6355	6849	0.108	0.087	-0.021
ZNF44_ZNF44.RCADE	0.06291924434328368	19336	19345	0.165	0.148	-0.016
ZNF669_ZNF669.RCADE	0.06311730745822666	1161	1204	0.172	0.135	-0.038
PRDM6_M10436_1.94d	0.0644098754687237	65070	95255	0.065	0.074	0.009
ZNF597_M09381_1.94d	0.06606741893437917	1284	2796	0.112	0.145	0.033
ZNF506_ZNF506.MEME	0.06615442866843109	6087	7650	0.111	0.09	-0.021
ATOH1_M08949_1.94d	0.06641955765986363	331	471	0.109	0.055	-0.054
ESX1_M05689_1.94d	0.06736735150306669	301	343	0.12	0.082	-0.038
FOS_M10098_1.94d	0.06829208767986172	177	247	0.13	0.101	-0.029
NKX2-1_M01445_1.94d	0.06846152840118523	944	4102	0.091	0.124	0.032
ZKSCAN3_ZKSCAN3.RCADE	0.06860197260061729	1153	1344	0.141	0.106	-0.036
GFI1_M08721_1.94d	0.07004126247413293	2113	2936	0.104	0.132	0.028
LEF1_M09993_1.94d	0.07008553948213876	574	842	0.106	0.069	-0.037
ZNF692_M07147_1.94d	0.07040407528066843	5407	7194	0.142	0.166	0.023
ZNF285_ZNF285.MEME	0.07085942488778632	588	870	0.128	0.091	-0.037
ZNF90_ZNF90.RCADE	0.07090021257259424	3985	5315	0.105	0.129	0.023
ZNF146_M10372_1.94d	0.0709960530701565	1338	3754	0.111	0.141	0.03
HKR1_HKR1.RCADE	0.07143470480112246	25507	27892	0.13	0.117	-0.013
ZNF675_ZNF675.RCADE	0.07181506784829553	6297	6238	0.136	0.115	-0.021
ATOH1_M09091_1.94d	0.07248122787614517	1217	1306	0.138	0.106	-0.032
RBAK_RBAK.RCADE	0.07271207410355952	12873	16616	0.119	0.102	-0.016
ZNF263_ZNF263.RCADE	0.07341903005520213	8014	10339	0.126	0.107	-0.019
ZNF692_M10425_1.94d	0.07404775797254835	5694	7454	0.142	0.165	0.023
ZNF132_ZNF132.RCADE	0.07449490684027323	22636	28259	0.105	0.092	-0.013
ZNF212_ZNF212.MEME	0.07478512155936222	49188	62003	0.079	0.07	-0.01
GATA1_M09589_1.94d	0.07482938797253892	515	653	0.128	0.092	-0.036
ZNF468_ZNF468.RCADE	0.07485819720768405	16237	17488	0.126	0.111	-0.015
RFX1_M09096_1.94d	0.07498468266270886	725	683	0.16	0.116	-0.044
ZNF71_M10438_1.94d	0.07508758373112469	20542	24154	0.1	0.087	-0.013
PAX3_M07571_1.94d	0.07632749352412718	160	231	0.087	0.061	-0.027
FOXA1_M08671_1.94d	0.07684481681705604	937	1326	0.057	0.094	0.038
HOXA10_M09661_1.94d	0.07793167816520014	56	74	0.1	0.216	0.116
ZNF441_ZNF441.RCADE	0.07814634159685863	8405	8820	0.161	0.182	0.021
TCF3_M06175_1.94d	0.08017576169885322	2168	2741	0.103	0.13	0.027
NFATC1_M02089_1.94d	0.0815485983828252	927	1130	0.109	0.074	-0.035
NR5A1_M09007_1.94d	0.08229764280134194	2324	2483	0.123	0.096	-0.027
SNAI1_M09139_1.94d	0.08282796214412509	4259	5451	0.091	0.112	0.021
MNX1_M05910_1.94d	0.08432758580907065	452	564	0.086	0.05	-0.037
DMBX1_M05620_1.94d	0.0843664877400056	256	299	0.129	0.094	-0.035
HOXA10_M09720_1.94d	0.0843951160978958	629	1804	0.084	0.049	-0.035
GBX2_M05758_1.94d	0.08676556787056677	293	345	0.116	0.081	-0.035
ZNF224_ZNF224.RCADE	0.08839753200567867	6132	8074	0.076	0.095	0.02
NR2E1_M08999_1.94d	0.08895169624574048	480	736	0.115	0.08	-0.034
SP2_M10360_1.94d	0.08904261001688385	9868	10201	0.148	0.129	-0.019
ALX4_M05562_1.94d	0.09086568685400744	278	431	0.09	0.046	-0.044
GLIS2_M08731_1.94d	0.09165939412211947	4704	6524	0.09	0.068	-0.022
ZNF543_ZNF543.RCADE	0.09198482962715367	12591	11834	0.154	0.136	-0.018
IRF6_M08837_1.94d	0.09286294224755404	162	194	0.173	0.155	-0.018
POU4F1_M09918_1.94d	0.09379850344127223	522	602	0.075	0.035	-0.04
DPF1_M08582_1.94d	0.09432174524825451	237	310	0.131	0.097	-0.034
TGIF1_M09251_1.94d	0.09645626033430954	1069	1428	0.098	0.134	0.036
HES7_M05781_1.94d	0.09646632017486872	3828	5082	0.097	0.12	0.024
SIX1_M09119_1.94d	0.0972920244245901	93	113	0.161	0.115	-0.046
ZSCAN4_M09417_1.94d	0.09765178783331778	2494	2867	0.103	0.078	-0.025
DRGX_M05623_1.94d	0.09925653539948097	309	493	0.081	0.037	-0.044
SPZ1_M04770_1.94d	0.09964138139966207	6071	7634	0.123	0.104	-0.019
ZNF669_M10411_1.94d	0.10091295277477848	2234	2990	0.171	0.143	-0.028
ZSCAN22_M10335_1.94d	0.10098042242959268	13962	15101	0.131	0.116	-0.015
ZNF343_ZNF343.RCADE	0.10135238124440986	1979	2098	0.148	0.177	0.029
ERF_M05673_1.94d	0.10265709289560156	497	545	0.221	0.182	-0.04
HOXA10_M09690_1.94d	0.10267447027968267	561	1699	0.078	0.045	-0.034
ZNF430_ZNF430.RCADE	0.10374049715993766	4086	5087	0.147	0.169	0.022
SREBF1_M09969_1.94d	0.10426977725426742	1503	1995	0.115	0.143	0.028
MLXIPL_M05908_1.94d	0.10483884819604618	301	396	0.163	0.119	-0.044
SP1_M09181_1.94d	0.10491690203704206	8675	11041	0.145	0.163	0.018
BARHL2_M05570_1.94d	0.10565503420147883	424	1359	0.085	0.121	0.036
MECOM_M02602_1.94d	0.10626128371976627	506	661	0.089	0.053	-0.036
FOXF1_M04169_1.94d	0.10669724797447969	719	1380	0.057	0.088	0.031
ZNF100_ZNF100.RCADE	0.10671649054247637	13839	13842	0.149	0.165	0.016
NFIX_M05942_1.94d	0.10726023164481434	2694	3361	0.175	0.148	-0.027
USF1_M09267_1.94d	0.10851650393043004	948	1101	0.147	0.181	0.034
ZSCAN30_M10388_1.94d	0.10980358715483354	14315	15832	0.151	0.136	-0.015
ATF4_M06454_1.94d	0.10988673148134157	2717	3439	0.106	0.083	-0.023
ZBTB48_M10336_1.94d	0.11016305240970854	652	688	0.121	0.087	-0.034
IRX2_M05856_1.94d	0.11063757937617337	271	364	0.111	0.077	-0.034
YY1_M10305_1.94d	0.111423503037953	577	855	0.14	0.175	0.035
ZNF394_M10376_1.94d	0.11145018598539312	11372	12083	0.137	0.122	-0.015
ELK1_M08659_1.94d	0.1129393021040455	476	486	0.239	0.2	-0.04
MEF2D_M05892_1.94d	0.11376856289531832	714	979	0.104	0.07	-0.033
ZNF16_M10342_1.94d	0.11434240606162697	2427	3446	0.124	0.099	-0.024
NKX1-1_M01433_1.94d	0.11453945580793717	278	314	0.079	0.111	0.032
ZNF610_M10398_1.94d	0.11526317833380581	1087	963	0.188	0.153	-0.035
ZNF737_ZNF737.MEME	0.11570913707032134	826	869	0.145	0.178	0.033
PRDM4_M09085_1.94d	0.1169090505834558	1227	1341	0.153	0.124	-0.029
ZNF566_ZNF566.RCADE	0.11834422958694836	15197	15551	0.163	0.148	-0.015
CDX1_M08520_1.94d	0.1212961459900018	578	728	0.107	0.073	-0.034
ZNF445_ZNF445.MEME	0.12177557593836079	825	1348	0.114	0.085	-0.029
ZNF540_ZNF540.MEME	0.12224330593156942	173	202	0.11	0.079	-0.031
ZNF573_ZNF573.RCADE	0.1225366836164716	3683	5880	0.135	0.114	-0.021
SOX17_M10294_1.94d	0.12355017538421229	676	955	0.101	0.069	-0.031
ZNF571_ZNF571.RCADE	0.1241042720078975	51746	59207	0.124	0.133	0.008
ZNF257_ZNF257.RCADE	0.12427042775560944	1342	1533	0.133	0.106	-0.027
FOS_M08663_1.94d	0.12511824767669227	495	514	0.176	0.134	-0.042
INSM1_M02710_1.94d	0.12532634707039766	4028	5528	0.112	0.133	0.021
ELF5_M05654_1.94d	0.12624739816031957	793	1025	0.173	0.209	0.036
SREBF1_M09970_1.94d	0.12696455125858888	345	429	0.191	0.147	-0.044
ETS1_M08647_1.94d	0.12731408330569213	810	977	0.175	0.138	-0.037
LBX2_M05870_1.94d	0.1273311057740719	254	313	0.114	0.08	-0.034
ZNF273_M10371_1.94d	0.12791101169860436	1255	1780	0.13	0.102	-0.028
ZNF274_M09345_1.94d	0.12926122464348808	845	1086	0.11	0.079	-0.031
STAT5A_M06792_1.94d	0.12931307041136086	1166	1384	0.136	0.108	-0.028
ZNF484_ZNF484.RCADE	0.12998463223459653	21394	22777	0.118	0.106	-0.012
ZNF219_M06854_1.94d	0.13054497066932047	13031	17529	0.104	0.091	-0.013
ATF6_M10064_1.94d	0.13134416925364498	558	651	0.129	0.097	-0.032
ZNF248_ZNF248.RCADE	0.13184453706103097	870	2939	0.101	0.128	0.027
ZNF584_ZNF584.RCADE	0.13296669153108331	925	1223	0.114	0.084	-0.029
PROX1_M09088_1.94d	0.13314628826986108	265	272	0.147	0.114	-0.033
KLF11_M08878_1.94d	0.13367645492750233	11344	12382	0.134	0.119	-0.015
MEIS1_M09078_1.94d	0.13419803721109816	1161	1597	0.09	0.12	0.031
ZNF189_M10331_1.94d	0.1357281273804316	5507	6147	0.12	0.138	0.018
ZNF641_ZNF641.RCADE	0.1378992622562945	2473	3556	0.075	0.052	-0.023
NFAT5_M05930_1.94d	0.1379208841867342	997	1271	0.114	0.087	-0.028
STAT5A_M04818_1.94d	0.13848509001072715	1123	1258	0.114	0.084	-0.03
HOXA10_M09689_1.94d	0.1411996067035244	59	90	0.1	0.189	0.089
SCRT2_M06080_1.94d	0.14139168223212126	1042	3044	0.124	0.149	0.026
SOX1_M02182_1.94d	0.14177582577674014	484	545	0.118	0.086	-0.032
ZNF782_ZNF782.RCADE	0.1426136179539857	1371	1726	0.119	0.093	-0.026
ATOH1_M08945_1.94d	0.14386977825616268	357	486	0.084	0.049	-0.035
TEAD1_M06179_1.94d	0.14544850996791886	952	1004	0.163	0.133	-0.029
CDX1_M08523_1.94d	0.14572799048064863	616	756	0.104	0.071	-0.032
HOXA10_M08788_1.94d	0.14686419004554196	277	399	0.051	0.083	0.032
GSX2_M05778_1.94d	0.14720962138228558	373	631	0.08	0.048	-0.033
ESR1_M08629_1.94d	0.14765973679451652	1414	1686	0.129	0.101	-0.029
RORA_M10287_1.94d	0.14992081361525855	587	744	0.123	0.153	0.031
ZNF320_M10320_1.94d	0.1501444529063967	20771	20883	0.138	0.127	-0.012
POU4F2_M06016_1.94d	0.15025386065759638	533	641	0.079	0.045	-0.034
ELF3_M05650_1.94d	0.15127552963018895	527	741	0.171	0.206	0.036
SP1_M09185_1.94d	0.15320412885318507	9910	11003	0.142	0.127	-0.015
LHX6_M09778_1.94d	0.15380560845745703	287	379	0.087	0.045	-0.042
ZNF660_M09383_1.94d	0.15387310571846707	1092	1414	0.114	0.088	-0.026
ZNF730_ZNF730.RCADE	0.15453938947444515	2554	4620	0.144	0.123	-0.021
ZNF304_ZNF304.RCADE	0.15467567035660412	44134	46461	0.15	0.141	-0.009
ELK4_M05660_1.94d	0.1559415668971488	334	331	0.254	0.218	-0.037
SNAI1_M09141_1.94d	0.15802970346183076	1904	2434	0.071	0.094	0.023
ZNF300_ZNF300.MEME	0.15840521364366167	10614	12101	0.111	0.097	-0.014
MITF_M09237_1.94d	0.15930219265153323	514	646	0.16	0.192	0.032
POU4F1_M09911_1.94d	0.15941441586146865	446	512	0.072	0.033	-0.039
SP1_M09177_1.94d	0.1598029195847137	5991	7183	0.153	0.171	0.018
ATOH1_M08492_1.94d	0.15990622193956683	388	546	0.082	0.049	-0.033
ZNF121_M10357_1.94d	0.160865075690233	28026	33397	0.118	0.127	0.009
ZNF777_M10317_1.94d	0.16186480870382935	595	680	0.101	0.131	0.03
ZKSCAN1_M10311_1.94d	0.16204899107365156	596	674	0.109	0.079	-0.03
TBX6_M09211_1.94d	0.16249972888726394	973	1222	0.073	0.1	0.027
HMX3_M05795_1.94d	0.16288243118925227	360	407	0.106	0.076	-0.029
NKX1-1_M01370_1.94d	0.16291382514686437	442	1366	0.093	0.121	0.028
ATOH1_M08951_1.94d	0.16339083380759523	356	436	0.093	0.055	-0.038
ZFHX3_M00497_1.94d	0.16398660423730393	395	499	0.104	0.072	-0.032
ZNF382_ZNF382.RCADE	0.16509324825778515	1673	3683	0.115	0.093	-0.021
ZNF25_ZNF25.MEME	0.165730009570353	1402	3038	0.088	0.066	-0.023
GLIS2_M05766_1.94d	0.16582009465743575	2397	2630	0.127	0.105	-0.022
TBX1_M02208_1.94d	0.1666245898740426	879	1116	0.113	0.086	-0.027
ZNF264_ZNF264.RCADE	0.16795281636590376	3931	4152	0.148	0.129	-0.019
SP1_M09179_1.94d	0.1684705771837084	8160	9703	0.133	0.117	-0.015
TBX2_M09209_1.94d	0.17042752560941432	1770	3424	0.092	0.114	0.023
ZNF436_M10428_1.94d	0.17140180280077355	5110	5778	0.136	0.119	-0.017
CDX1_M09470_1.94d	0.17371337586658386	305	358	0.072	0.101	0.028
PRDM4_M06025_1.94d	0.17393659064257538	1270	1372	0.109	0.085	-0.024
ZNF589_M06860_1.94d	0.1743417417510661	1380	1546	0.138	0.164	0.026
NR0B1_M06682_1.94d	0.17509216482098888	3331	3466	0.14	0.119	-0.02
ELK1_M09521_1.94d	0.1755770710735507	484	485	0.248	0.212	-0.036
STAT4_M06797_1.94d	0.17560707957780963	1398	1741	0.107	0.083	-0.024
ZNF284_ZNF284.RCADE	0.1778460211873769	802	1045	0.081	0.109	0.028
ZNF182_ZNF182.RCADE	0.1780999416469391	17076	23110	0.066	0.077	0.011
NFIA_M05935_1.94d	0.17819144701986278	2428	3015	0.175	0.152	-0.023
ARID5A_M00144_1.94d	0.17827737951380696	206	330	0.092	0.067	-0.026
NKX2-1_M08973_1.94d	0.17867110609797843	1283	2959	0.109	0.134	0.025
ZNF223_ZNF223.MEME	0.1791596263726063	3390	4019	0.118	0.137	0.019
GLIS1_M05765_1.94d	0.1810480763751796	935	1057	0.13	0.104	-0.026
BACH1_M06885_1.94d	0.18166806230284227	1695	1826	0.21	0.183	-0.027
ZNF784_M10400_1.94d	0.18178993750633965	468	581	0.126	0.098	-0.028
ZNF808_ZNF808.RCADE	0.18222359413899492	1525	1733	0.132	0.11	-0.023
GBX1_M05755_1.94d	0.18278197418452502	301	360	0.11	0.081	-0.029
MYCL_M02668_1.94d	0.1835334656211186	811	889	0.121	0.15	0.029
ZNF331_M10437_1.94d	0.18410273427138846	6821	7038	0.153	0.137	-0.016
POU4F2_M06017_1.94d	0.18708809739060928	537	628	0.073	0.043	-0.03
SOX13_M10296_1.94d	0.1880921238658041	611	885	0.098	0.07	-0.028
KLF10_M08868_1.94d	0.18857176608863613	10632	12124	0.136	0.149	0.013
LIN54_M02269_1.94d	0.1902135359585343	402	517	0.087	0.06	-0.027
ZNF563_M10403_1.94d	0.1907157941918569	6928	11633	0.148	0.134	-0.015
DMRTA1_M08577_1.94d	0.19090390097653698	446	681	0.087	0.059	-0.029
FOXA1_M09574_1.94d	0.19133907271839412	1101	1601	0.057	0.084	0.026
INSM1_M06607_1.94d	0.19151990647298556	3481	4840	0.116	0.134	0.019
ZNF141_ZNF141.RCADE	0.1923948939228578	12288	17945	0.14	0.153	0.013
SIX1_M09129_1.94d	0.1939125153702167	81	83	0.16	0.108	-0.052
CIC_M02158_1.94d	0.197441387013629	970	1090	0.144	0.118	-0.026
FLI1_M05706_1.94d	0.1975162387862729	309	295	0.243	0.21	-0.033
E2F4_M05636_1.94d	0.1975892292601349	309	436	0.139	0.106	-0.034
HNF1B_M05798_1.94d	0.19778084381734862	355	575	0.087	0.118	0.031
POU3F3_M06012_1.94d	0.19944423328308336	557	744	0.079	0.048	-0.031
PROX1_M06028_1.94d	0.2000892845877249	252	306	0.123	0.098	-0.025
SOX8_M06116_1.94d	0.20205716798354623	584	1961	0.072	0.046	-0.026
HNF1A_M05796_1.94d	0.2028159285176948	363	568	0.083	0.113	0.03
TEAD4_M06183_1.94d	0.20329763554734048	1281	1360	0.165	0.14	-0.025
JUN_M10269_1.94d	0.2036407053554189	313	271	0.176	0.144	-0.032
ZNF274_ZNF274.RCADE	0.20613637243774785	921	1107	0.115	0.091	-0.024
AR_M05564_1.94d	0.20681101689410353	890	980	0.137	0.165	0.028
ZNF444_M09371_1.94d	0.20691254478981125	30429	41375	0.109	0.101	-0.008
HIC1_M08769_1.94d	0.20727747202138136	1957	2167	0.102	0.122	0.02
ZNF653_M07152_1.94d	0.20886461566450754	202	224	0.099	0.076	-0.023
SOX11_M02178_1.94d	0.20897271212581425	496	617	0.103	0.076	-0.027
FOXH1_M03020_1.94d	0.20950389819309834	646	785	0.113	0.088	-0.025
ZNF527_ZNF527.RCADE	0.2095108773012665	13260	15638	0.113	0.124	0.011
ZNF329_M10387_1.94d	0.20951724644400838	5993	7333	0.154	0.17	0.016
NOBOX_M01232_1.94d	0.21039803774675825	277	350	0.09	0.063	-0.027
ZIC1_M00636_1.94d	0.21092724692996412	3590	3824	0.163	0.143	-0.02
CLOCK_M08987_1.94d	0.2118605175014634	631	694	0.128	0.156	0.027
PHOX2B_M05991_1.94d	0.21211115238009726	319	441	0.069	0.041	-0.028
ZNF232_M06242_1.94d	0.2125004104599103	354	490	0.082	0.053	-0.029
ZFP2_M07132_1.94d	0.21371537637647464	1813	2195	0.13	0.109	-0.021
ZNF418_M10408_1.94d	0.2153940343544628	2340	4582	0.098	0.116	0.018
RUNX1_M09108_1.94d	0.21593476724583072	908	1576	0.129	0.105	-0.024
ATF6_M09435_1.94d	0.21658644407369954	407	459	0.15	0.122	-0.028
MEF2A_M05890_1.94d	0.21752269707339844	644	886	0.102	0.076	-0.027
NFATC1_M06405_1.94d	0.21901045115859352	894	1116	0.097	0.073	-0.025
NKX2-1_M08975_1.94d	0.22009160206822942	811	2536	0.112	0.137	0.025
ZBTB7C_M06237_1.94d	0.22136233758588075	1449	1478	0.155	0.133	-0.023
NFATC1_M02087_1.94d	0.22239144295946223	1085	1496	0.093	0.071	-0.022
KLF17_M08880_1.94d	0.22474959230569191	6149	6887	0.112	0.099	-0.014
PROP1_M06027_1.94d	0.22488853528979957	261	410	0.077	0.051	-0.025
NKX2-1_M08976_1.94d	0.225376674900851	913	2739	0.11	0.133	0.024
BARX1_M08498_1.94d	0.2275149762545957	410	464	0.063	0.091	0.027
GLI2_M05763_1.94d	0.2278046145433541	2813	3109	0.124	0.107	-0.017
KLF1_M00616_1.94d	0.22833355644575093	9403	10221	0.147	0.134	-0.013
STAT6_M06798_1.94d	0.229599494819982	1170	1278	0.123	0.1	-0.023
HMX1_M08779_1.94d	0.23244738999775094	451	498	0.106	0.08	-0.026
ZKSCAN3_M06246_1.94d	0.2325710606568312	642	752	0.126	0.1	-0.026
MESP1_M08932_1.94d	0.234310068744762	600	760	0.13	0.103	-0.027
ESRRB_M05685_1.94d	0.2355852142959456	1422	1613	0.1	0.079	-0.021
ZNF749_ZNF749.RCADE	0.2357477056960251	1913	2483	0.104	0.122	0.019
POU3F4_M06014_1.94d	0.23667917881266975	420	555	0.069	0.041	-0.028
ZNF860_ZNF860.RCADE	0.23744962078480714	10537	12643	0.134	0.123	-0.012
ZIC1_M09327_1.94d	0.23745938227601382	5665	5391	0.149	0.134	-0.016
HNF1B_M05797_1.94d	0.23746609549400888	306	547	0.088	0.117	0.029
PHOX2A_M05989_1.94d	0.23776622235613964	322	437	0.068	0.041	-0.027
ZNF785_ZNF785.MEME	0.2378310122841999	27266	34279	0.052	0.043	-0.009
CREB3L4_M10091_1.94d	0.2378630942804627	708	819	0.169	0.142	-0.028
IRF3_M08827_1.94d	0.23808224377292664	1947	2555	0.122	0.103	-0.018
TCF12_M09213_1.94d	0.23854966065672012	1991	2382	0.099	0.118	0.019
DMRT3_M08575_1.94d	0.23869859970332952	402	672	0.08	0.055	-0.025
DUXA_M05624_1.94d	0.23908613077403407	465	644	0.092	0.065	-0.027
T_M09203_1.94d	0.2408184436384646	550	797	0.1	0.128	0.028
ESRRA_M08637_1.94d	0.2408635793253402	1376	1500	0.11	0.089	-0.021
NFIB_M05937_1.94d	0.24096614215679613	2413	3010	0.173	0.153	-0.02
ZNF778_M10417_1.94d	0.24213970613059166	759	838	0.145	0.121	-0.024
ZNF486_ZNF486.MEME	0.24251488453429493	2058	1945	0.18	0.159	-0.021
ZNF530_ZNF530.RCADE	0.24288455514394724	15820	18902	0.123	0.133	0.01
HOXA10_M09613_1.94d	0.24588785352061715	68	85	0.1	0.165	0.065
ATOH1_M09558_1.94d	0.24708969146178383	1146	1931	0.127	0.15	0.023
RBAK_M09331_1.94d	0.24774605751729062	557	781	0.083	0.108	0.025
MAF_M00424_1.94d	0.24797517073577524	821	903	0.146	0.124	-0.022
ZBTB32_M09300_1.94d	0.24911767915339356	378	544	0.048	0.079	0.031
HOXA13_M01268_1.94d	0.2506721669843812	416	467	0.099	0.073	-0.026
HIVEP1_M06846_1.94d	0.251424892194269	1747	2122	0.168	0.148	-0.02
HOXD11_M05830_1.94d	0.25156032361644076	65	98	0.1	0.163	0.063
PURA_M06743_1.94d	0.25375887319124046	28668	37531	0.111	0.104	-0.008
DMRT2_M00898_1.94d	0.25571393720641644	203	302	0.049	0.026	-0.023
DMRT2_M00897_1.94d	0.2562841711599778	292	387	0.068	0.041	-0.027
ERG_M08653_1.94d	0.25764238984644605	416	401	0.238	0.209	-0.029
ZNF787_M10059_1.94d	0.25924950525722923	1974	2342	0.124	0.142	0.018
ZNF222_ZNF222.RCADE	0.26098386358770853	1417	1888	0.112	0.092	-0.02
ZNF614_ZNF614.MEME	0.2611656229321996	2611	4125	0.119	0.135	0.016
ESRRA_M08639_1.94d	0.26190802831814086	1730	1871	0.112	0.094	-0.019
TLX1_M06826_1.94d	0.2621759800887945	1119	1365	0.135	0.114	-0.021
ZNF627_ZNF627.RCADE	0.263433723589785	635	773	0.094	0.072	-0.022
ZNF34_M10393_1.94d	0.2644584310988798	4209	5108	0.103	0.117	0.014
ZNF98_M10322_1.94d	0.2648956606542313	13158	18602	0.072	0.081	0.01
ZNF69_ZNF69.MEME	0.2649549679729747	1500	1671	0.139	0.12	-0.02
ZHX1_M01278_1.94d	0.2654410467613231	183	237	0.12	0.105	-0.015
LCOR_M02074_1.94d	0.2661561687080114	1321	4329	0.103	0.12	0.017
RAX_M06046_1.94d	0.2681372728916642	269	336	0.093	0.065	-0.027
ZNF266_ZNF266.RCADE	0.2686495538610211	2287	2517	0.137	0.12	-0.017
STAT1_M06794_1.94d	0.2687722617910935	1698	1912	0.142	0.123	-0.019
ZNF124_ZNF124.RCADE	0.26915189412090745	5175	5964	0.108	0.095	-0.013
CREBL2_M07230_1.94d	0.27014808475330643	132	112	0.129	0.116	-0.013
ZNF439_ZNF439.MEME	0.2710631958902546	3141	4937	0.106	0.091	-0.015
MYCL_M08941_1.94d	0.2746483508108355	1501	1654	0.114	0.134	0.02
BHLHE40_M08516_1.94d	0.27561601059518614	882	1070	0.127	0.102	-0.025
ZNF33B_ZNF33B.RCADE	0.2776383019251004	1369	4760	0.118	0.134	0.017
ZNF467_M10385_1.94d	0.2784642266462405	27881	37905	0.113	0.105	-0.007
ARX_M05566_1.94d	0.27936678227704115	298	488	0.074	0.043	-0.031
ZNF675_M10406_1.94d	0.27947932501404005	2129	2365	0.107	0.09	-0.017
ZNF620_ZNF620.RCADE	0.2799369950723777	1272	3633	0.108	0.126	0.018
ZNF140_M10354_1.94d	0.2805853074180985	4725	5038	0.131	0.117	-0.014
ZFP42_M10416_1.94d	0.281516397836463	1337	1811	0.116	0.135	0.019
BHLHE41_M05584_1.94d	0.2817898222251529	869	1066	0.124	0.099	-0.025
ZNF783_ZNF783.MEME	0.2831878767475644	2331	1733	0.19	0.169	-0.021
NR3C1_M05958_1.94d	0.2841693475391003	771	793	0.13	0.155	0.025
SNAI2_M09147_1.94d	0.2850039283000947	1575	2049	0.071	0.089	0.018
ZNF383_ZNF383.RCADE	0.2854201461972442	45797	46976	0.14	0.134	-0.007
ESRRA_M08633_1.94d	0.2856726773838003	1684	1872	0.109	0.091	-0.018
ZNF8_M10347_1.94d	0.286638507563729	331	395	0.13	0.106	-0.024
DMRTC2_M09488_1.94d	0.28698698603473094	399	673	0.078	0.053	-0.024
ZNF320_ZNF320.RCADE	0.28736314767275406	18346	18516	0.139	0.13	-0.009
SMAD3_M06083_1.94d	0.28952773694435185	312	364	0.103	0.071	-0.031
NKX2-1_M01366_1.94d	0.2899958267976521	799	2573	0.114	0.135	0.021
T_M09978_1.94d	0.293015186832012	419	577	0.105	0.076	-0.029
SOX13_M10297_1.94d	0.295537785748731	699	996	0.087	0.065	-0.022
ATF4_M08489_1.94d	0.2957215680864329	732	718	0.163	0.136	-0.026
CREB3L1_M00402_1.94d	0.2963507823658632	723	781	0.122	0.145	0.023
SNAI2_M09145_1.94d	0.29789372421852445	1657	2133	0.076	0.093	0.017
ZNF524_M09377_1.94d	0.2982653557212671	1825	2199	0.089	0.107	0.018
KLF1_M08867_1.94d	0.2989855394157621	8059	9450	0.133	0.144	0.011
HAND1_M08969_1.94d	0.2995949664636747	4284	4204	0.165	0.151	-0.015
IRF9_M05855_1.94d	0.30557789044169104	737	877	0.145	0.123	-0.022
ZNF154_ZNF154.RCADE	0.3067828651470408	734	2018	0.108	0.128	0.02
KLF1_M00554_1.94d	0.3070773713976793	5058	4646	0.163	0.148	-0.015
LEF1_M09761_1.94d	0.3077495855017389	350	540	0.094	0.07	-0.024
STAT5A_M06793_1.94d	0.30818682494292926	1147	1298	0.105	0.086	-0.019
IRF1_M06920_1.94d	0.30935001274595386	2083	2626	0.133	0.117	-0.016
SOX18_M06097_1.94d	0.31025106783099543	490	1986	0.063	0.043	-0.02
ATOH1_M08947_1.94d	0.31060754121918577	418	576	0.1	0.073	-0.028
ZNF311_ZNF311.MEME	0.31181096315472534	26771	23318	0.169	0.16	-0.008
ZNF398_ZNF398.MEME	0.3124391658321871	19637	23659	0.097	0.089	-0.008
T_M09977_1.94d	0.3133053220612053	1594	2099	0.066	0.085	0.019
FOXK1_M01020_1.94d	0.31682289520057827	352	528	0.099	0.121	0.022
GFI1_M08723_1.94d	0.32018501129737575	1074	1492	0.112	0.094	-0.018
IRF6_M08835_1.94d	0.32065895488540264	144	224	0.111	0.085	-0.026
TBX20_M06158_1.94d	0.3212558327389955	1153	1459	0.084	0.103	0.019
MBNL2_M08908_1.94d	0.321375577850177	1234	1304	0.126	0.145	0.019
SOX2_M06107_1.94d	0.32141437123954	367	676	0.087	0.065	-0.022
ZNF79_ZNF79.RCADE	0.3231550393514254	1660	3756	0.081	0.097	0.016
SPI1_M09193_1.94d	0.3247332955526827	1436	4862	0.125	0.109	-0.016
THRA_M10017_1.94d	0.32488875164286946	2651	6112	0.141	0.156	0.015
ZNF317_M10421_1.94d	0.32537459393233903	1108	1380	0.134	0.115	-0.018
ZNF177_M09337_1.94d	0.32596809766953727	536	2162	0.112	0.133	0.021
HOXA10_M09609_1.94d	0.3267891270527241	82	75	0.159	0.12	-0.039
KLF11_M08872_1.94d	0.32948595287336657	9833	11667	0.141	0.152	0.01
CREB3L1_M05601_1.94d	0.33060180888623514	978	984	0.12	0.141	0.022
ZNF416_M07145_1.94d	0.3310817615772058	1702	2087	0.115	0.099	-0.016
ETV1_M05695_1.94d	0.33156778376177265	313	336	0.24	0.214	-0.025
PBX1_M09053_1.94d	0.3321102900961236	321	417	0.103	0.082	-0.021
ZNF354B_ZNF354B.RCADE	0.3344066428491621	693	2117	0.074	0.054	-0.02
ZNF143_M06241_1.94d	0.3366838832192137	1172	1496	0.108	0.125	0.017
ZNF75D_ZNF75D.RCADE	0.3377776771526837	1669	1845	0.122	0.106	-0.016
ZBTB7B_M06236_1.94d	0.33923860841282516	895	942	0.143	0.123	-0.02
EMX1_M05661_1.94d	0.3397773043084208	261	313	0.1	0.07	-0.029
TEAD2_M09221_1.94d	0.33994310424990193	941	974	0.163	0.143	-0.02
ZNF667_M10377_1.94d	0.34067491572009545	1786	2068	0.138	0.122	-0.016
STAT2_M05474_1.94d	0.3413092082789342	1769	2196	0.137	0.121	-0.016
SIX1_M09121_1.94d	0.34280488626263217	68	85	0.1	0.059	-0.041
HES5_M08757_1.94d	0.3441532931796105	2271	2791	0.128	0.143	0.016
ZNF480_ZNF480.RCADE	0.34623770804154663	3244	3454	0.118	0.105	-0.013
ZNF101_ZNF101.RCADE	0.3474029505801737	4561	4559	0.135	0.123	-0.012
YY1_M09317_1.94d	0.3475568555002104	952	2226	0.132	0.15	0.018
GLI4_M10337_1.94d	0.34927544625748463	1953	2025	0.134	0.119	-0.015
TFAP2B_M10001_1.94d	0.3497927423421201	4852	4314	0.168	0.154	-0.014
SP3_M06129_1.94d	0.3501527797156141	11832	14559	0.132	0.141	0.009
FOXL1_M05736_1.94d	0.35679781312316927	3621	5737	0.055	0.069	0.013
CLOCK_M05596_1.94d	0.3579555141536178	320	361	0.131	0.108	-0.023
ALX3_M05560_1.94d	0.3581708134659437	324	378	0.086	0.066	-0.02
ZNF317_ZNF317.RCADE	0.3595488772801172	958	3182	0.095	0.078	-0.017
PITX3_M05995_1.94d	0.3599383374139029	624	800	0.109	0.091	-0.018
PAX2_M09043_1.94d	0.361251592868737	2006	2141	0.164	0.147	-0.016
SMAD1_M09137_1.94d	0.36228578654568266	270	291	0.104	0.076	-0.028
ZNF513_M10396_1.94d	0.362330277713671	7824	9982	0.069	0.059	-0.01
FOXP3_M08699_1.94d	0.3623854449120044	375	414	0.072	0.051	-0.021
MESP1_M05902_1.94d	0.3640445386106935	2040	2728	0.103	0.117	0.014
ZNF740_M09391_1.94d	0.36498652505747864	15156	20605	0.106	0.099	-0.008
MITF_M00255_1.94d	0.3652879382986337	520	665	0.181	0.159	-0.021
HELT_M08763_1.94d	0.3655266625312501	1844	2473	0.126	0.142	0.016
TFAP4_M10006_1.94d	0.3667138445885417	787	1547	0.103	0.123	0.021
TEF_M06185_1.94d	0.3668574945964004	248	335	0.093	0.072	-0.021
GATA1_M08713_1.94d	0.36701744970998573	107	178	0.112	0.124	0.011
GTF3A_M10410_1.94d	0.36718711141159077	3040	3384	0.117	0.105	-0.012
ELK1_M10260_1.94d	0.36748545966977697	494	505	0.217	0.194	-0.023
CLOCK_M08534_1.94d	0.3686738652593441	1172	1377	0.113	0.131	0.017
ZNF674_ZNF674.RCADE	0.3688378966504814	3088	3045	0.155	0.141	-0.014
PBX3_M06715_1.94d	0.3697715599109873	1134	1570	0.146	0.129	-0.017
ZNF552_ZNF552.MEME	0.3700070952490855	1186	1255	0.131	0.148	0.018
PAX1_M05977_1.94d	0.370571795454982	474	702	0.179	0.158	-0.021
RELA_M05337_1.94d	0.3715910294604491	2121	2549	0.128	0.143	0.015
NKX2-1_M08974_1.94d	0.37208910338377543	1206	2815	0.12	0.137	0.017
GSX1_M01466_1.94d	0.37276680085198755	278	426	0.079	0.096	0.017
GCM1_M05761_1.94d	0.37473753637106866	605	1041	0.094	0.113	0.019
NR2F1_M05951_1.94d	0.37516515382240423	1796	3252	0.109	0.123	0.015
ZSCAN31_M09357_1.94d	0.3761580802077623	931	1891	0.111	0.127	0.017
ZNF184_M10424_1.94d	0.37670987205806794	2430	6133	0.125	0.112	-0.012
ZNF174_M09335_1.94d	0.37775310957849817	674	754	0.129	0.11	-0.019
ATOH1_M08512_1.94d	0.3779195654035803	379	532	0.071	0.049	-0.022
ZNF3_ZNF3.RCADE	0.378152947475489	2219	2523	0.075	0.06	-0.015
BPTF_M04009_1.94d	0.3801723555680483	1070	1382	0.094	0.078	-0.016
EHF_M06390_1.94d	0.3805764177833829	613	845	0.171	0.192	0.02
MECOM_M06525_1.94d	0.38171056173260176	543	745	0.074	0.054	-0.02
ELK1_M08656_1.94d	0.38219397239930475	743	714	0.211	0.19	-0.021
ZNF816_ZNF816.RCADE	0.38461724750618287	9281	11481	0.122	0.113	-0.009
STAT2_M06795_1.94d	0.38607618753859196	2268	2881	0.131	0.118	-0.013
ATOH1_M08510_1.94d	0.3864513516655119	357	498	0.067	0.044	-0.023
ZNF823_ZNF823.RCADE	0.3881095843839728	18248	25033	0.084	0.077	-0.007
CENPB_M05595_1.94d	0.3882994004167706	212	209	0.208	0.187	-0.021
SOX10_M10292_1.94d	0.39051147698800337	715	983	0.094	0.077	-0.016
MBD2_M06638_1.94d	0.3938711689910084	3640	2848	0.18	0.166	-0.014
ZNF337_ZNF337.RCADE	0.394125390586996	584	2059	0.091	0.073	-0.018
POU3F2_M09082_1.94d	0.39417797377138286	506	737	0.069	0.05	-0.019
BCL6B_M09457_1.94d	0.3953449489086086	648	798	0.116	0.098	-0.018
TLX1_M09259_1.94d	0.3957749764281031	290	403	0.076	0.102	0.026
ZFP14_ZFP14.RCADE	0.396854883887811	7701	8305	0.125	0.116	-0.009
GSC2_M05776_1.94d	0.39735488146495446	426	464	0.115	0.097	-0.018
ZNF410_M09369_1.94d	0.39891915295367086	339	441	0.088	0.107	0.018
MAZ_M10356_1.94d	0.3991102730728726	16011	19980	0.13	0.123	-0.007
ONECUT3_M05972_1.94d	0.39930802430488166	606	1951	0.078	0.062	-0.016
ZNF415_M10315_1.94d	0.4015036507069284	223	286	0.058	0.077	0.019
ZNF276_M09347_1.94d	0.4022069075905609	414	579	0.082	0.102	0.02
ALX1_M05586_1.94d	0.40395509084572867	312	422	0.067	0.047	-0.02
ZNF681_ZNF681.RCADE	0.40425386626205073	1901	2584	0.117	0.103	-0.013
ZNF528_ZNF528.RCADE	0.40440534459215893	2479	2814	0.125	0.138	0.013
ZNF200_M10359_1.94d	0.404956766500718	1139	1150	0.219	0.2	-0.019
MZF1_M06657_1.94d	0.40774967162487186	3385	4201	0.101	0.09	-0.011
ZNF548_ZNF548.RCADE	0.40812399918247466	30144	31514	0.158	0.152	-0.006
ZBTB4_M06842_1.94d	0.4088965597238067	2065	2174	0.144	0.13	-0.014
HSF4_M05842_1.94d	0.4104331861156614	894	1124	0.094	0.11	0.016
ZNF423_M04652_1.94d	0.4131773362305755	1462	1516	0.122	0.138	0.015
POU6F2_M06021_1.94d	0.41364894045088085	401	491	0.095	0.112	0.017
ATOH7_M09989_1.94d	0.4142201036755032	2296	2650	0.131	0.117	-0.013
SOX9_M06121_1.94d	0.41475923624480404	745	1079	0.094	0.078	-0.016
HOXD12_M05834_1.94d	0.41574688746771793	65	83	0.1	0.145	0.045
ZNF778_ZNF778.RCADE	0.41733797502074743	1906	2087	0.132	0.119	-0.013
FEV_M05704_1.94d	0.42077368632997714	287	315	0.22	0.2	-0.02
KLF10_M08865_1.94d	0.4225266001440363	24911	27835	0.128	0.122	-0.006
CEBPZ_M06474_1.94d	0.42540261433663307	975	1650	0.129	0.115	-0.015
DNMT1_M00879_1.94d	0.4262990502942011	11264	8717	0.172	0.162	-0.009
ZNF33A_M10364_1.94d	0.4268323682035692	1106	1465	0.158	0.174	0.016
ZNF816_M10368_1.94d	0.42689789468992434	4216	4980	0.121	0.111	-0.01
ZNF765_ZNF765.RCADE	0.42758378977893974	16213	18736	0.162	0.155	-0.007
ONECUT1_M09023_1.94d	0.4287870604113476	67	78	0.1	0.064	-0.036
ATOH7_M09817_1.94d	0.43125713810360855	2078	2420	0.121	0.107	-0.014
XBP1_M06228_1.94d	0.4318035362849971	288	313	0.142	0.125	-0.018
ZNF790_ZNF790.MEME	0.4320749662460117	1395	3007	0.1	0.087	-0.013
NR4A1_M06696_1.94d	0.4323427938940192	2084	2838	0.104	0.116	0.012
BHLHA15_M06569_1.94d	0.43458433510255234	1468	1742	0.111	0.098	-0.013
RFX1_M02098_1.94d	0.43502920967839864	1558	1812	0.114	0.101	-0.013
ZNF793_ZNF793.RCADE	0.4360291992133548	2609	2590	0.141	0.129	-0.012
ZBTB7B_M09311_1.94d	0.43669867502643755	1305	1559	0.139	0.153	0.015
POU5F1B_M06020_1.94d	0.43943436690790894	675	1034	0.064	0.046	-0.017
NR5A1_M10142_1.94d	0.4417396184958535	1805	1983	0.11	0.097	-0.013
ZNF23_M09339_1.94d	0.44398540850778445	8026	9416	0.148	0.157	0.009
ASCL1_M08474_1.94d	0.4480464925030939	4710	5347	0.148	0.138	-0.01
FOXB1_M05711_1.94d	0.44901685693335047	784	1189	0.048	0.066	0.017
SREBF2_M06141_1.94d	0.45029543061496846	311	370	0.138	0.119	-0.019
LHX1_M01363_1.94d	0.45039517206392266	342	451	0.088	0.071	-0.017
HOXA10_M09662_1.94d	0.45108108856993734	494	643	0.089	0.072	-0.018
MLXIP_M00258_1.94d	0.451129618025926	525	768	0.09	0.105	0.016
NR2F6_M05957_1.94d	0.45140906708797135	1680	3122	0.113	0.125	0.013
ZBTB18_M06244_1.94d	0.452043643923442	1395	1592	0.082	0.068	-0.014
FOXN2_M01021_1.94d	0.4540969384118647	250	241	0.148	0.133	-0.015
ZNF93_ZNF93.RCADE	0.45450452803550445	42820	47538	0.163	0.158	-0.005
AR_M07575_1.94d	0.4552219899335246	655	761	0.144	0.162	0.018
ZSCAN9_M09421_1.94d	0.4564970026130536	867	986	0.085	0.07	-0.015
ZNF586_M10439_1.94d	0.45844892676384386	5045	7222	0.135	0.143	0.009
ZNF331_ZNF331.RCADE	0.4588347192007721	3668	4065	0.127	0.118	-0.01
NR2C1_M09872_1.94d	0.4592195221591443	995	1127	0.131	0.116	-0.014
HOXD13_M05837_1.94d	0.45961539009410624	189	259	0.095	0.081	-0.014
BARX1_M05575_1.94d	0.459670435380082	302	431	0.06	0.042	-0.018
NOTO_M05947_1.94d	0.4601192115616133	275	368	0.098	0.079	-0.019
NR1I3_M07568_1.94d	0.4605699246887458	945	983	0.126	0.111	-0.015
ZNF19_ZNF19.RCADE	0.460751025334725	4511	4720	0.117	0.108	-0.009
ZNF680_ZNF680.RCADE	0.4609313534410804	2734	3990	0.109	0.099	-0.01
MNT_M05909_1.94d	0.46473780055247715	1327	1534	0.103	0.117	0.014
ZNF324_ZNF324A.RCADE	0.46542142708371814	2487	4632	0.111	0.101	-0.01
MIXL1_M05906_1.94d	0.46735699050376345	303	352	0.096	0.08	-0.016
ATF1_M08544_1.94d	0.4674999187409997	402	373	0.127	0.147	0.021
RHOXF1_M06060_1.94d	0.46803675641682774	1146	1694	0.114	0.101	-0.013
BHLHE40_M05580_1.94d	0.46806639982353226	963	1190	0.128	0.112	-0.016
ZNF716_ZNF716.RCADE	0.46830425667331455	1315	1789	0.089	0.076	-0.013
HOXA10_M09614_1.94d	0.47010123857824726	585	777	0.099	0.084	-0.015
BATF_M08500_1.94d	0.4710473791047691	287	344	0.094	0.11	0.016
ZNF334_ZNF334.RCADE	0.4719242790879433	1265	1789	0.096	0.083	-0.013
ZKSCAN5_ZKSCAN5.RCADE	0.4751169825357926	2953	4046	0.099	0.089	-0.01
ATF6_M09436_1.94d	0.476502865741422	416	362	0.139	0.16	0.021
ZNF429_ZNF429.RCADE	0.47675983537478217	4035	4746	0.134	0.125	-0.009
SKOR1_M09133_1.94d	0.48032746234831025	311	355	0.068	0.085	0.017
ATOH7_M09990_1.94d	0.4814509122343916	408	620	0.093	0.076	-0.017
NR1D1_M08991_1.94d	0.48330386583387863	1072	1335	0.086	0.099	0.013
ZBTB33_M06968_1.94d	0.484320198649702	427	375	0.234	0.213	-0.021
ZNF7_ZNF7.RCADE	0.4854230914366858	1479	3542	0.12	0.132	0.011
ATOH1_M09442_1.94d	0.4912596939879609	370	523	0.07	0.054	-0.017
KLF1_M08883_1.94d	0.4946589421534018	4773	5136	0.151	0.142	-0.009
ETV6_M05700_1.94d	0.4954895818687267	1347	1552	0.162	0.149	-0.013
NFKB2_M08965_1.94d	0.4969085735821226	1595	1884	0.12	0.132	0.012
FOXO6_M05746_1.94d	0.4981377048778137	559	751	0.054	0.071	0.017
SP8_M06131_1.94d	0.49902962884474766	9723	13243	0.122	0.129	0.007
EMX2_M05663_1.94d	0.5017587031321993	281	365	0.093	0.074	-0.019
ZNF35_M07124_1.94d	0.50228070679012	881	1774	0.068	0.081	0.013
ARGFX_M09429_1.94d	0.5023817617073405	627	2630	0.105	0.119	0.014
HOXD8_M05838_1.94d	0.5066131862775407	281	420	0.093	0.076	-0.016
DPRX_M05622_1.94d	0.5079434960512774	321	359	0.103	0.089	-0.014
ZNF280A_M10358_1.94d	0.5101455136376682	1069	1317	0.105	0.093	-0.012
AC138696.1_M09315_1.94d	0.5124925145585754	941	1114	0.124	0.111	-0.013
TGIF1_M09253_1.94d	0.5128451703132157	991	1112	0.079	0.094	0.015
ZNF140_M09333_1.94d	0.5135563563139447	561	705	0.116	0.102	-0.014
HOXB3_M05817_1.94d	0.513823722165584	314	355	0.086	0.07	-0.016
ZNF322_M10383_1.94d	0.5186758696294256	10599	10497	0.152	0.146	-0.007
ZBTB42_M10323_1.94d	0.5200890660204992	2556	3678	0.125	0.135	0.01
HMGA1_M06581_1.94d	0.5235666940585123	240	334	0.087	0.072	-0.016
ZNF525_ZNF525.RCADE	0.5235949479134154	369	554	0.106	0.092	-0.014
ATF2_M08540_1.94d	0.5237991099635833	423	360	0.135	0.153	0.018
NR2C2_M05948_1.94d	0.5255712304458771	1568	2817	0.101	0.112	0.011
ATF2_M08542_1.94d	0.5259814985408293	293	276	0.13	0.149	0.019
GLIS3_M05767_1.94d	0.5275764278033038	1433	1945	0.114	0.103	-0.011
ZFHX3_M06847_1.94d	0.5281572579750818	452	553	0.062	0.047	-0.015
ZNF410_M06247_1.94d	0.528251001569618	447	575	0.087	0.073	-0.014
MAF_M10114_1.94d	0.5295023078986842	970	1133	0.131	0.118	-0.013
AR_M05563_1.94d	0.5323105863298205	670	1030	0.14	0.126	-0.014
RBPJ_M00862_1.94d	0.5326551369092415	1289	1525	0.093	0.104	0.011
ZNF705G_ZNF705G.MEME	0.5329703940614197	1026	1384	0.114	0.103	-0.011
NKX6-1_M01395_1.94d	0.5330549805442004	144	183	0.069	0.077	0.007
MAFA_M09011_1.94d	0.5344512767284584	558	572	0.136	0.122	-0.014
EGR2_M05643_1.94d	0.5355583873337475	3017	2850	0.169	0.179	0.011
PAX9_M05986_1.94d	0.5359362923947268	643	880	0.157	0.143	-0.014
RREB1_M02642_1.94d	0.5360024198312296	21800	29284	0.065	0.069	0.005
ZNF582_ZNF582.RCADE	0.5371759575198725	2935	3321	0.153	0.162	0.009
HAND1_M08971_1.94d	0.5398561643615396	3745	3697	0.16	0.151	-0.009
ZNF84_ZNF84.RCADE	0.5429399032178819	7743	13832	0.111	0.105	-0.006
ZNF18_ZNF18.MEME	0.5436125376742311	3660	4374	0.104	0.112	0.008
ZNF433_ZNF433.RCADE	0.5440462015637659	404	494	0.097	0.083	-0.014
MEIS3_M05897_1.94d	0.5442279111164886	1363	1681	0.082	0.093	0.011
FIGLA_M08661_1.94d	0.5459778552861219	2890	3479	0.102	0.11	0.008
ZIK1_ZIK1.RCADE	0.5464608744112467	2584	6169	0.096	0.105	0.009
ATOH1_M09462_1.94d	0.5472451559267391	443	535	0.086	0.069	-0.017
NFIA_M05936_1.94d	0.5516425832228791	936	1064	0.127	0.116	-0.012
ZNF45_M10361_1.94d	0.5523916405326148	403	558	0.079	0.066	-0.013
KLF10_M08863_1.94d	0.5525182033940684	17276	18153	0.125	0.12	-0.005
FOXP1_M10259_1.94d	0.5526205786083671	543	764	0.07	0.082	0.012
NFYB_M03040_1.94d	0.5534969025338663	1263	1887	0.138	0.127	-0.011
HMX1_M05793_1.94d	0.5535406637590099	382	481	0.092	0.079	-0.013
IRX1_M01343_1.94d	0.5569606649149927	270	236	0.148	0.136	-0.013
HOXB2_M05816_1.94d	0.5575064107455724	277	353	0.072	0.085	0.013
ZNF396_M09367_1.94d	0.5589007106413691	98	136	0.133	0.118	-0.015
IRX1_M08851_1.94d	0.5590202143862765	409	506	0.083	0.067	-0.016
RORA_M06061_1.94d	0.5597499874212529	1461	1575	0.103	0.114	0.01
ARNTL_M05565_1.94d	0.5613074655844532	496	604	0.163	0.147	-0.016
KLF14_M05867_1.94d	0.5619069513506632	3890	4256	0.152	0.16	0.009
ZNF343_M09359_1.94d	0.5623598192497943	1958	2190	0.166	0.156	-0.01
NR4A1_M09891_1.94d	0.5631085965006164	631	773	0.087	0.075	-0.012
MEOX1_M05898_1.94d	0.5637268152410316	231	330	0.056	0.07	0.013
HES1_M08753_1.94d	0.5643093368379388	1834	2415	0.125	0.135	0.01
JUN_M10267_1.94d	0.5654761002850932	211	171	0.175	0.158	-0.017
PAX1_M09041_1.94d	0.5668394104668641	717	905	0.174	0.161	-0.013
ZNF423_M06859_1.94d	0.5676804017885176	1883	1901	0.125	0.135	0.01
SPIC_M06140_1.94d	0.5710610352047201	1711	4066	0.116	0.124	0.009
SOX21_M06102_1.94d	0.5718585022793515	421	592	0.074	0.061	-0.013
NFYC_M06674_1.94d	0.5729580561189926	1175	1318	0.151	0.14	-0.011
RORA_M06062_1.94d	0.5747225649769508	963	1203	0.104	0.115	0.011
HOXA1_M05808_1.94d	0.5756967009949703	283	365	0.067	0.082	0.015
BORCS8-MEF2B_M08912_1.94d	0.5772962869484752	485	537	0.066	0.078	0.012
E2F8_M05638_1.94d	0.57761115086426	641	762	0.105	0.093	-0.011
REL_M02665_1.94d	0.5788372230350155	1272	1581	0.139	0.149	0.01
NKX2-1_M08977_1.94d	0.5792106567103611	639	750	0.094	0.105	0.011
HSF1_M08813_1.94d	0.579254554967374	751	809	0.105	0.094	-0.011
ZNF324_M10329_1.94d	0.5796288036996382	1150	2465	0.088	0.098	0.01
KLF1_M08886_1.94d	0.5801278317270077	10200	11998	0.128	0.122	-0.005
ZNF680_M10401_1.94d	0.5818731705328848	1471	2113	0.102	0.111	0.009
ZNF891_ZNF891.RCADE	0.583045812547172	8372	8546	0.159	0.152	-0.006
ZNF157_ZNF157.RCADE	0.5832056162315977	3048	3524	0.151	0.142	-0.008
MTF1_M05917_1.94d	0.5861561305270527	708	1326	0.124	0.114	-0.01
HOXC12_M05827_1.94d	0.5867707349932321	75	93	0.12	0.14	0.02
ASCL1_M08476_1.94d	0.5893998601250783	4853	5507	0.146	0.139	-0.007
MYF5_M09828_1.94d	0.589877790066728	977	1168	0.112	0.122	0.011
BATF3_M08502_1.94d	0.5901289945748054	610	561	0.149	0.135	-0.014
XPA_M09278_1.94d	0.5914834239985785	5788	7955	0.093	0.099	0.006
TP63_M06215_1.94d	0.5915814797391801	557	625	0.11	0.096	-0.014
ALX1_M08464_1.94d	0.5916917367493737	330	504	0.064	0.05	-0.014
POU3F1_M06006_1.94d	0.5925971829488657	664	1503	0.057	0.068	0.011
NR4A2_M05962_1.94d	0.5934378668146207	704	938	0.091	0.08	-0.011
ZNF821_M09405_1.94d	0.5938914511007968	1351	2222	0.121	0.112	-0.01
FOXJ2_M05730_1.94d	0.596037495420394	958	1395	0.061	0.071	0.01
TFAP2B_M09227_1.94d	0.596368516597673	4408	3582	0.167	0.159	-0.008
KLF16_M05868_1.94d	0.5995124880578684	11049	13716	0.133	0.139	0.005
STAT3_M05480_1.94d	0.6004799465572209	2210	2462	0.144	0.136	-0.009
ARID5A_M00146_1.94d	0.601684236372145	197	328	0.117	0.107	-0.01
PRDM1_M06024_1.94d	0.602188202409903	1702	1970	0.126	0.117	-0.009
POU2F1_M06001_1.94d	0.6024249642544153	688	1051	0.057	0.045	-0.012
ZNF564_ZNF564.RCADE	0.6031927161385819	908	1123	0.095	0.085	-0.01
FEZF1_M07239_1.94d	0.6045924524088513	756	896	0.112	0.102	-0.011
GLI1_M08727_1.94d	0.6050284052086143	3157	3515	0.119	0.112	-0.007
POU6F1_M10220_1.94d	0.6050531738152549	353	450	0.074	0.084	0.011
GSX1_M05777_1.94d	0.6064020637217507	256	309	0.094	0.084	-0.01
ZNF175_M10448_1.94d	0.6066054163166378	815	1127	0.069	0.079	0.01
MAF_M10120_1.94d	0.6116161830549869	614	653	0.109	0.098	-0.011
ZNF771_M09399_1.94d	0.6141390615771598	370	465	0.105	0.095	-0.011
ZNF662_ZNF662.RCADE	0.6151950355695079	9324	10542	0.134	0.139	0.005
HOXA13_M09621_1.94d	0.6163588502050876	603	824	0.08	0.069	-0.01
IRX1_M08849_1.94d	0.6163888143797549	466	757	0.041	0.054	0.013
ZNF197_ZNF197.RCADE	0.6167052032377272	5059	7716	0.116	0.122	0.006
SIX1_M09127_1.94d	0.6182275496075185	65	79	0.1	0.127	0.027
KLF1_M00600_1.94d	0.6184886116564614	7494	7518	0.155	0.149	-0.006
ZNF565_ZNF565.RCADE	0.6187970063539169	1228	1541	0.121	0.112	-0.009
HELT_M08761_1.94d	0.6189124053196251	1486	1992	0.116	0.126	0.009
FOXQ1_M08701_1.94d	0.6195266037392635	436	642	0.096	0.086	-0.011
TP63_M06417_1.94d	0.620729529731407	3236	3683	0.132	0.139	0.007
IRF7_M08839_1.94d	0.6213638165820077	648	694	0.157	0.169	0.011
HES1_M00238_1.94d	0.6235814684094632	1614	1949	0.141	0.15	0.009
TBX15_M09201_1.94d	0.6240184195625653	2099	2446	0.085	0.093	0.008
YBX1_M09280_1.94d	0.625123927785	243	251	0.07	0.08	0.01
ELK1_M08655_1.94d	0.6259953544224475	474	473	0.213	0.201	-0.012
ZNF764_ZNF764.MEME	0.6261690388218595	1752	2188	0.115	0.107	-0.008
E2F7_M08596_1.94d	0.6261717899075288	519	573	0.158	0.147	-0.011
NFKB1_M10276_1.94d	0.6318354917484634	4210	5713	0.11	0.116	0.006
MLX_M08929_1.94d	0.6343931544293908	1239	1533	0.126	0.135	0.009
ZNF626_ZNF626.RCADE	0.6349581744824082	3134	3088	0.14	0.133	-0.007
CREB3_M10072_1.94d	0.6352994752576747	524	598	0.149	0.137	-0.012
ATF1_M06452_1.94d	0.6369152717000524	425	382	0.132	0.144	0.012
ETV5_M05699_1.94d	0.6371256893192163	381	403	0.205	0.194	-0.011
ZNF501_M09375_1.94d	0.6372870566999198	738	539	0.188	0.2	0.012
ZNF684_M09385_1.94d	0.6375901371414658	2056	2611	0.118	0.111	-0.008
ATOH1_M09557_1.94d	0.6390873322490782	2067	2936	0.131	0.139	0.008
TBX21_M06165_1.94d	0.6391878745894604	702	901	0.077	0.087	0.01
NFKB1_M05943_1.94d	0.6399215574396604	2904	3589	0.113	0.12	0.007
NR6A1_M09009_1.94d	0.6423806441150157	1456	1703	0.092	0.1	0.008
ZSCAN1_M09407_1.94d	0.6437571292132387	11902	14358	0.048	0.043	-0.005
TFAP2B_M10002_1.94d	0.6443318021082101	5255	4944	0.159	0.153	-0.006
ZIC4_M06240_1.94d	0.6452262500565461	3667	3542	0.145	0.152	0.007
ARID3A_M00140_1.94d	0.6453781895463078	322	450	0.047	0.036	-0.011
MYF5_M09843_1.94d	0.6454281178092893	826	909	0.12	0.13	0.01
ZFP3_M10419_1.94d	0.6465117273783392	1568	1910	0.12	0.112	-0.008
NR1D1_M08989_1.94d	0.6467711757500592	1191	1369	0.1	0.108	0.008
NFIA_M08961_1.94d	0.6485555046444184	3446	4017	0.167	0.16	-0.007
TLX1_M09257_1.94d	0.6493381852681597	329	401	0.082	0.07	-0.012
HINFP_M05789_1.94d	0.6494674856501547	3254	2785	0.192	0.184	-0.008
ZFHX2_M01262_1.94d	0.650158076810768	251	347	0.092	0.078	-0.014
ZNF713_M06251_1.94d	0.6516503960314858	883	1181	0.1	0.091	-0.009
ZNF580_M10051_1.94d	0.656662116140555	5865	7411	0.099	0.094	-0.005
SPDEF_M06135_1.94d	0.65716521588875	246	262	0.154	0.145	-0.009
ZNF184_ZNF184.RCADE	0.6600871897099263	1630	2054	0.118	0.111	-0.007
ARNT_M08470_1.94d	0.6612062222061457	1009	1295	0.127	0.136	0.009
HES1_M08751_1.94d	0.663983240726222	2255	2568	0.14	0.148	0.007
ZNF134_M10355_1.94d	0.6661338465753361	2100	3798	0.12	0.114	-0.007
GSX1_M01465_1.94d	0.6667604895281897	403	496	0.102	0.093	-0.009
ZNF485_ZNF485.RCADE	0.667053353638574	1608	2178	0.096	0.089	-0.007
ZNF621_ZNF621.MEME	0.6675078256226579	2904	3207	0.123	0.117	-0.006
CTCF_M10351_1.94d	0.6680570084420492	11188	11711	0.145	0.149	0.004
OVOL2_M09037_1.94d	0.6684984306658304	48	80	0.1	0.125	0.025
POU2F2_M06003_1.94d	0.6694203331691478	693	1050	0.059	0.05	-0.01
DDIT3_M06487_1.94d	0.672597959020186	778	1017	0.085	0.093	0.009
HOXC10_M05821_1.94d	0.6728040250739196	161	222	0.093	0.086	-0.008
MEOX2_M05899_1.94d	0.6732163242186844	240	343	0.075	0.067	-0.008
PAX2_M05978_1.94d	0.6738281651316127	576	785	0.181	0.171	-0.01
E2F1_M05625_1.94d	0.6739795822862431	293	327	0.14	0.128	-0.011
ZNF691_M00623_1.94d	0.6746603023666653	1424	2816	0.131	0.138	0.007
TCF7L1_M06178_1.94d	0.676730171446546	972	1768	0.09	0.097	0.008
ATF1_M10066_1.94d	0.677403060020923	373	330	0.139	0.152	0.012
ZNF574_M10384_1.94d	0.6807251669650113	1493	1600	0.14	0.147	0.008
TFDP1_M06816_1.94d	0.6808231074273349	490	497	0.143	0.133	-0.01
ZNF41_M10352_1.94d	0.6826663400840912	6196	12183	0.12	0.124	0.004
IKZF3_M10442_1.94d	0.6838667570451196	2902	3228	0.152	0.145	-0.006
TFAP2C_M06195_1.94d	0.6841238219270107	4897	4927	0.152	0.157	0.006
ZIM3_M10420_1.94d	0.6854918310134386	1849	2754	0.098	0.104	0.006
ZNF610_ZNF610.RCADE	0.6865289327473005	1834	2237	0.188	0.18	-0.008
ZFX_M02702_1.94d	0.6874153390099866	12613	14147	0.138	0.141	0.004
HSF1_M08821_1.94d	0.6913794238679699	761	782	0.104	0.096	-0.008
ETV6_M09550_1.94d	0.6925873751092633	717	816	0.153	0.163	0.01
ZNF547_M10390_1.94d	0.6937425584783159	1136	1427	0.122	0.13	0.007
PPARA_M09921_1.94d	0.6940575525202862	1424	2680	0.105	0.112	0.007
HSFY1_M09728_1.94d	0.6946701442686645	70	92	0.1	0.12	0.02
OSR2_M09027_1.94d	0.6962218781621803	575	743	0.097	0.089	-0.009
ETS1_M05692_1.94d	0.6974324649777334	790	863	0.152	0.143	-0.009
ZNF558_ZNF558.RCADE	0.6991200680357561	3620	7128	0.083	0.088	0.005
ZNF260_M10375_1.94d	0.6991300186536754	13043	16572	0.114	0.118	0.003
ELK1_M05658_1.94d	0.7012942312587953	400	409	0.228	0.218	-0.01
POU3F2_M06009_1.94d	0.7032066616937405	662	1504	0.059	0.066	0.008
ZNF224_M10440_1.94d	0.703592178627424	4395	5242	0.096	0.092	-0.005
ZNF616_ZNF616.RCADE	0.7041171644683171	2209	2280	0.117	0.123	0.006
ZNF555_ZNF555.MEME	0.7045956836775891	6289	8827	0.145	0.15	0.005
ZNF483_ZNF483.RCADE	0.7046004713411452	3789	5239	0.141	0.146	0.005
SOX15_M06094_1.94d	0.705312603396539	599	3088	0.082	0.075	-0.007
ZNF350_M10429_1.94d	0.7058083301199078	1155	1441	0.119	0.112	-0.007
SP1_M09183_1.94d	0.7065614996086402	7576	7712	0.142	0.138	-0.004
ATF2_M08479_1.94d	0.7084782396905266	406	332	0.128	0.139	0.01
ATOH7_M00242_1.94d	0.7086272979724897	1097	1221	0.112	0.104	-0.008
ZNF32_M09355_1.94d	0.711746230921213	294	428	0.17	0.161	-0.009
CDC5L_M06466_1.94d	0.7137067499685852	238	325	0.063	0.055	-0.008
AIRE_M06440_1.94d	0.7141524723585514	485	738	0.082	0.091	0.008
TLX1_M01240_1.94d	0.7150111600329901	342	431	0.073	0.065	-0.008
ZNF205_ZNF205.RCADE	0.7161495826810458	305	386	0.098	0.091	-0.008
ZNF799_ZNF799.RCADE	0.7162513799046064	1554	2230	0.119	0.125	0.006
PLAGL1_M06723_1.94d	0.7204442936316452	4295	4128	0.128	0.123	-0.005
ELF1_M09509_1.94d	0.7211778707437706	456	575	0.215	0.224	0.009
ZBTB7A_M06235_1.94d	0.7213216759538368	1406	1629	0.161	0.155	-0.007
NR4A1_M09892_1.94d	0.7217087106827478	674	1104	0.095	0.088	-0.007
ZNF345_M09361_1.94d	0.7239665715969164	653	761	0.107	0.1	-0.007
THAP12_M02286_1.94d	0.7245938707936307	685	693	0.171	0.163	-0.008
IRF4_M08829_1.94d	0.72467173250028	444	528	0.155	0.148	-0.008
ZNF296_M09353_1.94d	0.7255322361546266	1150	1286	0.121	0.114	-0.007
ZNF768_M10431_1.94d	0.7272651887797136	4425	4787	0.106	0.111	0.004
ZNF143_M09397_1.94d	0.7284174546854356	2713	3185	0.129	0.134	0.005
BCL6_M09453_1.94d	0.7287499669500512	645	817	0.11	0.103	-0.007
FEZF1_M10319_1.94d	0.7295778467523932	2532	4108	0.115	0.11	-0.005
E2F7_M05637_1.94d	0.7297473254965092	484	586	0.103	0.096	-0.008
ATOH1_M08943_1.94d	0.7299426497604382	374	560	0.067	0.059	-0.008
GMEB1_M02116_1.94d	0.7308896116874496	104	76	0.183	0.171	-0.012
ATF7_M05568_1.94d	0.7320586688598829	257	196	0.148	0.158	0.01
THRA_M06211_1.94d	0.7323422489219833	1273	1392	0.107	0.1	-0.007
ZNF419_M10413_1.94d	0.7350183522829732	5477	6436	0.103	0.099	-0.004
ZNF431_ZNF431.MEME	0.739214333962706	4216	4447	0.138	0.133	-0.004
ZBTB12_M10447_1.94d	0.7393513876827738	960	1054	0.104	0.098	-0.006
ZNF585A_ZNF585A.RCADE	0.7410248356599511	976	1177	0.107	0.1	-0.006
HES6_M08756_1.94d	0.741359030578598	907	1137	0.109	0.102	-0.007
SOX1_M09157_1.94d	0.7434206006309187	587	643	0.118	0.11	-0.007
NEUROD2_M05927_1.94d	0.7443018020835397	354	477	0.065	0.057	-0.008
ATF3_M09744_1.94d	0.7454624242710326	531	472	0.153	0.144	-0.008
CDC5L_M03776_1.94d	0.7462460444113657	260	330	0.062	0.055	-0.007
FOXI1_M08679_1.94d	0.7468906979109913	419	594	0.095	0.103	0.007
IRX1_M08847_1.94d	0.7471509430737837	463	756	0.082	0.074	-0.008
ARNT_M08469_1.94d	0.748794723422278	991	1245	0.131	0.124	-0.007
MAFK_M05885_1.94d	0.7504541867575609	1083	1094	0.134	0.141	0.007
ZBTB34_M09303_1.94d	0.7513965642969285	843	998	0.151	0.157	0.007
RXRA_M06070_1.94d	0.7526172025440271	1293	2473	0.107	0.112	0.006
YY2_M06231_1.94d	0.7531505085275678	930	1424	0.181	0.188	0.007
ZFP14_M10309_1.94d	0.7534115290931109	3569	4409	0.126	0.121	-0.004
ZNF774_M10380_1.94d	0.7539264910501972	44088	53288	0.096	0.098	0.002
ZSCAN31_M10415_1.94d	0.7561690405726104	1114	1349	0.127	0.121	-0.006
MYF5_M09836_1.94d	0.7589611504590921	1050	1161	0.124	0.13	0.006
ZNF442_ZNF442.RCADE	0.759278437266347	1762	2318	0.102	0.107	0.005
NRF1_M05963_1.94d	0.7597616965052352	1234	1224	0.189	0.196	0.007
IRF4_M05848_1.94d	0.7621570442034507	448	521	0.132	0.138	0.006
HMG20B_M02159_1.94d	0.7633756608735254	419	630	0.045	0.038	-0.007
ZNF776_ZNF776.RCADE	0.763764699051568	9495	10077	0.165	0.168	0.003
ZNF282_M09351_1.94d	0.7658153038489378	4026	5895	0.111	0.108	-0.004
FOXO1_M05738_1.94d	0.7658922098684682	656	827	0.047	0.054	0.007
ERG_M05674_1.94d	0.7659095006488928	317	323	0.224	0.217	-0.007
ZNF711_M06970_1.94d	0.7673780960813377	1048	1171	0.096	0.091	-0.006
ZBTB6_M06843_1.94d	0.7677934427741184	2016	2414	0.112	0.116	0.005
USF1_M06218_1.94d	0.7679982428322478	530	691	0.151	0.143	-0.008
ZIC1_M09321_1.94d	0.7683982058752085	3527	3483	0.143	0.147	0.004
HHEX_M01568_1.94d	0.7716283575306657	420	463	0.093	0.099	0.006
RUNX3_M06067_1.94d	0.7726525614646249	144	239	0.125	0.13	0.005
EHF_M05647_1.94d	0.7728110473228045	481	691	0.195	0.203	0.007
ZNF449_M10044_1.94d	0.7748011701246533	921	1041	0.115	0.11	-0.006
TBR1_M06148_1.94d	0.7756409132090062	680	887	0.081	0.087	0.006
ZBTB14_M09286_1.94d	0.7783213266900034	1957	1968	0.161	0.167	0.006
HMBOX1_M08773_1.94d	0.7803565214307473	183	215	0.093	0.088	-0.005
NR3C2_M05959_1.94d	0.7805372127997444	796	843	0.139	0.146	0.006
PATZ1_M04345_1.94d	0.7835799957732168	10385	13501	0.12	0.123	0.003
HLF_M05791_1.94d	0.7837729868789648	161	230	0.118	0.113	-0.005
TP53_M06704_1.94d	0.7847839476145754	3019	3334	0.119	0.115	-0.004
FOXC1_M05716_1.94d	0.7848492553271054	647	874	0.053	0.058	0.006
BPTF_M06463_1.94d	0.7865307498507529	1601	2032	0.084	0.08	-0.005
ZNF714_ZNF714.RCADE	0.7881868193090512	2183	2400	0.141	0.136	-0.004
ATF7_M08490_1.94d	0.7930704145916112	281	253	0.146	0.154	0.008
ZSCAN5C_M10321_1.94d	0.7942918006621589	952	1197	0.113	0.109	-0.005
ZBTB49_M06234_1.94d	0.7946942441486403	920	1057	0.107	0.112	0.005
TERF2_M01857_1.94d	0.7947351058095998	422	541	0.1	0.105	0.006
PBX1_M06714_1.94d	0.7950129862440303	598	733	0.077	0.071	-0.006
PLAG1_M02715_1.94d	0.796466020907446	8391	8980	0.108	0.106	-0.003
ZNF189_ZNF189.RCADE	0.7969075557767828	4796	4861	0.122	0.118	-0.003
ZIC1_M09329_1.94d	0.7974148098132745	3675	3554	0.137	0.133	-0.004
CCDC169-SOHLH2_M09149_1.94d	0.7995247170855111	1146	1990	0.106	0.101	-0.005
ZNF460_ZNF460.RCADE	0.8005208180253223	25149	29460	0.129	0.131	0.002
KLF15_M08876_1.94d	0.8018381815907998	13052	16630	0.132	0.129	-0.002
MITF_M09241_1.94d	0.8033554412209304	503	660	0.179	0.173	-0.006
NANOG_M08942_1.94d	0.8044520843101128	1167	1503	0.106	0.102	-0.004
BHLHA15_M09896_1.94d	0.8047539274328459	336	423	0.048	0.054	0.007
ZNF492_ZNF492.RCADE	0.8058681823767884	13023	19852	0.074	0.076	0.002
TFEB_M06206_1.94d	0.806182718315309	562	659	0.165	0.159	-0.006
FOXP1_M08697_1.94d	0.8072614262076163	561	830	0.087	0.093	0.005
HMX1_M08775_1.94d	0.8075503477155311	405	461	0.099	0.104	0.005
RXRA_M09959_1.94d	0.8077161677719374	1413	2656	0.108	0.113	0.004
PAX1_M09051_1.94d	0.808723620346268	720	915	0.16	0.165	0.005
ATOH1_M09441_1.94d	0.8101311452269104	1891	1915	0.122	0.118	-0.004
ATOH7_M00261_1.94d	0.8109445350515356	241	361	0.075	0.069	-0.005
ZNF17_ZNF17.RCADE	0.810989233190779	6474	6929	0.158	0.155	-0.003
ZNF440_ZNF440.RCADE	0.8124753639145552	1305	1758	0.101	0.105	0.004
ZNF671_ZNF671.RCADE	0.812967400119037	1759	2042	0.106	0.102	-0.004
FOXI1_M08681_1.94d	0.8130628102596205	593	892	0.096	0.101	0.005
ZNF354A_ZNF354A.RCADE	0.8145059216707847	667	2281	0.061	0.057	-0.005
ZFP1_M10308_1.94d	0.8155836977128734	1430	1871	0.082	0.077	-0.004
E2F1_M09494_1.94d	0.8169229019637172	512	577	0.109	0.104	-0.005
EVX2_M05703_1.94d	0.8173490275025408	288	358	0.087	0.092	0.005
ZNF263_M09343_1.94d	0.8234006877079756	1927	1963	0.129	0.132	0.004
LIN28A_M08897_1.94d	0.8242015763086633	355	301	0.208	0.203	-0.006
EVX1_M05702_1.94d	0.8258540973588606	318	397	0.085	0.091	0.006
SPZ1_M06787_1.94d	0.8293582061328417	1203	1722	0.149	0.145	-0.004
NFAT5_M08955_1.94d	0.8333120644124259	534	689	0.084	0.08	-0.004
SKOR2_M09135_1.94d	0.8339543890936177	333	353	0.069	0.074	0.005
ZNF302_ZNF302.RCADE	0.836273191258252	1197	1469	0.119	0.123	0.004
ZNF2_ZNF2.MEME	0.8371988801361377	2886	2694	0.158	0.154	-0.004
ZNF273_ZNF273.RCADE	0.8376020608102196	1616	2246	0.109	0.106	-0.003
BHLHE22_M05582_1.94d	0.8398037929414807	388	515	0.062	0.056	-0.006
ZNF12_ZNF12.RCADE	0.8404398464888835	7926	7504	0.16	0.158	-0.002
ZNF701_ZNF701.RCADE	0.8421637171607521	2561	2787	0.125	0.122	-0.003
SOX7_M06111_1.94d	0.842282862551766	597	792	0.064	0.068	0.005
KLF1_M08884_1.94d	0.8453031110278809	11614	13668	0.128	0.13	0.002
BBX_M08506_1.94d	0.8465781219668107	573	723	0.084	0.089	0.005
ARGFX_M09430_1.94d	0.8465798498313641	606	2486	0.114	0.11	-0.004
PAX6_M09045_1.94d	0.8477435158705473	1626	1976	0.135	0.139	0.003
BCL11A_M08508_1.94d	0.8489297390682689	589	2406	0.115	0.119	0.004
ZBTB20_M09294_1.94d	0.8506052562755272	139	227	0.072	0.075	0.003
ARNT_M00267_1.94d	0.8509195214554308	469	599	0.183	0.179	-0.005
ELF1_M09501_1.94d	0.8514018139195516	488	611	0.219	0.214	-0.005
NR2C1_M09871_1.94d	0.8521462164488086	1140	1209	0.141	0.137	-0.004
IRF5_M08831_1.94d	0.8530103915319732	327	462	0.125	0.121	-0.004
MYNN_M10435_1.94d	0.8542516330738116	872	1177	0.073	0.07	-0.004
ZNF385D_M09365_1.94d	0.8560295343853687	71	80	0.169	0.175	0.006
HMBOX1_M05792_1.94d	0.8571928336438859	179	216	0.095	0.093	-0.002
TGIF1_M09245_1.94d	0.8588841900704792	1160	1351	0.089	0.093	0.004
PAX5_M05982_1.94d	0.8603635802685073	614	854	0.164	0.169	0.004
ZNF708_ZNF708.RCADE	0.8618911683259565	1745	2052	0.123	0.12	-0.003
DMRT1_M00895_1.94d	0.8619449509534021	385	610	0.065	0.069	0.004
HIVEP1_M06845_1.94d	0.8623006317687721	2066	2667	0.12	0.122	0.003
ZNF354A_M10328_1.94d	0.8626141665819919	615	2233	0.062	0.058	-0.004
ZNF736_ZNF736.RCADE	0.8630261910903844	1857	4237	0.117	0.115	-0.003
ZNF570_ZNF570.RCADE	0.8632592810688383	2792	4047	0.063	0.065	0.003
ZNF562_ZNF562.MEME	0.8633092174574175	1026	1315	0.102	0.106	0.003
AR_M09001_1.94d	0.8635725522600974	512	559	0.139	0.134	-0.005
ZNF677_M10389_1.94d	0.8668566685390382	1798	2664	0.108	0.106	-0.003
HMX1_M08978_1.94d	0.8668870092869987	651	756	0.101	0.098	-0.003
FOXR1_M08703_1.94d	0.8677716544542388	6177	8716	0.027	0.024	-0.002
DMRT3_M00894_1.94d	0.8683125608640666	354	623	0.068	0.064	-0.004
ZFP28_M10402_1.94d	0.8687088678435047	314	497	0.099	0.103	0.004
ZNF554_M10386_1.94d	0.868950129817321	9698	11035	0.126	0.124	-0.002
RXRG_M06075_1.94d	0.8698238205227521	1191	2371	0.108	0.111	0.003
PBX1_M09055_1.94d	0.8698653154279964	474	595	0.108	0.111	0.003
ATF2_M08481_1.94d	0.8738393329030442	389	337	0.144	0.139	-0.004
TBR1_M06149_1.94d	0.8775233704999987	756	943	0.075	0.078	0.003
LEF1_M02162_1.94d	0.878046551817535	668	847	0.091	0.094	0.003
TFE3_M06205_1.94d	0.8783795198566039	594	745	0.177	0.173	-0.004
ZNF148_M09349_1.94d	0.8792397171541795	16655	23138	0.113	0.114	0.001
NFYA_M06672_1.94d	0.8797356604445106	1172	1473	0.141	0.138	-0.003
HSFY2_M05845_1.94d	0.8798751546593632	48	119	0.1	0.092	-0.008
PATZ1_M10432_1.94d	0.8800159727326922	11711	14382	0.137	0.135	-0.002
NKX2-1_M01425_1.94d	0.8826221232550915	717	2396	0.1	0.103	0.003
ZNF596_M10405_1.94d	0.8847984080459623	18698	23078	0.105	0.106	0.001
SP1_M07528_1.94d	0.8855554035314271	4030	4483	0.135	0.137	0.002
KMT2A_M00878_1.94d	0.8870467770681123	3492	2873	0.153	0.156	0.002
PRDM14_M06945_1.94d	0.8871526887184318	829	1318	0.116	0.113	-0.003
ZNF454_M10047_1.94d	0.8878126486009896	3047	2915	0.189	0.186	-0.002
ZFP69B_ZFP69B.RCADE	0.8886755658228789	4521	7539	0.131	0.133	0.002
ZNF214_M10443_1.94d	0.8889303170825206	696	1057	0.102	0.099	-0.003
TBX19_M06157_1.94d	0.8901918536069894	434	588	0.09	0.094	0.004
ZNF605_ZNF605.RCADE	0.8932831535874617	5482	5976	0.123	0.124	0.002
ZNF549_ZNF549.RCADE	0.8934497627086815	1871	2361	0.13	0.133	0.002
ZFP90_ZFP90.RCADE	0.8935460888865386	1164	3356	0.115	0.117	0.002
ZNF281_M10446_1.94d	0.894006540390655	22508	29283	0.119	0.12	0.001
IRF1_M08823_1.94d	0.8941673967632554	672	797	0.158	0.161	0.003
ZNF582_M10418_1.94d	0.8946355254356234	4496	4637	0.143	0.142	-0.002
MAFF_M09793_1.94d	0.8949963541620338	1593	1564	0.141	0.144	0.003
ZFP69_ZFP69.RCADE	0.8954792280603705	1701	2087	0.11	0.112	0.002
HELT_M08767_1.94d	0.8960772330111804	1555	2036	0.129	0.132	0.002
DUX1_M03009_1.94d	0.8962684687091251	428	568	0.07	0.067	-0.003
ZNF324B_ZNF324B.RCADE	0.89661711049067	2649	4479	0.112	0.11	-0.002
ZNF75A_M06254_1.94d	0.8978106264210147	1695	2024	0.109	0.111	0.002
ZSCAN16_M09411_1.94d	0.8985125796248474	998	1159	0.119	0.122	0.002
ZSCAN29_M09415_1.94d	0.8995862908360601	243	283	0.123	0.12	-0.003
ZFP64_M10434_1.94d	0.8998821642198636	11798	10019	0.174	0.176	0.001
HOXA2_M05813_1.94d	0.900123321139212	276	367	0.076	0.079	0.003
ZNF211_ZNF211.RCADE	0.9013080139450054	320	439	0.053	0.05	-0.003
ATOH7_M08749_1.94d	0.9015581951416696	1423	1996	0.096	0.098	0.002
ZNF655_M00582_1.94d	0.9018692036810932	544	1100	0.107	0.109	0.002
NFKB2_M05944_1.94d	0.9029060702875046	2499	3008	0.126	0.128	0.002
NFYB_M06673_1.94d	0.9051121406656797	1089	1298	0.144	0.142	-0.002
MEIS1_M09076_1.94d	0.9110729375304588	1233	1412	0.088	0.09	0.002
BHLHA15_M00224_1.94d	0.9115986561723418	410	562	0.076	0.073	-0.003
TBX1_M09197_1.94d	0.9116196404422096	1262	1498	0.094	0.095	0.002
ZNF479_ZNF479.RCADE	0.9117468876803952	3751	4035	0.133	0.135	0.002
HESX1_M05782_1.94d	0.9120732041503056	285	361	0.077	0.075	-0.002
ZBTB26_M09298_1.94d	0.9122552030230797	1297	3110	0.096	0.097	0.002
ZSCAN23_M09413_1.94d	0.9127962166874539	473	510	0.087	0.084	-0.002
OLIG1_M05965_1.94d	0.912913798097895	374	466	0.059	0.056	-0.003
PPARA_M09922_1.94d	0.913887275169767	1493	3245	0.151	0.149	-0.002
PHOX2A_M01308_1.94d	0.9150997400933842	142	225	0.077	0.076	-0.002
IRF4_M08843_1.94d	0.915301955849479	571	671	0.156	0.154	-0.002
ZNF805_ZNF805.RCADE	0.9167996547541695	12114	15369	0.061	0.062	0.001
MXD1_M05548_1.94d	0.917460785745929	454	580	0.178	0.181	0.003
POU1F1_M05999_1.94d	0.9177975524108428	781	1549	0.067	0.065	-0.002
ZNF114_ZNF114.MEME	0.9182727275011642	898	945	0.127	0.125	-0.002
REST_M02696_1.94d	0.9185644930029013	3318	3661	0.129	0.127	-0.001
RELB_M06749_1.94d	0.9186636718518144	1876	2120	0.125	0.124	-0.002
E2F3_M05632_1.94d	0.9192062774040107	212	323	0.066	0.068	0.002
ZNF528_M10374_1.94d	0.9192150423842366	1284	1556	0.11	0.108	-0.002
ZNF621_M07151_1.94d	0.9222268292235597	5453	6181	0.136	0.137	0.001
ZNF74_ZNF74.MEME	0.9256177879075346	964	1898	0.11	0.112	0.002
ZNF419_ZNF419.RCADE	0.9275415282498886	4368	4603	0.118	0.119	0.001
BHLHA15_M09899_1.94d	0.9294656231324371	364	492	0.063	0.061	-0.002
ZKSCAN7_M10313_1.94d	0.9327714503951122	673	836	0.095	0.097	0.002
SRY_M06144_1.94d	0.9344974538080041	513	671	0.053	0.051	-0.002
KLF1_M08881_1.94d	0.9349126650378025	12273	14327	0.13	0.129	-0.001
ZSCAN5A_M09419_1.94d	0.9363468344998014	3033	3421	0.106	0.107	0.001
MESP1_M08924_1.94d	0.9365569369548732	411	646	0.075	0.077	0.002
ZNF133_ZNF133.RCADE	0.9366156702808485	799	1069	0.086	0.088	0.002
SP4_M06130_1.94d	0.9371730804282006	5414	6141	0.16	0.161	0.001
E2F7_M08594_1.94d	0.9408728627877306	639	794	0.099	0.097	-0.002
SCRT1_M09114_1.94d	0.9417728936259355	524	658	0.097	0.099	0.001
FIGLA_M05705_1.94d	0.942128157503067	1233	1456	0.099	0.1	0.001
KLF1_M08888_1.94d	0.9424090484733865	6879	7625	0.132	0.133	0.001
NR2C1_M08997_1.94d	0.9454637000253766	996	1124	0.113	0.115	0.001
NR2F1_M02008_1.94d	0.9455316813916882	996	1124	0.113	0.115	0.001
SPI1_M06138_1.94d	0.9456550228371483	1598	4096	0.12	0.121	0.001
ZNF708_M10341_1.94d	0.9466882890098662	2532	2947	0.123	0.124	0.001
NR1H2_M06684_1.94d	0.9468161473799421	911	1425	0.109	0.107	-0.001
BACH1_M09446_1.94d	0.947579244568176	238	303	0.101	0.102	0.001
ATF3_M08485_1.94d	0.9478091230336487	410	394	0.141	0.14	-0.002
PAX2_M09049_1.94d	0.9485172813149041	827	1063	0.163	0.165	0.001
TET1_M00880_1.94d	0.9485981112483179	1151	881	0.173	0.171	-0.001
ZNF254_ZNF254.RCADE	0.9490449418215644	2586	3384	0.108	0.107	-0.001
ZNF136_ZNF136.RCADE	0.9493861191989028	1026	3317	0.079	0.078	-0.001
ZNF550_ZNF550.RCADE	0.950022161191028	2425	4302	0.12	0.121	0.001
ETV6_M05701_1.94d	0.9504818234034227	447	497	0.186	0.187	0.001
FOXD1_M09581_1.94d	0.9525149149641317	646	879	0.065	0.064	-0.001
ZFP30_M10310_1.94d	0.9562820744165645	1892	2045	0.116	0.115	-0.001
HOMEZ_M05805_1.94d	0.9564950408488045	91	155	0.044	0.045	0.001
ZNF35_M10404_1.94d	0.9568792667135546	3730	4336	0.124	0.123	-0.001
FOSL2_M10258_1.94d	0.9574338945639778	269	223	0.182	0.184	0.002
MAFF_M09798_1.94d	0.9585081466663502	891	964	0.138	0.137	-0.001
RBPJL_M07039_1.94d	0.9598271362061289	1569	1866	0.133	0.133	0.001
ATF3_M08483_1.94d	0.9609931098974563	534	475	0.142	0.141	-0.001
ZBTB4_M06841_1.94d	0.9616605692301077	1568	1698	0.12	0.121	0.001
MEIS1_M06401_1.94d	0.9660640366852035	1189	1423	0.098	0.098	0.001
ZNF791_ZNF791.MEME	0.9672568520284511	1957	2394	0.118	0.117	-0.001
HSF5_M09723_1.94d	0.969820532075837	234	293	0.09	0.089	-0.001
SOX3_M09163_1.94d	0.9702050798967519	649	732	0.103	0.102	-0.001
POU3F2_M10279_1.94d	0.9713384748949213	596	830	0.057	0.058	0.001
ZBTB3_M00638_1.94d	0.971365972183255	4478	5684	0.08	0.08	0.0
ZNF18_M10343_1.94d	0.9718038848208781	1521	2136	0.108	0.109	0.001
BCL11A_M05292_1.94d	0.9732305668243654	3592	5030	0.126	0.127	0.0
POU5F1B_M06019_1.94d	0.9767012802239996	684	2085	0.066	0.065	-0.001
DMRT2_M08579_1.94d	0.9767030664400588	393	598	0.071	0.072	0.001
POU2F3_M06004_1.94d	0.9767132254436014	684	2085	0.066	0.065	-0.001
ZNF28_ZNF28.RCADE	0.9776700737476476	12680	16317	0.137	0.138	0.0
IRF9_M08845_1.94d	0.977684381628149	731	857	0.155	0.155	0.001
FOXA1_M01044_1.94d	0.9789201863736272	614	827	0.096	0.096	-0.001
ZNF567_ZNF567.RCADE	0.9820840292659151	3325	4820	0.083	0.084	0.0
FOS_M08665_1.94d	0.9836894147964469	447	430	0.132	0.133	0.001
MGA_M05904_1.94d	0.9840993705472398	598	793	0.09	0.091	0.0
EOMES_M05671_1.94d	0.9841035634735962	790	965	0.084	0.084	0.0
ZNF519_ZNF519.RCADE	0.9847066362773375	38978	45040	0.125	0.125	-0.0
HES5_M05779_1.94d	0.9855437825475822	1450	1822	0.119	0.12	0.0
HNF4A_M05803_1.94d	0.9877209899144632	886	1078	0.113	0.113	0.0
ZNF76_M10350_1.94d	0.9886544162411128	6446	8333	0.157	0.157	0.0
HSF2_M08819_1.94d	0.9891894330259867	870	986	0.101	0.101	0.0
ETV6_M09549_1.94d	0.9922646204252059	1160	1303	0.138	0.138	0.0
EBF1_M05639_1.94d	0.9925593637156074	2786	2853	0.113	0.113	0.0
ZIM3_ZIM3.RCADE	0.9929885142826005	1446	1982	0.092	0.092	-0.0
OSR1_M09025_1.94d	0.993412693954644	472	594	0.097	0.098	0.0
ELF1_M09516_1.94d	0.9946925715701027	468	570	0.177	0.177	-0.0
JUN_M10271_1.94d	0.9968824755831324	431	386	0.179	0.179	0.0
ZIC1_M09323_1.94d	0.9974902377384234	3491	3477	0.131	0.131	-0.0
SCRT1_M09116_1.94d	0.9982618643930039	505	634	0.101	0.101	-0.0
OVOL1_M09035_1.94d	1.0	47	51	0.1	0.1	0.0
OVOL2_M09039_1.94d	1.0	47	54	0.1	0.1	0.0
SIX1_M09131_1.94d	1.0	56	70	0.1	0.1	0.0
MYBL2_M05924_1.94d	1.0	50	56	0.1	0.1	0.0
MYBL1_M05920_1.94d	1.0	58	62	0.1	0.1	0.0
ZBED1_M09284_1.94d	1.0	31	32	0.1	0.1	0.0
ZBED1_M06233_1.94d	1.0	28	34	0.1	0.1	0.0
GATA1_M08709_1.94d	1.0	62	56	0.1	0.1	0.0
ONECUT1_M07569_1.94d	1.0	40	68	0.1	0.1	0.0
ONECUT1_M09903_1.94d	1.0	35	33	0.1	0.1	0.0
CUX2_M05611_1.94d	1.0	24	40	0.1	0.1	0.0
CUX1_M05609_1.94d	1.0	24	40	0.1	0.1	0.0
