# Supplementary material for: The MUC5B-associated variant rs35705950 resides within an enhancer subject to lineage- and disease-dependent epigenetic remodeling
Source: JCI Insight. 2021 Jan 25;6(2):e144294. doi: 10.1172/jci.insight.144294 (PMC7934873; doi:10.1172/jci.insight.144294)
Supplement: Supplemental Data Set 1 [file jciinsight-6-144294-s076.zip › noTSS/best_curated_Human_TFs_p1e-5_grch38/A549_vs_LC2/A549PROseq_noTSS.tfit_merged_vs_LC2PROseq_noTSS.tfit_merged_differential_md_scores.txt]

ELK1_M09537_1.94d	2.3486976309338443e-17	83	122	0.229	0.098	-0.131
ZNF443_ZNF443.RCADE	6.662348495461413e-14	19560	32509	0.05	0.109	0.058
ZNF181_ZNF181.RCADE	1.7657094539532396e-12	20689	31742	0.06	0.114	0.054
HNF1B_M05798_1.94d	2.991147157467101e-11	684	575	0.298	0.118	-0.18
HNF1B_M05797_1.94d	1.7954583586215742e-10	639	547	0.293	0.117	-0.176
BORCS8-MEF2B_M06400_1.94d	2.926526548893888e-10	4887	8054	0.043	0.127	0.084
HNF1A_M05796_1.94d	3.3645387239687756e-10	672	568	0.283	0.113	-0.17
ZNF235_ZNF235.MEME	3.712852081683493e-10	94192	157638	0.048	0.074	0.026
ZNF770_M10379_1.94d	3.749268706760295e-10	23060	34716	0.069	0.114	0.045
ZNF287_ZNF287.RCADE	2.694468746763946e-09	122054	208192	0.048	0.071	0.022
ZNF496_ZNF496.MEME	4.416042918084065e-09	11587	19992	0.053	0.107	0.054
ZNF787_M10060_1.94d	2.312120444470025e-08	7863	12219	0.056	0.117	0.06
TFAP2B_M06446_1.94d	2.7262059138006394e-07	16190	21614	0.121	0.163	0.042
ZNF487_ZNF487.MEME	3.6552924401255115e-07	42088	73701	0.051	0.081	0.029
IKZF1_M06606_1.94d	4.303279238497266e-07	10554	17732	0.049	0.098	0.05
PRDM6_M10436_1.94d	1.4289395469342582e-06	58848	95255	0.05	0.074	0.025
GCM2_M05762_1.94d	3.4869102880943303e-06	211	294	0.076	0.18	0.104
ZNF85_ZNF85.RCADE	7.120196483643789e-06	7109	11544	0.077	0.123	0.046
ZHX1_M01278_1.94d	1.0667277774208396e-05	143	237	0.161	0.105	-0.055
RARA_M10181_1.94d	1.2153032080371908e-05	4224	6658	0.064	0.121	0.057
ZNF135_ZNF135.RCADE	1.2411602212953656e-05	4044	6564	0.063	0.121	0.058
ZNF225_ZNF225.MEME	1.587962026354828e-05	18820	33879	0.051	0.084	0.034
RARA_M10176_1.94d	1.6693902237828954e-05	2093	3550	0.09	0.159	0.068
ZNF571_ZNF571.RCADE	2.3760156147648335e-05	45759	59207	0.109	0.133	0.023
TOPORS_M04321_1.94d	3.611454761649883e-05	5313	8287	0.052	0.104	0.052
NFE2_M08957_1.94d	3.627762645752068e-05	1403	2042	0.278	0.186	-0.092
ZNF8_ZNF8.RCADE	0.0001003695908585233	424	2655	0.09	0.171	0.081
ZNF682_ZNF682.RCADE	0.00013191901365746414	16095	20767	0.156	0.123	-0.033
DBP_M08771_1.94d	0.00013632165838399425	79	137	0.228	0.131	-0.096
HES7_M05781_1.94d	0.00013913381390760667	3269	5082	0.064	0.12	0.056
TBX5_M06174_1.94d	0.00014114079883165587	3636	6266	0.081	0.135	0.054
ZNF682_M10316_1.94d	0.00014304382865303517	3952	5749	0.15	0.099	-0.052
NFE2_M05934_1.94d	0.0001568491909846157	1164	1791	0.27	0.181	-0.088
SOX12_M09155_1.94d	0.00018078715584163014	74	164	0.216	0.098	-0.119
CREBL2_M07230_1.94d	0.00019124073959972976	89	112	0.169	0.116	-0.052
TBX4_M06172_1.94d	0.0002498014536131124	4696	7930	0.073	0.121	0.047
ZNF704_M09387_1.94d	0.0002733269778332189	3986	6078	0.147	0.094	-0.053
RFX2_M06048_1.94d	0.00036334310827200895	756	851	0.196	0.107	-0.089
RFX3_M06050_1.94d	0.0005033830002274438	826	992	0.2	0.116	-0.084
ZNF543_M10366_1.94d	0.0005482320558302645	10261	13657	0.155	0.12	-0.035
ETV2_M05696_1.94d	0.0005912837459870583	156	275	0.218	0.164	-0.054
FOXL2_M08689_1.94d	0.0005990480048991307	99	144	0.152	0.076	-0.075
RFX4_M06052_1.94d	0.0007114456319580621	752	880	0.188	0.105	-0.083
ZNF180_ZNF180.RCADE	0.000723227288051933	81457	95913	0.142	0.125	-0.016
ZNF780A_ZNF780A.RCADE	0.0008659731789013025	16995	25611	0.131	0.157	0.026
LEF1_M09993_1.94d	0.0009232045203593298	512	842	0.139	0.069	-0.07
ZNF146_M10372_1.94d	0.0010719604838732733	895	3754	0.08	0.141	0.06
LEF1_M09761_1.94d	0.001188324031032686	315	540	0.143	0.07	-0.072
RFX1_M09096_1.94d	0.0013968388860489574	620	683	0.2	0.116	-0.084
ZNF90_ZNF90.RCADE	0.0014820290256805917	3324	5315	0.086	0.129	0.043
TCF4_M06176_1.94d	0.0017249812597169862	3254	5423	0.161	0.207	0.046
BACH1_M09445_1.94d	0.0021792579306530945	1226	1728	0.243	0.174	-0.069
CDX1_M05587_1.94d	0.0022530151029959513	507	2768	0.083	0.146	0.063
IRX1_M08851_1.94d	0.0022631899956501184	239	506	0.151	0.067	-0.083
ZNF789_ZNF789.RCADE	0.0026072712069906767	3272	5088	0.083	0.124	0.041
ZNF529_ZNF529.MEME	0.002626006988725409	41759	51364	0.134	0.115	-0.018
ZNF341_M10427_1.94d	0.0027378529594735703	49358	65713	0.138	0.121	-0.017
RFX5_M06055_1.94d	0.0030952569331133307	834	964	0.195	0.124	-0.071
ZNF284_ZNF284.RCADE	0.0034060971082008075	663	1045	0.047	0.109	0.062
ZNF707_ZNF707.RCADE	0.0035860071657110235	3826	6269	0.13	0.091	-0.039
HNF4A_M05803_1.94d	0.0037901038545042312	884	1078	0.174	0.113	-0.061
TEF_M06185_1.94d	0.00388535018616364	164	335	0.122	0.072	-0.05
IRF6_M08835_1.94d	0.0039764548145524705	134	224	0.149	0.085	-0.064
BACH1_M06885_1.94d	0.004031062884453399	1475	1826	0.244	0.183	-0.061
NFIA_M08959_1.94d	0.004053057046397984	3628	5136	0.195	0.151	-0.044
FOXA1_M01044_1.94d	0.004176370282688755	538	827	0.158	0.096	-0.062
NFAT5_M05930_1.94d	0.004251532601048342	895	1271	0.143	0.087	-0.056
ZNF121_M10357_1.94d	0.0047771528189868954	24097	33397	0.109	0.127	0.019
CEBPA_M08526_1.94d	0.004850809905243314	479	744	0.094	0.157	0.063
ZNF283_ZNF283.RCADE	0.005558098050729265	36200	45125	0.142	0.124	-0.018
GATA1_M08711_1.94d	0.005569195221036635	167	234	0.132	0.09	-0.042
SKOR2_M09135_1.94d	0.005647237886236772	216	353	0.13	0.074	-0.056
SREBF1_M09969_1.94d	0.006024567695130796	1242	1995	0.093	0.143	0.05
ZNF483_ZNF483.RCADE	0.006041359674227908	3471	5239	0.188	0.146	-0.041
GFI1_M08721_1.94d	0.006325739674522286	1774	2936	0.087	0.132	0.044
ZNF415_M10315_1.94d	0.006444802054125407	196	286	0.122	0.077	-0.046
IRX5_M05857_1.94d	0.00659523470660238	246	347	0.122	0.069	-0.053
DBP_M05613_1.94d	0.006768078667610442	75	138	0.173	0.094	-0.079
ZNF564_ZNF564.RCADE	0.006959781058958352	713	1123	0.139	0.085	-0.054
TLX1_M06827_1.94d	0.006986626386140662	2880	4515	0.139	0.179	0.04
FOXK1_M01020_1.94d	0.007135925010359102	340	528	0.182	0.121	-0.061
ZNF879_ZNF879.RCADE	0.0072171940057233035	5117	12625	0.047	0.08	0.032
IRX2_M05856_1.94d	0.008279674716651864	223	364	0.126	0.077	-0.049
ZNF467_M10385_1.94d	0.008741452311990184	23730	37905	0.124	0.105	-0.019
ZNF792_ZNF792.MEME	0.00883534600627504	30091	30939	0.171	0.151	-0.02
TEAD3_M06181_1.94d	0.009575609989641904	629	1078	0.145	0.092	-0.053
IRF6_M08837_1.94d	0.00977427449270663	114	194	0.105	0.155	0.049
NR2E3_M01990_1.94d	0.010790844132666016	922	1700	0.097	0.145	0.048
ARGFX_M09429_1.94d	0.011046544577262365	343	2630	0.067	0.119	0.052
RBAK_RBAK.RCADE	0.011447711508260764	11417	16616	0.126	0.102	-0.023
STAT6_M06798_1.94d	0.011677379435688702	830	1278	0.151	0.1	-0.05
EGR1_M05640_1.94d	0.012156101928425943	2664	2989	0.191	0.237	0.046
ZNF37A_M10345_1.94d	0.01264970773334678	9356	14119	0.108	0.084	-0.024
EGR3_M05644_1.94d	0.012678930747632919	3325	3685	0.173	0.215	0.042
HOXA2_M08798_1.94d	0.013255197453780666	261	1339	0.061	0.113	0.051
GMEB1_M08733_1.94d	0.013440510778547892	69	73	0.1	0.26	0.16
NFIB_M05937_1.94d	0.013684153535973641	1807	3010	0.199	0.153	-0.046
PBX1_M09053_1.94d	0.013938572350144694	247	417	0.13	0.082	-0.048
ZNF558_ZNF558.RCADE	0.014114429977126605	3004	7128	0.053	0.088	0.035
T_M09203_1.94d	0.014207080115556896	398	797	0.07	0.128	0.058
NFIA_M05935_1.94d	0.01460669494838542	1818	3015	0.197	0.152	-0.046
SPDEF_M06135_1.94d	0.014781823452887652	199	262	0.196	0.145	-0.051
STAT5A_M04818_1.94d	0.015080707645726447	821	1258	0.136	0.084	-0.052
ZNF524_M09377_1.94d	0.015404884107758381	1731	2199	0.065	0.107	0.042
HOXC10_M05821_1.94d	0.015452688765443041	125	222	0.128	0.086	-0.042
ATF6_M10064_1.94d	0.01654295170280599	440	651	0.143	0.097	-0.046
HSF5_M09723_1.94d	0.016720908625449907	168	293	0.149	0.089	-0.06
ZNF611_ZNF611.RCADE	0.017047657191386793	16991	23358	0.168	0.146	-0.021
ZNF880_ZNF880.RCADE	0.01859960246194869	67919	105460	0.098	0.087	-0.011
LEF1_M02162_1.94d	0.019067049928758777	543	847	0.144	0.094	-0.049
ZIM2_ZIM2.MEME	0.019159979833749945	15690	20368	0.139	0.119	-0.02
TFEC_M06207_1.94d	0.019965207640699794	352	519	0.182	0.119	-0.062
KLF1_M00616_1.94d	0.020025650198486025	8406	10221	0.161	0.134	-0.027
SCRT2_M06080_1.94d	0.02018442559688894	619	3044	0.107	0.149	0.043
ZNF182_ZNF182.RCADE	0.020211082209208274	14261	23110	0.057	0.077	0.02
EBF1_M05639_1.94d	0.020757236812250186	2228	2853	0.153	0.113	-0.039
ZNF619_ZNF619.MEME	0.02076064543426585	6761	9410	0.154	0.127	-0.027
ZNF382_M10422_1.94d	0.02081667127946624	1103	3470	0.121	0.083	-0.038
EVX2_M05703_1.94d	0.02147350728825977	203	358	0.044	0.092	0.048
ZSCAN30_M10388_1.94d	0.022121704023583932	12007	15832	0.158	0.136	-0.022
MTF1_M05917_1.94d	0.022259483435062472	591	1326	0.161	0.114	-0.047
ZNF860_ZNF860.RCADE	0.02228315652448277	8943	12643	0.146	0.123	-0.024
ELF1_M09509_1.94d	0.022340723839162874	396	575	0.29	0.224	-0.066
ATOH1_M08943_1.94d	0.02293765244826932	277	560	0.108	0.059	-0.049
ZNF519_ZNF519.RCADE	0.023162476945933513	33492	45040	0.111	0.125	0.014
ZNF527_ZNF527.RCADE	0.023542863957266583	10753	15638	0.104	0.124	0.02
TFAP4_M10006_1.94d	0.023786972634341166	639	1547	0.07	0.123	0.053
ZNF528_M10374_1.94d	0.02441173932253218	949	1556	0.151	0.108	-0.043
ZNF93_ZNF93.RCADE	0.024441807376568148	38113	47538	0.173	0.158	-0.015
ZNF555_ZNF555.MEME	0.025861748196830573	5672	8827	0.178	0.15	-0.028
NR1I3_M08995_1.94d	0.02656315060999747	367	2678	0.098	0.14	0.042
NR4A1_M09891_1.94d	0.02663360614189284	539	773	0.122	0.075	-0.047
DMBX1_M05620_1.94d	0.027420986292268294	179	299	0.128	0.094	-0.035
FOXM1_M01025_1.94d	0.027510628656580532	221	286	0.122	0.084	-0.038
ZNF468_ZNF468.RCADE	0.02770916890171447	13961	17488	0.131	0.111	-0.019
ZNF765_ZNF765.RCADE	0.0280328795460563	14773	18736	0.176	0.155	-0.021
ZNF331_M10437_1.94d	0.02828526634212855	5703	7038	0.164	0.137	-0.027
ZNF10_ZNF10.RCADE	0.02966610154983428	5128	6849	0.112	0.087	-0.025
EVX1_M05702_1.94d	0.029897029997976877	218	397	0.037	0.091	0.054
ELF1_M09501_1.94d	0.03000366103898359	410	611	0.273	0.214	-0.059
ZNF444_M09371_1.94d	0.03050935878495626	26596	41375	0.116	0.101	-0.015
ZNF566_ZNF566.RCADE	0.03167400472304167	13246	15551	0.17	0.148	-0.021
HMBOX1_M08773_1.94d	0.03193051039099543	111	215	0.126	0.088	-0.038
ZFP14_ZFP14.RCADE	0.031959604806564464	5978	8305	0.14	0.116	-0.024
TBX20_M06158_1.94d	0.03212632950944727	918	1459	0.061	0.103	0.042
ATOH1_M08953_1.94d	0.03239673965193855	289	513	0.121	0.06	-0.061
BBX_M08506_1.94d	0.03251462630916842	440	723	0.03	0.089	0.059
LCOR_M02074_1.94d	0.033071924427060716	868	4329	0.083	0.12	0.037
XBP1_M06228_1.94d	0.033110167953430074	241	313	0.17	0.125	-0.046
ZBTB49_M06234_1.94d	0.03312949880487176	709	1057	0.157	0.112	-0.045
KLF15_M08874_1.94d	0.03342952660051941	13549	17717	0.128	0.108	-0.02
ZNF222_ZNF222.RCADE	0.03344244298422931	1131	1888	0.131	0.092	-0.039
GRHL1_M08737_1.94d	0.034016563630796734	126	168	0.246	0.19	-0.056
ZNF281_M10446_1.94d	0.03420368354231455	20105	29283	0.137	0.12	-0.017
SP1_M09179_1.94d	0.034781318823410484	7337	9703	0.142	0.117	-0.024
SMAD3_M06083_1.94d	0.03525822690765723	277	364	0.134	0.071	-0.062
ZNF267_ZNF267.RCADE	0.03648497743081788	27827	33147	0.149	0.133	-0.016
ZNF394_M10376_1.94d	0.03679295138173786	10240	12083	0.143	0.122	-0.021
SOX11_M02178_1.94d	0.03827803300268578	393	617	0.12	0.076	-0.043
ZSCAN1_M09407_1.94d	0.038624709731162235	9739	14358	0.065	0.043	-0.022
SREBF1_M09970_1.94d	0.038714894475276304	272	429	0.21	0.147	-0.063
ZNF148_M09349_1.94d	0.0420427409510542	14465	23138	0.131	0.114	-0.018
MAZ_M10356_1.94d	0.042607243092597315	14117	19980	0.141	0.123	-0.018
POU4F1_M09918_1.94d	0.042696652774242484	394	602	0.084	0.035	-0.049
ZNF79_ZNF79.RCADE	0.042719183642697126	1191	3756	0.063	0.097	0.034
ARGFX_M09430_1.94d	0.04323717807136972	336	2486	0.065	0.11	0.044
ZNF69_ZNF69.MEME	0.043374471052713005	1178	1671	0.158	0.12	-0.038
MLXIPL_M05908_1.94d	0.04355405245565119	231	396	0.173	0.119	-0.054
ZNF98_M10322_1.94d	0.044252236339159576	11436	18602	0.063	0.081	0.018
ZNF484_ZNF484.RCADE	0.04425906477849742	17976	22777	0.123	0.106	-0.016
POU4F1_M09911_1.94d	0.04523987212339829	317	512	0.088	0.033	-0.055
ZNF18_ZNF18.MEME	0.04573356657115249	2966	4374	0.085	0.112	0.028
ZNF212_ZNF212.MEME	0.046054173189433896	43596	62003	0.058	0.07	0.012
ZNF274_M09345_1.94d	0.046462756622309136	593	1086	0.121	0.079	-0.042
MITF_M09237_1.94d	0.04660080549434035	430	646	0.147	0.192	0.045
ZNF565_ZNF565.RCADE	0.04661628493003823	931	1541	0.149	0.112	-0.038
GCM1_M08719_1.94d	0.04669941241850485	298	400	0.124	0.172	0.048
ATOH7_M09989_1.94d	0.04680537225908919	1868	2650	0.151	0.117	-0.034
NFIX_M05942_1.94d	0.0475672900250254	1993	3361	0.183	0.148	-0.036
ZNF33B_ZNF33B.RCADE	0.04826440657623868	789	4760	0.099	0.134	0.036
SP2_M10360_1.94d	0.04829719522923692	8745	10201	0.152	0.129	-0.022
MLX_M08929_1.94d	0.04833943220932588	955	1533	0.094	0.135	0.041
E2F6_M03012_1.94d	0.048421552368547456	6255	8953	0.114	0.091	-0.023
ZNF264_ZNF264.RCADE	0.04888351112151591	3226	4152	0.157	0.129	-0.028
ZNF436_M10428_1.94d	0.049336149358267696	4028	5778	0.145	0.119	-0.027
ZFHX3_M06847_1.94d	0.04938728183420795	385	553	0.096	0.047	-0.049
THRA_M10017_1.94d	0.05040502671220025	1910	6112	0.125	0.156	0.03
PURA_M06743_1.94d	0.05057386061473737	24403	37531	0.117	0.104	-0.014
KLF15_M08876_1.94d	0.05099597473318743	12133	16630	0.149	0.129	-0.019
ZNF594_M10414_1.94d	0.05279452215887245	3031	5230	0.158	0.13	-0.028
ZNF202_ZNF202.MEME	0.052807117182611066	4431	5678	0.124	0.148	0.025
ETV6_M05700_1.94d	0.05287411980459429	1099	1552	0.187	0.149	-0.039
FOXC1_M05716_1.94d	0.05311063352106968	503	874	0.099	0.058	-0.041
ZNF140_M10354_1.94d	0.05332727413056924	3788	5038	0.143	0.117	-0.026
ZNF224_ZNF224.RCADE	0.053764711213914615	5147	8074	0.072	0.095	0.023
ZNF16_M10342_1.94d	0.05378335593590269	2206	3446	0.13	0.099	-0.031
EGR1_M08604_1.94d	0.05483617663376825	3518	4026	0.175	0.206	0.031
EN2_M05669_1.94d	0.05532993834411817	217	350	0.097	0.054	-0.042
E2F4_M06494_1.94d	0.05579274453479744	95	113	0.189	0.142	-0.048
ZNF675_ZNF675.RCADE	0.05758507333238112	5208	6238	0.138	0.115	-0.023
ZNF274_ZNF274.RCADE	0.0576642463928774	648	1107	0.13	0.091	-0.038
SOX17_M10294_1.94d	0.057726180192712424	494	955	0.109	0.069	-0.04
ZNF534_ZNF534.RCADE	0.05820217115558415	5100	5977	0.143	0.119	-0.024
HMBOX1_M05792_1.94d	0.059333952467157586	123	216	0.13	0.093	-0.037
WT1_M00579_1.94d	0.05975018907675086	4772	6685	0.104	0.08	-0.025
ZSCAN4_M09417_1.94d	0.06015299760074826	2038	2867	0.107	0.078	-0.028
GMEB1_M02116_1.94d	0.06026204202914439	88	76	0.239	0.171	-0.068
YY1_M09317_1.94d	0.06092736247164388	1188	2226	0.19	0.15	-0.04
SOX8_M06116_1.94d	0.06104566736203033	364	1961	0.082	0.046	-0.036
XPA_M09278_1.94d	0.06115377966576862	5164	7955	0.078	0.099	0.022
NOBOX_M01232_1.94d	0.06145718129001938	216	350	0.097	0.063	-0.034
FOXI1_M08681_1.94d	0.06171943998466541	515	892	0.142	0.101	-0.041
ZNF492_ZNF492.RCADE	0.062345835921532575	11464	19852	0.059	0.076	0.017
ZNF596_M10405_1.94d	0.06317181605227323	16243	23078	0.091	0.106	0.015
ZNF669_M10411_1.94d	0.06420100466855022	2021	2990	0.176	0.143	-0.033
ZNF174_M09335_1.94d	0.06457773601619152	503	754	0.151	0.11	-0.041
DMRT2_M00897_1.94d	0.06462767387701902	258	387	0.085	0.041	-0.044
ZNF141_ZNF141.RCADE	0.06466453437929125	11542	17945	0.171	0.153	-0.018
ZNF627_ZNF627.RCADE	0.06730582091348049	479	773	0.111	0.072	-0.038
TFCP2_M09261_1.94d	0.0681350685224076	1172	2219	0.129	0.091	-0.038
BARX1_M08498_1.94d	0.06821074772687785	287	464	0.049	0.091	0.042
ZFX_M06848_1.94d	0.06839621588773584	15789	18022	0.164	0.148	-0.017
ZNF132_ZNF132.RCADE	0.06878449106591869	18074	28259	0.106	0.092	-0.014
CEBPZ_M06474_1.94d	0.069139691211048	755	1650	0.15	0.115	-0.035
ELF3_M05650_1.94d	0.07239220580993896	457	741	0.254	0.206	-0.047
ZNF785_ZNF785.MEME	0.07358695509967278	22817	34279	0.057	0.043	-0.014
ZSCAN31_M10415_1.94d	0.07482834223118395	853	1349	0.156	0.121	-0.035
ZNF740_M09391_1.94d	0.07484126719042071	13378	20605	0.115	0.099	-0.016
ZNF432_ZNF432.RCADE	0.07603428637175559	79246	109483	0.091	0.083	-0.008
ZNF331_ZNF331.RCADE	0.07816919472086445	2971	4065	0.142	0.118	-0.024
ZNF790_ZNF790.MEME	0.07847612436455668	1086	3007	0.117	0.087	-0.029
ZNF540_ZNF540.MEME	0.07925031982112048	141	202	0.113	0.079	-0.034
HOXA2_M05813_1.94d	0.07935320257474267	199	367	0.04	0.079	0.039
ZNF441_ZNF441.RCADE	0.08089944944534157	7493	8820	0.161	0.182	0.021
TLX1_M01240_1.94d	0.08199451745009606	265	431	0.102	0.065	-0.037
LHX2_M01233_1.94d	0.08280187359538552	204	341	0.118	0.079	-0.038
ZNF816_M10368_1.94d	0.08291011929061794	3528	4980	0.134	0.111	-0.023
ZNF71_M10438_1.94d	0.08366956182693226	16280	24154	0.1	0.087	-0.014
DMRTC2_M09488_1.94d	0.08638973201919184	316	673	0.092	0.053	-0.038
PPARA_M09922_1.94d	0.08640238175030987	1116	3245	0.117	0.149	0.031
ZBTB7A_M06235_1.94d	0.08667976218865814	1214	1629	0.121	0.155	0.034
CLOCK_M08534_1.94d	0.08704504329393986	869	1377	0.096	0.131	0.035
KDM2B_M00877_1.94d	0.08722153711842277	92	114	0.13	0.079	-0.051
HIC2_M05787_1.94d	0.0882246259547414	2772	4057	0.105	0.128	0.023
ZSCAN5A_M09419_1.94d	0.08843783527842107	2432	3421	0.132	0.107	-0.025
FOXQ1_M08701_1.94d	0.08893866096287932	402	642	0.122	0.086	-0.036
ZKSCAN3_ZKSCAN3.RCADE	0.08984895072831432	1035	1344	0.138	0.106	-0.033
ZFP3_M10419_1.94d	0.09064973163753788	1252	1910	0.142	0.112	-0.03
CREB3_M10072_1.94d	0.09105518348449908	374	598	0.179	0.137	-0.042
FOXP1_M10259_1.94d	0.09174990273441767	498	764	0.12	0.082	-0.038
STAT1_M06794_1.94d	0.09177409750576755	1155	1912	0.155	0.123	-0.032
ZNF460_M09373_1.94d	0.09220664605984182	4589	5936	0.125	0.102	-0.023
VENTX_M10022_1.94d	0.09268244627821584	192	1181	0.094	0.124	0.031
ATF3_M08485_1.94d	0.09382433855345264	347	394	0.19	0.14	-0.051
PBX1_M09055_1.94d	0.09422290194840281	343	595	0.146	0.111	-0.035
ZNF101_ZNF101.RCADE	0.09446584828982527	3661	4559	0.146	0.123	-0.023
ZBTB7C_M06237_1.94d	0.09685506464537032	1215	1478	0.101	0.133	0.031
ZNF136_ZNF136.RCADE	0.09739852792174876	1002	3317	0.043	0.078	0.035
ZBTB18_M06244_1.94d	0.09793659499593542	1026	1592	0.1	0.068	-0.032
HOXB2_M05816_1.94d	0.09851217149456569	205	353	0.049	0.085	0.036
POU6F2_M06021_1.94d	0.09866176540159481	312	491	0.074	0.112	0.038
NR4A2_M05962_1.94d	0.09889851611426735	629	938	0.114	0.08	-0.035
PATZ1_M10432_1.94d	0.09970704423177745	10610	14382	0.152	0.135	-0.017
ATOH7_M00242_1.94d	0.10043387549912383	889	1221	0.141	0.104	-0.037
ZNF30_ZNF30.RCADE	0.10065761469028608	20474	26005	0.137	0.123	-0.013
HKR1_HKR1.RCADE	0.10091987831347737	21689	27892	0.129	0.117	-0.012
ZNF385D_M09365_1.94d	0.10166512125194004	74	80	0.135	0.175	0.04
MAFF_M09793_1.94d	0.10253008135485919	1200	1564	0.178	0.144	-0.034
RUNX1_M09108_1.94d	0.10379217625962361	728	1576	0.136	0.105	-0.031
ZNF205_ZNF205.RCADE	0.10514610986716501	262	386	0.126	0.091	-0.035
ZBTB48_M10336_1.94d	0.10530405354657274	561	688	0.121	0.087	-0.034
HOXA10_M09661_1.94d	0.10644166525239582	44	74	0.1	0.216	0.116
EHF_M06390_1.94d	0.10675023706141111	539	845	0.232	0.192	-0.04
ZFX_M02702_1.94d	0.10905095704960356	10696	14147	0.126	0.141	0.015
ZIC1_M09323_1.94d	0.1093946713616234	2983	3477	0.156	0.131	-0.024
ZKSCAN3_M06246_1.94d	0.10965518642310901	525	752	0.133	0.1	-0.034
SOX18_M06097_1.94d	0.10983940947217805	341	1986	0.076	0.043	-0.033
ZNF506_ZNF506.MEME	0.11000300772293277	4922	7650	0.109	0.09	-0.018
HELT_M08767_1.94d	0.11006151447196046	1270	2036	0.101	0.132	0.031
REST_M02696_1.94d	0.11089887025774497	2760	3661	0.15	0.127	-0.023
DMRT2_M00898_1.94d	0.1121498564406554	162	302	0.056	0.026	-0.029
ZNF641_ZNF641.RCADE	0.11396671100111982	2055	3556	0.077	0.052	-0.026
ZNF669_ZNF669.RCADE	0.11485537122591749	988	1204	0.168	0.135	-0.033
ZNF7_ZNF7.RCADE	0.11521574852454447	1010	3542	0.104	0.132	0.028
ARNTL_M05565_1.94d	0.115487024865365	409	604	0.191	0.147	-0.043
EHF_M05647_1.94d	0.11558313308285048	430	691	0.244	0.203	-0.042
ZNF263_ZNF263.RCADE	0.11705313678656269	7689	10339	0.124	0.107	-0.017
DPRX_M05622_1.94d	0.11802261724126156	228	359	0.118	0.089	-0.029
NR4A1_M09892_1.94d	0.11920062290460837	601	1104	0.12	0.088	-0.032
NRF1_M05963_1.94d	0.11957133689002541	1208	1224	0.234	0.196	-0.038
PRDM4_M06025_1.94d	0.12010751345516521	977	1372	0.114	0.085	-0.028
KLF11_M08878_1.94d	0.12031473355157742	10001	12382	0.136	0.119	-0.016
HOXA13_M01268_1.94d	0.12052168801135774	332	467	0.105	0.073	-0.033
NFIA_M08961_1.94d	0.12067597293867284	2572	4017	0.185	0.16	-0.026
ZFP14_M10309_1.94d	0.1216917452312242	2778	4409	0.143	0.121	-0.022
E2F7_M08594_1.94d	0.1220792655841639	509	794	0.063	0.097	0.034
ZNF530_ZNF530.RCADE	0.12284632733802373	13665	18902	0.147	0.133	-0.014
RORA_M06062_1.94d	0.12331774578829602	720	1203	0.085	0.115	0.03
NFAT5_M08955_1.94d	0.12649854184148415	462	689	0.113	0.08	-0.033
E2F1_M05625_1.94d	0.1266334778938367	270	327	0.167	0.128	-0.038
ZNF285_ZNF285.MEME	0.12734634867076755	500	870	0.122	0.091	-0.031
SOX13_M10297_1.94d	0.12779228518925492	533	996	0.098	0.065	-0.032
ZNF223_ZNF223.MEME	0.12817046294904264	2872	4019	0.16	0.137	-0.023
SMAD1_M09137_1.94d	0.12883964212078938	244	291	0.123	0.076	-0.047
ZNF543_ZNF543.RCADE	0.13143695081435827	11078	11834	0.152	0.136	-0.016
ZNF778_ZNF778.RCADE	0.13195309866292074	1515	2087	0.145	0.119	-0.026
HIVEP1_M06846_1.94d	0.13259282002144548	1543	2122	0.176	0.148	-0.028
ZNF653_M07152_1.94d	0.13264296443340792	152	224	0.053	0.076	0.023
STAT3_M05480_1.94d	0.1336120076814587	1590	2462	0.162	0.136	-0.027
HES5_M05779_1.94d	0.135772435147534	1199	1822	0.09	0.12	0.03
ZNF311_ZNF311.MEME	0.13906574845012298	23213	23318	0.173	0.16	-0.012
ZNF816_ZNF816.RCADE	0.14162485881991604	7593	11481	0.128	0.113	-0.016
ZFP1_M10308_1.94d	0.14202716475653562	1155	1871	0.049	0.077	0.028
ZNF189_ZNF189.RCADE	0.14234137901683427	3621	4861	0.138	0.118	-0.02
BCL6_M09453_1.94d	0.14254896445354037	468	817	0.135	0.103	-0.032
ATF3_M08483_1.94d	0.14282359647817686	408	475	0.181	0.141	-0.04
ZBTB2_M09292_1.94d	0.14436537516219364	103	163	0.194	0.166	-0.029
STAT4_M06797_1.94d	0.14454168220302505	1023	1741	0.109	0.083	-0.027
MITF_M00255_1.94d	0.14643345791508477	431	665	0.195	0.159	-0.035
ZNF681_ZNF681.RCADE	0.14648513496077117	1625	2584	0.127	0.103	-0.024
KLF10_M08863_1.94d	0.14674432851387761	15031	18153	0.133	0.12	-0.013
USF1_M06218_1.94d	0.14968285312331459	432	691	0.183	0.143	-0.04
ZNF33A_M10364_1.94d	0.15107555504198572	788	1465	0.145	0.174	0.029
SOX21_M06102_1.94d	0.15163329715606985	350	592	0.097	0.061	-0.036
ATOH7_M09990_1.94d	0.1540714504549661	296	620	0.111	0.076	-0.036
ZNF41_M10352_1.94d	0.15475607690619395	5855	12183	0.14	0.124	-0.016
ERF_M05673_1.94d	0.1558409105081812	300	545	0.217	0.182	-0.035
HELT_M08761_1.94d	0.15641352890423357	1238	1992	0.099	0.126	0.027
KLF10_M08865_1.94d	0.15771866760091302	21985	27835	0.134	0.122	-0.011
GBX2_M05758_1.94d	0.15875506588716415	230	345	0.109	0.081	-0.028
TFCP2_M09235_1.94d	0.1590051894428136	857	1907	0.112	0.08	-0.032
NKX2-1_M08975_1.94d	0.15930670775918454	1102	2536	0.106	0.137	0.031
ZNF213_M10324_1.94d	0.15945959613999539	5223	7290	0.162	0.18	0.018
HOXA10_M09689_1.94d	0.15998919098847642	52	90	0.1	0.189	0.089
SOX13_M10296_1.94d	0.16069550184421633	457	885	0.101	0.07	-0.031
CLOCK_M08987_1.94d	0.16137477403636036	445	694	0.126	0.156	0.03
ZNF597_M09381_1.94d	0.16149428785565512	1505	2796	0.172	0.145	-0.027
FOXA1_M08669_1.94d	0.16162595133497926	562	845	0.142	0.111	-0.031
FOXP3_M08699_1.94d	0.16223436260132007	252	414	0.083	0.051	-0.033
ZFP82_M10394_1.94d	0.1624742014238041	899	1562	0.079	0.052	-0.027
MEOX2_M05899_1.94d	0.162476097244596	182	343	0.093	0.067	-0.026
HELT_M08763_1.94d	0.16253447820858435	1587	2473	0.117	0.142	0.025
ZSCAN22_M10335_1.94d	0.16367406722669187	12356	15101	0.129	0.116	-0.013
SPIC_M06140_1.94d	0.1637037209925991	1244	4066	0.148	0.124	-0.023
MNT_M05909_1.94d	0.1643271000348896	967	1534	0.089	0.117	0.028
ZNF322_M10383_1.94d	0.16493783939764806	9365	10497	0.161	0.146	-0.015
SRY_M06144_1.94d	0.16645255407550041	357	671	0.084	0.051	-0.033
ATF3_M09744_1.94d	0.16664832293990473	418	472	0.182	0.144	-0.038
IRX1_M08847_1.94d	0.1666970970947782	373	756	0.11	0.074	-0.036
ZNF350_M10429_1.94d	0.16726946791346342	908	1441	0.138	0.112	-0.025
ZNF675_M10406_1.94d	0.16914135522550144	1665	2365	0.112	0.09	-0.022
E2F4_M05636_1.94d	0.16915036131622885	237	436	0.139	0.106	-0.034
GLI2_M05763_1.94d	0.1697334373617736	2300	3109	0.127	0.107	-0.02
TBR1_M06149_1.94d	0.1697766676108592	569	943	0.049	0.078	0.029
OSR2_M09027_1.94d	0.16997196453919905	429	743	0.119	0.089	-0.03
PRDM14_M06945_1.94d	0.17034818350431313	636	1318	0.086	0.113	0.027
SNAI1_M09139_1.94d	0.17056684374348097	3541	5451	0.095	0.112	0.017
ZBTB7B_M09311_1.94d	0.17110818691198015	1065	1559	0.127	0.153	0.027
FLI1_M05706_1.94d	0.17299837956796082	194	295	0.242	0.21	-0.032
SPZ1_M04770_1.94d	0.17450464889506334	5106	7634	0.12	0.104	-0.016
HAND1_M08969_1.94d	0.17652243089380504	3409	4204	0.171	0.151	-0.02
PATZ1_M04345_1.94d	0.17881203781913424	9285	13501	0.136	0.123	-0.014
ZNF74_ZNF74.MEME	0.17974591824413322	705	1898	0.085	0.112	0.027
BHLHE22_M05582_1.94d	0.18026578747745792	319	515	0.091	0.056	-0.035
ARID3A_M00140_1.94d	0.18039130530907288	234	450	0.064	0.036	-0.029
TP63_M06215_1.94d	0.18127129820720622	419	625	0.129	0.096	-0.033
ZNF528_ZNF528.RCADE	0.1830723591990686	1971	2814	0.159	0.138	-0.021
ZNF75D_ZNF75D.RCADE	0.18367319388603132	1292	1845	0.128	0.106	-0.023
ATOH1_M09441_1.94d	0.18439289172221063	1364	1915	0.141	0.118	-0.023
GTF3A_M10410_1.94d	0.18632200272338684	2302	3384	0.124	0.105	-0.02
OLIG1_M05965_1.94d	0.18687202607647235	318	466	0.091	0.056	-0.035
ZNF383_ZNF383.RCADE	0.1870047928248273	40536	46976	0.142	0.134	-0.008
CREB3L4_M10091_1.94d	0.18833734858368723	536	819	0.174	0.142	-0.032
CEBPD_M05591_1.94d	0.18853249175755393	60	78	0.1	0.179	0.079
CEBPG_M05594_1.94d	0.18853249175755393	60	78	0.1	0.179	0.079
HOXC11_M05822_1.94d	0.18899488092656358	107	157	0.121	0.096	-0.026
HAND1_M08971_1.94d	0.189782914122142	2989	3697	0.171	0.151	-0.02
SOX10_M10292_1.94d	0.19003374034316034	588	983	0.104	0.077	-0.026
ZNF513_M10396_1.94d	0.1905358202954659	6007	9982	0.074	0.059	-0.015
ZNF431_ZNF431.MEME	0.19082426572913325	3419	4447	0.152	0.133	-0.018
MESP1_M05902_1.94d	0.19131790198935616	1631	2728	0.096	0.117	0.021
BCL6B_M09457_1.94d	0.19148448955312136	444	798	0.126	0.098	-0.028
TBR1_M06148_1.94d	0.19257486480936925	542	887	0.059	0.087	0.028
HES5_M08757_1.94d	0.19538621834165437	1852	2791	0.121	0.143	0.022
TBX6_M09211_1.94d	0.1961154401067129	779	1222	0.074	0.1	0.025
ZNF254_ZNF254.RCADE	0.19689045022203522	2059	3384	0.127	0.107	-0.02
GRHL2_M06916_1.94d	0.19801929434939491	747	1694	0.159	0.188	0.029
EOMES_M05671_1.94d	0.19883593882355233	600	965	0.058	0.084	0.026
NKX1-1_M01370_1.94d	0.19953291226674197	313	1366	0.096	0.121	0.025
FOXB1_M05711_1.94d	0.19983904941561004	771	1189	0.093	0.066	-0.028
RUNX3_M06067_1.94d	0.20049320526152048	122	239	0.156	0.13	-0.026
NR1I3_M07568_1.94d	0.2005145537986175	793	983	0.137	0.111	-0.027
ZNF320_M10320_1.94d	0.2012691095109893	18331	20883	0.137	0.127	-0.011
ALX1_M05586_1.94d	0.201697568227161	212	422	0.075	0.047	-0.028
ZNF100_ZNF100.RCADE	0.20237906017152685	12168	13842	0.152	0.165	0.013
ZNF382_ZNF382.RCADE	0.20421808137796016	1255	3683	0.114	0.093	-0.021
ZEB1_M05322_1.94d	0.20548749028722912	1863	3003	0.138	0.159	0.021
SP1_M09185_1.94d	0.2058870347448999	9010	11003	0.14	0.127	-0.014
SOX7_M06111_1.94d	0.20754131657075803	452	792	0.097	0.068	-0.029
ZNF655_M00582_1.94d	0.20766485841609506	352	1100	0.082	0.109	0.027
ZNF417_ZNF417.RCADE	0.20872488420715019	3135	4075	0.192	0.213	0.021
GCM1_M05761_1.94d	0.20914910695228228	464	1041	0.14	0.113	-0.027
ZNF184_ZNF184.RCADE	0.20922207372247614	1329	2054	0.132	0.111	-0.022
ZNF276_M09347_1.94d	0.21089239970725937	287	579	0.132	0.102	-0.031
ATOH7_M09817_1.94d	0.2123314169211441	1663	2420	0.129	0.107	-0.022
SPI1_M06138_1.94d	0.21542500433163525	1155	4096	0.142	0.121	-0.021
HLF_M05791_1.94d	0.21593844047232813	117	230	0.137	0.113	-0.024
ZNF454_M10047_1.94d	0.21637958469783658	2648	2915	0.165	0.186	0.022
GSC2_M05776_1.94d	0.2163898913540564	286	464	0.126	0.097	-0.029
GLI1_M08727_1.94d	0.21661872379124747	2614	3515	0.13	0.112	-0.018
FOXA1_M08671_1.94d	0.21670315816700536	911	1326	0.12	0.094	-0.025
AC138696.1_M09315_1.94d	0.2174829223976713	716	1114	0.137	0.111	-0.026
GLIS2_M08731_1.94d	0.21845163559154057	3793	6524	0.085	0.068	-0.017
KLF16_M05868_1.94d	0.21930993539226273	10382	13716	0.152	0.139	-0.013
HOXB3_M05817_1.94d	0.22188378372159667	214	355	0.098	0.07	-0.028
KLF17_M08880_1.94d	0.22213401813690525	4985	6887	0.113	0.099	-0.014
ATOH1_M08510_1.94d	0.22279912130510104	314	498	0.076	0.044	-0.032
SP8_M06131_1.94d	0.22411412590092783	8936	13243	0.142	0.129	-0.013
PRDM9_PRDM9.RCADE	0.22473571688646632	49222	65593	0.113	0.106	-0.007
FOXA1_M09574_1.94d	0.22494916712342472	1036	1601	0.107	0.084	-0.023
ATOH1_M08949_1.94d	0.22515539144835328	256	471	0.09	0.055	-0.035
ZSCAN5C_M10321_1.94d	0.2251894592665984	756	1197	0.132	0.109	-0.024
BHLHA15_M09899_1.94d	0.2260627017298713	299	492	0.09	0.061	-0.029
ALX1_M08464_1.94d	0.2282130014775814	229	504	0.083	0.05	-0.033
STAT5A_M06793_1.94d	0.22862426221383902	804	1298	0.111	0.086	-0.024
KLF1_M00554_1.94d	0.22866510977265675	4705	4646	0.166	0.148	-0.018
ZNF248_ZNF248.RCADE	0.23123533577852295	576	2939	0.106	0.128	0.022
ZNF671_ZNF671.RCADE	0.2319955956706956	1390	2042	0.122	0.102	-0.02
CCDC169-SOHLH2_M09149_1.94d	0.23240536692269176	967	1990	0.075	0.101	0.025
TEAD1_M06179_1.94d	0.23370491013876116	606	1004	0.109	0.133	0.025
ATF4_M06454_1.94d	0.23389834951863875	2196	3439	0.101	0.083	-0.018
ZNF787_M10059_1.94d	0.23779065122435383	1536	2342	0.122	0.142	0.02
ZNF154_ZNF154.RCADE	0.23875421741609348	479	2018	0.104	0.128	0.023
CDC5L_M06466_1.94d	0.23924083854106004	178	325	0.079	0.055	-0.023
NR2E1_M08999_1.94d	0.23989818052222578	375	736	0.107	0.08	-0.027
ZNF605_ZNF605.RCADE	0.24052891273996158	4428	5976	0.139	0.124	-0.015
CEBPE_M05592_1.94d	0.24063315042808975	58	76	0.1	0.171	0.071
CEBPB_M05589_1.94d	0.24063315042808975	58	76	0.1	0.171	0.071
ZNF525_ZNF525.RCADE	0.24095279443287454	286	554	0.066	0.092	0.026
ZNF774_M10380_1.94d	0.2414336041021239	37289	53288	0.092	0.098	0.007
ZNF782_ZNF782.RCADE	0.24203651193150988	1106	1726	0.115	0.093	-0.022
ZBTB7A_M09309_1.94d	0.2435044844309857	488	604	0.129	0.103	-0.026
GSX2_M05778_1.94d	0.24407563406231925	298	631	0.074	0.048	-0.026
ZNF620_ZNF620.RCADE	0.24514851440618102	884	3633	0.106	0.126	0.02
ZFP2_M07132_1.94d	0.24735057685840434	1335	2195	0.13	0.109	-0.02
LIN54_M02269_1.94d	0.2476121097128462	323	517	0.084	0.06	-0.024
FOXN2_M01021_1.94d	0.2477387504733558	231	241	0.156	0.133	-0.023
ZNF320_ZNF320.RCADE	0.24807349195087636	16062	18516	0.14	0.13	-0.01
DMRT3_M08575_1.94d	0.24832016682393032	325	672	0.08	0.055	-0.025
TBX21_M06165_1.94d	0.25143615934442154	572	901	0.063	0.087	0.024
ZNF771_M09399_1.94d	0.2519797257707934	309	465	0.12	0.095	-0.025
NKX6-1_M01395_1.94d	0.25288133462563467	123	183	0.057	0.077	0.02
FOXO6_M05746_1.94d	0.2532509180816056	472	751	0.1	0.071	-0.029
ELF1_M09516_1.94d	0.2536110186821454	360	570	0.206	0.177	-0.028
ZBTB4_M06842_1.94d	0.25384060222851423	1641	2174	0.149	0.13	-0.02
BCL11A_M05292_1.94d	0.25657374620223616	2584	5030	0.143	0.127	-0.016
SP4_M06130_1.94d	0.25724925164121193	5019	6141	0.177	0.161	-0.016
BATF3_M08502_1.94d	0.25731846982386675	490	561	0.165	0.135	-0.03
MEIS1_M09076_1.94d	0.2578752234621948	806	1412	0.115	0.09	-0.025
ZNF626_ZNF626.RCADE	0.2583748527981333	2478	3088	0.15	0.133	-0.017
GLIS1_M08729_1.94d	0.2585333202551068	5718	8543	0.101	0.088	-0.013
ZNF280A_M10358_1.94d	0.25888101935478713	723	1317	0.115	0.093	-0.022
TBX2_M09205_1.94d	0.25889138214877494	2153	3098	0.168	0.188	0.019
ZNF680_ZNF680.RCADE	0.2600214607394624	2109	3990	0.115	0.099	-0.016
ATOH1_M09091_1.94d	0.2621590890592972	890	1306	0.127	0.106	-0.021
ZNF776_ZNF776.RCADE	0.26224644506677663	8230	10077	0.155	0.168	0.013
PHOX2B_M05991_1.94d	0.2626615008728507	213	441	0.066	0.041	-0.025
ZNF585A_ZNF585A.RCADE	0.26516446981384767	715	1177	0.122	0.1	-0.021
HOXA10_M09720_1.94d	0.26631468356157273	420	1804	0.071	0.049	-0.022
ZNF805_ZNF805.RCADE	0.26760780935077044	10100	15369	0.073	0.062	-0.011
PITX3_M05995_1.94d	0.2685374558612028	446	800	0.114	0.091	-0.023
ZNF250_M10340_1.94d	0.2699774508764411	2729	4352	0.188	0.206	0.019
ETS1_M08647_1.94d	0.27026533239521877	603	977	0.166	0.138	-0.028
MECOM_M02602_1.94d	0.27204796432501666	375	661	0.077	0.053	-0.024
ZNF18_M10343_1.94d	0.27210305025875126	1182	2136	0.09	0.109	0.019
HMX1_M08775_1.94d	0.27243863979040794	304	461	0.079	0.104	0.025
ZNF586_M10439_1.94d	0.27277007975553	4476	7222	0.158	0.143	-0.014
HOXD11_M05830_1.94d	0.2737123046128147	57	98	0.1	0.163	0.063
ATF2_M08479_1.94d	0.27390104982095564	339	332	0.171	0.139	-0.033
ZNF433_ZNF433.RCADE	0.2746171550796318	284	494	0.06	0.083	0.023
NKX2-1_M08974_1.94d	0.2753366990897651	1349	2815	0.115	0.137	0.022
ETV6_M09549_1.94d	0.27627664472366176	833	1303	0.163	0.138	-0.025
MTF1_M08937_1.94d	0.2768066302309262	374	751	0.217	0.189	-0.027
NKX2-1_M08973_1.94d	0.2776813361183942	1433	2959	0.112	0.134	0.021
CDC5L_M03776_1.94d	0.28101527210447674	184	330	0.076	0.055	-0.022
MNX1_M05910_1.94d	0.28523967138855544	323	564	0.074	0.05	-0.025
ZNF324_ZNF324A.RCADE	0.28535915110823806	1921	4632	0.117	0.101	-0.016
PHOX2A_M05989_1.94d	0.2862002778633499	215	437	0.065	0.041	-0.024
ZNF44_ZNF44.RCADE	0.28651184979309763	16529	19345	0.158	0.148	-0.01
ZNF550_ZNF550.RCADE	0.2880393139523393	1868	4302	0.138	0.121	-0.017
MIXL1_M05906_1.94d	0.28849074236441485	210	352	0.057	0.08	0.022
MEOX1_M05898_1.94d	0.2895278604827509	186	330	0.048	0.07	0.021
ZNF589_M06860_1.94d	0.29015217531324644	1249	1546	0.185	0.164	-0.021
FOS_M08665_1.94d	0.2933603455634811	362	430	0.163	0.133	-0.03
IRF9_M05855_1.94d	0.2952820344592286	503	877	0.101	0.123	0.022
ZNF304_ZNF304.RCADE	0.2956491127816393	39473	46461	0.148	0.141	-0.007
AIRE_M06440_1.94d	0.29703672043974494	396	738	0.068	0.091	0.023
MYCL_M07013_1.94d	0.29842423251470573	1117	1617	0.142	0.164	0.022
ZNF257_ZNF257.RCADE	0.29995461172969107	993	1533	0.126	0.106	-0.02
HOXA10_M09613_1.94d	0.3000070040231375	49	85	0.1	0.165	0.065
ASCL1_M08474_1.94d	0.30126376604857175	3848	5347	0.152	0.138	-0.014
HES1_M08753_1.94d	0.3017759814583322	1554	2415	0.116	0.135	0.019
ZNF582_ZNF582.RCADE	0.30226070244240777	2469	3321	0.146	0.162	0.016
ZNF660_M09383_1.94d	0.3072630739199006	885	1414	0.107	0.088	-0.02
PROP1_M06027_1.94d	0.3104016195756636	193	410	0.073	0.051	-0.021
SOX9_M06121_1.94d	0.3126165721415708	549	1079	0.098	0.078	-0.021
ZNF614_ZNF614.MEME	0.31336244844745553	2153	4125	0.12	0.135	0.015
T_M09977_1.94d	0.31351204697881463	1168	2099	0.065	0.085	0.02
ZNF891_ZNF891.RCADE	0.313587992397128	7152	8546	0.164	0.152	-0.012
ZNF317_M10421_1.94d	0.3144828131698475	864	1380	0.134	0.115	-0.019
ZNF12_ZNF12.RCADE	0.3156025898711159	6645	7504	0.17	0.158	-0.013
HOXC13_M05829_1.94d	0.3161719491844026	98	198	0.112	0.086	-0.026
NR0B1_M06682_1.94d	0.3178589663585528	2817	3466	0.135	0.119	-0.015
STAT5A_M06792_1.94d	0.3185975626723785	815	1384	0.128	0.108	-0.02
ZNF714_ZNF714.RCADE	0.3188688512753437	1765	2400	0.154	0.136	-0.017
GATA1_M09589_1.94d	0.32029450057955056	400	653	0.113	0.092	-0.021
NR3C1_M05958_1.94d	0.3227104399778049	583	793	0.13	0.155	0.025
ZNF23_M09339_1.94d	0.32283603218701773	7436	9416	0.145	0.157	0.012
ZNF610_M10398_1.94d	0.32421517294174873	977	963	0.175	0.153	-0.022
MYC_M06652_1.94d	0.3252303726336706	933	1309	0.147	0.167	0.02
ZNF76_M10350_1.94d	0.32568867674725654	5948	8333	0.17	0.157	-0.013
YY1_M10305_1.94d	0.3272057169790902	477	855	0.153	0.175	0.022
FOXI1_M08679_1.94d	0.3275696749789132	369	594	0.125	0.103	-0.022
GATA1_M08713_1.94d	0.32814837511007333	99	178	0.101	0.124	0.023
NEUROD2_M05927_1.94d	0.32967394330665234	267	477	0.082	0.057	-0.026
ELK1_M05658_1.94d	0.3314645304339543	271	409	0.244	0.218	-0.026
BORCS8-MEF2B_M08912_1.94d	0.33226595595821995	315	537	0.098	0.078	-0.02
ZNF296_M09353_1.94d	0.33261570191119494	942	1286	0.133	0.114	-0.018
ZNF85_M10363_1.94d	0.33297582046166396	920	1642	0.165	0.185	0.02
ZNF2_ZNF2.MEME	0.3349285880840762	2564	2694	0.171	0.154	-0.017
PLAGL1_M06723_1.94d	0.3356676417865093	3597	4128	0.136	0.123	-0.013
ZNF708_ZNF708.RCADE	0.33716834236383997	1369	2052	0.137	0.12	-0.016
NFIA_M05936_1.94d	0.33882595573153695	660	1064	0.135	0.116	-0.019
ZNF273_M10371_1.94d	0.34265430428439714	1018	1780	0.119	0.102	-0.017
ZNF232_M06242_1.94d	0.3431607677223615	284	490	0.074	0.053	-0.021
CDX1_M08520_1.94d	0.3449668587302678	376	728	0.093	0.073	-0.02
ZNF783_ZNF783.MEME	0.34548778486721454	1997	1733	0.15	0.169	0.019
HES1_M00238_1.94d	0.34614039875119784	1401	1949	0.132	0.15	0.018
SRF_M06142_1.94d	0.34629198493787205	337	472	0.119	0.095	-0.023
RELA_M05337_1.94d	0.3490933248336041	1658	2549	0.159	0.143	-0.016
FOXC1_M01039_1.94d	0.35050059775104314	1040	2161	0.265	0.242	-0.023
E2F1_M09494_1.94d	0.3507675617408136	485	577	0.082	0.104	0.022
SOX1_M02182_1.94d	0.35102345325208517	338	545	0.107	0.086	-0.02
CDX1_M08523_1.94d	0.3511353051319277	414	756	0.092	0.071	-0.02
BCL11A_M08508_1.94d	0.3528114192678572	317	2406	0.101	0.119	0.018
BARHL2_M05570_1.94d	0.3528617049391197	283	1359	0.102	0.121	0.018
HOXA10_M09614_1.94d	0.352914650366149	404	777	0.104	0.084	-0.02
DRGX_M05623_1.94d	0.354353762605672	222	493	0.063	0.037	-0.027
BHLHE40_M05580_1.94d	0.35466901179658905	776	1190	0.09	0.112	0.022
ZIK1_ZIK1.RCADE	0.35491832643935806	2203	6169	0.091	0.105	0.014
ZNF480_ZNF480.RCADE	0.35588474455156593	2475	3454	0.118	0.105	-0.013
ZNF587_ZNF587.RCADE	0.35636719702562025	4333	6358	0.207	0.221	0.014
BARX1_M05575_1.94d	0.35713532248223023	230	431	0.061	0.042	-0.019
ETV6_M05701_1.94d	0.3580295921553187	345	497	0.209	0.187	-0.022
ZNF582_M10418_1.94d	0.35848604362380443	3751	4637	0.155	0.142	-0.013
FOXD1_M09581_1.94d	0.3586934319120433	467	879	0.043	0.064	0.021
TCFL5_M09217_1.94d	0.35938599349747724	1653	1757	0.215	0.235	0.02
RBPJL_M07039_1.94d	0.35997333853882696	1315	1866	0.15	0.133	-0.016
ATOH1_M08951_1.94d	0.360020260485444	257	436	0.082	0.055	-0.027
ZNF460_ZNF460.RCADE	0.3601256823878435	22438	29460	0.124	0.131	0.007
ZNF621_ZNF621.MEME	0.36090651444545463	2257	3207	0.131	0.117	-0.014
ATOH1_M08512_1.94d	0.3616473896198734	362	532	0.072	0.049	-0.023
EGR2_M05643_1.94d	0.3652420836054322	2606	2850	0.163	0.179	0.016
ETV6_M09550_1.94d	0.36676525072898747	550	816	0.187	0.163	-0.024
NR4A1_M06696_1.94d	0.3669006167094315	1730	2838	0.102	0.116	0.014
MAFA_M09011_1.94d	0.369323785756976	382	572	0.141	0.122	-0.019
BPTF_M04009_1.94d	0.36970948052490205	896	1382	0.095	0.078	-0.017
ZNF35_M07124_1.94d	0.37461661587028117	690	1774	0.064	0.081	0.017
ARX_M05566_1.94d	0.3758102285584174	227	488	0.07	0.043	-0.027
TET1_M00880_1.94d	0.3763467065667011	1009	881	0.192	0.171	-0.021
ZNF114_ZNF114.MEME	0.3775847159265092	793	945	0.144	0.125	-0.019
ZNF418_M10408_1.94d	0.37860820444976107	1559	4582	0.103	0.116	0.013
AR_M05563_1.94d	0.37910354457687123	576	1030	0.148	0.126	-0.021
ZBTB42_M10323_1.94d	0.3803534644533937	2350	3678	0.15	0.135	-0.015
FOXP1_M01031_1.94d	0.3809406209621309	837	1875	0.288	0.265	-0.023
RHOXF1_M06060_1.94d	0.38252874215603894	890	1694	0.117	0.101	-0.016
SIX1_M09121_1.94d	0.38269333392333904	48	85	0.1	0.059	-0.041
MGA_M05904_1.94d	0.3834100446194927	523	793	0.069	0.091	0.022
RBAK_M09331_1.94d	0.3835602895422515	431	781	0.128	0.108	-0.02
MYCL_M08941_1.94d	0.38384573152205614	1151	1654	0.117	0.134	0.017
ZNF300_ZNF300.MEME	0.38390637587772336	9057	12101	0.106	0.097	-0.009
ZNF19_ZNF19.RCADE	0.3871976524407278	3698	4720	0.119	0.108	-0.011
ZNF334_ZNF334.RCADE	0.3890315295857464	955	1789	0.066	0.083	0.017
ZNF124_ZNF124.RCADE	0.38973013761014996	3973	5964	0.105	0.095	-0.011
ZNF324B_ZNF324B.RCADE	0.390139924973972	1996	4479	0.123	0.11	-0.013
HOXA1_M05808_1.94d	0.3925890362513099	212	365	0.061	0.082	0.021
POU3F2_M10279_1.94d	0.39286737565737595	414	830	0.039	0.058	0.019
ATF2_M08481_1.94d	0.39422350178587606	347	337	0.164	0.139	-0.025
ZSCAN16_M09411_1.94d	0.39425768032113784	809	1159	0.138	0.122	-0.017
FOXF1_M04169_1.94d	0.3943257088921116	620	1380	0.071	0.088	0.017
TERF2_M01857_1.94d	0.3945695753223253	336	541	0.086	0.105	0.019
TBX15_M09201_1.94d	0.3951047715809344	1696	2446	0.079	0.093	0.014
ERG_M08653_1.94d	0.39781473479698237	278	401	0.23	0.209	-0.021
ZNF81_ZNF81.RCADE	0.3980078653438003	670	1167	0.103	0.12	0.017
SKOR1_M09133_1.94d	0.3992941646178575	203	355	0.103	0.085	-0.019
HOXA13_M09621_1.94d	0.40011064125475915	445	824	0.088	0.069	-0.018
NFKB1_M05943_1.94d	0.4010609058161603	2413	3589	0.107	0.12	0.013
HOMEZ_M05805_1.94d	0.4016157477738267	94	155	0.064	0.045	-0.019
ZNF28_ZNF28.RCADE	0.4019115159137824	11954	16317	0.146	0.138	-0.008
ZNF771_M09401_1.94d	0.4021691466761135	423	693	0.139	0.157	0.018
IRF4_M08843_1.94d	0.40267320176555166	407	671	0.135	0.154	0.018
TFEB_M06206_1.94d	0.4030806498102619	451	659	0.182	0.159	-0.022
ZFP69_ZFP69.RCADE	0.4031062007544879	1259	2087	0.126	0.112	-0.014
ZIC1_M09329_1.94d	0.40349436283927076	3272	3554	0.146	0.133	-0.013
ATOH7_M08749_1.94d	0.4037637276804267	1205	1996	0.083	0.098	0.015
EMX2_M05663_1.94d	0.4047342504292478	198	365	0.051	0.074	0.023
KLF1_M08883_1.94d	0.4064133079820219	4397	5136	0.153	0.142	-0.011
AR_M09001_1.94d	0.4089853309264009	395	559	0.111	0.134	0.023
ZBTB1_M00608_1.94d	0.41009621325859047	1392	1791	0.198	0.215	0.017
ZSCAN31_M09357_1.94d	0.411984906713443	702	1891	0.144	0.127	-0.016
FOXD3_M08675_1.94d	0.413430566074814	1223	2086	0.217	0.198	-0.018
ZNF486_ZNF486.MEME	0.4135129762897045	1777	1945	0.174	0.159	-0.015
FEV_M05704_1.94d	0.4139688087677751	179	315	0.218	0.2	-0.018
ZNF419_ZNF419.RCADE	0.41477876142297554	3385	4603	0.13	0.119	-0.011
ATF7_M08490_1.94d	0.41553336874387636	261	253	0.18	0.154	-0.026
HES1_M08751_1.94d	0.4158814894528118	1962	2568	0.134	0.148	0.014
ZNF574_M10384_1.94d	0.41674670446177486	1296	1600	0.163	0.147	-0.015
ETV1_M05695_1.94d	0.41682493083013716	213	336	0.235	0.214	-0.02
TLX1_M09257_1.94d	0.41787369112086636	236	401	0.093	0.07	-0.023
SOX2_M06107_1.94d	0.4192957763370352	301	676	0.083	0.065	-0.018
ZBTB7B_M06236_1.94d	0.41989123666867645	696	942	0.106	0.123	0.017
IRF5_M08831_1.94d	0.4209108477179164	260	462	0.104	0.121	0.017
IRF3_M08827_1.94d	0.4228399969108271	1475	2555	0.117	0.103	-0.013
KLF1_M00600_1.94d	0.42338512039875975	6801	7518	0.159	0.149	-0.01
RFX5_M09102_1.94d	0.4261908332858575	121	170	0.091	0.106	0.015
SNAI1_M09141_1.94d	0.42648667994665046	1566	2434	0.081	0.094	0.013
RFX1_M02098_1.94d	0.42840568374852195	1199	1812	0.115	0.101	-0.014
FOXO1_M05738_1.94d	0.42927293457144633	470	827	0.074	0.054	-0.02
TLX1_M09259_1.94d	0.42957420418328063	280	403	0.125	0.102	-0.023
ZNF808_ZNF808.RCADE	0.43156930077292766	1179	1733	0.124	0.11	-0.014
DMRT1_M00895_1.94d	0.43184518599794053	311	610	0.087	0.069	-0.018
ZNF711_M06970_1.94d	0.4362345642586283	829	1171	0.106	0.091	-0.016
TGIF1_M09245_1.94d	0.4366307043876354	781	1351	0.11	0.093	-0.018
ESR1_M08629_1.94d	0.4369909142626115	1152	1686	0.116	0.101	-0.015
ZBTB4_M06841_1.94d	0.4378135737994828	1262	1698	0.135	0.121	-0.015
ZNF282_M09351_1.94d	0.44019939309813905	3134	5895	0.118	0.108	-0.01
ZBTB22_M09296_1.94d	0.44562034588772903	381	616	0.097	0.076	-0.021
NFYA_M06672_1.94d	0.4467411683334017	940	1473	0.153	0.138	-0.015
ATOH7_M00261_1.94d	0.44678115578107225	186	361	0.054	0.069	0.015
ESX1_M05689_1.94d	0.4471489159999361	230	343	0.096	0.082	-0.014
SCRT1_M09114_1.94d	0.4475299895132323	386	658	0.114	0.099	-0.015
ZNF778_M10417_1.94d	0.4477882883067834	585	838	0.137	0.121	-0.016
ZNF429_ZNF429.RCADE	0.44821340773340534	3591	4746	0.135	0.125	-0.01
ZIC1_M09321_1.94d	0.44983950206674606	3050	3483	0.159	0.147	-0.012
MAF_M10120_1.94d	0.45343214467916326	409	653	0.115	0.098	-0.017
POU5F1B_M06020_1.94d	0.4539013723202945	544	1034	0.064	0.046	-0.018
ALX4_M05562_1.94d	0.45417050537028025	195	431	0.067	0.046	-0.02
JUN_M10271_1.94d	0.4546296102687595	306	386	0.199	0.179	-0.021
ZFP69B_ZFP69B.RCADE	0.45561328448595473	3300	7539	0.123	0.133	0.01
HOXD12_M05834_1.94d	0.4557906613256467	50	83	0.1	0.145	0.045
ZNF337_ZNF337.RCADE	0.4558005587763463	637	2059	0.055	0.073	0.018
ATOH1_M08945_1.94d	0.45732439605199415	300	486	0.067	0.049	-0.017
IRF7_M08839_1.94d	0.4582034823748621	460	694	0.152	0.169	0.016
TFAP2B_M10001_1.94d	0.4588943715608792	4002	4314	0.165	0.154	-0.011
SNAI2_M09145_1.94d	0.4600781486664004	1361	2133	0.081	0.093	0.012
IRF4_M08829_1.94d	0.4605448047969105	306	528	0.131	0.148	0.017
ATF6_M09435_1.94d	0.46513868232318023	324	459	0.139	0.122	-0.017
NFYB_M06673_1.94d	0.4692718886648496	894	1298	0.157	0.142	-0.015
ZNF563_M10403_1.94d	0.47262540969859657	6112	11633	0.142	0.134	-0.008
RXRA_M06070_1.94d	0.4744588133102836	1395	2473	0.127	0.112	-0.014
EMX1_M05661_1.94d	0.47448263786791745	183	313	0.049	0.07	0.021
ZNF784_M10400_1.94d	0.47488030633458034	360	581	0.083	0.098	0.015
ASCL1_M08476_1.94d	0.47517223632986383	3944	5507	0.149	0.139	-0.01
ONECUT1_M09023_1.94d	0.47524176790979833	44	78	0.1	0.064	-0.036
POU3F4_M06014_1.94d	0.4756194496870745	330	555	0.058	0.041	-0.016
HOXA10_M09690_1.94d	0.4767669887312814	352	1699	0.06	0.045	-0.015
MEIS1_M09078_1.94d	0.4790094124672375	825	1597	0.136	0.12	-0.016
MIXL1_M08926_1.94d	0.4790860394433011	144	286	0.049	0.028	-0.021
ELK1_M08656_1.94d	0.47912845563560524	587	714	0.208	0.19	-0.017
ZNF485_ZNF485.RCADE	0.48079813992473075	1310	2178	0.101	0.089	-0.012
T_M09978_1.94d	0.4817927477766396	378	577	0.095	0.076	-0.019
TBX19_M06157_1.94d	0.48441322655773467	373	588	0.075	0.094	0.018
HOXC12_M05827_1.94d	0.485078489612901	53	93	0.1	0.14	0.04
ONECUT3_M05972_1.94d	0.48639352586802087	402	1951	0.047	0.062	0.014
CENPB_M05595_1.94d	0.4864488408036173	195	209	0.169	0.187	0.017
ZKSCAN7_M10313_1.94d	0.4875632875723622	512	836	0.111	0.097	-0.014
POU3F2_M09082_1.94d	0.48801963706197615	381	737	0.066	0.05	-0.015
KLF1_M08886_1.94d	0.48814971449046096	8868	11998	0.129	0.122	-0.007
MZF1_M06657_1.94d	0.4892312420055732	2806	4201	0.099	0.09	-0.01
FOS_M08663_1.94d	0.4904522159258913	364	514	0.154	0.134	-0.02
ZNF317_ZNF317.RCADE	0.4927231929588112	1062	3182	0.063	0.078	0.015
ELK1_M10260_1.94d	0.4928877710544719	341	505	0.211	0.194	-0.017
ZNF567_ZNF567.RCADE	0.49300818067059426	2808	4820	0.074	0.084	0.01
ZNF573_ZNF573.RCADE	0.4941091828652441	3694	5880	0.123	0.114	-0.009
MXI1_M05518_1.94d	0.4942973988642634	747	1143	0.141	0.157	0.016
ZNF449_M10044_1.94d	0.49497314363416545	771	1041	0.123	0.11	-0.014
IRX1_M01343_1.94d	0.5000137759613293	214	236	0.15	0.136	-0.014
TBX1_M02208_1.94d	0.503806803467606	719	1116	0.072	0.086	0.014
POU3F3_M06012_1.94d	0.5051327261044969	468	744	0.064	0.048	-0.016
FOXA1_M09569_1.94d	0.5052732578928592	1185	2242	0.257	0.241	-0.016
KLF14_M05867_1.94d	0.506749454019904	3684	4256	0.17	0.16	-0.01
ZNF691_M00623_1.94d	0.5075037765632616	1053	2816	0.126	0.138	0.012
NR1I2_M07567_1.94d	0.5079367875059647	1714	2820	0.33	0.344	0.014
ZNF343_M09359_1.94d	0.5107634836035475	1591	2190	0.168	0.156	-0.012
ZNF562_ZNF562.MEME	0.5112019382075899	821	1315	0.118	0.106	-0.012
ZNF34_M10393_1.94d	0.511636177558392	3305	5108	0.109	0.117	0.008
RELB_M06749_1.94d	0.5121016802296668	1550	2120	0.135	0.124	-0.011
OSR1_M09025_1.94d	0.5130194995515772	346	594	0.113	0.098	-0.015
TBX2_M09209_1.94d	0.5149508622327239	1825	3424	0.103	0.114	0.011
CIC_M02158_1.94d	0.5151939509735737	716	1090	0.131	0.118	-0.013
ZSCAN23_M09413_1.94d	0.5165161488529455	367	510	0.098	0.084	-0.014
ZSCAN10_M00592_1.94d	0.5167935664173535	1756	3311	0.268	0.255	-0.013
ZIC1_M00636_1.94d	0.5174631431847245	3352	3824	0.154	0.143	-0.01
NKX2-1_M08976_1.94d	0.5188929006749192	1172	2739	0.119	0.133	0.014
HES6_M08756_1.94d	0.519111491767565	719	1137	0.088	0.102	0.014
HINFP_M05789_1.94d	0.5192217379391891	2972	2785	0.173	0.184	0.012
TFAP2B_M09227_1.94d	0.5193672873834984	3644	3582	0.169	0.159	-0.01
HOXA10_M09662_1.94d	0.5220549294089749	362	643	0.086	0.072	-0.014
FOXN2_M08691_1.94d	0.5228257290116924	1185	995	0.203	0.219	0.016
HMG20B_M02159_1.94d	0.5237125079263262	360	630	0.053	0.038	-0.015
FOXD1_M09582_1.94d	0.5252898757105049	1037	1952	0.258	0.243	-0.016
ZNF184_M10424_1.94d	0.5265113332610758	2142	6133	0.103	0.112	0.01
NFIL3_M05938_1.94d	0.5268124822708866	208	1457	0.12	0.134	0.014
ZNF396_M09367_1.94d	0.5278430425614352	81	136	0.136	0.118	-0.018
BHLHA15_M09896_1.94d	0.5292081449738041	294	423	0.071	0.054	-0.017
ZNF134_M10355_1.94d	0.5293201124531444	2057	3798	0.124	0.114	-0.011
BCL6_M09454_1.94d	0.5299019691140401	205	328	0.098	0.085	-0.012
ATF2_M08540_1.94d	0.5312888507453104	350	360	0.171	0.153	-0.019
USF1_M09265_1.94d	0.5330266863120703	746	1093	0.166	0.18	0.014
SCRT1_M09116_1.94d	0.5336737015242436	370	634	0.114	0.101	-0.013
ZNF799_ZNF799.RCADE	0.5368084184866572	1187	2230	0.115	0.125	0.011
EN1_M05665_1.94d	0.5383061746126312	260	401	0.088	0.075	-0.014
ATOH1_M08492_1.94d	0.5394019293013823	328	546	0.064	0.049	-0.015
ZNF445_ZNF445.MEME	0.5411241387467075	620	1348	0.097	0.085	-0.012
HOXD13_M05837_1.94d	0.5426417062148252	127	259	0.094	0.081	-0.013
HMX1_M05793_1.94d	0.5450417409457423	257	481	0.066	0.079	0.013
PAX2_M09049_1.94d	0.5453295436410222	686	1063	0.152	0.165	0.013
YY2_M06231_1.94d	0.5455985250453746	667	1424	0.174	0.188	0.014
BACH1_M09446_1.94d	0.546644849835478	164	303	0.116	0.102	-0.014
ALX3_M05560_1.94d	0.5470593136034116	239	378	0.079	0.066	-0.013
PRDM4_M09085_1.94d	0.548992999847201	931	1341	0.135	0.124	-0.012
ZFP64_M10434_1.94d	0.5499725229319397	10434	10019	0.169	0.176	0.007
ATF2_M08542_1.94d	0.5510398486609287	252	276	0.167	0.149	-0.018
ZNF133_ZNF133.RCADE	0.5512595179635296	610	1069	0.1	0.088	-0.012
ZIC4_M06240_1.94d	0.5512886453987059	3234	3542	0.161	0.152	-0.009
HSF4_M05842_1.94d	0.5530570195457065	710	1124	0.099	0.11	0.012
MYF5_M09828_1.94d	0.5540076912905972	751	1168	0.111	0.122	0.012
GLI4_M10337_1.94d	0.5542450319137582	1454	2025	0.129	0.119	-0.01
ZNF680_M10401_1.94d	0.5551860031834452	1042	2113	0.101	0.111	0.01
SP1_M09183_1.94d	0.5574195369623174	6923	7712	0.145	0.138	-0.007
BHLHE40_M08516_1.94d	0.5581258466254329	707	1070	0.088	0.102	0.014
KMT2A_M00878_1.94d	0.561333429745589	3111	2873	0.146	0.156	0.01
ZNF548_ZNF548.RCADE	0.5636717046211506	26392	31514	0.156	0.152	-0.004
STAT2_M06795_1.94d	0.565271189230454	1753	2881	0.127	0.118	-0.009
ZNF621_M07151_1.94d	0.5653148892674051	4455	6181	0.144	0.137	-0.007
IRF1_M08823_1.94d	0.5663974489897986	473	797	0.148	0.161	0.013
MAF_M10114_1.94d	0.5674463647036299	748	1133	0.13	0.118	-0.011
ELK1_M08659_1.94d	0.5708602245610825	323	486	0.214	0.2	-0.014
MECOM_M06525_1.94d	0.5714488269140148	438	745	0.066	0.054	-0.013
SIX1_M09125_1.94d	0.5718075022903111	91	146	0.088	0.103	0.015
USF1_M09267_1.94d	0.5725814659791509	768	1101	0.168	0.181	0.013
E2F7_M05637_1.94d	0.572767689684246	361	586	0.083	0.096	0.012
ELF5_M05654_1.94d	0.5733933243898586	606	1025	0.223	0.209	-0.014
ZNF701_ZNF701.RCADE	0.5755027561298756	2129	2787	0.131	0.122	-0.009
TGIF1_M09253_1.94d	0.5782756466651673	618	1112	0.107	0.094	-0.013
ZNF684_ZNF684.RCADE	0.579013009604622	2114	3443	0.239	0.25	0.01
ATF1_M10066_1.94d	0.5807177426485405	339	330	0.168	0.152	-0.017
ZKSCAN5_ZKSCAN5.RCADE	0.5824460900244047	2287	4046	0.097	0.089	-0.008
THAP12_M02286_1.94d	0.5826526658794016	546	693	0.176	0.163	-0.013
MAFK_M05885_1.94d	0.583641061962398	802	1094	0.153	0.141	-0.013
TFAP2B_M10002_1.94d	0.5841991302738496	4456	4944	0.16	0.153	-0.008
TP63_M06417_1.94d	0.5853282450860439	2568	3683	0.131	0.139	0.008
ZNF580_M10051_1.94d	0.5859232780346066	4794	7411	0.1	0.094	-0.007
PBX3_M06715_1.94d	0.5867507546436637	800	1570	0.14	0.129	-0.011
DMRT2_M08579_1.94d	0.588478222305225	320	598	0.084	0.072	-0.012
MECP2_M01775_1.94d	0.5894909670816251	921	1191	0.165	0.176	0.011
NR1D1_M08991_1.94d	0.5901654574090205	723	1335	0.089	0.099	0.01
ATOH1_M09442_1.94d	0.5903226949903518	301	523	0.066	0.054	-0.013
ARNT_M08470_1.94d	0.5909263925035144	829	1295	0.124	0.136	0.012
ZNF547_M10390_1.94d	0.5911104667762863	965	1427	0.14	0.13	-0.01
ZNF823_ZNF823.RCADE	0.5913625728653287	15953	25033	0.073	0.077	0.004
ZBTB20_M09294_1.94d	0.592160723601747	100	227	0.06	0.075	0.015
ZNF549_ZNF549.RCADE	0.5928429820144471	1474	2361	0.142	0.133	-0.009
SP1_M06128_1.94d	0.596396056750964	9995	12658	0.166	0.16	-0.006
ZNF25_ZNF25.MEME	0.5966067474213446	1395	3038	0.056	0.066	0.01
ATOH1_M09558_1.94d	0.6000673491818824	961	1931	0.161	0.15	-0.011
RBPJ_M00862_1.94d	0.6005491580751615	993	1525	0.095	0.104	0.01
ZNF749_ZNF749.RCADE	0.6016709894416168	1546	2483	0.114	0.122	0.009
SP3_M06129_1.94d	0.6025354589480462	10862	14559	0.147	0.141	-0.005
ELK1_M00977_1.94d	0.6037896131666107	327	488	0.22	0.207	-0.013
FOXJ2_M05730_1.94d	0.6048183279884705	822	1395	0.082	0.071	-0.011
MESP1_M08924_1.94d	0.6060276261530002	344	646	0.064	0.077	0.013
ARID5A_M00146_1.94d	0.6070932831902894	155	328	0.116	0.107	-0.009
NR2C2_M05948_1.94d	0.6072721342655385	1635	2817	0.122	0.112	-0.01
GSX1_M01465_1.94d	0.6076879419120462	280	496	0.082	0.093	0.011
PKNOX2_M05997_1.94d	0.6099133058347732	941	1920	0.147	0.136	-0.01
ZNF768_M10431_1.94d	0.6099975499803028	3517	4787	0.117	0.111	-0.007
NR6A1_M09009_1.94d	0.611071347981107	1076	1703	0.091	0.1	0.009
PAX2_M09043_1.94d	0.6116343331581395	1707	2141	0.156	0.147	-0.009
TCF3_M06175_1.94d	0.6137656641995171	1710	2741	0.122	0.13	0.008
BHLHA15_M06569_1.94d	0.6140025453109791	1133	1742	0.107	0.098	-0.009
GSX1_M05777_1.94d	0.6145500269869962	194	309	0.093	0.084	-0.009
NKX2-1_M08977_1.94d	0.6161331318051102	527	750	0.095	0.105	0.01
FOXA1_M09573_1.94d	0.6173260212719581	1138	2167	0.257	0.246	-0.012
BORCS8-MEF2B_M08914_1.94d	0.617756191727589	437	720	0.098	0.086	-0.012
ZNF17_ZNF17.RCADE	0.6187450154126721	5450	6929	0.162	0.155	-0.006
TEAD2_M09221_1.94d	0.6223121002438319	596	974	0.133	0.143	0.01
NKX2-1_M01366_1.94d	0.6233496641226061	1120	2573	0.124	0.135	0.011
NANOG_M08942_1.94d	0.624900983377965	905	1503	0.093	0.102	0.009
ZNF273_ZNF273.RCADE	0.6256310819233144	1298	2246	0.114	0.106	-0.009
ZNF764_ZNF764.MEME	0.6276132587949974	1461	2188	0.115	0.107	-0.008
TGIF1_M06208_1.94d	0.6284382128013217	826	1645	0.15	0.14	-0.01
ZNF677_M10389_1.94d	0.6286541280815316	1347	2664	0.098	0.106	0.008
PAX1_M05977_1.94d	0.6293896678547701	378	702	0.169	0.158	-0.011
FOXC2_M05719_1.94d	0.6294421925325739	1448	2927	0.201	0.191	-0.01
RREB1_M02642_1.94d	0.6297536186444601	17815	29284	0.073	0.069	-0.004
ESRRB_M05685_1.94d	0.6302262310298865	1068	1613	0.088	0.079	-0.009
NR5A1_M10142_1.94d	0.6304127672553075	1352	1983	0.089	0.097	0.009
KLF11_M08872_1.94d	0.6317663837170371	9242	11667	0.157	0.152	-0.005
ZNF584_ZNF584.RCADE	0.6320148811974835	721	1223	0.075	0.084	0.009
FEZF1_M10319_1.94d	0.6331272377338678	1963	4108	0.117	0.11	-0.007
NKX2-1_M01425_1.94d	0.6332881417684018	489	2396	0.094	0.103	0.009
HIC1_M08769_1.94d	0.6349103826070508	1555	2167	0.114	0.122	0.008
ZSCAN29_M09415_1.94d	0.6349252925410113	184	283	0.109	0.12	0.011
ZNF684_M09385_1.94d	0.6349736490287772	1750	2611	0.118	0.111	-0.008
ARNT_M00267_1.94d	0.6358376440468418	388	599	0.191	0.179	-0.012
GSX1_M01466_1.94d	0.6396251772806625	209	426	0.105	0.096	-0.009
AR_M07575_1.94d	0.6398333153904581	535	761	0.15	0.162	0.012
ELK1_M09521_1.94d	0.6418859782854281	325	485	0.225	0.212	-0.012
ZNF552_ZNF552.MEME	0.6422283931298587	951	1255	0.158	0.148	-0.01
SNAI2_M09147_1.94d	0.6428353916985177	1316	2049	0.081	0.089	0.008
ZNF302_ZNF302.RCADE	0.643045803292781	988	1469	0.132	0.123	-0.009
FOXL1_M05736_1.94d	0.6440952281814132	3117	5737	0.062	0.069	0.007
ZNF410_M09369_1.94d	0.6450864031759239	236	441	0.097	0.107	0.009
DMRTA1_M08577_1.94d	0.6470810171092582	347	681	0.069	0.059	-0.01
SP1_M09177_1.94d	0.6472603077991668	5639	7183	0.177	0.171	-0.006
ZKSCAN1_M10311_1.94d	0.6529065719723537	462	674	0.089	0.079	-0.01
RORA_M10286_1.94d	0.654107347812152	562	1005	0.194	0.184	-0.01
E2F3_M05632_1.94d	0.6545338241119156	181	323	0.077	0.068	-0.009
HSF2_M08819_1.94d	0.6570316593364625	661	986	0.092	0.101	0.009
ZNF260_M10375_1.94d	0.6571518072780096	10804	16572	0.114	0.118	0.004
POU2F1_M06001_1.94d	0.6577464596679168	578	1051	0.055	0.045	-0.011
RXRG_M06075_1.94d	0.6611646959578157	1287	2371	0.12	0.111	-0.009
AR_M05564_1.94d	0.6635636728153761	716	980	0.155	0.165	0.01
ZNF423_M06859_1.94d	0.6645092131283319	1466	1901	0.143	0.135	-0.008
POU4F2_M06017_1.94d	0.6651640207494389	413	628	0.053	0.043	-0.01
SIX1_M09127_1.94d	0.6653728643178644	42	79	0.1	0.127	0.027
TLX1_M06826_1.94d	0.6653854699440591	914	1365	0.123	0.114	-0.008
BORCS8-MEF2B_M08916_1.94d	0.6680207038983375	416	682	0.094	0.084	-0.01
PBX1_M01230_1.94d	0.6695103795448422	539	1029	0.078	0.066	-0.012
ZBTB6_M06843_1.94d	0.6699972426849625	1542	2414	0.11	0.116	0.007
ATOH1_M09557_1.94d	0.6708759562775771	1859	2936	0.146	0.139	-0.007
SOX3_M09163_1.94d	0.6724541571046387	482	732	0.093	0.102	0.009
THRA_M06211_1.94d	0.672739000190242	1021	1392	0.091	0.1	0.009
NR2C1_M08997_1.94d	0.6728331408347772	781	1124	0.106	0.115	0.008
NR2F1_M02008_1.94d	0.6730654334117503	781	1124	0.106	0.115	0.008
PROX1_M09088_1.94d	0.6732807006438787	227	272	0.123	0.114	-0.009
NR2C1_M09871_1.94d	0.6739147246586286	873	1209	0.147	0.137	-0.009
ZIC1_M09327_1.94d	0.6765188390051726	5078	5391	0.139	0.134	-0.006
NR2F6_M05957_1.94d	0.6767319858597739	1707	3122	0.133	0.125	-0.008
INSM1_M06607_1.94d	0.6797910077107919	3259	4840	0.141	0.134	-0.006
OVOL2_M09037_1.94d	0.6799973118473002	43	80	0.1	0.125	0.025
ZNF214_M10443_1.94d	0.6809479265609512	515	1057	0.091	0.099	0.008
MXD1_M05548_1.94d	0.6816450179878007	381	580	0.192	0.181	-0.011
CREB3L1_M05601_1.94d	0.6829124400860651	735	984	0.151	0.141	-0.01
NR1D1_M08989_1.94d	0.6839107477644815	863	1369	0.116	0.108	-0.008
ZNF384_M09363_1.94d	0.6849237907494412	1885	3334	0.295	0.304	0.008
ARNT_M08469_1.94d	0.6850579654591136	805	1245	0.116	0.124	0.009
ZNF713_M06251_1.94d	0.6870652710634242	636	1181	0.099	0.091	-0.008
ZNF266_ZNF266.RCADE	0.687797653385192	1799	2517	0.113	0.12	0.007
HMX1_M08978_1.94d	0.6879866926913267	539	756	0.089	0.098	0.009
DNMT1_M00879_1.94d	0.6884474866673355	9797	8717	0.158	0.162	0.005
CTCF_M10351_1.94d	0.689458038818742	10158	11711	0.154	0.149	-0.004
ZBTB34_M09303_1.94d	0.6897703255065781	772	998	0.149	0.157	0.008
FOXP1_M08697_1.94d	0.6977776527215516	492	830	0.102	0.093	-0.009
ZNF84_ZNF84.RCADE	0.6979107411821239	6510	13832	0.109	0.105	-0.004
TGIF1_M09243_1.94d	0.6983412372397022	890	1800	0.144	0.136	-0.008
POU2F2_M06003_1.94d	0.6990996262942084	543	1050	0.059	0.05	-0.009
ATOH1_M09462_1.94d	0.6995172787898658	338	535	0.08	0.069	-0.011
ZNF75A_M06254_1.94d	0.7002249388638888	1262	2024	0.117	0.111	-0.007
HOXA10_M09699_1.94d	0.7038707513245921	108	163	0.111	0.104	-0.007
HSFY1_M09728_1.94d	0.7068566482480891	61	92	0.1	0.12	0.02
ZNF554_M10386_1.94d	0.7076896070572568	8051	11035	0.121	0.124	0.004
IKZF3_M10442_1.94d	0.7081112772987646	2406	3228	0.151	0.145	-0.006
MEIS1_M06401_1.94d	0.7090993565902577	869	1423	0.106	0.098	-0.007
ZBTB43_M09305_1.94d	0.7109901964831724	1221	1864	0.137	0.144	0.007
MESP1_M08932_1.94d	0.7130427911784218	510	760	0.094	0.103	0.009
NFATC1_M02087_1.94d	0.7135775178789963	913	1496	0.078	0.071	-0.007
ZBTB26_M09298_1.94d	0.7143624433226268	846	3110	0.091	0.097	0.006
ZNF667_M10377_1.94d	0.7143715656646086	1405	2068	0.129	0.122	-0.006
ZNF440_ZNF440.RCADE	0.714445214409686	1045	1758	0.112	0.105	-0.007
NFKB2_M08965_1.94d	0.7145467424349861	1253	1884	0.139	0.132	-0.007
LHX6_M09778_1.94d	0.7147653947839709	236	379	0.055	0.045	-0.01
ZFHX3_M00497_1.94d	0.7152624902014311	272	499	0.081	0.072	-0.009
ESRRA_M08639_1.94d	0.7166673454453791	1293	1871	0.1	0.094	-0.006
ZNF615_ZNF615.MEME	0.7201774710545418	994	1764	0.118	0.124	0.006
ZBTB14_M09286_1.94d	0.7216619528577096	1873	1968	0.174	0.167	-0.007
NR2F1_M05951_1.94d	0.7236176262563259	1811	3252	0.13	0.123	-0.006
POU2F3_M06004_1.94d	0.723921490726726	450	2085	0.058	0.065	0.007
POU5F1B_M06019_1.94d	0.7251083463537087	450	2085	0.058	0.065	0.007
ZSCAN9_M09421_1.94d	0.7259852753477098	671	986	0.063	0.07	0.007
HOXA10_M09609_1.94d	0.7266782034562849	51	75	0.1	0.12	0.02
TCF7L1_M06178_1.94d	0.7274544918771524	827	1768	0.104	0.097	-0.007
MAF_M00424_1.94d	0.7284906126566463	627	903	0.131	0.124	-0.007
BHLHE41_M05584_1.94d	0.7286444946417387	703	1066	0.091	0.099	0.008
SOX15_M06094_1.94d	0.7302782312720983	367	3088	0.068	0.075	0.007
ZNF143_M06241_1.94d	0.7332270132285197	889	1496	0.132	0.125	-0.007
ARNT_M00226_1.94d	0.7332420806622699	438	1163	0.091	0.099	0.008
NFATC1_M02089_1.94d	0.7364075462507498	776	1130	0.081	0.074	-0.007
FOS_M10098_1.94d	0.7378085382824577	146	247	0.096	0.101	0.005
ZNF345_M09361_1.94d	0.7389138119393035	552	761	0.107	0.1	-0.007
SREBF2_M06141_1.94d	0.7408607212556664	235	370	0.128	0.119	-0.009
GLIS2_M05766_1.94d	0.7416367623763871	2004	2630	0.111	0.105	-0.005
HHEX_M01568_1.94d	0.7428111226010133	338	463	0.107	0.099	-0.007
ZNF157_ZNF157.RCADE	0.7548041761649176	2396	3524	0.138	0.142	0.005
SP1_M09181_1.94d	0.7560715344803992	8274	11041	0.167	0.163	-0.004
MYF5_M09836_1.94d	0.756756075575865	842	1161	0.137	0.13	-0.007
ZNF135_M10312_1.94d	0.7568473484232284	1761	3349	0.15	0.156	0.006
HMGA1_M06581_1.94d	0.7577847584780419	177	334	0.079	0.072	-0.007
TFAP2C_M06195_1.94d	0.7583232203937171	4072	4927	0.162	0.157	-0.005
JUN_M10269_1.94d	0.7585537237675142	263	271	0.152	0.144	-0.008
PAX6_M09045_1.94d	0.7587716774885058	1308	1976	0.133	0.139	0.006
TFCP2_M06204_1.94d	0.7620752563009372	320	696	0.078	0.086	0.008
ZNF662_ZNF662.RCADE	0.7621711531119993	7753	10542	0.136	0.139	0.003
TFE3_M06205_1.94d	0.7622361860750113	481	745	0.181	0.173	-0.008
NFATC1_M06405_1.94d	0.7623629406536114	735	1116	0.079	0.073	-0.006
ESRRA_M08637_1.94d	0.7624451468515976	1054	1500	0.095	0.089	-0.006
ZNF442_ZNF442.RCADE	0.7637686947838437	1377	2318	0.102	0.107	0.005
NKX2-1_M01445_1.94d	0.7642471610002409	1115	4102	0.117	0.124	0.006
ZNF777_M10317_1.94d	0.7643177128277056	445	680	0.137	0.131	-0.006
SIX1_M09119_1.94d	0.7645666714513617	59	113	0.1	0.115	0.015
POU3F2_M06009_1.94d	0.7648220454606376	466	1504	0.06	0.066	0.006
MEF2D_M05892_1.94d	0.765118468003628	547	979	0.064	0.07	0.006
POU6F1_M10220_1.94d	0.7658589001026771	253	450	0.091	0.084	-0.006
NFKB2_M05944_1.94d	0.7669059479012275	2019	3008	0.133	0.128	-0.005
ZNF263_M09343_1.94d	0.7673904994304916	1564	1963	0.137	0.132	-0.005
BATF_M08500_1.94d	0.7698888583622558	201	344	0.104	0.11	0.006
IRF4_M05848_1.94d	0.7701321195244356	296	521	0.132	0.138	0.006
ZNF140_M09333_1.94d	0.7705407479276601	480	705	0.108	0.102	-0.006
ZNF423_M04652_1.94d	0.7714139782748222	1234	1516	0.132	0.138	0.006
RXRA_M09959_1.94d	0.7717703697352338	1462	2656	0.118	0.113	-0.006
ZFP90_ZFP90.RCADE	0.773174580192386	731	3356	0.112	0.117	0.005
TP53_M06704_1.94d	0.7742405481039352	2271	3334	0.119	0.115	-0.004
ATOH1_M08947_1.94d	0.7747919050229782	346	576	0.081	0.073	-0.008
NR5A1_M09007_1.94d	0.7796049997838348	1743	2483	0.1	0.096	-0.005
SMAD1_M06764_1.94d	0.7809549910825919	5178	9882	0.168	0.165	-0.004
BORCS8-MEF2B_M08910_1.94d	0.7842230105423176	351	573	0.094	0.087	-0.007
ATF1_M08544_1.94d	0.7871664379775474	367	373	0.155	0.147	-0.008
ZNF177_M09337_1.94d	0.7901733871765688	304	2162	0.138	0.133	-0.005
HOXA9_M05806_1.94d	0.792290319704024	113	179	0.106	0.101	-0.006
DDIT3_M06487_1.94d	0.7923592550706308	625	1017	0.088	0.093	0.005
ZNF224_M10440_1.94d	0.7925909146012596	3678	5242	0.095	0.092	-0.003
KLF1_M08881_1.94d	0.7937267453176858	10772	14327	0.132	0.129	-0.003
ZBTB33_M06968_1.94d	0.7968894847579947	413	375	0.206	0.213	0.008
ZNF3_ZNF3.RCADE	0.7969432257056281	1573	2523	0.065	0.06	-0.005
SP1_M07528_1.94d	0.797626764538832	3494	4483	0.134	0.137	0.003
CREB3L1_M00402_1.94d	0.79847623623195	525	781	0.15	0.145	-0.006
ZNF610_ZNF610.RCADE	0.7999629845098196	1587	2237	0.185	0.18	-0.005
HMX1_M08779_1.94d	0.8012352669281531	337	498	0.074	0.08	0.006
ZNF674_ZNF674.RCADE	0.8016461774022304	2611	3045	0.145	0.141	-0.004
MLXIP_M00258_1.94d	0.8022440542043565	400	768	0.1	0.105	0.005
KLF1_M08888_1.94d	0.8034691803169514	6132	7625	0.136	0.133	-0.003
HSF5_M09724_1.94d	0.8061688745692058	317	368	0.129	0.136	0.007
E2F7_M08596_1.94d	0.808755954751772	421	573	0.152	0.147	-0.005
PPARA_M09921_1.94d	0.8088260982505355	1487	2680	0.116	0.112	-0.005
POU1F1_M05999_1.94d	0.8091072524609999	532	1549	0.07	0.065	-0.005
ZNF343_ZNF343.RCADE	0.8107417893317042	1706	2098	0.172	0.177	0.005
ZNF354B_ZNF354B.RCADE	0.8133236817322359	593	2117	0.059	0.054	-0.005
LBX2_M05870_1.94d	0.8152306307248863	201	313	0.085	0.08	-0.005
ZNF821_M09405_1.94d	0.8165299546886576	1229	2222	0.107	0.112	0.004
POU4F2_M06016_1.94d	0.8170806397004217	413	641	0.051	0.045	-0.006
PAX1_M09041_1.94d	0.8176327412723047	601	905	0.166	0.161	-0.005
ZNF490_M10444_1.94d	0.8177226567507436	1699	3070	0.149	0.153	0.004
INSM1_M02710_1.94d	0.8184612793856845	3717	5528	0.136	0.133	-0.003
KLF1_M08884_1.94d	0.8199766920284723	10154	13668	0.128	0.13	0.002
ZBTB3_M00638_1.94d	0.8218775637662924	3857	5684	0.083	0.08	-0.003
TGIF1_M09251_1.94d	0.8236573978530204	746	1428	0.129	0.134	0.005
TCF12_M09213_1.94d	0.8241131948142029	1625	2382	0.114	0.118	0.004
IRF9_M08845_1.94d	0.8286783260937374	498	857	0.151	0.155	0.005
ZNF708_M10341_1.94d	0.8289321882671865	2007	2947	0.128	0.124	-0.003
GLIS1_M05765_1.94d	0.8301957303402565	737	1057	0.109	0.104	-0.004
ZNF197_ZNF197.RCADE	0.8312733247589366	3779	7716	0.12	0.122	0.003
MYNN_M10435_1.94d	0.8330439613173583	704	1177	0.065	0.07	0.004
ZNF324_M10329_1.94d	0.8337591351237107	936	2465	0.094	0.098	0.004
SPZ1_M06787_1.94d	0.8354012608466166	1082	1722	0.14	0.145	0.004
ZNF716_ZNF716.RCADE	0.8367766211915334	951	1789	0.08	0.076	-0.004
DUXA_M05624_1.94d	0.8368521886886247	347	644	0.061	0.065	0.005
PAX5_M05982_1.94d	0.8374570877493936	500	854	0.164	0.169	0.005
ETV5_M05699_1.94d	0.8383055431119145	281	403	0.189	0.194	0.005
DMRT3_M00894_1.94d	0.8385924165168664	290	623	0.069	0.064	-0.005
ZNF439_ZNF439.MEME	0.83902763972033	2960	4937	0.094	0.091	-0.003
SIX1_M09123_1.94d	0.8396788215878104	49	90	0.1	0.111	0.011
ZNF501_M09375_1.94d	0.8417602120553569	623	539	0.205	0.2	-0.005
FOSL2_M10258_1.94d	0.8450258520394275	247	223	0.19	0.184	-0.006
NR1H2_M06684_1.94d	0.846274853251564	773	1425	0.103	0.107	0.004
ZNF32_M09355_1.94d	0.8524847650110721	235	428	0.157	0.161	0.004
ZNF45_M10361_1.94d	0.8534888364260673	273	558	0.062	0.066	0.004
PBX1_M06714_1.94d	0.8540912433160712	434	733	0.067	0.071	0.004
NFKB1_M10276_1.94d	0.8548906138286049	3428	5713	0.114	0.116	0.002
ZNF736_ZNF736.RCADE	0.8558718337151342	1343	4237	0.118	0.115	-0.003
ELK1_M08655_1.94d	0.8559826227948513	341	473	0.205	0.201	-0.004
ZNF793_ZNF793.RCADE	0.8567630175206271	2095	2590	0.126	0.129	0.003
ZNF737_ZNF737.MEME	0.8596896545590543	665	869	0.174	0.178	0.004
ZNF410_M06247_1.94d	0.860144865170317	299	575	0.077	0.073	-0.004
ZIM3_M10420_1.94d	0.8605727435653486	1391	2754	0.101	0.104	0.003
ZBTB32_M09300_1.94d	0.8607208253166783	310	544	0.074	0.079	0.005
PLAG1_M02715_1.94d	0.861313298412467	7037	8980	0.108	0.106	-0.002
ZIM3_ZIM3.RCADE	0.8616242195380381	1148	1982	0.095	0.092	-0.003
RORA_M10287_1.94d	0.8627037422708043	452	744	0.157	0.153	-0.004
ERG_M05674_1.94d	0.8649826679815551	195	323	0.221	0.217	-0.004
ZNF416_M07145_1.94d	0.8672691183404634	1333	2087	0.102	0.099	-0.003
ATF6_M09436_1.94d	0.8675769135589982	369	362	0.165	0.16	-0.005
YBX1_M09280_1.94d	0.8683392285813937	170	251	0.082	0.08	-0.003
ZNF200_M10359_1.94d	0.8692287274881809	958	1150	0.196	0.2	0.004
HSF1_M08821_1.94d	0.869322024409118	574	782	0.099	0.096	-0.003
GFI1_M08723_1.94d	0.8706611926213726	887	1492	0.097	0.094	-0.003
NR3C2_M05959_1.94d	0.8716140276998059	634	843	0.15	0.146	-0.004
ZNF189_M10331_1.94d	0.8720379937143657	4213	6147	0.14	0.138	-0.002
FOXR1_M08703_1.94d	0.8724374436006956	4852	8716	0.022	0.024	0.002
ZNF8_M10347_1.94d	0.8729842959158253	252	395	0.103	0.106	0.003
HSFY2_M05845_1.94d	0.8749677575009369	54	119	0.1	0.092	-0.008
KLF10_M08868_1.94d	0.875515268321255	9832	12124	0.148	0.149	0.002
ZNF143_M09397_1.94d	0.8768835527616374	2204	3185	0.136	0.134	-0.002
HOXD8_M05838_1.94d	0.8782445385588737	207	420	0.072	0.076	0.004
RAX_M06046_1.94d	0.8785183566411278	203	336	0.069	0.065	-0.003
SIX1_M09129_1.94d	0.8787810121801087	49	83	0.1	0.108	0.008
LHX1_M01363_1.94d	0.8802225053829119	243	451	0.074	0.071	-0.003
LIN28A_M08897_1.94d	0.8808099917505186	332	301	0.199	0.203	0.004
ZNF570_ZNF570.RCADE	0.8816359051470306	2336	4047	0.063	0.065	0.002
ELK4_M05660_1.94d	0.883326829354642	215	331	0.214	0.218	0.004
ZFP30_M10310_1.94d	0.8845316439184356	1468	2045	0.118	0.115	-0.002
ZFP28_M10402_1.94d	0.885595228168505	209	497	0.105	0.103	-0.003
RORA_M06061_1.94d	0.8865438403599111	1049	1575	0.116	0.114	-0.003
HMX3_M05795_1.94d	0.886849749877107	232	407	0.073	0.076	0.003
ETS1_M05692_1.94d	0.8870095462689145	582	863	0.146	0.143	-0.004
PAX2_M05978_1.94d	0.8873072434950946	460	785	0.167	0.171	0.003
ZNF616_ZNF616.RCADE	0.8887361715595301	1736	2280	0.121	0.123	0.002
FEZF1_M07239_1.94d	0.8894487319214341	538	896	0.099	0.102	0.003
ZNF398_ZNF398.MEME	0.8905680737892301	16106	23659	0.088	0.089	0.001
JUN_M10267_1.94d	0.890661048944542	179	171	0.162	0.158	-0.004
PAX3_M07571_1.94d	0.8912039879140762	127	231	0.063	0.061	-0.002
NR1I2_M08993_1.94d	0.8945905320457287	1669	2769	0.346	0.349	0.003
POU3F1_M06006_1.94d	0.8955276833925265	446	1503	0.065	0.068	0.003
SOX1_M09157_1.94d	0.8964796569348104	406	643	0.113	0.11	-0.003
GLIS3_M05767_1.94d	0.8982289248119523	1214	1945	0.1	0.103	0.002
NFYC_M06674_1.94d	0.8988948720139072	943	1318	0.142	0.14	-0.002
PAX1_M09051_1.94d	0.9004604206927096	572	915	0.168	0.165	-0.003
PRDM1_M06024_1.94d	0.9022490676341286	1101	1970	0.119	0.117	-0.002
HOXA10_M08788_1.94d	0.902521551542274	237	399	0.08	0.083	0.003
MEIS3_M05897_1.94d	0.9035121955735274	912	1681	0.091	0.093	0.002
TEAD4_M06183_1.94d	0.9041465672300019	826	1360	0.143	0.14	-0.002
MBNL2_M08908_1.94d	0.9065940058075799	1024	1304	0.143	0.145	0.002
ATF1_M06452_1.94d	0.9084353246168674	360	382	0.147	0.144	-0.003
MYCL_M02668_1.94d	0.9086991307880082	585	889	0.152	0.15	-0.003
ATF7_M05568_1.94d	0.9091338719467574	207	196	0.155	0.158	0.004
NOTO_M05947_1.94d	0.9107404716813823	198	368	0.076	0.079	0.003
DUX1_M03009_1.94d	0.9108776181546178	302	568	0.07	0.067	-0.003
ZNF250_M09341_1.94d	0.9119188636475353	1390	2331	0.23	0.233	0.002
DPF1_M08582_1.94d	0.9122277504511381	158	310	0.095	0.097	0.002
PROX1_M06028_1.94d	0.9160265526237095	198	306	0.096	0.098	0.002
ZNF730_ZNF730.RCADE	0.9168390442688403	2336	4620	0.124	0.123	-0.002
NR2C1_M09872_1.94d	0.9187932123574476	832	1127	0.114	0.116	0.002
STAT2_M05474_1.94d	0.9190445319457935	1291	2196	0.122	0.121	-0.002
ZNF705G_ZNF705G.MEME	0.920888998585186	689	1384	0.104	0.103	-0.002
PAX7_M05984_1.94d	0.9208892667057724	89	149	0.056	0.054	-0.002
IRX1_M08849_1.94d	0.9210340102788217	350	757	0.051	0.054	0.003
MEF2A_M05890_1.94d	0.9212119726561984	489	886	0.074	0.076	0.002
KLF1_M08867_1.94d	0.9226382854526677	7251	9450	0.143	0.144	0.001
ZNF354A_ZNF354A.RCADE	0.9242226271577257	570	2281	0.054	0.057	0.002
ZNF791_ZNF791.MEME	0.9308334163343148	1544	2394	0.116	0.117	0.001
MBD2_M06638_1.94d	0.9315106857496624	3257	2848	0.164	0.166	0.001
ZNF419_M10413_1.94d	0.9322705600012173	4227	6436	0.1	0.099	-0.001
ZBTB45_M09307_1.94d	0.9371754447272354	160	306	0.1	0.101	0.001
TFDP1_M06816_1.94d	0.9375686611670346	483	497	0.135	0.133	-0.002
REL_M02665_1.94d	0.9375872889997575	1049	1581	0.148	0.149	0.002
FOXJ1_M01034_1.94d	0.9403052468974457	1506	2854	0.2	0.198	-0.002
GBX1_M05755_1.94d	0.9408445001756532	228	360	0.079	0.081	0.002
MYF5_M09843_1.94d	0.9416042930211995	601	909	0.131	0.13	-0.002
CDX1_M09470_1.94d	0.9437933868579134	206	358	0.102	0.101	-0.001
NFYB_M03040_1.94d	0.9457608278662666	922	1887	0.128	0.127	-0.001
ZNF175_M10448_1.94d	0.9464151710053831	657	1127	0.078	0.079	0.001
ZNF430_ZNF430.RCADE	0.9465469046003849	3689	5087	0.17	0.169	-0.001
HSFY1_M09727_1.94d	0.9478875564662868	83	127	0.084	0.087	0.002
E2F8_M05638_1.94d	0.9509432130640673	508	762	0.094	0.093	-0.001
PHOX2A_M01308_1.94d	0.9520858870921964	121	225	0.074	0.076	0.001
TBX1_M09197_1.94d	0.9522549070238783	984	1498	0.097	0.095	-0.001
FOXH1_M03020_1.94d	0.9537291399118791	471	785	0.089	0.088	-0.001
HSF1_M08813_1.94d	0.9552521578422435	582	809	0.093	0.094	0.001
BPTF_M06463_1.94d	0.9561152334378286	1181	2032	0.079	0.08	0.001
CLOCK_M05596_1.94d	0.9561452794125276	225	361	0.107	0.108	0.001
ESRRA_M08633_1.94d	0.9566834325200686	1297	1872	0.092	0.091	-0.001
ZFHX2_M01262_1.94d	0.9568629775724505	197	347	0.076	0.078	0.002
SPI1_M09193_1.94d	0.9568865772710278	1385	4862	0.11	0.109	-0.001
ZFP42_M10416_1.94d	0.9582526171475229	1076	1811	0.136	0.135	-0.001
ZNF692_M10425_1.94d	0.9585198578096457	5345	7454	0.166	0.165	-0.001
ZNF333_ZNF333.RCADE	0.961028569480747	3147	5535	0.201	0.2	-0.001
ZNF479_ZNF479.RCADE	0.964214162943934	2997	4035	0.135	0.135	-0.001
ZNF329_M10387_1.94d	0.9691181511369741	5375	7333	0.17	0.17	0.001
ZNF219_M06854_1.94d	0.9691906009760528	11080	17529	0.091	0.091	-0.0
ARID5A_M00144_1.94d	0.969294709997176	182	330	0.066	0.067	0.001
HIVEP1_M06845_1.94d	0.9698312365701219	1710	2667	0.122	0.122	0.001
HESX1_M05782_1.94d	0.972532177717281	225	361	0.076	0.075	-0.001
ZNF211_ZNF211.RCADE	0.9745761747574657	236	439	0.051	0.05	-0.001
ATF4_M08489_1.94d	0.9760692708935342	510	718	0.137	0.136	-0.001
VDR_M06221_1.94d	0.976555486429597	1195	2123	0.331	0.332	0.001
IRF1_M06920_1.94d	0.9770236973497604	1486	2626	0.118	0.117	-0.0
ZNF35_M10404_1.94d	0.9849975199962412	3225	4336	0.123	0.123	-0.0
CTCF_M05451_1.94d	0.9863728668456976	8505	10214	0.168	0.169	0.0
MAFF_M09798_1.94d	0.9891233392324953	688	964	0.137	0.137	0.0
MITF_M09241_1.94d	0.9900730896318056	445	660	0.173	0.173	-0.0
NKX1-1_M01433_1.94d	0.9905964331875451	206	314	0.112	0.111	-0.0
ZBTB12_M10447_1.94d	0.9910909655884336	759	1054	0.097	0.098	0.0
PAX9_M05986_1.94d	0.9914194337068564	509	880	0.143	0.143	-0.0
BHLHA15_M00224_1.94d	0.9919801424273813	330	562	0.073	0.073	0.0
ZNF354A_M10328_1.94d	0.9949693471683709	551	2233	0.058	0.058	0.0
FIGLA_M05705_1.94d	0.996885276952066	988	1456	0.1	0.1	0.0
FOXF1_M04073_1.94d	0.9972429402323613	805	1520	0.246	0.246	0.0
ZNF692_M07147_1.94d	0.9973225146853769	5115	7194	0.166	0.166	0.0
FIGLA_M08661_1.94d	0.9989756961122432	2325	3479	0.11	0.11	-0.0
MYBL2_M05924_1.94d	1.0	40	56	0.1	0.1	0.0
MYBL1_M05920_1.94d	1.0	41	62	0.1	0.1	0.0
GATA1_M08709_1.94d	1.0	41	56	0.1	0.1	0.0
ZBED1_M06233_1.94d	1.0	24	34	0.1	0.1	0.0
OVOL2_M09039_1.94d	1.0	39	54	0.1	0.1	0.0
ZBED1_M09284_1.94d	1.0	22	32	0.1	0.1	0.0
OVOL1_M09035_1.94d	1.0	33	51	0.1	0.1	0.0
CUX2_M05611_1.94d	1.0	23	40	0.1	0.1	0.0
CUX1_M05609_1.94d	1.0	23	40	0.1	0.1	0.0
SIX1_M09131_1.94d	1.0	39	70	0.1	0.1	0.0
ONECUT1_M09903_1.94d	1.0	30	33	0.1	0.1	0.0
ONECUT1_M07569_1.94d	1.0	31	68	0.1	0.1	0.0
