# Supplementary material for: The MUC5B-associated variant rs35705950 resides within an enhancer subject to lineage- and disease-dependent epigenetic remodeling
Source: JCI Insight. 2021 Jan 25;6(2):e144294. doi: 10.1172/jci.insight.144294 (PMC7934873; doi:10.1172/jci.insight.144294)
Supplement: Supplemental Data Set 1 [file jciinsight-6-144294-s076.zip › noTSS/best_curated_Human_TFs_p1e-5_grch38/A549_vs_B2B/A549PROseq_noTSS.tfit_merged_vs_B2B30PROseq_noTSS.tfit_merged_differential_md_scores.txt]

NR1I2_M08993_1.94d	7.97320578346232e-18	1669	1235	0.346	0.16	-0.187
VDR_M06221_1.94d	7.900661001525482e-16	1195	953	0.331	0.145	-0.187
HNF1B_M05798_1.94d	7.814446370238963e-15	684	355	0.298	0.087	-0.211
NR1I2_M07567_1.94d	2.3260007640726612e-14	1714	1324	0.33	0.166	-0.163
HNF1A_M05796_1.94d	8.430886632191279e-14	672	363	0.283	0.083	-0.2
HNF1B_M05797_1.94d	8.719333226174814e-14	639	306	0.293	0.088	-0.204
ZNF384_M09363_1.94d	3.2937237531306673e-12	1885	1563	0.295	0.147	-0.148
ZNF684_ZNF684.RCADE	7.478157383602215e-10	2114	2140	0.239	0.128	-0.111
ZSCAN10_M00592_1.94d	2.0422222460099096e-08	1756	1566	0.268	0.153	-0.116
RFX5_M09102_1.94d	2.3291315711001598e-08	121	180	0.091	0.172	0.081
FOXC1_M01039_1.94d	3.322183725770594e-07	1040	636	0.265	0.135	-0.13
FOXC2_M05719_1.94d	7.791488910404711e-07	1448	1141	0.201	0.095	-0.106
FOXP1_M01031_1.94d	9.354953102582362e-07	837	429	0.288	0.152	-0.136
FOXA1_M09569_1.94d	1.7753017842895905e-06	1185	787	0.257	0.141	-0.115
FOXJ1_M01034_1.94d	1.988671355782166e-06	1506	1197	0.2	0.099	-0.101
FOXD1_M09582_1.94d	2.9821182096550797e-06	1037	670	0.258	0.142	-0.117
FOXA1_M09573_1.94d	3.2915127894543966e-06	1138	769	0.257	0.144	-0.113
ZNF250_M09341_1.94d	5.809483021021235e-06	1390	1459	0.23	0.139	-0.091
RORA_M10286_1.94d	2.7322172657428275e-05	562	680	0.194	0.104	-0.09
FOXD3_M08675_1.94d	4.6966437748158316e-05	1223	952	0.217	0.126	-0.091
ZNF415_M10315_1.94d	4.729840673250577e-05	196	223	0.122	0.058	-0.064
TCF4_M06176_1.94d	6.058167244858737e-05	3254	3505	0.161	0.103	-0.058
FOXF1_M04073_1.94d	8.929213159718135e-05	805	529	0.246	0.144	-0.102
FOXK1_M01020_1.94d	0.00015428092962301132	340	352	0.182	0.099	-0.083
ZNF287_ZNF287.RCADE	0.0001552830933367687	122054	135269	0.048	0.064	0.015
ZBTB45_M09307_1.94d	0.0001565328185953626	160	219	0.1	0.151	0.051
ZNF653_M07152_1.94d	0.0002584814928870435	152	202	0.053	0.099	0.046
ZNF212_ZNF212.MEME	0.0003592204890676147	43596	49188	0.058	0.079	0.021
MTF1_M08937_1.94d	0.0005118190582681142	374	470	0.217	0.13	-0.087
IRF6_M08837_1.94d	0.0005270781827478938	114	162	0.105	0.173	0.068
ZNF235_ZNF235.MEME	0.0005810784027414249	94192	107132	0.048	0.063	0.016
ZHX1_M01278_1.94d	0.000608888479324764	143	183	0.161	0.12	-0.041
ZNF770_M10379_1.94d	0.0007894651129942641	23060	27389	0.069	0.094	0.025
ZNF250_M10340_1.94d	0.0009387226462544691	2729	2738	0.188	0.132	-0.055
ZNF443_ZNF443.RCADE	0.0010213856993814571	19560	23141	0.05	0.078	0.027
PKNOX2_M05997_1.94d	0.0011890811100050817	941	1249	0.147	0.079	-0.067
ZNF181_ZNF181.RCADE	0.0019074355391878824	20689	24271	0.06	0.085	0.025
FOXA1_M08669_1.94d	0.0019291703019679546	562	575	0.142	0.068	-0.075
ELF3_M05650_1.94d	0.0019304091323450385	457	527	0.254	0.171	-0.083
ZNF597_M09381_1.94d	0.0021743501863488632	1505	1284	0.172	0.112	-0.06
ZNF483_ZNF483.RCADE	0.002222795481883511	3471	3789	0.188	0.141	-0.047
FOS_M10098_1.94d	0.002262961832514271	146	177	0.096	0.13	0.034
ZNF141_ZNF141.RCADE	0.0029080076904832333	11542	12288	0.171	0.14	-0.031
ZNF135_M10312_1.94d	0.003196635633335365	1761	1673	0.15	0.097	-0.054
DPF1_M08582_1.94d	0.004263575040518359	158	237	0.095	0.131	0.036
PRDM6_M10436_1.94d	0.004317937362587243	58848	65070	0.05	0.065	0.016
FOXA1_M08671_1.94d	0.004323486896714943	911	937	0.12	0.057	-0.063
HNF4A_M05803_1.94d	0.004782714141879634	884	886	0.174	0.113	-0.061
ZBTB7C_M06237_1.94d	0.005353900898958448	1215	1449	0.101	0.155	0.054
ZNF223_ZNF223.MEME	0.005994508921559032	2872	3390	0.16	0.118	-0.042
FOXA1_M01044_1.94d	0.006003899209389073	538	614	0.158	0.096	-0.062
ZNF333_ZNF333.RCADE	0.006152150418315589	3147	2829	0.201	0.153	-0.047
ZNF587_ZNF587.RCADE	0.006241102720232094	4333	4166	0.207	0.165	-0.042
YY1_M09317_1.94d	0.00655157369531217	1188	952	0.19	0.132	-0.058
SKOR2_M09135_1.94d	0.0068591298978705195	216	333	0.13	0.069	-0.061
ZNF487_ZNF487.MEME	0.007542771561589013	42088	48230	0.051	0.068	0.017
IKZF1_M06606_1.94d	0.007701208116058284	10554	12734	0.049	0.076	0.028
ZNF571_ZNF571.RCADE	0.007983054141317723	45759	51746	0.109	0.124	0.015
ELF1_M09509_1.94d	0.008100244464851773	396	456	0.29	0.215	-0.075
TGIF1_M06208_1.94d	0.008354081239519645	826	1069	0.15	0.092	-0.058
ZNF530_ZNF530.RCADE	0.00908871467360413	13665	15820	0.147	0.123	-0.024
DBP_M08771_1.94d	0.009272256466684226	79	101	0.228	0.168	-0.06
ZEB1_M05322_1.94d	0.009692932659009869	1863	2111	0.138	0.096	-0.042
TCFL5_M09217_1.94d	0.010464207426651478	1653	1640	0.215	0.16	-0.055
TGIF1_M09243_1.94d	0.010502047261892512	890	1216	0.144	0.086	-0.057
BCL6_M09454_1.94d	0.010704467677773163	205	259	0.098	0.147	0.049
ZNF555_ZNF555.MEME	0.012391854783337703	5672	6289	0.178	0.145	-0.032
BORCS8-MEF2B_M06400_1.94d	0.012575296305568544	4887	5820	0.043	0.078	0.035
TEAD1_M06179_1.94d	0.012956429087655668	606	952	0.109	0.163	0.054
IRX1_M08851_1.94d	0.013065223757351628	239	409	0.151	0.083	-0.067
HOXC10_M05821_1.94d	0.013072096352498348	125	161	0.128	0.093	-0.035
EHF_M06390_1.94d	0.015196539097457605	539	613	0.232	0.171	-0.061
SP1_M06128_1.94d	0.01522914982201544	9995	10379	0.166	0.139	-0.027
LEF1_M02162_1.94d	0.01598158502399484	543	668	0.144	0.091	-0.052
ZBTB49_M06234_1.94d	0.016046743313808603	709	920	0.157	0.107	-0.05
HSF5_M09724_1.94d	0.01637698133766295	317	398	0.129	0.193	0.064
SMAD1_M06764_1.94d	0.016791323472470095	5178	5493	0.168	0.135	-0.033
ZNF589_M06860_1.94d	0.017679303083736893	1249	1380	0.185	0.138	-0.047
HOXA9_M05806_1.94d	0.018620743117825713	113	152	0.106	0.151	0.045
EBF1_M05639_1.94d	0.019029551584537355	2228	2786	0.153	0.113	-0.04
ZNF787_M10060_1.94d	0.01914846063869106	7863	9535	0.056	0.082	0.026
FOXA1_M09574_1.94d	0.01915309788667921	1036	1101	0.107	0.057	-0.05
BORCS8-MEF2B_M08910_1.94d	0.019657157795276003	351	722	0.094	0.152	0.058
HSFY1_M09727_1.94d	0.02086724319883598	83	143	0.084	0.161	0.077
ARNT_M00226_1.94d	0.0215655022982853	438	533	0.091	0.144	0.053
TEAD3_M06181_1.94d	0.021878747578479178	629	1100	0.145	0.195	0.051
FOXP1_M10259_1.94d	0.024504530831560473	498	543	0.12	0.07	-0.051
CREBL2_M07230_1.94d	0.024616353629645087	89	132	0.169	0.129	-0.04
ZNF519_ZNF519.RCADE	0.02550455034972883	33492	38978	0.111	0.125	0.014
HSF5_M09723_1.94d	0.025588403349791355	168	234	0.149	0.09	-0.059
NFE2_M08957_1.94d	0.027215615153949886	1403	1796	0.278	0.227	-0.051
PAX3_M07571_1.94d	0.027496074415685193	127	160	0.063	0.087	0.025
ZNF225_ZNF225.MEME	0.02809321912131959	18820	21450	0.051	0.069	0.018
EN1_M05665_1.94d	0.02844763404453109	260	327	0.088	0.138	0.049
ZNF564_ZNF564.RCADE	0.029322465528826468	713	908	0.139	0.095	-0.044
ZNF281_M10446_1.94d	0.029342333710481235	20105	22508	0.137	0.119	-0.018
FOXC1_M05716_1.94d	0.02971653387397582	503	647	0.099	0.053	-0.047
ZNF528_M10374_1.94d	0.03373383393629213	949	1284	0.151	0.11	-0.041
LEF1_M09761_1.94d	0.03383122580671733	315	350	0.143	0.094	-0.049
ZNF784_M10400_1.94d	0.03473923629822474	360	468	0.083	0.126	0.043
ZNF148_M09349_1.94d	0.03612875314788645	14465	16655	0.131	0.113	-0.019
EVX2_M05703_1.94d	0.03644823674111262	203	288	0.044	0.087	0.042
HES7_M05781_1.94d	0.036824509724436905	3269	3828	0.064	0.097	0.033
ZNF528_ZNF528.RCADE	0.03756111522674773	1971	2479	0.159	0.125	-0.034
ZNF783_ZNF783.MEME	0.03805203176006283	1997	2331	0.15	0.19	0.04
TFCP2_M06204_1.94d	0.038802813732632405	320	322	0.078	0.134	0.055
FOXI1_M08681_1.94d	0.03996574895127514	515	593	0.142	0.096	-0.046
IRF9_M05855_1.94d	0.041121806871284416	503	737	0.101	0.145	0.044
ZBTB7A_M06235_1.94d	0.04199289641649395	1214	1406	0.121	0.161	0.04
ZNF276_M09347_1.94d	0.0431105357602089	287	414	0.132	0.082	-0.05
MIXL1_M05906_1.94d	0.04458498019564047	210	303	0.057	0.096	0.039
EVX1_M05702_1.94d	0.04603524418579638	218	318	0.037	0.085	0.048
ELF5_M05654_1.94d	0.04649919949425039	606	793	0.223	0.173	-0.05
TBX1_M02208_1.94d	0.04661883092341171	719	879	0.072	0.113	0.04
MEIS1_M09078_1.94d	0.04676469106157563	825	1161	0.136	0.09	-0.046
ARGFX_M09430_1.94d	0.046898290381438744	336	606	0.065	0.114	0.048
TBX2_M09205_1.94d	0.0477068227749448	2153	2503	0.168	0.135	-0.033
HMBOX1_M08773_1.94d	0.04793382995586637	111	183	0.126	0.093	-0.033
GCM1_M05761_1.94d	0.048638181596073804	464	605	0.14	0.094	-0.046
ARID5A_M00144_1.94d	0.049131831023716516	182	206	0.066	0.092	0.026
BORCS8-MEF2B_M08916_1.94d	0.04961155071120795	416	812	0.094	0.142	0.048
GMEB1_M02116_1.94d	0.05150382984617803	88	104	0.239	0.183	-0.056
BBX_M08506_1.94d	0.05349094850530999	440	573	0.03	0.084	0.054
ELF1_M09501_1.94d	0.05361123083463741	410	488	0.273	0.219	-0.054
ZNF558_ZNF558.RCADE	0.0540816381060375	3004	3620	0.053	0.083	0.03
ZNF584_ZNF584.RCADE	0.05519553267881706	721	925	0.075	0.114	0.039
ELK1_M00977_1.94d	0.05519961791898174	327	471	0.22	0.272	0.052
SPDEF_M06135_1.94d	0.05529023911869295	199	246	0.196	0.154	-0.042
PBX1_M01230_1.94d	0.05576452463709682	539	301	0.078	0.13	0.052
RBAK_M09331_1.94d	0.056841640493472935	431	557	0.128	0.083	-0.045
PBX1_M09055_1.94d	0.057570667447465015	343	474	0.146	0.108	-0.038
FOXB1_M05711_1.94d	0.05776647600649904	771	784	0.093	0.048	-0.045
IRF6_M08835_1.94d	0.058471331458903215	134	144	0.149	0.111	-0.038
NRF1_M05963_1.94d	0.06196032349402885	1208	1234	0.234	0.189	-0.045
ATOH1_M08943_1.94d	0.06520363089738374	277	374	0.108	0.067	-0.041
CTCF_M05451_1.94d	0.06574918539910886	8505	8947	0.168	0.147	-0.022
SP1_M09181_1.94d	0.0658317215776626	8274	8675	0.167	0.145	-0.022
EHF_M05647_1.94d	0.06616950306441431	430	481	0.244	0.195	-0.049
FOXL2_M08689_1.94d	0.06637161995737412	99	115	0.152	0.113	-0.038
NKX1-1_M01433_1.94d	0.0667946583572361	206	278	0.112	0.079	-0.033
MEF2D_M05892_1.94d	0.06693342991435598	547	714	0.064	0.104	0.04
ZNF496_ZNF496.MEME	0.06916440657874562	11587	13751	0.053	0.071	0.018
HMBOX1_M05792_1.94d	0.07027974072949132	123	179	0.13	0.095	-0.035
SP8_M06131_1.94d	0.07033808168134376	8936	9723	0.142	0.122	-0.02
HOXA10_M09699_1.94d	0.07070418086600234	108	132	0.111	0.144	0.033
TEF_M06185_1.94d	0.07117529513392112	164	248	0.122	0.093	-0.029
RARA_M10176_1.94d	0.07207694973882504	2093	2468	0.09	0.119	0.029
SP1_M09177_1.94d	0.07257328975301665	5639	5991	0.177	0.153	-0.024
SPIC_M06140_1.94d	0.07490616645542424	1244	1711	0.148	0.116	-0.032
BORCS8-MEF2B_M08914_1.94d	0.07537309072518791	437	829	0.098	0.144	0.045
ZNF777_M10317_1.94d	0.07544798236334431	445	595	0.137	0.101	-0.036
KDM2B_M00877_1.94d	0.07703055871992173	92	122	0.13	0.18	0.05
EMX1_M05661_1.94d	0.07884722602070611	183	261	0.049	0.1	0.05
RUNX3_M06067_1.94d	0.07931425745556969	122	144	0.156	0.125	-0.031
ZNF692_M10425_1.94d	0.08008547187235651	5345	5694	0.166	0.142	-0.023
ZNF586_M10439_1.94d	0.08090517662890646	4476	5045	0.158	0.135	-0.023
FOXO6_M05746_1.94d	0.08193007615486478	472	559	0.1	0.054	-0.046
MAFF_M09793_1.94d	0.08327766116240765	1200	1593	0.178	0.141	-0.037
RELA_M05337_1.94d	0.08347793505079124	1658	2121	0.159	0.128	-0.031
ZNF525_ZNF525.RCADE	0.08434149686421615	286	369	0.066	0.106	0.039
TOPORS_M04321_1.94d	0.08473375828204721	5313	6439	0.052	0.075	0.022
MTF1_M05917_1.94d	0.08475826293144549	591	708	0.161	0.124	-0.036
ZNF25_ZNF25.MEME	0.08510571680813826	1395	1402	0.056	0.088	0.033
MYCL_M07013_1.94d	0.0856963076077131	1117	1462	0.142	0.107	-0.035
ZNF692_M07147_1.94d	0.08622219904703977	5115	5407	0.166	0.142	-0.023
ZBTB1_M00608_1.94d	0.08859095612384094	1392	1499	0.198	0.162	-0.035
KLF16_M05868_1.94d	0.0890394102405002	10382	11049	0.152	0.133	-0.018
ZSCAN5A_M09419_1.94d	0.08911330146133599	2432	3033	0.132	0.106	-0.026
ZNF615_ZNF615.MEME	0.09039050502847291	994	1254	0.118	0.086	-0.032
PPARA_M09922_1.94d	0.09251762257840193	1116	1493	0.117	0.151	0.033
ZBTB7B_M06236_1.94d	0.0925834362747767	696	895	0.106	0.143	0.037
INSM1_M02710_1.94d	0.09374407013400983	3717	4028	0.136	0.112	-0.024
ZNF41_M10352_1.94d	0.09429222299043734	5855	6196	0.14	0.12	-0.02
GATA1_M08711_1.94d	0.0950206764724694	167	203	0.132	0.148	0.016
NFE2_M05934_1.94d	0.09650442220646932	1164	1560	0.27	0.229	-0.04
KLF15_M08876_1.94d	0.0965280346946394	12133	13052	0.149	0.132	-0.017
ARGFX_M09429_1.94d	0.09667615793481245	343	627	0.067	0.105	0.038
ZNF596_M10405_1.94d	0.097486778763837	16243	18698	0.091	0.105	0.014
RARA_M10181_1.94d	0.09774879443279141	4224	5062	0.064	0.087	0.023
HMX3_M05795_1.94d	0.09871999524310084	232	360	0.073	0.106	0.032
ELK4_M05660_1.94d	0.09972276938905825	215	334	0.214	0.254	0.041
ATF3_M08485_1.94d	0.10040003569635571	347	410	0.19	0.141	-0.049
INSM1_M06607_1.94d	0.10167785064974152	3259	3481	0.141	0.116	-0.025
NR4A1_M09891_1.94d	0.10308121187331046	539	631	0.122	0.087	-0.035
ZNF433_ZNF433.RCADE	0.10341133407672247	284	404	0.06	0.097	0.037
ZNF85_M10363_1.94d	0.10474723782021951	920	1235	0.165	0.132	-0.033
BHLHE40_M08516_1.94d	0.10674293629233897	707	882	0.088	0.127	0.039
ZFP1_M10308_1.94d	0.10704564953218	1155	1430	0.049	0.082	0.032
HOXA2_M05813_1.94d	0.10746440018281958	199	276	0.04	0.076	0.036
ZNF417_ZNF417.RCADE	0.10793975678555129	3135	3178	0.192	0.166	-0.026
ZIC1_M09323_1.94d	0.10892511632789169	2983	3491	0.156	0.131	-0.024
ZNF136_ZNF136.RCADE	0.10931387549011573	1002	1026	0.043	0.079	0.036
ZNF430_ZNF430.RCADE	0.10993471789887364	3689	4086	0.17	0.147	-0.023
E2F7_M08594_1.94d	0.11008004066323458	509	639	0.063	0.099	0.036
SKOR1_M09133_1.94d	0.11152710083929071	203	311	0.103	0.068	-0.036
TLX1_M09259_1.94d	0.11267704268536256	280	290	0.125	0.076	-0.049
SOX12_M09155_1.94d	0.11328397629873967	74	103	0.216	0.155	-0.061
CDX1_M09470_1.94d	0.11357017559208735	206	305	0.102	0.072	-0.03
ZSCAN1_M09407_1.94d	0.11432739451054184	9739	11902	0.065	0.048	-0.017
BHLHE40_M05580_1.94d	0.11435425508773717	776	963	0.09	0.128	0.038
BACH1_M06885_1.94d	0.11513623116751102	1475	1695	0.244	0.21	-0.034
ZNF135_ZNF135.RCADE	0.11670044968861763	4044	4818	0.063	0.085	0.022
PATZ1_M04345_1.94d	0.11785981315619329	9285	10385	0.136	0.12	-0.017
ZNF189_M10331_1.94d	0.11942042318432577	4213	5507	0.14	0.12	-0.02
RORA_M10287_1.94d	0.12009532511894182	452	587	0.157	0.123	-0.034
ZNF490_M10444_1.94d	0.12015742796060508	1699	2105	0.149	0.122	-0.027
VENTX_M10022_1.94d	0.12021208791171226	192	297	0.094	0.067	-0.026
HOXA10_M08788_1.94d	0.12100042496568753	237	277	0.08	0.051	-0.03
LBX2_M05870_1.94d	0.1210745683921372	201	254	0.085	0.114	0.03
ZSCAN31_M09357_1.94d	0.12155582894396041	702	931	0.144	0.111	-0.033
ZNF284_ZNF284.RCADE	0.12185106238705391	663	802	0.047	0.081	0.034
ZNF682_M10316_1.94d	0.12278775002495518	3952	4752	0.15	0.129	-0.021
BORCS8-MEF2B_M08912_1.94d	0.12414390974784219	315	485	0.098	0.066	-0.032
ZNF492_ZNF492.RCADE	0.12461363565289434	11464	13023	0.059	0.074	0.015
ATOH1_M09558_1.94d	0.12577665652015846	961	1146	0.161	0.127	-0.034
MESP1_M08932_1.94d	0.12612536793877235	510	600	0.094	0.13	0.036
ZNF334_ZNF334.RCADE	0.12687161144127931	955	1265	0.066	0.096	0.03
ZNF467_M10385_1.94d	0.1270679106033652	23730	27881	0.124	0.113	-0.011
NFIL3_M05938_1.94d	0.12804988771016396	208	294	0.12	0.085	-0.035
SIX1_M09125_1.94d	0.12826586332173612	91	125	0.088	0.128	0.04
MLX_M08929_1.94d	0.12883529567405336	955	1239	0.094	0.126	0.032
EMX2_M05663_1.94d	0.12977897693152896	198	281	0.051	0.093	0.042
ZNF8_ZNF8.RCADE	0.1324096492918968	424	718	0.09	0.124	0.034
RFX1_M09096_1.94d	0.13276694057638203	620	725	0.2	0.16	-0.04
MECP2_M01775_1.94d	0.13332387508076096	921	1069	0.165	0.134	-0.031
ZNF771_M09401_1.94d	0.13343824627134382	423	462	0.139	0.108	-0.031
LEF1_M09993_1.94d	0.13388998077010822	512	574	0.139	0.106	-0.032
ZNF93_ZNF93.RCADE	0.1339895744436438	38113	42820	0.173	0.163	-0.01
PRDM14_M06945_1.94d	0.13652850517565793	636	829	0.086	0.116	0.029
ZBTB42_M10323_1.94d	0.13829139453523326	2350	2556	0.15	0.125	-0.025
ATF2_M08479_1.94d	0.1395497325125053	339	406	0.171	0.128	-0.043
ZNF146_M10372_1.94d	0.14067990511129874	895	1338	0.08	0.111	0.03
ZNF565_ZNF565.RCADE	0.1407838922399992	931	1228	0.149	0.121	-0.029
PATZ1_M10432_1.94d	0.14309826225394662	10610	11711	0.152	0.137	-0.016
REST_M02696_1.94d	0.14423700159322386	2760	3318	0.15	0.129	-0.022
TLX1_M01240_1.94d	0.14439780548698483	265	342	0.102	0.073	-0.029
CENPB_M05595_1.94d	0.14479867957792913	195	212	0.169	0.208	0.038
SIX1_M09123_1.94d	0.14633109762231264	49	76	0.1	0.197	0.097
MYCL_M02668_1.94d	0.1489190474752402	585	811	0.152	0.121	-0.031
ZNF121_M10357_1.94d	0.14925753494710872	24097	28026	0.109	0.118	0.01
HELT_M08767_1.94d	0.14986995306996087	1270	1555	0.101	0.129	0.028
ZSCAN31_M10415_1.94d	0.15113252611438927	853	1114	0.156	0.127	-0.029
TEAD2_M09221_1.94d	0.15163719859735147	596	941	0.133	0.163	0.03
SOX7_M06111_1.94d	0.1548890838214687	452	597	0.097	0.064	-0.034
ZNF266_ZNF266.RCADE	0.15580950668223417	1799	2287	0.113	0.137	0.024
ATF3_M08483_1.94d	0.1565169596410894	408	534	0.181	0.142	-0.039
HES5_M05779_1.94d	0.1566399032450501	1199	1450	0.09	0.119	0.029
NFAT5_M05930_1.94d	0.15799740740478196	895	997	0.143	0.114	-0.029
ZNF765_ZNF765.RCADE	0.15821087653072208	14773	16213	0.176	0.162	-0.014
ZNF213_M10324_1.94d	0.15853036858575276	5223	5746	0.162	0.144	-0.018
ONECUT3_M05972_1.94d	0.16030624699313867	402	606	0.047	0.078	0.03
KLF11_M08872_1.94d	0.16038298593374944	9242	9833	0.157	0.141	-0.016
ZNF317_ZNF317.RCADE	0.16048346843535466	1062	958	0.063	0.095	0.032
DBP_M05613_1.94d	0.16165417245976088	75	117	0.173	0.137	-0.037
ZNF90_ZNF90.RCADE	0.16267486609548043	3324	3985	0.086	0.105	0.019
SP3_M06129_1.94d	0.16360681190365156	10862	11832	0.147	0.132	-0.014
PROX1_M06028_1.94d	0.1639348084576041	198	252	0.096	0.123	0.027
ZFHX3_M06847_1.94d	0.16401527546616534	385	452	0.096	0.062	-0.034
FOXN2_M08691_1.94d	0.16401842894577112	1185	1294	0.203	0.171	-0.033
ZBTB43_M09305_1.94d	0.1645918408846061	1221	1444	0.137	0.11	-0.027
ZNF337_ZNF337.RCADE	0.16474583113639008	637	584	0.055	0.091	0.036
ZNF18_ZNF18.MEME	0.1649711700149381	2966	3660	0.085	0.104	0.019
PBX1_M09053_1.94d	0.16661360435692818	247	321	0.13	0.103	-0.027
ZNF8_M10347_1.94d	0.1682264113197245	252	331	0.103	0.13	0.027
ZNF454_M10047_1.94d	0.16975304524106272	2648	3047	0.165	0.189	0.024
ZNF737_ZNF737.MEME	0.17002336345667202	665	826	0.174	0.145	-0.029
GSX1_M01466_1.94d	0.17014935091384553	209	278	0.105	0.079	-0.026
ZNF524_M09377_1.94d	0.17099990262419407	1731	1825	0.065	0.089	0.024
BHLHE41_M05584_1.94d	0.17221070793194948	703	869	0.091	0.124	0.033
GBX1_M05755_1.94d	0.17304579046922464	228	301	0.079	0.11	0.031
NR5A1_M09007_1.94d	0.1756101040156266	1743	2324	0.1	0.123	0.022
NFIB_M05937_1.94d	0.17595664480258777	1807	2413	0.199	0.173	-0.026
NFATC1_M02089_1.94d	0.1763797481606444	776	927	0.081	0.109	0.028
ZNF219_M06854_1.94d	0.17736263601269942	11080	13031	0.091	0.104	0.013
ZNF184_M10424_1.94d	0.17829483113846312	2142	2430	0.103	0.125	0.022
HMX1_M08779_1.94d	0.17897810372496303	337	451	0.074	0.106	0.032
STAT6_M06798_1.94d	0.17948770214551246	830	1170	0.151	0.123	-0.028
RFX3_M06050_1.94d	0.1806802831648826	826	1014	0.2	0.168	-0.032
ZFP14_ZFP14.RCADE	0.1807846808584077	5978	7701	0.14	0.125	-0.015
CREB3L1_M05601_1.94d	0.1815247095657565	735	978	0.151	0.12	-0.031
ZNF343_ZNF343.RCADE	0.1818285780515908	1706	1979	0.172	0.148	-0.025
CCDC169-SOHLH2_M09149_1.94d	0.18188072784802956	967	1146	0.075	0.106	0.03
DUXA_M05624_1.94d	0.182339237319169	347	465	0.061	0.092	0.032
MIXL1_M08926_1.94d	0.1827533010529705	144	200	0.049	0.085	0.036
USF1_M09265_1.94d	0.1843466451532817	746	949	0.166	0.137	-0.029
MEF2A_M05890_1.94d	0.18476238645043486	489	644	0.074	0.102	0.029
ZNF205_ZNF205.RCADE	0.1859474428981548	262	305	0.126	0.098	-0.028
XPA_M09278_1.94d	0.1894537319294879	5164	5788	0.078	0.093	0.016
PAX7_M05984_1.94d	0.1895666337605626	89	101	0.056	0.099	0.043
NFAT5_M08955_1.94d	0.19001406584478986	462	534	0.113	0.084	-0.028
TFCP2_M09261_1.94d	0.19097548785179141	1172	1174	0.129	0.158	0.03
ZNF823_ZNF823.RCADE	0.19241627585023968	15953	18248	0.073	0.084	0.011
ZNF552_ZNF552.MEME	0.19441927828846295	951	1186	0.158	0.131	-0.027
TFAP4_M10006_1.94d	0.19528911538687355	639	787	0.07	0.103	0.032
SRY_M06144_1.94d	0.19669317714327095	357	513	0.084	0.053	-0.031
ZNF605_ZNF605.RCADE	0.19805324044923867	4428	5482	0.139	0.123	-0.016
CREB3L1_M00402_1.94d	0.19913047873330547	525	723	0.15	0.122	-0.029
ZBTB22_M09296_1.94d	0.1991940838788262	381	444	0.097	0.133	0.036
TGIF1_M09251_1.94d	0.19984835333209627	746	1069	0.129	0.098	-0.03
ETV6_M09550_1.94d	0.202917605020005	550	717	0.187	0.153	-0.034
XBP1_M06228_1.94d	0.20416835843871883	241	288	0.17	0.142	-0.028
ATF2_M08540_1.94d	0.2046846915455639	350	423	0.171	0.135	-0.037
ZNF143_M06241_1.94d	0.2056876833591862	889	1172	0.132	0.108	-0.024
ESX1_M05689_1.94d	0.20747280720513483	230	301	0.096	0.12	0.024
EOMES_M05671_1.94d	0.2079021340958339	600	790	0.058	0.084	0.025
MXI1_M05518_1.94d	0.20792173161347172	747	981	0.141	0.111	-0.029
ETV6_M05700_1.94d	0.21315191254542853	1099	1347	0.187	0.162	-0.026
ATOH7_M00242_1.94d	0.21340116396508546	889	1097	0.141	0.112	-0.028
FOXI1_M08679_1.94d	0.2134226318642849	369	419	0.125	0.095	-0.029
DNMT1_M00879_1.94d	0.21611597507553326	9797	11264	0.158	0.172	0.014
ZFP3_M10419_1.94d	0.21671929227269282	1252	1568	0.142	0.12	-0.022
RFX4_M06052_1.94d	0.2172850543277276	752	927	0.188	0.157	-0.03
ATF2_M08542_1.94d	0.2204267566172604	252	293	0.167	0.13	-0.037
ZNF189_ZNF189.RCADE	0.22070566921327206	3621	4796	0.138	0.122	-0.017
KLF14_M05867_1.94d	0.22161165681167638	3684	3890	0.17	0.152	-0.019
ZFP14_M10309_1.94d	0.22239213164133775	2778	3569	0.143	0.126	-0.018
WT1_M00579_1.94d	0.22423371190481556	4772	5504	0.104	0.121	0.016
TBR1_M06149_1.94d	0.22504757119590546	569	756	0.049	0.075	0.026
T_M09203_1.94d	0.22640628403741248	398	550	0.07	0.1	0.03
HMX1_M05793_1.94d	0.22785125014758056	257	382	0.066	0.092	0.025
CREB3_M10072_1.94d	0.22814203730591653	374	524	0.179	0.149	-0.03
SP4_M06130_1.94d	0.22963192517466213	5019	5414	0.177	0.16	-0.017
ZFX_M02702_1.94d	0.2298356432249936	10696	12613	0.126	0.138	0.011
ZNF574_M10384_1.94d	0.23001383694405075	1296	1493	0.163	0.14	-0.023
SPI1_M06138_1.94d	0.2301482973406569	1155	1598	0.142	0.12	-0.022
MEIS1_M09076_1.94d	0.23104013451132188	806	1233	0.115	0.088	-0.028
NR5A1_M10142_1.94d	0.23314810068612557	1352	1805	0.089	0.11	0.021
ZNF730_ZNF730.RCADE	0.23394426418822234	2336	2554	0.124	0.144	0.02
ZNF254_ZNF254.RCADE	0.23570526871469866	2059	2586	0.127	0.108	-0.019
NKX2-1_M01445_1.94d	0.23763738058404782	1115	944	0.117	0.091	-0.026
POU4F2_M06016_1.94d	0.23785294579758065	413	533	0.051	0.079	0.028
SREBF1_M09969_1.94d	0.23860776587439347	1242	1503	0.093	0.115	0.022
MAZ_M10356_1.94d	0.23898849047567328	14117	16011	0.141	0.13	-0.011
ZNF74_ZNF74.MEME	0.23901101328595986	705	964	0.085	0.11	0.025
HLF_M05791_1.94d	0.24027671444081922	117	161	0.137	0.118	-0.019
ZNF81_ZNF81.RCADE	0.24089288274160425	670	829	0.103	0.078	-0.025
ATOH7_M09989_1.94d	0.24115232210416582	1868	2296	0.151	0.131	-0.02
TBX20_M06158_1.94d	0.24241829831367312	918	1153	0.061	0.084	0.023
HOXC11_M05822_1.94d	0.24313549115373878	107	131	0.121	0.145	0.024
NFIA_M05935_1.94d	0.24337217341526374	1818	2428	0.197	0.175	-0.022
NR2F1_M05951_1.94d	0.24365931620029757	1811	1796	0.13	0.109	-0.021
ZNF805_ZNF805.RCADE	0.24437333367287173	10100	12114	0.073	0.061	-0.012
GRHL2_M06916_1.94d	0.24468355449698387	747	919	0.159	0.132	-0.028
TCF3_M06175_1.94d	0.24573303144701375	1710	2168	0.122	0.103	-0.019
ZNF177_M09337_1.94d	0.24621351377356415	304	536	0.138	0.112	-0.026
OLIG1_M05965_1.94d	0.247251341689248	318	374	0.091	0.059	-0.032
ELF1_M09516_1.94d	0.2477088489407302	360	468	0.206	0.177	-0.028
ZNF329_M10387_1.94d	0.24866768764098945	5375	5993	0.17	0.154	-0.015
NR4A1_M09892_1.94d	0.24879701919358976	601	674	0.12	0.095	-0.025
KLF1_M00616_1.94d	0.24952446535958417	8406	9403	0.161	0.147	-0.013
CDX1_M05587_1.94d	0.2497709086820037	507	797	0.083	0.109	0.026
E2F1_M09494_1.94d	0.2517117688080154	485	512	0.082	0.109	0.027
ZNF860_ZNF860.RCADE	0.2517295428628673	8943	10537	0.146	0.134	-0.012
LHX6_M09778_1.94d	0.25211479278538085	236	287	0.055	0.087	0.032
TGIF1_M09253_1.94d	0.25430232940094766	618	991	0.107	0.079	-0.028
USF1_M06218_1.94d	0.25491671776100455	432	530	0.183	0.151	-0.032
FOXQ1_M08701_1.94d	0.25687115735080235	402	436	0.122	0.096	-0.026
MEOX2_M05899_1.94d	0.2591471125834387	182	240	0.093	0.075	-0.018
FOXH1_M03020_1.94d	0.26132083686185037	471	646	0.089	0.113	0.024
HINFP_M05789_1.94d	0.2632693444682037	2972	3254	0.173	0.192	0.02
BCL6_M09453_1.94d	0.26399215940698884	468	645	0.135	0.11	-0.025
ZSCAN9_M09421_1.94d	0.26511991845604	671	867	0.063	0.085	0.023
BCL11A_M05292_1.94d	0.26723448561352114	2584	3592	0.143	0.126	-0.016
NFIA_M08961_1.94d	0.2677973526173134	2572	3446	0.185	0.167	-0.019
BHLHA15_M09899_1.94d	0.2689025160726969	299	364	0.09	0.063	-0.027
KLF10_M08868_1.94d	0.26905897355584796	9832	10632	0.148	0.136	-0.012
PROX1_M09088_1.94d	0.26907021326384617	227	265	0.123	0.147	0.024
NR2F6_M05957_1.94d	0.26964262709695197	1707	1680	0.133	0.113	-0.02
ZNF385D_M09365_1.94d	0.26981554741029834	74	71	0.135	0.169	0.034
ZNF789_ZNF789.RCADE	0.2703155668139625	3272	4119	0.083	0.098	0.015
NR4A2_M05962_1.94d	0.2708841257104827	629	704	0.114	0.091	-0.024
NR2C2_M05948_1.94d	0.2719828229931045	1635	1568	0.122	0.101	-0.021
ZNF460_M09373_1.94d	0.2760702747702567	4589	5042	0.125	0.14	0.015
SRF_M06142_1.94d	0.27644386855612124	337	667	0.119	0.145	0.027
ATF7_M08490_1.94d	0.27663388045946136	261	281	0.18	0.146	-0.034
ATF3_M09744_1.94d	0.2769242167828203	418	531	0.182	0.153	-0.029
ZNF655_M00582_1.94d	0.28083227226679985	352	544	0.082	0.107	0.024
TEAD4_M06183_1.94d	0.2816170543423572	826	1281	0.143	0.165	0.023
FOS_M08665_1.94d	0.2827449115824311	362	447	0.163	0.132	-0.031
RFX2_M06048_1.94d	0.2834979400089884	756	883	0.196	0.169	-0.027
HOXB2_M05816_1.94d	0.2843444638790529	205	277	0.049	0.072	0.023
SIX1_M09119_1.94d	0.28492660781805923	59	93	0.1	0.161	0.061
ZNF550_ZNF550.RCADE	0.2853692571974309	1868	2425	0.138	0.12	-0.018
BHLHE22_M05582_1.94d	0.2856455261839477	319	388	0.091	0.062	-0.029
RFX5_M06055_1.94d	0.28587252528661067	834	1007	0.195	0.17	-0.026
TFCP2_M09235_1.94d	0.2861888338922608	857	920	0.112	0.138	0.026
ZNF398_ZNF398.MEME	0.2862078360236462	16106	19637	0.088	0.097	0.009
ATOH1_M09441_1.94d	0.2876302961595304	1364	1891	0.141	0.122	-0.019
ATOH7_M00261_1.94d	0.2899699027407585	186	241	0.054	0.075	0.021
ETV6_M09549_1.94d	0.29008694146691294	833	1160	0.163	0.138	-0.025
GLIS1_M05765_1.94d	0.29034360734886355	737	935	0.109	0.13	0.022
ZFP42_M10416_1.94d	0.29252922799300063	1076	1337	0.136	0.116	-0.02
FOXO1_M05738_1.94d	0.2930653746006153	470	656	0.074	0.047	-0.027
IRX1_M08847_1.94d	0.29510364253146737	373	463	0.11	0.082	-0.028
STAT5A_M04818_1.94d	0.2963941942465761	821	1123	0.136	0.114	-0.022
ZIC1_M09321_1.94d	0.2984308988856528	3050	3527	0.159	0.143	-0.016
LCOR_M02074_1.94d	0.30011399084876555	868	1321	0.083	0.103	0.02
ZNF85_ZNF85.RCADE	0.3005359049151328	7109	8009	0.077	0.088	0.011
ZNF331_ZNF331.RCADE	0.301090768708111	2971	3668	0.142	0.127	-0.015
ZIC4_M06240_1.94d	0.3014595480855088	3234	3667	0.161	0.145	-0.016
ZNF527_ZNF527.RCADE	0.30149143176308657	10753	13260	0.104	0.113	0.009
SMAD3_M06083_1.94d	0.3016993622251659	277	312	0.134	0.103	-0.031
RXRA_M06070_1.94d	0.3049219119506814	1395	1293	0.127	0.107	-0.02
IRF4_M08829_1.94d	0.30595232588653576	306	444	0.131	0.155	0.025
RREB1_M02642_1.94d	0.3063641555342309	17815	21800	0.073	0.065	-0.009
ZFHX3_M00497_1.94d	0.3076919379837265	272	395	0.081	0.104	0.023
ZNF18_M10343_1.94d	0.3079815981597084	1182	1521	0.09	0.108	0.019
CEBPZ_M06474_1.94d	0.3096393641488977	755	975	0.15	0.129	-0.02
RAX_M06046_1.94d	0.3100691663687798	203	269	0.069	0.093	0.024
FOXJ2_M05730_1.94d	0.3108310714338556	822	958	0.082	0.061	-0.021
MYC_M06652_1.94d	0.3108919321471486	933	1242	0.147	0.126	-0.02
ZNF704_M09387_1.94d	0.31444352969142964	3986	4822	0.147	0.132	-0.015
ZNF79_ZNF79.RCADE	0.31555759684902673	1191	1660	0.063	0.081	0.018
ATF4_M08489_1.94d	0.3164527949355235	510	732	0.137	0.163	0.025
ELK1_M08659_1.94d	0.3177216477456448	323	476	0.214	0.239	0.026
ZNF682_ZNF682.RCADE	0.31850626323822395	16095	18761	0.156	0.147	-0.009
E2F1_M05625_1.94d	0.32013197930542325	270	293	0.167	0.14	-0.027
STAT3_M05480_1.94d	0.3209427909364355	1590	2210	0.162	0.144	-0.018
ZNF174_M09335_1.94d	0.32163731167462517	503	674	0.151	0.129	-0.022
ATF1_M08544_1.94d	0.32165822923712617	367	402	0.155	0.127	-0.028
GLIS2_M05766_1.94d	0.3225656615811838	2004	2397	0.111	0.127	0.016
AR_M09001_1.94d	0.32265539425077905	395	512	0.111	0.139	0.027
TBR1_M06148_1.94d	0.3229852899788519	542	680	0.059	0.081	0.022
ZNF182_ZNF182.RCADE	0.3247660440850292	14261	17076	0.057	0.066	0.009
DMRT1_M00895_1.94d	0.3249390357517259	311	385	0.087	0.065	-0.022
ETV6_M05701_1.94d	0.3250514069263494	345	447	0.209	0.186	-0.023
NFKB2_M08965_1.94d	0.325516012117651	1253	1595	0.139	0.12	-0.018
ZNF707_ZNF707.RCADE	0.325835511614455	3826	4909	0.13	0.116	-0.013
ZNF431_ZNF431.MEME	0.32675844059325365	3419	4216	0.152	0.138	-0.014
IRF5_M08831_1.94d	0.32840131219041224	260	327	0.104	0.125	0.022
ZNF76_M10350_1.94d	0.3286642263165901	5948	6446	0.17	0.157	-0.013
ZNF423_M06859_1.94d	0.328780360274999	1466	1883	0.143	0.125	-0.018
ZBTB33_M06968_1.94d	0.3290876554587395	413	427	0.206	0.234	0.028
ZNF222_ZNF222.RCADE	0.3308631930565391	1131	1417	0.131	0.112	-0.019
SOX21_M06102_1.94d	0.33135959930957837	350	421	0.097	0.074	-0.024
POU6F2_M06021_1.94d	0.33168257560012193	312	401	0.074	0.095	0.021
SIX1_M09129_1.94d	0.33202174256593076	49	81	0.1	0.16	0.06
ATF1_M10066_1.94d	0.3325436537398523	339	373	0.168	0.139	-0.029
CLOCK_M05596_1.94d	0.3335299833234111	225	320	0.107	0.131	0.025
GFI1_M08721_1.94d	0.33483791439195376	1774	2113	0.087	0.104	0.016
ZNF200_M10359_1.94d	0.33495521803768546	958	1139	0.196	0.219	0.022
FOXD1_M09581_1.94d	0.3350146666520072	467	646	0.043	0.065	0.022
ESRRA_M08633_1.94d	0.3358620004167676	1297	1684	0.092	0.109	0.017
MBD2_M06638_1.94d	0.3361578143861851	3257	3640	0.164	0.18	0.016
ARNTL_M05565_1.94d	0.33741519670193365	409	496	0.191	0.163	-0.027
USF1_M09267_1.94d	0.3381005891197215	768	948	0.168	0.147	-0.021
HOXA10_M09609_1.94d	0.3384182366656796	51	82	0.1	0.159	0.059
ZNF33B_ZNF33B.RCADE	0.34004871337308673	789	1369	0.099	0.118	0.019
ZNF69_ZNF69.MEME	0.34148940316232745	1178	1500	0.158	0.139	-0.019
ZNF350_M10429_1.94d	0.34252638193731155	908	1155	0.138	0.119	-0.018
ZNF816_M10368_1.94d	0.3426831855013849	3528	4216	0.134	0.121	-0.013
OSR2_M09027_1.94d	0.34349512918288394	429	575	0.119	0.097	-0.021
ZNF671_ZNF671.RCADE	0.34403293071821917	1390	1759	0.122	0.106	-0.017
ZSCAN5C_M10321_1.94d	0.34486879245205204	756	952	0.132	0.113	-0.019
ZKSCAN1_M10311_1.94d	0.3453257863384287	462	596	0.089	0.109	0.02
ZBTB32_M09300_1.94d	0.3467740029826266	310	378	0.074	0.048	-0.027
HES6_M08756_1.94d	0.348623887262539	719	907	0.088	0.109	0.022
ZBTB18_M06244_1.94d	0.349455689700509	1026	1395	0.1	0.082	-0.018
THRA_M10017_1.94d	0.3500607783393501	1910	2651	0.125	0.141	0.016
RBPJL_M07039_1.94d	0.3509668742605383	1315	1569	0.15	0.133	-0.017
RORA_M06062_1.94d	0.35303372401583133	720	963	0.085	0.104	0.019
ZNF793_ZNF793.RCADE	0.3575614438096023	2095	2609	0.126	0.141	0.015
ZFP69_ZFP69.RCADE	0.3575739824754586	1259	1701	0.126	0.11	-0.016
ZSCAN16_M09411_1.94d	0.35795272950707413	809	998	0.138	0.119	-0.019
TGIF1_M09245_1.94d	0.3590925655369286	781	1160	0.11	0.089	-0.021
IRF1_M06920_1.94d	0.35965486086240683	1486	2083	0.118	0.133	0.016
NOTO_M05947_1.94d	0.36408766202929865	198	275	0.076	0.098	0.022
ZNF444_M09371_1.94d	0.36684079034782635	26596	30429	0.116	0.109	-0.007
HELT_M08761_1.94d	0.36704074848919166	1238	1486	0.099	0.116	0.018
PRDM4_M09085_1.94d	0.36913418061291914	931	1227	0.135	0.153	0.018
ZNF331_M10437_1.94d	0.3695325740766092	5703	6821	0.164	0.153	-0.011
ZNF547_M10390_1.94d	0.3696405094134887	965	1136	0.14	0.122	-0.018
ZNF140_M10354_1.94d	0.3698495475964899	3788	4725	0.143	0.131	-0.012
KLF1_M08867_1.94d	0.3713840196789965	7251	8059	0.143	0.133	-0.01
ZBTB7A_M09309_1.94d	0.37187755050672944	488	630	0.129	0.149	0.02
ZNF790_ZNF790.MEME	0.3719958917877878	1086	1395	0.117	0.1	-0.017
GSX1_M01465_1.94d	0.3725283411828638	280	403	0.082	0.102	0.02
POU6F1_M10220_1.94d	0.3729425949847347	253	353	0.091	0.074	-0.017
ZNF419_ZNF419.RCADE	0.3734858483449601	3385	4368	0.13	0.118	-0.012
ZNF98_M10322_1.94d	0.37484493725366264	11436	13158	0.063	0.072	0.009
HMX1_M08775_1.94d	0.3755129418545816	304	405	0.079	0.099	0.02
SCRT2_M06080_1.94d	0.37948596356144615	619	1042	0.107	0.124	0.017
TCF12_M09213_1.94d	0.379517297831516	1625	1991	0.114	0.099	-0.015
E2F7_M05637_1.94d	0.3796728874523453	361	484	0.083	0.103	0.02
JUN_M10269_1.94d	0.3805126126409384	263	313	0.152	0.176	0.024
ZNF740_M09391_1.94d	0.3812469477540843	13378	15156	0.115	0.106	-0.008
ATF6_M09436_1.94d	0.38154110010607756	369	416	0.165	0.139	-0.026
IRF4_M08843_1.94d	0.3818227454461872	407	571	0.135	0.156	0.021
NFATC1_M06405_1.94d	0.3829105716826017	735	894	0.079	0.097	0.018
ZNF7_ZNF7.RCADE	0.3831945108396594	1010	1479	0.104	0.12	0.016
ALX4_M05562_1.94d	0.3849051640108294	195	278	0.067	0.09	0.023
HOXD8_M05838_1.94d	0.38597480200844814	207	281	0.072	0.093	0.02
KLF10_M08863_1.94d	0.3880864810708785	15031	17276	0.133	0.125	-0.008
POU4F2_M06017_1.94d	0.3885848056799488	413	537	0.053	0.073	0.019
ZNF283_ZNF283.RCADE	0.392380185399441	36200	41837	0.142	0.148	0.006
SCRT1_M09114_1.94d	0.392408293379517	386	524	0.114	0.097	-0.017
ATOH1_M09557_1.94d	0.3939010043799629	1859	2067	0.146	0.131	-0.015
DPRX_M05622_1.94d	0.3948066279989976	228	321	0.118	0.103	-0.016
ELK1_M09521_1.94d	0.3955245326534913	325	484	0.225	0.248	0.023
ZNF774_M10380_1.94d	0.39564404071725257	37289	44088	0.092	0.096	0.005
BHLHA15_M09896_1.94d	0.3976130785123563	294	336	0.071	0.048	-0.024
CLOCK_M08534_1.94d	0.39785697525384134	869	1172	0.096	0.113	0.018
MAFK_M05885_1.94d	0.39814056810389253	802	1083	0.153	0.134	-0.019
ZNF445_ZNF445.MEME	0.39880847583318546	620	825	0.097	0.114	0.017
ZNF28_ZNF28.RCADE	0.39937054880633316	11954	12680	0.146	0.137	-0.009
PRDM9_PRDM9.RCADE	0.40062571889367116	49222	57532	0.113	0.117	0.005
ESRRA_M08637_1.94d	0.4010507792627297	1054	1376	0.095	0.11	0.016
IRX2_M05856_1.94d	0.4026613313856646	223	271	0.126	0.111	-0.015
HOXA10_M09690_1.94d	0.4037572803728908	352	561	0.06	0.078	0.019
TET1_M00880_1.94d	0.4040328265936074	1009	1151	0.192	0.173	-0.019
ZBTB4_M06841_1.94d	0.40562308537335845	1262	1568	0.135	0.12	-0.016
ARID3A_M00140_1.94d	0.4058610713319226	234	322	0.064	0.047	-0.018
ZNF439_ZNF439.MEME	0.4071176720372325	2960	3141	0.094	0.106	0.012
ZNF768_M10431_1.94d	0.40890377526918953	3517	4425	0.117	0.106	-0.011
TBX5_M06174_1.94d	0.40892678756012535	3636	4291	0.081	0.069	-0.012
ZNF184_ZNF184.RCADE	0.40954013884312834	1329	1630	0.132	0.118	-0.015
NR1D1_M08989_1.94d	0.41027264516692863	863	1191	0.116	0.1	-0.016
PURA_M06743_1.94d	0.4108693807143695	24403	28668	0.117	0.111	-0.006
MGA_M05904_1.94d	0.41133336856761793	523	598	0.069	0.09	0.021
ZNF157_ZNF157.RCADE	0.41343053636402693	2396	3048	0.138	0.151	0.013
MBNL2_M08908_1.94d	0.4135596234075183	1024	1234	0.143	0.126	-0.016
ZNF776_ZNF776.RCADE	0.4142830365379867	8230	9495	0.155	0.165	0.009
CTCF_M10351_1.94d	0.41451299704859634	10158	11188	0.154	0.145	-0.009
STAT2_M05474_1.94d	0.41481957184879803	1291	1769	0.122	0.137	0.014
CDC5L_M06466_1.94d	0.4176949249113713	178	238	0.079	0.063	-0.016
BARHL2_M05570_1.94d	0.41788535633645474	283	424	0.102	0.085	-0.018
POU3F2_M10279_1.94d	0.41825507155699126	414	596	0.039	0.057	0.018
ZFP82_M10394_1.94d	0.41837730204303425	899	1086	0.079	0.095	0.016
ZNF12_ZNF12.RCADE	0.4184557507044282	6645	7926	0.17	0.16	-0.01
NR2C1_M09872_1.94d	0.4208682150204379	832	995	0.114	0.131	0.016
DMRTA1_M08577_1.94d	0.42273724011382696	347	446	0.069	0.087	0.018
ZNF562_ZNF562.MEME	0.4237065061598908	821	1026	0.118	0.102	-0.016
ATOH1_M08492_1.94d	0.42613556637374095	328	388	0.064	0.082	0.018
NFATC1_M02087_1.94d	0.4263888341315025	913	1085	0.078	0.093	0.015
ZNF114_ZNF114.MEME	0.42651959144058404	793	898	0.144	0.127	-0.017
YBX1_M09280_1.94d	0.42972659112141254	170	243	0.082	0.07	-0.012
ZNF582_M10418_1.94d	0.43098353847226745	3751	4496	0.155	0.143	-0.011
ZNF45_M10361_1.94d	0.4316392830451208	273	403	0.062	0.079	0.017
ZNF585A_ZNF585A.RCADE	0.43420030950610256	715	976	0.122	0.107	-0.015
TFAP2B_M06446_1.94d	0.4346654477974019	16190	18217	0.121	0.127	0.006
ZNF573_ZNF573.RCADE	0.4400144467539988	3694	3683	0.123	0.135	0.011
GCM2_M05762_1.94d	0.44030919232316656	211	230	0.076	0.091	0.015
MAF_M00424_1.94d	0.44356394899298623	627	821	0.131	0.146	0.015
SPI1_M09193_1.94d	0.4443847539566085	1385	1436	0.11	0.125	0.015
ZNF627_ZNF627.RCADE	0.4448570307458296	479	635	0.111	0.094	-0.016
GFI1_M08723_1.94d	0.4450953012327561	887	1074	0.097	0.112	0.015
ZNF2_ZNF2.MEME	0.445099273976043	2564	2886	0.171	0.158	-0.014
GLIS1_M08729_1.94d	0.4458265440959549	5718	6889	0.101	0.111	0.009
SP1_M09179_1.94d	0.44620585923779343	7337	8160	0.142	0.133	-0.009
ZNF416_M07145_1.94d	0.44779178253496044	1333	1702	0.102	0.115	0.013
FOS_M08663_1.94d	0.44799938182778987	364	495	0.154	0.176	0.022
ZNF322_M10383_1.94d	0.4492316819975545	9365	10599	0.161	0.152	-0.008
ZNF708_ZNF708.RCADE	0.44923857581472926	1369	1745	0.137	0.123	-0.013
SOX11_M02178_1.94d	0.4503586670128633	393	496	0.12	0.103	-0.017
DMRT2_M00897_1.94d	0.45127111431744305	258	292	0.085	0.068	-0.017
ZKSCAN7_M10313_1.94d	0.4520439019742245	512	673	0.111	0.095	-0.016
CDC5L_M03776_1.94d	0.45255942081926537	184	260	0.076	0.062	-0.015
THRA_M06211_1.94d	0.4531632424308777	1021	1273	0.091	0.107	0.016
AR_M05564_1.94d	0.45491153510216165	716	890	0.155	0.137	-0.018
JUN_M10271_1.94d	0.4555287300989178	306	431	0.199	0.179	-0.021
TP63_M06215_1.94d	0.45561431415135456	419	557	0.129	0.11	-0.019
ZNF101_ZNF101.RCADE	0.45732211287993807	3661	4561	0.146	0.135	-0.01
ZIC1_M09327_1.94d	0.4598929899560352	5078	5665	0.139	0.149	0.01
HIC1_M08769_1.94d	0.4599406496832291	1555	1957	0.114	0.102	-0.012
NKX6-1_M01395_1.94d	0.4602755801692441	123	144	0.057	0.069	0.013
ZNF44_ZNF44.RCADE	0.46155630636924205	16529	19336	0.158	0.165	0.007
GATA1_M09589_1.94d	0.4617715902653944	400	515	0.113	0.128	0.016
ATOH1_M08945_1.94d	0.4640065421691816	300	357	0.067	0.084	0.017
ZNF714_ZNF714.RCADE	0.46418729354110144	1765	2183	0.154	0.141	-0.013
ZNF778_ZNF778.RCADE	0.46682886378522226	1515	1906	0.145	0.132	-0.013
ZSCAN30_M10388_1.94d	0.4684427278417007	12007	14315	0.158	0.151	-0.007
TCF7L1_M06178_1.94d	0.4684461494142542	827	972	0.104	0.09	-0.014
ZNF821_M09405_1.94d	0.4685039727401583	1229	1351	0.107	0.121	0.014
ZNF274_ZNF274.RCADE	0.47009722368646445	648	921	0.13	0.115	-0.015
GLIS3_M05767_1.94d	0.47113945279062786	1214	1433	0.1	0.114	0.013
HAND1_M08971_1.94d	0.4713026354540363	2989	3745	0.171	0.16	-0.011
RBAK_RBAK.RCADE	0.47148868464192106	11417	12873	0.126	0.119	-0.007
NANOG_M08942_1.94d	0.47203688834682134	905	1167	0.093	0.106	0.013
BACH1_M09446_1.94d	0.4729509707276468	164	238	0.116	0.101	-0.015
ESRRA_M08639_1.94d	0.47374330100624096	1293	1730	0.1	0.112	0.012
ATOH7_M08749_1.94d	0.4781930824897651	1205	1423	0.083	0.096	0.013
ZNF30_ZNF30.RCADE	0.4782805001422932	20474	23574	0.137	0.143	0.006
ATF2_M08481_1.94d	0.47849606007197754	347	389	0.164	0.144	-0.02
RORA_M06061_1.94d	0.4785405268629842	1049	1461	0.116	0.103	-0.013
ZNF324B_ZNF324B.RCADE	0.482837018965379	1996	2649	0.123	0.112	-0.011
ATOH7_M09990_1.94d	0.4835468421902399	296	408	0.111	0.093	-0.018
ZBTB2_M09292_1.94d	0.48443414013372077	103	135	0.194	0.207	0.013
TFAP2C_M06195_1.94d	0.4846154671969237	4072	4897	0.162	0.152	-0.01
ATF6_M10064_1.94d	0.4861603004195144	440	558	0.143	0.129	-0.014
ARNT_M08469_1.94d	0.48729433849958137	805	991	0.116	0.131	0.016
ALX1_M08464_1.94d	0.487314073389984	229	330	0.083	0.064	-0.019
GLI1_M08727_1.94d	0.48830305101152405	2614	3157	0.13	0.119	-0.01
ZNF501_M09375_1.94d	0.4936465085603756	623	738	0.205	0.188	-0.017
ZNF879_ZNF879.RCADE	0.4938238296542048	5117	6173	0.047	0.057	0.009
ATOH1_M08947_1.94d	0.49420506690908916	346	418	0.081	0.1	0.02
ZNF626_ZNF626.RCADE	0.49666222814009353	2478	3134	0.15	0.14	-0.01
ETV5_M05699_1.94d	0.49707375368319884	281	381	0.189	0.205	0.016
MNT_M05909_1.94d	0.49898574778798954	967	1327	0.089	0.103	0.014
STAT1_M06794_1.94d	0.5000662706433452	1155	1698	0.155	0.142	-0.013
TBX21_M06165_1.94d	0.5021130367046542	572	702	0.063	0.077	0.014
BCL11A_M08508_1.94d	0.5031695370869587	317	589	0.101	0.115	0.015
ZNF436_M10428_1.94d	0.5049749058960158	4028	5110	0.145	0.136	-0.009
ZNF133_ZNF133.RCADE	0.5053845781236519	610	799	0.1	0.086	-0.014
E2F3_M05632_1.94d	0.5055279048783867	181	212	0.077	0.066	-0.011
ZNF621_M07151_1.94d	0.5109711827714896	4455	5453	0.144	0.136	-0.009
ESRRB_M05685_1.94d	0.5114736842310285	1068	1422	0.088	0.1	0.012
FOXF1_M04169_1.94d	0.5124305455476754	620	719	0.071	0.057	-0.014
ZNF460_ZNF460.RCADE	0.5142816098793315	22438	25149	0.124	0.129	0.005
ZNF33A_M10364_1.94d	0.5148612040959227	788	1106	0.145	0.158	0.014
ZNF771_M09399_1.94d	0.5153300260384075	309	370	0.12	0.105	-0.014
HOMEZ_M05805_1.94d	0.5158129186297205	94	91	0.064	0.044	-0.02
BARX1_M08498_1.94d	0.5166177351881545	287	410	0.049	0.063	0.015
ZNF302_ZNF302.RCADE	0.5181914961659042	988	1197	0.132	0.119	-0.013
OSR1_M09025_1.94d	0.5190876972725803	346	472	0.113	0.097	-0.015
DMRTC2_M09488_1.94d	0.5197422962167391	316	399	0.092	0.078	-0.014
SCRT1_M09116_1.94d	0.5200047538003896	370	505	0.114	0.101	-0.013
ZBTB14_M09286_1.94d	0.5222862168410999	1873	1957	0.174	0.161	-0.013
CDX1_M08520_1.94d	0.5235101757985255	376	578	0.093	0.107	0.014
ATOH1_M08949_1.94d	0.523644894565803	256	331	0.09	0.109	0.019
LHX1_M01363_1.94d	0.5245814341712576	243	342	0.074	0.088	0.014
ESR1_M08629_1.94d	0.5251079609688201	1152	1414	0.116	0.129	0.013
CIC_M02158_1.94d	0.5253965273399288	716	970	0.131	0.144	0.013
ZNF549_ZNF549.RCADE	0.5257719130980887	1474	1871	0.142	0.13	-0.011
NEUROD2_M05927_1.94d	0.5260242332167737	267	354	0.082	0.065	-0.017
DRGX_M05623_1.94d	0.5261585221094094	222	309	0.063	0.081	0.018
ZNF785_ZNF785.MEME	0.5271441209284662	22817	27266	0.057	0.052	-0.005
SOX15_M06094_1.94d	0.5281796407555076	367	599	0.068	0.082	0.014
ZNF567_ZNF567.RCADE	0.5289180677399064	2808	3325	0.074	0.083	0.009
TBX2_M09209_1.94d	0.5301339775541887	1825	1770	0.103	0.092	-0.011
HHEX_M01568_1.94d	0.5301343982877845	338	420	0.107	0.093	-0.014
AIRE_M06440_1.94d	0.5302019611342165	396	485	0.068	0.082	0.014
ZNF681_ZNF681.RCADE	0.5303410668644475	1625	1901	0.127	0.117	-0.011
ZNF566_ZNF566.RCADE	0.5315401047213506	13246	15197	0.17	0.163	-0.006
ELK1_M05658_1.94d	0.5323916609920569	271	400	0.244	0.228	-0.016
ZNF354B_ZNF354B.RCADE	0.5332962405849524	593	693	0.059	0.074	0.015
TLX1_M06826_1.94d	0.5333734561178287	914	1119	0.123	0.135	0.012
SMAD1_M09137_1.94d	0.533888801410433	244	270	0.123	0.104	-0.019
KLF10_M08865_1.94d	0.5339410653130743	21985	24911	0.134	0.128	-0.005
ZNF677_M10389_1.94d	0.5339927375865063	1347	1798	0.098	0.108	0.01
ZNF264_ZNF264.RCADE	0.5355956671477824	3226	3931	0.157	0.148	-0.009
ZNF674_ZNF674.RCADE	0.5359208789543137	2611	3088	0.145	0.155	0.01
PLAGL1_M06723_1.94d	0.5359705564272119	3597	4295	0.136	0.128	-0.008
ZNF816_ZNF816.RCADE	0.5360224105871272	7593	9281	0.128	0.122	-0.007
BATF3_M08502_1.94d	0.5363268264181371	490	610	0.165	0.149	-0.016
ZNF296_M09353_1.94d	0.5371315207222148	942	1150	0.133	0.121	-0.012
EGR1_M05640_1.94d	0.541154391557241	2664	2800	0.191	0.18	-0.011
PAX9_M05986_1.94d	0.5412439324558495	509	643	0.143	0.157	0.014
FEZF1_M07239_1.94d	0.5414620491466633	538	756	0.099	0.112	0.014
ZNF749_ZNF749.RCADE	0.5416960209397397	1546	1913	0.114	0.104	-0.01
TFEB_M06206_1.94d	0.5416966284382505	451	562	0.182	0.165	-0.016
FOXM1_M01025_1.94d	0.543677780447799	221	284	0.122	0.134	0.012
NFYA_M06672_1.94d	0.5453818606275944	940	1172	0.153	0.141	-0.012
PPARA_M09921_1.94d	0.545705372034593	1487	1424	0.116	0.105	-0.012
POU3F3_M06012_1.94d	0.5462739160994416	468	557	0.064	0.079	0.015
POU4F1_M09911_1.94d	0.5465599035020074	317	446	0.088	0.072	-0.017
EGR1_M08604_1.94d	0.5479897969108414	3518	3825	0.175	0.166	-0.01
RXRG_M06075_1.94d	0.5482973809087028	1287	1191	0.12	0.108	-0.012
ZBTB7B_M09311_1.94d	0.5488550758716574	1065	1305	0.127	0.139	0.012
NFYB_M06673_1.94d	0.5514805749281879	894	1089	0.157	0.144	-0.012
MYF5_M09836_1.94d	0.5517989065441068	842	1050	0.137	0.124	-0.013
ZNF32_M09355_1.94d	0.5523463016860566	235	294	0.157	0.17	0.013
FOXP1_M08697_1.94d	0.5525629590027002	492	561	0.102	0.087	-0.014
HOXA10_M09720_1.94d	0.5534140637813487	420	629	0.071	0.084	0.013
AC138696.1_M09315_1.94d	0.5537932095650757	716	941	0.137	0.124	-0.013
HSF1_M08813_1.94d	0.5560443985541061	582	751	0.093	0.105	0.012
SOX18_M06097_1.94d	0.5565851026527915	341	490	0.076	0.063	-0.013
ZIC1_M09329_1.94d	0.5582735219136755	3272	3675	0.146	0.137	-0.009
ZIC1_M00636_1.94d	0.5590256566670122	3352	3590	0.154	0.163	0.009
ZSCAN29_M09415_1.94d	0.559584450805575	184	243	0.109	0.123	0.015
TERF2_M01857_1.94d	0.559656123797776	336	422	0.086	0.1	0.013
ZNF440_ZNF440.RCADE	0.5643848155598725	1045	1305	0.112	0.101	-0.011
SREBF1_M09970_1.94d	0.5647296705370202	272	345	0.21	0.191	-0.018
ZNF3_ZNF3.RCADE	0.565420217914405	1573	2219	0.065	0.075	0.01
ZFP69B_ZFP69B.RCADE	0.5657571929032923	3300	4521	0.123	0.131	0.008
DMRT2_M08579_1.94d	0.5670870784855879	320	393	0.084	0.071	-0.013
DMRT2_M00898_1.94d	0.567138606742174	162	203	0.056	0.049	-0.006
ZNF273_M10371_1.94d	0.5693339186191407	1018	1255	0.119	0.13	0.011
E2F4_M06494_1.94d	0.5697611440473251	95	114	0.189	0.202	0.012
SNAI2_M09147_1.94d	0.5698698520372754	1316	1575	0.081	0.071	-0.01
MITF_M09237_1.94d	0.5698958202949911	430	514	0.147	0.16	0.013
FIGLA_M08661_1.94d	0.5712581676654392	2325	2890	0.11	0.102	-0.008
HMX1_M08978_1.94d	0.5715386563725433	539	651	0.089	0.101	0.012
SNAI1_M09141_1.94d	0.5729468110023499	1566	1904	0.081	0.071	-0.01
MITF_M00255_1.94d	0.5744315138964745	431	520	0.195	0.181	-0.014
ZNF610_M10398_1.94d	0.5770946057790247	977	1087	0.175	0.188	0.013
PAX2_M05978_1.94d	0.5789226539772744	460	576	0.167	0.181	0.013
ZNF484_ZNF484.RCADE	0.5790368340105096	17976	21394	0.123	0.118	-0.005
ATOH1_M09091_1.94d	0.5797036774360209	890	1217	0.127	0.138	0.011
MNX1_M05910_1.94d	0.579796011914679	323	452	0.074	0.086	0.012
CDX1_M08523_1.94d	0.5802475899095079	414	616	0.092	0.104	0.012
YY1_M10305_1.94d	0.5814131843786001	477	577	0.153	0.14	-0.013
NR1I3_M07568_1.94d	0.5817107689613552	793	945	0.137	0.126	-0.012
RELB_M06749_1.94d	0.5843748150880799	1550	1876	0.135	0.125	-0.01
PAX2_M09049_1.94d	0.5885376874123632	686	827	0.152	0.163	0.012
ATF1_M06452_1.94d	0.5904519888067059	360	425	0.147	0.132	-0.015
HOXB3_M05817_1.94d	0.5906161049710719	214	314	0.098	0.086	-0.012
TBX19_M06157_1.94d	0.5917943788162655	373	434	0.075	0.09	0.015
MECOM_M02602_1.94d	0.5921785594264266	375	506	0.077	0.089	0.012
ZNF432_ZNF432.RCADE	0.5930477144922093	79246	93917	0.091	0.093	0.002
NFIA_M08959_1.94d	0.59452120293946	3628	4487	0.195	0.187	-0.008
BATF_M08500_1.94d	0.5950363213344747	201	287	0.104	0.094	-0.01
LHX2_M01233_1.94d	0.5991866691079062	204	263	0.118	0.129	0.012
ZBTB20_M09294_1.94d	0.5999139305546097	100	139	0.06	0.072	0.012
ZNF667_M10377_1.94d	0.6023411001229206	1405	1786	0.129	0.138	0.009
ZNF214_M10443_1.94d	0.6028049699651514	515	696	0.091	0.102	0.011
ZNF554_M10386_1.94d	0.6028502428078335	8051	9698	0.121	0.126	0.005
ZNF274_M09345_1.94d	0.603898361414716	593	845	0.121	0.11	-0.011
MYF5_M09843_1.94d	0.605286936947663	601	826	0.131	0.12	-0.012
ZSCAN23_M09413_1.94d	0.60668547525267	367	473	0.098	0.087	-0.011
RXRA_M09959_1.94d	0.6066892763027703	1462	1413	0.118	0.108	-0.01
POU3F4_M06014_1.94d	0.6071654058789026	330	420	0.058	0.069	0.011
FOXP3_M08699_1.94d	0.608075213488556	252	375	0.083	0.072	-0.011
ELK1_M09537_1.94d	0.6081018589809131	83	133	0.229	0.241	0.012
ZNF280A_M10358_1.94d	0.6094689453985558	723	1069	0.115	0.105	-0.01
ZNF394_M10376_1.94d	0.6098396415736347	10240	11372	0.143	0.137	-0.005
SOX8_M06116_1.94d	0.6108046122859581	364	584	0.082	0.072	-0.01
ZNF563_M10403_1.94d	0.6117859552246068	6112	6928	0.142	0.148	0.006
ZNF263_M09343_1.94d	0.6139665301562556	1564	1927	0.137	0.129	-0.009
ZNF311_ZNF311.MEME	0.6141106414040924	23213	26771	0.173	0.169	-0.004
ZFHX2_M01262_1.94d	0.6146896396191257	197	251	0.076	0.092	0.015
HELT_M08763_1.94d	0.6148423260942986	1587	1844	0.117	0.126	0.009
MXD1_M05548_1.94d	0.6168294759246506	381	454	0.192	0.178	-0.013
ATF6_M09435_1.94d	0.6168831997135215	324	407	0.139	0.15	0.011
SOX10_M10292_1.94d	0.617731592757498	588	715	0.104	0.094	-0.01
GSC2_M05776_1.94d	0.6192185351060564	286	426	0.126	0.115	-0.011
ZNF621_ZNF621.MEME	0.6194020249409637	2257	2904	0.131	0.123	-0.008
ZNF423_M04652_1.94d	0.6226207878734231	1234	1462	0.132	0.122	-0.01
SOX1_M02182_1.94d	0.6227433019166586	338	484	0.107	0.118	0.011
ZNF75A_M06254_1.94d	0.6241421494843507	1262	1695	0.117	0.109	-0.009
ZNF711_M06970_1.94d	0.6260329288003272	829	1048	0.106	0.096	-0.01
NFYB_M03040_1.94d	0.6266613527108437	922	1263	0.128	0.138	0.01
ZNF808_ZNF808.RCADE	0.6277975272120815	1179	1525	0.124	0.132	0.009
ZFP64_M10434_1.94d	0.6283681951718127	10434	11798	0.169	0.174	0.005
ZNF202_ZNF202.MEME	0.6321999923267301	4431	4882	0.124	0.118	-0.006
ZNF143_M09397_1.94d	0.6326933243997426	2204	2713	0.136	0.129	-0.007
BCL6B_M09457_1.94d	0.6338597407075917	444	648	0.126	0.116	-0.01
GTF3A_M10410_1.94d	0.6348665367408566	2302	3040	0.124	0.117	-0.007
ZNF468_ZNF468.RCADE	0.6350122481669447	13961	16237	0.131	0.126	-0.004
ZNF410_M06247_1.94d	0.6359721430378578	299	447	0.077	0.087	0.01
ZNF891_ZNF891.RCADE	0.6362595987043731	7152	8372	0.164	0.159	-0.006
ZNF543_M10366_1.94d	0.6365281684780155	10261	12053	0.155	0.15	-0.005
ZNF705G_ZNF705G.MEME	0.6369649531381643	689	1026	0.104	0.114	0.01
SOX13_M10297_1.94d	0.6408797137248707	533	699	0.098	0.087	-0.01
ZNF716_ZNF716.RCADE	0.641153234900506	951	1315	0.08	0.089	0.009
MLXIP_M00258_1.94d	0.6414690838807452	400	525	0.1	0.09	-0.01
ZNF282_M09351_1.94d	0.6422183235669572	3134	4026	0.118	0.111	-0.006
SOX3_M09163_1.94d	0.6444941199411502	482	649	0.093	0.103	0.01
E2F8_M05638_1.94d	0.645160445106918	508	641	0.094	0.105	0.01
ZNF300_ZNF300.MEME	0.6464908244480392	9057	10614	0.106	0.111	0.005
KMT2A_M00878_1.94d	0.6474933450295222	3111	3492	0.146	0.153	0.008
ATOH7_M09817_1.94d	0.648479233214699	1663	2078	0.129	0.121	-0.008
MEOX1_M05898_1.94d	0.6505778040196019	186	231	0.048	0.056	0.008
NKX2-1_M01366_1.94d	0.6525812920965053	1120	799	0.124	0.114	-0.01
HES1_M08753_1.94d	0.6534019586837096	1554	1834	0.116	0.125	0.008
NFIX_M05942_1.94d	0.6552081126003042	1993	2694	0.183	0.175	-0.008
PBX1_M06714_1.94d	0.6565603391583359	434	598	0.067	0.077	0.01
NKX2-1_M08976_1.94d	0.65710889709517	1172	913	0.119	0.11	-0.01
HES1_M00238_1.94d	0.6574742069435152	1401	1614	0.132	0.141	0.009
ZNF175_M10448_1.94d	0.6623031555158245	657	815	0.078	0.069	-0.009
MESP1_M08924_1.94d	0.6651800530902129	344	411	0.064	0.075	0.011
MEIS3_M05897_1.94d	0.6652299554594243	912	1363	0.091	0.082	-0.009
PAX1_M05977_1.94d	0.6658683263296812	378	474	0.169	0.179	0.01
ZNF582_ZNF582.RCADE	0.6661690424857645	2469	2935	0.146	0.153	0.007
REL_M02665_1.94d	0.6667971038620844	1049	1272	0.148	0.139	-0.009
GATA1_M08713_1.94d	0.6676107362950934	99	107	0.101	0.112	0.011
IRF1_M08823_1.94d	0.6678108521330013	473	672	0.148	0.158	0.01
ZNF513_M10396_1.94d	0.668651793191262	6007	7824	0.074	0.069	-0.005
ZNF410_M09369_1.94d	0.6701145308899694	236	339	0.097	0.088	-0.009
NFYC_M06674_1.94d	0.6702071705019473	943	1175	0.142	0.151	0.009
NR3C2_M05959_1.94d	0.6719188847936994	634	796	0.15	0.139	-0.01
ZNF34_M10393_1.94d	0.6745827880536612	3305	4209	0.109	0.103	-0.006
JUN_M10267_1.94d	0.6746060994563966	179	211	0.162	0.175	0.013
HSF2_M08819_1.94d	0.6757322411948342	661	870	0.092	0.101	0.009
SREBF2_M06141_1.94d	0.6768127462760853	235	311	0.128	0.138	0.011
ZNF680_ZNF680.RCADE	0.6778839255524254	2109	2734	0.115	0.109	-0.006
MESP1_M05902_1.94d	0.6794714483601991	1631	2040	0.096	0.103	0.007
SPZ1_M06787_1.94d	0.6861955074468413	1082	1203	0.14	0.149	0.008
NFKB2_M05944_1.94d	0.6868229008712887	2019	2499	0.133	0.126	-0.007
SOX17_M10294_1.94d	0.687495861715842	494	676	0.109	0.101	-0.009
GLIS2_M08731_1.94d	0.6910369918407822	3793	4704	0.085	0.09	0.005
CEBPA_M08526_1.94d	0.691052766531038	479	554	0.094	0.103	0.009
FOXL1_M05736_1.94d	0.691060815743735	3117	3621	0.062	0.055	-0.006
ZNF257_ZNF257.RCADE	0.6913592507564553	993	1342	0.126	0.133	0.008
MEIS1_M06401_1.94d	0.6915836526400034	869	1189	0.106	0.098	-0.008
ZNF16_M10342_1.94d	0.6917142596449596	2206	2427	0.13	0.124	-0.006
NOBOX_M01232_1.94d	0.6948623396071605	216	277	0.097	0.09	-0.007
NR2E3_M01990_1.94d	0.69556261304821	922	1211	0.097	0.104	0.008
STAT5A_M06792_1.94d	0.696215667708829	815	1166	0.128	0.136	0.008
HIVEP1_M06846_1.94d	0.6967966615888903	1543	1747	0.176	0.168	-0.007
ZNF75D_ZNF75D.RCADE	0.6983636775977007	1292	1669	0.128	0.122	-0.007
ZNF232_M06242_1.94d	0.6992355818757519	284	354	0.074	0.082	0.008
ATOH1_M08951_1.94d	0.7007894452041243	257	356	0.082	0.093	0.011
MLXIPL_M05908_1.94d	0.7008533660096817	231	301	0.173	0.163	-0.01
ALX1_M05586_1.94d	0.7010697949548679	212	312	0.075	0.067	-0.008
PAX2_M09043_1.94d	0.7014238053907701	1707	2006	0.156	0.164	0.007
ZNF449_M10044_1.94d	0.7015624651169036	771	921	0.123	0.115	-0.008
TLX1_M09257_1.94d	0.7018601992070364	236	329	0.093	0.082	-0.011
TBX15_M09201_1.94d	0.7024652871864038	1696	2099	0.079	0.085	0.006
ZNF778_M10417_1.94d	0.7032954166071019	585	759	0.137	0.145	0.008
HES5_M08757_1.94d	0.7037659181724558	1852	2271	0.121	0.128	0.007
NFIA_M05936_1.94d	0.7044837055193858	660	936	0.135	0.127	-0.008
ZNF10_ZNF10.RCADE	0.7048157666557664	5128	6355	0.112	0.108	-0.004
POU4F1_M09918_1.94d	0.7050685572822173	394	522	0.084	0.075	-0.009
HES1_M08751_1.94d	0.7072144168935619	1962	2255	0.134	0.14	0.007
ZNF780A_ZNF780A.RCADE	0.7081978130193081	16995	19402	0.131	0.134	0.003
FOXN2_M01021_1.94d	0.7088710646928291	231	250	0.156	0.148	-0.008
LIN28A_M08897_1.94d	0.7091574334282367	332	355	0.199	0.208	0.01
IRX1_M08849_1.94d	0.7092293551426044	350	466	0.051	0.041	-0.011
MYNN_M10435_1.94d	0.7112158122666166	704	872	0.065	0.073	0.008
HMGA1_M06581_1.94d	0.7113712099723408	177	240	0.079	0.087	0.008
PAX1_M09051_1.94d	0.7115156761486042	572	720	0.168	0.16	-0.008
NFKB1_M05943_1.94d	0.711720696150676	2413	2904	0.107	0.113	0.006
NR2C1_M08997_1.94d	0.7118080927110295	781	996	0.106	0.113	0.007
ETV2_M05696_1.94d	0.7120633886349711	156	215	0.218	0.223	0.005
NR2F1_M02008_1.94d	0.7124214757231908	781	996	0.106	0.113	0.007
PRDM1_M06024_1.94d	0.7126000731633259	1101	1702	0.119	0.126	0.007
GBX2_M05758_1.94d	0.715250309858352	230	293	0.109	0.116	0.007
HOXA13_M09621_1.94d	0.7163049437987177	445	603	0.088	0.08	-0.008
ETS1_M08647_1.94d	0.7170647056454933	603	810	0.166	0.175	0.009
NR2E1_M08999_1.94d	0.7178405888522003	375	480	0.107	0.115	0.008
HAND1_M08969_1.94d	0.7179210182707989	3409	4284	0.171	0.165	-0.005
ZNF140_M09333_1.94d	0.7183622177629866	480	561	0.108	0.116	0.008
RUNX1_M09108_1.94d	0.7195053506041794	728	908	0.136	0.129	-0.007
ZNF701_ZNF701.RCADE	0.7197710460632805	2129	2561	0.131	0.125	-0.006
CEBPD_M05591_1.94d	0.7213182808393412	60	73	0.1	0.082	-0.018
CEBPG_M05594_1.94d	0.7213182808393412	60	73	0.1	0.082	-0.018
PAX1_M09041_1.94d	0.7215901156557248	601	717	0.166	0.174	0.008
POU2F3_M06004_1.94d	0.7225450268520417	450	684	0.058	0.066	0.008
POU5F1B_M06019_1.94d	0.7229402914094217	450	684	0.058	0.066	0.008
HOXC12_M05827_1.94d	0.7234903198475815	53	75	0.1	0.12	0.02
CEBPE_M05592_1.94d	0.7236141534868845	58	73	0.1	0.082	-0.018
CEBPB_M05589_1.94d	0.7236141534868845	58	73	0.1	0.082	-0.018
TFDP1_M06816_1.94d	0.7254835225853702	483	490	0.135	0.143	0.008
ATF4_M06454_1.94d	0.7255650419832789	2196	2717	0.101	0.106	0.005
TBX4_M06172_1.94d	0.7259237046328473	4696	5641	0.073	0.069	-0.005
T_M09978_1.94d	0.7285107728401256	378	419	0.095	0.105	0.01
ALX3_M05560_1.94d	0.7286779713776477	239	324	0.079	0.086	0.007
POU3F1_M06006_1.94d	0.7317625843395708	446	664	0.065	0.057	-0.008
ATOH1_M08510_1.94d	0.7326881392993314	314	357	0.076	0.067	-0.009
ZIK1_ZIK1.RCADE	0.7349456166649064	2203	2584	0.091	0.096	0.006
ZNF304_ZNF304.RCADE	0.7354833028960217	39473	44134	0.148	0.15	0.002
HOXC13_M05829_1.94d	0.7359437174479062	98	158	0.112	0.12	0.008
ZKSCAN3_M06246_1.94d	0.7369894306278977	525	642	0.133	0.126	-0.007
ZNF324_ZNF324A.RCADE	0.7379775166183811	1921	2487	0.117	0.111	-0.005
ZFP28_M10402_1.94d	0.738135312666065	209	314	0.105	0.099	-0.007
SP2_M10360_1.94d	0.7432630672837016	8745	9868	0.152	0.148	-0.004
ZBTB12_M10447_1.94d	0.743345786027908	759	960	0.097	0.104	0.007
MECOM_M06525_1.94d	0.744619179503172	438	543	0.066	0.074	0.007
ZNF675_M10406_1.94d	0.7451718187440439	1665	2129	0.112	0.107	-0.005
ZNF660_M09383_1.94d	0.7473400141731555	885	1092	0.107	0.114	0.006
NR0B1_M06682_1.94d	0.748983473662495	2817	3331	0.135	0.14	0.005
KLF1_M00600_1.94d	0.7496536582540694	6801	7494	0.159	0.155	-0.004
ZNF486_ZNF486.MEME	0.7515605375885703	1777	2058	0.174	0.18	0.006
PBX3_M06715_1.94d	0.751850708803736	800	1134	0.14	0.146	0.006
KLF1_M08888_1.94d	0.7521402525557486	6132	6879	0.136	0.132	-0.004
ZNF324_M10329_1.94d	0.7531216904765278	936	1150	0.094	0.088	-0.006
ELK1_M08655_1.94d	0.7543118680132855	341	474	0.205	0.213	0.008
ZBTB4_M06842_1.94d	0.7560492149452571	1641	2065	0.149	0.144	-0.005
NKX2-1_M01425_1.94d	0.7571680905582214	489	717	0.094	0.1	0.006
HMG20B_M02159_1.94d	0.7600811647994221	360	419	0.053	0.045	-0.007
BPTF_M06463_1.94d	0.7619563138018592	1181	1601	0.079	0.084	0.006
FOXR1_M08703_1.94d	0.762849059777447	4852	6177	0.022	0.027	0.004
ZNF100_ZNF100.RCADE	0.7636700662297404	12168	13839	0.152	0.149	-0.003
GSX2_M05778_1.94d	0.764057435545887	298	373	0.074	0.08	0.007
SNAI1_M09139_1.94d	0.7645313843060053	3541	4259	0.095	0.091	-0.004
HOXA13_M01268_1.94d	0.7645706830547363	332	416	0.105	0.099	-0.007
EGR2_M05643_1.94d	0.764588327422216	2606	3017	0.163	0.169	0.005
ASCL1_M08474_1.94d	0.7662880549888438	3848	4710	0.152	0.148	-0.004
GLI4_M10337_1.94d	0.7668433072375671	1454	1953	0.129	0.134	0.005
IRF3_M08827_1.94d	0.7686937234853917	1475	1947	0.117	0.122	0.005
ERG_M08653_1.94d	0.768736339120495	278	416	0.23	0.238	0.008
YY2_M06231_1.94d	0.7712762062345413	667	930	0.174	0.181	0.007
AR_M05563_1.94d	0.7727018774225204	576	670	0.148	0.14	-0.007
KLF15_M08874_1.94d	0.7728008848552883	13549	15357	0.128	0.125	-0.003
ZNF383_ZNF383.RCADE	0.7758052239663807	40536	45797	0.142	0.14	-0.002
ZNF354A_ZNF354A.RCADE	0.776648672564402	570	667	0.054	0.061	0.007
ZNF273_ZNF273.RCADE	0.7770823492357788	1298	1616	0.114	0.109	-0.005
ARNT_M00267_1.94d	0.7781206455170222	388	469	0.191	0.183	-0.007
ZNF691_M00623_1.94d	0.7832192683643041	1053	1424	0.126	0.131	0.005
NFKB1_M10276_1.94d	0.7844646911975919	3428	4210	0.114	0.11	-0.004
ZNF708_M10341_1.94d	0.784601328966859	2007	2532	0.128	0.123	-0.004
SNAI2_M09145_1.94d	0.7846150011828503	1361	1657	0.081	0.076	-0.005
MAF_M10120_1.94d	0.7865270180992436	409	614	0.115	0.109	-0.006
ZNF285_ZNF285.MEME	0.7929072012601247	500	588	0.122	0.128	0.006
ZNF418_M10408_1.94d	0.7929280913480196	1559	2340	0.103	0.098	-0.004
STAT5A_M06793_1.94d	0.7937264764802783	804	1147	0.111	0.105	-0.005
NKX2-1_M08975_1.94d	0.7940153786091645	1102	811	0.106	0.112	0.006
ZNF17_ZNF17.RCADE	0.7941989732278516	5450	6474	0.162	0.158	-0.003
ZNF669_M10411_1.94d	0.7967097036052796	2021	2234	0.176	0.171	-0.005
ZNF224_ZNF224.RCADE	0.7975082608297386	5147	6132	0.072	0.076	0.003
ZNF180_ZNF180.RCADE	0.7984000418755601	81457	91338	0.142	0.143	0.001
PITX3_M05995_1.94d	0.7985422992387107	446	624	0.114	0.109	-0.005
ZNF792_ZNF792.MEME	0.7991576735886883	30091	33787	0.171	0.173	0.002
NR1H2_M06684_1.94d	0.7992957570051797	773	911	0.103	0.109	0.005
NKX2-1_M08974_1.94d	0.7996568906586107	1349	1206	0.115	0.12	0.005
E2F7_M08596_1.94d	0.7996860154795125	421	519	0.152	0.158	0.006
MAFA_M09011_1.94d	0.8003942216718835	382	558	0.141	0.136	-0.005
STAT2_M06795_1.94d	0.8010528450590024	1753	2268	0.127	0.131	0.004
EN2_M05669_1.94d	0.8018758106180766	217	305	0.097	0.102	0.005
ZNF197_ZNF197.RCADE	0.8036298760256705	3779	5059	0.12	0.116	-0.003
FOSL2_M10258_1.94d	0.80409865107144	247	269	0.19	0.182	-0.008
ZBTB3_M00638_1.94d	0.8043003420768108	3857	4478	0.083	0.08	-0.003
ZNF799_ZNF799.RCADE	0.8047510637918828	1187	1554	0.115	0.119	0.004
ZNF485_ZNF485.RCADE	0.8069287803771713	1310	1608	0.101	0.096	-0.004
HOXA1_M05808_1.94d	0.8078159404739195	212	283	0.061	0.067	0.006
ZBTB26_M09298_1.94d	0.8092946939981425	846	1297	0.091	0.096	0.005
NR2C1_M09871_1.94d	0.8105178627268825	873	1140	0.147	0.141	-0.005
IRF7_M08839_1.94d	0.812726185351893	460	648	0.152	0.157	0.005
ZNF382_M10422_1.94d	0.8130856875627092	1103	1512	0.121	0.116	-0.004
SPZ1_M04770_1.94d	0.8144083798710026	5106	6071	0.12	0.123	0.003
MITF_M09241_1.94d	0.8153245197651655	445	503	0.173	0.179	0.006
AR_M07575_1.94d	0.8153934150407594	535	655	0.15	0.144	-0.006
ZNF23_M09339_1.94d	0.8160298060804387	7436	8026	0.145	0.148	0.003
ZNF341_M10427_1.94d	0.8161235251879638	49358	56951	0.138	0.137	-0.001
BHLHA15_M06569_1.94d	0.8176259837077396	1133	1468	0.107	0.111	0.004
ZNF134_M10355_1.94d	0.8180993558975515	2057	2100	0.124	0.12	-0.004
ZNF248_ZNF248.RCADE	0.8184228578474047	576	870	0.106	0.101	-0.005
ZNF548_ZNF548.RCADE	0.8197982863685119	26392	30144	0.156	0.158	0.002
ZNF419_M10413_1.94d	0.8204759507362274	4227	5477	0.1	0.103	0.003
THAP12_M02286_1.94d	0.8207274920028992	546	685	0.176	0.171	-0.005
PRDM4_M06025_1.94d	0.8207794230861336	977	1270	0.114	0.109	-0.004
PROP1_M06027_1.94d	0.8217165328645555	193	261	0.073	0.077	0.004
ZSCAN4_M09417_1.94d	0.8217323566155513	2038	2494	0.107	0.103	-0.004
HOXA10_M09614_1.94d	0.8221517658317161	404	585	0.104	0.099	-0.005
ETS1_M05692_1.94d	0.8232081368856959	582	790	0.146	0.152	0.006
ZNF616_ZNF616.RCADE	0.8235558001987692	1736	2209	0.121	0.117	-0.004
SP1_M09183_1.94d	0.8239471268170532	6923	7576	0.145	0.142	-0.003
HSF4_M05842_1.94d	0.8247679333209383	710	894	0.099	0.094	-0.005
ATF7_M05568_1.94d	0.8258442494899333	207	257	0.155	0.148	-0.007
ZNF35_M07124_1.94d	0.8304055631370322	690	881	0.064	0.068	0.004
HSF1_M08821_1.94d	0.8305265443572802	574	761	0.099	0.104	0.005
SOX9_M06121_1.94d	0.8312205057823953	549	745	0.098	0.094	-0.004
PHOX2A_M01308_1.94d	0.831535472828734	121	142	0.074	0.077	0.003
ZNF782_ZNF782.RCADE	0.8315560066355707	1106	1371	0.115	0.119	0.004
ELK1_M10260_1.94d	0.8316585328779513	341	494	0.211	0.217	0.005
KLF1_M00554_1.94d	0.8338380480482745	4705	5058	0.166	0.163	-0.003
HOXA2_M08798_1.94d	0.83532746849384	261	380	0.061	0.066	0.004
ZNF540_ZNF540.MEME	0.8358823791145883	141	173	0.113	0.11	-0.004
ZIM3_M10420_1.94d	0.8365641639434648	1391	1849	0.101	0.098	-0.003
ATOH1_M09462_1.94d	0.8377767114317956	338	443	0.08	0.086	0.006
TFEC_M06207_1.94d	0.8429231387046081	352	448	0.182	0.176	-0.005
ZNF669_ZNF669.RCADE	0.8431085549631282	988	1161	0.168	0.172	0.004
SOX1_M09157_1.94d	0.8442248341913526	406	587	0.113	0.118	0.004
ZNF263_ZNF263.RCADE	0.8454136282370117	7689	8014	0.124	0.126	0.002
GLI2_M05763_1.94d	0.845619188140863	2300	2813	0.127	0.124	-0.003
ASCL1_M08476_1.94d	0.846701788511896	3944	4853	0.149	0.146	-0.003
ZSCAN22_M10335_1.94d	0.8469590770031379	12356	13962	0.129	0.131	0.002
SOX2_M06107_1.94d	0.8497879413813989	301	367	0.083	0.087	0.004
ETV1_M05695_1.94d	0.8498785236732915	213	313	0.235	0.24	0.005
ZNF84_ZNF84.RCADE	0.8515547098311309	6510	7743	0.109	0.111	0.002
LIN54_M02269_1.94d	0.8531716608638267	323	402	0.084	0.087	0.003
ZNF675_ZNF675.RCADE	0.8556405797528539	5208	6297	0.138	0.136	-0.002
ZNF662_ZNF662.RCADE	0.856104565874256	7753	9324	0.136	0.134	-0.002
IRF9_M08845_1.94d	0.8567617298390442	498	731	0.151	0.155	0.004
ZFX_M06848_1.94d	0.857126246337619	15789	18574	0.164	0.166	0.002
ERF_M05673_1.94d	0.857614614873198	300	497	0.217	0.221	0.005
KLF1_M08881_1.94d	0.8581078247264855	10772	12273	0.132	0.13	-0.002
ZNF124_ZNF124.RCADE	0.861222443835339	3973	5175	0.105	0.108	0.002
ZNF506_ZNF506.MEME	0.8628720697107052	4922	6087	0.109	0.111	0.002
ZNF267_ZNF267.RCADE	0.8652560887804225	27827	31555	0.149	0.15	0.001
TFAP2B_M10001_1.94d	0.8653406380945236	4002	4852	0.165	0.168	0.003
MYCL_M08941_1.94d	0.8655248239969111	1151	1501	0.117	0.114	-0.003
POU3F2_M09082_1.94d	0.8685084090673747	381	506	0.066	0.069	0.004
HIC2_M05787_1.94d	0.869045729788048	2772	3293	0.105	0.103	-0.002
TBX1_M09197_1.94d	0.8698723629600471	984	1262	0.097	0.094	-0.003
CREB3L4_M10091_1.94d	0.8706684798633517	536	708	0.174	0.169	-0.004
ZIM3_ZIM3.RCADE	0.8713766997158158	1148	1446	0.095	0.092	-0.003
TLX1_M06827_1.94d	0.8720484227098078	2880	3556	0.139	0.137	-0.002
KLF1_M08886_1.94d	0.8722299016689192	8868	10200	0.129	0.128	-0.002
KLF1_M08883_1.94d	0.8723477626971641	4397	4773	0.153	0.151	-0.002
NKX1-1_M01370_1.94d	0.8728813723375153	313	442	0.096	0.093	-0.003
NKX2-1_M08973_1.94d	0.8741970475990539	1433	1283	0.112	0.109	-0.003
ZKSCAN3_ZKSCAN3.RCADE	0.8743811531291511	1035	1153	0.138	0.141	0.003
ATOH1_M09442_1.94d	0.8743813125970432	301	370	0.066	0.07	0.004
STAT4_M06797_1.94d	0.8750066174103532	1023	1398	0.109	0.107	-0.003
TFE3_M06205_1.94d	0.8750692845893261	481	594	0.181	0.177	-0.004
DDIT3_M06487_1.94d	0.8773066174885897	625	778	0.088	0.085	-0.003
ZFP90_ZFP90.RCADE	0.8777985738240883	731	1164	0.112	0.115	0.003
ZNF19_ZNF19.RCADE	0.8787038767337649	3698	4511	0.119	0.117	-0.002
ZNF354A_M10328_1.94d	0.8795607363091649	551	615	0.058	0.062	0.004
PHOX2B_M05991_1.94d	0.8802144722876933	213	319	0.066	0.069	0.003
E2F6_M03012_1.94d	0.8802640931613885	6255	7594	0.114	0.112	-0.002
HOXA10_M09662_1.94d	0.8808814625131317	362	494	0.086	0.089	0.003
ZNF479_ZNF479.RCADE	0.880965049876375	2997	3751	0.135	0.133	-0.002
ZNF154_ZNF154.RCADE	0.8813534917008126	479	734	0.104	0.108	0.003
NR4A1_M06696_1.94d	0.8823612486331985	1730	2084	0.102	0.104	0.002
ERG_M05674_1.94d	0.8829986420393015	195	317	0.221	0.224	0.003
PHOX2A_M05989_1.94d	0.8831975173212278	215	322	0.065	0.068	0.003
FEZF1_M10319_1.94d	0.8857339184463109	1963	2532	0.117	0.115	-0.002
ELK1_M08656_1.94d	0.8887451589174238	587	743	0.208	0.211	0.003
ZNF37A_M10345_1.94d	0.8887621007536975	9356	11355	0.108	0.107	-0.001
ZNF610_ZNF610.RCADE	0.8893381237867654	1587	1834	0.185	0.188	0.003
ZNF543_ZNF543.RCADE	0.8905652672265673	11078	12591	0.152	0.154	0.001
POU1F1_M05999_1.94d	0.8910290773918698	532	781	0.07	0.067	-0.003
NR1D1_M08991_1.94d	0.8928111792170735	723	1072	0.089	0.086	-0.003
ZNF534_ZNF534.RCADE	0.8930198509573783	5100	6074	0.143	0.145	0.002
ZNF132_ZNF132.RCADE	0.8932553992146306	18074	22636	0.106	0.105	-0.001
RHOXF1_M06060_1.94d	0.893795594895074	890	1146	0.117	0.114	-0.003
TFAP2B_M09227_1.94d	0.896075447875376	3644	4408	0.169	0.167	-0.002
ZNF641_ZNF641.RCADE	0.8965916081160712	2055	2473	0.077	0.075	-0.002
HIVEP1_M06845_1.94d	0.8978002680737175	1710	2066	0.122	0.12	-0.002
ZNF791_ZNF791.MEME	0.8987821582693019	1544	1957	0.116	0.118	0.002
ZNF594_M10414_1.94d	0.8988539957364493	3031	3967	0.158	0.16	0.002
BHLHA15_M00224_1.94d	0.9001648392675813	330	410	0.073	0.076	0.003
NR1I3_M08995_1.94d	0.9015161821981699	367	649	0.098	0.096	-0.003
PAX6_M09045_1.94d	0.9017169728459778	1308	1626	0.133	0.135	0.002
ZKSCAN5_ZKSCAN5.RCADE	0.9025742640415779	2287	2953	0.097	0.099	0.002
ZBTB6_M06843_1.94d	0.9029044737122154	1542	2016	0.11	0.112	0.002
ZNF320_ZNF320.RCADE	0.9038973265807141	16062	18346	0.14	0.139	-0.001
ZNF320_M10320_1.94d	0.9044794285414621	18331	20771	0.137	0.138	0.001
ARNT_M08470_1.94d	0.9061022056346099	829	1009	0.124	0.127	0.003
MZF1_M06657_1.94d	0.9061986343572613	2806	3385	0.099	0.101	0.002
CLOCK_M08987_1.94d	0.9065533116978474	445	631	0.126	0.128	0.003
ZNF580_M10051_1.94d	0.9069482811126583	4794	5865	0.1	0.099	-0.001
SP1_M09185_1.94d	0.9086391248548891	9010	9910	0.14	0.142	0.001
ZNF620_ZNF620.RCADE	0.9088127101138503	884	1272	0.106	0.108	0.002
SP1_M07528_1.94d	0.9105741771997072	3494	4030	0.134	0.135	0.002
ZNF787_M10059_1.94d	0.9106134096331423	1536	1974	0.122	0.124	0.002
KLF11_M08878_1.94d	0.9136209150219392	10001	11344	0.136	0.134	-0.001
SOX13_M10296_1.94d	0.9136817135011478	457	611	0.101	0.098	-0.002
ARX_M05566_1.94d	0.9139968490298632	227	298	0.07	0.074	0.003
ZNF224_M10440_1.94d	0.9170373669645533	3678	4395	0.095	0.096	0.001
ZNF211_ZNF211.RCADE	0.9186490792638063	236	320	0.051	0.053	0.002
ZNF343_M09359_1.94d	0.9222341833833914	1591	1958	0.168	0.166	-0.002
TFAP2B_M10002_1.94d	0.9248657889209616	4456	5255	0.16	0.159	-0.001
HKR1_HKR1.RCADE	0.9265398392954726	21689	25507	0.129	0.13	0.001
ZFP30_M10310_1.94d	0.9266002594779817	1468	1892	0.118	0.116	-0.002
ZNF396_M09367_1.94d	0.931385800084146	81	98	0.136	0.133	-0.003
RBPJ_M00862_1.94d	0.9330367665795806	993	1289	0.095	0.093	-0.002
ZBTB34_M09303_1.94d	0.9377144847705814	772	843	0.149	0.151	0.002
HESX1_M05782_1.94d	0.9393200334747326	225	285	0.076	0.077	0.002
TBX6_M09211_1.94d	0.9409702052118817	779	973	0.074	0.073	-0.001
PLAG1_M02715_1.94d	0.9411119640495563	7037	8391	0.108	0.108	0.001
ZNF614_ZNF614.MEME	0.9416378525771337	2153	2611	0.12	0.119	-0.001
BACH1_M09445_1.94d	0.9431794174191374	1226	1520	0.243	0.245	0.002
ZNF260_M10375_1.94d	0.9439865920283963	10804	13043	0.114	0.114	0.001
FEV_M05704_1.94d	0.9447468680074662	179	287	0.218	0.22	0.002
T_M09977_1.94d	0.9453193103488435	1168	1594	0.065	0.066	0.001
TP63_M06417_1.94d	0.9453411349767589	2568	3236	0.131	0.132	0.001
FIGLA_M05705_1.94d	0.9454226645930335	988	1233	0.1	0.099	-0.001
IRX1_M01343_1.94d	0.9472241220323023	214	270	0.15	0.148	-0.001
MAFF_M09798_1.94d	0.9480794795053213	688	891	0.137	0.138	0.001
ZNF680_M10401_1.94d	0.948283801565948	1042	1471	0.101	0.102	0.001
KLF17_M08880_1.94d	0.9516051044036303	4985	6149	0.113	0.112	-0.001
GSX1_M05777_1.94d	0.9523415022166885	194	256	0.093	0.094	0.001
MAF_M10114_1.94d	0.9523496663657529	748	970	0.13	0.131	0.001
ZNF880_ZNF880.RCADE	0.9535159229323645	67919	82299	0.098	0.098	-0.0
BARX1_M05575_1.94d	0.9547929349686013	230	302	0.061	0.06	-0.001
ZNF619_ZNF619.MEME	0.9564832913807592	6761	7494	0.154	0.153	-0.001
DMRT3_M00894_1.94d	0.9567385627677956	290	354	0.069	0.068	-0.001
EGR3_M05644_1.94d	0.957734831399495	3325	3557	0.173	0.172	-0.001
POU2F1_M06001_1.94d	0.9580393569641306	578	688	0.055	0.057	0.001
POU3F2_M06009_1.94d	0.9583100193490568	466	662	0.06	0.059	-0.001
ZNF429_ZNF429.RCADE	0.9590974370072216	3591	4035	0.135	0.134	-0.001
MYF5_M09828_1.94d	0.9592228731001096	751	977	0.111	0.112	0.001
NR6A1_M09009_1.94d	0.9595384064652898	1076	1456	0.091	0.092	0.001
GCM1_M08719_1.94d	0.9604341847846456	298	343	0.124	0.125	0.001
ARID5A_M00146_1.94d	0.9621741553379664	155	197	0.116	0.117	0.001
ZNF382_ZNF382.RCADE	0.9625282263688739	1255	1673	0.114	0.115	0.001
RFX1_M02098_1.94d	0.9632496607955273	1199	1558	0.115	0.114	-0.001
NKX2-1_M08977_1.94d	0.963931579365824	527	639	0.095	0.094	-0.001
IRX5_M05857_1.94d	0.9642006835384241	246	285	0.122	0.123	0.001
HOXD13_M05837_1.94d	0.9685785866682682	127	189	0.094	0.095	0.001
ZNF529_ZNF529.MEME	0.9687493491458938	41759	48195	0.134	0.133	-0.0
KLF1_M08884_1.94d	0.968827354414581	10154	11614	0.128	0.128	0.0
ZNF441_ZNF441.RCADE	0.9718719475383306	7493	8405	0.161	0.161	0.0
ZNF317_M10421_1.94d	0.972061614233065	864	1108	0.134	0.134	-0.001
ZFP2_M07132_1.94d	0.9739243588701505	1335	1813	0.13	0.13	0.001
ZNF35_M10404_1.94d	0.97423404846996	3225	3730	0.123	0.124	0.0
ZNF71_M10438_1.94d	0.9747872371765992	16280	20542	0.1	0.1	-0.0
ZNF611_ZNF611.RCADE	0.9751848306375074	16991	19531	0.168	0.167	-0.0
DMBX1_M05620_1.94d	0.9766897908905796	179	256	0.128	0.129	0.0
ZNF713_M06251_1.94d	0.9782262677448428	636	883	0.099	0.1	0.001
NR3C1_M05958_1.94d	0.9788382432864791	583	771	0.13	0.13	-0.001
TP53_M06704_1.94d	0.9790235806172662	2271	3019	0.119	0.119	-0.0
POU5F1B_M06020_1.94d	0.9792457810312746	544	675	0.064	0.064	-0.001
GRHL1_M08737_1.94d	0.9800132404412848	126	150	0.246	0.247	0.001
BPTF_M04009_1.94d	0.9804812272719895	896	1070	0.095	0.094	-0.0
DUX1_M03009_1.94d	0.9814648723112157	302	428	0.07	0.07	0.001
ATOH1_M08512_1.94d	0.981886685785981	362	379	0.072	0.071	-0.001
PAX5_M05982_1.94d	0.9827824397113575	500	614	0.164	0.164	0.0
ZNF480_ZNF480.RCADE	0.9827902997458627	2475	3244	0.118	0.118	-0.0
IKZF3_M10442_1.94d	0.9839299271216175	2406	2902	0.151	0.152	0.0
DMRT3_M08575_1.94d	0.9848332832681204	325	402	0.08	0.08	-0.0
FLI1_M05706_1.94d	0.9853569246216392	194	309	0.242	0.243	0.0
ZNF570_ZNF570.RCADE	0.9877801675489355	2336	2792	0.063	0.063	-0.0
ZNF764_ZNF764.MEME	0.987989358273368	1461	1752	0.115	0.115	-0.0
ZNF736_ZNF736.RCADE	0.9884256441655865	1343	1857	0.118	0.117	-0.0
ZNF345_M09361_1.94d	0.988473968316174	552	653	0.107	0.107	0.0
ATOH1_M08953_1.94d	0.9907475638132375	289	387	0.121	0.121	0.0
POU2F2_M06003_1.94d	0.9926936699764111	543	693	0.059	0.059	0.0
ZNF684_M09385_1.94d	0.9954688359211901	1750	2056	0.118	0.118	-0.0
ZNF442_ZNF442.RCADE	0.9962899371936998	1377	1762	0.102	0.102	-0.0
E2F4_M05636_1.94d	0.9974945331786739	237	309	0.139	0.139	-0.0
IRF4_M05848_1.94d	0.997887252827114	296	448	0.132	0.132	-0.0
ZIM2_ZIM2.MEME	0.9980846899657598	15690	18632	0.139	0.139	-0.0
ZBTB48_M10336_1.94d	0.9983041978579615	561	652	0.121	0.121	-0.0
MYBL2_M05924_1.94d	1.0	40	50	0.1	0.1	0.0
MYBL1_M05920_1.94d	1.0	41	58	0.1	0.1	0.0
GATA1_M08709_1.94d	1.0	41	62	0.1	0.1	0.0
GMEB1_M08733_1.94d	1.0	69	64	0.1	0.1	0.0
HOXA10_M09661_1.94d	1.0	44	56	0.1	0.1	0.0
ONECUT1_M09023_1.94d	1.0	44	67	0.1	0.1	0.0
HOXA10_M09689_1.94d	1.0	52	59	0.1	0.1	0.0
ZBED1_M06233_1.94d	1.0	24	28	0.1	0.1	0.0
HOXD11_M05830_1.94d	1.0	57	65	0.1	0.1	0.0
OVOL2_M09039_1.94d	1.0	39	47	0.1	0.1	0.0
HSFY2_M05845_1.94d	1.0	54	48	0.1	0.1	0.0
HSFY1_M09728_1.94d	1.0	61	70	0.1	0.1	0.0
ZBED1_M09284_1.94d	1.0	22	31	0.1	0.1	0.0
OVOL1_M09035_1.94d	1.0	33	47	0.1	0.1	0.0
HOXD12_M05834_1.94d	1.0	50	65	0.1	0.1	0.0
SIX1_M09127_1.94d	1.0	42	65	0.1	0.1	0.0
HOXA10_M09613_1.94d	1.0	49	68	0.1	0.1	0.0
OVOL2_M09037_1.94d	1.0	43	48	0.1	0.1	0.0
CUX2_M05611_1.94d	1.0	23	24	0.1	0.1	0.0
CUX1_M05609_1.94d	1.0	23	24	0.1	0.1	0.0
SIX1_M09121_1.94d	1.0	48	68	0.1	0.1	0.0
SIX1_M09131_1.94d	1.0	39	56	0.1	0.1	0.0
ONECUT1_M09903_1.94d	1.0	30	35	0.1	0.1	0.0
ONECUT1_M07569_1.94d	1.0	31	40	0.1	0.1	0.0
