# Supplementary material for: The MUC5B-associated variant rs35705950 resides within an enhancer subject to lineage- and disease-dependent epigenetic remodeling
Source: JCI Insight. 2021 Jan 25;6(2):e144294. doi: 10.1172/jci.insight.144294 (PMC7934873; doi:10.1172/jci.insight.144294)
Supplement: Supplemental Data Set 1 [file jciinsight-6-144294-s076.zip › noTSS/best_curated_Human_TFs_p1e-6_grch38/B2B_vs_LC2/B2B30PROseq_noTSS.tfit_merged_vs_LC2PROseq_noTSS.tfit_merged_differential_md_scores.txt]

NR2C1_M09871_1.94d	3.794285185257131e-58	120	112	0.167	0.241	0.074
ZSCAN31_M10415_1.94d	1.7328592746071273e-46	127	149	0.126	0.081	-0.045
NR1I2_M07567_1.94d	8.410467000305826e-15	114	254	0.105	0.299	0.194
USF1_M09265_1.94d	3.5438931224762497e-13	153	155	0.176	0.232	0.056
USF1_M09267_1.94d	3.5438931224762497e-13	153	155	0.176	0.232	0.056
TBX2_M09209_1.94d	4.610032591123885e-11	142	147	0.077	0.129	0.052
ZIM3_ZIM3.RCADE	2.481585279258132e-10	147	206	0.163	0.117	-0.047
ZNF200_M10359_1.94d	4.75626370069521e-09	157	134	0.28	0.201	-0.079
MYC_M06652_1.94d	6.191263958384571e-09	171	193	0.094	0.197	0.103
BACH1_M09445_1.94d	2.3146025091622266e-08	139	154	0.388	0.214	-0.174
ZNF274_ZNF274.RCADE	4.255371589139998e-08	121	125	0.132	0.064	-0.068
YY1_M09317_1.94d	1.0538932958246047e-06	130	181	0.223	0.155	-0.068
ZBTB43_M09305_1.94d	1.857610407114656e-06	141	249	0.085	0.177	0.092
ZNF334_ZNF334.RCADE	2.0051171763592535e-06	145	189	0.124	0.048	-0.077
ZFP82_M10394_1.94d	2.288807382160645e-06	147	247	0.109	0.024	-0.085
TCF7L1_M06178_1.94d	4.233060045502498e-06	134	161	0.075	0.149	0.074
ZNF443_ZNF443.RCADE	9.358178959889585e-06	16739	22759	0.078	0.116	0.038
ZNF787_M10059_1.94d	1.3045299462490468e-05	202	229	0.163	0.096	-0.067
ZNF181_ZNF181.RCADE	1.3050353415032794e-05	15132	20318	0.081	0.119	0.039
TEAD3_M06181_1.94d	2.1576470203073456e-05	209	115	0.268	0.148	-0.12
ZSCAN16_M09411_1.94d	2.4095574794902873e-05	119	136	0.168	0.11	-0.058
MYCL_M07013_1.94d	2.5228761216652937e-05	177	203	0.096	0.182	0.086
FOXA1_M08671_1.94d	4.880474378818806e-05	105	155	0.048	0.123	0.075
USF1_M06218_1.94d	4.8830212001496855e-05	88	127	0.227	0.15	-0.078
ZNF770_M10379_1.94d	5.219337279619692e-05	13811	18075	0.087	0.124	0.037
RORA_M06061_1.94d	7.283732075217462e-05	190	182	0.095	0.143	0.048
TLX1_M06826_1.94d	7.669863444628109e-05	124	193	0.153	0.098	-0.055
FOXA1_M09574_1.94d	8.811043730903176e-05	136	206	0.037	0.126	0.089
KLF16_M05868_1.94d	8.957112737474741e-05	2026	2987	0.166	0.241	0.075
SP1_M06128_1.94d	0.00012628325419980306	2416	3660	0.166	0.235	0.069
ESR1_M08629_1.94d	0.0001818148029119768	174	212	0.167	0.061	-0.105
ZNF442_ZNF442.RCADE	0.00018214248777851744	204	307	0.172	0.107	-0.064
REL_M02665_1.94d	0.00018362152386293737	176	228	0.159	0.11	-0.049
TCF4_M06176_1.94d	0.00020337456646761704	123	120	0.154	0.217	0.062
ZNF283_ZNF283.RCADE	0.0002555924271249532	8643	9068	0.155	0.112	-0.043
RFX5_M06055_1.94d	0.0002830555688251928	288	237	0.222	0.11	-0.113
ZNF496_ZNF496.MEME	0.0002883244688284116	12251	16523	0.066	0.1	0.034
ZNF135_M10312_1.94d	0.00030352013709525767	305	1456	0.128	0.22	0.093
FIGLA_M05705_1.94d	0.00030803799429943813	83	90	0.181	0.044	-0.136
ZNF615_ZNF615.MEME	0.00037210099041898716	118	120	0.093	0.167	0.073
FOXN2_M08691_1.94d	0.00039439808329132226	146	102	0.116	0.206	0.089
ZNF543_M10366_1.94d	0.00040530468958706166	2091	2331	0.166	0.106	-0.06
ZNF28_ZNF28.RCADE	0.0004593927051403638	2109	3027	0.156	0.22	0.064
ZNF2_ZNF2.MEME	0.0006017979359332476	248	208	0.21	0.125	-0.085
RFX3_M06050_1.94d	0.000644315680154693	302	235	0.212	0.106	-0.106
ATOH1_M09558_1.94d	0.0007133635929683236	88	319	0.136	0.232	0.096
RFX1_M09096_1.94d	0.0008497558898373546	233	184	0.223	0.114	-0.109
PRDM1_M06024_1.94d	0.0009051280644756657	210	222	0.152	0.221	0.068
CDX1_M08523_1.94d	0.0012493998476025918	74	75	0.203	0.067	-0.136
STAT6_M06798_1.94d	0.001317698567838508	140	154	0.114	0.084	-0.03
ZNF282_M09351_1.94d	0.0013285453706505825	292	302	0.154	0.086	-0.068
RFX2_M06048_1.94d	0.0013775789449254165	296	224	0.216	0.116	-0.1
ZNF660_M09383_1.94d	0.0016897803344478354	121	154	0.149	0.104	-0.045
RORA_M10286_1.94d	0.001752429698320434	60	189	0.1	0.302	0.202
ZNF18_M10343_1.94d	0.001783106135889144	192	317	0.125	0.192	0.067
MEIS1_M09078_1.94d	0.001955711730784445	116	145	0.129	0.048	-0.081
ZNF571_ZNF571.RCADE	0.0020865267442115856	20553	25009	0.102	0.126	0.023
ZNF764_ZNF764.MEME	0.002289724957720522	181	204	0.155	0.108	-0.047
ZNF148_M09349_1.94d	0.0023006034205673284	3540	6319	0.117	0.16	0.043
TGIF1_M06208_1.94d	0.002314271568674841	115	137	0.13	0.058	-0.072
ZNF677_M10389_1.94d	0.002327159210111301	158	216	0.139	0.106	-0.033
RFX4_M06052_1.94d	0.0031222321387314716	261	213	0.192	0.099	-0.093
ZNF235_ZNF235.MEME	0.003244177052570295	60384	85968	0.064	0.079	0.015
ETS1_M05692_1.94d	0.0034271656048940153	102	101	0.167	0.109	-0.058
KLF15_M08874_1.94d	0.003652955012307534	3193	3365	0.149	0.102	-0.047
ELF1_M09516_1.94d	0.0037200271675510953	55	80	0.1	0.312	0.212
NR1I2_M08993_1.94d	0.003853207514681459	78	108	0.103	0.204	0.101
PAX2_M05978_1.94d	0.004163075460510104	109	242	0.321	0.256	-0.065
PRDM4_M09085_1.94d	0.004235437815124123	141	114	0.22	0.158	-0.062
ZNF486_ZNF486.MEME	0.004355788332203386	180	140	0.267	0.214	-0.052
TGIF1_M09253_1.94d	0.004402054709394607	128	116	0.117	0.052	-0.065
CLOCK_M08534_1.94d	0.004807785099220735	111	134	0.126	0.187	0.06
FOXA1_M09573_1.94d	0.005380279278519373	174	998	0.236	0.314	0.078
ZSCAN10_M00592_1.94d	0.005463738442192737	143	192	0.182	0.156	-0.026
ZNF528_M10374_1.94d	0.005560755560712424	154	175	0.149	0.103	-0.046
GRHL2_M06916_1.94d	0.005588730429650402	117	317	0.179	0.246	0.067
SREBF1_M09969_1.94d	0.0056035435053359145	701	1055	0.123	0.184	0.061
GLIS3_M05767_1.94d	0.006310954194230555	100	135	0.16	0.089	-0.071
FOXC2_M05719_1.94d	0.007359160742717685	93	158	0.043	0.108	0.065
ETV6_M09549_1.94d	0.0075686053871459906	163	170	0.209	0.124	-0.085
ZNF69_ZNF69.MEME	0.007579658619447046	216	247	0.176	0.138	-0.038
STAT4_M06797_1.94d	0.008251034167586914	226	258	0.15	0.112	-0.038
PRDM4_M06025_1.94d	0.00827800601706717	130	166	0.131	0.078	-0.052
FOXA1_M09569_1.94d	0.009063400278431716	173	997	0.243	0.315	0.072
ZFP3_M10419_1.94d	0.009502022951165694	189	215	0.111	0.074	-0.037
ZNF184_ZNF184.RCADE	0.00964146751186051	175	202	0.103	0.134	0.031
ZNF189_ZNF189.RCADE	0.011636591319634198	749	702	0.162	0.107	-0.055
ZNF7_ZNF7.RCADE	0.011876815973012276	199	296	0.121	0.068	-0.053
HIVEP1_M06846_1.94d	0.015315867447446311	216	210	0.176	0.129	-0.047
ZBTB1_M00608_1.94d	0.015678199562043284	245	227	0.159	0.106	-0.053
ZNF281_M10446_1.94d	0.01580155588618531	5321	7591	0.123	0.155	0.031
PRDM6_M10436_1.94d	0.01627643050575569	35778	48524	0.065	0.08	0.015
WT1_M00579_1.94d	0.017033050378644117	759	676	0.152	0.098	-0.054
ZNF589_M06860_1.94d	0.018499889004516882	169	144	0.195	0.16	-0.036
MITF_M09241_1.94d	0.020111031004714057	104	119	0.212	0.252	0.041
ZNF682_M10316_1.94d	0.020720098463915208	430	423	0.165	0.113	-0.052
ETS1_M08647_1.94d	0.020929223093857176	109	109	0.193	0.128	-0.064
ZNF782_ZNF782.RCADE	0.02132519879904494	179	256	0.123	0.09	-0.033
ZNF716_ZNF716.RCADE	0.021531641782599392	136	193	0.11	0.078	-0.033
ZBTB26_M09298_1.94d	0.023120648153485714	106	114	0.113	0.061	-0.052
CREB3L1_M05601_1.94d	0.02319145064065837	109	127	0.128	0.189	0.061
TFAP2B_M06446_1.94d	0.024639056213622088	2717	3083	0.123	0.158	0.034
ZNF684_M09385_1.94d	0.025031849933845853	214	247	0.126	0.089	-0.037
ZSCAN5C_M10321_1.94d	0.025974217545349298	97	123	0.186	0.13	-0.055
ZNF143_M06241_1.94d	0.026323344061851023	156	207	0.179	0.145	-0.035
ZNF30_ZNF30.RCADE	0.02652166397253788	6096	8660	0.129	0.1	-0.029
ZNF180_ZNF180.RCADE	0.027404139506872875	27054	28499	0.141	0.124	-0.017
ZNF566_ZNF566.RCADE	0.02778876172990045	3214	3261	0.148	0.113	-0.036
ZNF441_ZNF441.RCADE	0.028207827777687863	2328	2599	0.172	0.212	0.04
ZNF264_ZNF264.RCADE	0.028235254493878183	582	632	0.153	0.106	-0.047
ZNF480_ZNF480.RCADE	0.029204562413778973	254	280	0.126	0.082	-0.044
BACH1_M06885_1.94d	0.029558375991604897	292	345	0.236	0.299	0.062
ZNF619_ZNF619.MEME	0.02964673647401742	1088	1196	0.184	0.14	-0.044
GLIS1_M05765_1.94d	0.0300470715924821	75	81	0.187	0.099	-0.088
PKNOX2_M05997_1.94d	0.030708974375771917	131	186	0.13	0.081	-0.049
AR_M05563_1.94d	0.03197694878886529	85	97	0.188	0.165	-0.023
ZNF484_ZNF484.RCADE	0.03301822327221373	3697	3867	0.129	0.099	-0.03
PAX1_M09041_1.94d	0.0332798561694554	145	274	0.29	0.234	-0.056
SNAI2_M09147_1.94d	0.0336281742344181	80	108	0.075	0.148	0.073
PRDM9_PRDM9.RCADE	0.034176132132620746	13668	16087	0.117	0.098	-0.02
ZNF143_M09397_1.94d	0.0343823996367749	283	310	0.131	0.174	0.043
ZNF529_ZNF529.MEME	0.03458429704665594	13421	14561	0.132	0.112	-0.02
ATOH7_M09817_1.94d	0.035369145640166105	88	121	0.125	0.165	0.04
ATOH1_M09441_1.94d	0.03550163979515115	90	82	0.133	0.049	-0.085
ZFP69B_ZFP69B.RCADE	0.035840347816699064	770	878	0.153	0.11	-0.043
MEIS1_M06401_1.94d	0.03591693647706695	108	136	0.102	0.081	-0.021
ZNF740_M09391_1.94d	0.036354095461277824	2163	3139	0.092	0.054	-0.037
MLX_M08929_1.94d	0.03674419380268698	109	127	0.174	0.22	0.046
PAX5_M05982_1.94d	0.03684753047849409	126	257	0.302	0.249	-0.053
ZNF287_ZNF287.RCADE	0.03957926263347568	75302	109994	0.064	0.074	0.01
POU3F2_M10279_1.94d	0.04242946544182263	72	98	0.139	0.061	-0.078
MITF_M00255_1.94d	0.0427970893397707	95	113	0.211	0.257	0.046
NRF1_M05963_1.94d	0.04307619101231996	283	230	0.254	0.322	0.067
ZNF350_M10429_1.94d	0.046019442569081685	128	157	0.148	0.121	-0.027
STAT3_M05480_1.94d	0.04845884973788317	280	336	0.175	0.128	-0.047
RFX1_M02098_1.94d	0.049284663208751744	338	309	0.127	0.084	-0.043
ZNF440_ZNF440.RCADE	0.04963900235560761	137	187	0.08	0.118	0.037
ZNF280A_M10358_1.94d	0.04994950225809748	202	194	0.134	0.103	-0.031
ELK1_M09521_1.94d	0.05076852955789442	81	64	0.222	0.1	-0.122
MAZ_M10356_1.94d	0.05102365685999222	2175	3245	0.111	0.081	-0.03
SOX18_M06097_1.94d	0.05210035416331177	41	89	0.1	0.022	-0.078
ATF2_M08479_1.94d	0.05244643281601203	85	60	0.224	0.1	-0.124
ATF3_M09744_1.94d	0.05346705940499411	86	62	0.221	0.1	-0.121
ZNF285_ZNF285.MEME	0.05360389743857184	88	124	0.114	0.056	-0.057
ASCL1_M08476_1.94d	0.05444493843266025	581	679	0.174	0.127	-0.047
ATF6_M09436_1.94d	0.054956061963815674	77	64	0.221	0.1	-0.121
ZNF879_ZNF879.RCADE	0.05589963488869641	1117	4333	0.06	0.094	0.034
ZNF792_ZNF792.MEME	0.056484040128112964	7076	6107	0.172	0.147	-0.025
T_M09977_1.94d	0.05816957703258824	134	157	0.045	0.089	0.044
FOXO1_M05738_1.94d	0.05844679100194458	65	79	0.1	0.025	-0.075
ARX_M05566_1.94d	0.05966537017166692	54	81	0.1	0.025	-0.075
ZNF487_ZNF487.MEME	0.05974433687887374	21263	29287	0.069	0.083	0.015
ZNF41_M10352_1.94d	0.06014809827612021	944	1446	0.125	0.163	0.038
ZNF225_ZNF225.MEME	0.060472381256710166	4456	7696	0.075	0.098	0.023
ZNF584_ZNF584.RCADE	0.06195739848612526	90	143	0.111	0.07	-0.041
ZNF547_M10390_1.94d	0.06225555019794759	130	145	0.154	0.124	-0.03
ARGFX_M09430_1.94d	0.06262216691089928	50	81	0.1	0.025	-0.075
ZSCAN4_M09417_1.94d	0.06415732785875425	211	208	0.109	0.077	-0.032
ZNF565_ZNF565.RCADE	0.06617276806268499	201	225	0.09	0.124	0.035
ATF1_M08544_1.94d	0.06688175766163286	86	68	0.209	0.1	-0.109
ZNF432_ZNF432.RCADE	0.06695956380757266	37904	44211	0.081	0.07	-0.012
ZNF574_M10384_1.94d	0.0671297757846915	149	157	0.168	0.185	0.017
ZNF467_M10385_1.94d	0.06813540891563609	5119	8547	0.115	0.138	0.022
ZNF302_ZNF302.RCADE	0.06826026273791407	144	157	0.097	0.076	-0.021
ZNF248_ZNF248.RCADE	0.06826366008574708	122	583	0.098	0.137	0.039
YY2_M06231_1.94d	0.06845940033875504	126	151	0.151	0.126	-0.025
ZNF382_M10422_1.94d	0.06961704771820695	256	1397	0.09	0.054	-0.035
ZIC1_M09327_1.94d	0.06976385550154236	848	715	0.165	0.123	-0.042
MBNL2_M08908_1.94d	0.0698071709466597	95	114	0.158	0.211	0.053
MYCL_M08941_1.94d	0.07082519415815168	149	159	0.161	0.189	0.028
ZNF490_M10444_1.94d	0.07154854902113454	242	287	0.107	0.143	0.035
ZNF33B_ZNF33B.RCADE	0.07366462844281475	116	239	0.086	0.126	0.039
ATF2_M08540_1.94d	0.07475474819802151	93	68	0.204	0.1	-0.104
ATOH1_M09557_1.94d	0.07628213424455906	265	729	0.117	0.165	0.048
ZFP28_M10402_1.94d	0.07850599829548516	695	937	0.109	0.073	-0.037
ASCL1_M08474_1.94d	0.0793039692800265	431	501	0.155	0.106	-0.05
STAT2_M05474_1.94d	0.0796601963295173	218	256	0.119	0.156	0.037
ZNF394_M10376_1.94d	0.08324487220375203	2633	2700	0.134	0.106	-0.028
GLIS2_M05766_1.94d	0.08437629069721693	185	179	0.135	0.112	-0.023
ELK1_M10260_1.94d	0.08639214100550167	77	61	0.208	0.1	-0.108
ESRRA_M08633_1.94d	0.08770561031494442	433	448	0.12	0.083	-0.038
BATF3_M08502_1.94d	0.08780395888450099	76	57	0.211	0.1	-0.111
MEIS1_M09076_1.94d	0.08942183159357038	129	141	0.101	0.05	-0.051
ZNF774_M10380_1.94d	0.0908832563629013	13204	16463	0.093	0.108	0.015
ZNF146_M10372_1.94d	0.09309155706180883	702	2841	0.125	0.159	0.033
ZNF343_M09359_1.94d	0.09336151664459783	248	243	0.181	0.144	-0.037
ZNF74_ZNF74.MEME	0.09612554118497185	223	402	0.099	0.06	-0.039
PAX1_M09051_1.94d	0.09628136073063982	145	256	0.297	0.254	-0.043
ZFX_M02702_1.94d	0.0973899172177253	3112	3600	0.151	0.176	0.025
TBX1_M09197_1.94d	0.0977060395568789	133	152	0.09	0.066	-0.024
ETV6_M05700_1.94d	0.09797139809956248	136	154	0.199	0.214	0.016
E2F6_M03012_1.94d	0.10051133603067457	639	653	0.166	0.126	-0.04
BHLHA15_M06569_1.94d	0.10154011660268947	163	169	0.098	0.118	0.02
MAFK_M05885_1.94d	0.10208816514967396	108	111	0.139	0.171	0.032
PBX3_M06715_1.94d	0.10254673828159602	176	196	0.159	0.138	-0.021
ZNF555_ZNF555.MEME	0.10478645550074117	976	2073	0.164	0.198	0.034
KLF1_M08867_1.94d	0.10760551864038516	339	374	0.121	0.158	0.037
ZNF79_ZNF79.RCADE	0.11254869136581332	154	222	0.071	0.095	0.023
PURA_M06743_1.94d	0.11353115897184574	6807	7562	0.115	0.096	-0.019
ZNF417_ZNF417.RCADE	0.11442653955699966	369	413	0.16	0.199	0.039
ZNF114_ZNF114.MEME	0.11570567561492884	147	140	0.122	0.129	0.006
ZFP1_M10308_1.94d	0.11617375690081333	130	183	0.085	0.049	-0.035
ZNF681_ZNF681.RCADE	0.11626365993129803	123	99	0.163	0.202	0.039
ZNF460_M09373_1.94d	0.11635048033325611	682	599	0.145	0.109	-0.037
ZNF267_ZNF267.RCADE	0.11953311465167822	6596	6725	0.146	0.125	-0.02
CREB3L4_M10091_1.94d	0.12008696232032359	90	69	0.189	0.1	-0.089
ZNF821_M09405_1.94d	0.12157224264550597	266	310	0.113	0.071	-0.042
ZNF37A_M10345_1.94d	0.12203134291271042	987	1914	0.105	0.077	-0.029
NR5A1_M09007_1.94d	0.1274756133834136	531	504	0.128	0.093	-0.035
NKX2-1_M08976_1.94d	0.13032768576159764	51	102	0.1	0.196	0.096
ZNF799_ZNF799.RCADE	0.13694174833101067	160	196	0.106	0.082	-0.025
TBX15_M09201_1.94d	0.13735196370161346	148	145	0.101	0.131	0.03
ZNF816_M10368_1.94d	0.13767462897709454	447	493	0.152	0.12	-0.032
HIVEP1_M06845_1.94d	0.14449687053054447	187	232	0.166	0.142	-0.024
NFKB1_M05943_1.94d	0.14517175344986422	283	348	0.085	0.126	0.042
ATF1_M10066_1.94d	0.14519188455112825	73	58	0.192	0.1	-0.092
ZNF692_M10425_1.94d	0.14787493287170878	810	898	0.117	0.148	0.031
ZNF675_ZNF675.RCADE	0.14788337947190477	899	903	0.135	0.105	-0.029
RBPJ_M00862_1.94d	0.14856746300644813	127	134	0.079	0.06	-0.019
IRF1_M06920_1.94d	0.15161977035300175	241	272	0.183	0.213	0.031
ZNF341_M10427_1.94d	0.1529900547547791	13915	18070	0.131	0.117	-0.013
KLF1_M08884_1.94d	0.15338362696305927	1575	1866	0.103	0.128	0.025
ZBTB34_M09303_1.94d	0.15526702712947724	66	76	0.1	0.184	0.084
ZNF324_ZNF324A.RCADE	0.15631827694482842	393	2061	0.069	0.098	0.029
NR1I3_M07568_1.94d	0.15701365157527342	71	79	0.169	0.114	-0.055
SP1_M07528_1.94d	0.15705889153769734	1147	1428	0.119	0.146	0.027
ARNTL_M05565_1.94d	0.15779457732196278	65	88	0.1	0.182	0.082
BHLHE41_M05584_1.94d	0.15779457732196278	65	88	0.1	0.182	0.082
BHLHE40_M08516_1.94d	0.15779457732196278	65	88	0.1	0.182	0.082
NFYC_M06674_1.94d	0.1590009757204286	186	203	0.177	0.202	0.025
ZFP64_M10434_1.94d	0.1596590533606832	2396	1833	0.199	0.172	-0.027
ZNF519_ZNF519.RCADE	0.16045673406553085	12559	15087	0.12	0.133	0.013
ZNF880_ZNF880.RCADE	0.16230567883379365	25235	34513	0.088	0.078	-0.01
ZNF383_ZNF383.RCADE	0.16355120025409198	9781	9532	0.139	0.124	-0.015
NFIA_M08959_1.94d	0.1652036445590337	602	653	0.184	0.149	-0.036
FOXL1_M05736_1.94d	0.16718733964730237	100	135	0.07	0.037	-0.033
GLIS1_M08729_1.94d	0.16984616854273693	931	1314	0.088	0.059	-0.029
ZNF416_M07145_1.94d	0.17132405574284604	230	267	0.109	0.082	-0.026
NKX2-1_M01445_1.94d	0.17134786988540318	53	86	0.1	0.186	0.086
NKX2-1_M01425_1.94d	0.17134786988540318	53	86	0.1	0.186	0.086
ZNF273_M10371_1.94d	0.17234612842385644	114	140	0.149	0.121	-0.028
ZNF534_ZNF534.RCADE	0.17333430811702322	580	650	0.148	0.118	-0.03
ESRRA_M08639_1.94d	0.17633315025993612	433	444	0.122	0.092	-0.03
INSM1_M06607_1.94d	0.17650343652198142	387	355	0.134	0.104	-0.03
ZNF765_ZNF765.RCADE	0.1777709491850087	2883	2836	0.174	0.151	-0.023
FOXD3_M08675_1.94d	0.1802522782224275	97	126	0.186	0.151	-0.035
ZNF454_M10047_1.94d	0.1807297541798637	395	279	0.197	0.237	0.039
ZNF611_ZNF611.RCADE	0.18138391565216838	4887	7830	0.167	0.148	-0.019
ZNF419_ZNF419.RCADE	0.18441742339349554	520	631	0.1	0.127	0.027
ZNF610_M10398_1.94d	0.18460076799123726	216	157	0.19	0.166	-0.024
ZNF610_ZNF610.RCADE	0.18460076799123726	216	157	0.19	0.166	-0.024
CDX1_M08520_1.94d	0.18582853057559212	66	71	0.1	0.042	-0.058
POU3F1_M06006_1.94d	0.18637508314901052	71	120	0.085	0.042	-0.043
HAND1_M08969_1.94d	0.18644326022548996	568	511	0.169	0.137	-0.032
ZNF75D_ZNF75D.RCADE	0.18759697193198355	205	188	0.127	0.106	-0.02
HIC1_M08769_1.94d	0.18853378731106507	103	87	0.136	0.092	-0.044
ZNF525_ZNF525.RCADE	0.190070004666698	42	95	0.1	0.189	0.089
RBAK_M09331_1.94d	0.19062697385886562	92	140	0.098	0.064	-0.034
BPTF_M04009_1.94d	0.19657152002950362	122	171	0.082	0.058	-0.023
ZNF614_ZNF614.MEME	0.20026650688129033	206	279	0.131	0.104	-0.027
ZNF300_ZNF300.MEME	0.2038668379711358	2578	3392	0.115	0.095	-0.02
ESRRA_M08637_1.94d	0.206305653910283	189	211	0.09	0.109	0.019
ZNF506_ZNF506.MEME	0.2069040285960405	597	699	0.122	0.094	-0.028
ZNF212_ZNF212.MEME	0.20742862596967349	24593	30863	0.072	0.063	-0.009
CREB3_M10072_1.94d	0.2080081317452902	72	53	0.181	0.1	-0.081
TBX5_M06174_1.94d	0.21320190341940992	836	1171	0.063	0.091	0.028
NFAT5_M05930_1.94d	0.21447604224825667	172	201	0.145	0.124	-0.021
NR3C2_M05959_1.94d	0.21813648884687775	95	99	0.158	0.182	0.024
SOX15_M06094_1.94d	0.22136868399120802	45	106	0.1	0.047	-0.053
SPZ1_M04770_1.94d	0.2231824226440603	817	935	0.116	0.092	-0.024
ZSCAN1_M09407_1.94d	0.2234784642221721	343	324	0.087	0.062	-0.026
ZNF563_M10403_1.94d	0.22435519022947326	810	943	0.157	0.13	-0.026
OSR2_M09027_1.94d	0.2267065975164856	104	145	0.058	0.083	0.025
ZNF101_ZNF101.RCADE	0.22777681852858644	544	531	0.143	0.117	-0.027
ZNF444_M09371_1.94d	0.22797206919277424	5603	9464	0.117	0.131	0.015
ZFP42_M10416_1.94d	0.22810323771780705	225	269	0.133	0.156	0.023
ZNF671_ZNF671.RCADE	0.22911870292789405	372	451	0.07	0.098	0.028
NFE2_M08957_1.94d	0.22942544874979054	139	161	0.273	0.242	-0.031
ZNF468_ZNF468.RCADE	0.23003096014549773	2835	2902	0.121	0.103	-0.018
ZNF322_M10383_1.94d	0.2318720071745477	1737	1646	0.159	0.137	-0.022
SPIC_M06140_1.94d	0.23228218697149083	401	2174	0.102	0.126	0.024
GLI2_M05763_1.94d	0.23326272507106938	277	219	0.094	0.119	0.025
ZNF552_ZNF552.MEME	0.23368936446811484	73	80	0.137	0.188	0.051
ZNF682_ZNF682.RCADE	0.23468628840976624	3716	3274	0.166	0.147	-0.019
AC138696.1_M09315_1.94d	0.23615272340015026	90	95	0.167	0.126	-0.04
ZNF12_ZNF12.RCADE	0.23921801686925293	1111	1023	0.169	0.144	-0.026
KLF1_M08888_1.94d	0.23959504201508697	1495	1774	0.108	0.129	0.021
GLI1_M08727_1.94d	0.2415725662907816	291	254	0.093	0.118	0.025
ZNF25_ZNF25.MEME	0.2427917778230978	164	246	0.098	0.081	-0.016
ZBTB4_M06841_1.94d	0.24374864209758862	132	102	0.121	0.147	0.026
ZNF17_ZNF17.RCADE	0.24378400162703795	1012	1033	0.185	0.161	-0.024
ZNF787_M10060_1.94d	0.24434859632640926	1653	1856	0.071	0.092	0.02
ZFP90_ZFP90.RCADE	0.24527156330075162	93	157	0.118	0.089	-0.029
FOXI1_M08681_1.94d	0.24941497756136444	64	80	0.1	0.05	-0.05
HES1_M00238_1.94d	0.24987281537964656	263	325	0.183	0.157	-0.026
ZNF680_M10401_1.94d	0.25081205950503016	163	212	0.098	0.085	-0.013
NR4A1_M06696_1.94d	0.2510071154594168	119	153	0.134	0.157	0.022
GFI1_M08723_1.94d	0.2522627086203021	160	219	0.1	0.087	-0.013
ZNF423_M06859_1.94d	0.2531608035688033	203	199	0.133	0.111	-0.022
ZNF76_M10350_1.94d	0.25898505327629506	1012	1235	0.154	0.178	0.024
NR1D1_M08989_1.94d	0.2621101492099699	137	145	0.124	0.138	0.014
ZNF90_ZNF90.RCADE	0.2625512564107194	772	997	0.093	0.116	0.023
ZNF708_ZNF708.RCADE	0.2638597287673363	264	303	0.117	0.142	0.024
ZNF705G_ZNF705G.MEME	0.26447733386103744	79	84	0.076	0.119	0.043
EOMES_M05671_1.94d	0.2647045062736385	65	86	0.1	0.163	0.063
KLF1_M00616_1.94d	0.26558431258598236	1562	1467	0.198	0.173	-0.025
ZNF605_ZNF605.RCADE	0.2674733475304937	822	822	0.124	0.147	0.023
SNAI2_M09145_1.94d	0.26878560356563674	73	125	0.055	0.088	0.033
ZNF778_ZNF778.RCADE	0.26986170190289094	244	306	0.143	0.121	-0.023
RORA_M06062_1.94d	0.26994955097604234	79	76	0.127	0.079	-0.048
NFE2_M05934_1.94d	0.2725248346672777	105	133	0.238	0.218	-0.02
PLAGL1_M06723_1.94d	0.2757998589721582	465	436	0.127	0.103	-0.024
IRF9_M08845_1.94d	0.27606458509734444	75	81	0.253	0.296	0.043
GLI4_M10337_1.94d	0.28047990125546673	319	300	0.138	0.113	-0.025
ZBTB18_M06244_1.94d	0.2812048891051103	182	210	0.077	0.09	0.014
ZNF85_M10363_1.94d	0.28121572051219257	131	143	0.13	0.147	0.017
ZNF121_M10357_1.94d	0.28349328098601545	10787	13124	0.095	0.105	0.01
ZNF479_ZNF479.RCADE	0.283809907649446	513	492	0.158	0.134	-0.024
TP53_M06704_1.94d	0.28513607584001954	386	359	0.155	0.128	-0.027
ZNF44_ZNF44.RCADE	0.2857120077531837	4213	3859	0.159	0.143	-0.017
AR_M05564_1.94d	0.28596530854615965	127	135	0.181	0.207	0.026
NR1D1_M08991_1.94d	0.2894916483945055	103	126	0.126	0.103	-0.023
RELB_M06749_1.94d	0.29153344582931373	262	307	0.115	0.134	0.019
HNF1A_M05796_1.94d	0.296531822226474	34	73	0.1	0.178	0.078
TFCP2_M09261_1.94d	0.29821963976429056	90	77	0.167	0.143	-0.024
TBX6_M09211_1.94d	0.3007392076221801	66	96	0.1	0.156	0.056
TBX21_M06165_1.94d	0.3007392076221801	66	96	0.1	0.156	0.056
EGR1_M05640_1.94d	0.30452571217814706	516	412	0.2	0.172	-0.027
RARA_M10181_1.94d	0.3051512467172417	1457	1909	0.08	0.099	0.019
RXRA_M09959_1.94d	0.30615107756781135	306	1191	0.098	0.124	0.026
ZNF675_M10406_1.94d	0.30675697608781216	265	287	0.098	0.077	-0.021
ZNF704_M09387_1.94d	0.3081686249391553	380	339	0.203	0.171	-0.032
ZSCAN22_M10335_1.94d	0.30883782164452944	2539	2303	0.139	0.122	-0.017
ZNF382_ZNF382.RCADE	0.3111802531325851	186	301	0.086	0.07	-0.016
SNAI1_M09139_1.94d	0.31121687626480576	208	226	0.13	0.111	-0.019
FOXA1_M08669_1.94d	0.3118958557760235	63	110	0.1	0.155	0.055
ZFP30_M10310_1.94d	0.3152988268125403	186	222	0.091	0.104	0.012
ZNF674_ZNF674.RCADE	0.3167533886732614	331	336	0.19	0.167	-0.024
ZNF18_ZNF18.MEME	0.31884039986814583	469	662	0.141	0.163	0.022
STAT1_M06794_1.94d	0.32278944343112714	219	261	0.169	0.149	-0.02
ZNF266_ZNF266.RCADE	0.32743411143178425	293	321	0.089	0.109	0.02
ZNF548_ZNF548.RCADE	0.32756810141023873	6528	6355	0.163	0.15	-0.013
ZNF429_ZNF429.RCADE	0.3277734766385303	477	535	0.151	0.129	-0.022
ZFP69_ZFP69.RCADE	0.3299236257218706	213	234	0.113	0.094	-0.019
HSF2_M08819_1.94d	0.33208624480056914	139	164	0.108	0.098	-0.01
NFKB2_M05944_1.94d	0.33227609480652687	301	413	0.116	0.145	0.029
ZNF667_M10377_1.94d	0.33433200616655556	204	220	0.147	0.168	0.021
PAX6_M09045_1.94d	0.3348128312558394	150	196	0.093	0.077	-0.017
T_M09203_1.94d	0.33940780482171007	65	78	0.1	0.154	0.054
ZBTB14_M09286_1.94d	0.34030041992742766	414	352	0.167	0.136	-0.03
ZNF100_ZNF100.RCADE	0.34162346223640916	3319	2778	0.149	0.166	0.017
RXRA_M06070_1.94d	0.34319890158478195	307	1200	0.101	0.125	0.024
ZNF274_M09345_1.94d	0.3446481383190787	75	87	0.093	0.057	-0.036
SPZ1_M06787_1.94d	0.34587081092670857	139	134	0.201	0.194	-0.007
ZNF3_ZNF3.RCADE	0.34779771273190396	667	691	0.07	0.046	-0.024
MESP1_M08932_1.94d	0.34804367056440233	56	77	0.1	0.156	0.056
PAX2_M09049_1.94d	0.3497667706910097	160	286	0.269	0.245	-0.024
ZSCAN30_M10388_1.94d	0.3506557286622223	2426	2534	0.165	0.181	0.016
TFAP2C_M06195_1.94d	0.3514873517747563	499	494	0.15	0.176	0.026
ZNF250_M09341_1.94d	0.3547456679319255	295	283	0.095	0.113	0.018
RXRG_M06075_1.94d	0.3569744422353299	296	1176	0.101	0.125	0.024
ZNF460_ZNF460.RCADE	0.35766079516402516	5106	5408	0.151	0.164	0.013
ZNF549_ZNF549.RCADE	0.35890191416810313	214	253	0.107	0.126	0.019
ZNF616_ZNF616.RCADE	0.3598971248080213	239	247	0.138	0.121	-0.017
SP1_M09185_1.94d	0.3605814093349099	1860	1756	0.163	0.145	-0.018
ATOH7_M09989_1.94d	0.36083164586080985	152	184	0.138	0.158	0.019
ZNF35_M07124_1.94d	0.36376603725179646	159	301	0.063	0.047	-0.016
PPARA_M09921_1.94d	0.36414235718320875	308	1194	0.101	0.124	0.023
MAFF_M09793_1.94d	0.3654162001910376	170	191	0.129	0.157	0.028
ATF4_M06454_1.94d	0.36811434853440184	268	329	0.101	0.082	-0.019
ZNF778_M10417_1.94d	0.3765882778102255	87	90	0.115	0.144	0.03
YY1_M10305_1.94d	0.37895640811600484	81	98	0.185	0.153	-0.032
ZNF445_ZNF445.MEME	0.37955328730443627	78	101	0.115	0.079	-0.036
CTCF_M10351_1.94d	0.38077106027820684	1624	1631	0.161	0.179	0.018
POU1F1_M05999_1.94d	0.38122621223182807	83	108	0.084	0.056	-0.029
ZNF524_M09377_1.94d	0.3859196531961826	115	99	0.165	0.141	-0.024
POU5F1B_M06020_1.94d	0.3873635136339083	69	81	0.1	0.062	-0.038
ZNF23_M09339_1.94d	0.3877257610418071	1017	1043	0.155	0.137	-0.018
ZNF354B_ZNF354B.RCADE	0.38973409390541647	168	1396	0.065	0.051	-0.015
ZNF713_M06251_1.94d	0.39004816315979485	79	106	0.101	0.132	0.031
ZIM2_ZIM2.MEME	0.3914812558908515	3591	3714	0.136	0.124	-0.013
NR1H2_M06684_1.94d	0.39229389629806233	110	141	0.082	0.064	-0.018
IRF9_M05855_1.94d	0.3924862312932794	84	80	0.19	0.225	0.035
ZNF124_ZNF124.RCADE	0.39611500371295116	449	482	0.125	0.106	-0.019
TBX2_M09205_1.94d	0.3972528021834997	308	346	0.123	0.142	0.018
ZNF157_ZNF157.RCADE	0.397471713323698	411	415	0.136	0.118	-0.018
ZBTB6_M06843_1.94d	0.3988714664248695	199	199	0.085	0.101	0.015
ZNF582_ZNF582.RCADE	0.40125341171619866	440	553	0.211	0.233	0.022
ZNF620_ZNF620.RCADE	0.40482790789621403	301	2070	0.156	0.139	-0.017
NFIX_M05942_1.94d	0.4054472743040275	305	345	0.148	0.171	0.023
HKR1_HKR1.RCADE	0.4114393366130924	5193	5093	0.134	0.123	-0.011
POU3F2_M06009_1.94d	0.41487854017754844	78	107	0.064	0.037	-0.027
ZNF71_M10438_1.94d	0.41697957670571695	3056	3404	0.102	0.091	-0.012
ZNF8_ZNF8.RCADE	0.41973223800494575	64	134	0.1	0.067	-0.033
ZNF324B_ZNF324B.RCADE	0.42739434491678463	290	362	0.11	0.127	0.017
DMRT3_M08575_1.94d	0.42888009089961265	53	178	0.1	0.067	-0.033
EGR1_M08604_1.94d	0.43099043274391746	572	445	0.196	0.175	-0.021
ZFP14_M10309_1.94d	0.43115710397116347	440	493	0.12	0.138	0.017
ZNF84_ZNF84.RCADE	0.43359724419968004	994	1218	0.119	0.103	-0.015
ZSCAN31_M09357_1.94d	0.4359339423605141	85	112	0.118	0.143	0.025
ZNF337_ZNF337.RCADE	0.44049343544234176	56	120	0.1	0.067	-0.033
KLF10_M08865_1.94d	0.44362240451504575	5684	6167	0.129	0.119	-0.01
SOX1_M02182_1.94d	0.4456106842542944	62	77	0.1	0.143	0.043
ZNF785_ZNF785.MEME	0.44561552713366515	17225	20917	0.044	0.037	-0.007
ZNF692_M07147_1.94d	0.4489991682003409	729	781	0.123	0.14	0.016
KLF11_M08872_1.94d	0.4492735658789848	1740	1553	0.153	0.138	-0.015
KLF15_M08876_1.94d	0.45471769809078233	2366	2405	0.145	0.132	-0.013
HNF4A_M05803_1.94d	0.45808754801179263	91	132	0.176	0.159	-0.017
ZNF34_M10393_1.94d	0.46069610046357123	469	547	0.1	0.115	0.015
POU3F2_M09082_1.94d	0.46131814834676854	67	89	0.1	0.067	-0.033
ZNF175_M10448_1.94d	0.461863977116731	77	122	0.13	0.107	-0.023
ZNF543_ZNF543.RCADE	0.4625830964834914	2530	2248	0.166	0.153	-0.013
ZIM3_M10420_1.94d	0.4627590818329981	312	501	0.109	0.094	-0.015
EGR3_M05644_1.94d	0.4628278312857951	564	424	0.191	0.172	-0.019
ZNF317_M10421_1.94d	0.46316027968853146	115	115	0.087	0.104	0.017
ZNF627_ZNF627.RCADE	0.46375199290687197	82	90	0.073	0.044	-0.029
HSF1_M08813_1.94d	0.4643214251570318	109	111	0.128	0.108	-0.02
MEF2A_M05890_1.94d	0.46488409622421345	58	90	0.1	0.067	-0.033
ZNF789_ZNF789.RCADE	0.465115077613486	444	495	0.09	0.107	0.017
ZBTB7A_M06235_1.94d	0.46834854526732195	92	76	0.141	0.171	0.03
HSF4_M05842_1.94d	0.47167423571406353	175	191	0.097	0.089	-0.008
ZNF791_ZNF791.MEME	0.4746093079295285	256	266	0.102	0.117	0.015
TBX20_M06158_1.94d	0.47472593732635393	93	143	0.086	0.105	0.019
BORCS8-MEF2B_M06400_1.94d	0.4767659328887621	130	193	0.069	0.078	0.008
SP1_M09183_1.94d	0.4778269760476942	1560	1484	0.161	0.146	-0.015
HOXA13_M09621_1.94d	0.4781132088780258	48	77	0.1	0.065	-0.035
ZFX_M06848_1.94d	0.4798625893431475	4079	3746	0.19	0.178	-0.011
AR_M07575_1.94d	0.4808221166983261	93	87	0.151	0.161	0.01
MYNN_M10435_1.94d	0.4827849669583141	109	132	0.083	0.068	-0.014
ZBTB49_M06234_1.94d	0.48437977120994347	74	90	0.081	0.111	0.03
ZNF483_ZNF483.RCADE	0.48736515109918743	529	598	0.144	0.129	-0.015
ZFP14_ZFP14.RCADE	0.48750179805897276	1436	1556	0.11	0.122	0.012
ZNF554_M10386_1.94d	0.48788336392619125	1329	1358	0.134	0.122	-0.012
ZNF182_ZNF182.RCADE	0.4894270619224014	1437	1780	0.07	0.083	0.013
ZNF141_ZNF141.RCADE	0.49099473570177776	2244	3225	0.146	0.158	0.012
NFYB_M03040_1.94d	0.49168273273723107	347	584	0.11	0.127	0.017
ZNF570_ZNF570.RCADE	0.4940496047769124	244	332	0.066	0.051	-0.014
ZNF132_ZNF132.RCADE	0.49549226808553426	5837	7564	0.083	0.075	-0.008
MAF_M10114_1.94d	0.4969413114627288	103	110	0.117	0.1	-0.017
SP3_M06129_1.94d	0.49809686989250146	1563	1523	0.154	0.14	-0.014
ZIK1_ZIK1.RCADE	0.5005452444491933	321	770	0.14	0.126	-0.014
ZNF431_ZNF431.MEME	0.5010351097442668	619	631	0.121	0.136	0.015
HAND1_M08971_1.94d	0.5027574584689195	482	410	0.166	0.149	-0.017
ZNF596_M10405_1.94d	0.5071648168231332	4466	4928	0.091	0.1	0.009
EGR2_M05643_1.94d	0.5081584916867341	422	341	0.209	0.191	-0.018
TBR1_M06149_1.94d	0.5120846827095951	53	72	0.1	0.139	0.039
TFAP2B_M10002_1.94d	0.514142983412855	622	612	0.143	0.158	0.015
ZNF530_ZNF530.RCADE	0.5168299009231814	2415	2661	0.151	0.14	-0.011
ZNF768_M10431_1.94d	0.5198122129096224	1080	1135	0.094	0.106	0.012
ZNF621_ZNF621.MEME	0.5199330561790805	418	418	0.11	0.124	0.014
ZNF260_M10375_1.94d	0.5203068297782867	1924	3690	0.129	0.139	0.01
NFIA_M08961_1.94d	0.5203278511755753	419	486	0.158	0.14	-0.018
FOXP1_M08697_1.94d	0.525925706659185	52	73	0.1	0.068	-0.032
KLF1_M08883_1.94d	0.5280668638652457	388	364	0.16	0.176	0.016
KLF11_M08878_1.94d	0.5305975967142604	2160	1897	0.167	0.154	-0.012
EBF1_M05639_1.94d	0.5347207536765721	226	255	0.106	0.122	0.015
ZNF708_M10341_1.94d	0.5352416146204877	306	350	0.118	0.131	0.014
ZNF320_ZNF320.RCADE	0.5378244715830285	3401	3140	0.132	0.142	0.009
ONECUT3_M05972_1.94d	0.5397202348341998	89	186	0.09	0.075	-0.015
MYF5_M09828_1.94d	0.5400012097382247	66	75	0.1	0.133	0.033
SOX7_M06111_1.94d	0.5423518428168852	58	97	0.1	0.072	-0.028
ZNF580_M10051_1.94d	0.5424293520470511	751	863	0.092	0.079	-0.013
VDR_M06221_1.94d	0.5439227522809147	82	93	0.085	0.065	-0.021
ZIC1_M09321_1.94d	0.5489473632214812	454	465	0.123	0.138	0.014
ZSCAN9_M09421_1.94d	0.5514022748297429	71	82	0.099	0.073	-0.025
ZNF669_ZNF669.RCADE	0.5524383409601932	94	108	0.128	0.111	-0.017
NFKB1_M10276_1.94d	0.5576562876429684	420	533	0.145	0.131	-0.014
ZNF528_ZNF528.RCADE	0.5609471541875362	267	319	0.135	0.122	-0.013
ZKSCAN7_M10313_1.94d	0.5625580880295957	90	100	0.111	0.13	0.019
INSM1_M02710_1.94d	0.5644516730151784	395	411	0.122	0.134	0.012
ZNF219_M06854_1.94d	0.5672455513791242	1831	2283	0.109	0.099	-0.009
TLX1_M06827_1.94d	0.5685096196253627	396	373	0.169	0.155	-0.014
DDIT3_M06487_1.94d	0.5695013939430793	70	85	0.1	0.129	0.029
PPARA_M09922_1.94d	0.5734459799764797	125	139	0.152	0.144	-0.008
ZNF154_ZNF154.RCADE	0.5743828869720864	58	76	0.1	0.132	0.032
KMT2A_M00878_1.94d	0.5803808676371303	103	102	0.146	0.127	-0.018
RELA_M05337_1.94d	0.5924621163371137	263	305	0.133	0.121	-0.012
ZNF320_M10320_1.94d	0.5976994553503978	3814	3510	0.126	0.133	0.008
SCRT1_M09114_1.94d	0.5981943750974865	48	84	0.1	0.131	0.031
SCRT1_M09116_1.94d	0.5981943750974865	48	84	0.1	0.131	0.031
ZNF423_M04652_1.94d	0.5992177216337087	179	180	0.123	0.111	-0.012
GLIS2_M08731_1.94d	0.6013642946806329	405	545	0.096	0.084	-0.012
BCL11A_M05292_1.94d	0.6039006749214088	434	476	0.131	0.143	0.012
ZNF317_ZNF317.RCADE	0.6039081743502088	286	2108	0.063	0.075	0.012
HES5_M05779_1.94d	0.605535176212648	492	633	0.079	0.093	0.014
KLF1_M08881_1.94d	0.6077339715731978	2109	2285	0.138	0.147	0.009
ZNF701_ZNF701.RCADE	0.6095726461091534	319	391	0.144	0.156	0.012
ZNF513_M10396_1.94d	0.6135034215775913	1828	1767	0.055	0.045	-0.01
ZIC4_M06240_1.94d	0.6142153157546355	414	380	0.13	0.142	0.012
ZNF197_ZNF197.RCADE	0.6150612277599835	399	470	0.11	0.1	-0.01
NFYB_M06673_1.94d	0.6154324938746565	193	226	0.161	0.15	-0.01
FOXJ2_M05730_1.94d	0.6165273401951392	72	102	0.069	0.049	-0.02
ZNF594_M10414_1.94d	0.6185489608261998	500	484	0.152	0.14	-0.012
ZNF85_ZNF85.RCADE	0.6206149285082769	333	386	0.111	0.122	0.011
CLOCK_M08987_1.94d	0.6212927704506597	84	81	0.155	0.173	0.018
ZIC1_M00636_1.94d	0.6232585611149903	208	199	0.139	0.131	-0.009
ZNF587_ZNF587.RCADE	0.6289268435686557	469	617	0.211	0.199	-0.012
ZNF16_M10342_1.94d	0.6293718188776813	347	393	0.11	0.099	-0.01
TGIF1_M09243_1.94d	0.6305252626488647	124	155	0.065	0.077	0.013
ZIC1_M09329_1.94d	0.631412323830133	376	353	0.12	0.13	0.011
ZSCAN5A_M09419_1.94d	0.6339988691144948	597	743	0.106	0.096	-0.01
BCL6_M09453_1.94d	0.6357847695244758	66	80	0.1	0.125	0.025
TGIF1_M09245_1.94d	0.6367254621448517	108	126	0.074	0.063	-0.011
ZNF133_ZNF133.RCADE	0.6370637046697831	69	113	0.1	0.08	-0.02
DNMT1_M00879_1.94d	0.6372436991928134	2343	1931	0.165	0.155	-0.009
FOXR1_M08703_1.94d	0.6375811364223474	447	686	0.036	0.023	-0.012
ZNF793_ZNF793.RCADE	0.6395729462958855	410	362	0.132	0.141	0.009
KLF1_M08886_1.94d	0.6406511442757941	437	429	0.156	0.145	-0.011
ZNF662_ZNF662.RCADE	0.6407209241280392	1105	1304	0.163	0.173	0.01
ZNF860_ZNF860.RCADE	0.6432398447291411	1562	1459	0.142	0.134	-0.008
ZNF419_M10413_1.94d	0.645049082142316	716	852	0.11	0.101	-0.009
IRF3_M08827_1.94d	0.6456465975890866	212	265	0.156	0.166	0.01
ZNF449_M10044_1.94d	0.6470683993884837	66	89	0.1	0.124	0.024
SPI1_M06138_1.94d	0.6480589816562526	342	2091	0.117	0.126	0.009
ZNF224_M10440_1.94d	0.6515542987866568	952	1079	0.09	0.082	-0.009
SPI1_M09193_1.94d	0.652787345768111	126	178	0.151	0.157	0.007
ZNF223_ZNF223.MEME	0.6551683910359889	594	660	0.118	0.129	0.011
TEAD4_M06183_1.94d	0.6578044710023605	123	121	0.138	0.132	-0.006
ESRRB_M05685_1.94d	0.6607867683367059	81	105	0.062	0.076	0.014
SP1_M09181_1.94d	0.6641410436933567	1482	1491	0.167	0.158	-0.009
TEAD1_M06179_1.94d	0.671859509028909	123	121	0.138	0.132	-0.006
BCL11A_M08508_1.94d	0.6726254814878836	54	165	0.1	0.121	0.021
ZNF140_M10354_1.94d	0.6771744322532457	579	578	0.138	0.147	0.009
TOPORS_M04321_1.94d	0.6804147375307666	651	824	0.06	0.069	0.009
KLF1_M00600_1.94d	0.6829889920371002	1302	1248	0.189	0.179	-0.009
IRX1_M08851_1.94d	0.6836827884012568	61	75	0.1	0.08	-0.02
POU2F1_M06001_1.94d	0.6838698583183043	105	112	0.067	0.071	0.005
ZNF140_M09333_1.94d	0.6849253186565316	60	75	0.1	0.08	-0.02
STAT5A_M04818_1.94d	0.6853123346250926	118	132	0.127	0.121	-0.006
SOX8_M06116_1.94d	0.6872703825060105	47	76	0.1	0.079	-0.021
MNT_M05909_1.94d	0.6901163466375224	90	98	0.156	0.143	-0.013
NR4A1_M09892_1.94d	0.6903428944588809	86	111	0.105	0.117	0.012
NR5A1_M10142_1.94d	0.6907125493656447	191	209	0.115	0.11	-0.005
ZNF296_M09353_1.94d	0.6934484841264952	132	185	0.076	0.081	0.005
FOXD1_M09582_1.94d	0.6948263405797319	44	81	0.1	0.123	0.023
SMAD1_M06764_1.94d	0.6964889519921823	572	655	0.159	0.168	0.009
ZBTB4_M06842_1.94d	0.700091595341866	273	296	0.15	0.159	0.009
FOXB1_M05711_1.94d	0.7064978968148714	82	148	0.098	0.088	-0.01
ZNF254_ZNF254.RCADE	0.7072796312917999	312	343	0.128	0.12	-0.009
ZNF527_ZNF527.RCADE	0.7080711828576993	1364	1377	0.117	0.11	-0.007
ZIC1_M09323_1.94d	0.7089132844453528	392	395	0.13	0.122	-0.009
ZNF324_M10329_1.94d	0.7089497547595975	296	349	0.054	0.046	-0.008
NFKB2_M08965_1.94d	0.7109655636200103	222	209	0.113	0.12	0.007
SNAI1_M09141_1.94d	0.7135213448667728	302	330	0.093	0.085	-0.008
THRA_M10017_1.94d	0.7143482633446449	231	277	0.134	0.144	0.01
ZNF485_ZNF485.RCADE	0.714486548822852	170	203	0.065	0.059	-0.006
SP1_M09179_1.94d	0.7163800939061531	1288	1257	0.141	0.149	0.007
ZNF331_ZNF331.RCADE	0.7189137200547501	528	618	0.134	0.142	0.008
NKX2-1_M08975_1.94d	0.7193264104800674	91	149	0.066	0.074	0.008
GATA1_M09589_1.94d	0.7194991824656167	88	122	0.114	0.123	0.009
ZNF329_M10387_1.94d	0.7195514231009545	865	925	0.149	0.142	-0.008
ZNF816_ZNF816.RCADE	0.7206007288015608	1418	1861	0.113	0.106	-0.006
TBX1_M02208_1.94d	0.7224396790920101	190	215	0.068	0.074	0.006
ZNF805_ZNF805.RCADE	0.7244229548609904	540	607	0.094	0.087	-0.007
NR2C2_M05948_1.94d	0.7257867476486534	325	1220	0.111	0.12	0.009
KLF14_M05867_1.94d	0.727317264648512	524	541	0.164	0.155	-0.009
ZNF586_M10439_1.94d	0.7297274693420315	689	706	0.144	0.136	-0.008
ZNF304_ZNF304.RCADE	0.7329957672627284	11710	11492	0.155	0.152	-0.004
PAX2_M09043_1.94d	0.7333997691134635	286	373	0.224	0.214	-0.009
ZNF189_M10331_1.94d	0.734641275060248	916	904	0.108	0.115	0.007
ZNF492_ZNF492.RCADE	0.7408944369786467	1417	1891	0.073	0.067	-0.006
REST_M02696_1.94d	0.7409088863027022	527	607	0.127	0.12	-0.007
FOXD1_M09581_1.94d	0.7486915993670313	72	93	0.083	0.097	0.013
CCDC169-SOHLH2_M09149_1.94d	0.7493512463889798	52	72	0.1	0.083	-0.017
SCRT2_M06080_1.94d	0.75076718304576	69	104	0.1	0.115	0.015
NR6A1_M09009_1.94d	0.7521958080812262	214	209	0.145	0.139	-0.006
FEZF1_M07239_1.94d	0.7551648616436609	89	102	0.079	0.088	0.01
RBAK_RBAK.RCADE	0.7576406864516644	2002	2077	0.121	0.116	-0.005
RUNX1_M09108_1.94d	0.7578716912283638	96	188	0.135	0.128	-0.008
KLF10_M08868_1.94d	0.7608780231397748	1668	1570	0.149	0.143	-0.006
SP2_M10360_1.94d	0.7625054949826866	2457	2136	0.158	0.153	-0.006
ZNF707_ZNF707.RCADE	0.7669069327392203	521	542	0.121	0.114	-0.007
ZNF669_M10411_1.94d	0.7694817516251277	226	254	0.124	0.13	0.006
ZNF680_ZNF680.RCADE	0.7703303146650446	335	353	0.122	0.116	-0.006
ZNF736_ZNF736.RCADE	0.7750931961681475	471	2324	0.123	0.129	0.006
ZFP2_M07132_1.94d	0.7775749621246539	215	303	0.14	0.145	0.006
ZNF430_ZNF430.RCADE	0.78612062532752	563	682	0.126	0.132	0.006
HSF1_M08821_1.94d	0.787825896912095	118	129	0.102	0.109	0.007
HELT_M08761_1.94d	0.7884234805790757	477	618	0.082	0.089	0.007
HOXA10_M09614_1.94d	0.7928955031789605	70	80	0.1	0.087	-0.013
THRA_M06211_1.94d	0.7946621577803707	157	149	0.096	0.101	0.005
ZNF224_ZNF224.RCADE	0.7954177900762178	1793	2320	0.066	0.061	-0.005
ZNF776_ZNF776.RCADE	0.7973953273046711	1254	1437	0.192	0.198	0.005
ZNF263_M09343_1.94d	0.798620153843638	197	189	0.147	0.143	-0.004
HES7_M05781_1.94d	0.810233362014305	480	631	0.085	0.092	0.007
ZNF354A_ZNF354A.RCADE	0.8116671754017591	197	1585	0.061	0.056	-0.005
ZNF213_M10324_1.94d	0.8125325023254497	490	442	0.178	0.183	0.006
ZNF582_M10418_1.94d	0.8127162791781368	563	578	0.137	0.131	-0.005
NR2F6_M05957_1.94d	0.813456944039577	344	1250	0.116	0.122	0.006
ZNF780A_ZNF780A.RCADE	0.8150426071701816	3718	4838	0.148	0.152	0.003
ZNF398_ZNF398.MEME	0.816354208399255	7607	8615	0.08	0.078	-0.003
HELT_M08767_1.94d	0.8195525189147844	488	636	0.082	0.088	0.006
HELT_M08763_1.94d	0.8196856740112782	488	636	0.082	0.088	0.006
XPA_M09278_1.94d	0.8259961848385686	471	1498	0.11	0.115	0.005
SP8_M06131_1.94d	0.8261707695891924	1132	1223	0.149	0.145	-0.005
TFAP2B_M10001_1.94d	0.8269424930425961	200	192	0.16	0.167	0.007
ZNF562_ZNF562.MEME	0.8281580915948143	94	128	0.138	0.133	-0.005
NFYA_M06672_1.94d	0.83160980780948	188	229	0.17	0.166	-0.004
PATZ1_M04345_1.94d	0.8353656129839022	1089	1333	0.133	0.129	-0.004
KLF10_M08863_1.94d	0.8399822236802702	3600	3408	0.127	0.124	-0.003
PBX1_M06714_1.94d	0.8414682459154716	71	74	0.113	0.122	0.009
ZNF626_ZNF626.RCADE	0.8433372315921465	388	390	0.155	0.159	0.004
HES1_M08753_1.94d	0.8436928219414643	660	886	0.102	0.106	0.005
RREB1_M02642_1.94d	0.846384001646103	3683	4418	0.074	0.077	0.003
MEF2D_M05892_1.94d	0.8468282978146231	48	72	0.1	0.111	0.011
ZNF75A_M06254_1.94d	0.8485418438995602	209	246	0.105	0.102	-0.004
BHLHE40_M05580_1.94d	0.8513920909034371	498	652	0.092	0.087	-0.005
ZNF214_M10443_1.94d	0.8521158579944212	61	88	0.1	0.091	-0.009
ELK1_M08656_1.94d	0.8530341878164309	128	110	0.203	0.2	-0.003
FEZF1_M10319_1.94d	0.8535577387134152	295	403	0.136	0.132	-0.004
ZNF823_ZNF823.RCADE	0.8548293278619884	5101	6272	0.08	0.077	-0.002
ZNF384_M09363_1.94d	0.8573237021287488	157	210	0.153	0.148	-0.005
ZNF737_ZNF737.MEME	0.8589917334505464	92	76	0.152	0.145	-0.007
HES1_M08751_1.94d	0.86076655768677	706	924	0.113	0.109	-0.004
TP63_M06417_1.94d	0.866305565009817	440	424	0.15	0.146	-0.004
ZNF81_ZNF81.RCADE	0.8683923039870974	95	131	0.126	0.122	-0.004
NR2F1_M05951_1.94d	0.8693098052418164	369	1282	0.122	0.118	-0.004
TGIF1_M09251_1.94d	0.8795892033139526	118	142	0.059	0.063	0.004
TBX4_M06172_1.94d	0.8810024184605219	1121	1348	0.063	0.06	-0.003
MBD2_M06638_1.94d	0.8828856368777955	466	328	0.172	0.168	-0.004
POU2F2_M06003_1.94d	0.8832277296353198	99	104	0.071	0.067	-0.003
ZNF19_ZNF19.RCADE	0.8843200869585188	439	450	0.141	0.144	0.003
ZNF891_ZNF891.RCADE	0.8887816114224555	1379	1278	0.163	0.16	-0.003
NR0B1_M06682_1.94d	0.8918345110912543	472	370	0.169	0.173	0.003
ZNF808_ZNF808.RCADE	0.8940379914636913	198	188	0.116	0.117	0.001
TET1_M00880_1.94d	0.8964980184349396	250	168	0.176	0.179	0.003
ZNF98_M10322_1.94d	0.8972888881355408	1760	2559	0.081	0.083	0.002
CEBPZ_M06474_1.94d	0.8983881231158752	132	134	0.152	0.149	-0.002
ZNF436_M10428_1.94d	0.9031068542188573	1048	1014	0.132	0.134	0.002
NKX2-1_M08973_1.94d	0.9031372897847897	47	75	0.1	0.093	-0.007
NKX2-1_M08974_1.94d	0.9031372897847897	47	75	0.1	0.093	-0.007
ZKSCAN3_M06246_1.94d	0.9046522450165461	70	85	0.1	0.106	0.006
BPTF_M06463_1.94d	0.9071482368293227	72	102	0.083	0.088	0.005
TFAP2B_M09227_1.94d	0.9083757756535562	398	322	0.209	0.205	-0.004
PLAG1_M02715_1.94d	0.9098757639882746	973	995	0.103	0.101	-0.002
SP4_M06130_1.94d	0.910445108524672	965	994	0.183	0.186	0.003
MECOM_M06525_1.94d	0.914174023168235	73	130	0.041	0.038	-0.003
NFIB_M05937_1.94d	0.9166161265594834	275	347	0.153	0.15	-0.003
ZNF621_M07151_1.94d	0.9201578424517478	780	785	0.151	0.149	-0.002
ZNF311_ZNF311.MEME	0.9203749305078459	6956	5501	0.162	0.161	-0.001
MEIS3_M05897_1.94d	0.9249163281678406	158	225	0.082	0.08	-0.002
NFIA_M05935_1.94d	0.9251430124381435	274	337	0.157	0.154	-0.003
MAFF_M09798_1.94d	0.9252789701404239	93	112	0.14	0.143	0.003
ZNF597_M09381_1.94d	0.9253484145748962	155	219	0.161	0.16	-0.001
KLF17_M08880_1.94d	0.9266971108394586	808	824	0.094	0.092	-0.002
ZNF93_ZNF93.RCADE	0.9283380976469918	11809	13674	0.162	0.163	0.001
ZNF714_ZNF714.RCADE	0.9284816598069293	264	331	0.144	0.142	-0.002
SP1_M09177_1.94d	0.9288331320990965	939	1027	0.184	0.182	-0.002
HMX1_M05793_1.94d	0.9300939279793977	39	76	0.1	0.105	0.005
ZNF567_ZNF567.RCADE	0.9302183652625775	399	512	0.098	0.096	-0.002
HES6_M08756_1.94d	0.9341184724702631	70	73	0.1	0.096	-0.004
STAT5A_M06792_1.94d	0.9369367065615097	114	150	0.088	0.087	-0.001
ZNF550_ZNF550.RCADE	0.9387268026509077	479	2093	0.117	0.118	0.002
NR3C1_M05958_1.94d	0.9387532368733974	97	98	0.155	0.153	-0.002
GFI1_M08721_1.94d	0.941277975864211	168	243	0.083	0.082	-0.001
PRDM14_M06945_1.94d	0.9447566495398507	74	104	0.108	0.106	-0.002
ZNF558_ZNF558.RCADE	0.9524378254113212	577	1054	0.087	0.085	-0.001
ZNF35_M10404_1.94d	0.9526595496137406	698	796	0.102	0.101	-0.001
ZNF331_M10437_1.94d	0.9542096347202341	1242	1238	0.152	0.151	-0.001
HES5_M08757_1.94d	0.9610678389900431	646	880	0.107	0.106	-0.001
STAT2_M06795_1.94d	0.9623536423935379	288	343	0.139	0.14	0.001
CTCF_M05451_1.94d	0.9624413477533381	1274	1270	0.169	0.168	-0.001
BHLHA15_M00224_1.94d	0.9647975792454477	45	82	0.1	0.098	-0.002
ATOH1_M09091_1.94d	0.9727724705286991	104	105	0.115	0.114	-0.001
ZNF136_ZNF136.RCADE	0.9767357338822452	334	2230	0.078	0.078	0.001
ZNF354A_M10328_1.94d	0.9780523073477063	196	1512	0.056	0.056	-0.001
ZNF418_M10408_1.94d	0.9812908569205555	224	251	0.107	0.108	0.0
HINFP_M05789_1.94d	0.9839039813140369	360	246	0.192	0.191	-0.001
ZNF439_ZNF439.MEME	0.985215282987146	393	445	0.112	0.112	0.0
ZNF573_ZNF573.RCADE	0.985687545180359	482	528	0.135	0.134	-0.0
ZNF134_M10355_1.94d	0.9867524252951867	265	392	0.117	0.117	0.0
STAT5A_M06793_1.94d	0.9915441041113959	136	163	0.11	0.11	0.0
SIX1_M09131_1.94d	1.0	3	4	0.1	0.1	0.0
HSFY2_M05845_1.94d	1.0	1	3	0.1	0.1	0.0
MIXL1_M08926_1.94d	1.0	2	2	0.1	0.1	0.0
SIX1_M09121_1.94d	1.0	6	7	0.1	0.1	0.0
ONECUT1_M09903_1.94d	1.0	2	2	0.1	0.1	0.0
CREBL2_M07230_1.94d	1.0	25	25	0.1	0.1	0.0
SOX12_M09155_1.94d	1.0	7	12	0.1	0.1	0.0
GMEB1_M08733_1.94d	1.0	7	1	0.1	0.1	0.0
DMBX1_M05620_1.94d	1.0	5	4	0.1	0.1	0.0
MYBL2_M05924_1.94d	1.0	5	11	0.1	0.1	0.0
ZBTB22_M09296_1.94d	1.0	37	57	0.1	0.1	0.0
MITF_M09237_1.94d	1.0	59	68	0.1	0.1	0.0
GATA1_M08713_1.94d	1.0	3	12	0.1	0.1	0.0
HSFY1_M09728_1.94d	1.0	3	3	0.1	0.1	0.0
E2F4_M05636_1.94d	1.0	21	26	0.1	0.1	0.0
ZBED1_M09284_1.94d	1.0	3	3	0.1	0.1	0.0
ZBED1_M06233_1.94d	1.0	3	1	0.1	0.1	0.0
OVOL2_M09039_1.94d	1.0	3	5	0.1	0.1	0.0
ZNF385D_M09365_1.94d	1.0	3	15	0.1	0.1	0.0
GATA1_M08711_1.94d	1.0	3	2	0.1	0.1	0.0
ATF6_M09435_1.94d	1.0	36	39	0.1	0.1	0.0
OVOL1_M09035_1.94d	1.0	3	6	0.1	0.1	0.0
IRF5_M08831_1.94d	1.0	32	27	0.1	0.1	0.0
ZBTB2_M09292_1.94d	1.0	16	20	0.1	0.1	0.0
ZBTB33_M06968_1.94d	1.0	42	37	0.1	0.1	0.0
BCL6_M09454_1.94d	1.0	13	16	0.1	0.1	0.0
ETV6_M05701_1.94d	1.0	40	38	0.1	0.1	0.0
GSC2_M05776_1.94d	1.0	10	5	0.1	0.1	0.0
IRF1_M08823_1.94d	1.0	44	35	0.1	0.1	0.0
ELK1_M00977_1.94d	1.0	41	36	0.1	0.1	0.0
IRF4_M05848_1.94d	1.0	48	36	0.1	0.1	0.0
SIX1_M09125_1.94d	1.0	14	21	0.1	0.1	0.0
SIX1_M09123_1.94d	1.0	14	21	0.1	0.1	0.0
SIX1_M09127_1.94d	1.0	14	21	0.1	0.1	0.0
IRF7_M08839_1.94d	1.0	42	26	0.1	0.1	0.0
PAX3_M07571_1.94d	1.0	14	13	0.1	0.1	0.0
IRF4_M08843_1.94d	1.0	53	58	0.1	0.1	0.0
JUN_M10269_1.94d	1.0	32	21	0.1	0.1	0.0
ATF6_M10064_1.94d	1.0	29	47	0.1	0.1	0.0
DBP_M05613_1.94d	1.0	11	17	0.1	0.1	0.0
SIX1_M09119_1.94d	1.0	11	13	0.1	0.1	0.0
ATF2_M08481_1.94d	1.0	63	49	0.1	0.1	0.0
IRF4_M08829_1.94d	1.0	41	33	0.1	0.1	0.0
PBX1_M01230_1.94d	1.0	15	7	0.1	0.1	0.0
ARNT_M00226_1.94d	1.0	42	46	0.1	0.1	0.0
PROX1_M09088_1.94d	1.0	23	32	0.1	0.1	0.0
ELK1_M08655_1.94d	1.0	55	52	0.1	0.1	0.0
FOS_M08663_1.94d	1.0	67	48	0.1	0.1	0.0
ETV5_M05699_1.94d	1.0	40	34	0.1	0.1	0.0
SREBF2_M06141_1.94d	1.0	24	28	0.1	0.1	0.0
ZSCAN29_M09415_1.94d	1.0	12	17	0.1	0.1	0.0
FOS_M08665_1.94d	1.0	68	46	0.1	0.1	0.0
ELK4_M05660_1.94d	1.0	40	34	0.1	0.1	0.0
GCM2_M05762_1.94d	1.0	4	4	0.1	0.1	0.0
TFEC_M06207_1.94d	1.0	24	28	0.1	0.1	0.0
OVOL2_M09037_1.94d	1.0	8	9	0.1	0.1	0.0
MYBL1_M05920_1.94d	1.0	4	10	0.1	0.1	0.0
FOXL2_M08689_1.94d	1.0	12	12	0.1	0.1	0.0
ONECUT1_M09023_1.94d	1.0	4	2	0.1	0.1	0.0
ERG_M08653_1.94d	1.0	54	47	0.1	0.1	0.0
ZNF8_M10347_1.94d	1.0	46	39	0.1	0.1	0.0
DPF1_M08582_1.94d	1.0	21	34	0.1	0.1	0.0
ELK1_M08659_1.94d	1.0	68	52	0.1	0.1	0.0
FLI1_M05706_1.94d	1.0	30	26	0.1	0.1	0.0
ETV1_M05695_1.94d	1.0	30	26	0.1	0.1	0.0
ERF_M05673_1.94d	1.0	30	26	0.1	0.1	0.0
ERG_M05674_1.94d	1.0	30	26	0.1	0.1	0.0
FEV_M05704_1.94d	1.0	30	26	0.1	0.1	0.0
ELK1_M05658_1.94d	1.0	30	26	0.1	0.1	0.0
HSF5_M09724_1.94d	1.0	39	32	0.1	0.1	0.0
HOXC13_M05829_1.94d	1.0	13	11	0.1	0.1	0.0
HOXD13_M05837_1.94d	1.0	13	11	0.1	0.1	0.0
TFEB_M06206_1.94d	1.0	39	59	0.1	0.1	0.0
NFIL3_M05938_1.94d	1.0	13	22	0.1	0.1	0.0
MECP2_M01775_1.94d	1.0	57	46	0.1	0.1	0.0
ATF7_M05568_1.94d	1.0	44	33	0.1	0.1	0.0
TP63_M06215_1.94d	1.0	62	62	0.1	0.1	0.0
BBX_M08506_1.94d	1.0	49	43	0.1	0.1	0.0
CEBPA_M08526_1.94d	1.0	9	7	0.1	0.1	0.0
PROX1_M06028_1.94d	1.0	18	16	0.1	0.1	0.0
PAX1_M05977_1.94d	1.0	27	36	0.1	0.1	0.0
ZNF771_M09399_1.94d	1.0	27	32	0.1	0.1	0.0
SREBF1_M09970_1.94d	1.0	45	62	0.1	0.1	0.0
TFCP2_M06204_1.94d	1.0	27	29	0.1	0.1	0.0
ATF7_M08490_1.94d	1.0	68	46	0.1	0.1	0.0
ATF2_M08542_1.94d	1.0	69	47	0.1	0.1	0.0
ATF3_M08483_1.94d	1.0	69	50	0.1	0.1	0.0
XBP1_M06228_1.94d	1.0	51	42	0.1	0.1	0.0
ZNF410_M06247_1.94d	1.0	56	62	0.1	0.1	0.0
ATOH1_M08947_1.94d	1.0	33	45	0.1	0.1	0.0
ARNT_M08470_1.94d	1.0	38	40	0.1	0.1	0.0
ARNT_M08469_1.94d	1.0	38	40	0.1	0.1	0.0
ELF1_M09509_1.94d	1.0	57	62	0.1	0.1	0.0
TFE3_M06205_1.94d	1.0	39	40	0.1	0.1	0.0
ARNT_M00267_1.94d	1.0	35	30	0.1	0.1	0.0
ZNF174_M09335_1.94d	1.0	65	62	0.1	0.1	0.0
ATF3_M08485_1.94d	1.0	67	47	0.1	0.1	0.0
ATF4_M08489_1.94d	1.0	57	46	0.1	0.1	0.0
DRGX_M05623_1.94d	1.0	21	28	0.1	0.1	0.0
BATF_M08500_1.94d	1.0	21	19	0.1	0.1	0.0
SRF_M06142_1.94d	1.0	58	47	0.1	0.1	0.0
LIN28A_M08897_1.94d	1.0	37	25	0.1	0.1	0.0
MYF5_M09843_1.94d	1.0	53	50	0.1	0.1	0.0
ETV2_M05696_1.94d	1.0	16	27	0.1	0.1	0.0
MTF1_M08937_1.94d	1.0	43	70	0.1	0.1	0.0
ZNF501_M09375_1.94d	1.0	70	53	0.1	0.1	0.0
MGA_M05904_1.94d	1.0	33	61	0.1	0.1	0.0
ZNF771_M09401_1.94d	1.0	28	31	0.1	0.1	0.0
SKOR1_M09133_1.94d	1.0	28	22	0.1	0.1	0.0
ATOH7_M08749_1.94d	1.0	17	24	0.1	0.1	0.0
CENPB_M05595_1.94d	1.0	23	17	0.1	0.1	0.0
CDC5L_M03776_1.94d	1.0	23	27	0.1	0.1	0.0
ZBTB7B_M09311_1.94d	1.0	35	37	0.1	0.1	0.0
ZBTB7A_M09309_1.94d	1.0	41	29	0.1	0.1	0.0
ELF1_M09501_1.94d	1.0	53	52	0.1	0.1	0.0
ZNF32_M09355_1.94d	1.0	30	33	0.1	0.1	0.0
TEAD2_M09221_1.94d	1.0	12	17	0.1	0.1	0.0
E2F4_M06494_1.94d	1.0	6	5	0.1	0.1	0.0
OSR1_M09025_1.94d	1.0	18	21	0.1	0.1	0.0
SOX1_M09157_1.94d	1.0	6	15	0.1	0.1	0.0
ONECUT1_M07569_1.94d	1.0	6	5	0.1	0.1	0.0
SOX3_M09163_1.94d	1.0	6	15	0.1	0.1	0.0
IRX2_M05856_1.94d	1.0	30	31	0.1	0.1	0.0
JUN_M10271_1.94d	1.0	55	33	0.1	0.1	0.0
HNF1B_M05798_1.94d	1.0	31	70	0.1	0.1	0.0
TFCP2_M09235_1.94d	1.0	56	56	0.1	0.1	0.0
ZBTB48_M10336_1.94d	1.0	50	55	0.1	0.1	0.0
LHX6_M09778_1.94d	1.0	25	30	0.1	0.1	0.0
EHF_M05647_1.94d	1.0	44	41	0.1	0.1	0.0
SPDEF_M06135_1.94d	1.0	19	15	0.1	0.1	0.0
HMGA1_M06581_1.94d	1.0	19	22	0.1	0.1	0.0
TCFL5_M09217_1.94d	1.0	64	59	0.1	0.1	0.0
ELK1_M09537_1.94d	1.0	13	10	0.1	0.1	0.0
ZNF410_M09369_1.94d	1.0	52	52	0.1	0.1	0.0
MAFA_M09011_1.94d	1.0	26	33	0.1	0.1	0.0
ARID5A_M00146_1.94d	1.0	13	17	0.1	0.1	0.0
MESP1_M05902_1.94d	1.0	52	65	0.1	0.1	0.0
HLF_M05791_1.94d	1.0	13	8	0.1	0.1	0.0
FOXI1_M08679_1.94d	1.0	39	44	0.1	0.1	0.0
ZNF653_M07152_1.94d	1.0	13	12	0.1	0.1	0.0
TFDP1_M06816_1.94d	1.0	59	45	0.1	0.1	0.0
ZBTB45_M09307_1.94d	1.0	20	27	0.1	0.1	0.0
DPRX_M05622_1.94d	1.0	20	30	0.1	0.1	0.0
CDC5L_M06466_1.94d	1.0	20	38	0.1	0.1	0.0
ZNF777_M10317_1.94d	1.0	47	45	0.1	0.1	0.0
FOXF1_M04073_1.94d	1.0	34	33	0.1	0.1	0.0
TBX19_M06157_1.94d	1.0	41	70	0.1	0.1	0.0
NFAT5_M08955_1.94d	1.0	55	58	0.1	0.1	0.0
DBP_M08771_1.94d	1.0	7	11	0.1	0.1	0.0
HSFY1_M09727_1.94d	1.0	14	15	0.1	0.1	0.0
MYF5_M09836_1.94d	1.0	42	53	0.1	0.1	0.0
ZBTB20_M09294_1.94d	1.0	7	9	0.1	0.1	0.0
HOXA10_M09609_1.94d	1.0	7	7	0.1	0.1	0.0
IRX5_M05857_1.94d	1.0	35	32	0.1	0.1	0.0
RORA_M10287_1.94d	1.0	49	55	0.1	0.1	0.0
ZNF540_ZNF540.MEME	1.0	14	12	0.1	0.1	0.0
MTF1_M05917_1.94d	1.0	64	57	0.1	0.1	0.0
E2F8_M05638_1.94d	1.0	64	67	0.1	0.1	0.0
BARX1_M08498_1.94d	1.0	36	50	0.1	0.1	0.0
TCF3_M06175_1.94d	1.0	59	60	0.1	0.1	0.0
ETV6_M09550_1.94d	1.0	52	39	0.1	0.1	0.0
ELF3_M05650_1.94d	1.0	45	53	0.1	0.1	0.0
PAX9_M05986_1.94d	1.0	45	52	0.1	0.1	0.0
ZKSCAN1_M10311_1.94d	1.0	60	57	0.1	0.1	0.0
T_M09978_1.94d	1.0	38	52	0.1	0.1	0.0
HSF5_M09723_1.94d	1.0	23	22	0.1	0.1	0.0
HNF1B_M05797_1.94d	1.0	31	64	0.1	0.1	0.0
EHF_M06390_1.94d	1.0	39	38	0.1	0.1	0.0
RBPJL_M07039_1.94d	1.0	47	34	0.1	0.1	0.0
HOXA10_M09699_1.94d	1.0	8	6	0.1	0.1	0.0
ELF5_M05654_1.94d	1.0	40	47	0.1	0.1	0.0
HOXA9_M05806_1.94d	1.0	8	7	0.1	0.1	0.0
HMX3_M05795_1.94d	1.0	16	12	0.1	0.1	0.0
E2F1_M05625_1.94d	1.0	24	19	0.1	0.1	0.0
HOXC11_M05822_1.94d	1.0	8	6	0.1	0.1	0.0
IRF6_M08835_1.94d	1.0	8	26	0.1	0.1	0.0
HOXD12_M05834_1.94d	1.0	8	6	0.1	0.1	0.0
HOXC12_M05827_1.94d	1.0	8	6	0.1	0.1	0.0
HOXA10_M09613_1.94d	1.0	8	6	0.1	0.1	0.0
TLX1_M09259_1.94d	1.0	25	37	0.1	0.1	0.0
BACH1_M09446_1.94d	1.0	25	21	0.1	0.1	0.0
ALX1_M05586_1.94d	1.0	25	30	0.1	0.1	0.0
TEF_M06185_1.94d	1.0	34	36	0.1	0.1	0.0
POU4F1_M09918_1.94d	1.0	52	53	0.1	0.1	0.0
ATOH1_M08943_1.94d	1.0	26	43	0.1	0.1	0.0
NKX2-1_M08977_1.94d	1.0	52	70	0.1	0.1	0.0
HHEX_M01568_1.94d	1.0	18	26	0.1	0.1	0.0
POU3F4_M06014_1.94d	1.0	27	49	0.1	0.1	0.0
ESX1_M05689_1.94d	1.0	55	47	0.1	0.1	0.0
GBX2_M05758_1.94d	1.0	55	47	0.1	0.1	0.0
EN1_M05665_1.94d	1.0	55	47	0.1	0.1	0.0
POU6F1_M10220_1.94d	1.0	46	56	0.1	0.1	0.0
ATOH1_M08945_1.94d	1.0	28	32	0.1	0.1	0.0
MESP1_M08924_1.94d	1.0	28	31	0.1	0.1	0.0
MAF_M00424_1.94d	1.0	47	49	0.1	0.1	0.0
CLOCK_M05596_1.94d	1.0	19	19	0.1	0.1	0.0
RARA_M10176_1.94d	1.0	48	50	0.1	0.1	0.0
NFIA_M05936_1.94d	1.0	58	56	0.1	0.1	0.0
ZBTB7C_M06237_1.94d	1.0	68	65	0.1	0.1	0.0
ARID5A_M00144_1.94d	1.0	30	36	0.1	0.1	0.0
SKOR2_M09135_1.94d	1.0	30	29	0.1	0.1	0.0
DMRTA1_M08577_1.94d	1.0	30	45	0.1	0.1	0.0
E2F7_M08594_1.94d	1.0	62	64	0.1	0.1	0.0
E2F3_M05632_1.94d	1.0	21	21	0.1	0.1	0.0
ALX4_M05562_1.94d	1.0	21	43	0.1	0.1	0.0
E2F7_M05637_1.94d	1.0	63	59	0.1	0.1	0.0
ZNF415_M10315_1.94d	1.0	21	25	0.1	0.1	0.0
FOXH1_M03020_1.94d	1.0	53	49	0.1	0.1	0.0
LCOR_M02074_1.94d	1.0	54	57	0.1	0.1	0.0
AR_M09001_1.94d	1.0	54	57	0.1	0.1	0.0
HESX1_M05782_1.94d	1.0	33	28	0.1	0.1	0.0
MIXL1_M05906_1.94d	1.0	33	28	0.1	0.1	0.0
SMAD1_M09137_1.94d	1.0	11	10	0.1	0.1	0.0
SRY_M06144_1.94d	1.0	55	63	0.1	0.1	0.0
NKX1-1_M01370_1.94d	1.0	33	28	0.1	0.1	0.0
LBX2_M05870_1.94d	1.0	33	28	0.1	0.1	0.0
GBX1_M05755_1.94d	1.0	33	28	0.1	0.1	0.0
SMAD3_M06083_1.94d	1.0	11	10	0.1	0.1	0.0
ZBTB32_M09300_1.94d	1.0	33	48	0.1	0.1	0.0
ZNF177_M09337_1.94d	1.0	22	52	0.1	0.1	0.0
ZSCAN23_M09413_1.94d	1.0	55	62	0.1	0.1	0.0
FOXC1_M05716_1.94d	1.0	45	56	0.1	0.1	0.0
ATOH7_M09990_1.94d	1.0	34	37	0.1	0.1	0.0
BCL6B_M09457_1.94d	1.0	69	67	0.1	0.1	0.0
FOXP3_M08699_1.94d	1.0	35	35	0.1	0.1	0.0
TLX1_M01240_1.94d	1.0	35	42	0.1	0.1	0.0
AIRE_M06440_1.94d	1.0	47	58	0.1	0.1	0.0
CEBPD_M05591_1.94d	1.0	12	6	0.1	0.1	0.0
E2F7_M08596_1.94d	1.0	60	51	0.1	0.1	0.0
DMRTC2_M09488_1.94d	1.0	24	41	0.1	0.1	0.0
MAF_M10120_1.94d	1.0	48	40	0.1	0.1	0.0
ZNF345_M09361_1.94d	1.0	48	61	0.1	0.1	0.0
CEBPE_M05592_1.94d	1.0	12	6	0.1	0.1	0.0
CEBPB_M05589_1.94d	1.0	12	6	0.1	0.1	0.0
DMRT2_M08579_1.94d	1.0	25	43	0.1	0.1	0.0
ZBTB7B_M06236_1.94d	1.0	25	21	0.1	0.1	0.0
DMRT3_M00894_1.94d	1.0	38	52	0.1	0.1	0.0
FOXQ1_M08701_1.94d	1.0	39	66	0.1	0.1	0.0
HOMEZ_M05805_1.94d	1.0	13	12	0.1	0.1	0.0
GCM1_M05761_1.94d	1.0	26	24	0.1	0.1	0.0
NR4A2_M05962_1.94d	1.0	53	69	0.1	0.1	0.0
POU4F1_M09911_1.94d	1.0	53	47	0.1	0.1	0.0
DUXA_M05624_1.94d	1.0	41	59	0.1	0.1	0.0
IRX1_M08847_1.94d	1.0	42	62	0.1	0.1	0.0
POU3F3_M06012_1.94d	1.0	42	64	0.1	0.1	0.0
BARX1_M05575_1.94d	1.0	28	45	0.1	0.1	0.0
MECOM_M02602_1.94d	1.0	58	55	0.1	0.1	0.0
THAP12_M02286_1.94d	1.0	15	23	0.1	0.1	0.0
E2F1_M09494_1.94d	1.0	31	43	0.1	0.1	0.0
ZNF433_ZNF433.RCADE	1.0	47	58	0.1	0.1	0.0
GSX1_M01465_1.94d	1.0	32	52	0.1	0.1	0.0
ZNF396_M09367_1.94d	1.0	17	20	0.1	0.1	0.0
ZNF232_M06242_1.94d	1.0	35	45	0.1	0.1	0.0
ZNF276_M09347_1.94d	1.0	36	45	0.1	0.1	0.0
POU4F2_M06016_1.94d	1.0	58	69	0.1	0.1	0.0
FOXO6_M05746_1.94d	1.0	61	67	0.1	0.1	0.0
POU4F2_M06017_1.94d	1.0	61	70	0.1	0.1	0.0
SOX2_M06107_1.94d	1.0	42	62	0.1	0.1	0.0
PROP1_M06027_1.94d	1.0	21	24	0.1	0.1	0.0
PHOX2B_M05991_1.94d	1.0	21	24	0.1	0.1	0.0
BHLHE22_M05582_1.94d	1.0	43	46	0.1	0.1	0.0
BORCS8-MEF2B_M08912_1.94d	1.0	47	58	0.1	0.1	0.0
BARHL2_M05570_1.94d	1.0	27	36	0.1	0.1	0.0
VENTX_M10022_1.94d	1.0	27	36	0.1	0.1	0.0
NEUROD2_M05927_1.94d	1.0	29	49	0.1	0.1	0.0
ATOH7_M00242_1.94d	1.0	29	49	0.1	0.1	0.0
ATOH1_M09462_1.94d	1.0	29	49	0.1	0.1	0.0
DUX1_M03009_1.94d	1.0	30	29	0.1	0.1	0.0
IRX1_M08849_1.94d	1.0	35	50	0.1	0.1	0.0
TLX1_M09257_1.94d	1.0	35	32	0.1	0.1	0.0
SOX21_M06102_1.94d	1.0	40	61	0.1	0.1	0.0
ATOH1_M08512_1.94d	1.0	40	44	0.1	0.1	0.0
ATOH1_M08492_1.94d	1.0	40	44	0.1	0.1	0.0
ATOH1_M09442_1.94d	1.0	40	44	0.1	0.1	0.0
FOXF1_M04169_1.94d	1.0	46	63	0.1	0.1	0.0
FOXJ1_M01034_1.94d	1.0	47	45	0.1	0.1	0.0
