# Supplementary material for: The MUC5B-associated variant rs35705950 resides within an enhancer subject to lineage- and disease-dependent epigenetic remodeling
Source: JCI Insight. 2021 Jan 25;6(2):e144294. doi: 10.1172/jci.insight.144294 (PMC7934873; doi:10.1172/jci.insight.144294)
Supplement: Supplemental Data Set 1 [file jciinsight-6-144294-s076.zip › noTSS/best_curated_Human_TFs_p1e-6_grch38/A549_vs_LC2/A549PROseq_noTSS.tfit_merged_vs_LC2PROseq_noTSS.tfit_merged_differential_md_scores.txt]

ZNF280A_M10358_1.94d	4.9270948305498185e-17	96	194	0.26	0.103	-0.157
ZNF443_ZNF443.RCADE	9.38709910229201e-15	14362	22759	0.046	0.116	0.07
HNF4A_M05803_1.94d	2.7196946613480772e-14	122	132	0.328	0.159	-0.169
ZNF181_ZNF181.RCADE	3.0153094641951226e-14	12831	20318	0.048	0.119	0.071
MAFK_M05885_1.94d	2.032871534080605e-13	84	111	0.095	0.171	0.076
ZNF770_M10379_1.94d	1.8891241371178663e-12	11697	18075	0.056	0.124	0.068
NFAT5_M05930_1.94d	4.499247924052937e-11	171	201	0.199	0.124	-0.074
RORA_M10286_1.94d	6.324439973268047e-10	83	189	0.446	0.302	-0.144
ZNF114_ZNF114.MEME	1.0695895593152507e-09	149	140	0.107	0.129	0.021
ZNF235_ZNF235.MEME	4.923954599077849e-09	53666	85968	0.048	0.079	0.031
ZNF571_ZNF571.RCADE	4.946037090103158e-09	17617	25009	0.079	0.126	0.046
ZNF287_ZNF287.RCADE	2.4449985673861987e-08	68864	109994	0.047	0.074	0.027
RFX1_M09096_1.94d	2.9637232396288057e-08	174	184	0.299	0.114	-0.185
ZNF18_M10343_1.94d	3.472054784464765e-08	159	317	0.088	0.192	0.104
NR2C1_M09871_1.94d	5.150238610421598e-08	77	112	0.117	0.241	0.124
ZNF496_ZNF496.MEME	8.083828691681363e-08	10549	16523	0.047	0.1	0.053
ZFP82_M10394_1.94d	1.0426138125062723e-07	126	247	0.127	0.024	-0.103
ZNF382_M10422_1.94d	1.5312900283516006e-07	199	1397	0.151	0.054	-0.096
HNF1A_M05796_1.94d	1.9129340120948548e-07	118	73	0.339	0.178	-0.161
RFX2_M06048_1.94d	2.134847242270842e-07	238	224	0.282	0.116	-0.165
USF1_M06218_1.94d	3.9870297079994963e-07	73	127	0.274	0.15	-0.124
HIVEP1_M06845_1.94d	8.249506533580907e-07	148	232	0.196	0.142	-0.054
RFX3_M06050_1.94d	1.042064852271326e-06	268	235	0.261	0.106	-0.155
TCF4_M06176_1.94d	1.1414802137833751e-06	98	120	0.306	0.217	-0.089
STAT6_M06798_1.94d	1.361727324345559e-06	110	154	0.173	0.084	-0.088
BACH1_M09445_1.94d	1.8073613466576478e-06	122	154	0.352	0.214	-0.138
ZBTB43_M09305_1.94d	2.2545622090822854e-06	132	249	0.091	0.177	0.086
ZNF146_M10372_1.94d	2.7068593749007735e-06	414	2841	0.056	0.159	0.103
IRF1_M06920_1.94d	2.929618628761599e-06	140	272	0.136	0.213	0.078
RFX5_M06055_1.94d	3.017336497473816e-06	258	237	0.252	0.11	-0.142
ZNF660_M09383_1.94d	3.7283822378639025e-06	87	154	0.218	0.104	-0.114
PRDM6_M10436_1.94d	4.4202530680333895e-06	31919	48524	0.05	0.08	0.03
ZNF200_M10359_1.94d	1.0122999842606063e-05	120	134	0.25	0.201	-0.049
ZNF547_M10390_1.94d	1.9807504803128266e-05	103	145	0.214	0.124	-0.089
ESR1_M08629_1.94d	2.005003055969928e-05	139	212	0.165	0.061	-0.104
ZNF519_ZNF519.RCADE	2.304441401646781e-05	10851	15087	0.093	0.133	0.04
REL_M02665_1.94d	2.42235758698046e-05	150	228	0.18	0.11	-0.07
PPARA_M09922_1.94d	2.5164353547304326e-05	102	139	0.088	0.144	0.056
SREBF1_M09969_1.94d	2.5369758984571386e-05	591	1055	0.09	0.184	0.094
ZNF184_ZNF184.RCADE	3.288039179364723e-05	148	202	0.196	0.134	-0.062
MEIS1_M09076_1.94d	9.614418627237211e-05	83	141	0.133	0.05	-0.083
ZNF487_ZNF487.MEME	9.708867343459811e-05	18374	29287	0.052	0.083	0.032
ZNF787_M10059_1.94d	0.00010420234714112276	165	229	0.158	0.096	-0.062
TGIF1_M09251_1.94d	0.00011819922114259585	79	142	0.139	0.063	-0.076
NFIA_M08959_1.94d	0.00012412999977708323	470	653	0.253	0.149	-0.105
TGIF1_M06208_1.94d	0.00014650368657293078	73	137	0.164	0.058	-0.106
USF1_M09265_1.94d	0.00015167916372132664	134	155	0.201	0.232	0.031
FOXB1_M05711_1.94d	0.00018312208131254098	79	148	0.19	0.088	-0.102
ZNF675_M10406_1.94d	0.00020197402848313583	195	287	0.149	0.077	-0.072
HNF1B_M05798_1.94d	0.000224074241914591	117	70	0.342	0.1	-0.242
ZNF121_M10357_1.94d	0.0002747017722553688	9099	13124	0.069	0.105	0.036
FOXL1_M05736_1.94d	0.00030744010110463245	78	135	0.154	0.037	-0.117
ZNF225_ZNF225.MEME	0.0003328319624555465	3599	7696	0.05	0.098	0.048
RFX4_M06052_1.94d	0.00045711046083354054	215	213	0.205	0.099	-0.106
MYCL_M08941_1.94d	0.0004779290176931252	102	159	0.137	0.189	0.051
ZNF250_M09341_1.94d	0.0004843391168223848	204	283	0.186	0.113	-0.073
ZNF85_M10363_1.94d	0.0005383580940656847	110	143	0.1	0.147	0.047
ZNF350_M10429_1.94d	0.0007470703469592788	95	157	0.189	0.121	-0.068
TFAP2B_M06446_1.94d	0.0007640266987654754	2374	3083	0.105	0.158	0.053
PRDM4_M06025_1.94d	0.0009979831454405065	113	166	0.133	0.078	-0.054
USF1_M09267_1.94d	0.0010413912082498787	134	155	0.201	0.232	0.031
TGIF1_M09253_1.94d	0.0011501957674756107	82	116	0.11	0.052	-0.058
MLX_M08929_1.94d	0.0012373955408547035	104	127	0.144	0.22	0.076
ZNF774_M10380_1.94d	0.0012813815257774585	11536	16463	0.079	0.108	0.029
KLF1_M08883_1.94d	0.0013232136795085102	399	364	0.266	0.176	-0.09
ZNF382_ZNF382.RCADE	0.0015344765975397626	155	301	0.129	0.07	-0.059
HNF1B_M05797_1.94d	0.00155798568815016	106	64	0.311	0.1	-0.211
ZSCAN4_M09417_1.94d	0.0016009362799654634	155	208	0.129	0.077	-0.052
ZNF75A_M06254_1.94d	0.0017838101159723366	155	246	0.142	0.102	-0.04
ZNF793_ZNF793.RCADE	0.0019636877009082824	283	362	0.078	0.141	0.063
KLF14_M05867_1.94d	0.0021027701217471305	585	541	0.238	0.155	-0.082
ZSCAN10_M00592_1.94d	0.0024691419146359844	131	192	0.198	0.156	-0.042
ZNF778_ZNF778.RCADE	0.002493212224936703	211	306	0.185	0.121	-0.064
NFIA_M08961_1.94d	0.002670535546118701	287	486	0.223	0.14	-0.083
ZNF879_ZNF879.RCADE	0.002671483469888149	966	4333	0.035	0.094	0.059
TEAD1_M06179_1.94d	0.00276851710156454	100	121	0.07	0.132	0.062
GFI1_M08723_1.94d	0.003172803525892269	143	219	0.119	0.087	-0.032
TEAD4_M06183_1.94d	0.003174402336645644	100	121	0.07	0.132	0.062
ZNF90_ZNF90.RCADE	0.0033630593766406217	629	997	0.052	0.116	0.064
ATOH1_M09558_1.94d	0.003423880683280882	110	319	0.291	0.232	-0.059
STAT1_M06794_1.94d	0.003634807640598297	165	261	0.206	0.149	-0.057
ZNF285_ZNF285.MEME	0.00399680670519628	89	124	0.135	0.056	-0.078
FOXA1_M08671_1.94d	0.0040334887431959345	116	155	0.172	0.123	-0.05
ZNF528_ZNF528.RCADE	0.004213945266206097	219	319	0.183	0.122	-0.06
RARA_M10181_1.94d	0.004376173651616527	1197	1909	0.043	0.099	0.056
FOXA1_M09574_1.94d	0.004681175179995494	154	206	0.188	0.126	-0.062
ZNF682_M10316_1.94d	0.0051015881468105435	388	423	0.175	0.113	-0.062
ELF1_M09516_1.94d	0.005146908676455067	50	80	0.1	0.312	0.212
ZNF212_ZNF212.MEME	0.005343437147655739	23283	30863	0.041	0.063	0.021
ZNF528_M10374_1.94d	0.006351499374647578	117	175	0.171	0.103	-0.068
IRF9_M08845_1.94d	0.006411461762305116	55	81	0.1	0.296	0.196
NFKB1_M05943_1.94d	0.007149995958018518	214	348	0.206	0.126	-0.079
NFIB_M05937_1.94d	0.007154330719995116	170	347	0.212	0.15	-0.062
ATOH7_M09989_1.94d	0.007257301843048452	106	184	0.104	0.158	0.054
ZNF681_ZNF681.RCADE	0.007332106569052178	75	99	0.107	0.202	0.095
TEAD3_M06181_1.94d	0.007459546060955934	84	115	0.226	0.148	-0.078
ZNF143_M06241_1.94d	0.008155521623921897	125	207	0.184	0.145	-0.039
NFKB2_M05944_1.94d	0.00825846530945816	201	413	0.224	0.145	-0.079
ZNF597_M09381_1.94d	0.008390229531884907	143	219	0.189	0.16	-0.029
ZNF675_ZNF675.RCADE	0.008399983889408026	743	903	0.162	0.105	-0.056
ZNF589_M06860_1.94d	0.009119873612010589	156	144	0.179	0.16	-0.02
ZNF283_ZNF283.RCADE	0.009285385139272555	7543	9068	0.143	0.112	-0.031
TP53_M06704_1.94d	0.010384806220555185	270	359	0.196	0.128	-0.068
ZNF273_M10371_1.94d	0.013648433599753889	110	140	0.064	0.121	0.058
SP1_M07528_1.94d	0.014123172963952683	1033	1428	0.1	0.146	0.046
PBX3_M06715_1.94d	0.01427486902633091	134	196	0.164	0.138	-0.026
MEIS1_M09078_1.94d	0.014522257026518567	79	145	0.101	0.048	-0.053
FOXC2_M05719_1.94d	0.014686498926634062	87	158	0.172	0.108	-0.065
ZNF782_ZNF782.RCADE	0.01536190503491065	133	256	0.128	0.09	-0.038
ZNF16_M10342_1.94d	0.015497158295385158	261	393	0.149	0.099	-0.05
ZNF136_ZNF136.RCADE	0.01604352876534162	536	2230	0.013	0.078	0.065
TBX20_M06158_1.94d	0.016748970585773	83	143	0.036	0.105	0.069
ZNF620_ZNF620.RCADE	0.017126100105206456	151	2070	0.106	0.139	0.033
STAT3_M05480_1.94d	0.017176652796369582	209	336	0.182	0.128	-0.054
ZFP3_M10419_1.94d	0.017215382190999183	151	215	0.106	0.074	-0.032
ZNF460_ZNF460.RCADE	0.017846490736080235	4642	5408	0.131	0.164	0.033
ZFX_M02702_1.94d	0.0212668706723649	2634	3600	0.14	0.176	0.036
ZNF570_ZNF570.RCADE	0.02221072993499601	189	332	0.101	0.051	-0.049
NFIA_M05935_1.94d	0.022723525034187463	163	337	0.215	0.154	-0.06
NFYB_M06673_1.94d	0.023180560120867416	178	226	0.197	0.15	-0.046
ATF2_M08540_1.94d	0.02326673006568216	78	68	0.244	0.1	-0.144
ZNF566_ZNF566.RCADE	0.02408604818638187	2635	3261	0.15	0.113	-0.037
NR6A1_M09009_1.94d	0.02542145587858448	158	209	0.101	0.139	0.037
ATF1_M08544_1.94d	0.025558211928613715	79	68	0.241	0.1	-0.141
BHLHA15_M06569_1.94d	0.02559513252644705	122	169	0.09	0.118	0.028
ZNF555_ZNF555.MEME	0.02611711494837105	1158	2073	0.248	0.198	-0.05
HAND1_M08969_1.94d	0.02756520267310565	456	511	0.191	0.137	-0.054
ZFP30_M10310_1.94d	0.028010928106965795	159	222	0.126	0.104	-0.022
FOXN2_M08691_1.94d	0.028028975624195047	119	102	0.151	0.206	0.055
MEIS1_M06401_1.94d	0.02867845256639378	73	136	0.151	0.081	-0.07
ZSCAN31_M10415_1.94d	0.0293996025025558	86	149	0.14	0.081	-0.059
CTCF_M05451_1.94d	0.029624753601776296	1314	1270	0.218	0.168	-0.05
ZNF596_M10405_1.94d	0.02994808916523454	3882	4928	0.069	0.1	0.032
ZNF615_ZNF615.MEME	0.03040823964203478	83	120	0.096	0.167	0.07
ZNF677_M10389_1.94d	0.030445491933564835	121	216	0.066	0.106	0.04
KLF1_M08884_1.94d	0.030868519324185353	1384	1866	0.09	0.128	0.038
TBX1_M02208_1.94d	0.03111591212973361	162	215	0.037	0.074	0.037
ZNF18_ZNF18.MEME	0.031339486398714506	367	662	0.112	0.163	0.051
ASCL1_M08476_1.94d	0.03320179318206628	480	679	0.181	0.127	-0.055
PRDM1_M06024_1.94d	0.033714005333320966	110	222	0.173	0.221	0.048
YY2_M06231_1.94d	0.033753082479648734	96	151	0.177	0.126	-0.051
ZNF787_M10060_1.94d	0.03549572527813182	1306	1856	0.053	0.092	0.039
ZNF543_M10366_1.94d	0.03625599170132134	1677	2331	0.143	0.106	-0.037
NFKB2_M08965_1.94d	0.03645235958116338	160	209	0.156	0.12	-0.037
ZNF563_M10403_1.94d	0.03663395078545722	699	943	0.176	0.13	-0.046
EGR2_M05643_1.94d	0.03901035038599028	371	341	0.137	0.191	0.053
ATF2_M08479_1.94d	0.04009261498832808	72	60	0.236	0.1	-0.136
KLF15_M08874_1.94d	0.04066670339851784	2930	3365	0.136	0.102	-0.034
ZNF484_ZNF484.RCADE	0.041169523557403345	3047	3867	0.129	0.099	-0.03
TBX15_M09201_1.94d	0.04170774033694637	124	145	0.089	0.131	0.042
ZNF25_ZNF25.MEME	0.04269526801722572	129	246	0.047	0.081	0.035
ZNF791_ZNF791.MEME	0.04276540145640487	191	266	0.147	0.117	-0.03
REST_M02696_1.94d	0.043842670202235326	384	607	0.167	0.12	-0.046
ZNF223_ZNF223.MEME	0.04397707586572837	526	660	0.181	0.129	-0.052
ATOH1_M09091_1.94d	0.04710765812873356	72	105	0.194	0.114	-0.08
TLX1_M06826_1.94d	0.048819248363099185	92	193	0.152	0.098	-0.054
SNAI1_M09139_1.94d	0.04955717484071537	188	226	0.149	0.111	-0.038
ZNF442_ZNF442.RCADE	0.04972343050405447	178	307	0.135	0.107	-0.027
SP1_M09177_1.94d	0.05108982553955835	979	1027	0.231	0.182	-0.049
ZNF550_ZNF550.RCADE	0.055942700512855756	296	2093	0.152	0.118	-0.034
ZNF317_ZNF317.RCADE	0.05672017530521799	584	2108	0.024	0.075	0.051
ZNF582_ZNF582.RCADE	0.05763204310627195	319	553	0.185	0.233	0.048
ZNF263_M09343_1.94d	0.05808932868337034	170	189	0.171	0.143	-0.028
ZNF329_M10387_1.94d	0.05946493495242904	643	925	0.184	0.142	-0.042
ZNF480_ZNF480.RCADE	0.062057531350136856	178	280	0.118	0.082	-0.036
ATF3_M09744_1.94d	0.06265759215153184	73	62	0.219	0.1	-0.119
SOX18_M06097_1.94d	0.06364387600338212	32	89	0.1	0.022	-0.078
ZNF490_M10444_1.94d	0.06432644566783664	182	287	0.11	0.143	0.033
HES5_M08757_1.94d	0.06575050815082042	544	880	0.061	0.106	0.045
ZNF441_ZNF441.RCADE	0.06585318069598062	2231	2599	0.177	0.212	0.034
SMAD1_M06764_1.94d	0.06819719447567553	444	655	0.212	0.168	-0.044
MYC_M06652_1.94d	0.06828100685009438	121	193	0.157	0.197	0.04
GLIS3_M05767_1.94d	0.06879491496601914	94	135	0.138	0.089	-0.049
KLF11_M08872_1.94d	0.07026689446574834	1587	1553	0.176	0.138	-0.037
ARX_M05566_1.94d	0.07141637960567476	41	81	0.1	0.025	-0.075
ZNF708_ZNF708.RCADE	0.07159636386506602	191	303	0.183	0.142	-0.041
PURA_M06743_1.94d	0.07166595781988182	5823	7562	0.119	0.096	-0.023
FOXO1_M05738_1.94d	0.07176116000045935	46	79	0.1	0.025	-0.075
KLF1_M08888_1.94d	0.07188434507827834	1298	1774	0.097	0.129	0.032
ZNF101_ZNF101.RCADE	0.07338423547926393	445	531	0.157	0.117	-0.041
ZNF506_ZNF506.MEME	0.07362247054148528	516	699	0.134	0.094	-0.039
ZNF552_ZNF552.MEME	0.0745608729175135	72	80	0.264	0.188	-0.076
BHLHE40_M05580_1.94d	0.0750332722891205	392	652	0.038	0.087	0.049
ELK1_M08656_1.94d	0.07509922402933297	90	110	0.244	0.2	-0.044
ZNF584_ZNF584.RCADE	0.07519237576456501	84	143	0.119	0.07	-0.049
ZFP69B_ZFP69B.RCADE	0.0757312603793891	538	878	0.147	0.11	-0.036
IRF9_M05855_1.94d	0.0782759143707447	46	80	0.1	0.225	0.125
NFKB1_M10276_1.94d	0.0796847015178503	339	533	0.171	0.131	-0.04
HES1_M08751_1.94d	0.07970539517408609	570	924	0.067	0.109	0.043
ZNF416_M07145_1.94d	0.0797549315046422	172	267	0.11	0.082	-0.028
ZNF740_M09391_1.94d	0.08088246154886825	1892	3139	0.086	0.054	-0.032
ARGFX_M09430_1.94d	0.08149062020055366	34	81	0.1	0.025	-0.075
KLF1_M08867_1.94d	0.08224543990408834	345	374	0.203	0.158	-0.045
MECOM_M06525_1.94d	0.08240503159438242	68	130	0.1	0.038	-0.062
NR1H2_M06684_1.94d	0.08432291763095018	71	141	0.127	0.064	-0.063
ZNF614_ZNF614.MEME	0.08508469938168381	167	279	0.132	0.104	-0.028
ZNF189_ZNF189.RCADE	0.08588752538694809	577	702	0.146	0.107	-0.039
ZNF341_M10427_1.94d	0.08741349751419167	12356	18070	0.134	0.117	-0.016
ZNF12_ZNF12.RCADE	0.08958003877472277	986	1023	0.181	0.144	-0.037
KLF1_M00616_1.94d	0.08968153767113374	1571	1467	0.211	0.173	-0.038
PAX2_M09049_1.94d	0.09212725308926133	122	286	0.205	0.245	0.04
KLF10_M08868_1.94d	0.09236961733652477	1505	1570	0.177	0.143	-0.035
ZNF30_ZNF30.RCADE	0.09240600910738915	5023	8660	0.123	0.1	-0.022
ETV6_M05700_1.94d	0.09264065771191128	112	154	0.241	0.214	-0.027
SP1_M09181_1.94d	0.09310897226011847	1398	1491	0.195	0.158	-0.036
ZNF880_ZNF880.RCADE	0.09572772855272416	21118	34513	0.09	0.078	-0.013
GRHL2_M06916_1.94d	0.0967243246591914	96	317	0.208	0.246	0.038
GLIS1_M08729_1.94d	0.09748095983050363	771	1314	0.095	0.059	-0.035
NFYA_M06672_1.94d	0.09869574274014391	175	229	0.194	0.166	-0.028
ZBTB6_M06843_1.94d	0.10093830438343204	123	199	0.13	0.101	-0.03
ZNF74_ZNF74.MEME	0.10225403827187372	185	402	0.097	0.06	-0.038
ZSCAN1_M09407_1.94d	0.10262045846224861	213	324	0.094	0.062	-0.032
EGR1_M08604_1.94d	0.10811655884553181	499	445	0.134	0.175	0.041
HES1_M08753_1.94d	0.1083385593638895	554	886	0.067	0.106	0.039
KLF1_M08886_1.94d	0.10933754380986226	434	429	0.184	0.145	-0.04
NKX2-1_M08976_1.94d	0.10987058254505964	59	102	0.1	0.196	0.096
TCF7L1_M06178_1.94d	0.11032910595356851	113	161	0.124	0.149	0.025
ZNF418_M10408_1.94d	0.11082648196086686	155	251	0.09	0.108	0.017
ZNF331_M10437_1.94d	0.11172420193311607	1028	1238	0.185	0.151	-0.034
ZSCAN5C_M10321_1.94d	0.11197542670960456	85	123	0.176	0.13	-0.046
ZNF141_ZNF141.RCADE	0.11261829129546619	2159	3225	0.186	0.158	-0.028
KLF16_M05868_1.94d	0.11444035393675103	2283	2987	0.21	0.241	0.031
ZFP14_M10309_1.94d	0.11604749449928534	334	493	0.174	0.138	-0.036
PKNOX2_M05997_1.94d	0.11622125940386353	89	186	0.124	0.081	-0.043
POU3F2_M06009_1.94d	0.11755961403975548	49	107	0.1	0.037	-0.063
SP1_M09183_1.94d	0.11823610083389126	1403	1484	0.18	0.146	-0.033
SP1_M09185_1.94d	0.11907642291222188	1697	1756	0.177	0.145	-0.032
ZNF562_ZNF562.MEME	0.12068403616214277	82	128	0.085	0.133	0.047
TP63_M06417_1.94d	0.12112357940957803	348	424	0.184	0.146	-0.038
TGIF1_M09243_1.94d	0.12116230049804232	88	155	0.114	0.077	-0.036
NFYB_M03040_1.94d	0.12307269790519572	233	584	0.163	0.127	-0.036
ZNF785_ZNF785.MEME	0.12314250994537476	14038	20917	0.051	0.037	-0.014
ZNF33B_ZNF33B.RCADE	0.12675893113486295	86	239	0.081	0.126	0.044
ZNF2_ZNF2.MEME	0.12760931735208983	211	208	0.161	0.125	-0.036
ZNF776_ZNF776.RCADE	0.13066862847872723	1118	1437	0.165	0.198	0.032
BACH1_M06885_1.94d	0.13101437078946113	323	345	0.347	0.299	-0.048
ZNF182_ZNF182.RCADE	0.1329749866769963	1167	1780	0.055	0.083	0.028
POU3F1_M06006_1.94d	0.1331858423174513	54	120	0.1	0.042	-0.058
HELT_M08761_1.94d	0.13396087724006878	383	618	0.047	0.089	0.042
HES5_M05779_1.94d	0.1341194037279634	391	633	0.051	0.093	0.042
NR1I2_M08993_1.94d	0.13577219128277435	90	108	0.156	0.204	0.048
ZSCAN16_M09411_1.94d	0.13594446807284896	87	136	0.149	0.11	-0.039
ZNF84_ZNF84.RCADE	0.13675496868331374	820	1218	0.133	0.103	-0.029
ZNF483_ZNF483.RCADE	0.1383813330679704	449	598	0.163	0.129	-0.034
NR3C2_M05959_1.94d	0.1400148947570295	70	99	0.1	0.182	0.082
HSF1_M08821_1.94d	0.14018141109322715	82	129	0.061	0.109	0.048
ZNF662_ZNF662.RCADE	0.14062301969606616	967	1304	0.142	0.173	0.031
TBX5_M06174_1.94d	0.1416257007551556	699	1171	0.056	0.091	0.036
ZNF778_M10417_1.94d	0.14346672170121366	72	90	0.208	0.144	-0.064
ZNF565_ZNF565.RCADE	0.1475576523995543	121	225	0.157	0.124	-0.033
ZNF394_M10376_1.94d	0.14918652879060845	2582	2700	0.129	0.106	-0.023
ZNF823_ZNF823.RCADE	0.1491966772391705	4532	6272	0.058	0.077	0.02
TBX4_M06172_1.94d	0.14924240883233988	876	1348	0.026	0.06	0.034
HELT_M08767_1.94d	0.1506969092929463	391	636	0.049	0.088	0.039
ETV6_M09549_1.94d	0.15087464564163064	105	170	0.162	0.124	-0.038
SP4_M06130_1.94d	0.15115925013664008	1038	994	0.222	0.186	-0.035
HELT_M08763_1.94d	0.15338055645231136	391	636	0.049	0.088	0.039
ARNTL_M05565_1.94d	0.1535064186846831	67	88	0.1	0.182	0.082
BHLHE41_M05584_1.94d	0.1535064186846831	67	88	0.1	0.182	0.082
BHLHE40_M08516_1.94d	0.1535064186846831	67	88	0.1	0.182	0.082
HSF2_M08819_1.94d	0.15378787207916178	111	164	0.072	0.098	0.025
ZNF384_M09363_1.94d	0.15390549313336602	117	210	0.179	0.148	-0.032
ZNF219_M06854_1.94d	0.15419750893101314	1605	2283	0.075	0.099	0.024
ASCL1_M08474_1.94d	0.1543349589089448	349	501	0.146	0.106	-0.04
HES7_M05781_1.94d	0.1550605930937736	387	631	0.052	0.092	0.04
SPIC_M06140_1.94d	0.15543885864891135	208	2174	0.101	0.126	0.025
ESRRA_M08637_1.94d	0.15645328027704783	129	211	0.078	0.109	0.031
ZNF621_ZNF621.MEME	0.15750617490467667	321	418	0.156	0.124	-0.031
ZNF180_ZNF180.RCADE	0.15752865042565434	24374	28499	0.135	0.124	-0.011
TLX1_M06827_1.94d	0.15825572840549462	281	373	0.192	0.155	-0.037
ZNF765_ZNF765.RCADE	0.15894015308536458	2542	2836	0.176	0.151	-0.025
ZNF792_ZNF792.MEME	0.16055343685183243	6413	6107	0.166	0.147	-0.019
FOXD3_M08675_1.94d	0.16449001230508764	98	126	0.122	0.151	0.028
ZNF343_M09359_1.94d	0.16480177178252386	217	243	0.175	0.144	-0.031
ZNF736_ZNF736.RCADE	0.16561550945901427	232	2324	0.103	0.129	0.026
NKX2-1_M01445_1.94d	0.16564266150276796	55	86	0.1	0.186	0.086
NKX2-1_M01425_1.94d	0.16564266150276796	55	86	0.1	0.186	0.086
KMT2A_M00878_1.94d	0.16646543034840655	90	102	0.178	0.127	-0.05
ZFP69_ZFP69.RCADE	0.16851326348675677	147	234	0.116	0.094	-0.022
KLF15_M08876_1.94d	0.16916973118008127	2148	2405	0.157	0.132	-0.025
ZNF71_M10438_1.94d	0.1696176430568841	2370	3404	0.111	0.091	-0.021
ZNF529_ZNF529.MEME	0.17161290196273615	11857	14561	0.125	0.112	-0.014
ZIM3_ZIM3.RCADE	0.17206309294582767	113	206	0.088	0.117	0.028
VDR_M06221_1.94d	0.1734606035644941	77	93	0.117	0.065	-0.052
AR_M05564_1.94d	0.1738271130189698	75	135	0.173	0.207	0.034
SPZ1_M04770_1.94d	0.17410954582370863	745	935	0.119	0.092	-0.027
ZNF296_M09353_1.94d	0.17702751842992615	113	185	0.106	0.081	-0.025
FOXA1_M08669_1.94d	0.1807964479169989	76	110	0.184	0.155	-0.03
ETS1_M05692_1.94d	0.18215284423976186	76	101	0.145	0.109	-0.036
PAX1_M09051_1.94d	0.18404834857101582	109	256	0.22	0.254	0.034
TBX1_M09197_1.94d	0.18456980556151492	91	152	0.099	0.066	-0.033
ZNF34_M10393_1.94d	0.18549154121107947	366	547	0.142	0.115	-0.027
ZBTB34_M09303_1.94d	0.1870886980708225	53	76	0.1	0.184	0.084
CEBPZ_M06474_1.94d	0.18731597305341507	91	134	0.11	0.149	0.039
ZIC1_M09327_1.94d	0.18746989459373042	777	715	0.154	0.123	-0.031
ZNF860_ZNF860.RCADE	0.19212819602251496	1234	1459	0.159	0.134	-0.025
ZNF558_ZNF558.RCADE	0.19396169323173384	494	1054	0.057	0.085	0.029
MEIS3_M05897_1.94d	0.19661867216734263	134	225	0.104	0.08	-0.024
NFIX_M05942_1.94d	0.19721306784431591	176	345	0.205	0.171	-0.034
ZNF805_ZNF805.RCADE	0.19901335301934286	414	607	0.116	0.087	-0.029
CREB3L1_M05601_1.94d	0.19919309822840736	87	127	0.218	0.189	-0.029
FOXJ2_M05730_1.94d	0.20010167027190962	68	102	0.1	0.049	-0.051
ZFP42_M10416_1.94d	0.2003129696119369	172	269	0.134	0.156	0.022
ZNF627_ZNF627.RCADE	0.20115637727861535	49	90	0.1	0.044	-0.056
EGR3_M05644_1.94d	0.202383935294412	479	424	0.14	0.172	0.032
FIGLA_M05705_1.94d	0.20332191380363218	48	90	0.1	0.044	-0.056
ZNF383_ZNF383.RCADE	0.20527260641184386	8728	9532	0.138	0.124	-0.014
ZNF808_ZNF808.RCADE	0.2066623569161523	132	188	0.136	0.117	-0.019
PRDM9_PRDM9.RCADE	0.2075416350142606	11807	16087	0.11	0.098	-0.012
STAT5A_M04818_1.94d	0.21322656708623489	89	132	0.101	0.121	0.02
HAND1_M08971_1.94d	0.21325277686230526	376	410	0.181	0.149	-0.032
GFI1_M08721_1.94d	0.21532462191389545	149	243	0.101	0.082	-0.018
EGR1_M05640_1.94d	0.21756634085018844	455	412	0.141	0.172	0.032
ZBTB14_M09286_1.94d	0.2198415636305635	422	352	0.175	0.136	-0.039
PLAGL1_M06723_1.94d	0.22026516449958	383	436	0.131	0.103	-0.027
NFE2_M05934_1.94d	0.2214113809854339	93	133	0.237	0.218	-0.019
RORA_M06061_1.94d	0.222058349386151	122	182	0.123	0.143	0.02
CLOCK_M08987_1.94d	0.2229530992576747	59	81	0.1	0.173	0.073
ZNF317_M10421_1.94d	0.22423563262641433	76	115	0.145	0.104	-0.04
ZNF254_ZNF254.RCADE	0.2246529617525922	252	343	0.147	0.12	-0.027
ZNF432_ZNF432.RCADE	0.22585194184890556	32171	44211	0.078	0.07	-0.008
ATOH1_M09441_1.94d	0.22700016552354607	68	82	0.1	0.049	-0.051
ZNF619_ZNF619.MEME	0.22840650048017064	1005	1196	0.164	0.14	-0.025
ZNF525_ZNF525.RCADE	0.22874825403839938	34	95	0.1	0.189	0.089
ZNF567_ZNF567.RCADE	0.23446652876233864	339	512	0.068	0.096	0.028
ZNF626_ZNF626.RCADE	0.23465691846205483	297	390	0.185	0.159	-0.026
ZNF587_ZNF587.RCADE	0.235076150733867	439	617	0.23	0.199	-0.031
RBPJ_M00862_1.94d	0.23563436660578607	105	134	0.076	0.06	-0.016
ZNF669_M10411_1.94d	0.23754395666506967	211	254	0.156	0.13	-0.026
ZNF17_ZNF17.RCADE	0.2467484904480025	884	1033	0.186	0.161	-0.025
ZNF93_ZNF93.RCADE	0.24741211683607633	10852	13674	0.175	0.163	-0.012
MAZ_M10356_1.94d	0.2498482636429168	1895	3245	0.1	0.081	-0.018
ZBTB26_M09298_1.94d	0.2513397500406045	71	114	0.099	0.061	-0.037
FOXI1_M08681_1.94d	0.25243662524456756	62	80	0.1	0.05	-0.05
ZNF189_M10331_1.94d	0.25823680950185646	677	904	0.139	0.115	-0.024
HSF1_M08813_1.94d	0.259268072172423	85	111	0.071	0.108	0.038
NR0B1_M06682_1.94d	0.2623874784121938	370	370	0.146	0.173	0.027
ATOH7_M09817_1.94d	0.2654977075829875	92	121	0.185	0.165	-0.019
ZNF3_ZNF3.RCADE	0.266174306748869	487	691	0.076	0.046	-0.03
GLI4_M10337_1.94d	0.2669784961156324	233	300	0.09	0.113	0.023
SOX15_M06094_1.94d	0.26789972563877296	32	106	0.1	0.047	-0.053
ZNF586_M10439_1.94d	0.26883632409422653	558	706	0.161	0.136	-0.025
AR_M07575_1.94d	0.26952747221439954	68	87	0.1	0.161	0.061
CDX1_M08520_1.94d	0.2705193140816078	28	71	0.1	0.042	-0.058
IRF3_M08827_1.94d	0.27350481283357353	168	265	0.143	0.166	0.023
ZNF704_M09387_1.94d	0.27550242390194024	370	339	0.205	0.171	-0.034
DNMT1_M00879_1.94d	0.27955356229094175	2065	1931	0.134	0.155	0.022
SP3_M06129_1.94d	0.2795555135297825	1435	1523	0.162	0.14	-0.023
ZNF707_ZNF707.RCADE	0.28074506668655985	413	542	0.138	0.114	-0.024
SP8_M06131_1.94d	0.28086495302799297	1042	1223	0.168	0.145	-0.023
POU2F1_M06001_1.94d	0.2818557910124051	71	112	0.042	0.071	0.029
AR_M05563_1.94d	0.2828289904074357	51	97	0.1	0.165	0.065
POU1F1_M05999_1.94d	0.28381768871607427	60	108	0.1	0.056	-0.044
ZNF485_ZNF485.RCADE	0.28506329110384065	126	203	0.079	0.059	-0.02
ZNF354B_ZNF354B.RCADE	0.2873325154354961	198	1396	0.02	0.051	0.031
ZNF302_ZNF302.RCADE	0.29118010563248775	122	157	0.098	0.076	-0.022
GLI2_M05763_1.94d	0.29247454387934735	221	219	0.14	0.119	-0.022
CTCF_M10351_1.94d	0.29354709868182116	1613	1631	0.201	0.179	-0.022
ZNF799_ZNF799.RCADE	0.297558569726039	140	196	0.1	0.082	-0.018
KLF1_M00600_1.94d	0.2986062666445567	1364	1248	0.204	0.179	-0.024
ZNF669_ZNF669.RCADE	0.3019778487138345	83	108	0.145	0.111	-0.033
EOMES_M05671_1.94d	0.30847579527074165	50	86	0.1	0.163	0.063
ZIM2_ZIM2.MEME	0.31121436241705025	3200	3714	0.139	0.124	-0.015
ZNF454_M10047_1.94d	0.3121655824041034	335	279	0.206	0.237	0.031
ZNF197_ZNF197.RCADE	0.3125690872963438	322	470	0.121	0.1	-0.021
TBX6_M09211_1.94d	0.31383174919422097	61	96	0.1	0.156	0.056
TBX21_M06165_1.94d	0.31383174919422097	61	96	0.1	0.156	0.056
HES1_M00238_1.94d	0.3151960240969368	227	325	0.137	0.157	0.02
ZBTB4_M06841_1.94d	0.31527958584089055	102	102	0.176	0.147	-0.029
ZNF354A_ZNF354A.RCADE	0.31693528150977446	215	1585	0.028	0.056	0.028
ZNF680_ZNF680.RCADE	0.3173056497601563	262	353	0.137	0.116	-0.021
NR3C1_M05958_1.94d	0.31955257531735537	68	98	0.1	0.153	0.053
KLF1_M08881_1.94d	0.32010375017566794	1961	2285	0.13	0.147	0.017
BCL11A_M05292_1.94d	0.3226447112857346	275	476	0.164	0.143	-0.021
ZNF79_ZNF79.RCADE	0.3240715776615568	112	222	0.071	0.095	0.023
ZNF143_M09397_1.94d	0.3251641715311733	225	310	0.196	0.174	-0.021
ZNF224_ZNF224.RCADE	0.32594884312342376	1444	2320	0.043	0.061	0.018
STAT2_M05474_1.94d	0.32908244763839045	139	256	0.173	0.156	-0.016
SPZ1_M06787_1.94d	0.3293504721052347	106	134	0.208	0.194	-0.014
E2F6_M03012_1.94d	0.3313933160086523	578	653	0.149	0.126	-0.023
NR1I2_M07567_1.94d	0.3339888845018931	171	254	0.275	0.299	0.024
ZIC1_M00636_1.94d	0.3359234363350483	200	199	0.145	0.131	-0.014
ZIC1_M09321_1.94d	0.3365627054480046	412	465	0.16	0.138	-0.023
ZNF554_M10386_1.94d	0.34069550332032283	1078	1358	0.139	0.122	-0.018
ZNF549_ZNF549.RCADE	0.34254803736918926	202	253	0.109	0.126	0.018
ZNF274_M09345_1.94d	0.3454605527623158	55	87	0.1	0.057	-0.043
ZNF467_M10385_1.94d	0.3469627357272206	4563	8547	0.15	0.138	-0.012
ZNF98_M10322_1.94d	0.3471063815944111	1547	2559	0.067	0.083	0.016
ZNF780A_ZNF780A.RCADE	0.348380634391652	3121	4838	0.138	0.152	0.013
GLIS2_M05766_1.94d	0.3530791024993909	147	179	0.095	0.112	0.016
TGIF1_M09245_1.94d	0.3569340950303901	70	126	0.1	0.063	-0.037
ZNF680_M10401_1.94d	0.35740722089720145	128	212	0.102	0.085	-0.017
SNAI2_M09147_1.94d	0.35930687028299224	66	108	0.1	0.148	0.048
ZNF682_ZNF682.RCADE	0.36130966113352525	3325	3274	0.162	0.147	-0.015
ZNF580_M10051_1.94d	0.36646511025808703	571	863	0.098	0.079	-0.019
SP1_M06128_1.94d	0.37009294552459704	2698	3660	0.218	0.235	0.017
ZBTB1_M00608_1.94d	0.372778712590496	215	227	0.126	0.106	-0.02
MESP1_M08932_1.94d	0.3733113429321846	48	77	0.1	0.156	0.056
ESRRB_M05685_1.94d	0.3837091329150921	72	105	0.042	0.076	0.035
ZNF611_ZNF611.RCADE	0.38376377654216587	3924	7830	0.161	0.148	-0.012
ZNF429_ZNF429.RCADE	0.3901650480396307	428	535	0.147	0.129	-0.018
RBAK_M09331_1.94d	0.3923158056723969	55	140	0.1	0.064	-0.036
POU3F2_M10279_1.94d	0.3923995990645148	51	98	0.1	0.061	-0.039
ZNF274_ZNF274.RCADE	0.39324617019394925	57	125	0.1	0.064	-0.036
ZNF423_M04652_1.94d	0.39465780547446794	176	180	0.091	0.111	0.02
TBX2_M09205_1.94d	0.39500397533648546	225	346	0.124	0.142	0.017
ZNF248_ZNF248.RCADE	0.39606357196636555	67	583	0.1	0.137	0.037
ZNF582_M10418_1.94d	0.39743293652681533	475	578	0.149	0.131	-0.018
SPI1_M09193_1.94d	0.40241476938459564	96	178	0.177	0.157	-0.02
XPA_M09278_1.94d	0.402967068367618	751	1498	0.095	0.115	0.021
ZNF35_M10404_1.94d	0.40369371572984425	604	796	0.118	0.101	-0.017
ZBTB7A_M06235_1.94d	0.40382943986484154	82	76	0.134	0.171	0.037
ZNF331_ZNF331.RCADE	0.4065327046916962	422	618	0.161	0.142	-0.019
ZNF468_ZNF468.RCADE	0.40654666718268695	2443	2902	0.116	0.103	-0.013
ZSCAN31_M09357_1.94d	0.4084091127536654	75	112	0.173	0.143	-0.03
ZNF8_ZNF8.RCADE	0.41146440824884345	68	134	0.1	0.067	-0.033
POU5F1B_M06020_1.94d	0.4118505067327992	55	81	0.1	0.062	-0.038
T_M09203_1.94d	0.4144392955890426	41	78	0.1	0.154	0.054
ZFP28_M10402_1.94d	0.416306187934	553	937	0.09	0.073	-0.018
ZNF430_ZNF430.RCADE	0.4175139313211015	455	682	0.149	0.132	-0.017
EBF1_M05639_1.94d	0.4229517755293728	186	255	0.14	0.122	-0.018
ZNF354A_M10328_1.94d	0.42979717336790946	210	1512	0.033	0.056	0.022
TFCP2_M09261_1.94d	0.4325766857048816	68	77	0.1	0.143	0.043
MNT_M05909_1.94d	0.4343626439286491	59	98	0.1	0.143	0.043
ZNF260_M10375_1.94d	0.4353114131561516	1527	3690	0.126	0.139	0.013
ZNF737_ZNF737.MEME	0.43591710595192723	59	76	0.1	0.145	0.045
ZNF398_ZNF398.MEME	0.436816162411094	6253	8615	0.068	0.078	0.009
ZNF264_ZNF264.RCADE	0.44117443213351903	490	632	0.122	0.106	-0.016
PAX6_M09045_1.94d	0.44254231598815297	119	196	0.092	0.077	-0.016
ZFP90_ZFP90.RCADE	0.4452859481881438	89	157	0.112	0.089	-0.023
SNAI1_M09141_1.94d	0.45150679119934334	249	330	0.1	0.085	-0.016
STAT2_M06795_1.94d	0.45177881540330567	207	343	0.155	0.14	-0.015
ZNF157_ZNF157.RCADE	0.4536994057309258	296	415	0.101	0.118	0.017
ZNF324_M10329_1.94d	0.45428049444745644	226	349	0.062	0.046	-0.016
ZNF324B_ZNF324B.RCADE	0.45850010536553343	250	362	0.112	0.127	0.015
ZNF337_ZNF337.RCADE	0.45900763299985003	49	120	0.1	0.067	-0.033
ZNF419_ZNF419.RCADE	0.4631228681599031	435	631	0.143	0.127	-0.016
TET1_M00880_1.94d	0.46540238247431975	215	168	0.167	0.179	0.011
DMRT3_M08575_1.94d	0.4670618975477523	42	178	0.1	0.067	-0.033
ZNF716_ZNF716.RCADE	0.4676468016156038	81	193	0.099	0.078	-0.021
ZNF692_M07147_1.94d	0.46797878722008013	694	781	0.156	0.14	-0.016
ZNF684_M09385_1.94d	0.46909413895680174	168	247	0.101	0.089	-0.012
ZNF816_ZNF816.RCADE	0.4692750125047799	1177	1861	0.12	0.106	-0.013
ZNF75D_ZNF75D.RCADE	0.4706986319746771	162	188	0.117	0.106	-0.011
SOX1_M02182_1.94d	0.4800314605420407	49	77	0.1	0.143	0.043
RBAK_RBAK.RCADE	0.48698108032696363	1769	2077	0.128	0.116	-0.012
ZNF616_ZNF616.RCADE	0.490707045394408	209	247	0.134	0.121	-0.013
HOXA13_M09621_1.94d	0.4909143678405723	43	77	0.1	0.065	-0.035
YY1_M09317_1.94d	0.4953806420337572	125	181	0.144	0.155	0.011
ZNF35_M07124_1.94d	0.4980881683155932	123	301	0.033	0.047	0.014
ZNF492_ZNF492.RCADE	0.4984675018389201	1228	1891	0.054	0.067	0.013
MEF2A_M05890_1.94d	0.5011404080512689	43	90	0.1	0.067	-0.033
POU3F2_M09082_1.94d	0.5020911543503108	47	89	0.1	0.067	-0.033
ZNF334_ZNF334.RCADE	0.5058786814328418	92	189	0.065	0.048	-0.018
NKX2-1_M08975_1.94d	0.5107499726498954	70	149	0.1	0.074	-0.026
FOXP1_M08697_1.94d	0.511544408331964	60	73	0.1	0.068	-0.032
ZNF548_ZNF548.RCADE	0.5145691345417298	5503	6355	0.159	0.15	-0.009
ZNF436_M10428_1.94d	0.5184613180340787	800	1014	0.147	0.134	-0.013
T_M09977_1.94d	0.5223693343064185	81	157	0.074	0.089	0.015
YY1_M10305_1.94d	0.5226067693210346	77	98	0.13	0.153	0.023
ZNF524_M09377_1.94d	0.5279525832746377	86	99	0.163	0.141	-0.021
ZNF674_ZNF674.RCADE	0.5320896829282447	308	336	0.182	0.167	-0.015
ZNF667_M10377_1.94d	0.5349917376501372	162	220	0.179	0.168	-0.011
SOX7_M06111_1.94d	0.5367506846401471	61	97	0.1	0.072	-0.028
ZNF28_ZNF28.RCADE	0.5371127335410558	2244	3027	0.209	0.22	0.012
TBR1_M06149_1.94d	0.5408726107253237	43	72	0.1	0.139	0.039
ONECUT3_M05972_1.94d	0.5421915746313264	60	186	0.1	0.075	-0.025
PRDM4_M09085_1.94d	0.5431123958339822	100	114	0.14	0.158	0.018
RUNX1_M09108_1.94d	0.5434790186928053	70	188	0.1	0.128	0.028
CDX1_M08523_1.94d	0.5454861552878688	34	75	0.1	0.067	-0.033
GLIS1_M05765_1.94d	0.5468863765237361	83	81	0.12	0.099	-0.022
ZNF573_ZNF573.RCADE	0.5482706863714879	420	528	0.148	0.134	-0.013
RELB_M06749_1.94d	0.5488721374289771	219	307	0.146	0.134	-0.013
STAT4_M06797_1.94d	0.5494514430000541	158	258	0.12	0.112	-0.008
ZNF100_ZNF100.RCADE	0.550666992414853	2918	2778	0.155	0.166	0.011
ZNF282_M09351_1.94d	0.5523765805110132	213	302	0.099	0.086	-0.012
ZNF713_M06251_1.94d	0.5620201066253859	52	106	0.1	0.132	0.032
ZNF439_ZNF439.MEME	0.5622772099630693	312	445	0.125	0.112	-0.013
ZNF322_M10383_1.94d	0.56281050543883	1478	1646	0.147	0.137	-0.011
BORCS8-MEF2B_M06400_1.94d	0.5629035463500289	109	193	0.064	0.078	0.014
ZNF527_ZNF527.RCADE	0.5651889852727707	1051	1377	0.121	0.11	-0.011
ZIM3_M10420_1.94d	0.5668982759342364	243	501	0.082	0.094	0.012
MYF5_M09828_1.94d	0.5669215605465587	53	75	0.1	0.133	0.033
THRA_M06211_1.94d	0.56872346740316	112	149	0.089	0.101	0.011
BPTF_M04009_1.94d	0.5687727608098716	115	171	0.07	0.058	-0.011
FOXR1_M08703_1.94d	0.5726922719225658	353	686	0.008	0.023	0.015
ZNF267_ZNF267.RCADE	0.5739326957962274	5853	6725	0.133	0.125	-0.007
ZNF671_ZNF671.RCADE	0.57435068295916	289	451	0.111	0.098	-0.013
STAT5A_M06793_1.94d	0.5744915826479235	96	163	0.125	0.11	-0.015
ETS1_M08647_1.94d	0.5754960552221728	64	109	0.1	0.128	0.028
ZFP64_M10434_1.94d	0.5774280635411269	2117	1833	0.183	0.172	-0.011
DDIT3_M06487_1.94d	0.5837759993945865	62	85	0.1	0.129	0.029
ZKSCAN7_M10313_1.94d	0.5863581459848484	53	100	0.1	0.13	0.03
NR1D1_M08991_1.94d	0.5868025441460738	74	126	0.122	0.103	-0.018
TFAP2B_M09227_1.94d	0.5881871255825206	387	322	0.189	0.205	0.016
KLF10_M08865_1.94d	0.5915824554350291	5138	6167	0.127	0.119	-0.007
ZNF423_M06859_1.94d	0.5933529562053903	192	199	0.099	0.111	0.012
TFAP2B_M10002_1.94d	0.5961089923650449	526	612	0.171	0.158	-0.013
ZSCAN9_M09421_1.94d	0.5994933013776971	45	82	0.1	0.073	-0.027
ZNF134_M10355_1.94d	0.6030810010012615	223	392	0.13	0.117	-0.013
MAFF_M09793_1.94d	0.6039175968280572	156	191	0.141	0.157	0.016
SP2_M10360_1.94d	0.6043860341472272	2263	2136	0.163	0.153	-0.01
PAX1_M09041_1.94d	0.6069569760068592	109	274	0.22	0.234	0.013
ZBTB4_M06842_1.94d	0.6101772093552571	209	296	0.148	0.159	0.01
KLF11_M08878_1.94d	0.6115839846331035	2005	1897	0.165	0.154	-0.01
ZNF610_ZNF610.RCADE	0.6142538820783021	205	157	0.156	0.166	0.01
SCRT1_M09114_1.94d	0.6150587510761876	42	84	0.1	0.131	0.031
SCRT1_M09116_1.94d	0.6150587510761876	42	84	0.1	0.131	0.031
ZNF610_M10398_1.94d	0.6159525581740335	205	157	0.156	0.166	0.01
ZNF154_ZNF154.RCADE	0.6166679034888003	41	76	0.1	0.132	0.032
TOPORS_M04321_1.94d	0.622309711260697	534	824	0.058	0.069	0.011
ZNF891_ZNF891.RCADE	0.6228291694609795	1185	1278	0.17	0.16	-0.01
RELA_M05337_1.94d	0.6245803352747659	205	305	0.132	0.121	-0.01
AC138696.1_M09315_1.94d	0.6306577119693937	54	95	0.1	0.126	0.026
HKR1_HKR1.RCADE	0.632339984408401	4524	5093	0.129	0.123	-0.007
NR5A1_M09007_1.94d	0.6348444459298679	393	504	0.104	0.093	-0.011
ZNF81_ZNF81.RCADE	0.639117087524077	83	131	0.108	0.122	0.014
ZNF445_ZNF445.MEME	0.6404967817286575	67	101	0.1	0.079	-0.021
ZNF449_M10044_1.94d	0.6440378503207699	68	89	0.1	0.124	0.024
ZNF133_ZNF133.RCADE	0.6523478442786561	59	113	0.1	0.08	-0.02
MITF_M00255_1.94d	0.6534583356927698	78	113	0.244	0.257	0.013
ZNF821_M09405_1.94d	0.654811158389883	255	310	0.082	0.071	-0.011
INSM1_M06607_1.94d	0.6551112106012964	325	355	0.114	0.104	-0.01
ZNF444_M09371_1.94d	0.6577980444666847	5339	9464	0.137	0.131	-0.006
FOXD1_M09582_1.94d	0.6594079257397492	63	81	0.1	0.123	0.023
BCL6_M09453_1.94d	0.6601735003958982	52	80	0.1	0.125	0.025
POU2F2_M06003_1.94d	0.6603028033571563	75	104	0.053	0.067	0.014
ZNF135_M10312_1.94d	0.6619144281226019	649	1456	0.208	0.22	0.012
ZNF708_M10341_1.94d	0.6660966710479044	270	350	0.141	0.131	-0.009
RORA_M06062_1.94d	0.6686799624858039	59	76	0.1	0.079	-0.021
ZNF419_M10413_1.94d	0.6695613973217727	583	852	0.11	0.101	-0.009
ZNF311_ZNF311.MEME	0.6747049310909736	5999	5501	0.167	0.161	-0.006
ZSCAN5A_M09419_1.94d	0.6785646037503836	428	743	0.105	0.096	-0.01
ZNF789_ZNF789.RCADE	0.6843407515675445	316	495	0.098	0.107	0.009
ZNF140_M09333_1.94d	0.6849253186565316	60	75	0.1	0.08	-0.02
ZNF124_ZNF124.RCADE	0.6894733537050528	330	482	0.115	0.106	-0.009
OSR2_M09027_1.94d	0.6898397465581335	61	145	0.1	0.083	-0.017
PBX1_M06714_1.94d	0.6916050976078182	61	74	0.1	0.122	0.022
ZNF132_ZNF132.RCADE	0.6921921253697472	4563	7564	0.08	0.075	-0.005
KLF10_M08863_1.94d	0.6963849408073767	3230	3408	0.13	0.124	-0.006
TBX2_M09209_1.94d	0.6998434187354148	108	147	0.12	0.129	0.009
RXRG_M06075_1.94d	0.7009712301287038	544	1176	0.114	0.125	0.011
ZNF85_ZNF85.RCADE	0.7062436295205674	254	386	0.114	0.122	0.008
ATOH1_M09557_1.94d	0.7063628649994291	317	729	0.155	0.165	0.01
MBD2_M06638_1.94d	0.706787678849055	439	328	0.178	0.168	-0.01
HINFP_M05789_1.94d	0.7117340301809787	294	246	0.18	0.191	0.011
ZFP2_M07132_1.94d	0.7134556517012927	159	303	0.151	0.145	-0.006
NFE2_M08957_1.94d	0.7158943607878395	135	161	0.252	0.242	-0.01
NR4A1_M09892_1.94d	0.7205471551552627	70	111	0.1	0.117	0.017
FEZF1_M10319_1.94d	0.7277220319468831	224	403	0.138	0.132	-0.007
KLF17_M08880_1.94d	0.7291866147911292	664	824	0.099	0.092	-0.007
IRX1_M08851_1.94d	0.7303924415131322	34	75	0.1	0.08	-0.02
MITF_M09241_1.94d	0.7313382704722209	86	119	0.244	0.252	0.008
ZNF486_ZNF486.MEME	0.7332863218345191	158	140	0.209	0.214	0.005
ZNF44_ZNF44.RCADE	0.7337685091182993	3719	3859	0.148	0.143	-0.005
NR5A1_M10142_1.94d	0.7343465338847984	135	209	0.104	0.11	0.006
ZNF816_M10368_1.94d	0.7356751380133898	362	493	0.127	0.12	-0.007
SOX8_M06116_1.94d	0.7387676433719244	26	76	0.1	0.079	-0.021
ESRRA_M08633_1.94d	0.7410644682044462	322	448	0.09	0.083	-0.007
RFX1_M02098_1.94d	0.7418755711490083	246	309	0.077	0.084	0.007
ZNF705G_ZNF705G.MEME	0.7422383004434201	46	84	0.1	0.119	0.019
ZNF23_M09339_1.94d	0.7482108462322349	968	1043	0.13	0.137	0.007
STAT5A_M06792_1.94d	0.7609131147312274	60	150	0.1	0.087	-0.013
ZNF7_ZNF7.RCADE	0.7621874147403843	135	296	0.074	0.068	-0.007
CCDC169-SOHLH2_M09149_1.94d	0.7636116497312573	42	72	0.1	0.083	-0.017
BCL11A_M08508_1.94d	0.7638714521775305	24	165	0.1	0.121	0.021
GATA1_M09589_1.94d	0.7689530445874134	71	122	0.113	0.123	0.01
ZNF324_ZNF324A.RCADE	0.7717799187370635	236	2061	0.102	0.098	-0.004
SCRT2_M06080_1.94d	0.7739138020256674	51	104	0.1	0.115	0.015
SNAI2_M09145_1.94d	0.7821834529632008	69	125	0.1	0.088	-0.012
ZNF594_M10414_1.94d	0.7839976714891247	425	484	0.134	0.14	0.006
NR1I3_M07568_1.94d	0.7840919334561355	70	79	0.1	0.114	0.014
CLOCK_M08534_1.94d	0.7861652560012828	90	134	0.178	0.187	0.009
ZNF530_ZNF530.RCADE	0.7899228643700391	2053	2661	0.145	0.14	-0.004
ZNF479_ZNF479.RCADE	0.7965950153805041	405	492	0.128	0.134	0.006
BPTF_M06463_1.94d	0.7983673796546953	65	102	0.1	0.088	-0.012
ZNF621_M07151_1.94d	0.8003049143228291	642	785	0.143	0.149	0.006
ZNF281_M10446_1.94d	0.8016661933684359	5157	7591	0.158	0.155	-0.003
ZIC1_M09329_1.94d	0.8034051192046658	353	353	0.125	0.13	0.006
ZFP14_ZFP14.RCADE	0.804704554178631	1137	1556	0.127	0.122	-0.005
FEZF1_M07239_1.94d	0.8070293035211116	56	102	0.1	0.088	-0.012
ZNF69_ZNF69.MEME	0.8095742019911605	148	247	0.135	0.138	0.003
HSF4_M05842_1.94d	0.8115557967066829	119	191	0.084	0.089	0.005
PAX2_M09043_1.94d	0.8124899313418266	221	373	0.208	0.214	0.006
ZNF41_M10352_1.94d	0.8142724173178699	806	1446	0.167	0.163	-0.005
PAX5_M05982_1.94d	0.8155184685632182	94	257	0.255	0.249	-0.006
FOXA1_M09569_1.94d	0.8190253456559007	456	997	0.322	0.315	-0.007
HOXA10_M09614_1.94d	0.8202794753246396	42	80	0.1	0.087	-0.013
ZBTB49_M06234_1.94d	0.8224995699941736	68	90	0.1	0.111	0.011
ZNF534_ZNF534.RCADE	0.8264809175324055	584	650	0.123	0.118	-0.005
PPARA_M09921_1.94d	0.8361560353367625	559	1194	0.118	0.124	0.006
ZNF148_M09349_1.94d	0.839017896698056	3627	6319	0.163	0.16	-0.003
ZNF304_ZNF304.RCADE	0.839206902195553	10670	11492	0.154	0.152	-0.002
MAFF_M09798_1.94d	0.839319539317408	80	112	0.15	0.143	-0.007
ZNF714_ZNF714.RCADE	0.8433021564065524	203	331	0.138	0.142	0.004
ZBTB18_M06244_1.94d	0.8440393092736518	137	210	0.088	0.09	0.003
THRA_M10017_1.94d	0.8480291274955547	195	277	0.138	0.144	0.006
ZIK1_ZIK1.RCADE	0.8493319027129536	221	770	0.122	0.126	0.004
ZNF460_M09373_1.94d	0.852761788438432	585	599	0.113	0.109	-0.004
ZNF605_ZNF605.RCADE	0.853665035046839	675	822	0.151	0.147	-0.004
MEF2D_M05892_1.94d	0.8554508743885207	40	72	0.1	0.111	0.011
ZIC1_M09323_1.94d	0.8589858206659644	334	395	0.126	0.122	-0.004
TFAP2C_M06195_1.94d	0.8591592469504628	392	494	0.181	0.176	-0.005
ZNF513_M10396_1.94d	0.8636542018728952	1116	1767	0.048	0.045	-0.004
ZNF214_M10443_1.94d	0.8650152846254802	45	88	0.1	0.091	-0.009
RXRA_M06070_1.94d	0.8683020045432566	557	1200	0.12	0.125	0.005
NR1D1_M08989_1.94d	0.8706934694436935	99	145	0.141	0.138	-0.003
NR2F6_M05957_1.94d	0.8737422268769177	585	1250	0.118	0.122	0.004
FOXA1_M09573_1.94d	0.876246751513368	455	998	0.319	0.314	-0.005
ZNF440_ZNF440.RCADE	0.8774071215708361	107	187	0.121	0.118	-0.004
GLI1_M08727_1.94d	0.8786454419826527	248	254	0.121	0.118	-0.003
ZNF19_ZNF19.RCADE	0.8789667947662946	397	450	0.141	0.144	0.003
ZNF574_M10384_1.94d	0.8826890162687769	115	157	0.183	0.185	0.002
ZNF692_M10425_1.94d	0.8847873341730845	767	898	0.151	0.148	-0.003
ZNF213_M10324_1.94d	0.8858358168262421	396	442	0.187	0.183	-0.004
ZNF175_M10448_1.94d	0.8872243851268872	68	122	0.1	0.107	0.007
ZNF76_M10350_1.94d	0.8882792110509561	971	1235	0.181	0.178	-0.003
HIVEP1_M06846_1.94d	0.8918584419003757	161	210	0.13	0.129	-0.002
ZNF431_ZNF431.MEME	0.8960323831495287	480	631	0.133	0.136	0.003
MYCL_M07013_1.94d	0.8964833571995464	128	203	0.18	0.182	0.003
ZIC4_M06240_1.94d	0.8982225353230038	374	380	0.139	0.142	0.003
PATZ1_M04345_1.94d	0.909087577638666	994	1333	0.127	0.129	0.002
ATF4_M06454_1.94d	0.9094394152840866	214	329	0.079	0.082	0.003
SP1_M09179_1.94d	0.9100478512015234	1151	1257	0.151	0.149	-0.002
PRDM14_M06945_1.94d	0.9131159426524943	49	104	0.1	0.106	0.006
NKX2-1_M08973_1.94d	0.9143805385782569	32	75	0.1	0.093	-0.007
NKX2-1_M08974_1.94d	0.9143805385782569	32	75	0.1	0.093	-0.007
PLAG1_M02715_1.94d	0.914681071417717	834	995	0.098	0.101	0.002
PAX2_M05978_1.94d	0.9172078578792964	87	242	0.253	0.256	0.003
ZKSCAN3_M06246_1.94d	0.91731800065461	44	85	0.1	0.106	0.006
ZNF768_M10431_1.94d	0.9176569273273518	891	1135	0.108	0.106	-0.002
ZNF417_ZNF417.RCADE	0.9199432613265901	343	413	0.201	0.199	-0.003
RXRA_M09959_1.94d	0.9207313243090107	560	1191	0.121	0.124	0.003
RREB1_M02642_1.94d	0.9210754481037777	3075	4418	0.079	0.077	-0.002
TFAP2B_M10001_1.94d	0.9213458823124608	224	192	0.17	0.167	-0.003
ZNF543_ZNF543.RCADE	0.9216767666771448	2338	2248	0.154	0.153	-0.002
HMX1_M05793_1.94d	0.9221008497459402	55	76	0.1	0.105	0.005
NR4A1_M06696_1.94d	0.9234587196651735	94	153	0.16	0.157	-0.003
ZNF320_ZNF320.RCADE	0.9239786350832957	2924	3140	0.14	0.142	0.002
ZNF320_M10320_1.94d	0.9278971577866949	3274	3510	0.135	0.133	-0.001
SPI1_M06138_1.94d	0.9322936893203422	168	2091	0.125	0.126	0.001
GLIS2_M08731_1.94d	0.9327762710088925	340	545	0.082	0.084	0.002
MYNN_M10435_1.94d	0.9348278981728855	91	132	0.066	0.068	0.002
NRF1_M05963_1.94d	0.9362094560484533	265	230	0.325	0.322	-0.003
ZNF701_ZNF701.RCADE	0.937589222564339	285	391	0.158	0.156	-0.002
ESRRA_M08639_1.94d	0.9384979618213928	331	444	0.091	0.092	0.002
HES6_M08756_1.94d	0.9391723885205937	52	73	0.1	0.096	-0.004
ZSCAN30_M10388_1.94d	0.9394881354754313	2000	2534	0.182	0.181	-0.001
MBNL2_M08908_1.94d	0.9426822267781299	110	114	0.209	0.211	0.001
WT1_M00579_1.94d	0.9490642968633924	636	676	0.099	0.098	-0.001
ZNF764_ZNF764.MEME	0.9500073846139069	175	204	0.109	0.108	-0.001
INSM1_M02710_1.94d	0.95053766765554	355	411	0.135	0.134	-0.001
HIC1_M08769_1.94d	0.9505831118666023	74	87	0.095	0.092	-0.003
FOXD1_M09581_1.94d	0.9509649712822759	49	93	0.1	0.097	-0.003
ZNF37A_M10345_1.94d	0.9551847334151324	809	1914	0.078	0.077	-0.001
NFYC_M06674_1.94d	0.9630584106725075	169	203	0.201	0.202	0.001
ZNF140_M10354_1.94d	0.9632224020540796	493	578	0.148	0.147	-0.001
BHLHA15_M00224_1.94d	0.9676334974749382	35	82	0.1	0.098	-0.002
ZFX_M06848_1.94d	0.970983106762321	3622	3746	0.179	0.178	-0.001
NR2C2_M05948_1.94d	0.9741802784536518	581	1220	0.119	0.12	0.001
ZNF300_ZNF300.MEME	0.9766428082463583	2142	3392	0.096	0.095	-0.0
NR2F1_M05951_1.94d	0.9872274320054618	609	1282	0.118	0.118	-0.0
ZSCAN22_M10335_1.94d	0.990448561030936	2250	2303	0.122	0.122	-0.0
ZNF266_ZNF266.RCADE	0.9945681106806724	229	321	0.109	0.109	-0.0
ZFP1_M10308_1.94d	0.9952047003370506	102	183	0.049	0.049	0.0
ZNF224_M10440_1.94d	0.9977899394946825	773	1079	0.082	0.082	0.0
GMEB1_M08733_1.94d	1.0	1	1	0.1	0.1	0.0
DMBX1_M05620_1.94d	1.0	6	4	0.1	0.1	0.0
SIX1_M09131_1.94d	1.0	4	4	0.1	0.1	0.0
ZBED1_M09284_1.94d	1.0	3	3	0.1	0.1	0.0
ZBED1_M06233_1.94d	1.0	3	1	0.1	0.1	0.0
HSFY1_M09728_1.94d	1.0	5	3	0.1	0.1	0.0
HSFY2_M05845_1.94d	1.0	5	3	0.1	0.1	0.0
DBP_M08771_1.94d	1.0	6	11	0.1	0.1	0.0
E2F4_M06494_1.94d	1.0	4	5	0.1	0.1	0.0
GCM2_M05762_1.94d	1.0	2	4	0.1	0.1	0.0
MYBL2_M05924_1.94d	1.0	6	11	0.1	0.1	0.0
OVOL2_M09039_1.94d	1.0	4	5	0.1	0.1	0.0
ONECUT1_M09023_1.94d	1.0	2	2	0.1	0.1	0.0
ONECUT1_M09903_1.94d	1.0	2	2	0.1	0.1	0.0
ELK1_M09537_1.94d	1.0	13	10	0.1	0.1	0.0
ZNF32_M09355_1.94d	1.0	16	33	0.1	0.1	0.0
SMAD1_M09137_1.94d	1.0	7	10	0.1	0.1	0.0
FLI1_M05706_1.94d	1.0	14	26	0.1	0.1	0.0
ETV1_M05695_1.94d	1.0	14	26	0.1	0.1	0.0
ERF_M05673_1.94d	1.0	14	26	0.1	0.1	0.0
ERG_M05674_1.94d	1.0	14	26	0.1	0.1	0.0
SMAD3_M06083_1.94d	1.0	7	10	0.1	0.1	0.0
FEV_M05704_1.94d	1.0	14	26	0.1	0.1	0.0
PBX1_M01230_1.94d	1.0	7	7	0.1	0.1	0.0
ELK1_M05658_1.94d	1.0	14	26	0.1	0.1	0.0
ATOH7_M09990_1.94d	1.0	20	37	0.1	0.1	0.0
MYBL1_M05920_1.94d	1.0	5	10	0.1	0.1	0.0
ELK1_M08655_1.94d	1.0	29	52	0.1	0.1	0.0
ALX1_M05586_1.94d	1.0	8	30	0.1	0.1	0.0
DBP_M05613_1.94d	1.0	11	17	0.1	0.1	0.0
ZNF771_M09399_1.94d	1.0	14	32	0.1	0.1	0.0
ELF1_M09509_1.94d	1.0	42	62	0.1	0.1	0.0
ELK1_M08659_1.94d	1.0	37	52	0.1	0.1	0.0
ERG_M08653_1.94d	1.0	32	47	0.1	0.1	0.0
GATA1_M08713_1.94d	1.0	3	12	0.1	0.1	0.0
MIXL1_M08926_1.94d	1.0	3	2	0.1	0.1	0.0
ELK1_M00977_1.94d	1.0	24	36	0.1	0.1	0.0
TFE3_M06205_1.94d	1.0	27	40	0.1	0.1	0.0
GSC2_M05776_1.94d	1.0	6	5	0.1	0.1	0.0
OVOL1_M09035_1.94d	1.0	3	6	0.1	0.1	0.0
MAFA_M09011_1.94d	1.0	25	33	0.1	0.1	0.0
IRF6_M08835_1.94d	1.0	16	26	0.1	0.1	0.0
ETV5_M05699_1.94d	1.0	23	34	0.1	0.1	0.0
ELK4_M05660_1.94d	1.0	23	34	0.1	0.1	0.0
BATF_M08500_1.94d	1.0	10	19	0.1	0.1	0.0
HOMEZ_M05805_1.94d	1.0	10	12	0.1	0.1	0.0
IRF7_M08839_1.94d	1.0	20	26	0.1	0.1	0.0
ELF1_M09501_1.94d	1.0	38	52	0.1	0.1	0.0
HMX3_M05795_1.94d	1.0	7	12	0.1	0.1	0.0
ZNF771_M09401_1.94d	1.0	14	31	0.1	0.1	0.0
ETV6_M09550_1.94d	1.0	39	39	0.1	0.1	0.0
EHF_M05647_1.94d	1.0	32	41	0.1	0.1	0.0
ATF1_M10066_1.94d	1.0	61	58	0.1	0.1	0.0
IRF5_M08831_1.94d	1.0	18	27	0.1	0.1	0.0
CREB3L4_M10091_1.94d	1.0	65	69	0.1	0.1	0.0
EHF_M06390_1.94d	1.0	29	38	0.1	0.1	0.0
FOXF1_M04073_1.94d	1.0	29	33	0.1	0.1	0.0
ELF3_M05650_1.94d	1.0	33	53	0.1	0.1	0.0
ELF5_M05654_1.94d	1.0	33	47	0.1	0.1	0.0
HLF_M05791_1.94d	1.0	11	8	0.1	0.1	0.0
MECP2_M01775_1.94d	1.0	41	46	0.1	0.1	0.0
SPDEF_M06135_1.94d	1.0	15	15	0.1	0.1	0.0
ETV6_M05701_1.94d	1.0	30	38	0.1	0.1	0.0
ELK1_M09521_1.94d	1.0	49	64	0.1	0.1	0.0
HOXC13_M05829_1.94d	1.0	4	11	0.1	0.1	0.0
HOXD13_M05837_1.94d	1.0	4	11	0.1	0.1	0.0
HSFY1_M09727_1.94d	1.0	12	15	0.1	0.1	0.0
ATF2_M08481_1.94d	1.0	56	49	0.1	0.1	0.0
PROX1_M09088_1.94d	1.0	20	32	0.1	0.1	0.0
ZSCAN29_M09415_1.94d	1.0	12	17	0.1	0.1	0.0
HOXA10_M09609_1.94d	1.0	4	7	0.1	0.1	0.0
SKOR2_M09135_1.94d	1.0	16	29	0.1	0.1	0.0
ELK1_M10260_1.94d	1.0	44	61	0.1	0.1	0.0
SKOR1_M09133_1.94d	1.0	12	22	0.1	0.1	0.0
ZBTB2_M09292_1.94d	1.0	16	20	0.1	0.1	0.0
BACH1_M09446_1.94d	1.0	16	21	0.1	0.1	0.0
SIX1_M09121_1.94d	1.0	8	7	0.1	0.1	0.0
GATA1_M08711_1.94d	1.0	4	2	0.1	0.1	0.0
ATF6_M09435_1.94d	1.0	24	39	0.1	0.1	0.0
ZNF540_ZNF540.MEME	1.0	8	12	0.1	0.1	0.0
MAF_M10120_1.94d	1.0	37	40	0.1	0.1	0.0
POU3F4_M06014_1.94d	1.0	13	49	0.1	0.1	0.0
CDC5L_M03776_1.94d	1.0	13	27	0.1	0.1	0.0
ARNT_M00226_1.94d	1.0	26	46	0.1	0.1	0.0
ATF4_M08489_1.94d	1.0	39	46	0.1	0.1	0.0
ZBTB33_M06968_1.94d	1.0	44	37	0.1	0.1	0.0
TP63_M06215_1.94d	1.0	44	62	0.1	0.1	0.0
TLX1_M09259_1.94d	1.0	22	37	0.1	0.1	0.0
HSF5_M09724_1.94d	1.0	31	32	0.1	0.1	0.0
NFAT5_M08955_1.94d	1.0	49	58	0.1	0.1	0.0
HESX1_M05782_1.94d	1.0	27	28	0.1	0.1	0.0
MIXL1_M05906_1.94d	1.0	27	28	0.1	0.1	0.0
MESP1_M08924_1.94d	1.0	18	31	0.1	0.1	0.0
NKX1-1_M01370_1.94d	1.0	27	28	0.1	0.1	0.0
LBX2_M05870_1.94d	1.0	27	28	0.1	0.1	0.0
GBX1_M05755_1.94d	1.0	27	28	0.1	0.1	0.0
E2F4_M05636_1.94d	1.0	23	26	0.1	0.1	0.0
ZNF174_M09335_1.94d	1.0	46	62	0.1	0.1	0.0
TCF3_M06175_1.94d	1.0	46	60	0.1	0.1	0.0
SREBF1_M09970_1.94d	1.0	37	62	0.1	0.1	0.0
CREBL2_M07230_1.94d	1.0	28	25	0.1	0.1	0.0
ZNF396_M09367_1.94d	1.0	14	20	0.1	0.1	0.0
ZNF415_M10315_1.94d	1.0	14	25	0.1	0.1	0.0
TCFL5_M09217_1.94d	1.0	56	59	0.1	0.1	0.0
XBP1_M06228_1.94d	1.0	33	42	0.1	0.1	0.0
IRX2_M05856_1.94d	1.0	19	31	0.1	0.1	0.0
MAF_M00424_1.94d	1.0	34	49	0.1	0.1	0.0
MYF5_M09843_1.94d	1.0	34	50	0.1	0.1	0.0
ATF6_M10064_1.94d	1.0	30	47	0.1	0.1	0.0
HOXA10_M09699_1.94d	1.0	5	6	0.1	0.1	0.0
TEF_M06185_1.94d	1.0	25	36	0.1	0.1	0.0
HOXA9_M05806_1.94d	1.0	5	7	0.1	0.1	0.0
GSX1_M01465_1.94d	1.0	20	52	0.1	0.1	0.0
HOXC11_M05822_1.94d	1.0	5	6	0.1	0.1	0.0
SOX1_M09157_1.94d	1.0	10	15	0.1	0.1	0.0
ARID5A_M00146_1.94d	1.0	10	17	0.1	0.1	0.0
TFEB_M06206_1.94d	1.0	35	59	0.1	0.1	0.0
HOXD12_M05834_1.94d	1.0	5	6	0.1	0.1	0.0
PAX3_M07571_1.94d	1.0	10	13	0.1	0.1	0.0
ZNF777_M10317_1.94d	1.0	35	45	0.1	0.1	0.0
OVOL2_M09037_1.94d	1.0	5	9	0.1	0.1	0.0
HMGA1_M06581_1.94d	1.0	10	22	0.1	0.1	0.0
SOX3_M09163_1.94d	1.0	10	15	0.1	0.1	0.0
ZNF385D_M09365_1.94d	1.0	5	15	0.1	0.1	0.0
HOXC12_M05827_1.94d	1.0	5	6	0.1	0.1	0.0
HOXA10_M09613_1.94d	1.0	5	6	0.1	0.1	0.0
NFIL3_M05938_1.94d	1.0	10	22	0.1	0.1	0.0
ATF2_M08542_1.94d	1.0	56	47	0.1	0.1	0.0
JUN_M10269_1.94d	1.0	26	21	0.1	0.1	0.0
JUN_M10271_1.94d	1.0	42	33	0.1	0.1	0.0
IRF4_M05848_1.94d	1.0	32	36	0.1	0.1	0.0
ARNT_M00267_1.94d	1.0	32	30	0.1	0.1	0.0
HSF5_M09723_1.94d	1.0	16	22	0.1	0.1	0.0
ARNT_M08470_1.94d	1.0	43	40	0.1	0.1	0.0
ARNT_M08469_1.94d	1.0	43	40	0.1	0.1	0.0
IRF4_M08843_1.94d	1.0	43	58	0.1	0.1	0.0
DRGX_M05623_1.94d	1.0	11	28	0.1	0.1	0.0
ETV2_M05696_1.94d	1.0	11	27	0.1	0.1	0.0
FOXC1_M05716_1.94d	1.0	33	56	0.1	0.1	0.0
ZNF345_M09361_1.94d	1.0	45	61	0.1	0.1	0.0
NEUROD2_M05927_1.94d	1.0	17	49	0.1	0.1	0.0
ATOH7_M00242_1.94d	1.0	17	49	0.1	0.1	0.0
ATOH1_M09462_1.94d	1.0	17	49	0.1	0.1	0.0
BATF3_M08502_1.94d	1.0	69	57	0.1	0.1	0.0
BARHL2_M05570_1.94d	1.0	23	36	0.1	0.1	0.0
VENTX_M10022_1.94d	1.0	23	36	0.1	0.1	0.0
ATF7_M08490_1.94d	1.0	52	46	0.1	0.1	0.0
POU4F1_M09911_1.94d	1.0	29	47	0.1	0.1	0.0
MYF5_M09836_1.94d	1.0	41	53	0.1	0.1	0.0
MESP1_M05902_1.94d	1.0	47	65	0.1	0.1	0.0
HHEX_M01568_1.94d	1.0	12	26	0.1	0.1	0.0
CEBPD_M05591_1.94d	1.0	6	6	0.1	0.1	0.0
ONECUT1_M07569_1.94d	1.0	6	5	0.1	0.1	0.0
SIX1_M09119_1.94d	1.0	6	13	0.1	0.1	0.0
CEBPE_M05592_1.94d	1.0	6	6	0.1	0.1	0.0
CEBPB_M05589_1.94d	1.0	6	6	0.1	0.1	0.0
CREB3_M10072_1.94d	1.0	49	53	0.1	0.1	0.0
NR4A2_M05962_1.94d	1.0	43	69	0.1	0.1	0.0
RBPJL_M07039_1.94d	1.0	37	34	0.1	0.1	0.0
ZBTB22_M09296_1.94d	1.0	44	57	0.1	0.1	0.0
SREBF2_M06141_1.94d	1.0	19	28	0.1	0.1	0.0
TFEC_M06207_1.94d	1.0	19	28	0.1	0.1	0.0
ATF6_M09436_1.94d	1.0	70	64	0.1	0.1	0.0
IRF4_M08829_1.94d	1.0	32	33	0.1	0.1	0.0
BCL6_M09454_1.94d	1.0	13	16	0.1	0.1	0.0
ZBTB7B_M09311_1.94d	1.0	27	37	0.1	0.1	0.0
IRX5_M05857_1.94d	1.0	27	32	0.1	0.1	0.0
NFIA_M05936_1.94d	1.0	41	56	0.1	0.1	0.0
ZNF433_ZNF433.RCADE	1.0	41	58	0.1	0.1	0.0
MITF_M09237_1.94d	1.0	48	68	0.1	0.1	0.0
LCOR_M02074_1.94d	1.0	42	57	0.1	0.1	0.0
CENPB_M05595_1.94d	1.0	14	17	0.1	0.1	0.0
SOX12_M09155_1.94d	1.0	7	12	0.1	0.1	0.0
DPRX_M05622_1.94d	1.0	14	30	0.1	0.1	0.0
FOXF1_M04169_1.94d	1.0	35	63	0.1	0.1	0.0
FOXL2_M08689_1.94d	1.0	7	12	0.1	0.1	0.0
ZNF653_M07152_1.94d	1.0	7	12	0.1	0.1	0.0
ATF3_M08483_1.94d	1.0	57	50	0.1	0.1	0.0
ZBTB48_M10336_1.94d	1.0	50	55	0.1	0.1	0.0
AR_M09001_1.94d	1.0	36	57	0.1	0.1	0.0
BBX_M08506_1.94d	1.0	36	43	0.1	0.1	0.0
IRF1_M08823_1.94d	1.0	29	35	0.1	0.1	0.0
SRY_M06144_1.94d	1.0	29	63	0.1	0.1	0.0
ATF3_M08485_1.94d	1.0	51	47	0.1	0.1	0.0
RARA_M10176_1.94d	1.0	44	50	0.1	0.1	0.0
MAF_M10114_1.94d	1.0	66	110	0.1	0.1	0.0
FOS_M08665_1.94d	1.0	52	46	0.1	0.1	0.0
CLOCK_M05596_1.94d	1.0	15	19	0.1	0.1	0.0
FOS_M08663_1.94d	1.0	53	48	0.1	0.1	0.0
ZNF232_M06242_1.94d	1.0	23	45	0.1	0.1	0.0
ZNF177_M09337_1.94d	1.0	23	52	0.1	0.1	0.0
PAX1_M05977_1.94d	1.0	31	36	0.1	0.1	0.0
BCL6B_M09457_1.94d	1.0	47	67	0.1	0.1	0.0
ZNF501_M09375_1.94d	1.0	55	53	0.1	0.1	0.0
ATOH1_M08945_1.94d	1.0	24	32	0.1	0.1	0.0
SIX1_M09125_1.94d	1.0	8	21	0.1	0.1	0.0
SIX1_M09123_1.94d	1.0	8	21	0.1	0.1	0.0
SIX1_M09127_1.94d	1.0	8	21	0.1	0.1	0.0
ZBTB20_M09294_1.94d	1.0	8	9	0.1	0.1	0.0
MTF1_M05917_1.94d	1.0	48	57	0.1	0.1	0.0
ATF7_M05568_1.94d	1.0	32	33	0.1	0.1	0.0
SOX21_M06102_1.94d	1.0	41	61	0.1	0.1	0.0
MECOM_M02602_1.94d	1.0	41	55	0.1	0.1	0.0
POU6F1_M10220_1.94d	1.0	25	56	0.1	0.1	0.0
ATOH1_M08512_1.94d	1.0	25	44	0.1	0.1	0.0
ZBTB7A_M09309_1.94d	1.0	25	29	0.1	0.1	0.0
ATOH1_M08492_1.94d	1.0	25	44	0.1	0.1	0.0
DUX1_M03009_1.94d	1.0	25	29	0.1	0.1	0.0
ATOH1_M09442_1.94d	1.0	25	44	0.1	0.1	0.0
ZNF8_M10347_1.94d	1.0	34	39	0.1	0.1	0.0
IRX1_M08847_1.94d	1.0	26	62	0.1	0.1	0.0
RORA_M10287_1.94d	1.0	26	55	0.1	0.1	0.0
FOXI1_M08679_1.94d	1.0	35	44	0.1	0.1	0.0
E2F1_M05625_1.94d	1.0	18	19	0.1	0.1	0.0
DMRT3_M00894_1.94d	1.0	27	52	0.1	0.1	0.0
MTF1_M08937_1.94d	1.0	36	70	0.1	0.1	0.0
ALX4_M05562_1.94d	1.0	18	43	0.1	0.1	0.0
CDC5L_M06466_1.94d	1.0	18	38	0.1	0.1	0.0
E2F7_M08596_1.94d	1.0	37	51	0.1	0.1	0.0
FOXP3_M08699_1.94d	1.0	28	35	0.1	0.1	0.0
LIN28A_M08897_1.94d	1.0	28	25	0.1	0.1	0.0
POU3F3_M06012_1.94d	1.0	28	64	0.1	0.1	0.0
ZNF410_M09369_1.94d	1.0	47	52	0.1	0.1	0.0
PAX9_M05986_1.94d	1.0	47	52	0.1	0.1	0.0
ZNF410_M06247_1.94d	1.0	38	62	0.1	0.1	0.0
TFCP2_M06204_1.94d	1.0	19	29	0.1	0.1	0.0
SOX2_M06107_1.94d	1.0	29	62	0.1	0.1	0.0
ZNF276_M09347_1.94d	1.0	29	45	0.1	0.1	0.0
FOXJ1_M01034_1.94d	1.0	39	45	0.1	0.1	0.0
E2F8_M05638_1.94d	1.0	39	67	0.1	0.1	0.0
NKX2-1_M08977_1.94d	1.0	49	70	0.1	0.1	0.0
TEAD2_M09221_1.94d	1.0	10	17	0.1	0.1	0.0
CEBPA_M08526_1.94d	1.0	10	7	0.1	0.1	0.0
DPF1_M08582_1.94d	1.0	20	34	0.1	0.1	0.0
ESX1_M05689_1.94d	1.0	41	47	0.1	0.1	0.0
GBX2_M05758_1.94d	1.0	41	47	0.1	0.1	0.0
EN1_M05665_1.94d	1.0	41	47	0.1	0.1	0.0
E2F3_M05632_1.94d	1.0	11	21	0.1	0.1	0.0
THAP12_M02286_1.94d	1.0	11	23	0.1	0.1	0.0
PROP1_M06027_1.94d	1.0	11	24	0.1	0.1	0.0
LHX6_M09778_1.94d	1.0	22	30	0.1	0.1	0.0
PHOX2B_M05991_1.94d	1.0	11	24	0.1	0.1	0.0
SRF_M06142_1.94d	1.0	34	47	0.1	0.1	0.0
TFCP2_M09235_1.94d	1.0	46	56	0.1	0.1	0.0
E2F7_M08594_1.94d	1.0	46	64	0.1	0.1	0.0
DMRT2_M08579_1.94d	1.0	23	43	0.1	0.1	0.0
POU4F2_M06016_1.94d	1.0	49	69	0.1	0.1	0.0
BORCS8-MEF2B_M08912_1.94d	1.0	39	58	0.1	0.1	0.0
E2F7_M05637_1.94d	1.0	40	59	0.1	0.1	0.0
ATOH1_M08947_1.94d	1.0	27	45	0.1	0.1	0.0
FOXQ1_M08701_1.94d	1.0	41	66	0.1	0.1	0.0
ZKSCAN1_M10311_1.94d	1.0	41	57	0.1	0.1	0.0
GCM1_M05761_1.94d	1.0	14	24	0.1	0.1	0.0
POU4F2_M06017_1.94d	1.0	43	70	0.1	0.1	0.0
BARX1_M08498_1.94d	1.0	29	50	0.1	0.1	0.0
OSR1_M09025_1.94d	1.0	15	21	0.1	0.1	0.0
ATOH7_M08749_1.94d	1.0	15	24	0.1	0.1	0.0
DMRTA1_M08577_1.94d	1.0	30	45	0.1	0.1	0.0
FOXO6_M05746_1.94d	1.0	46	67	0.1	0.1	0.0
IRX1_M08849_1.94d	1.0	16	50	0.1	0.1	0.0
AIRE_M06440_1.94d	1.0	32	58	0.1	0.1	0.0
TBX19_M06157_1.94d	1.0	49	70	0.1	0.1	0.0
BHLHE22_M05582_1.94d	1.0	33	46	0.1	0.1	0.0
ZBTB45_M09307_1.94d	1.0	17	27	0.1	0.1	0.0
PROX1_M06028_1.94d	1.0	19	16	0.1	0.1	0.0
ZBTB7C_M06237_1.94d	1.0	57	65	0.1	0.1	0.0
ZBTB7B_M06236_1.94d	1.0	19	21	0.1	0.1	0.0
TFDP1_M06816_1.94d	1.0	40	45	0.1	0.1	0.0
ARID5A_M00144_1.94d	1.0	20	36	0.1	0.1	0.0
FOXH1_M03020_1.94d	1.0	41	49	0.1	0.1	0.0
ZSCAN23_M09413_1.94d	1.0	42	62	0.1	0.1	0.0
ATOH1_M08943_1.94d	1.0	23	43	0.1	0.1	0.0
DMRTC2_M09488_1.94d	1.0	23	41	0.1	0.1	0.0
BARX1_M05575_1.94d	1.0	23	45	0.1	0.1	0.0
ZBTB32_M09300_1.94d	1.0	23	48	0.1	0.1	0.0
POU4F1_M09918_1.94d	1.0	25	53	0.1	0.1	0.0
TLX1_M09257_1.94d	1.0	27	32	0.1	0.1	0.0
DUXA_M05624_1.94d	1.0	33	59	0.1	0.1	0.0
MGA_M05904_1.94d	1.0	34	61	0.1	0.1	0.0
TLX1_M01240_1.94d	1.0	36	42	0.1	0.1	0.0
T_M09978_1.94d	1.0	45	52	0.1	0.1	0.0
E2F1_M09494_1.94d	1.0	47	43	0.1	0.1	0.0
