# Supplementary material for: The MUC5B-associated variant rs35705950 resides within an enhancer subject to lineage- and disease-dependent epigenetic remodeling
Source: JCI Insight. 2021 Jan 25;6(2):e144294. doi: 10.1172/jci.insight.144294 (PMC7934873; doi:10.1172/jci.insight.144294)
Supplement: Supplemental Data Set 1 [file jciinsight-6-144294-s076.zip › noTSS/best_curated_Human_TFs_p1e-6_grch38/A549_vs_B2B/A549PROseq_noTSS.tfit_merged_vs_B2B30PROseq_noTSS.tfit_merged_differential_md_scores.txt]

FOXA1_M08671_1.94d	1.4183456393002162e-23	116	105	0.172	0.048	-0.125
ZNF184_ZNF184.RCADE	1.0653975410603794e-21	148	175	0.196	0.103	-0.093
NR1I2_M07567_1.94d	1.3177162536439165e-19	171	114	0.275	0.105	-0.17
TCF4_M06176_1.94d	8.239236855483544e-16	98	123	0.306	0.154	-0.152
FOXA1_M09574_1.94d	1.5066548558621973e-13	154	136	0.188	0.037	-0.152
ATOH1_M09558_1.94d	3.599588367884943e-13	110	88	0.291	0.136	-0.155
ZNF280A_M10358_1.94d	1.085972881249931e-11	96	202	0.26	0.134	-0.127
CREB3L1_M05601_1.94d	3.310069089878044e-09	87	109	0.218	0.128	-0.09
HNF4A_M05803_1.94d	7.3921773492351785e-09	122	91	0.328	0.176	-0.152
PPARA_M09922_1.94d	2.7572096811397543e-07	102	125	0.088	0.152	0.064
MYCL_M07013_1.94d	1.4801230260780807e-06	128	177	0.18	0.096	-0.084
ZNF382_ZNF382.RCADE	2.7902950339183864e-06	155	186	0.129	0.086	-0.043
YY1_M09317_1.94d	4.476596344280256e-06	125	130	0.144	0.223	0.079
RORA_M10286_1.94d	8.590202250096478e-06	83	60	0.446	0.1	-0.346
ZNF250_M09341_1.94d	2.3491936104720885e-05	204	295	0.186	0.095	-0.091
NFKB1_M05943_1.94d	6.094547797503633e-05	214	283	0.206	0.085	-0.121
ZNF677_M10389_1.94d	6.431567952115389e-05	121	158	0.066	0.139	0.073
KLF1_M08883_1.94d	6.52859018044395e-05	399	388	0.266	0.16	-0.106
ZNF114_ZNF114.MEME	7.015016223799342e-05	149	147	0.107	0.122	0.015
ZIM3_ZIM3.RCADE	9.67714846793491e-05	113	147	0.088	0.163	0.075
PRDM4_M09085_1.94d	0.00010349656207223833	100	141	0.14	0.22	0.08
NFAT5_M05930_1.94d	0.00010529834291066732	171	172	0.199	0.145	-0.053
TGIF1_M09251_1.94d	0.00011064370907076886	79	118	0.139	0.059	-0.08
ZNF212_ZNF212.MEME	0.0001115717452029943	23283	24593	0.041	0.072	0.031
ZNF25_ZNF25.MEME	0.00011800742139296319	129	164	0.047	0.098	0.051
FOXC2_M05719_1.94d	0.00018756371617831963	87	93	0.172	0.043	-0.129
MYC_M06652_1.94d	0.000201870440711262	121	171	0.157	0.094	-0.063
ZNF555_ZNF555.MEME	0.0002770046206380336	1158	976	0.248	0.164	-0.084
BACH1_M06885_1.94d	0.0002803957029210892	323	292	0.347	0.236	-0.11
NFKB2_M05944_1.94d	0.00033319815604744243	201	301	0.224	0.116	-0.108
KLF1_M08867_1.94d	0.00036452537540372935	345	339	0.203	0.121	-0.082
PAX1_M09051_1.94d	0.0005336875573732315	109	145	0.22	0.297	0.076
ZNF382_M10422_1.94d	0.0005990524012085344	199	256	0.151	0.09	-0.061
PAX2_M09049_1.94d	0.0006251657503310377	122	160	0.205	0.269	0.064
ZNF565_ZNF565.RCADE	0.0007381381403507212	121	201	0.157	0.09	-0.067
ZNF287_ZNF287.RCADE	0.0008126163298398406	68864	75302	0.047	0.064	0.017
ZNF443_ZNF443.RCADE	0.0008218538414613807	14362	16739	0.046	0.078	0.032
GLIS2_M05766_1.94d	0.0008666612960811837	147	185	0.095	0.135	0.04
STAT2_M05474_1.94d	0.0008968809206404915	139	218	0.173	0.119	-0.053
GRHL2_M06916_1.94d	0.0009143658957737664	96	117	0.208	0.179	-0.029
ZNF181_ZNF181.RCADE	0.0009704043800527251	12831	15132	0.048	0.081	0.033
ZNF143_M09397_1.94d	0.0010361784730035114	225	283	0.196	0.131	-0.065
FOXB1_M05711_1.94d	0.0013842092282396897	79	82	0.19	0.098	-0.092
STAT6_M06798_1.94d	0.0015357298260341608	110	140	0.173	0.114	-0.058
ZNF442_ZNF442.RCADE	0.0015979458560701596	178	204	0.135	0.172	0.037
TEAD4_M06183_1.94d	0.001615899766279721	100	123	0.07	0.138	0.068
TEAD1_M06179_1.94d	0.0017548569689533257	100	123	0.07	0.138	0.068
PAX1_M09041_1.94d	0.0019329470058063573	109	145	0.22	0.29	0.069
ZNF770_M10379_1.94d	0.002053156578394284	11697	13811	0.056	0.087	0.031
ZNF282_M09351_1.94d	0.0021849807546830947	213	292	0.099	0.154	0.056
ZFP30_M10310_1.94d	0.002232944764536187	159	186	0.126	0.091	-0.034
ZNF18_M10343_1.94d	0.0022965350972988284	159	192	0.088	0.125	0.037
STAT4_M06797_1.94d	0.0025974097843765105	158	226	0.12	0.15	0.03
ZNF273_M10371_1.94d	0.0027526035407426544	110	114	0.064	0.149	0.085
ZNF148_M09349_1.94d	0.0029332507987345742	3627	3540	0.163	0.117	-0.046
ZNF620_ZNF620.RCADE	0.0029942000914639994	151	301	0.106	0.156	0.05
ZNF660_M09383_1.94d	0.003046583935988433	87	121	0.218	0.149	-0.07
ZNF708_ZNF708.RCADE	0.0033719573145138916	191	264	0.183	0.117	-0.066
ATOH7_M09817_1.94d	0.0033781353251213023	92	88	0.185	0.125	-0.06
ZNF791_ZNF791.MEME	0.003636284996877714	191	256	0.147	0.102	-0.045
ZNF552_ZNF552.MEME	0.0036977559507710626	72	73	0.264	0.137	-0.127
ZNF486_ZNF486.MEME	0.003720330712154409	158	180	0.209	0.267	0.058
ZNF571_ZNF571.RCADE	0.00432721866419337	17617	20553	0.079	0.102	0.023
ZNF235_ZNF235.MEME	0.004673277045766921	53666	60384	0.048	0.064	0.016
ZNF547_M10390_1.94d	0.004737290444754848	103	130	0.214	0.154	-0.06
KLF14_M05867_1.94d	0.00477941200712884	585	524	0.238	0.164	-0.073
ZNF519_ZNF519.RCADE	0.004985892239193797	10851	12559	0.093	0.12	0.027
ZNF146_M10372_1.94d	0.005041694580019012	414	702	0.056	0.125	0.07
SP1_M06128_1.94d	0.005174123887621285	2698	2416	0.218	0.166	-0.052
ZNF135_M10312_1.94d	0.005274963906400689	649	305	0.208	0.128	-0.08
HIVEP1_M06846_1.94d	0.005333434946029598	161	216	0.13	0.176	0.045
ZNF28_ZNF28.RCADE	0.0060081052635013055	2244	2109	0.209	0.156	-0.052
IRF1_M06920_1.94d	0.006223946271719428	140	241	0.136	0.183	0.047
ZNF764_ZNF764.MEME	0.006512209184959379	175	181	0.109	0.155	0.046
ZNF7_ZNF7.RCADE	0.006556312302868296	135	199	0.074	0.121	0.047
HNF1A_M05796_1.94d	0.006560317521287158	118	34	0.339	0.1	-0.239
EGR2_M05643_1.94d	0.0077616334192533625	371	422	0.137	0.209	0.071
FOXA1_M09573_1.94d	0.00788585768323595	455	174	0.319	0.236	-0.083
NFKB2_M08965_1.94d	0.008067383232183591	160	222	0.156	0.113	-0.044
HNF1B_M05798_1.94d	0.008398967836274203	117	31	0.342	0.1	-0.242
PAX2_M05978_1.94d	0.008943351479646713	87	109	0.253	0.321	0.068
FOXA1_M09569_1.94d	0.010052539098110337	456	173	0.322	0.243	-0.08
ZNF675_M10406_1.94d	0.01084640233856498	195	265	0.149	0.098	-0.051
ZNF121_M10357_1.94d	0.011167722250258366	9099	10787	0.069	0.095	0.026
ZNF467_M10385_1.94d	0.011680694007346231	4563	5119	0.15	0.115	-0.035
NFIA_M08959_1.94d	0.012144341060719727	470	602	0.253	0.184	-0.069
ZNF281_M10446_1.94d	0.01231952862945334	5157	5321	0.158	0.123	-0.035
ZNF223_ZNF223.MEME	0.012412947095972779	526	594	0.181	0.118	-0.063
ZNF69_ZNF69.MEME	0.012639870595008651	148	216	0.135	0.176	0.041
TCF7L1_M06178_1.94d	0.012671260741802689	113	134	0.124	0.075	-0.049
NFIB_M05937_1.94d	0.01317968159822266	170	275	0.212	0.153	-0.059
NR6A1_M09009_1.94d	0.014399759158194001	158	214	0.101	0.145	0.044
USF1_M09265_1.94d	0.015062660068493657	134	153	0.201	0.176	-0.025
USF1_M09267_1.94d	0.015062660068493657	134	153	0.201	0.176	-0.025
NFYB_M03040_1.94d	0.01629575762872717	233	347	0.163	0.11	-0.054
MAFK_M05885_1.94d	0.0163760201728719	84	108	0.095	0.139	0.044
ZNF597_M09381_1.94d	0.017125596718674967	143	155	0.189	0.161	-0.028
GFI1_M08723_1.94d	0.01729756654762298	143	160	0.119	0.1	-0.019
ETV6_M05700_1.94d	0.017583170130585694	112	136	0.241	0.199	-0.043
ZNF793_ZNF793.RCADE	0.017720269752738254	283	410	0.078	0.132	0.054
ZNF334_ZNF334.RCADE	0.018588486566043522	92	145	0.065	0.124	0.059
HNF1B_M05797_1.94d	0.01880914095322312	106	31	0.311	0.1	-0.211
EGR1_M08604_1.94d	0.018913401803200884	499	572	0.134	0.196	0.062
GLI2_M05763_1.94d	0.01904527346991104	221	277	0.14	0.094	-0.046
ZNF528_ZNF528.RCADE	0.021102395455049727	219	267	0.183	0.135	-0.048
TGIF1_M09243_1.94d	0.02155589725629287	88	124	0.114	0.065	-0.049
WT1_M00579_1.94d	0.022325423848651833	636	759	0.099	0.152	0.052
NFIA_M08961_1.94d	0.02267496889311629	287	419	0.223	0.158	-0.065
ZNF136_ZNF136.RCADE	0.02376467844911369	536	334	0.013	0.078	0.065
ZNF75A_M06254_1.94d	0.023910499190909148	155	209	0.142	0.105	-0.037
ZNF778_ZNF778.RCADE	0.0240539212472556	211	244	0.185	0.143	-0.041
NFIA_M05935_1.94d	0.02406314287080467	163	274	0.215	0.157	-0.058
EGR1_M05640_1.94d	0.02487566851684174	455	516	0.141	0.2	0.059
RFX1_M09096_1.94d	0.024879117845095465	174	233	0.299	0.223	-0.076
SMAD1_M06764_1.94d	0.025412316035520542	444	572	0.212	0.159	-0.053
ZFP14_M10309_1.94d	0.02557080399030081	334	440	0.174	0.12	-0.053
GLI4_M10337_1.94d	0.025901943243731046	233	319	0.09	0.138	0.048
KLF16_M05868_1.94d	0.026019321174112743	2283	2026	0.21	0.166	-0.044
NFIX_M05942_1.94d	0.026671851187876166	176	305	0.205	0.148	-0.057
IRF9_M08845_1.94d	0.027204638669965246	55	75	0.1	0.253	0.153
ATF2_M08540_1.94d	0.027589398487218718	78	93	0.244	0.204	-0.039
ZNF141_ZNF141.RCADE	0.027623201055944343	2159	2244	0.186	0.146	-0.04
ZBTB6_M06843_1.94d	0.027639186530481842	123	199	0.13	0.085	-0.045
ZNF35_M07124_1.94d	0.027652409246453808	123	159	0.033	0.063	0.03
NR2C1_M09871_1.94d	0.028050372383725937	77	120	0.117	0.167	0.05
TBX1_M02208_1.94d	0.029051636565703733	162	190	0.037	0.068	0.031
ZBTB4_M06841_1.94d	0.029370682447628235	102	132	0.176	0.121	-0.055
RFX1_M02098_1.94d	0.029591916697631535	246	338	0.077	0.127	0.05
FOXL1_M05736_1.94d	0.030313818473214453	78	100	0.154	0.07	-0.084
CTCF_M05451_1.94d	0.031079397214401536	1314	1274	0.218	0.169	-0.049
PRDM6_M10436_1.94d	0.031275160875628503	31919	35778	0.05	0.065	0.015
ZNF778_M10417_1.94d	0.031480290970212536	72	87	0.208	0.115	-0.093
HIVEP1_M06845_1.94d	0.031767508727231504	148	187	0.196	0.166	-0.03
ZNF34_M10393_1.94d	0.03230875280726604	366	469	0.142	0.1	-0.042
FOXD3_M08675_1.94d	0.03253901259937207	98	97	0.122	0.186	0.063
ZNF350_M10429_1.94d	0.034666020715111524	95	128	0.189	0.148	-0.041
ZNF621_ZNF621.MEME	0.03864514154780774	321	418	0.156	0.11	-0.046
ZNF16_M10342_1.94d	0.03894098787828288	261	347	0.149	0.11	-0.04
HES1_M00238_1.94d	0.03991739270288173	227	263	0.137	0.183	0.046
RFX2_M06048_1.94d	0.04113045696547293	238	296	0.282	0.216	-0.065
PAX5_M05982_1.94d	0.04249641426538867	94	126	0.255	0.302	0.046
ZNF41_M10352_1.94d	0.04326777002336341	806	944	0.167	0.125	-0.042
NRF1_M05963_1.94d	0.04368507360342383	265	283	0.325	0.254	-0.07
EGR3_M05644_1.94d	0.04427069557953644	479	564	0.14	0.191	0.052
ATOH1_M09091_1.94d	0.0464548491742767	72	104	0.194	0.115	-0.079
ATF6_M09436_1.94d	0.047846126743683735	70	77	0.1	0.221	0.121
ZNF487_ZNF487.MEME	0.04852645895859118	18374	21263	0.052	0.069	0.017
ZNF2_ZNF2.MEME	0.04878730082971473	211	248	0.161	0.21	0.049
MBNL2_M08908_1.94d	0.050258566244081475	110	95	0.209	0.158	-0.051
MYCL_M08941_1.94d	0.051953567491379145	102	149	0.137	0.161	0.024
ZNF419_ZNF419.RCADE	0.052064283089538047	435	520	0.143	0.1	-0.043
ZNF219_M06854_1.94d	0.054412780126476275	1605	1831	0.075	0.109	0.033
ZNF570_ZNF570.RCADE	0.05491716201482415	189	244	0.101	0.066	-0.035
BHLHE40_M05580_1.94d	0.05509083449501607	392	498	0.038	0.092	0.054
ZNF324_ZNF324A.RCADE	0.05520700685827064	236	393	0.102	0.069	-0.033
CTCF_M10351_1.94d	0.05536613362696991	1613	1624	0.201	0.161	-0.041
STAT1_M06794_1.94d	0.056999082181937076	165	219	0.206	0.169	-0.037
SP1_M09177_1.94d	0.05732317852149968	979	939	0.231	0.184	-0.047
ELK1_M08656_1.94d	0.057410908120358636	90	128	0.244	0.203	-0.041
ATOH7_M09989_1.94d	0.05829256406549465	106	152	0.104	0.138	0.034
ZNF200_M10359_1.94d	0.05859642895125035	120	157	0.25	0.28	0.03
HES1_M08751_1.94d	0.061807156168810974	570	706	0.067	0.113	0.047
ETV6_M09549_1.94d	0.06189644253871875	105	163	0.162	0.209	0.047
USF1_M06218_1.94d	0.06271415569788272	73	88	0.274	0.227	-0.047
HSF2_M08819_1.94d	0.06413048621442476	111	139	0.072	0.108	0.036
ZNF667_M10377_1.94d	0.0641331832189472	162	204	0.179	0.147	-0.032
GLIS1_M05765_1.94d	0.06524414302021204	83	75	0.12	0.187	0.066
HES5_M08757_1.94d	0.06656486589570589	544	646	0.061	0.107	0.046
BATF3_M08502_1.94d	0.06835502894647887	69	76	0.1	0.211	0.111
ZNF90_ZNF90.RCADE	0.06854322338430252	629	772	0.052	0.093	0.041
ATF1_M08544_1.94d	0.07115456419155759	79	86	0.241	0.209	-0.031
ZNF354B_ZNF354B.RCADE	0.07152991415935785	198	168	0.02	0.065	0.045
ZNF496_ZNF496.MEME	0.07229932531132377	10549	12251	0.047	0.066	0.019
RARA_M10181_1.94d	0.07395239024156142	1197	1457	0.043	0.08	0.037
ELK1_M09521_1.94d	0.07626849709636468	49	81	0.1	0.222	0.122
TBX2_M09209_1.94d	0.07639929303940655	108	142	0.12	0.077	-0.043
NFYB_M06673_1.94d	0.07677443291123395	178	193	0.197	0.161	-0.036
ZNF440_ZNF440.RCADE	0.07765517458517779	107	137	0.121	0.08	-0.041
ZNF317_M10421_1.94d	0.07993155651304888	76	115	0.145	0.087	-0.058
ZNF417_ZNF417.RCADE	0.08021614367171052	343	369	0.201	0.16	-0.041
ZNF671_ZNF671.RCADE	0.08172041841840418	289	372	0.111	0.07	-0.041
REST_M02696_1.94d	0.08180149741904229	384	527	0.167	0.127	-0.04
HSF1_M08813_1.94d	0.08232374823590478	85	109	0.071	0.128	0.058
ZNF550_ZNF550.RCADE	0.08381134613004206	296	479	0.152	0.117	-0.035
ZNF684_M09385_1.94d	0.08475386134658143	168	214	0.101	0.126	0.025
ZNF423_M06859_1.94d	0.08488223617835779	192	203	0.099	0.133	0.034
ZNF225_ZNF225.MEME	0.08616496814200066	3599	4456	0.05	0.075	0.025
ZNF263_M09343_1.94d	0.08827748927385985	170	197	0.171	0.147	-0.023
RELB_M06749_1.94d	0.09300710151254896	219	262	0.146	0.115	-0.032
ZNF681_ZNF681.RCADE	0.09335579732972411	75	123	0.107	0.163	0.056
ZNF296_M09353_1.94d	0.10043832665341873	113	132	0.106	0.076	-0.03
MEIS1_M09078_1.94d	0.1033988859881619	79	116	0.101	0.129	0.028
ETS1_M08647_1.94d	0.10704259848371554	64	109	0.1	0.193	0.093
ZNF692_M10425_1.94d	0.10710240210711641	767	810	0.151	0.117	-0.034
ZNF610_M10398_1.94d	0.10721760491654098	205	216	0.156	0.19	0.034
ZNF610_ZNF610.RCADE	0.10721760491654098	205	216	0.156	0.19	0.034
DNMT1_M00879_1.94d	0.1102721180726933	2065	2343	0.134	0.165	0.031
ZNF423_M04652_1.94d	0.11381138300073343	176	179	0.091	0.123	0.032
SP4_M06130_1.94d	0.11435133304918299	1038	965	0.222	0.183	-0.038
RFX3_M06050_1.94d	0.11525867974355897	268	302	0.261	0.212	-0.049
ZNF331_M10437_1.94d	0.1158078721483226	1028	1242	0.185	0.152	-0.033
ZBTB1_M00608_1.94d	0.11736252252750383	215	245	0.126	0.159	0.034
ZNF85_M10363_1.94d	0.11970238996854898	110	131	0.1	0.13	0.03
ZNF774_M10380_1.94d	0.12103087933815625	11536	13204	0.079	0.093	0.014
ZNF823_ZNF823.RCADE	0.1224020074691114	4532	5101	0.058	0.08	0.022
TBX4_M06172_1.94d	0.12473921496893733	876	1121	0.026	0.063	0.037
ZNF329_M10387_1.94d	0.1251511923486597	643	865	0.184	0.149	-0.034
NFYC_M06674_1.94d	0.12627665454400708	169	186	0.201	0.177	-0.024
ZIC1_M09321_1.94d	0.12689050833803173	412	454	0.16	0.123	-0.037
RORA_M06061_1.94d	0.12713917244014544	122	190	0.123	0.095	-0.028
ELK1_M10260_1.94d	0.12763785218979296	44	77	0.1	0.208	0.108
ZNF562_ZNF562.MEME	0.12772360240848685	82	94	0.085	0.138	0.053
CREB3L4_M10091_1.94d	0.12785123859561795	65	90	0.1	0.189	0.089
ZSCAN4_M09417_1.94d	0.1295844720625377	155	211	0.129	0.109	-0.02
MEIS1_M06401_1.94d	0.12966701428300162	73	108	0.151	0.102	-0.049
TP53_M06704_1.94d	0.13192959189148615	270	386	0.196	0.155	-0.041
ZNF444_M09371_1.94d	0.132125341317516	5339	5603	0.137	0.117	-0.02
TGIF1_M06208_1.94d	0.13291033625235518	73	115	0.164	0.13	-0.034
ZNF692_M07147_1.94d	0.13585794825282174	694	729	0.156	0.123	-0.032
EBF1_M05639_1.94d	0.1363253395924635	186	226	0.14	0.106	-0.034
ZNF596_M10405_1.94d	0.13776814069806229	3882	4466	0.069	0.091	0.022
REL_M02665_1.94d	0.13817008048431145	150	176	0.18	0.159	-0.021
ATF1_M10066_1.94d	0.13841058502609835	61	73	0.1	0.192	0.092
CLOCK_M08534_1.94d	0.14318059527824467	90	111	0.178	0.126	-0.052
BCL11A_M05292_1.94d	0.14481224509278473	275	434	0.164	0.131	-0.032
ESRRA_M08639_1.94d	0.14490635910147953	331	433	0.091	0.122	0.032
SREBF1_M09969_1.94d	0.14553756979875826	591	701	0.09	0.123	0.033
ZNF157_ZNF157.RCADE	0.14660017149545618	296	411	0.101	0.136	0.035
ZNF460_ZNF460.RCADE	0.14664104524045582	4642	5106	0.131	0.151	0.02
ZNF264_ZNF264.RCADE	0.14804082199897076	490	582	0.122	0.153	0.03
ZNF189_M10331_1.94d	0.14813069049020616	677	916	0.139	0.108	-0.031
CEBPZ_M06474_1.94d	0.15047491874915292	91	132	0.11	0.152	0.042
T_M09977_1.94d	0.1511279900429291	81	134	0.074	0.045	-0.029
KLF10_M08868_1.94d	0.15226661955092685	1505	1668	0.177	0.149	-0.029
NFYA_M06672_1.94d	0.15890519469147213	175	188	0.194	0.17	-0.024
ZNF626_ZNF626.RCADE	0.15941125836243242	297	388	0.185	0.155	-0.031
FOXA1_M08669_1.94d	0.16165868389111793	76	63	0.184	0.1	-0.084
ZNF460_M09373_1.94d	0.162159333382906	585	682	0.113	0.145	0.032
ZIM3_M10420_1.94d	0.16299448998056465	243	312	0.082	0.109	0.027
ZNF669_M10411_1.94d	0.16396710634277933	211	226	0.156	0.124	-0.033
TP63_M06417_1.94d	0.16669437406895826	348	440	0.184	0.15	-0.034
AR_M05563_1.94d	0.16883471215129342	51	85	0.1	0.188	0.088
MECOM_M06525_1.94d	0.16933920174300499	68	73	0.1	0.041	-0.059
HES1_M08753_1.94d	0.17052604018520856	554	660	0.067	0.102	0.035
ESRRA_M08633_1.94d	0.17100446445880058	322	433	0.09	0.12	0.03
GFI1_M08721_1.94d	0.17225730427112074	149	168	0.101	0.083	-0.017
ZNF37A_M10345_1.94d	0.17550768511645698	809	987	0.078	0.105	0.027
IRF9_M05855_1.94d	0.1767682603356453	46	84	0.1	0.19	0.09
ZNF479_ZNF479.RCADE	0.1769763033934736	405	513	0.128	0.158	0.029
NR1I2_M08993_1.94d	0.1772773535077955	90	78	0.156	0.103	-0.053
ZSCAN31_M09357_1.94d	0.18301728544506268	75	85	0.173	0.118	-0.056
SPI1_M09193_1.94d	0.18451946093552052	96	126	0.177	0.151	-0.026
ZNF808_ZNF808.RCADE	0.18488110049073658	132	198	0.136	0.116	-0.02
YY1_M10305_1.94d	0.18496483338929903	77	81	0.13	0.185	0.055
ATOH1_M09557_1.94d	0.1851257329333933	317	265	0.155	0.117	-0.038
ZNF567_ZNF567.RCADE	0.18609130567981436	339	399	0.068	0.098	0.03
CDX1_M08523_1.94d	0.18733021277231332	34	74	0.1	0.203	0.103
ZNF317_ZNF317.RCADE	0.19151753933532678	584	286	0.024	0.063	0.039
GLI1_M08727_1.94d	0.1920530120359797	248	291	0.121	0.093	-0.028
TBX20_M06158_1.94d	0.19210984444444046	83	93	0.036	0.086	0.05
ZNF18_ZNF18.MEME	0.19706135321942975	367	469	0.112	0.141	0.029
MEIS1_M09076_1.94d	0.1972763742624838	83	129	0.133	0.101	-0.032
TEAD3_M06181_1.94d	0.19966801659276345	84	209	0.226	0.268	0.042
SP1_M09181_1.94d	0.20003954323516804	1398	1482	0.195	0.167	-0.027
ZNF574_M10384_1.94d	0.2001370228335183	115	149	0.183	0.168	-0.015
ZNF605_ZNF605.RCADE	0.2024220280271073	675	822	0.151	0.124	-0.027
FOXN2_M08691_1.94d	0.20336388062794697	119	146	0.151	0.116	-0.035
ZFP1_M10308_1.94d	0.20961857297691988	102	130	0.049	0.085	0.036
MITF_M09241_1.94d	0.2104976991510138	86	104	0.244	0.212	-0.033
ZNF384_M09363_1.94d	0.21137901585582652	117	157	0.179	0.153	-0.027
FIGLA_M05705_1.94d	0.21393543570481288	48	83	0.1	0.181	0.081
ZNF558_ZNF558.RCADE	0.21411176978045	494	577	0.057	0.087	0.03
ZNF675_ZNF675.RCADE	0.21450055242471677	743	899	0.162	0.135	-0.027
ZNF543_M10366_1.94d	0.2172839327720949	1677	2091	0.143	0.166	0.023
ZNF776_ZNF776.RCADE	0.21903243769498248	1118	1254	0.165	0.192	0.027
CREB3_M10072_1.94d	0.2205108899601277	49	72	0.1	0.181	0.081
ZNF76_M10350_1.94d	0.22070982423937813	971	1012	0.181	0.154	-0.027
HSF1_M08821_1.94d	0.22163016771270527	82	118	0.061	0.102	0.041
ZNF93_ZNF93.RCADE	0.22325032251791344	10852	11809	0.175	0.162	-0.013
HELT_M08761_1.94d	0.22892362665214716	383	477	0.047	0.082	0.035
TFCP2_M09261_1.94d	0.22894355496642438	68	90	0.1	0.167	0.067
NR1I3_M07568_1.94d	0.23015273281051385	70	71	0.1	0.169	0.069
ZNF224_ZNF224.RCADE	0.23076078533374078	1444	1793	0.043	0.066	0.023
TFAP2B_M06446_1.94d	0.23153743559484463	2374	2717	0.105	0.123	0.018
ZNF354A_ZNF354A.RCADE	0.2315560471043242	215	197	0.028	0.061	0.033
ZNF821_M09405_1.94d	0.2321748847429972	255	266	0.082	0.113	0.03
STAT5A_M04818_1.94d	0.23599768506883945	89	118	0.101	0.127	0.026
MEIS3_M05897_1.94d	0.2381825862010839	134	158	0.104	0.082	-0.022
ZNF589_M06860_1.94d	0.24088024597336244	156	169	0.179	0.195	0.016
TFAP2B_M10002_1.94d	0.24180820401302394	526	622	0.171	0.143	-0.028
HELT_M08767_1.94d	0.24290315195440249	391	488	0.049	0.082	0.033
HELT_M08763_1.94d	0.24290315195440249	391	488	0.049	0.082	0.033
KLF1_M08886_1.94d	0.24305799619864787	434	437	0.184	0.156	-0.029
ZNF816_M10368_1.94d	0.24483127919653558	362	447	0.127	0.152	0.025
ZNF331_ZNF331.RCADE	0.2459086993312477	422	528	0.161	0.134	-0.027
HES7_M05781_1.94d	0.24870093642305025	387	480	0.052	0.085	0.034
ZNF23_M09339_1.94d	0.249226259239122	968	1017	0.13	0.155	0.025
BACH1_M09445_1.94d	0.2554302225499192	122	139	0.352	0.388	0.036
ZNF528_M10374_1.94d	0.26039743188801723	117	154	0.171	0.149	-0.022
KLF11_M08872_1.94d	0.2626530782079096	1587	1740	0.176	0.153	-0.022
ZNF300_ZNF300.MEME	0.2653421164616766	2142	2578	0.096	0.115	0.019
ZNF534_ZNF534.RCADE	0.26649768475438496	584	580	0.123	0.148	0.025
AC138696.1_M09315_1.94d	0.2667117841755051	54	90	0.1	0.167	0.067
NFKB1_M10276_1.94d	0.2685252610489012	339	420	0.171	0.145	-0.026
TFAP2C_M06195_1.94d	0.2689648485923666	392	499	0.181	0.15	-0.031
ZSCAN10_M00592_1.94d	0.27008782897227623	131	143	0.198	0.182	-0.017
ZNF879_ZNF879.RCADE	0.27218122156347924	966	1117	0.035	0.06	0.025
ZFP82_M10394_1.94d	0.27270304183680616	126	147	0.127	0.109	-0.018
NR1H2_M06684_1.94d	0.2770474313556771	71	110	0.127	0.082	-0.045
ZNF708_M10341_1.94d	0.2787683672767144	270	306	0.141	0.118	-0.023
NR3C2_M05959_1.94d	0.27960098042189496	70	95	0.1	0.158	0.058
ZNF418_M10408_1.94d	0.2819708330727706	155	224	0.09	0.107	0.017
ZNF430_ZNF430.RCADE	0.2892407147680508	455	563	0.149	0.126	-0.023
NR5A1_M09007_1.94d	0.2897612692784808	393	531	0.104	0.128	0.024
HIC1_M08769_1.94d	0.2967810849799887	74	103	0.095	0.136	0.041
ZNF266_ZNF266.RCADE	0.3011429535415219	229	293	0.109	0.089	-0.02
ZNF582_ZNF582.RCADE	0.30475398298473944	319	440	0.185	0.211	0.026
NR3C1_M05958_1.94d	0.30763210730105117	68	97	0.1	0.155	0.055
SNAI1_M09139_1.94d	0.30829235027427493	188	208	0.149	0.13	-0.019
SNAI2_M09145_1.94d	0.3118432008374252	69	73	0.1	0.055	-0.045
ZNF787_M10060_1.94d	0.3130239122639247	1306	1653	0.053	0.071	0.019
ZNF662_ZNF662.RCADE	0.3137390386360587	967	1105	0.142	0.163	0.021
ZNF805_ZNF805.RCADE	0.31381078208261637	414	540	0.116	0.094	-0.021
OSR2_M09027_1.94d	0.3142501138962045	61	104	0.1	0.058	-0.042
ZSCAN22_M10335_1.94d	0.31917346056743656	2250	2539	0.122	0.139	0.017
FOXR1_M08703_1.94d	0.3229419241225602	353	447	0.008	0.036	0.027
MITF_M00255_1.94d	0.3246057281024627	78	95	0.244	0.211	-0.033
ATF4_M06454_1.94d	0.32637399334679906	214	268	0.079	0.101	0.021
ZNF283_ZNF283.RCADE	0.32643389521473754	7543	8643	0.143	0.155	0.012
ZNF485_ZNF485.RCADE	0.326793631687436	126	170	0.079	0.065	-0.015
ZSCAN30_M10388_1.94d	0.3273375573935047	2000	2426	0.182	0.165	-0.018
MNT_M05909_1.94d	0.3295896430655374	59	90	0.1	0.156	0.056
ZNF398_ZNF398.MEME	0.3310171667932549	6253	7607	0.068	0.08	0.012
ZNF267_ZNF267.RCADE	0.33154666682045386	5853	6596	0.133	0.146	0.013
SP1_M07528_1.94d	0.33221909928454885	1033	1147	0.1	0.119	0.019
ZNF492_ZNF492.RCADE	0.33228930631759035	1228	1417	0.054	0.073	0.019
ZIK1_ZIK1.RCADE	0.3347863376579564	221	321	0.122	0.14	0.018
YY2_M06231_1.94d	0.33493966799685504	96	126	0.177	0.151	-0.026
HES5_M05779_1.94d	0.33568202880451137	391	492	0.051	0.079	0.028
MLX_M08929_1.94d	0.3362304857708608	104	109	0.144	0.174	0.03
KMT2A_M00878_1.94d	0.33701442286761496	90	103	0.178	0.146	-0.032
INSM1_M06607_1.94d	0.3381569576459258	325	387	0.114	0.134	0.021
RFX5_M06055_1.94d	0.3400203523989842	258	288	0.252	0.222	-0.03
CLOCK_M08987_1.94d	0.3411431487607576	59	84	0.1	0.155	0.055
ZNF736_ZNF736.RCADE	0.3430565967870094	232	471	0.103	0.123	0.02
NR0B1_M06682_1.94d	0.34373447916545596	370	472	0.146	0.169	0.024
AR_M07575_1.94d	0.3450073528745822	68	93	0.1	0.151	0.051
PRDM1_M06024_1.94d	0.34724699393656633	110	210	0.173	0.152	-0.02
ZNF737_ZNF737.MEME	0.355085352097685	59	92	0.1	0.152	0.052
ZNF619_ZNF619.MEME	0.35551244176834707	1005	1088	0.164	0.184	0.02
NR1D1_M08989_1.94d	0.35662830278289004	99	137	0.141	0.124	-0.017
TLX1_M06827_1.94d	0.3619380669744694	281	396	0.192	0.169	-0.023
ETS1_M05692_1.94d	0.364980244057844	76	102	0.145	0.167	0.022
SP1_M09183_1.94d	0.3704977073625322	1403	1560	0.18	0.161	-0.019
ZFP14_ZFP14.RCADE	0.3717042028098002	1137	1436	0.127	0.11	-0.017
ZFP2_M07132_1.94d	0.37841331595555183	159	215	0.151	0.14	-0.011
SP8_M06131_1.94d	0.38172664290717084	1042	1132	0.168	0.149	-0.019
POU2F1_M06001_1.94d	0.38525549952448734	71	105	0.042	0.067	0.024
ZNF860_ZNF860.RCADE	0.38809029022210506	1234	1562	0.159	0.142	-0.017
ZNF254_ZNF254.RCADE	0.3915297713641075	252	312	0.147	0.128	-0.019
HAND1_M08969_1.94d	0.3939689259255571	456	568	0.191	0.169	-0.022
ZFP64_M10434_1.94d	0.39398088754258465	2117	2396	0.183	0.199	0.016
ATF2_M08479_1.94d	0.3968718444792153	72	85	0.236	0.224	-0.013
ZFP28_M10402_1.94d	0.3977646496330608	553	695	0.09	0.109	0.019
ZNF563_M10403_1.94d	0.3987622019116466	699	810	0.176	0.157	-0.019
ZNF354A_M10328_1.94d	0.4073899493184877	210	196	0.033	0.056	0.023
NR5A1_M10142_1.94d	0.4091735857842941	135	191	0.104	0.115	0.011
RXRA_M09959_1.94d	0.41229786686337544	560	306	0.121	0.098	-0.023
NFE2_M08957_1.94d	0.41428335315936426	135	139	0.252	0.273	0.022
ZNF483_ZNF483.RCADE	0.4188016419555223	449	529	0.163	0.144	-0.019
ZNF594_M10414_1.94d	0.42071780413124893	425	500	0.134	0.152	0.018
NR4A1_M06696_1.94d	0.42120264247812456	94	119	0.16	0.134	-0.025
ZNF707_ZNF707.RCADE	0.42402055822854656	413	521	0.138	0.121	-0.017
KLF15_M08874_1.94d	0.4270163926486824	2930	3193	0.136	0.149	0.013
ZNF182_ZNF182.RCADE	0.428191209053166	1167	1437	0.055	0.07	0.015
ZNF785_ZNF785.MEME	0.4285950607954264	14038	17225	0.051	0.044	-0.008
NKX2-1_M08975_1.94d	0.43157282156210375	70	91	0.1	0.066	-0.034
ZNF586_M10439_1.94d	0.43730416750191714	558	689	0.161	0.144	-0.018
ZNF98_M10322_1.94d	0.4407935029231079	1547	1760	0.067	0.081	0.014
ZNF35_M10404_1.94d	0.44357148768236465	604	698	0.118	0.102	-0.016
ZNF587_ZNF587.RCADE	0.4450409593042949	439	469	0.23	0.211	-0.019
VDR_M06221_1.94d	0.4456031857860271	77	82	0.117	0.085	-0.032
STAT2_M06795_1.94d	0.4459852575147025	207	288	0.155	0.139	-0.016
ZNF436_M10428_1.94d	0.44752980801871634	800	1048	0.147	0.132	-0.016
KLF1_M08884_1.94d	0.4512053219641693	1384	1575	0.09	0.103	0.013
PRDM9_PRDM9.RCADE	0.45937394076871574	11807	13668	0.11	0.117	0.007
HSF4_M05842_1.94d	0.4603448911044735	119	175	0.084	0.097	0.013
POU3F2_M06009_1.94d	0.46262058205940104	49	78	0.1	0.064	-0.036
ZNF180_ZNF180.RCADE	0.4684132685242416	24374	27054	0.135	0.141	0.006
ZNF768_M10431_1.94d	0.47090799463364164	891	1080	0.108	0.094	-0.014
ZNF680_ZNF680.RCADE	0.4736674071337791	262	335	0.137	0.122	-0.015
ZNF44_ZNF44.RCADE	0.47534450717914245	3719	4213	0.148	0.159	0.011
BHLHA15_M06569_1.94d	0.4801231663999507	122	163	0.09	0.098	0.008
ZBTB18_M06244_1.94d	0.48378427637537846	137	182	0.088	0.077	-0.011
ZNF84_ZNF84.RCADE	0.48569563006524286	820	994	0.133	0.119	-0.014
ZNF189_ZNF189.RCADE	0.48585512721550383	577	749	0.146	0.162	0.016
ZNF780A_ZNF780A.RCADE	0.48780075243762333	3121	3718	0.138	0.148	0.01
ZSCAN16_M09411_1.94d	0.48830784917463366	87	119	0.149	0.168	0.019
RUNX1_M09108_1.94d	0.488788376066408	70	96	0.1	0.135	0.035
ZFX_M02702_1.94d	0.48912168455901694	2634	3112	0.14	0.151	0.011
RXRA_M06070_1.94d	0.4901395959565392	557	307	0.12	0.101	-0.019
MAZ_M10356_1.94d	0.49033207288183944	1895	2175	0.1	0.111	0.012
SP1_M09185_1.94d	0.49061798852637806	1697	1860	0.177	0.163	-0.014
E2F6_M03012_1.94d	0.49313456582227444	578	639	0.149	0.166	0.017
ZNF529_ZNF529.MEME	0.5024954630168585	11857	13421	0.125	0.132	0.007
TFAP2B_M09227_1.94d	0.5082318627278206	387	398	0.189	0.209	0.02
KLF15_M08876_1.94d	0.5084020201111692	2148	2366	0.157	0.145	-0.012
ZFX_M06848_1.94d	0.5094059068863668	3622	4079	0.179	0.19	0.011
POU2F2_M06003_1.94d	0.5141437235560773	75	99	0.053	0.071	0.017
KLF1_M00600_1.94d	0.5152903946067724	1364	1302	0.204	0.189	-0.015
FOXJ2_M05730_1.94d	0.5154248270188138	68	72	0.1	0.069	-0.031
POU3F2_M10279_1.94d	0.5173175986860924	51	72	0.1	0.139	0.039
ATOH1_M09441_1.94d	0.5216891087141099	68	90	0.1	0.133	0.033
ZNF543_ZNF543.RCADE	0.5236169878865768	2338	2530	0.154	0.166	0.012
IRF3_M08827_1.94d	0.5261345045313187	168	212	0.143	0.156	0.013
XPA_M09278_1.94d	0.5276348943160438	751	471	0.095	0.11	0.016
ZNF782_ZNF782.RCADE	0.527743942181023	133	179	0.128	0.123	-0.005
GLIS2_M08731_1.94d	0.5298620072690077	340	405	0.082	0.096	0.014
KLF1_M08888_1.94d	0.5310501047321627	1298	1495	0.097	0.108	0.011
GLIS3_M05767_1.94d	0.5335496993728673	94	100	0.138	0.16	0.022
INSM1_M02710_1.94d	0.5369817100866756	355	395	0.135	0.122	-0.014
ZNF134_M10355_1.94d	0.5385667868429312	223	265	0.13	0.117	-0.013
ZNF439_ZNF439.MEME	0.5387192090153767	312	393	0.125	0.112	-0.013
KLF1_M00616_1.94d	0.539418454910533	1571	1562	0.211	0.198	-0.014
PPARA_M09921_1.94d	0.5395279160004537	559	308	0.118	0.101	-0.017
ZNF274_ZNF274.RCADE	0.5397367780525015	57	121	0.1	0.132	0.032
TGIF1_M09245_1.94d	0.5430368850810268	70	108	0.1	0.074	-0.026
ZNF320_M10320_1.94d	0.5443769741995155	3274	3814	0.135	0.126	-0.009
ZNF322_M10383_1.94d	0.544893780881492	1478	1737	0.147	0.159	0.011
ZNF101_ZNF101.RCADE	0.5472956395420834	445	544	0.157	0.143	-0.014
TBX15_M09201_1.94d	0.5502369089441193	124	148	0.089	0.101	0.013
ZNF787_M10059_1.94d	0.5521317711698893	165	202	0.158	0.163	0.006
PAX2_M09043_1.94d	0.5544071466002294	221	286	0.208	0.224	0.016
ZNF71_M10438_1.94d	0.5563093714801661	2370	3056	0.111	0.102	-0.009
ZNF701_ZNF701.RCADE	0.5618708554848368	285	319	0.158	0.144	-0.014
ZNF75D_ZNF75D.RCADE	0.5663146773712022	162	205	0.117	0.127	0.01
ZNF582_M10418_1.94d	0.5696249721276441	475	563	0.149	0.137	-0.013
STAT5A_M06793_1.94d	0.5710901124556685	96	136	0.125	0.11	-0.015
HAND1_M08971_1.94d	0.5711870029052528	376	482	0.181	0.166	-0.015
ZNF81_ZNF81.RCADE	0.5722862357377564	83	95	0.108	0.126	0.018
ZNF285_ZNF285.MEME	0.5748969279496152	89	88	0.135	0.114	-0.021
ZNF175_M10448_1.94d	0.5749213213078928	68	77	0.1	0.13	0.03
ZNF197_ZNF197.RCADE	0.5780648462632998	322	399	0.121	0.11	-0.011
ESRRA_M08637_1.94d	0.5812278392881822	129	189	0.078	0.09	0.012
ZNF573_ZNF573.RCADE	0.5820996554183836	420	482	0.148	0.135	-0.013
BPTF_M04009_1.94d	0.5854705824448635	115	122	0.07	0.082	0.012
PBX3_M06715_1.94d	0.5882163991660558	134	176	0.164	0.159	-0.005
ZNF627_ZNF627.RCADE	0.590592088444005	49	82	0.1	0.073	-0.027
SNAI2_M09147_1.94d	0.5923802416863613	66	80	0.1	0.075	-0.025
ZNF431_ZNF431.MEME	0.595990081638873	480	619	0.133	0.121	-0.012
ZNF432_ZNF432.RCADE	0.5968993881152855	32171	37904	0.078	0.081	0.004
ZFP3_M10419_1.94d	0.5988627011122225	151	189	0.106	0.111	0.005
ZNF506_ZNF506.MEME	0.6030057419221985	516	597	0.134	0.122	-0.011
MYNN_M10435_1.94d	0.6078048818091648	91	109	0.066	0.083	0.017
ZNF12_ZNF12.RCADE	0.6080303441304703	986	1111	0.181	0.169	-0.011
ZNF320_ZNF320.RCADE	0.612056496175484	2924	3401	0.14	0.132	-0.008
ZBTB43_M09305_1.94d	0.6186219778868258	132	141	0.091	0.085	-0.006
KLF1_M08881_1.94d	0.6207343057583027	1961	2109	0.13	0.138	0.008
ZSCAN31_M10415_1.94d	0.6209938875423915	86	127	0.14	0.126	-0.014
ZNF792_ZNF792.MEME	0.6250622987610034	6413	7076	0.166	0.172	0.007
RORA_M06062_1.94d	0.6284890389533913	59	79	0.1	0.127	0.027
ESRRB_M05685_1.94d	0.629889635187284	72	81	0.042	0.062	0.02
ZNF30_ZNF30.RCADE	0.6381691911461618	5023	6096	0.123	0.129	0.006
SP1_M09179_1.94d	0.6387008871715332	1151	1288	0.151	0.141	-0.01
ZNF669_ZNF669.RCADE	0.6414214440002926	83	94	0.145	0.128	-0.017
ZNF705G_ZNF705G.MEME	0.6415823789677915	46	79	0.1	0.076	-0.024
SPI1_M06138_1.94d	0.6423692082858943	168	342	0.125	0.117	-0.008
ZIC1_M09327_1.94d	0.6479357712697309	777	848	0.154	0.165	0.011
ZNF140_M10354_1.94d	0.648092783787461	493	579	0.148	0.138	-0.01
FEZF1_M07239_1.94d	0.6568027495118023	56	89	0.1	0.079	-0.021
RXRG_M06075_1.94d	0.6578709241611721	544	296	0.114	0.101	-0.013
ZNF682_M10316_1.94d	0.6619877016664127	388	430	0.175	0.165	-0.01
SP3_M06129_1.94d	0.6663523711376709	1435	1563	0.162	0.154	-0.009
RFX4_M06052_1.94d	0.6678991967744555	215	261	0.205	0.192	-0.013
ZNF224_M10440_1.94d	0.6705616053787518	773	952	0.082	0.09	0.009
ZNF480_ZNF480.RCADE	0.6708769214222372	178	254	0.118	0.126	0.008
ZNF124_ZNF124.RCADE	0.6770090128431581	330	449	0.115	0.125	0.01
TET1_M00880_1.94d	0.677837527842905	215	250	0.167	0.176	0.009
SPZ1_M06787_1.94d	0.67984618702934	106	139	0.208	0.201	-0.006
ZNF799_ZNF799.RCADE	0.6830734568108536	140	160	0.1	0.106	0.006
ZNF611_ZNF611.RCADE	0.6856515236513402	3924	4887	0.161	0.167	0.006
TGIF1_M09253_1.94d	0.6935287756732817	82	128	0.11	0.117	0.007
ZBTB49_M06234_1.94d	0.6941309440161489	68	74	0.1	0.081	-0.019
ZBTB26_M09298_1.94d	0.694676155491279	71	106	0.099	0.113	0.015
RBAK_RBAK.RCADE	0.6949905183137643	1769	2002	0.128	0.121	-0.007
ZNF716_ZNF716.RCADE	0.6960958952368735	81	136	0.099	0.11	0.012
HINFP_M05789_1.94d	0.7005686661559081	294	360	0.18	0.192	0.011
ZNF213_M10324_1.94d	0.7060688499822989	396	490	0.187	0.178	-0.009
ZSCAN1_M09407_1.94d	0.7066358863618811	213	343	0.094	0.087	-0.006
MAFF_M09793_1.94d	0.7072008162141856	156	170	0.141	0.129	-0.012
ZIC4_M06240_1.94d	0.7159492448198206	374	414	0.139	0.13	-0.009
ZNF816_ZNF816.RCADE	0.717008738741713	1177	1418	0.12	0.113	-0.007
ZNF324_M10329_1.94d	0.7180115350161653	226	296	0.062	0.054	-0.008
ZNF891_ZNF891.RCADE	0.7218574324843479	1185	1379	0.17	0.163	-0.007
ZNF530_ZNF530.RCADE	0.7222960180302894	2053	2415	0.145	0.151	0.006
SNAI1_M09141_1.94d	0.7271891228065752	249	302	0.1	0.093	-0.008
ZNF100_ZNF100.RCADE	0.7272532643727518	2918	3319	0.155	0.149	-0.006
ZNF789_ZNF789.RCADE	0.7274634317322546	316	444	0.098	0.09	-0.008
ZNF621_M07151_1.94d	0.7292483285418658	642	780	0.143	0.151	0.008
ZNF143_M06241_1.94d	0.7332062607843937	125	156	0.184	0.179	-0.005
TFAP2B_M10001_1.94d	0.7343210898467462	224	200	0.17	0.16	-0.01
BPTF_M06463_1.94d	0.7351428290408393	65	72	0.1	0.083	-0.017
ZNF674_ZNF674.RCADE	0.7370370537029788	308	331	0.182	0.19	0.009
MAF_M10114_1.94d	0.7380202367582518	66	103	0.1	0.117	0.017
ZNF311_ZNF311.MEME	0.7383933800598995	5999	6956	0.167	0.162	-0.005
THRA_M06211_1.94d	0.7461816469399989	112	157	0.089	0.096	0.006
ASCL1_M08474_1.94d	0.7477288899437563	349	431	0.146	0.155	0.009
POU1F1_M05999_1.94d	0.747818263014318	60	83	0.1	0.084	-0.016
ZNF468_ZNF468.RCADE	0.7497289015913494	2443	2835	0.116	0.121	0.005
ZNF880_ZNF880.RCADE	0.7520933345477584	21118	25235	0.09	0.088	-0.003
PATZ1_M04345_1.94d	0.7532032265517552	994	1089	0.127	0.133	0.006
FOXD1_M09581_1.94d	0.7532632796840806	49	72	0.1	0.083	-0.017
HKR1_HKR1.RCADE	0.7548200618982551	4524	5193	0.129	0.134	0.004
ZNF441_ZNF441.RCADE	0.7554172303783256	2231	2328	0.177	0.172	-0.006
ZNF341_M10427_1.94d	0.7560459527413546	12356	13915	0.134	0.131	-0.003
GLIS1_M08729_1.94d	0.75607331259937	771	931	0.095	0.088	-0.007
ZNF394_M10376_1.94d	0.7560913095213034	2582	2633	0.129	0.134	0.005
AR_M05564_1.94d	0.7585716725077488	75	127	0.173	0.181	0.008
ZNF548_ZNF548.RCADE	0.7594444020150104	5503	6528	0.159	0.163	0.004
TBX1_M09197_1.94d	0.7603031197867441	91	133	0.099	0.09	-0.009
ZNF714_ZNF714.RCADE	0.7615612011898283	203	264	0.138	0.144	0.006
ZIC1_M00636_1.94d	0.7622671217488252	200	208	0.145	0.139	-0.006
STAT3_M05480_1.94d	0.762657466241891	209	280	0.182	0.175	-0.007
TBX5_M06174_1.94d	0.7636260917303589	699	836	0.056	0.063	0.008
ZFP69B_ZFP69B.RCADE	0.7653273146563225	538	770	0.147	0.153	0.006
POU3F1_M06006_1.94d	0.765673026763722	54	71	0.1	0.085	-0.015
ZNF445_ZNF445.MEME	0.7662838049180878	67	78	0.1	0.115	0.015
ZNF513_M10396_1.94d	0.766506635545428	1116	1828	0.048	0.055	0.006
ZSCAN5C_M10321_1.94d	0.7730493097739061	85	97	0.176	0.186	0.009
NR2C2_M05948_1.94d	0.7757164788273803	581	325	0.119	0.111	-0.008
ZNF343_M09359_1.94d	0.777007764113449	217	248	0.175	0.181	0.006
ZNF554_M10386_1.94d	0.7770922010351689	1078	1329	0.139	0.134	-0.005
ASCL1_M08476_1.94d	0.7786457760829566	480	581	0.181	0.174	-0.007
ZNF580_M10051_1.94d	0.7796547384027698	571	751	0.098	0.092	-0.006
ZNF454_M10047_1.94d	0.7801830320026972	335	395	0.206	0.197	-0.009
ZNF740_M09391_1.94d	0.7821473943540103	1892	2163	0.086	0.092	0.005
PKNOX2_M05997_1.94d	0.783341165239344	89	131	0.124	0.13	0.006
PURA_M06743_1.94d	0.7847969345735465	5823	6807	0.119	0.115	-0.003
RREB1_M02642_1.94d	0.7858744292269971	3075	3683	0.079	0.074	-0.004
ZBTB14_M09286_1.94d	0.7861742688601616	422	414	0.175	0.167	-0.009
STAT5A_M06792_1.94d	0.7898824569421602	60	114	0.1	0.088	-0.012
MAFF_M09798_1.94d	0.7935493643007457	80	93	0.15	0.14	-0.01
KLF17_M08880_1.94d	0.7987836001498176	664	808	0.099	0.094	-0.005
ZNF682_ZNF682.RCADE	0.7994914713687716	3325	3716	0.162	0.166	0.004
BORCS8-MEF2B_M06400_1.94d	0.8112084673261085	109	130	0.064	0.069	0.005
ZNF132_ZNF132.RCADE	0.8114800727495834	4563	5837	0.08	0.083	0.003
ZNF680_M10401_1.94d	0.8116684355255943	128	163	0.102	0.098	-0.003
PBX1_M06714_1.94d	0.8141537508678891	61	71	0.1	0.113	0.013
ZNF584_ZNF584.RCADE	0.8162717035120564	84	90	0.119	0.111	-0.008
SP2_M10360_1.94d	0.8188826325533586	2263	2457	0.163	0.158	-0.004
ZNF527_ZNF527.RCADE	0.82197240260402	1051	1364	0.121	0.117	-0.004
MBD2_M06638_1.94d	0.8261317410830206	439	466	0.178	0.172	-0.006
ZIC1_M09329_1.94d	0.8295550456280094	353	376	0.125	0.12	-0.005
PLAG1_M02715_1.94d	0.8334585327448951	834	973	0.098	0.103	0.004
ZNF3_ZNF3.RCADE	0.8346702405685661	487	667	0.076	0.07	-0.006
ZKSCAN7_M10313_1.94d	0.835535262638939	53	90	0.1	0.111	0.011
ONECUT3_M05972_1.94d	0.835631606610677	60	89	0.1	0.09	-0.01
ZNF616_ZNF616.RCADE	0.8389877298418253	209	239	0.134	0.138	0.004
KLF10_M08865_1.94d	0.8398918753954282	5138	5684	0.127	0.129	0.003
KLF10_M08863_1.94d	0.844511076080794	3230	3600	0.13	0.127	-0.003
RBPJ_M00862_1.94d	0.849413819167385	105	127	0.076	0.079	0.003
ZIC1_M09323_1.94d	0.8522381286588866	334	392	0.126	0.13	0.004
ZBTB7A_M06235_1.94d	0.8578016815568594	82	92	0.134	0.141	0.007
ZFP69_ZFP69.RCADE	0.8583241447895849	147	213	0.116	0.113	-0.003
ZNF429_ZNF429.RCADE	0.8645378697500092	428	477	0.147	0.151	0.004
PLAGL1_M06723_1.94d	0.8677666341247431	383	465	0.131	0.127	-0.004
SPZ1_M04770_1.94d	0.8692434559221993	745	817	0.119	0.116	-0.003
ZFP90_ZFP90.RCADE	0.8695744121143207	89	93	0.112	0.118	0.006
ZNF33B_ZNF33B.RCADE	0.8698712072232119	86	116	0.081	0.086	0.005
ZNF85_ZNF85.RCADE	0.8768829085237352	254	333	0.114	0.111	-0.003
ZIM2_ZIM2.MEME	0.8800192536550698	3200	3591	0.139	0.136	-0.002
THRA_M10017_1.94d	0.8855775138284042	195	231	0.138	0.134	-0.004
PRDM14_M06945_1.94d	0.8857528639538613	49	74	0.1	0.108	0.008
ZNF260_M10375_1.94d	0.8871591244294189	1527	1924	0.126	0.129	0.003
ATF3_M09744_1.94d	0.8910535751674159	73	86	0.219	0.221	0.002
FEZF1_M10319_1.94d	0.8911494222343134	224	295	0.138	0.136	-0.003
NR2F1_M05951_1.94d	0.8937471407355335	609	369	0.118	0.122	0.004
ZNF304_ZNF304.RCADE	0.8951903362142295	10670	11710	0.154	0.155	0.001
ZNF416_M07145_1.94d	0.8974839771989053	172	230	0.11	0.109	-0.002
ZNF274_M09345_1.94d	0.8986356501060934	55	75	0.1	0.093	-0.007
ZNF490_M10444_1.94d	0.9002993627444186	182	242	0.11	0.107	-0.002
NR1D1_M08991_1.94d	0.9076748676088022	74	103	0.122	0.126	0.005
ZNF615_ZNF615.MEME	0.9130171231353554	83	118	0.096	0.093	-0.003
ZNF566_ZNF566.RCADE	0.9140116151209963	2635	3214	0.15	0.148	-0.002
KLF11_M08878_1.94d	0.9148806291765901	2005	2160	0.165	0.167	0.002
ZNF765_ZNF765.RCADE	0.92136687257287	2542	2883	0.176	0.174	-0.002
NR4A1_M09892_1.94d	0.9241279108870911	70	86	0.1	0.105	0.005
PRDM4_M06025_1.94d	0.9255475299737488	113	130	0.133	0.131	-0.002
ZBTB4_M06842_1.94d	0.9273507603732991	209	273	0.148	0.15	0.002
ZNF549_ZNF549.RCADE	0.9298170208507659	202	214	0.109	0.107	-0.001
ZNF704_M09387_1.94d	0.929978647634044	370	380	0.205	0.203	-0.003
ZNF383_ZNF383.RCADE	0.9332157743465151	8728	9781	0.138	0.139	0.001
TOPORS_M04321_1.94d	0.9356594807034401	534	651	0.058	0.06	0.002
NFE2_M05934_1.94d	0.9419061129728458	93	105	0.237	0.238	0.002
ZNF324B_ZNF324B.RCADE	0.9421776307148544	250	290	0.112	0.11	-0.002
ZNF524_M09377_1.94d	0.9424036074081097	86	115	0.163	0.165	0.002
RELA_M05337_1.94d	0.9478980854103014	205	263	0.132	0.133	0.001
SPIC_M06140_1.94d	0.9481123773977871	208	401	0.101	0.102	0.001
ZNF302_ZNF302.RCADE	0.9488335990170036	122	144	0.098	0.097	-0.001
ZNF74_ZNF74.MEME	0.95101119228705	185	223	0.097	0.099	0.001
NR2F6_M05957_1.94d	0.9536697922113849	585	344	0.118	0.116	-0.002
TBX2_M09205_1.94d	0.9600469643616107	225	308	0.124	0.123	-0.001
ZNF614_ZNF614.MEME	0.9605856324435493	167	206	0.132	0.131	-0.001
PAX6_M09045_1.94d	0.9635558875036379	119	150	0.092	0.093	0.001
RBAK_M09331_1.94d	0.9658813532863404	55	92	0.1	0.098	-0.002
TLX1_M06826_1.94d	0.9662895517167415	92	124	0.152	0.153	0.001
ESR1_M08629_1.94d	0.9667672223376359	139	174	0.165	0.167	0.001
ZNF248_ZNF248.RCADE	0.9711971169762312	67	122	0.1	0.098	-0.002
ZNF17_ZNF17.RCADE	0.9735475411872132	884	1012	0.186	0.185	-0.001
ZFP42_M10416_1.94d	0.9753438032039672	172	225	0.134	0.133	-0.0
ZNF419_M10413_1.94d	0.9781711602550174	583	716	0.11	0.11	0.001
ZSCAN9_M09421_1.94d	0.9802669238133698	45	71	0.1	0.099	-0.001
GATA1_M09589_1.94d	0.980976559443012	71	88	0.113	0.114	0.001
ZNF713_M06251_1.94d	0.9812127122304956	52	79	0.1	0.101	0.001
ZSCAN5A_M09419_1.94d	0.9865938411504639	428	597	0.105	0.106	0.0
ZNF19_ZNF19.RCADE	0.9939281577590087	397	439	0.141	0.141	0.0
ZNF484_ZNF484.RCADE	0.9976552853990468	3047	3697	0.129	0.129	0.0
GMEB1_M08733_1.94d	1.0	1	7	0.1	0.1	0.0
DMBX1_M05620_1.94d	1.0	6	5	0.1	0.1	0.0
SIX1_M09131_1.94d	1.0	4	3	0.1	0.1	0.0
ZBED1_M09284_1.94d	1.0	3	3	0.1	0.1	0.0
ZBED1_M06233_1.94d	1.0	3	3	0.1	0.1	0.0
HSFY1_M09728_1.94d	1.0	5	3	0.1	0.1	0.0
HSFY2_M05845_1.94d	1.0	5	1	0.1	0.1	0.0
DBP_M08771_1.94d	1.0	6	7	0.1	0.1	0.0
E2F4_M06494_1.94d	1.0	4	6	0.1	0.1	0.0
GCM2_M05762_1.94d	1.0	2	4	0.1	0.1	0.0
MYBL2_M05924_1.94d	1.0	6	5	0.1	0.1	0.0
OVOL2_M09039_1.94d	1.0	4	3	0.1	0.1	0.0
ONECUT1_M09023_1.94d	1.0	2	4	0.1	0.1	0.0
ONECUT1_M09903_1.94d	1.0	2	2	0.1	0.1	0.0
ELK1_M09537_1.94d	1.0	13	13	0.1	0.1	0.0
ZNF32_M09355_1.94d	1.0	16	30	0.1	0.1	0.0
SMAD1_M09137_1.94d	1.0	7	11	0.1	0.1	0.0
FLI1_M05706_1.94d	1.0	14	30	0.1	0.1	0.0
ETV1_M05695_1.94d	1.0	14	30	0.1	0.1	0.0
ERF_M05673_1.94d	1.0	14	30	0.1	0.1	0.0
ERG_M05674_1.94d	1.0	14	30	0.1	0.1	0.0
SMAD3_M06083_1.94d	1.0	7	11	0.1	0.1	0.0
FEV_M05704_1.94d	1.0	14	30	0.1	0.1	0.0
PBX1_M01230_1.94d	1.0	7	15	0.1	0.1	0.0
ELK1_M05658_1.94d	1.0	14	30	0.1	0.1	0.0
ATOH7_M09990_1.94d	1.0	20	34	0.1	0.1	0.0
MYBL1_M05920_1.94d	1.0	5	4	0.1	0.1	0.0
ELK1_M08655_1.94d	1.0	29	55	0.1	0.1	0.0
ALX1_M05586_1.94d	1.0	8	25	0.1	0.1	0.0
DBP_M05613_1.94d	1.0	11	11	0.1	0.1	0.0
ZNF771_M09399_1.94d	1.0	14	27	0.1	0.1	0.0
ELF1_M09509_1.94d	1.0	42	57	0.1	0.1	0.0
ELK1_M08659_1.94d	1.0	37	68	0.1	0.1	0.0
ERG_M08653_1.94d	1.0	32	54	0.1	0.1	0.0
GATA1_M08713_1.94d	1.0	3	3	0.1	0.1	0.0
MIXL1_M08926_1.94d	1.0	3	2	0.1	0.1	0.0
ELK1_M00977_1.94d	1.0	24	41	0.1	0.1	0.0
TFE3_M06205_1.94d	1.0	27	39	0.1	0.1	0.0
GSC2_M05776_1.94d	1.0	6	10	0.1	0.1	0.0
OVOL1_M09035_1.94d	1.0	3	3	0.1	0.1	0.0
MAFA_M09011_1.94d	1.0	25	26	0.1	0.1	0.0
IRF6_M08835_1.94d	1.0	16	8	0.1	0.1	0.0
ETV5_M05699_1.94d	1.0	23	40	0.1	0.1	0.0
ELK4_M05660_1.94d	1.0	23	40	0.1	0.1	0.0
BATF_M08500_1.94d	1.0	10	21	0.1	0.1	0.0
HOMEZ_M05805_1.94d	1.0	10	13	0.1	0.1	0.0
IRF7_M08839_1.94d	1.0	20	42	0.1	0.1	0.0
ELF1_M09501_1.94d	1.0	38	53	0.1	0.1	0.0
CCDC169-SOHLH2_M09149_1.94d	1.0	42	52	0.1	0.1	0.0
HMX3_M05795_1.94d	1.0	7	16	0.1	0.1	0.0
ZNF771_M09401_1.94d	1.0	14	28	0.1	0.1	0.0
ETV6_M09550_1.94d	1.0	39	52	0.1	0.1	0.0
EHF_M05647_1.94d	1.0	32	44	0.1	0.1	0.0
ELF1_M09516_1.94d	1.0	50	55	0.1	0.1	0.0
IRF5_M08831_1.94d	1.0	18	32	0.1	0.1	0.0
EHF_M06390_1.94d	1.0	29	39	0.1	0.1	0.0
FOXF1_M04073_1.94d	1.0	29	34	0.1	0.1	0.0
ELF3_M05650_1.94d	1.0	33	45	0.1	0.1	0.0
ELF5_M05654_1.94d	1.0	33	40	0.1	0.1	0.0
HLF_M05791_1.94d	1.0	11	13	0.1	0.1	0.0
MECP2_M01775_1.94d	1.0	41	57	0.1	0.1	0.0
SPDEF_M06135_1.94d	1.0	15	19	0.1	0.1	0.0
ETV6_M05701_1.94d	1.0	30	40	0.1	0.1	0.0
HOXC13_M05829_1.94d	1.0	4	13	0.1	0.1	0.0
HOXD13_M05837_1.94d	1.0	4	13	0.1	0.1	0.0
HSFY1_M09727_1.94d	1.0	12	14	0.1	0.1	0.0
ATF2_M08481_1.94d	1.0	56	63	0.1	0.1	0.0
PROX1_M09088_1.94d	1.0	20	23	0.1	0.1	0.0
ZSCAN29_M09415_1.94d	1.0	12	12	0.1	0.1	0.0
HOXA10_M09609_1.94d	1.0	4	7	0.1	0.1	0.0
SKOR2_M09135_1.94d	1.0	16	30	0.1	0.1	0.0
SKOR1_M09133_1.94d	1.0	12	28	0.1	0.1	0.0
ZBTB2_M09292_1.94d	1.0	16	16	0.1	0.1	0.0
BACH1_M09446_1.94d	1.0	16	25	0.1	0.1	0.0
SIX1_M09121_1.94d	1.0	8	6	0.1	0.1	0.0
GATA1_M08711_1.94d	1.0	4	3	0.1	0.1	0.0
ATF6_M09435_1.94d	1.0	24	36	0.1	0.1	0.0
ZNF540_ZNF540.MEME	1.0	8	14	0.1	0.1	0.0
MAF_M10120_1.94d	1.0	37	48	0.1	0.1	0.0
POU3F4_M06014_1.94d	1.0	13	27	0.1	0.1	0.0
CDC5L_M03776_1.94d	1.0	13	23	0.1	0.1	0.0
ARNT_M00226_1.94d	1.0	26	42	0.1	0.1	0.0
ATF4_M08489_1.94d	1.0	39	57	0.1	0.1	0.0
ZBTB33_M06968_1.94d	1.0	44	42	0.1	0.1	0.0
TP63_M06215_1.94d	1.0	44	62	0.1	0.1	0.0
TLX1_M09259_1.94d	1.0	22	25	0.1	0.1	0.0
HSF5_M09724_1.94d	1.0	31	39	0.1	0.1	0.0
NFAT5_M08955_1.94d	1.0	49	55	0.1	0.1	0.0
HESX1_M05782_1.94d	1.0	27	33	0.1	0.1	0.0
MIXL1_M05906_1.94d	1.0	27	33	0.1	0.1	0.0
MESP1_M08924_1.94d	1.0	18	28	0.1	0.1	0.0
NKX1-1_M01370_1.94d	1.0	27	33	0.1	0.1	0.0
LBX2_M05870_1.94d	1.0	27	33	0.1	0.1	0.0
GBX1_M05755_1.94d	1.0	27	33	0.1	0.1	0.0
E2F4_M05636_1.94d	1.0	23	21	0.1	0.1	0.0
ZNF174_M09335_1.94d	1.0	46	65	0.1	0.1	0.0
TCF3_M06175_1.94d	1.0	46	59	0.1	0.1	0.0
SREBF1_M09970_1.94d	1.0	37	45	0.1	0.1	0.0
CREBL2_M07230_1.94d	1.0	28	25	0.1	0.1	0.0
ZNF396_M09367_1.94d	1.0	14	17	0.1	0.1	0.0
ZNF415_M10315_1.94d	1.0	14	21	0.1	0.1	0.0
TCFL5_M09217_1.94d	1.0	56	64	0.1	0.1	0.0
XBP1_M06228_1.94d	1.0	33	51	0.1	0.1	0.0
IRX2_M05856_1.94d	1.0	19	30	0.1	0.1	0.0
ARNTL_M05565_1.94d	1.0	67	65	0.1	0.1	0.0
BHLHE41_M05584_1.94d	1.0	67	65	0.1	0.1	0.0
BHLHE40_M08516_1.94d	1.0	67	65	0.1	0.1	0.0
MAF_M00424_1.94d	1.0	34	47	0.1	0.1	0.0
MYF5_M09843_1.94d	1.0	34	53	0.1	0.1	0.0
ATF6_M10064_1.94d	1.0	30	29	0.1	0.1	0.0
HOXA10_M09699_1.94d	1.0	5	8	0.1	0.1	0.0
TEF_M06185_1.94d	1.0	25	34	0.1	0.1	0.0
HOXA9_M05806_1.94d	1.0	5	8	0.1	0.1	0.0
GSX1_M01465_1.94d	1.0	20	32	0.1	0.1	0.0
HOXC11_M05822_1.94d	1.0	5	8	0.1	0.1	0.0
SOX1_M09157_1.94d	1.0	10	6	0.1	0.1	0.0
ARID5A_M00146_1.94d	1.0	10	13	0.1	0.1	0.0
TFEB_M06206_1.94d	1.0	35	39	0.1	0.1	0.0
HOXD12_M05834_1.94d	1.0	5	8	0.1	0.1	0.0
PAX3_M07571_1.94d	1.0	10	14	0.1	0.1	0.0
ZNF777_M10317_1.94d	1.0	35	47	0.1	0.1	0.0
OVOL2_M09037_1.94d	1.0	5	8	0.1	0.1	0.0
HMGA1_M06581_1.94d	1.0	10	19	0.1	0.1	0.0
SOX3_M09163_1.94d	1.0	10	6	0.1	0.1	0.0
ZNF385D_M09365_1.94d	1.0	5	3	0.1	0.1	0.0
HOXC12_M05827_1.94d	1.0	5	8	0.1	0.1	0.0
HOXA10_M09613_1.94d	1.0	5	8	0.1	0.1	0.0
NFIL3_M05938_1.94d	1.0	10	13	0.1	0.1	0.0
ATF2_M08542_1.94d	1.0	56	69	0.1	0.1	0.0
JUN_M10269_1.94d	1.0	26	32	0.1	0.1	0.0
JUN_M10271_1.94d	1.0	42	55	0.1	0.1	0.0
IRF4_M05848_1.94d	1.0	32	48	0.1	0.1	0.0
ARNT_M00267_1.94d	1.0	32	35	0.1	0.1	0.0
HSF5_M09723_1.94d	1.0	16	23	0.1	0.1	0.0
ARNT_M08470_1.94d	1.0	43	38	0.1	0.1	0.0
ARNT_M08469_1.94d	1.0	43	38	0.1	0.1	0.0
IRF4_M08843_1.94d	1.0	43	53	0.1	0.1	0.0
FOXP1_M08697_1.94d	1.0	60	52	0.1	0.1	0.0
DRGX_M05623_1.94d	1.0	11	21	0.1	0.1	0.0
ETV2_M05696_1.94d	1.0	11	16	0.1	0.1	0.0
FOXC1_M05716_1.94d	1.0	33	45	0.1	0.1	0.0
ZNF345_M09361_1.94d	1.0	45	48	0.1	0.1	0.0
NEUROD2_M05927_1.94d	1.0	17	29	0.1	0.1	0.0
ATOH7_M00242_1.94d	1.0	17	29	0.1	0.1	0.0
ZNF449_M10044_1.94d	1.0	68	66	0.1	0.1	0.0
ATOH1_M09462_1.94d	1.0	17	29	0.1	0.1	0.0
BARHL2_M05570_1.94d	1.0	23	27	0.1	0.1	0.0
VENTX_M10022_1.94d	1.0	23	27	0.1	0.1	0.0
ATF7_M08490_1.94d	1.0	52	68	0.1	0.1	0.0
POU4F1_M09911_1.94d	1.0	29	53	0.1	0.1	0.0
MYF5_M09836_1.94d	1.0	41	42	0.1	0.1	0.0
MESP1_M05902_1.94d	1.0	47	52	0.1	0.1	0.0
HHEX_M01568_1.94d	1.0	12	18	0.1	0.1	0.0
CEBPD_M05591_1.94d	1.0	6	12	0.1	0.1	0.0
ONECUT1_M07569_1.94d	1.0	6	6	0.1	0.1	0.0
SIX1_M09119_1.94d	1.0	6	11	0.1	0.1	0.0
CEBPE_M05592_1.94d	1.0	6	12	0.1	0.1	0.0
CEBPB_M05589_1.94d	1.0	6	12	0.1	0.1	0.0
HOXA10_M09614_1.94d	1.0	42	70	0.1	0.1	0.0
NR4A2_M05962_1.94d	1.0	43	53	0.1	0.1	0.0
RBPJL_M07039_1.94d	1.0	37	47	0.1	0.1	0.0
ZBTB22_M09296_1.94d	1.0	44	37	0.1	0.1	0.0
SREBF2_M06141_1.94d	1.0	19	24	0.1	0.1	0.0
TFEC_M06207_1.94d	1.0	19	24	0.1	0.1	0.0
SCRT2_M06080_1.94d	1.0	51	69	0.1	0.1	0.0
IRF4_M08829_1.94d	1.0	32	41	0.1	0.1	0.0
ZNF214_M10443_1.94d	1.0	45	61	0.1	0.1	0.0
BCL6_M09454_1.94d	1.0	13	13	0.1	0.1	0.0
ZBTB34_M09303_1.94d	1.0	53	66	0.1	0.1	0.0
MYF5_M09828_1.94d	1.0	53	66	0.1	0.1	0.0
MEF2D_M05892_1.94d	1.0	40	48	0.1	0.1	0.0
ZBTB7B_M09311_1.94d	1.0	27	35	0.1	0.1	0.0
IRX5_M05857_1.94d	1.0	27	35	0.1	0.1	0.0
NFIA_M05936_1.94d	1.0	41	58	0.1	0.1	0.0
ZNF433_ZNF433.RCADE	1.0	41	47	0.1	0.1	0.0
MITF_M09237_1.94d	1.0	48	59	0.1	0.1	0.0
LCOR_M02074_1.94d	1.0	42	54	0.1	0.1	0.0
CENPB_M05595_1.94d	1.0	14	23	0.1	0.1	0.0
SOX12_M09155_1.94d	1.0	7	7	0.1	0.1	0.0
CDX1_M08520_1.94d	1.0	28	66	0.1	0.1	0.0
DPRX_M05622_1.94d	1.0	14	20	0.1	0.1	0.0
FOXF1_M04169_1.94d	1.0	35	46	0.1	0.1	0.0
FOXL2_M08689_1.94d	1.0	7	12	0.1	0.1	0.0
ZNF653_M07152_1.94d	1.0	7	13	0.1	0.1	0.0
ATF3_M08483_1.94d	1.0	57	69	0.1	0.1	0.0
ZBTB48_M10336_1.94d	1.0	50	50	0.1	0.1	0.0
MEF2A_M05890_1.94d	1.0	43	58	0.1	0.1	0.0
HOXA13_M09621_1.94d	1.0	43	48	0.1	0.1	0.0
AR_M09001_1.94d	1.0	36	54	0.1	0.1	0.0
BBX_M08506_1.94d	1.0	36	49	0.1	0.1	0.0
IRF1_M08823_1.94d	1.0	29	44	0.1	0.1	0.0
SRY_M06144_1.94d	1.0	29	55	0.1	0.1	0.0
ATF3_M08485_1.94d	1.0	51	67	0.1	0.1	0.0
RARA_M10176_1.94d	1.0	44	48	0.1	0.1	0.0
BCL6_M09453_1.94d	1.0	52	66	0.1	0.1	0.0
FOS_M08665_1.94d	1.0	52	68	0.1	0.1	0.0
HES6_M08756_1.94d	1.0	52	70	0.1	0.1	0.0
CLOCK_M05596_1.94d	1.0	15	19	0.1	0.1	0.0
FOS_M08663_1.94d	1.0	53	67	0.1	0.1	0.0
ZNF232_M06242_1.94d	1.0	23	35	0.1	0.1	0.0
ZNF177_M09337_1.94d	1.0	23	22	0.1	0.1	0.0
PAX1_M05977_1.94d	1.0	31	27	0.1	0.1	0.0
DDIT3_M06487_1.94d	1.0	62	70	0.1	0.1	0.0
BCL6B_M09457_1.94d	1.0	47	69	0.1	0.1	0.0
ZNF501_M09375_1.94d	1.0	55	70	0.1	0.1	0.0
NKX2-1_M01445_1.94d	1.0	55	53	0.1	0.1	0.0
NKX2-1_M01425_1.94d	1.0	55	53	0.1	0.1	0.0
NKX2-1_M08973_1.94d	1.0	32	47	0.1	0.1	0.0
ATOH1_M08945_1.94d	1.0	24	28	0.1	0.1	0.0
SIX1_M09125_1.94d	1.0	8	14	0.1	0.1	0.0
MESP1_M08932_1.94d	1.0	48	56	0.1	0.1	0.0
SIX1_M09123_1.94d	1.0	8	14	0.1	0.1	0.0
SIX1_M09127_1.94d	1.0	8	14	0.1	0.1	0.0
ZBTB20_M09294_1.94d	1.0	8	7	0.1	0.1	0.0
SOX18_M06097_1.94d	1.0	32	41	0.1	0.1	0.0
NKX2-1_M08974_1.94d	1.0	32	47	0.1	0.1	0.0
MTF1_M05917_1.94d	1.0	48	64	0.1	0.1	0.0
ATF7_M05568_1.94d	1.0	32	44	0.1	0.1	0.0
BCL11A_M08508_1.94d	1.0	24	54	0.1	0.1	0.0
ZNF337_ZNF337.RCADE	1.0	49	56	0.1	0.1	0.0
SOX21_M06102_1.94d	1.0	41	40	0.1	0.1	0.0
MECOM_M02602_1.94d	1.0	41	58	0.1	0.1	0.0
POU6F1_M10220_1.94d	1.0	25	46	0.1	0.1	0.0
ATOH1_M08512_1.94d	1.0	25	40	0.1	0.1	0.0
ZBTB7A_M09309_1.94d	1.0	25	41	0.1	0.1	0.0
ATOH1_M08492_1.94d	1.0	25	40	0.1	0.1	0.0
DUX1_M03009_1.94d	1.0	25	30	0.1	0.1	0.0
ATOH1_M09442_1.94d	1.0	25	40	0.1	0.1	0.0
SCRT1_M09114_1.94d	1.0	42	48	0.1	0.1	0.0
SCRT1_M09116_1.94d	1.0	42	48	0.1	0.1	0.0
ZNF8_M10347_1.94d	1.0	34	46	0.1	0.1	0.0
ARGFX_M09430_1.94d	1.0	34	50	0.1	0.1	0.0
IRX1_M08847_1.94d	1.0	26	42	0.1	0.1	0.0
RORA_M10287_1.94d	1.0	26	49	0.1	0.1	0.0
FOXI1_M08679_1.94d	1.0	35	39	0.1	0.1	0.0
BHLHA15_M00224_1.94d	1.0	35	45	0.1	0.1	0.0
FOXD1_M09582_1.94d	1.0	63	44	0.1	0.1	0.0
E2F1_M05625_1.94d	1.0	18	24	0.1	0.1	0.0
DMRT3_M00894_1.94d	1.0	27	38	0.1	0.1	0.0
MTF1_M08937_1.94d	1.0	36	43	0.1	0.1	0.0
ALX4_M05562_1.94d	1.0	18	21	0.1	0.1	0.0
CDC5L_M06466_1.94d	1.0	18	20	0.1	0.1	0.0
E2F7_M08596_1.94d	1.0	37	60	0.1	0.1	0.0
FOXP3_M08699_1.94d	1.0	28	35	0.1	0.1	0.0
LIN28A_M08897_1.94d	1.0	28	37	0.1	0.1	0.0
POU3F3_M06012_1.94d	1.0	28	42	0.1	0.1	0.0
ZNF410_M09369_1.94d	1.0	47	52	0.1	0.1	0.0
PAX9_M05986_1.94d	1.0	47	45	0.1	0.1	0.0
POU3F2_M09082_1.94d	1.0	47	67	0.1	0.1	0.0
ZNF410_M06247_1.94d	1.0	38	56	0.1	0.1	0.0
TFCP2_M06204_1.94d	1.0	19	27	0.1	0.1	0.0
SOX2_M06107_1.94d	1.0	29	42	0.1	0.1	0.0
ZNF276_M09347_1.94d	1.0	29	36	0.1	0.1	0.0
FOXJ1_M01034_1.94d	1.0	39	47	0.1	0.1	0.0
E2F8_M05638_1.94d	1.0	39	64	0.1	0.1	0.0
SOX1_M02182_1.94d	1.0	49	62	0.1	0.1	0.0
NKX2-1_M08977_1.94d	1.0	49	52	0.1	0.1	0.0
ZNF140_M09333_1.94d	1.0	60	60	0.1	0.1	0.0
TEAD2_M09221_1.94d	1.0	10	12	0.1	0.1	0.0
CEBPA_M08526_1.94d	1.0	10	9	0.1	0.1	0.0
DPF1_M08582_1.94d	1.0	20	21	0.1	0.1	0.0
SOX7_M06111_1.94d	1.0	61	58	0.1	0.1	0.0
ESX1_M05689_1.94d	1.0	41	55	0.1	0.1	0.0
GBX2_M05758_1.94d	1.0	41	55	0.1	0.1	0.0
EN1_M05665_1.94d	1.0	41	55	0.1	0.1	0.0
FOXI1_M08681_1.94d	1.0	62	64	0.1	0.1	0.0
DMRT3_M08575_1.94d	1.0	42	53	0.1	0.1	0.0
E2F3_M05632_1.94d	1.0	11	21	0.1	0.1	0.0
THAP12_M02286_1.94d	1.0	11	15	0.1	0.1	0.0
PROP1_M06027_1.94d	1.0	11	21	0.1	0.1	0.0
LHX6_M09778_1.94d	1.0	22	25	0.1	0.1	0.0
PHOX2B_M05991_1.94d	1.0	11	21	0.1	0.1	0.0
IRX1_M08851_1.94d	1.0	34	61	0.1	0.1	0.0
SRF_M06142_1.94d	1.0	34	58	0.1	0.1	0.0
TFCP2_M09235_1.94d	1.0	46	56	0.1	0.1	0.0
E2F7_M08594_1.94d	1.0	46	62	0.1	0.1	0.0
DMRT2_M08579_1.94d	1.0	23	25	0.1	0.1	0.0
TBX6_M09211_1.94d	1.0	61	66	0.1	0.1	0.0
TBX21_M06165_1.94d	1.0	61	66	0.1	0.1	0.0
POU4F2_M06016_1.94d	1.0	49	58	0.1	0.1	0.0
SOX8_M06116_1.94d	1.0	26	47	0.1	0.1	0.0
BORCS8-MEF2B_M08912_1.94d	1.0	39	47	0.1	0.1	0.0
E2F7_M05637_1.94d	1.0	40	63	0.1	0.1	0.0
ATOH1_M08947_1.94d	1.0	27	33	0.1	0.1	0.0
FOXQ1_M08701_1.94d	1.0	41	39	0.1	0.1	0.0
ARX_M05566_1.94d	1.0	41	54	0.1	0.1	0.0
ZKSCAN1_M10311_1.94d	1.0	41	60	0.1	0.1	0.0
T_M09203_1.94d	1.0	41	65	0.1	0.1	0.0
ZNF154_ZNF154.RCADE	1.0	41	58	0.1	0.1	0.0
ZNF79_ZNF79.RCADE	1.0	112	154	0.071	0.071	0.0
GCM1_M05761_1.94d	1.0	14	26	0.1	0.1	0.0
TBR1_M06149_1.94d	1.0	43	53	0.1	0.1	0.0
POU4F2_M06017_1.94d	1.0	43	61	0.1	0.1	0.0
BARX1_M08498_1.94d	1.0	29	36	0.1	0.1	0.0
NKX2-1_M08976_1.94d	1.0	59	51	0.1	0.1	0.0
OSR1_M09025_1.94d	1.0	15	18	0.1	0.1	0.0
ATOH7_M08749_1.94d	1.0	15	17	0.1	0.1	0.0
DMRTA1_M08577_1.94d	1.0	30	30	0.1	0.1	0.0
FOXO6_M05746_1.94d	1.0	46	61	0.1	0.1	0.0
FOXO1_M05738_1.94d	1.0	46	65	0.1	0.1	0.0
IRX1_M08849_1.94d	1.0	16	35	0.1	0.1	0.0
SOX15_M06094_1.94d	1.0	32	45	0.1	0.1	0.0
AIRE_M06440_1.94d	1.0	32	47	0.1	0.1	0.0
TBX19_M06157_1.94d	1.0	49	41	0.1	0.1	0.0
BHLHE22_M05582_1.94d	1.0	33	43	0.1	0.1	0.0
EOMES_M05671_1.94d	1.0	50	65	0.1	0.1	0.0
ZBTB45_M09307_1.94d	1.0	17	20	0.1	0.1	0.0
ZNF525_ZNF525.RCADE	1.0	34	42	0.1	0.1	0.0
POU5F1B_M06020_1.94d	1.0	55	69	0.1	0.1	0.0
HMX1_M05793_1.94d	1.0	55	39	0.1	0.1	0.0
PROX1_M06028_1.94d	1.0	19	18	0.1	0.1	0.0
ZBTB7C_M06237_1.94d	1.0	57	68	0.1	0.1	0.0
ZBTB7B_M06236_1.94d	1.0	19	25	0.1	0.1	0.0
ZNF133_ZNF133.RCADE	1.0	59	69	0.1	0.1	0.0
TFDP1_M06816_1.94d	1.0	40	59	0.1	0.1	0.0
ARID5A_M00144_1.94d	1.0	20	30	0.1	0.1	0.0
FOXH1_M03020_1.94d	1.0	41	53	0.1	0.1	0.0
ZSCAN23_M09413_1.94d	1.0	42	55	0.1	0.1	0.0
ATOH1_M08943_1.94d	1.0	23	26	0.1	0.1	0.0
DMRTC2_M09488_1.94d	1.0	23	24	0.1	0.1	0.0
BARX1_M05575_1.94d	1.0	23	28	0.1	0.1	0.0
ZBTB32_M09300_1.94d	1.0	23	33	0.1	0.1	0.0
POU4F1_M09918_1.94d	1.0	25	52	0.1	0.1	0.0
TLX1_M09257_1.94d	1.0	27	35	0.1	0.1	0.0
DUXA_M05624_1.94d	1.0	33	41	0.1	0.1	0.0
MGA_M05904_1.94d	1.0	34	33	0.1	0.1	0.0
ZNF8_ZNF8.RCADE	1.0	68	64	0.1	0.1	0.0
TLX1_M01240_1.94d	1.0	36	35	0.1	0.1	0.0
ZKSCAN3_M06246_1.94d	1.0	44	70	0.1	0.1	0.0
T_M09978_1.94d	1.0	45	38	0.1	0.1	0.0
E2F1_M09494_1.94d	1.0	47	31	0.1	0.1	0.0
