# Supplementary material for: The MUC5B-associated variant rs35705950 resides within an enhancer subject to lineage- and disease-dependent epigenetic remodeling
Source: JCI Insight. 2021 Jan 25;6(2):e144294. doi: 10.1172/jci.insight.144294 (PMC7934873; doi:10.1172/jci.insight.144294)
Supplement: Supplemental Data Set 2 [file jciinsight-6-144294-s077.zip]

Archive with 180 entries (176 files):
- best_curated_Human_TFs_p1e-6_grch38/
- __MACOSX/._best_curated_Human_TFs_p1e-6_grch38
- best_curated_Human_TFs_p1e-6_grch38/LC2PROseq.tfit_merged_md_scores.txt
- __MACOSX/best_curated_Human_TFs_p1e-6_grch38/._LC2PROseq.tfit_merged_md_scores.txt
- best_curated_Human_TFs_p1e-6_grch38/.DS_Store
- __MACOSX/best_curated_Human_TFs_p1e-6_grch38/._.DS_Store
- best_curated_Human_TFs_p1e-6_grch38/B2B30PROseq.tfit_merged_md_scores.txt
- __MACOSX/best_curated_Human_TFs_p1e-6_grch38/._B2B30PROseq.tfit_merged_md_scores.txt
- best_curated_Human_TFs_p1e-6_grch38/A549PROseq.tfit_merged_md_scores.txt
- __MACOSX/best_curated_Human_TFs_p1e-6_grch38/._A549PROseq.tfit_merged_md_scores.txt
- best_curated_Human_TFs_p1e-6_grch38/B2B_vs_LC2/
- __MACOSX/best_curated_Human_TFs_p1e-6_grch38/._B2B_vs_LC2
- best_curated_Human_TFs_p1e-6_grch38/A549_vs_LC2/
- __MACOSX/best_curated_Human_TFs_p1e-6_grch38/._A549_vs_LC2
- best_curated_Human_TFs_p1e-6_grch38/A549_vs_B2B/
- __MACOSX/best_curated_Human_TFs_p1e-6_grch38/._A549_vs_B2B
- best_curated_Human_TFs_p1e-6_grch38/B2B_vs_LC2/RORA_M10286_1.94d_barcode_B2B30PROseq.tfit_merged_vs_LC2PROseq.tfit_merged.png
- __MACOSX/best_curated_Human_TFs_p1e-6_grch38/B2B_vs_LC2/._RORA_M10286_1.94d_barcode_B2B30PROseq.tfit_merged_vs_LC2PROseq.tfit_merged.png
- best_curated_Human_TFs_p1e-6_grch38/B2B_vs_LC2/ZNF611_ZNF611.RCADE_barcode_B2B30PROseq.tfit_merged_vs_LC2PROseq.tfit_merged.png
- __MACOSX/best_curated_Human_TFs_p1e-6_grch38/B2B_vs_LC2/._ZNF611_ZNF611.RCADE_barcode_B2B30PROseq.tfit_merged_vs_LC2PROseq.tfit_merged.png
- best_curated_Human_TFs_p1e-6_grch38/B2B_vs_LC2/ZNF529_ZNF529.MEME_barcode_B2B30PROseq.tfit_merged_vs_LC2PROseq.tfit_merged.png
- __MACOSX/best_curated_Human_TFs_p1e-6_grch38/B2B_vs_LC2/._ZNF529_ZNF529.MEME_barcode_B2B30PROseq.tfit_merged_vs_LC2PROseq.tfit_merged.png
- best_curated_Human_TFs_p1e-6_grch38/B2B_vs_LC2/NR1I2_M07567_1.94d_barcode_B2B30PROseq.tfit_merged_vs_LC2PROseq.tfit_merged.png
- __MACOSX/best_curated_Human_TFs_p1e-6_grch38/B2B_vs_LC2/._NR1I2_M07567_1.94d_barcode_B2B30PROseq.tfit_merged_vs_LC2PROseq.tfit_merged.png
- best_curated_Human_TFs_p1e-6_grch38/B2B_vs_LC2/ZNF311_ZNF311.MEME_barcode_B2B30PROseq.tfit_merged_vs_LC2PROseq.tfit_merged.png
- __MACOSX/best_curated_Human_TFs_p1e-6_grch38/B2B_vs_LC2/._ZNF311_ZNF311.MEME_barcode_B2B30PROseq.tfit_merged_vs_LC2PROseq.tfit_merged.png
- best_curated_Human_TFs_p1e-6_grch38/B2B_vs_LC2/HIC1_M08769_1.94d_barcode_B2B30PROseq.tfit_merged_vs_LC2PROseq.tfit_merged.png
- __MACOSX/best_curated_Human_TFs_p1e-6_grch38/B2B_vs_LC2/._HIC1_M08769_1.94d_barcode_B2B30PROseq.tfit_merged_vs_LC2PROseq.tfit_merged.png
- best_curated_Human_TFs_p1e-6_grch38/B2B_vs_LC2/CREBL2_M07230_1.94d_barcode_B2B30PROseq.tfit_merged_vs_LC2PROseq.tfit_merged.png
- __MACOSX/best_curated_Human_TFs_p1e-6_grch38/B2B_vs_LC2/._CREBL2_M07230_1.94d_barcode_B2B30PROseq.tfit_merged_vs_LC2PROseq.tfit_merged.png
- best_curated_Human_TFs_p1e-6_grch38/B2B_vs_LC2/ZNF44_ZNF44.RCADE_barcode_B2B30PROseq.tfit_merged_vs_LC2PROseq.tfit_merged.png
- __MACOSX/best_curated_Human_TFs_p1e-6_grch38/B2B_vs_LC2/._ZNF44_ZNF44.RCADE_barcode_B2B30PROseq.tfit_merged_vs_LC2PROseq.tfit_merged.png
- best_curated_Human_TFs_p1e-6_grch38/B2B_vs_LC2/ZNF443_ZNF443.RCADE_barcode_B2B30PROseq.tfit_merged_vs_LC2PROseq.tfit_merged.png
- __MACOSX/best_curated_Human_TFs_p1e-6_grch38/B2B_vs_LC2/._ZNF443_ZNF443.RCADE_barcode_B2B30PROseq.tfit_merged_vs_LC2PROseq.tfit_merged.png
- best_curated_Human_TFs_p1e-6_grch38/B2B_vs_LC2/ZNF267_ZNF267.RCADE_barcode_B2B30PROseq.tfit_merged_vs_LC2PROseq.tfit_merged.png
- __MACOSX/best_curated_Human_TFs_p1e-6_grch38/B2B_vs_LC2/._ZNF267_ZNF267.RCADE_barcode_B2B30PROseq.tfit_merged_vs_LC2PROseq.tfit_merged.png
- best_curated_Human_TFs_p1e-6_grch38/B2B_vs_LC2/ZNF181_ZNF181.RCADE_barcode_B2B30PROseq.tfit_merged_vs_LC2PROseq.tfit_merged.png
- __MACOSX/best_curated_Human_TFs_p1e-6_grch38/B2B_vs_LC2/._ZNF181_ZNF181.RCADE_barcode_B2B30PROseq.tfit_merged_vs_LC2PROseq.tfit_merged.png
- best_curated_Human_TFs_p1e-6_grch38/B2B_vs_LC2/SNAI2_M09147_1.94d_barcode_B2B30PROseq.tfit_merged_vs_LC2PROseq.tfit_merged.png
- __MACOSX/best_curated_Human_TFs_p1e-6_grch38/B2B_vs_LC2/._SNAI2_M09147_1.94d_barcode_B2B30PROseq.tfit_merged_vs_LC2PROseq.tfit_merged.png
- best_curated_Human_TFs_p1e-6_grch38/B2B_vs_LC2/ZNF285_ZNF285.MEME_barcode_B2B30PROseq.tfit_merged_vs_LC2PROseq.tfit_merged.png
- __MACOSX/best_curated_Human_TFs_p1e-6_grch38/B2B_vs_LC2/._ZNF285_ZNF285.MEME_barcode_B2B30PROseq.tfit_merged_vs_LC2PROseq.tfit_merged.png
- best_curated_Human_TFs_p1e-6_grch38/B2B_vs_LC2/ZBTB26_M09298_1.94d_barcode_B2B30PROseq.tfit_merged_vs_LC2PROseq.tfit_merged.png
- __MACOSX/best_curated_Human_TFs_p1e-6_grch38/B2B_vs_LC2/._ZBTB26_M09298_1.94d_barcode_B2B30PROseq.tfit_merged_vs_LC2PROseq.tfit_merged.png
- best_curated_Human_TFs_p1e-6_grch38/B2B_vs_LC2/BACH1_M09445_1.94d_barcode_B2B30PROseq.tfit_merged_vs_LC2PROseq.tfit_merged.png
- __MACOSX/best_curated_Human_TFs_p1e-6_grch38/B2B_vs_LC2/._BACH1_M09445_1.94d_barcode_B2B30PROseq.tfit_merged_vs_LC2PROseq.tfit_merged.png
- best_curated_Human_TFs_p1e-6_grch38/B2B_vs_LC2/ZNF341_M10427_1.94d_barcode_B2B30PROseq.tfit_merged_vs_LC2PROseq.tfit_merged.png
- __MACOSX/best_curated_Human_TFs_p1e-6_grch38/B2B_vs_LC2/._ZNF341_M10427_1.94d_barcode_B2B30PROseq.tfit_merged_vs_LC2PROseq.tfit_merged.png
- best_curated_Human_TFs_p1e-6_grch38/B2B_vs_LC2/NR1I2_M08993_1.94d_barcode_B2B30PROseq.tfit_merged_vs_LC2PROseq.tfit_merged.png
- __MACOSX/best_curated_Human_TFs_p1e-6_grch38/B2B_vs_LC2/._NR1I2_M08993_1.94d_barcode_B2B30PROseq.tfit_merged_vs_LC2PROseq.tfit_merged.png
- best_curated_Human_TFs_p1e-6_grch38/B2B_vs_LC2/ZNF615_ZNF615.MEME_barcode_B2B30PROseq.tfit_merged_vs_LC2PROseq.tfit_merged.png
- __MACOSX/best_curated_Human_TFs_p1e-6_grch38/B2B_vs_LC2/._ZNF615_ZNF615.MEME_barcode_B2B30PROseq.tfit_merged_vs_LC2PROseq.tfit_merged.png
- best_curated_Human_TFs_p1e-6_grch38/B2B_vs_LC2/ZNF283_ZNF283.RCADE_barcode_B2B30PROseq.tfit_merged_vs_LC2PROseq.tfit_merged.png
- __MACOSX/best_curated_Human_TFs_p1e-6_grch38/B2B_vs_LC2/._ZNF283_ZNF283.RCADE_barcode_B2B30PROseq.tfit_merged_vs_LC2PROseq.tfit_merged.png
- best_curated_Human_TFs_p1e-6_grch38/B2B_vs_LC2/AR_M09001_1.94d_barcode_B2B30PROseq.tfit_merged_vs_LC2PROseq.tfit_merged.png
- __MACOSX/best_curated_Human_TFs_p1e-6_grch38/B2B_vs_LC2/._AR_M09001_1.94d_barcode_B2B30PROseq.tfit_merged_vs_LC2PROseq.tfit_merged.png
- best_curated_Human_TFs_p1e-6_grch38/B2B_vs_LC2/ZNF93_ZNF93.RCADE_barcode_B2B30PROseq.tfit_merged_vs_LC2PROseq.tfit_merged.png
- __MACOSX/best_curated_Human_TFs_p1e-6_grch38/B2B_vs_LC2/._ZNF93_ZNF93.RCADE_barcode_B2B30PROseq.tfit_merged_vs_LC2PROseq.tfit_merged.png
- best_curated_Human_TFs_p1e-6_grch38/B2B_vs_LC2/SCRT2_M06080_1.94d_barcode_B2B30PROseq.tfit_merged_vs_LC2PROseq.tfit_merged.png
- __MACOSX/best_curated_Human_TFs_p1e-6_grch38/B2B_vs_LC2/._SCRT2_M06080_1.94d_barcode_B2B30PROseq.tfit_merged_vs_LC2PROseq.tfit_merged.png
- best_curated_Human_TFs_p1e-6_grch38/B2B_vs_LC2/ZNF792_ZNF792.MEME_barcode_B2B30PROseq.tfit_merged_vs_LC2PROseq.tfit_merged.png
- __MACOSX/best_curated_Human_TFs_p1e-6_grch38/B2B_vs_LC2/._ZNF792_ZNF792.MEME_barcode_B2B30PROseq.tfit_merged_vs_LC2PROseq.tfit_merged.png
- best_curated_Human_TFs_p1e-6_grch38/B2B_vs_LC2/ZNF519_ZNF519.RCADE_barcode_B2B30PROseq.tfit_merged_vs_LC2PROseq.tfit_merged.png
- __MACOSX/best_curated_Human_TFs_p1e-6_grch38/B2B_vs_LC2/._ZNF519_ZNF519.RCADE_barcode_B2B30PROseq.tfit_merged_vs_LC2PROseq.tfit_merged.png
- best_curated_Human_TFs_p1e-6_grch38/B2B_vs_LC2/ZNF548_ZNF548.RCADE_barcode_B2B30PROseq.tfit_merged_vs_LC2PROseq.tfit_merged.png
- __MACOSX/best_curated_Human_TFs_p1e-6_grch38/B2B_vs_LC2/._ZNF548_ZNF548.RCADE_barcode_B2B30PROseq.tfit_merged_vs_LC2PROseq.tfit_merged.png
- best_curated_Human_TFs_p1e-6_grch38/B2B_vs_LC2/B2B30PROseq.tfit_merged_vs_LC2PROseq.tfit_merged_differential_md_scores.txt
- __MACOSX/best_curated_Human_TFs_p1e-6_grch38/B2B_vs_LC2/._B2B30PROseq.tfit_merged_vs_LC2PROseq.tfit_merged_differential_md_scores.txt
- best_curated_Human_TFs_p1e-6_grch38/B2B_vs_LC2/AC138696.1_M09315_1.94d_barcode_B2B30PROseq.tfit_merged_vs_LC2PROseq.tfit_merged.png
- __MACOSX/best_curated_Human_TFs_p1e-6_grch38/B2B_vs_LC2/._AC138696.1_M09315_1.94d_barcode_B2B30PROseq.tfit_merged_vs_LC2PROseq.tfit_merged.png
- best_curated_Human_TFs_p1e-6_grch38/B2B_vs_LC2/FOXC2_M05719_1.94d_barcode_B2B30PROseq.tfit_merged_vs_LC2PROseq.tfit_merged.png
- __MACOSX/best_curated_Human_TFs_p1e-6_grch38/B2B_vs_LC2/._FOXC2_M05719_1.94d_barcode_B2B30PROseq.tfit_merged_vs_LC2PROseq.tfit_merged.png
- best_curated_Human_TFs_p1e-6_grch38/B2B_vs_LC2/ZNF30_ZNF30.RCADE_barcode_B2B30PROseq.tfit_merged_vs_LC2PROseq.tfit_merged.png
- __MACOSX/best_curated_Human_TFs_p1e-6_grch38/B2B_vs_LC2/._ZNF30_ZNF30.RCADE_barcode_B2B30PROseq.tfit_merged_vs_LC2PROseq.tfit_merged.png
- best_curated_Human_TFs_p1e-6_grch38/B2B_vs_LC2/MEF2A_M05890_1.94d_barcode_B2B30PROseq.tfit_merged_vs_LC2PROseq.tfit_merged.png
- __MACOSX/best_curated_Human_TFs_p1e-6_grch38/B2B_vs_LC2/._MEF2A_M05890_1.94d_barcode_B2B30PROseq.tfit_merged_vs_LC2PROseq.tfit_merged.png
- best_curated_Human_TFs_p1e-6_grch38/B2B_vs_LC2/PRDM9_PRDM9.RCADE_barcode_B2B30PROseq.tfit_merged_vs_LC2PROseq.tfit_merged.png
- __MACOSX/best_curated_Human_TFs_p1e-6_grch38/B2B_vs_LC2/._PRDM9_PRDM9.RCADE_barcode_B2B30PROseq.tfit_merged_vs_LC2PROseq.tfit_merged.png
- best_curated_Human_TFs_p1e-6_grch38/B2B_vs_LC2/ZNF383_ZNF383.RCADE_barcode_B2B30PROseq.tfit_merged_vs_LC2PROseq.tfit_merged.png
- __MACOSX/best_curated_Human_TFs_p1e-6_grch38/B2B_vs_LC2/._ZNF383_ZNF383.RCADE_barcode_B2B30PROseq.tfit_merged_vs_LC2PROseq.tfit_merged.png
- best_curated_Human_TFs_p1e-6_grch38/B2B_vs_LC2/T_M09203_1.94d_barcode_B2B30PROseq.tfit_merged_vs_LC2PROseq.tfit_merged.png
- __MACOSX/best_curated_Human_TFs_p1e-6_grch38/B2B_vs_LC2/._T_M09203_1.94d_barcode_B2B30PROseq.tfit_merged_vs_LC2PROseq.tfit_merged.png
- best_curated_Human_TFs_p1e-6_grch38/B2B_vs_LC2/MA_B2B30PROseq.tfit_merged_to_LC2PROseq.tfit_merged_md_score.png
- __MACOSX/best_curated_Human_TFs_p1e-6_grch38/B2B_vs_LC2/._MA_B2B30PROseq.tfit_merged_to_LC2PROseq.tfit_merged_md_score.png
- best_curated_Human_TFs_p1e-6_grch38/B2B_vs_LC2/ZNF180_ZNF180.RCADE_barcode_B2B30PROseq.tfit_merged_vs_LC2PROseq.tfit_merged.png
- __MACOSX/best_curated_Human_TFs_p1e-6_grch38/B2B_vs_LC2/._ZNF180_ZNF180.RCADE_barcode_B2B30PROseq.tfit_merged_vs_LC2PROseq.tfit_merged.png
- best_curated_Human_TFs_p1e-6_grch38/A549_vs_LC2/HNF1A_M05796_1.94d_barcode_A549PROseq.tfit_merged_vs_LC2PROseq.tfit_merged.png
- __MACOSX/best_curated_Human_TFs_p1e-6_grch38/A549_vs_LC2/._HNF1A_M05796_1.94d_barcode_A549PROseq.tfit_merged_vs_LC2PROseq.tfit_merged.png
- best_curated_Human_TFs_p1e-6_grch38/A549_vs_LC2/ZNF235_ZNF235.MEME_barcode_A549PROseq.tfit_merged_vs_LC2PROseq.tfit_merged.png
- __MACOSX/best_curated_Human_TFs_p1e-6_grch38/A549_vs_LC2/._ZNF235_ZNF235.MEME_barcode_A549PROseq.tfit_merged_vs_LC2PROseq.tfit_merged.png
- best_curated_Human_TFs_p1e-6_grch38/A549_vs_LC2/ETV1_M05695_1.94d_barcode_A549PROseq.tfit_merged_vs_LC2PROseq.tfit_merged.png
- __MACOSX/best_curated_Human_TFs_p1e-6_grch38/A549_vs_LC2/._ETV1_M05695_1.94d_barcode_A549PROseq.tfit_merged_vs_LC2PROseq.tfit_merged.png
- best_curated_Human_TFs_p1e-6_grch38/A549_vs_LC2/ZNF18_M10343_1.94d_barcode_A549PROseq.tfit_merged_vs_LC2PROseq.tfit_merged.png
- __MACOSX/best_curated_Human_TFs_p1e-6_grch38/A549_vs_LC2/._ZNF18_M10343_1.94d_barcode_A549PROseq.tfit_merged_vs_LC2PROseq.tfit_merged.png
- best_curated_Human_TFs_p1e-6_grch38/A549_vs_LC2/HNF1B_M05798_1.94d_barcode_A549PROseq.tfit_merged_vs_LC2PROseq.tfit_merged.png
- __MACOSX/best_curated_Human_TFs_p1e-6_grch38/A549_vs_LC2/._HNF1B_M05798_1.94d_barcode_A549PROseq.tfit_merged_vs_LC2PROseq.tfit_merged.png
- best_curated_Human_TFs_p1e-6_grch38/A549_vs_LC2/FLI1_M05706_1.94d_barcode_A549PROseq.tfit_merged_vs_LC2PROseq.tfit_merged.png
- __MACOSX/best_curated_Human_TFs_p1e-6_grch38/A549_vs_LC2/._FLI1_M05706_1.94d_barcode_A549PROseq.tfit_merged_vs_LC2PROseq.tfit_merged.png
- best_curated_Human_TFs_p1e-6_grch38/A549_vs_LC2/TCF3_M06175_1.94d_barcode_A549PROseq.tfit_merged_vs_LC2PROseq.tfit_merged.png
- __MACOSX/best_curated_Human_TFs_p1e-6_grch38/A549_vs_LC2/._TCF3_M06175_1.94d_barcode_A549PROseq.tfit_merged_vs_LC2PROseq.tfit_merged.png
- best_curated_Human_TFs_p1e-6_grch38/A549_vs_LC2/ZNF770_M10379_1.94d_barcode_A549PROseq.tfit_merged_vs_LC2PROseq.tfit_merged.png
- __MACOSX/best_curated_Human_TFs_p1e-6_grch38/A549_vs_LC2/._ZNF770_M10379_1.94d_barcode_A549PROseq.tfit_merged_vs_LC2PROseq.tfit_merged.png
- best_curated_Human_TFs_p1e-6_grch38/A549_vs_LC2/FOXL1_M05736_1.94d_barcode_A549PROseq.tfit_merged_vs_LC2PROseq.tfit_merged.png
- __MACOSX/best_curated_Human_TFs_p1e-6_grch38/A549_vs_LC2/._FOXL1_M05736_1.94d_barcode_A549PROseq.tfit_merged_vs_LC2PROseq.tfit_merged.png
- best_curated_Human_TFs_p1e-6_grch38/A549_vs_LC2/ZNF443_ZNF443.RCADE_barcode_A549PROseq.tfit_merged_vs_LC2PROseq.tfit_merged.png
- __MACOSX/best_curated_Human_TFs_p1e-6_grch38/A549_vs_LC2/._ZNF443_ZNF443.RCADE_barcode_A549PROseq.tfit_merged_vs_LC2PROseq.tfit_merged.png
- best_curated_Human_TFs_p1e-6_grch38/A549_vs_LC2/IRF9_M08845_1.94d_barcode_A549PROseq.tfit_merged_vs_LC2PROseq.tfit_merged.png
- __MACOSX/best_curated_Human_TFs_p1e-6_grch38/A549_vs_LC2/._IRF9_M08845_1.94d_barcode_A549PROseq.tfit_merged_vs_LC2PROseq.tfit_merged.png
- best_curated_Human_TFs_p1e-6_grch38/A549_vs_LC2/ERF_M05673_1.94d_barcode_A549PROseq.tfit_merged_vs_LC2PROseq.tfit_merged.png
- __MACOSX/best_curated_Human_TFs_p1e-6_grch38/A549_vs_LC2/._ERF_M05673_1.94d_barcode_A549PROseq.tfit_merged_vs_LC2PROseq.tfit_merged.png
- best_curated_Human_TFs_p1e-6_grch38/A549_vs_LC2/HSF1_M08821_1.94d_barcode_A549PROseq.tfit_merged_vs_LC2PROseq.tfit_merged.png
- __MACOSX/best_curated_Human_TFs_p1e-6_grch38/A549_vs_LC2/._HSF1_M08821_1.94d_barcode_A549PROseq.tfit_merged_vs_LC2PROseq.tfit_merged.png
- best_curated_Human_TFs_p1e-6_grch38/A549_vs_LC2/LIN28A_M08897_1.94d_barcode_A549PROseq.tfit_merged_vs_LC2PROseq.tfit_merged.png
- __MACOSX/best_curated_Human_TFs_p1e-6_grch38/A549_vs_LC2/._LIN28A_M08897_1.94d_barcode_A549PROseq.tfit_merged_vs_LC2PROseq.tfit_merged.png
- best_curated_Human_TFs_p1e-6_grch38/A549_vs_LC2/ERG_M05674_1.94d_barcode_A549PROseq.tfit_merged_vs_LC2PROseq.tfit_merged.png
- __MACOSX/best_curated_Human_TFs_p1e-6_grch38/A549_vs_LC2/._ERG_M05674_1.94d_barcode_A549PROseq.tfit_merged_vs_LC2PROseq.tfit_merged.png
- best_curated_Human_TFs_p1e-6_grch38/A549_vs_LC2/RFX1_M09096_1.94d_barcode_A549PROseq.tfit_merged_vs_LC2PROseq.tfit_merged.png
- __MACOSX/best_curated_Human_TFs_p1e-6_grch38/A549_vs_LC2/._RFX1_M09096_1.94d_barcode_A549PROseq.tfit_merged_vs_LC2PROseq.tfit_merged.png
- best_curated_Human_TFs_p1e-6_grch38/A549_vs_LC2/ZNF547_M10390_1.94d_barcode_A549PROseq.tfit_merged_vs_LC2PROseq.tfit_merged.png
- __MACOSX/best_curated_Human_TFs_p1e-6_grch38/A549_vs_LC2/._ZNF547_M10390_1.94d_barcode_A549PROseq.tfit_merged_vs_LC2PROseq.tfit_merged.png
- best_curated_Human_TFs_p1e-6_grch38/A549_vs_LC2/ELK1_M05658_1.94d_barcode_A549PROseq.tfit_merged_vs_LC2PROseq.tfit_merged.png
- __MACOSX/best_curated_Human_TFs_p1e-6_grch38/A549_vs_LC2/._ELK1_M05658_1.94d_barcode_A549PROseq.tfit_merged_vs_LC2PROseq.tfit_merged.png
- best_curated_Human_TFs_p1e-6_grch38/A549_vs_LC2/CCDC169-SOHLH2_M09149_1.94d_barcode_A549PROseq.tfit_merged_vs_LC2PROseq.tfit_merged.png
- __MACOSX/best_curated_Human_TFs_p1e-6_grch38/A549_vs_LC2/._CCDC169-SOHLH2_M09149_1.94d_barcode_A549PROseq.tfit_merged_vs_LC2PROseq.tfit_merged.png
- best_curated_Human_TFs_p1e-6_grch38/A549_vs_LC2/ZNF146_M10372_1.94d_barcode_A549PROseq.tfit_merged_vs_LC2PROseq.tfit_merged.png
- __MACOSX/best_curated_Human_TFs_p1e-6_grch38/A549_vs_LC2/._ZNF146_M10372_1.94d_barcode_A549PROseq.tfit_merged_vs_LC2PROseq.tfit_merged.png
- best_curated_Human_TFs_p1e-6_grch38/A549_vs_LC2/MA_A549PROseq.tfit_merged_to_LC2PROseq.tfit_merged_md_score.png
- __MACOSX/best_curated_Human_TFs_p1e-6_grch38/A549_vs_LC2/._MA_A549PROseq.tfit_merged_to_LC2PROseq.tfit_merged_md_score.png
- best_curated_Human_TFs_p1e-6_grch38/A549_vs_LC2/ZNF660_M09383_1.94d_barcode_A549PROseq.tfit_merged_vs_LC2PROseq.tfit_merged.png
- __MACOSX/best_curated_Human_TFs_p1e-6_grch38/A549_vs_LC2/._ZNF660_M09383_1.94d_barcode_A549PROseq.tfit_merged_vs_LC2PROseq.tfit_merged.png
- best_curated_Human_TFs_p1e-6_grch38/A549_vs_LC2/FEV_M05704_1.94d_barcode_A549PROseq.tfit_merged_vs_LC2PROseq.tfit_merged.png
- __MACOSX/best_curated_Human_TFs_p1e-6_grch38/A549_vs_LC2/._FEV_M05704_1.94d_barcode_A549PROseq.tfit_merged_vs_LC2PROseq.tfit_merged.png
- best_curated_Human_TFs_p1e-6_grch38/A549_vs_LC2/ZNF181_ZNF181.RCADE_barcode_A549PROseq.tfit_merged_vs_LC2PROseq.tfit_merged.png
- __MACOSX/best_curated_Human_TFs_p1e-6_grch38/A549_vs_LC2/._ZNF181_ZNF181.RCADE_barcode_A549PROseq.tfit_merged_vs_LC2PROseq.tfit_merged.png
- best_curated_Human_TFs_p1e-6_grch38/A549_vs_LC2/HNF4A_M05803_1.94d_barcode_A549PROseq.tfit_merged_vs_LC2PROseq.tfit_merged.png
- __MACOSX/best_curated_Human_TFs_p1e-6_grch38/A549_vs_LC2/._HNF4A_M05803_1.94d_barcode_A549PROseq.tfit_merged_vs_LC2PROseq.tfit_merged.png
- best_curated_Human_TFs_p1e-6_grch38/A549_vs_LC2/HNF1B_M05797_1.94d_barcode_A549PROseq.tfit_merged_vs_LC2PROseq.tfit_merged.png
- __MACOSX/best_curated_Human_TFs_p1e-6_grch38/A549_vs_LC2/._HNF1B_M05797_1.94d_barcode_A549PROseq.tfit_merged_vs_LC2PROseq.tfit_merged.png
- best_curated_Human_TFs_p1e-6_grch38/A549_vs_LC2/A549PROseq.tfit_merged_vs_LC2PROseq.tfit_merged_differential_md_scores.txt
- __MACOSX/best_curated_Human_TFs_p1e-6_grch38/A549_vs_LC2/._A549PROseq.tfit_merged_vs_LC2PROseq.tfit_merged_differential_md_scores.txt
- best_curated_Human_TFs_p1e-6_grch38/A549_vs_LC2/ZNF280A_M10358_1.94d_barcode_A549PROseq.tfit_merged_vs_LC2PROseq.tfit_merged.png
- __MACOSX/best_curated_Human_TFs_p1e-6_grch38/A549_vs_LC2/._ZNF280A_M10358_1.94d_barcode_A549PROseq.tfit_merged_vs_LC2PROseq.tfit_merged.png
- best_curated_Human_TFs_p1e-6_grch38/A549_vs_LC2/ZNF287_ZNF287.RCADE_barcode_A549PROseq.tfit_merged_vs_LC2PROseq.tfit_merged.png
- __MACOSX/best_curated_Human_TFs_p1e-6_grch38/A549_vs_LC2/._ZNF287_ZNF287.RCADE_barcode_A549PROseq.tfit_merged_vs_LC2PROseq.tfit_merged.png
- best_curated_Human_TFs_p1e-6_grch38/A549_vs_LC2/ZNF496_ZNF496.MEME_barcode_A549PROseq.tfit_merged_vs_LC2PROseq.tfit_merged.png
- __MACOSX/best_curated_Human_TFs_p1e-6_grch38/A549_vs_LC2/._ZNF496_ZNF496.MEME_barcode_A549PROseq.tfit_merged_vs_LC2PROseq.tfit_merged.png
- best_curated_Human_TFs_p1e-6_grch38/A549_vs_B2B/ZNF660_M09383_1.94d_barcode_A549PROseq.tfit_merged_vs_B2B30PROseq.tfit_merged.png
- __MACOSX/best_curated_Human_TFs_p1e-6_grch38/A549_vs_B2B/._ZNF660_M09383_1.94d_barcode_A549PROseq.tfit_merged_vs_B2B30PROseq.tfit_merged.png
- best_curated_Human_TFs_p1e-6_grch38/A549_vs_B2B/RORA_M10286_1.94d_barcode_A549PROseq.tfit_merged_vs_B2B30PROseq.tfit_merged.png
- __MACOSX/best_curated_Human_TFs_p1e-6_grch38/A549_vs_B2B/._RORA_M10286_1.94d_barcode_A549PROseq.tfit_merged_vs_B2B30PROseq.tfit_merged.png
- best_curated_Human_TFs_p1e-6_grch38/A549_vs_B2B/ZBTB26_M09298_1.94d_barcode_A549PROseq.tfit_merged_vs_B2B30PROseq.tfit_merged.png
- __MACOSX/best_curated_Human_TFs_p1e-6_grch38/A549_vs_B2B/._ZBTB26_M09298_1.94d_barcode_A549PROseq.tfit_merged_vs_B2B30PROseq.tfit_merged.png
- best_curated_Human_TFs_p1e-6_grch38/A549_vs_B2B/MA_A549PROseq.tfit_merged_to_B2B30PROseq.tfit_merged_md_score.png
- __MACOSX/best_curated_Human_TFs_p1e-6_grch38/A549_vs_B2B/._MA_A549PROseq.tfit_merged_to_B2B30PROseq.tfit_merged_md_score.png
- best_curated_Human_TFs_p1e-6_grch38/A549_vs_B2B/ZNF311_ZNF311.MEME_barcode_A549PROseq.tfit_merged_vs_B2B30PROseq.tfit_merged.png
- __MACOSX/best_curated_Human_TFs_p1e-6_grch38/A549_vs_B2B/._ZNF311_ZNF311.MEME_barcode_A549PROseq.tfit_merged_vs_B2B30PROseq.tfit_merged.png
- best_curated_Human_TFs_p1e-6_grch38/A549_vs_B2B/ZNF519_ZNF519.RCADE_barcode_A549PROseq.tfit_merged_vs_B2B30PROseq.tfit_merged.png
- __MACOSX/best_curated_Human_TFs_p1e-6_grch38/A549_vs_B2B/._ZNF519_ZNF519.RCADE_barcode_A549PROseq.tfit_merged_vs_B2B30PROseq.tfit_merged.png
- best_curated_Human_TFs_p1e-6_grch38/A549_vs_B2B/ETV6_M09550_1.94d_barcode_A549PROseq.tfit_merged_vs_B2B30PROseq.tfit_merged.png
- __MACOSX/best_curated_Human_TFs_p1e-6_grch38/A549_vs_B2B/._ETV6_M09550_1.94d_barcode_A549PROseq.tfit_merged_vs_B2B30PROseq.tfit_merged.png
- best_curated_Human_TFs_p1e-6_grch38/A549_vs_B2B/NR1I2_M07567_1.94d_barcode_A549PROseq.tfit_merged_vs_B2B30PROseq.tfit_merged.png
- __MACOSX/best_curated_Human_TFs_p1e-6_grch38/A549_vs_B2B/._NR1I2_M07567_1.94d_barcode_A549PROseq.tfit_merged_vs_B2B30PROseq.tfit_merged.png
- best_curated_Human_TFs_p1e-6_grch38/A549_vs_B2B/ZNF273_M10371_1.94d_barcode_A549PROseq.tfit_merged_vs_B2B30PROseq.tfit_merged.png
- __MACOSX/best_curated_Human_TFs_p1e-6_grch38/A549_vs_B2B/._ZNF273_M10371_1.94d_barcode_A549PROseq.tfit_merged_vs_B2B30PROseq.tfit_merged.png
- best_curated_Human_TFs_p1e-6_grch38/A549_vs_B2B/NR1I2_M08993_1.94d_barcode_A549PROseq.tfit_merged_vs_B2B30PROseq.tfit_merged.png
- __MACOSX/best_curated_Human_TFs_p1e-6_grch38/A549_vs_B2B/._NR1I2_M08993_1.94d_barcode_A549PROseq.tfit_merged_vs_B2B30PROseq.tfit_merged.png
- best_curated_Human_TFs_p1e-6_grch38/A549_vs_B2B/HNF4A_M05803_1.94d_barcode_A549PROseq.tfit_merged_vs_B2B30PROseq.tfit_merged.png
- __MACOSX/best_curated_Human_TFs_p1e-6_grch38/A549_vs_B2B/._HNF4A_M05803_1.94d_barcode_A549PROseq.tfit_merged_vs_B2B30PROseq.tfit_merged.png
- best_curated_Human_TFs_p1e-6_grch38/A549_vs_B2B/FOXC2_M05719_1.94d_barcode_A549PROseq.tfit_merged_vs_B2B30PROseq.tfit_merged.png
- __MACOSX/best_curated_Human_TFs_p1e-6_grch38/A549_vs_B2B/._FOXC2_M05719_1.94d_barcode_A549PROseq.tfit_merged_vs_B2B30PROseq.tfit_merged.png
- best_curated_Human_TFs_p1e-6_grch38/A549_vs_B2B/ZNF180_ZNF180.RCADE_barcode_A549PROseq.tfit_merged_vs_B2B30PROseq.tfit_merged.png
- __MACOSX/best_curated_Human_TFs_p1e-6_grch38/A549_vs_B2B/._ZNF180_ZNF180.RCADE_barcode_A549PROseq.tfit_merged_vs_B2B30PROseq.tfit_merged.png
- best_curated_Human_TFs_p1e-6_grch38/A549_vs_B2B/AC138696.1_M09315_1.94d_barcode_A549PROseq.tfit_merged_vs_B2B30PROseq.tfit_merged.png
- __MACOSX/best_curated_Human_TFs_p1e-6_grch38/A549_vs_B2B/._AC138696.1_M09315_1.94d_barcode_A549PROseq.tfit_merged_vs_B2B30PROseq.tfit_merged.png
- best_curated_Human_TFs_p1e-6_grch38/A549_vs_B2B/ZNF571_ZNF571.RCADE_barcode_A549PROseq.tfit_merged_vs_B2B30PROseq.tfit_merged.png
- __MACOSX/best_curated_Human_TFs_p1e-6_grch38/A549_vs_B2B/._ZNF571_ZNF571.RCADE_barcode_A549PROseq.tfit_merged_vs_B2B30PROseq.tfit_merged.png
- best_curated_Human_TFs_p1e-6_grch38/A549_vs_B2B/A549PROseq.tfit_merged_vs_B2B30PROseq.tfit_merged_differential_md_scores.txt
- __MACOSX/best_curated_Human_TFs_p1e-6_grch38/A549_vs_B2B/._A549PROseq.tfit_merged_vs_B2B30PROseq.tfit_merged_differential_md_scores.txt
- best_curated_Human_TFs_p1e-6_grch38/A549_vs_B2B/FOXL1_M05736_1.94d_barcode_A549PROseq.tfit_merged_vs_B2B30PROseq.tfit_merged.png
- __MACOSX/best_curated_Human_TFs_p1e-6_grch38/A549_vs_B2B/._FOXL1_M05736_1.94d_barcode_A549PROseq.tfit_merged_vs_B2B30PROseq.tfit_merged.png
