# Supplementary material for: The MUC5B-associated variant rs35705950 resides within an enhancer subject to lineage- and disease-dependent epigenetic remodeling
Source: JCI Insight. 2021 Jan 25;6(2):e144294. doi: 10.1172/jci.insight.144294 (PMC7934873; doi:10.1172/jci.insight.144294)
Supplement: Supplemental Data Set 2 [file jciinsight-6-144294-s077.zip › best_curated_Human_TFs_p1e-6_grch38/LC2PROseq.tfit_merged_md_scores.txt]

DMBX1_M05620_1.94d.bed	0.5555555555555556	5	9	24944	1;0;0;0;0;0;0;0;0;0;0;0;0;0;0;0;0;1;0;1;0;0;0;0;0;0;0;0;0;0;0;0;0;0;0;0;0;0;0;0;0;0;0;0;0;0;0;0;0;0;0;0;0;0;0;0;0;0;0;0;0;0;0;0;0;0;0;0;0;0;0;0;0;0;0;0;0;0;0;0;0;0;0;0;0;0;0;0;0;0;0;0;0;0;1;0;0;0;0;0;0;0;0;0;0;0;0;0;0;0;0;0;0;0;0;0;0;0;0;0;1;0;0;0;0;0;0;0;0;0;0;0;0;0;2;0;0;0;0;0;0;0;0;0;0;0;0;0;0;1
SPDEF_M06135_1.94d.bed	0.4411764705882353	15	34	26114	1;0;0;0;0;0;0;2;0;0;0;0;1;0;0;0;0;0;0;0;0;0;0;0;1;0;0;0;0;0;0;0;0;0;0;0;0;0;0;1;0;0;0;0;0;0;0;0;0;0;0;0;0;0;1;0;0;0;0;0;2;0;0;1;0;0;1;0;1;1;2;0;1;0;0;0;1;0;0;0;1;2;2;2;0;0;0;0;0;0;0;0;0;0;0;0;0;1;1;1;0;0;0;0;0;0;0;0;1;0;0;0;0;1;0;0;0;0;0;1;0;0;0;0;0;1;0;0;0;0;1;0;0;0;0;0;0;0;0;0;0;0;0;0;0;0;0;0;0;1
ZBED1_M09284_1.94d.bed	0.42857142857142855	3	7	24103	2;0;0;0;0;0;0;0;0;0;0;0;0;0;0;0;0;0;0;0;0;0;0;0;0;0;0;0;0;0;0;0;0;0;0;0;0;0;0;0;0;0;0;0;0;0;0;0;0;0;0;0;0;0;0;0;0;0;0;0;0;0;0;0;0;0;0;0;0;0;0;0;0;0;0;0;0;0;0;0;0;0;0;0;0;0;0;0;0;0;0;0;0;0;0;0;0;0;0;0;0;0;2;0;0;0;0;0;0;0;0;0;0;0;0;0;0;0;0;0;0;0;0;0;0;0;0;0;0;0;0;0;0;0;0;0;0;0;0;0;0;0;0;0;0;0;0;0;0;2
CEBPA_M08526_1.94d.bed	0.3888888888888889	7	18	25352	1;0;0;0;0;0;0;0;0;0;0;0;0;0;0;0;0;0;0;0;0;0;0;0;0;0;0;0;0;0;0;0;0;0;0;0;2;0;2;0;0;0;0;0;0;0;0;0;0;0;0;0;0;0;0;0;0;0;0;0;0;2;0;0;0;0;0;0;0;2;0;0;0;0;0;0;0;0;0;2;0;0;0;0;0;2;0;0;0;0;0;0;0;0;0;0;0;0;0;0;1;0;0;0;0;0;0;0;0;0;0;0;0;0;0;1;0;0;1;0;0;0;0;0;0;0;0;0;0;0;0;0;0;0;0;0;0;0;0;0;0;0;0;0;0;0;0;0;0;1
ELF1_M09516_1.94d.bed	0.37628865979381443	73	194	28556	1;1;0;1;0;0;0;1;0;0;1;0;1;0;0;0;1;1;1;1;0;1;1;0;1;1;3;1;0;0;0;0;1;0;0;1;2;2;2;1;1;1;0;1;1;1;0;0;1;0;0;1;0;3;2;2;1;0;2;1;3;4;3;1;2;1;2;3;3;9;5;3;6;3;3;2;3;2;4;4;6;8;9;2;4;1;6;3;3;0;0;1;4;0;1;2;0;1;0;0;1;0;2;0;0;0;1;1;2;1;1;2;2;2;0;0;0;0;0;1;0;0;0;1;0;1;1;0;0;0;1;1;1;1;0;1;1;1;2;0;0;0;0;0;1;0;1;0;0;1
ETV6_M09550_1.94d.bed	0.3669724770642202	40	109	29342	2;0;0;0;2;0;0;1;0;0;0;0;0;0;0;2;2;3;0;0;1;0;0;0;2;0;0;0;0;0;2;0;0;0;2;0;0;0;2;2;2;0;0;0;4;0;0;0;0;0;4;0;0;0;0;0;0;0;2;0;0;0;0;2;1;2;0;2;3;2;2;0;5;4;0;4;2;5;3;2;0;4;0;4;2;0;0;0;0;0;2;1;0;2;0;0;0;2;0;0;0;0;0;0;0;0;0;0;2;2;0;0;0;0;0;0;0;0;0;0;0;0;4;0;2;0;0;0;0;0;0;0;0;0;0;0;0;0;2;0;0;0;2;0;0;0;0;1;0;2
ELK1_M08659_1.94d.bed	0.3656387665198238	83	227	28095	1;1;1;1;0;0;0;0;0;0;0;0;0;0;0;0;0;0;1;1;0;0;0;0;0;1;0;0;0;1;0;1;1;0;1;1;1;1;1;0;0;1;0;0;0;0;1;3;1;1;2;2;3;2;1;2;3;0;2;0;3;5;3;1;3;7;6;15;5;5;8;4;5;3;3;2;5;3;5;6;6;4;2;4;3;5;8;1;3;6;3;2;2;0;4;1;1;2;2;1;0;0;1;1;0;0;0;0;2;0;0;1;0;3;3;1;1;0;0;0;0;0;1;0;0;1;0;0;1;1;1;1;0;0;0;0;1;1;0;0;1;1;0;3;1;2;0;0;0;1
ERG_M08653_1.94d.bed	0.3597560975609756	59	164	27494	1;0;1;0;0;0;0;0;0;0;0;0;0;0;0;0;0;0;1;1;0;0;2;0;0;1;0;0;0;0;0;1;1;0;0;1;1;0;1;0;1;1;0;0;0;0;1;1;0;0;2;2;3;1;1;1;2;0;2;0;2;3;3;0;3;4;5;11;4;5;5;2;3;1;4;2;1;3;4;3;5;2;2;4;3;4;4;0;3;2;4;1;2;0;3;1;1;1;2;1;0;0;1;1;0;0;0;0;2;0;0;0;0;2;0;0;1;0;0;0;0;0;1;0;0;1;0;0;1;1;1;0;0;0;0;0;0;0;0;0;1;1;0;2;1;2;0;0;0;1
TFEB_M06206_1.94d.bed	0.35570469798657717	53	149	27950	2;0;0;0;0;0;2;4;0;0;0;0;0;0;0;2;0;0;0;0;0;2;0;2;0;0;0;0;0;0;2;0;0;0;2;0;0;0;0;2;0;0;0;0;2;2;0;0;0;0;0;0;0;0;2;0;4;0;2;0;6;0;4;0;2;4;4;6;2;2;4;2;2;4;0;6;2;2;2;4;6;2;4;6;2;2;0;4;0;2;0;2;0;4;4;2;0;2;0;0;2;0;0;2;0;2;0;0;0;0;0;0;0;0;0;2;0;0;0;0;0;0;0;0;0;0;0;0;0;0;0;0;0;2;0;0;0;0;0;0;0;2;0;0;0;0;0;0;0;4
ELK1_M09521_1.94d.bed	0.3534136546184739	88	249	28875	1;1;1;1;0;0;0;0;0;0;0;0;0;0;0;0;0;0;1;1;0;0;0;1;1;1;0;0;0;1;1;1;1;0;0;1;1;1;1;0;0;1;1;0;0;0;1;3;1;2;2;2;4;3;1;2;2;1;1;0;4;5;2;1;6;6;7;17;4;6;9;3;7;5;3;2;5;1;6;6;6;3;3;6;4;6;6;1;4;7;1;2;3;0;5;1;1;1;2;1;2;0;2;1;0;0;0;1;2;2;1;1;0;3;0;0;1;1;0;0;0;0;1;0;0;1;0;0;1;0;3;1;0;0;0;0;2;0;0;0;1;1;0;4;1;2;0;0;0;1
ELF1_M09509_1.94d.bed	0.3515151515151515	58	165	28703	1;0;1;0;0;0;0;1;0;1;0;0;1;0;0;1;0;1;0;0;0;0;0;0;0;0;1;0;1;0;1;0;1;0;0;1;1;0;1;0;0;0;1;0;0;0;1;0;0;0;2;0;2;0;1;3;0;0;1;0;5;4;2;3;1;1;2;3;2;6;1;6;4;1;3;2;6;3;0;2;5;4;6;4;5;4;1;3;2;4;3;1;3;2;4;0;2;1;1;1;1;0;2;1;0;0;2;1;0;1;1;0;1;1;1;1;1;0;0;1;0;0;0;0;0;1;0;0;2;0;0;1;0;0;0;0;0;1;1;0;0;0;0;1;0;0;0;1;1;2
ETV2_M05696_1.94d.bed	0.35	14	40	26132	1;0;0;0;1;1;0;0;0;0;0;0;0;1;0;1;0;0;0;1;1;0;1;0;1;0;0;0;0;0;2;0;1;0;0;0;0;0;0;0;0;0;0;0;0;0;0;0;0;0;0;1;0;0;0;0;0;0;0;0;0;1;1;0;1;0;0;0;3;0;0;1;0;0;1;3;3;0;0;0;1;1;0;0;0;0;1;0;1;0;0;0;0;0;0;0;0;0;0;0;0;0;0;0;0;0;0;0;0;0;0;0;0;0;0;0;0;0;2;0;0;0;0;0;0;0;1;0;0;0;1;1;0;1;0;0;1;0;0;0;0;0;0;0;0;0;0;0;0;1
ELK1_M00977_1.94d.bed	0.34959349593495936	43	123	27440	1;1;0;0;0;0;0;0;0;1;0;0;0;0;0;1;0;0;0;0;0;0;1;0;0;0;0;0;0;0;0;0;0;0;1;0;2;0;1;0;0;0;1;2;0;0;0;0;0;1;1;1;0;0;2;1;0;0;1;2;1;2;0;2;1;5;0;1;2;4;6;4;3;4;2;1;1;2;4;2;4;3;1;1;2;2;1;2;3;4;2;0;3;1;3;0;0;1;2;0;0;2;1;0;0;0;1;0;0;0;1;0;0;0;0;0;0;0;0;2;1;1;0;1;0;0;2;1;0;0;0;0;0;0;0;1;2;0;1;0;0;0;0;1;0;0;0;0;0;1
ELF1_M09501_1.94d.bed	0.3488372093023256	60	172	28217	1;0;1;0;0;0;0;1;1;0;0;1;0;0;0;1;0;1;1;0;0;0;0;0;0;0;1;0;1;2;0;1;0;0;1;1;1;0;0;0;0;1;0;0;1;1;0;1;2;1;1;1;2;3;0;1;0;1;5;1;4;3;2;1;3;3;2;7;1;5;4;2;4;4;5;3;0;2;5;5;4;5;5;2;3;3;3;4;1;4;0;4;1;3;1;1;1;0;0;1;1;0;1;0;1;0;1;1;0;1;0;1;2;0;0;0;1;0;0;0;0;1;0;0;2;0;0;0;1;0;0;0;0;1;1;0;0;0;0;1;0;0;0;1;2;1;0;0;0;1
ZNF32_M09355_1.94d.bed	0.34615384615384615	18	52	27276	1;0;1;1;1;0;0;0;0;0;0;0;0;0;0;0;0;1;0;0;0;0;0;0;0;0;1;0;0;0;0;0;0;2;0;0;2;0;0;0;0;0;0;0;0;1;0;0;0;1;0;2;0;0;0;0;0;0;0;0;0;1;0;0;0;0;1;1;1;0;0;0;3;0;0;2;3;0;2;2;0;1;1;1;0;1;1;0;0;0;2;0;1;0;0;2;0;0;0;0;1;0;0;0;0;0;0;0;0;0;2;0;0;0;1;0;1;1;0;0;0;0;0;0;0;0;1;0;0;0;0;1;0;1;0;0;0;0;0;1;0;0;0;0;0;0;0;0;0;1
SREBF1_M09970_1.94d.bed	0.345679012345679	56	162	28114	2;0;0;0;0;0;2;4;0;0;0;0;0;0;0;2;0;0;0;0;0;2;2;0;0;0;1;0;0;0;2;0;1;0;2;0;1;0;0;2;0;0;0;2;2;0;0;1;0;0;0;0;0;2;0;2;2;2;0;6;0;2;3;2;4;4;6;2;2;5;2;2;4;2;4;2;2;4;2;8;4;4;8;0;2;0;4;0;4;0;2;2;2;4;2;2;0;0;2;0;0;2;0;2;0;0;0;0;0;0;0;0;0;2;0;0;0;0;0;0;0;0;0;0;0;0;0;0;0;0;0;2;0;0;0;0;0;0;0;2;0;0;0;0;0;0;0;4;0;1
ELK1_M10260_1.94d.bed	0.34285714285714286	72	210	28197	1;1;1;1;0;0;0;0;0;0;0;0;0;0;0;0;0;0;1;1;0;0;0;1;1;0;0;0;0;1;0;0;1;0;1;1;2;1;1;0;0;1;1;0;0;0;1;2;0;2;1;3;5;2;3;3;2;2;1;0;3;4;0;2;1;7;6;11;0;8;6;3;4;4;2;4;4;3;5;5;5;4;1;6;3;5;5;2;1;5;1;3;3;0;3;2;1;1;1;2;2;0;2;1;0;1;0;1;2;1;1;1;0;2;0;1;0;1;0;0;0;0;1;0;0;1;0;0;1;1;3;0;0;0;0;0;0;0;0;0;0;0;0;2;0;2;0;0;0;1
ZBTB33_M06968_1.94d.bed	0.3427230046948357	73	213	26783	1;1;0;1;0;0;0;0;0;0;0;0;0;3;0;0;0;1;0;1;1;1;1;0;0;0;0;0;0;0;0;0;0;0;1;0;2;1;2;0;0;1;1;0;0;1;2;3;0;0;1;0;4;2;0;1;2;1;1;5;3;1;3;5;2;2;6;2;9;9;3;8;6;6;5;2;2;4;1;4;4;5;4;4;2;6;7;4;0;3;7;4;2;0;0;1;2;0;0;1;4;3;0;1;0;0;0;5;0;0;2;0;0;0;0;0;0;0;4;0;0;2;0;0;0;0;0;2;0;0;0;1;0;2;0;1;0;0;0;0;0;0;0;0;0;0;0;3;0;1
IRF4_M08843_1.94d.bed	0.3372093023255814	29	86	29642	1;0;1;0;0;0;1;0;0;2;0;0;0;0;1;0;1;0;0;0;1;1;0;0;1;1;0;1;0;0;0;0;1;1;0;0;2;0;0;0;0;0;0;1;0;0;0;0;0;0;1;1;0;3;0;2;1;1;1;1;0;0;0;0;1;0;2;1;3;1;2;4;0;1;3;2;1;0;2;1;1;1;3;2;0;1;0;1;0;1;1;0;0;0;0;0;0;0;1;1;1;0;0;3;0;0;0;0;0;0;1;1;0;0;0;0;0;0;0;0;0;0;1;0;0;1;0;0;0;3;0;0;1;0;1;0;1;0;0;0;0;0;0;1;2;0;1;0;1;1
ELK1_M08655_1.94d.bed	0.33695652173913043	62	184	27984	1;0;1;0;0;0;0;0;0;0;0;0;0;0;0;0;0;0;1;1;0;0;0;0;0;1;0;0;0;0;0;2;1;0;2;1;0;0;1;0;0;1;0;0;0;1;0;1;0;0;2;2;4;1;0;3;1;1;2;1;2;2;2;0;4;4;9;10;3;5;3;4;2;0;3;4;3;1;2;6;4;4;6;1;4;4;3;1;3;6;1;3;1;3;1;1;3;1;2;0;0;1;0;1;0;1;0;1;1;0;0;0;2;3;1;1;0;0;0;0;0;1;0;0;1;0;0;1;0;3;0;0;0;0;0;0;1;0;0;2;1;0;2;1;2;0;0;0;0;3
NRF1_M05963_1.94d.bed	0.3359559402045633	427	1271	34852	1;2;0;1;4;2;2;4;5;0;0;4;2;0;0;3;2;0;0;1;3;0;5;0;4;4;4;0;5;2;2;1;3;1;2;7;1;0;1;1;4;10;14;2;7;6;13;7;10;7;6;11;11;5;12;16;10;24;13;19;17;17;15;33;26;31;31;34;16;37;40;37;30;23;17;26;34;16;24;20;25;32;28;35;31;28;17;20;7;12;14;13;9;12;10;16;9;8;7;8;3;10;13;4;1;5;4;2;3;3;6;2;1;3;1;2;1;3;3;10;2;2;2;0;2;2;5;0;3;0;0;3;1;1;1;0;0;0;2;1;0;2;2;0;0;2;2;0;0;4
ETV5_M05699_1.94d.bed	0.3333333333333333	44	132	27026	1;1;1;0;0;0;0;0;0;0;0;0;0;0;0;0;0;1;1;0;0;0;0;0;0;0;0;0;0;0;0;1;1;0;0;1;2;0;0;0;1;1;0;1;0;0;0;1;0;1;0;1;2;0;1;0;1;1;3;0;2;4;3;0;3;3;1;6;2;5;3;0;1;1;4;2;1;3;3;3;8;0;1;2;3;3;4;1;2;2;4;1;2;0;4;1;1;1;1;0;0;0;1;1;0;0;0;0;1;1;0;0;0;1;1;0;1;0;0;0;0;0;1;0;0;0;0;0;0;0;2;0;0;0;0;0;0;0;0;0;0;1;0;2;0;2;0;0;0;1
MIXL1_M08926_1.94d.bed	0.3333333333333333	1	3	24932	1;0;0;0;0;0;0;0;0;0;0;0;0;0;0;0;0;0;0;0;0;0;0;0;0;0;0;0;0;0;0;0;0;0;0;0;0;0;0;0;0;0;0;0;0;0;0;0;0;0;0;0;0;0;0;0;0;0;0;0;0;0;0;0;0;0;0;0;0;0;0;0;0;0;0;0;0;0;0;0;0;0;0;0;0;0;0;0;0;0;0;0;0;0;0;0;0;0;0;0;0;0;0;0;0;0;0;0;0;0;0;0;0;0;0;0;0;0;0;0;0;0;0;0;0;0;0;0;0;0;0;0;0;0;0;0;0;0;0;0;0;0;0;0;0;0;0;0;0;1
ELK4_M05660_1.94d.bed	0.3333333333333333	44	132	27026	1;1;1;0;0;0;0;0;0;0;0;0;0;0;0;0;0;1;1;0;0;0;0;0;0;0;0;0;0;0;0;1;1;0;0;1;2;0;0;0;1;1;0;1;0;0;0;1;0;1;0;1;2;0;1;0;1;1;3;0;2;4;3;0;3;3;1;6;2;5;3;0;1;1;4;2;1;3;3;3;8;0;1;2;3;3;4;1;2;2;4;1;2;0;4;1;1;1;1;0;0;0;1;1;0;0;0;0;1;1;0;0;0;1;1;0;1;0;0;0;0;0;1;0;0;0;0;0;0;0;2;0;0;0;0;0;0;0;0;0;0;1;0;2;0;2;0;0;0;1
ZBED1_M06233_1.94d.bed	0.3333333333333333	1	3	24001	1;0;0;0;0;0;0;0;0;0;0;0;0;0;0;0;0;0;0;0;0;0;0;0;0;0;0;0;0;0;0;0;0;0;0;0;0;0;0;0;0;0;0;0;0;0;0;0;0;0;0;0;0;0;0;0;0;0;0;0;0;0;0;0;0;0;0;0;0;0;0;0;0;0;0;0;0;0;0;0;0;0;0;0;0;0;0;0;0;0;0;0;0;0;0;0;0;0;0;0;0;0;0;0;0;0;0;0;0;0;0;0;0;0;0;0;0;0;0;0;0;0;0;0;0;0;0;0;0;0;0;0;0;0;0;0;0;0;0;0;0;0;0;0;0;0;0;0;0;1
IRF7_M08839_1.94d.bed	0.3333333333333333	18	54	26472	1;0;0;1;0;0;0;1;0;0;0;0;0;1;0;0;1;0;0;0;0;0;0;1;2;0;0;0;0;0;0;0;2;0;0;2;0;0;0;0;0;0;0;0;0;0;0;0;0;0;0;1;1;1;1;0;1;0;0;0;1;0;1;1;0;0;0;0;1;3;1;4;2;0;0;0;2;0;1;1;1;0;0;0;1;0;0;2;0;0;0;0;0;1;0;0;0;0;0;1;0;0;0;0;0;0;2;0;0;0;0;2;0;1;0;1;0;0;0;0;0;0;0;0;0;0;1;0;0;1;0;0;0;0;0;0;0;1;1;0;0;0;0;1;0;0;0;0;0;1
GATA1_M08711_1.94d.bed	0.3333333333333333	1	3	23590	1;0;0;0;0;0;0;0;0;0;0;0;0;0;0;0;0;0;0;0;0;0;0;0;0;0;0;0;0;0;0;0;0;0;0;0;0;0;0;0;0;0;0;0;0;0;0;0;0;0;0;0;0;0;0;0;0;0;0;0;0;0;0;0;0;0;0;0;0;0;0;0;0;0;0;0;0;0;0;0;0;0;0;0;0;0;0;0;0;0;0;0;0;0;0;0;0;0;0;0;0;0;0;0;0;0;0;0;0;0;0;0;0;0;0;0;0;0;0;0;0;0;0;0;0;0;0;0;0;0;0;0;0;0;0;0;0;0;0;0;0;0;0;0;0;0;0;0;0;1
ARNTL_M05565_1.94d.bed	0.3317307692307692	69	208	31373	4;0;0;0;0;0;0;4;2;0;1;0;0;0;0;0;2;0;1;0;0;0;3;2;0;1;0;0;1;0;3;1;0;0;1;2;0;1;3;0;2;0;0;0;2;1;2;1;0;0;2;0;0;0;0;5;0;4;2;3;3;4;2;4;0;6;2;2;6;3;3;7;0;6;3;8;2;2;2;6;6;4;4;8;5;1;3;2;2;0;3;2;0;4;2;2;2;3;0;0;2;1;0;4;1;3;0;0;0;0;0;0;0;0;1;2;0;0;0;0;0;0;0;0;0;0;0;0;1;0;0;0;0;3;1;0;0;0;0;0;1;2;0;0;0;0;0;0;1;4
BHLHE41_M05584_1.94d.bed	0.3317307692307692	69	208	31373	4;0;0;0;0;0;0;4;2;0;1;0;0;0;0;0;2;0;1;0;0;0;3;2;0;1;0;0;1;0;3;1;0;0;1;2;0;1;3;0;2;0;0;0;2;1;2;1;0;0;2;0;0;0;0;5;0;4;2;3;3;4;2;4;0;6;2;2;6;3;3;7;0;6;3;8;2;2;2;6;6;4;4;8;5;1;3;2;2;0;3;2;0;4;2;2;2;3;0;0;2;1;0;4;1;3;0;0;0;0;0;0;0;0;1;2;0;0;0;0;0;0;0;0;0;0;0;0;1;0;0;0;0;3;1;0;0;0;0;0;1;2;0;0;0;0;0;0;1;4
BHLHE40_M08516_1.94d.bed	0.3317307692307692	69	208	31373	4;0;0;0;0;0;0;4;2;0;1;0;0;0;0;0;2;0;1;0;0;0;3;2;0;1;0;0;1;0;3;1;0;0;1;2;0;1;3;0;2;0;0;0;2;1;2;1;0;0;2;0;0;0;0;5;0;4;2;3;3;4;2;4;0;6;2;2;6;3;3;7;0;6;3;8;2;2;2;6;6;4;4;8;5;1;3;2;2;0;3;2;0;4;2;2;2;3;0;0;2;1;0;4;1;3;0;0;0;0;0;0;0;0;1;2;0;0;0;0;0;0;0;0;0;0;0;0;1;0;0;0;0;3;1;0;0;0;0;0;1;2;0;0;0;0;0;0;1;4
ETV6_M05700_1.94d.bed	0.33080808080808083	131	396	35669	3;1;2;0;1;0;0;1;2;1;1;2;2;1;2;2;1;0;2;1;1;0;2;2;0;2;3;1;1;1;3;0;3;1;2;2;5;3;2;0;0;1;0;2;1;3;0;2;0;2;2;1;5;3;3;4;4;3;4;1;7;3;5;7;7;3;6;8;9;7;9;11;10;7;5;9;4;5;7;13;10;11;5;9;6;11;3;1;3;2;1;8;5;4;5;3;2;2;1;2;1;2;1;2;1;3;2;0;2;1;3;4;1;1;2;1;0;2;2;0;1;1;0;0;0;2;0;0;0;4;2;1;0;3;0;1;0;1;1;3;1;1;1;1;1;0;1;1;0;1
ZNF200_M10359_1.94d.bed	0.3305613305613306	159	481	30998	1;1;2;0;1;3;1;0;0;2;2;1;0;2;3;2;0;1;3;1;0;0;2;1;4;2;2;0;3;1;2;2;2;1;2;1;0;1;5;1;1;1;2;0;1;4;1;2;3;0;3;5;4;4;3;4;7;2;4;6;6;10;8;6;8;7;9;16;13;9;13;10;12;5;7;7;6;11;11;12;13;6;9;5;7;8;8;7;8;4;12;2;4;4;6;3;2;5;0;3;4;7;1;2;4;2;1;0;2;4;3;0;2;1;0;1;2;1;1;0;3;0;1;0;1;0;0;1;2;1;2;1;1;0;2;1;0;0;1;2;0;1;0;0;0;1;0;0;2;2
ELK1_M08656_1.94d.bed	0.3266832917705736	131	401	31618	1;0;1;1;1;1;0;0;0;0;0;1;3;0;1;1;0;1;0;0;1;1;1;1;0;3;1;2;0;1;2;2;1;1;2;0;3;2;0;2;2;0;0;2;1;0;1;2;0;5;1;2;5;2;3;6;1;5;0;6;2;2;6;5;6;3;10;10;16;6;13;8;7;7;6;3;9;5;8;8;9;11;10;6;9;7;7;9;4;5;10;2;2;5;5;3;3;1;1;3;5;0;1;0;1;2;1;0;4;1;0;3;2;3;1;2;2;0;1;2;0;4;1;2;0;2;1;1;2;1;2;1;0;0;1;2;2;0;0;0;2;0;1;3;3;1;1;0;1;1
FLI1_M05706_1.94d.bed	0.32608695652173914	30	92	26473	1;1;2;0;0;0;0;0;0;0;0;0;0;0;0;0;0;0;1;0;0;0;0;0;0;0;0;0;0;0;0;1;1;0;0;1;1;0;0;0;0;1;0;0;0;0;0;1;0;1;0;0;1;0;1;0;1;1;1;0;1;2;1;0;2;1;0;5;1;4;2;0;1;0;3;1;1;1;2;2;5;0;1;3;3;3;3;0;1;2;1;1;1;0;3;1;1;1;1;0;0;0;1;1;0;0;0;0;0;1;0;0;0;0;0;0;1;0;0;0;0;0;1;0;0;0;0;0;0;0;2;0;0;0;0;0;0;0;0;0;0;1;0;2;0;2;0;0;0;1
ETV1_M05695_1.94d.bed	0.32608695652173914	30	92	26473	1;1;2;0;0;0;0;0;0;0;0;0;0;0;0;0;0;0;1;0;0;0;0;0;0;0;0;0;0;0;0;1;1;0;0;1;1;0;0;0;0;1;0;0;0;0;0;1;0;1;0;0;1;0;1;0;1;1;1;0;1;2;1;0;2;1;0;5;1;4;2;0;1;0;3;1;1;1;2;2;5;0;1;3;3;3;3;0;1;2;1;1;1;0;3;1;1;1;1;0;0;0;1;1;0;0;0;0;0;1;0;0;0;0;0;0;1;0;0;0;0;0;1;0;0;0;0;0;0;0;2;0;0;0;0;0;0;0;0;0;0;1;0;2;0;2;0;0;0;1
ERF_M05673_1.94d.bed	0.32608695652173914	30	92	26473	1;1;2;0;0;0;0;0;0;0;0;0;0;0;0;0;0;0;1;0;0;0;0;0;0;0;0;0;0;0;0;1;1;0;0;1;1;0;0;0;0;1;0;0;0;0;0;1;0;1;0;0;1;0;1;0;1;1;1;0;1;2;1;0;2;1;0;5;1;4;2;0;1;0;3;1;1;1;2;2;5;0;1;3;3;3;3;0;1;2;1;1;1;0;3;1;1;1;1;0;0;0;1;1;0;0;0;0;0;1;0;0;0;0;0;0;1;0;0;0;0;0;1;0;0;0;0;0;0;0;2;0;0;0;0;0;0;0;0;0;0;1;0;2;0;2;0;0;0;1
ERG_M05674_1.94d.bed	0.32608695652173914	30	92	26473	1;1;2;0;0;0;0;0;0;0;0;0;0;0;0;0;0;0;1;0;0;0;0;0;0;0;0;0;0;0;0;1;1;0;0;1;1;0;0;0;0;1;0;0;0;0;0;1;0;1;0;0;1;0;1;0;1;1;1;0;1;2;1;0;2;1;0;5;1;4;2;0;1;0;3;1;1;1;2;2;5;0;1;3;3;3;3;0;1;2;1;1;1;0;3;1;1;1;1;0;0;0;1;1;0;0;0;0;0;1;0;0;0;0;0;0;1;0;0;0;0;0;1;0;0;0;0;0;0;0;2;0;0;0;0;0;0;0;0;0;0;1;0;2;0;2;0;0;0;1
FEV_M05704_1.94d.bed	0.32608695652173914	30	92	26473	1;1;2;0;0;0;0;0;0;0;0;0;0;0;0;0;0;0;1;0;0;0;0;0;0;0;0;0;0;0;0;1;1;0;0;1;1;0;0;0;0;1;0;0;0;0;0;1;0;1;0;0;1;0;1;0;1;1;1;0;1;2;1;0;2;1;0;5;1;4;2;0;1;0;3;1;1;1;2;2;5;0;1;3;3;3;3;0;1;2;1;1;1;0;3;1;1;1;1;0;0;0;1;1;0;0;0;0;0;1;0;0;0;0;0;0;1;0;0;0;0;0;1;0;0;0;0;0;0;0;2;0;0;0;0;0;0;0;0;0;0;1;0;2;0;2;0;0;0;1
ELK1_M05658_1.94d.bed	0.32608695652173914	30	92	26473	1;1;2;0;0;0;0;0;0;0;0;0;0;0;0;0;0;0;1;0;0;0;0;0;0;0;0;0;0;0;0;1;1;0;0;1;1;0;0;0;0;1;0;0;0;0;0;1;0;1;0;0;1;0;1;0;1;1;1;0;1;2;1;0;2;1;0;5;1;4;2;0;1;0;3;1;1;1;2;2;5;0;1;3;3;3;3;0;1;2;1;1;1;0;3;1;1;1;1;0;0;0;1;1;0;0;0;0;0;1;0;0;0;0;0;0;1;0;0;0;0;0;1;0;0;0;0;0;0;0;2;0;0;0;0;0;0;0;0;0;0;1;0;2;0;2;0;0;0;1
ETV6_M05701_1.94d.bed	0.3235294117647059	33	102	27228	3;0;0;0;0;0;0;0;0;0;0;0;0;1;1;0;0;1;1;0;0;0;2;0;0;0;0;0;1;0;0;0;0;0;1;0;0;1;0;0;0;0;1;1;0;1;1;0;0;0;2;0;0;1;0;3;1;1;3;0;0;3;0;1;2;3;3;1;5;3;2;2;0;3;1;0;1;1;2;0;10;1;0;1;1;3;4;1;0;1;2;1;1;0;0;1;0;0;0;0;0;0;0;1;0;0;0;0;0;0;0;1;0;0;1;0;0;0;0;0;0;0;1;0;0;0;0;0;0;0;3;0;0;0;0;0;0;0;0;0;0;0;1;0;1;0;2;1;1;1
MITF_M09237_1.94d.bed	0.31690140845070425	45	142	27833	1;0;0;0;0;0;0;0;0;1;0;0;0;0;0;0;0;0;0;2;0;0;1;0;0;1;0;0;0;1;0;1;0;0;1;0;0;0;0;2;0;0;1;0;2;1;1;0;3;2;1;1;0;1;1;2;1;2;0;1;1;2;1;4;1;1;2;2;6;2;5;1;1;6;0;7;1;1;3;5;2;2;4;3;0;3;0;3;4;2;0;2;4;0;1;0;1;1;1;4;1;0;1;0;1;1;1;1;0;0;0;0;0;0;0;2;2;2;0;0;0;1;0;0;2;0;0;0;0;0;0;0;0;2;0;0;0;0;0;0;1;0;0;0;1;0;0;0;0;2
FOXA1_M09569_1.94d.bed	0.3142580019398642	324	1031	39856	4;1;3;2;5;2;3;1;3;3;2;4;5;2;1;0;2;7;2;7;1;3;2;0;4;1;2;3;2;2;0;0;3;1;2;0;0;1;0;0;3;2;1;2;4;2;7;3;1;2;3;7;13;15;23;17;21;23;14;14;20;18;18;23;35;35;21;20;25;30;31;15;14;16;13;22;13;15;28;25;21;19;23;21;22;18;21;25;14;12;9;8;11;2;8;7;5;3;2;2;1;5;4;0;0;1;0;2;2;2;3;1;0;2;2;0;1;1;2;2;3;0;1;3;1;4;1;1;0;1;1;1;1;2;0;1;1;2;1;0;2;2;1;1;2;2;2;3;2;4
FOXA1_M09573_1.94d.bed	0.312015503875969	322	1032	40030	3;1;3;2;5;3;3;1;3;4;2;4;5;2;1;0;2;8;0;8;1;3;2;0;4;1;2;2;3;2;1;0;3;1;2;0;0;0;1;0;3;1;1;3;4;2;8;3;0;3;3;5;12;16;23;15;19;27;15;15;18;19;15;24;36;33;25;19;23;27;36;15;14;16;12;21;14;13;27;27;20;20;21;18;29;17;22;24;11;15;11;6;11;3;7;7;5;3;2;2;1;4;5;0;0;0;1;2;1;2;1;2;0;1;2;2;0;2;2;2;3;0;1;3;2;3;2;1;0;1;2;1;1;2;1;0;2;2;1;0;1;3;1;1;2;1;3;1;3;3
IRF4_M08829_1.94d.bed	0.3090909090909091	17	55	27822	1;0;1;0;0;1;1;0;0;1;0;0;0;0;0;0;0;0;0;0;1;0;1;0;1;1;0;1;0;0;0;0;0;1;0;0;1;1;0;0;0;0;0;0;0;0;0;0;0;0;0;1;1;0;0;1;0;1;1;0;1;0;0;1;0;0;0;0;0;1;1;1;1;0;1;2;1;0;3;0;0;0;1;3;1;1;1;0;0;0;1;0;0;0;0;2;0;0;0;0;0;1;0;1;2;0;0;0;0;1;0;1;0;0;0;0;0;0;0;0;0;0;0;1;0;0;0;0;0;0;0;0;0;1;1;0;0;0;0;0;0;0;0;0;0;2;0;0;1;1
GSC2_M05776_1.94d.bed	0.3076923076923077	4	13	25132	1;0;0;0;1;0;0;0;0;0;0;0;1;0;0;0;0;0;0;1;0;0;0;0;0;0;0;0;0;0;0;1;0;0;0;0;0;0;0;0;0;0;0;0;0;0;0;0;0;0;0;0;0;0;0;0;0;0;0;0;0;0;0;0;1;0;0;0;0;0;0;0;0;0;0;0;1;1;0;1;0;0;0;0;0;0;0;0;0;0;0;0;0;0;0;0;0;0;0;0;0;0;0;0;0;1;0;0;0;0;0;0;0;0;0;0;0;0;0;0;0;0;0;0;0;0;0;0;0;0;0;0;0;0;0;0;0;0;0;0;0;0;0;0;0;0;0;1;0;1
ELF3_M05650_1.94d.bed	0.30275229357798167	33	109	28870	1;0;0;0;0;0;0;1;0;1;0;1;0;1;0;1;0;0;0;0;0;0;0;0;0;0;0;1;0;0;0;0;0;0;0;2;1;0;1;1;0;1;0;0;0;0;0;0;0;0;1;3;1;3;3;0;0;1;0;3;1;2;0;2;0;2;1;0;4;1;3;3;0;3;4;2;2;0;0;1;2;3;1;3;3;2;0;1;1;1;2;1;1;3;2;0;0;0;1;1;2;0;0;1;0;0;0;0;0;0;1;0;1;1;1;2;1;0;0;1;0;1;0;0;0;1;0;0;0;0;0;0;0;0;0;0;0;1;1;1;0;0;1;0;1;0;0;0;1;2
IRF9_M08845_1.94d.bed	0.3	36	120	31729	1;0;1;1;0;0;1;0;1;1;0;0;2;0;2;1;2;0;0;0;1;1;0;1;1;1;1;0;0;1;0;0;1;0;2;3;1;0;1;0;0;0;0;0;0;0;0;1;0;1;1;1;1;2;1;1;3;2;1;1;0;0;2;2;1;1;2;1;3;4;4;0;1;4;2;3;0;2;1;3;0;2;4;0;1;0;1;0;0;0;0;0;1;0;0;0;0;1;1;1;0;1;2;0;1;1;1;0;0;1;1;0;0;0;1;0;0;0;0;0;0;1;0;0;0;0;0;1;1;0;0;3;0;1;0;1;0;1;0;0;0;0;1;2;1;2;0;1;1;1
ELF5_M05654_1.94d.bed	0.2986111111111111	43	144	27380	1;0;0;0;0;0;0;1;0;1;0;0;0;0;0;0;1;0;0;0;0;0;0;0;0;1;0;1;2;0;0;0;0;1;0;1;1;0;0;0;0;1;0;0;1;2;0;0;1;2;1;2;0;2;3;0;1;1;0;4;1;4;2;0;2;1;2;3;5;5;2;3;2;2;3;3;4;2;0;1;4;1;6;2;5;1;1;2;0;3;5;1;3;0;4;1;2;0;1;0;1;1;0;1;0;0;1;0;1;0;1;1;0;2;0;1;2;0;0;0;1;0;0;0;0;0;1;0;0;2;0;0;0;0;1;0;0;0;1;0;1;0;0;0;0;1;0;0;0;2
EHF_M05647_1.94d.bed	0.2972972972972973	33	111	27728	1;0;0;0;0;0;0;1;0;1;0;0;0;0;0;0;1;0;0;0;0;0;0;0;0;1;0;1;0;0;0;0;0;0;0;1;1;0;0;0;0;1;0;0;0;0;0;0;0;0;0;1;1;2;3;0;0;1;0;4;0;5;1;1;1;1;2;2;2;3;2;2;3;2;1;3;2;2;0;1;3;1;3;2;3;1;1;2;0;2;4;1;3;1;4;1;0;0;1;0;1;2;0;1;0;0;0;0;1;0;0;1;0;2;0;2;2;0;0;0;1;0;0;0;0;0;1;0;0;0;0;0;0;0;0;0;0;0;2;0;1;0;0;0;0;1;0;0;0;2
TCFL5_M09217_1.94d.bed	0.29533678756476683	57	193	28133	1;1;1;2;0;1;1;2;0;1;1;1;0;1;0;0;1;1;1;0;1;1;0;2;1;1;0;0;2;1;1;2;0;0;1;0;0;0;2;2;3;1;1;1;1;0;1;1;0;1;1;1;3;1;0;1;2;1;2;0;2;6;1;1;3;3;2;2;3;8;2;1;4;2;4;4;4;5;4;2;5;2;4;3;1;6;2;3;1;2;2;2;1;0;0;5;1;0;3;1;1;2;0;0;0;0;0;0;1;1;2;1;1;2;1;0;2;0;2;0;0;0;2;0;0;0;0;1;1;0;0;1;2;0;0;1;0;1;0;0;0;1;0;0;1;0;0;0;1;2
MITF_M00255_1.94d.bed	0.29464285714285715	66	224	32102	1;1;0;1;0;2;0;0;0;1;0;0;0;1;1;0;0;1;4;0;0;0;1;0;0;0;0;0;3;3;0;0;1;0;0;0;1;3;3;2;1;2;1;3;1;1;2;2;2;1;1;1;2;0;3;0;4;1;4;1;4;5;2;2;3;4;3;6;4;3;6;7;6;2;0;4;3;3;2;8;4;6;3;5;6;1;0;5;4;1;0;0;2;1;3;3;1;0;2;2;0;1;0;1;0;1;0;0;0;0;1;0;3;2;1;1;1;0;1;0;0;0;0;2;0;1;0;2;0;0;1;0;1;1;1;2;1;1;0;0;0;0;1;2;0;1;2;0;0;2
ARNT_M00267_1.94d.bed	0.29333333333333333	22	75	27593	1;0;0;0;0;0;0;0;0;0;1;0;0;0;0;0;0;0;0;0;0;2;0;0;0;0;1;0;0;0;0;1;0;1;0;0;0;0;1;0;0;3;2;0;0;0;1;1;0;1;0;0;1;1;0;2;0;0;1;1;3;0;0;0;1;2;0;0;5;1;0;0;2;1;1;1;2;0;0;1;3;1;1;1;0;0;0;1;2;2;1;4;0;1;1;0;0;0;2;3;0;0;0;0;0;0;1;1;0;0;0;0;0;0;1;1;0;0;0;0;0;0;0;0;0;1;0;0;0;2;0;0;0;0;0;0;0;0;0;0;0;0;1;0;0;0;0;0;0;1
ATF4_M08489_1.94d.bed	0.2916666666666667	28	96	27959	2;0;0;0;0;0;0;2;0;0;0;2;0;0;0;0;2;0;0;0;2;0;0;0;0;0;2;2;0;0;0;0;2;0;0;0;0;0;0;0;0;0;0;0;0;0;0;0;0;0;0;0;0;4;2;0;0;2;2;0;0;2;2;0;2;0;4;4;0;2;2;0;2;0;2;2;0;2;3;0;2;2;2;2;1;0;0;2;8;4;0;0;0;0;0;2;4;0;0;2;0;2;0;0;0;0;0;0;0;0;0;0;1;0;0;0;0;0;0;0;0;0;2;0;0;0;0;0;0;0;0;0;2;0;0;0;0;0;0;0;0;0;0;0;0;0;0;0;0;2
YY1_M10305_1.94d.bed	0.2894736842105263	121	418	31307	3;0;0;0;2;1;1;0;0;0;1;2;3;3;0;2;1;1;1;1;1;0;0;1;0;0;0;1;0;1;1;1;0;1;0;5;0;4;1;2;0;1;1;1;1;1;4;6;3;0;0;3;2;1;2;3;3;4;4;6;2;7;7;5;3;10;9;9;1;7;2;10;6;9;7;15;10;7;12;5;4;9;11;5;3;1;7;6;6;3;7;3;8;4;6;5;8;5;3;8;4;4;4;1;3;2;3;1;4;2;2;3;2;2;1;2;2;1;4;1;0;1;0;1;0;1;1;2;0;3;0;0;1;3;2;0;1;0;3;1;0;1;1;0;1;2;0;0;0;2
USF1_M06218_1.94d.bed	0.28832116788321166	79	274	32466	3;0;2;0;1;0;2;5;1;0;1;0;1;0;0;2;0;0;0;2;0;3;2;1;0;0;2;3;0;3;0;0;0;0;3;1;0;1;1;3;0;0;1;2;2;0;2;0;0;0;1;1;0;4;0;5;4;0;1;9;1;6;1;9;1;6;9;3;6;10;2;7;2;6;0;4;3;5;5;7;3;9;6;2;3;3;4;6;2;2;1;4;5;5;1;2;1;0;3;1;0;2;2;0;2;0;0;0;2;1;3;1;0;4;0;0;0;0;0;1;0;0;1;1;0;1;0;0;0;0;3;1;2;1;0;0;1;0;2;0;0;0;1;0;0;2;4;0;1;3
IRF4_M05848_1.94d.bed	0.2857142857142857	18	63	28060	1;0;1;0;0;0;1;0;1;1;1;0;2;0;0;0;0;0;0;0;1;0;1;0;1;1;0;1;0;0;0;1;0;3;0;0;1;0;0;0;0;0;0;0;0;0;0;0;0;0;0;1;1;0;0;0;0;0;0;0;1;0;0;1;0;2;0;0;1;1;1;1;3;0;1;1;2;0;1;0;1;0;1;3;1;1;1;0;0;0;1;0;0;0;0;0;0;0;0;0;0;1;0;1;2;2;0;0;0;1;1;1;0;0;0;0;0;0;0;0;0;0;0;1;0;0;0;0;0;0;0;0;0;0;0;1;0;0;0;0;1;0;0;0;1;2;0;0;1;1
HOXA9_M05806_1.94d.bed	0.2857142857142857	4	14	25354	1;0;0;0;0;0;0;0;0;0;0;0;0;0;0;0;0;0;0;0;0;0;0;0;0;0;0;0;0;0;0;0;0;0;0;0;0;1;0;0;0;0;0;0;0;0;0;1;0;0;0;0;0;0;0;0;0;0;0;0;0;0;0;0;0;0;1;0;0;0;0;1;0;0;0;0;2;0;0;0;0;0;0;0;0;0;0;0;0;0;0;1;0;0;0;0;0;0;0;0;0;0;0;1;0;0;0;0;0;0;1;0;0;0;0;0;0;0;1;0;0;0;1;0;0;0;0;0;0;0;0;0;0;0;0;0;0;0;0;0;0;0;0;0;0;0;0;0;0;1
SIX1_M09131_1.94d.bed	0.2857142857142857	2	7	24674	1;0;0;0;0;0;0;0;0;0;0;0;0;0;0;0;0;0;0;0;0;0;0;0;0;0;0;0;0;0;0;0;1;0;0;0;0;0;0;0;0;0;0;0;0;0;0;0;0;0;0;0;0;0;0;0;0;0;1;0;0;0;0;0;0;0;0;0;0;0;0;0;1;0;0;0;0;0;0;0;0;0;0;0;0;0;0;0;0;0;0;0;0;0;0;0;0;0;0;0;0;0;0;0;0;0;0;0;0;0;0;0;0;0;0;0;0;0;0;0;0;0;0;0;0;0;0;0;0;0;0;0;0;0;0;0;1;0;0;0;0;0;0;0;0;0;0;0;0;1
LIN28A_M08897_1.94d.bed	0.28440366972477066	31	109	25426	2;0;0;0;0;0;0;0;1;1;0;0;0;0;0;0;0;0;0;0;0;0;0;0;0;0;0;1;0;0;0;0;0;1;0;0;2;0;1;0;0;0;1;0;0;0;2;1;0;0;2;1;0;1;1;0;0;1;0;1;3;0;2;1;0;2;1;1;0;2;1;1;2;2;0;1;0;1;0;1;3;7;1;4;0;4;1;2;1;2;2;1;0;0;1;1;0;1;0;1;1;1;2;3;3;2;0;1;3;1;0;3;1;0;0;1;1;1;0;0;0;0;0;1;1;0;0;2;2;1;0;0;0;0;0;0;0;0;0;1;0;0;0;1;1;0;0;0;0;1
MITF_M09241_1.94d.bed	0.2816326530612245	69	245	32857	3;0;1;1;0;2;1;0;0;0;1;0;0;1;1;0;0;2;2;0;0;0;1;0;0;0;0;1;2;3;1;0;1;0;0;1;1;3;2;1;3;1;2;1;1;2;3;2;1;1;1;1;3;2;3;1;3;3;3;4;4;3;2;2;4;2;6;4;5;4;6;5;6;1;2;5;5;4;2;10;2;5;2;4;5;2;0;6;5;0;0;0;3;2;2;2;1;2;0;3;1;0;2;1;2;1;0;0;0;0;1;1;2;2;1;1;0;0;2;0;0;0;0;2;0;1;0;3;0;0;1;0;1;1;2;1;1;1;0;0;0;0;1;4;0;1;3;0;0;3
EHF_M06390_1.94d.bed	0.28125	27	96	26956	1;0;0;0;0;0;0;1;0;1;0;0;0;0;0;0;1;0;0;0;0;0;0;0;0;1;0;1;0;0;0;0;0;0;0;1;1;0;0;0;0;1;0;0;0;0;0;0;0;0;0;1;1;1;2;0;0;1;0;4;0;5;1;0;0;1;2;2;2;3;2;1;2;2;1;3;2;1;0;1;3;0;3;2;1;1;1;2;0;2;3;1;3;1;3;1;0;0;1;0;1;1;0;1;0;0;0;0;1;0;0;1;0;2;0;1;2;0;0;0;1;0;0;0;0;0;1;0;0;0;0;0;0;0;0;0;0;0;1;0;1;0;0;0;0;1;0;0;0;2
RORA_M10286_1.94d.bed	0.28019323671497587	58	207	33144	2;1;1;1;2;1;3;2;3;2;0;1;1;2;0;3;1;1;2;2;0;1;1;0;1;1;0;1;0;0;0;1;0;2;0;0;3;0;0;1;0;3;1;2;1;0;1;4;1;1;1;3;0;1;3;4;2;1;0;3;1;1;2;6;2;4;4;3;5;6;9;3;2;2;6;4;3;1;4;1;3;4;0;2;2;2;1;1;2;2;1;3;5;0;1;1;0;0;1;1;0;0;0;0;2;1;1;0;0;3;0;1;0;0;0;0;0;0;2;0;2;1;1;0;1;0;0;0;0;0;0;0;0;0;1;1;0;0;0;2;1;3;0;2;0;1;2;0;0;2
BACH1_M06885_1.94d.bed	0.2795969773299748	111	397	46305	2;1;1;2;2;1;1;2;1;3;2;2;3;0;2;1;3;0;1;3;1;4;0;0;2;0;0;4;0;1;4;2;1;3;2;2;1;2;3;3;2;1;0;1;2;1;2;2;2;1;3;1;3;3;2;4;4;4;5;2;6;6;6;10;7;6;8;11;11;5;8;2;6;6;6;2;7;9;4;11;7;11;6;8;2;4;2;3;1;2;1;1;4;1;3;6;1;2;2;3;2;5;1;3;1;4;2;1;1;2;2;4;2;0;1;0;1;3;3;2;1;1;1;0;0;1;1;0;4;0;2;2;1;4;1;1;0;1;1;0;2;1;3;1;2;1;1;0;2;1
PBX1_M01230_1.94d.bed	0.2777777777777778	5	18	25958	1;0;0;0;0;0;0;0;1;0;0;0;0;0;0;0;1;0;0;0;0;0;0;0;0;0;0;0;0;0;0;0;0;0;1;0;0;0;0;0;0;1;0;0;0;0;0;0;0;1;0;0;0;1;1;0;0;0;0;0;0;0;0;0;0;0;0;1;0;0;0;2;0;0;0;0;0;0;1;0;0;0;0;0;1;0;0;0;0;0;0;0;0;0;0;0;0;0;0;0;0;0;0;0;0;0;0;0;0;0;0;0;1;0;0;0;0;0;0;0;0;1;0;0;1;0;0;0;0;0;0;0;0;0;0;0;0;0;0;0;0;0;0;0;0;0;0;0;0;1
YY1_M09317_1.94d.bed	0.2776470588235294	118	425	43212	2;2;1;1;2;0;3;1;2;1;3;3;2;3;1;1;1;1;1;3;0;0;0;1;0;2;2;0;5;1;1;1;2;1;4;2;3;1;0;3;2;0;4;5;1;6;2;1;1;3;1;3;2;5;2;4;5;5;4;7;6;2;6;6;6;8;2;5;8;9;7;7;12;5;8;13;6;2;7;10;9;7;3;9;4;5;5;5;3;5;3;6;7;3;5;4;3;1;1;2;1;3;2;1;4;3;2;2;2;5;0;4;0;1;3;1;0;0;0;2;2;1;2;0;3;2;0;2;3;2;1;2;2;1;1;3;1;1;2;0;1;1;0;1;1;0;0;1;0;1
IRF1_M08823_1.94d.bed	0.27692307692307694	18	65	27193	1;0;1;2;0;1;0;1;0;0;0;0;1;0;0;1;0;0;1;2;1;0;0;1;0;0;1;0;0;0;0;0;0;1;2;1;0;0;0;0;0;0;0;0;0;0;0;0;0;0;1;0;1;1;2;0;1;0;1;0;1;1;0;0;0;0;1;1;3;3;1;0;0;0;2;1;2;1;0;1;0;0;1;0;0;4;0;0;0;0;2;0;0;0;0;0;0;0;0;0;0;1;0;1;1;0;0;0;0;0;1;1;0;0;0;0;0;0;0;0;0;0;1;0;0;0;0;1;0;0;0;0;0;2;0;0;0;0;0;1;0;0;0;0;0;2;0;1;0;1
ZBTB7B_M09311_1.94d.bed	0.27586206896551724	32	116	26344	2;0;0;0;0;1;0;0;0;1;0;2;0;1;0;2;0;0;0;0;0;1;0;1;1;0;1;1;0;2;1;0;2;0;0;0;1;0;1;1;0;1;1;0;2;1;2;1;1;0;0;1;2;0;1;0;2;0;0;2;0;2;0;0;2;2;5;1;0;2;1;2;0;3;5;2;2;1;3;0;1;1;4;1;0;1;1;0;2;1;1;0;2;1;1;1;0;2;2;0;0;0;2;0;1;0;0;1;0;2;1;1;1;0;0;1;0;1;2;0;0;1;1;0;0;1;1;0;0;1;0;1;0;0;0;0;0;1;0;0;0;0;0;0;0;0;0;0;0;1
FOXN2_M08691_1.94d.bed	0.2757281553398058	142	515	29244	3;1;0;0;0;0;0;0;0;0;3;2;0;1;1;0;0;0;0;2;0;0;2;4;0;3;0;1;0;3;2;6;0;6;1;1;0;1;3;1;0;5;1;0;0;2;3;5;4;4;2;5;11;0;7;4;7;4;7;10;4;10;12;15;14;14;3;13;14;8;15;8;7;7;6;12;2;14;5;6;11;8;7;4;4;3;2;0;7;4;2;6;5;2;8;5;5;3;11;8;3;2;3;1;4;4;1;4;6;2;4;2;2;1;2;0;2;1;7;0;6;0;0;4;0;2;4;0;1;2;0;0;2;6;0;2;1;2;0;0;2;0;0;2;1;2;0;0;0;2
ZNF597_M09381_1.94d.bed	0.27319587628865977	159	582	40533	1;5;2;2;1;3;1;4;0;2;0;2;6;2;2;3;2;2;0;2;1;1;1;2;2;2;2;2;1;1;1;2;0;4;3;2;3;3;2;3;1;2;4;2;1;3;6;4;2;4;5;0;4;5;4;7;8;5;8;5;11;4;8;6;8;13;3;7;7;12;10;9;9;16;10;9;11;10;6;18;6;12;8;7;11;6;6;11;2;9;4;7;4;7;7;3;4;4;4;5;2;4;5;2;5;3;2;4;1;5;2;2;3;1;4;1;0;1;1;3;3;1;2;2;1;4;0;2;2;6;3;2;0;3;1;4;2;2;0;1;2;2;1;0;3;0;3;3;0;1
YY2_M06231_1.94d.bed	0.27149321266968324	120	442	32951	1;0;1;0;3;1;1;0;1;0;1;4;1;2;2;1;3;0;2;2;0;1;1;0;0;0;2;1;1;3;2;1;1;1;2;2;1;2;0;2;1;1;1;0;2;4;3;1;0;4;3;2;2;3;5;5;2;5;4;8;5;6;8;11;5;7;5;5;8;15;8;5;14;9;5;7;5;7;16;3;5;7;2;10;4;4;8;4;4;4;4;3;8;6;4;7;7;3;3;3;4;3;1;4;6;4;2;3;1;2;0;1;1;5;1;0;0;1;3;1;2;1;2;1;1;0;2;4;3;1;1;2;1;3;3;0;1;1;1;1;0;1;1;2;0;2;0;0;0;2
NFYC_M06674_1.94d.bed	0.2714570858283433	136	501	42763	1;0;1;5;3;1;4;2;1;4;1;1;2;1;2;3;2;0;2;4;0;2;5;0;1;1;1;0;1;3;2;2;4;2;1;0;4;1;0;0;4;1;3;6;2;4;4;4;6;1;3;2;6;6;2;4;4;5;4;6;3;6;5;5;7;2;12;7;8;7;9;9;6;4;9;9;8;13;9;13;7;10;9;8;9;7;9;6;2;3;4;6;3;5;6;2;3;2;8;6;1;6;5;4;4;4;2;3;1;0;0;1;3;1;3;4;2;0;1;1;1;1;0;3;3;3;2;1;2;1;2;1;1;1;1;1;2;0;0;1;1;3;2;0;0;2;1;2;0;3
PROX1_M09088_1.94d.bed	0.2711864406779661	16	59	27000	1;0;0;0;0;0;0;0;0;0;0;2;0;0;0;0;0;0;0;0;0;1;0;0;0;0;3;0;0;0;0;0;0;0;0;1;0;0;1;0;0;0;0;0;0;0;0;0;0;1;0;0;3;0;1;1;1;1;0;0;1;0;0;0;0;0;0;0;0;0;0;1;0;1;0;0;0;0;1;0;0;2;2;2;1;2;1;2;1;4;0;2;1;0;1;1;1;1;2;1;0;0;0;0;0;0;0;0;0;1;1;0;2;0;0;0;1;0;0;0;0;0;0;0;0;0;0;0;0;0;0;1;0;0;0;0;0;0;1;0;0;1;0;0;1;0;0;0;0;1
ZBTB7A_M06235_1.94d.bed	0.26991150442477874	61	226	29086	1;1;0;1;1;2;0;3;0;1;1;2;1;1;0;2;0;4;1;0;2;2;0;0;4;3;1;2;3;0;1;1;1;2;1;0;0;0;0;1;2;2;0;1;1;0;1;2;1;5;0;3;2;1;3;2;0;3;3;3;5;1;2;2;3;2;4;6;3;1;4;2;3;1;5;7;4;2;4;7;0;6;1;3;3;3;1;0;0;3;0;1;1;0;4;2;0;2;3;0;2;3;0;1;0;2;1;1;0;4;0;1;1;0;2;2;1;1;1;1;0;3;1;0;1;0;1;0;0;2;0;2;0;0;0;1;1;0;0;2;0;0;0;0;0;1;2;0;1;1
ATF6_M09435_1.94d.bed	0.26666666666666666	20	75	28622	1;0;0;0;0;0;0;0;0;2;0;0;0;0;0;1;1;0;1;0;0;0;1;1;0;1;0;0;0;0;0;0;1;0;0;1;0;0;1;1;0;1;0;0;0;0;1;0;3;1;0;0;0;0;0;3;0;2;2;0;1;0;1;1;2;1;1;1;1;0;1;2;1;2;3;0;0;2;3;0;0;1;2;0;1;1;0;0;0;0;0;0;0;1;1;0;2;0;0;2;1;2;0;0;0;0;0;1;0;0;0;0;0;0;1;0;0;1;1;0;0;0;0;1;2;0;0;0;0;0;0;1;0;0;0;0;0;0;0;0;1;0;0;1;0;0;0;0;0;1
ZNF454_M10047_1.94d.bed	0.2628135223555071	241	917	41417	2;2;0;6;6;10;1;0;2;2;4;0;2;3;2;6;2;2;2;5;0;2;0;2;6;0;4;2;0;2;6;1;5;6;2;4;3;6;1;6;2;2;4;2;3;5;2;4;8;4;7;13;10;11;7;7;4;6;5;5;12;5;7;7;8;5;15;22;19;11;16;14;21;13;16;20;8;9;14;19;16;15;11;17;10;9;8;12;17;7;14;11;7;8;11;13;9;9;6;2;5;5;9;8;8;10;7;1;4;5;7;7;6;6;5;3;11;7;4;2;6;4;6;3;4;2;4;4;2;3;6;1;1;2;0;2;2;0;6;4;4;0;2;6;1;0;6;6;4;4
NR1I2_M07567_1.94d.bed	0.25949367088607594	82	316	36624	4;2;1;0;2;1;2;2;1;4;2;1;0;1;0;0;1;1;1;0;1;0;1;5;0;3;0;1;1;2;0;0;3;1;1;2;1;1;0;3;1;2;1;0;0;1;4;2;0;1;0;2;4;5;1;1;2;2;1;2;2;4;9;4;3;2;2;1;3;6;6;4;6;7;9;5;3;6;3;5;5;3;8;7;7;5;6;4;2;3;6;3;5;1;3;1;4;2;4;3;1;1;2;0;1;0;2;3;0;1;1;2;2;1;2;0;0;2;1;1;3;1;1;2;0;1;1;0;1;0;1;1;2;1;2;3;0;1;1;0;1;3;0;1;1;3;1;2;1;1
SOX1_M09157_1.94d.bed	0.25925925925925924	7	27	25760	1;0;0;0;0;0;0;0;0;1;0;0;0;0;0;1;0;0;1;0;0;0;1;0;0;0;0;0;0;0;0;0;1;1;0;1;0;0;0;0;0;0;0;0;1;0;0;0;0;0;0;0;2;0;0;0;0;0;0;0;3;1;0;0;0;0;0;0;0;2;0;0;0;0;0;0;0;0;0;0;0;0;0;0;0;0;0;0;0;0;0;0;0;0;0;0;0;0;0;0;0;1;0;1;0;0;0;0;0;0;0;0;0;0;0;0;0;0;0;0;0;0;0;0;0;0;0;0;0;0;0;0;0;0;0;0;0;1;0;0;0;0;0;0;0;1;3;1;0;1
SOX3_M09163_1.94d.bed	0.25925925925925924	7	27	25760	1;0;0;0;0;0;0;0;0;1;0;0;0;0;0;1;0;0;1;0;0;0;1;0;0;0;0;0;0;0;0;0;1;1;0;1;0;0;0;0;0;0;0;0;1;0;0;0;0;0;0;0;2;0;0;0;0;0;0;0;3;1;0;0;0;0;0;0;0;2;0;0;0;0;0;0;0;0;0;0;0;0;0;0;0;0;0;0;0;0;0;0;0;0;0;0;0;0;0;0;0;1;0;1;0;0;0;0;0;0;0;0;0;0;0;0;0;0;0;0;0;0;0;0;0;0;0;0;0;0;0;0;0;0;0;0;0;1;0;0;0;0;0;0;0;1;3;1;0;1
ZBTB7B_M06236_1.94d.bed	0.25882352941176473	22	85	26374	2;0;0;0;0;0;0;0;0;0;1;1;0;0;0;0;1;0;0;1;0;0;1;2;1;0;0;0;0;2;0;0;0;0;1;0;0;2;1;0;1;1;1;1;0;1;0;1;0;0;1;1;1;1;1;1;1;1;1;1;0;2;2;0;2;1;2;1;1;0;5;3;0;2;2;2;0;1;0;0;1;0;1;1;0;0;1;0;0;1;0;0;1;0;0;2;1;1;2;0;0;0;0;0;0;0;0;0;0;1;0;1;1;0;1;0;0;0;1;0;0;0;0;0;0;1;1;0;1;0;0;1;0;0;0;0;0;0;0;0;1;0;0;2;0;0;0;0;0;2
ATF7_M05568_1.94d.bed	0.25773195876288657	25	97	27269	2;0;2;0;0;2;0;0;0;0;0;0;0;2;2;0;0;0;0;0;0;0;2;2;0;0;0;0;0;0;1;0;0;0;0;0;0;0;0;0;0;0;0;0;0;0;1;2;0;1;3;1;0;2;1;0;0;4;0;0;4;2;0;1;3;2;5;0;1;3;0;0;0;3;0;4;2;0;0;1;0;0;5;0;0;0;0;0;0;6;0;0;0;2;2;0;2;1;3;2;0;0;0;0;0;0;0;4;0;0;0;0;2;0;0;1;0;0;0;0;0;1;0;0;0;0;0;0;0;0;0;0;0;0;0;0;0;0;0;0;0;0;2;0;0;0;0;0;0;2
HSF5_M09724_1.94d.bed	0.25675675675675674	19	74	26807	1;0;0;0;0;0;0;2;0;0;0;0;0;2;0;0;0;0;1;0;0;0;0;0;1;0;0;0;2;0;0;0;0;2;1;1;0;0;0;0;0;2;1;0;1;0;0;1;1;0;0;0;1;0;1;0;0;0;1;2;1;0;0;0;3;1;0;0;2;1;1;0;0;1;0;1;2;1;1;0;0;1;3;2;0;1;0;1;1;0;0;1;3;1;0;0;1;3;0;0;0;1;0;1;2;1;0;0;0;0;1;0;0;1;0;2;0;1;0;1;0;0;0;0;0;0;0;0;0;0;1;0;0;0;0;1;0;0;1;0;0;0;0;0;0;0;0;0;0;2
FOS_M08663_1.94d.bed	0.25675675675675674	38	148	27712	2;0;0;2;0;0;0;0;0;0;2;0;0;0;6;0;0;0;0;0;0;0;1;1;0;0;0;0;0;0;1;0;0;0;0;0;0;0;0;0;0;2;0;0;0;2;2;2;4;6;2;2;2;0;0;4;0;2;4;2;0;1;6;2;5;4;3;4;0;0;2;0;4;4;2;4;2;2;0;2;1;2;0;0;4;5;4;2;0;2;2;2;0;2;5;0;2;0;0;0;0;0;0;2;0;0;2;0;2;0;0;2;0;0;0;0;0;0;0;0;0;0;0;0;0;0;0;0;0;0;0;0;0;0;0;0;2;0;0;0;0;0;0;0;2;2;0;0;0;2
ZNF574_M10384_1.94d.bed	0.2564841498559078	89	347	36777	3;2;0;2;0;0;2;1;0;1;2;5;3;3;0;0;2;2;3;2;1;2;2;0;3;2;0;2;1;3;0;1;1;2;3;2;2;1;1;4;2;4;2;1;2;1;1;5;2;3;1;0;1;2;2;1;5;7;3;7;2;3;6;5;2;6;9;4;9;5;4;6;5;8;8;5;4;7;5;4;5;3;7;7;5;1;1;2;2;2;1;2;4;3;1;2;0;1;3;2;2;2;1;4;1;0;2;0;3;0;4;0;1;2;2;1;1;2;1;2;0;0;0;4;1;4;0;2;0;1;0;1;2;1;1;1;1;1;2;3;1;0;1;0;0;3;3;1;0;2
ATF1_M10066_1.94d.bed	0.2548262548262548	66	259	28187	2;0;0;0;0;0;0;0;0;0;2;0;0;0;3;2;0;1;0;2;0;0;2;2;0;0;0;0;2;0;2;0;4;0;0;2;2;0;0;4;4;2;0;0;2;2;2;4;2;5;2;2;4;6;1;3;0;2;1;1;2;4;8;5;5;5;6;2;4;0;12;0;2;1;2;6;4;2;6;4;5;4;2;4;8;5;2;2;0;4;2;4;0;2;5;0;4;0;0;0;3;0;3;2;0;4;6;2;0;0;2;3;0;0;2;0;0;2;0;0;2;0;2;0;0;0;0;0;0;0;0;0;0;0;0;0;3;0;0;0;0;2;2;0;1;4;0;1;0;2
KLF1_M00600_1.94d.bed	0.25443786982248523	1118	4394	78098	8;8;7;8;7;9;2;6;10;7;7;4;12;7;10;9;9;7;9;8;9;7;9;5;12;8;13;14;12;15;17;7;19;22;16;9;21;24;30;14;25;21;17;19;28;38;37;37;31;38;37;40;37;42;52;51;50;50;67;64;79;65;69;76;92;90;86;74;76;83;82;45;57;61;43;61;70;83;71;98;84;81;97;77;68;79;62;65;64;38;37;44;44;40;47;47;35;46;28;29;23;27;28;24;20;21;21;32;20;11;17;13;21;18;15;16;12;8;11;20;13;12;13;4;12;5;5;13;5;12;5;5;11;5;8;6;10;6;5;4;6;9;5;5;8;8;5;4;…
ZNF681_ZNF681.RCADE.bed	0.2543859649122807	58	228	32439	1;1;1;0;0;2;0;0;1;0;4;0;0;1;1;0;0;0;0;3;0;1;0;2;1;0;1;2;2;1;1;0;0;1;0;0;0;2;0;3;3;1;2;3;0;2;3;1;1;2;0;1;3;3;3;3;1;1;3;1;3;3;1;4;2;3;2;1;5;8;4;4;4;5;4;3;3;2;2;1;4;4;1;4;2;1;1;0;3;1;2;3;2;0;1;5;1;0;0;2;5;3;2;1;2;0;2;0;3;2;0;0;1;2;2;1;3;0;0;0;1;1;2;1;0;0;0;1;0;1;1;3;1;1;1;1;2;1;1;1;0;0;0;0;0;1;4;1;0;2
ATF2_M08481_1.94d.bed	0.2524752475247525	51	202	27265	1;1;2;1;0;0;0;1;0;0;0;0;0;2;0;0;2;3;0;0;1;0;1;0;1;1;0;0;0;0;1;0;0;0;0;0;0;1;1;0;0;2;4;2;0;1;1;2;1;3;2;5;3;2;4;2;1;4;0;2;2;2;0;3;4;5;2;9;3;3;3;2;4;0;4;0;4;5;3;1;2;5;3;0;5;5;4;2;5;0;3;2;3;0;2;4;0;3;0;0;1;2;0;2;2;0;1;3;1;0;0;1;2;0;2;0;0;0;1;0;1;0;1;0;0;0;0;0;0;0;0;0;0;0;0;0;3;0;0;0;0;1;1;0;2;3;0;1;0;2
FOS_M08665_1.94d.bed	0.25170068027210885	37	147	27771	2;0;0;2;0;0;0;0;0;0;2;0;0;0;5;0;0;0;0;0;0;0;2;2;0;0;0;0;0;0;2;0;0;0;0;0;0;0;0;0;0;2;0;0;0;2;1;2;4;6;2;2;2;0;0;4;0;2;4;2;0;1;4;2;6;4;4;4;0;0;2;0;3;3;2;3;2;2;0;1;2;2;0;0;4;6;4;2;0;2;2;2;0;2;6;0;2;0;0;0;0;0;0;2;0;0;1;0;2;0;0;2;0;0;0;0;0;0;0;0;0;0;0;0;0;0;0;0;0;0;0;0;0;0;0;0;2;0;0;0;0;0;0;0;2;2;0;0;0;2
HOXA10_M09699_1.94d.bed	0.25	3	12	25308	1;0;0;0;0;0;0;0;0;0;0;0;0;0;0;0;0;0;0;0;0;0;0;0;0;0;0;0;0;0;0;0;0;0;0;0;0;1;0;0;0;0;0;0;0;0;0;1;0;0;0;0;0;0;0;0;0;0;0;0;0;0;0;0;0;0;1;0;0;0;0;0;0;0;0;0;2;0;0;0;0;0;0;0;0;0;0;0;0;0;0;0;0;0;0;0;0;0;0;0;0;0;0;1;0;0;0;0;0;0;1;0;0;0;0;0;0;0;1;0;0;0;1;0;0;0;0;0;0;0;0;0;0;0;0;0;0;0;0;0;0;0;0;0;0;0;0;0;0;1
HOXC11_M05822_1.94d.bed	0.25	3	12	25308	1;0;0;0;0;0;0;0;0;0;0;0;0;0;0;0;0;0;0;0;0;0;0;0;0;0;0;0;0;0;0;0;0;0;0;0;0;1;0;0;0;0;0;0;0;0;0;1;0;0;0;0;0;0;0;0;0;0;0;0;0;0;0;0;0;0;1;0;0;0;0;0;0;0;0;0;2;0;0;0;0;0;0;0;0;0;0;0;0;0;0;0;0;0;0;0;0;0;0;0;0;0;0;1;0;0;0;0;0;0;1;0;0;0;0;0;0;0;1;0;0;0;1;0;0;0;0;0;0;0;0;0;0;0;0;0;0;0;0;0;0;0;0;0;0;0;0;0;0;1
HOXD12_M05834_1.94d.bed	0.25	3	12	25308	1;0;0;0;0;0;0;0;0;0;0;0;0;0;0;0;0;0;0;0;0;0;0;0;0;0;0;0;0;0;0;0;0;0;0;0;0;1;0;0;0;0;0;0;0;0;0;1;0;0;0;0;0;0;0;0;0;0;0;0;0;0;0;0;0;0;1;0;0;0;0;0;0;0;0;0;2;0;0;0;0;0;0;0;0;0;0;0;0;0;0;0;0;0;0;0;0;0;0;0;0;0;0;1;0;0;0;0;0;0;1;0;0;0;0;0;0;0;1;0;0;0;1;0;0;0;0;0;0;0;0;0;0;0;0;0;0;0;0;0;0;0;0;0;0;0;0;0;0;1
HOXC12_M05827_1.94d.bed	0.25	3	12	25308	1;0;0;0;0;0;0;0;0;0;0;0;0;0;0;0;0;0;0;0;0;0;0;0;0;0;0;0;0;0;0;0;0;0;0;0;0;1;0;0;0;0;0;0;0;0;0;1;0;0;0;0;0;0;0;0;0;0;0;0;0;0;0;0;0;0;1;0;0;0;0;0;0;0;0;0;2;0;0;0;0;0;0;0;0;0;0;0;0;0;0;0;0;0;0;0;0;0;0;0;0;0;0;1;0;0;0;0;0;0;1;0;0;0;0;0;0;0;1;0;0;0;1;0;0;0;0;0;0;0;0;0;0;0;0;0;0;0;0;0;0;0;0;0;0;0;0;0;0;1
HOXA10_M09613_1.94d.bed	0.25	3	12	25308	1;0;0;0;0;0;0;0;0;0;0;0;0;0;0;0;0;0;0;0;0;0;0;0;0;0;0;0;0;0;0;0;0;0;0;0;0;1;0;0;0;0;0;0;0;0;0;1;0;0;0;0;0;0;0;0;0;0;0;0;0;0;0;0;0;0;1;0;0;0;0;0;0;0;0;0;2;0;0;0;0;0;0;0;0;0;0;0;0;0;0;0;0;0;0;0;0;0;0;0;0;0;0;1;0;0;0;0;0;0;1;0;0;0;0;0;0;0;1;0;0;0;1;0;0;0;0;0;0;0;0;0;0;0;0;0;0;0;0;0;0;0;0;0;0;0;0;0;0;1
ATF3_M09744_1.94d.bed	0.24892703862660945	58	233	28568	2;2;0;2;0;0;0;0;0;0;2;0;0;0;5;1;0;1;0;1;0;0;2;2;0;0;0;0;1;0;3;0;4;0;0;0;1;0;0;4;1;2;0;0;1;2;1;2;2;5;2;2;2;3;1;4;0;2;4;3;1;4;10;3;6;5;6;4;4;0;7;0;3;3;2;6;2;2;2;3;4;2;4;2;7;7;4;2;0;3;2;2;0;2;5;0;3;0;0;0;3;0;2;2;0;3;5;0;0;0;2;3;0;0;2;0;0;1;0;0;1;0;2;0;0;0;0;0;0;0;0;0;0;0;0;0;3;0;0;0;0;1;0;0;2;3;0;1;0;2
KLF1_M00616_1.94d.bed	0.24881516587677724	1260	5064	88147	11;9;8;9;8;13;4;8;13;8;7;6;12;7;10;14;11;9;9;9;10;10;14;6;12;9;15;19;13;17;19;10;21;25;20;14;26;25;36;18;27;25;19;21;33;43;37;41;38;43;41;50;44;46;68;59;59;61;72;77;90;79;83;81;100;102;95;83;89;94;97;56;64;71;49;65;79;87;77;111;93;89;111;87;84;93;78;73;70;46;47;50;50;47;54;51;41;49;32;34;28;30;31;27;25;26;25;34;24;12;18;14;23;21;19;17;15;9;12;22;16;16;17;5;13;10;9;13;6;13;6;7;13;7;9;7;11;6;8;6;6;…
NFYA_M06672_1.94d.bed	0.24587155963302754	134	545	45069	3;0;2;4;2;1;2;3;0;0;3;3;2;1;2;1;2;1;1;3;1;3;6;0;1;3;1;0;1;2;5;1;5;4;2;0;3;1;1;1;4;2;1;6;5;3;5;6;6;3;7;4;4;7;3;5;5;8;5;6;5;4;4;11;7;8;15;7;8;9;5;10;8;9;4;9;7;9;6;18;6;10;13;9;5;8;7;7;1;8;2;3;2;7;3;8;1;3;6;4;3;6;4;2;3;4;1;3;1;1;0;4;3;1;4;2;1;2;1;1;1;0;0;3;3;3;4;1;3;3;1;3;0;1;2;1;2;0;3;0;3;1;2;0;0;2;4;0;1;2
PAX2_M05978_1.94d.bed	0.24555160142348753	69	281	29483	3;1;0;2;0;2;2;0;1;1;3;1;4;4;1;1;2;0;2;1;1;3;1;3;0;0;0;3;1;0;2;0;3;3;0;0;3;1;0;0;1;0;0;1;3;3;1;2;2;3;0;1;1;1;1;5;0;2;2;3;2;5;2;1;4;5;2;0;4;5;4;7;4;2;8;3;10;2;5;1;5;2;5;7;5;4;5;3;1;3;6;5;5;3;3;4;3;1;3;1;4;3;0;1;0;0;2;1;1;2;2;0;0;0;0;1;0;1;3;0;0;0;3;1;0;1;0;0;0;1;0;2;2;1;0;1;0;0;0;3;0;0;0;1;1;2;2;0;0;1
SP1_M06128_1.94d.bed	0.24539719325350842	1906	7767	156716	18;21;19;20;25;17;13;24;18;23;29;21;21;15;18;29;23;22;20;23;24;24;20;18;20;24;30;30;22;24;30;23;30;31;35;25;36;32;37;31;42;33;29;28;45;51;45;62;53;57;52;62;58;66;88;97;91;90;115;111;134;110;120;140;137;152;146;125;138;133;143;105;100;112;83;106;122;136;117;142;136;138;143;112;126;126;106;104;99;74;76;73;83;57;65;54;49;60;50;52;27;44;47;43;35;34;29;36;32;30;27;35;30;29;29;25;28;20;23;35;28;26;23;2…
ZNF501_M09375_1.94d.bed	0.245	49	200	26142	1;2;3;0;1;0;0;1;1;0;1;1;1;0;1;0;1;1;1;1;0;0;2;0;0;2;0;2;0;0;1;0;2;2;0;0;2;1;0;1;0;1;2;3;2;2;2;3;1;0;2;4;0;5;4;1;2;1;3;1;3;3;5;5;5;2;2;1;4;1;4;2;4;4;1;6;3;2;2;3;3;4;3;3;4;3;3;1;3;2;0;1;2;2;2;0;1;3;1;0;4;1;0;2;2;3;1;2;0;1;1;0;0;0;0;0;1;0;0;0;1;1;1;0;0;0;0;0;0;0;0;0;1;0;0;1;0;0;0;0;0;0;0;0;0;0;0;1;0;1
PAX5_M05982_1.94d.bed	0.24496644295302014	73	298	29864	3;1;0;2;1;2;2;0;1;1;2;1;3;4;1;1;2;0;2;2;1;3;1;4;2;1;0;3;1;0;2;0;3;4;0;1;2;1;0;0;2;0;0;1;3;4;1;2;2;3;0;1;1;1;1;5;0;2;2;3;2;5;2;1;4;5;2;1;3;6;4;7;4;2;8;4;10;2;5;1;7;2;5;7;6;5;6;3;1;3;4;5;5;3;3;4;4;1;2;1;4;4;0;1;0;0;1;1;1;2;2;0;0;0;0;0;1;1;3;0;0;0;4;1;0;1;0;0;0;1;0;3;2;1;0;1;1;0;0;3;0;0;0;1;1;2;4;0;0;1
SP4_M06130_1.94d.bed	0.244212585588523	749	3067	72441	6;4;6;12;7;8;6;1;7;6;7;4;6;6;8;2;6;9;7;5;12;5;8;5;5;9;10;15;9;9;9;7;11;13;14;6;17;12;18;12;16;18;9;11;22;24;27;23;23;23;26;32;21;32;40;33;31;29;45;46;49;49;53;59;66;61;59;45;62;51;61;32;44;35;25;32;41;57;39;61;56;55;66;59;45;46;40;51;40;22;24;31;34;28;34;30;21;31;22;18;14;19;26;15;16;17;15;24;15;17;12;17;13;13;11;12;9;6;5;9;7;11;12;5;8;7;9;10;2;6;6;4;7;4;8;9;4;7;5;4;6;3;6;5;7;6;5;4;4;6
ZBTB7A_M09309_1.94d.bed	0.2426470588235294	33	136	26256	1;0;2;0;1;1;1;0;0;0;0;1;1;0;1;0;0;1;2;0;2;1;0;0;1;1;1;0;1;0;0;2;2;1;1;1;0;0;1;0;1;1;1;0;0;0;0;0;3;1;0;0;0;2;2;2;1;0;1;1;4;2;1;1;4;4;1;5;3;3;0;2;4;3;2;1;3;2;0;1;2;0;1;2;1;1;0;3;1;2;3;0;0;2;2;0;2;2;3;2;1;0;0;0;0;0;0;1;0;0;1;0;1;1;0;0;1;1;2;0;0;1;0;1;1;0;1;1;0;1;0;1;0;0;0;0;0;0;0;0;0;0;0;0;0;0;0;0;0;1
USF1_M09265_1.94d.bed	0.24213836477987422	77	318	36014	3;0;1;1;0;3;1;0;0;1;1;0;0;1;1;1;0;2;1;0;1;0;2;2;1;1;2;2;1;2;1;0;2;0;1;2;3;1;3;1;4;1;2;2;2;2;3;2;2;1;1;2;4;2;2;3;5;3;4;5;4;4;3;2;4;3;8;5;4;6;6;5;7;3;2;6;6;5;2;10;1;5;2;4;6;3;0;6;5;2;4;1;3;2;2;2;1;2;0;3;2;2;3;2;2;4;1;0;0;0;2;1;3;3;1;1;0;0;3;1;1;0;1;4;1;3;0;3;0;1;1;1;1;2;2;2;1;1;0;0;0;0;1;4;1;1;3;1;1;3
USF1_M09267_1.94d.bed	0.24213836477987422	77	318	36014	3;0;1;1;0;3;1;0;0;1;1;0;0;1;1;1;0;2;1;0;1;0;2;2;1;1;2;2;1;2;1;0;2;0;1;2;3;1;3;1;4;1;2;2;2;2;3;2;2;1;1;2;4;2;2;3;5;3;4;5;4;4;3;2;4;3;8;5;4;6;6;5;7;3;2;6;6;5;2;10;1;5;2;4;6;3;0;6;5;2;4;1;3;2;2;2;1;2;0;3;2;2;3;2;2;4;1;0;0;0;2;1;3;3;1;1;0;0;3;1;1;0;1;4;1;3;0;3;0;1;1;1;1;2;2;2;1;1;0;0;0;0;1;4;1;1;3;1;1;3
GRHL2_M06916_1.94d.bed	0.24210526315789474	92	380	39837	3;0;0;1;0;3;4;0;0;0;4;3;0;3;0;1;1;1;1;3;1;1;1;2;0;4;3;2;1;0;1;2;1;2;0;3;5;1;2;3;5;1;5;4;1;0;4;0;4;0;3;1;3;5;3;6;4;3;2;6;2;7;4;9;11;5;5;7;7;6;8;2;5;1;4;1;5;2;5;9;9;16;5;6;3;8;4;3;2;3;6;5;1;3;0;0;0;3;1;2;1;1;2;5;0;0;4;0;3;3;1;3;1;0;0;0;0;0;0;1;0;0;0;0;0;4;0;2;5;1;1;0;2;4;4;3;2;1;2;3;2;0;3;1;1;0;3;0;1;1
ARNT_M08470_1.94d.bed	0.2413793103448276	21	87	28496	2;0;0;0;0;0;0;0;0;0;1;0;0;0;0;0;0;0;0;1;0;1;0;1;0;0;1;0;1;0;1;0;1;0;1;0;0;0;3;2;0;0;0;0;0;1;0;1;1;0;2;0;0;0;1;3;2;0;0;1;4;0;1;2;0;1;1;2;1;1;1;1;2;0;3;1;2;0;0;0;2;2;0;2;2;1;1;1;1;0;0;2;1;1;0;0;1;0;2;0;0;0;1;0;2;0;2;0;0;0;0;0;0;0;1;1;1;0;0;0;0;0;0;0;0;0;0;0;0;0;1;0;1;0;0;2;0;0;1;0;0;0;1;0;0;0;0;0;1;1
TEAD2_M09221_1.94d.bed	0.2413793103448276	7	29	26036	1;0;1;0;0;0;0;1;0;0;0;0;0;0;1;0;0;0;0;0;0;0;0;0;0;1;0;0;0;0;0;1;1;0;0;0;0;0;0;0;0;0;0;0;1;0;0;0;1;0;0;0;0;0;0;0;1;0;0;0;1;1;0;1;0;0;0;0;1;0;1;0;0;0;0;0;0;1;1;1;1;0;0;0;0;0;0;1;1;0;0;1;0;0;0;0;0;0;0;0;0;0;0;0;1;0;0;0;0;0;0;0;1;0;0;0;0;0;0;0;0;0;0;0;0;0;0;0;0;0;0;0;0;0;0;0;0;1;0;0;0;0;0;0;0;2;0;0;0;1
ARNT_M08469_1.94d.bed	0.2413793103448276	21	87	28496	2;0;0;0;0;0;0;0;0;0;1;0;0;0;0;0;0;0;0;1;0;1;0;1;0;0;1;0;1;0;1;0;1;0;1;0;0;0;3;2;0;0;0;0;0;1;0;1;1;0;2;0;0;0;1;3;2;0;0;1;4;0;1;2;0;1;1;2;1;1;1;1;2;0;3;1;2;0;0;0;2;2;0;2;2;1;1;1;1;0;0;2;1;1;0;0;1;0;2;0;0;0;1;0;2;0;2;0;0;0;0;0;0;0;1;1;1;0;0;0;0;0;0;0;0;0;0;0;0;0;1;0;1;0;0;2;0;0;1;0;0;0;1;0;0;0;0;0;1;1
ATF2_M08540_1.94d.bed	0.24100719424460432	67	278	28923	2;2;0;2;0;0;0;0;0;0;2;0;0;0;4;1;0;2;0;1;0;0;2;2;0;0;0;0;2;0;2;0;4;0;0;2;1;0;0;4;4;2;0;0;1;2;2;4;2;6;2;2;4;6;2;4;0;2;4;4;1;3;8;6;5;6;5;4;4;0;11;0;2;2;2;5;4;2;6;4;6;4;4;4;7;6;4;2;0;4;2;4;0;2;6;0;4;0;0;0;4;0;3;2;0;4;5;2;0;0;2;4;0;0;2;0;0;1;0;0;1;0;2;0;0;0;0;0;0;0;0;0;0;0;0;0;4;0;0;0;0;2;2;0;2;4;0;2;0;2
ATF2_M08479_1.94d.bed	0.24045801526717558	63	262	28472	2;0;0;1;0;0;0;0;0;0;2;0;0;0;4;1;0;2;0;1;0;0;2;2;0;0;0;0;2;0;2;0;4;0;0;1;1;0;0;4;3;2;0;0;1;2;1;4;2;6;2;2;4;5;2;4;0;2;3;4;1;3;8;6;5;7;5;3;4;0;10;0;2;2;2;5;4;2;4;3;6;3;2;4;7;6;4;2;0;4;2;4;0;2;5;0;4;0;0;0;4;0;3;2;0;4;5;2;0;0;2;4;0;0;2;0;0;1;0;0;1;0;2;0;0;0;0;0;0;0;0;0;0;0;0;0;4;0;0;0;0;2;2;0;2;4;0;2;0;2
PAX1_M09051_1.94d.bed	0.2398753894080997	77	321	30805	3;1;0;1;3;1;3;1;1;2;3;1;3;4;2;1;2;0;2;1;3;3;2;4;0;1;0;2;1;1;1;0;3;2;1;0;2;1;0;0;1;1;1;1;3;3;2;1;1;1;0;1;2;2;2;8;0;2;4;1;2;5;2;2;4;4;5;1;3;6;6;4;4;3;9;7;8;3;7;2;7;2;3;8;6;5;6;3;2;2;5;8;3;4;4;5;3;1;4;1;5;3;0;1;1;2;1;2;1;2;2;0;1;0;0;3;0;1;2;0;0;0;3;2;0;1;0;0;0;2;0;3;2;1;0;1;0;1;0;3;1;0;0;1;1;1;1;0;0;1
SP1_M09177_1.94d.bed	0.2394648829431438	716	2990	73031	6;2;7;8;7;11;7;4;4;5;10;5;4;7;6;5;8;6;7;4;8;3;9;6;7;7;12;12;8;12;6;6;13;15;14;8;16;18;17;7;17;17;15;12;15;23;28;21;26;24;25;31;18;34;33;30;28;29;47;42;51;49;55;50;67;62;57;38;68;48;55;25;42;33;26;31;44;56;46;55;51;53;66;60;47;45;44;47;32;24;26;34;32;29;35;32;19;26;26;20;16;14;23;13;14;15;17;20;14;14;11;12;14;13;9;11;9;7;6;9;10;7;9;6;4;6;6;12;2;5;7;5;9;3;8;7;6;4;5;4;5;4;8;3;6;5;7;5;5;7
ATF7_M08490_1.94d.bed	0.23943661971830985	34	142	27644	2;2;0;2;0;0;0;0;0;0;2;0;0;0;5;0;0;0;0;0;0;0;1;1;0;0;0;0;0;0;1;0;0;0;0;0;0;0;0;0;0;2;0;0;0;2;1;2;4;6;2;2;2;0;0;4;0;2;4;2;0;1;4;2;5;4;3;4;0;0;2;0;3;3;2;3;2;2;0;1;1;2;2;0;4;5;4;2;0;2;2;2;0;2;4;0;2;0;0;0;0;0;0;2;0;0;1;0;2;0;0;2;0;0;0;0;0;0;0;0;0;0;0;0;0;0;0;0;0;0;0;0;0;0;0;0;2;0;0;0;0;0;0;0;2;2;0;0;0;2
ZBTB14_M09286_1.94d.bed	0.23914823914823916	292	1221	45880	6;1;2;4;5;7;7;3;10;3;4;4;1;4;4;3;3;3;1;11;1;3;3;4;0;4;7;2;4;12;3;2;4;1;7;1;10;6;1;9;2;2;4;8;3;10;9;8;10;22;10;5;9;5;12;9;17;21;23;22;10;17;20;19;20;27;35;34;23;26;19;13;15;10;13;7;9;27;11;20;16;20;12;20;21;23;12;7;19;9;16;12;16;8;8;12;2;2;23;10;10;9;13;8;9;10;1;3;5;6;4;3;10;4;3;0;6;0;7;1;4;0;3;4;2;3;3;11;2;5;2;1;2;0;2;2;6;2;1;0;4;7;1;1;3;4;5;3;0;1
KLF16_M05868_1.94d.bed	0.23880827415869096	1547	6478	126903	18;21;15;16;26;19;13;17;16;19;20;17;14;17;19;21;19;22;25;18;17;14;17;16;18;20;19;28;24;24;20;16;26;25;26;21;27;28;31;25;33;34;21;25;37;45;46;48;49;50;49;60;46;60;67;86;81;69;85;83;101;95;93;96;124;134;124;102;110;109;112;94;93;90;74;63;97;111;95;122;118;106;113;93;95;110;88;87;83;70;66;62;59;53;58;53;43;42;39;45;29;33;34;33;28;27;32;28;30;27;35;25;33;21;30;22;23;21;16;25;16;22;22;15;22;18;20;23;2…
PAX2_M09043_1.94d.bed	0.23866666666666667	179	750	36854	3;1;2;2;3;1;3;0;3;3;3;4;4;6;3;1;2;1;3;3;4;7;3;4;4;1;3;5;1;2;3;2;5;3;0;1;2;1;5;2;4;3;2;5;7;8;7;2;4;7;7;7;4;1;6;13;2;13;9;8;9;10;8;8;10;9;11;8;11;17;12;13;8;9;14;9;13;9;9;7;14;9;12;16;10;10;13;7;4;10;13;14;7;4;5;9;12;9;8;9;7;5;0;5;7;7;3;2;5;6;5;1;2;2;1;4;3;3;3;3;0;1;4;1;2;1;1;1;0;3;2;6;3;4;0;4;1;1;1;3;1;0;1;1;1;1;1;1;0;2
ZNF486_ZNF486.MEME.bed	0.23809523809523808	120	504	33660	1;0;2;1;2;0;3;0;3;0;3;3;3;4;0;0;2;1;4;0;1;1;2;2;0;1;3;2;5;0;3;7;1;3;3;1;4;3;4;2;5;0;3;1;3;4;3;0;4;3;6;7;3;4;3;4;5;4;7;3;7;5;6;10;5;9;6;2;5;10;8;6;6;9;9;16;10;8;6;11;3;6;7;5;3;6;4;6;4;8;3;3;8;3;3;5;3;5;1;4;4;4;1;3;5;3;3;4;1;6;2;5;4;2;4;3;5;1;2;0;4;0;2;2;2;1;2;1;2;0;0;4;1;1;0;2;2;1;0;4;0;2;1;0;2;2;1;1;3;2
FOXL2_M08689_1.94d.bed	0.23809523809523808	5	21	26196	1;0;0;1;0;0;0;0;0;0;1;0;0;0;0;0;0;0;0;0;0;0;0;0;0;0;0;0;0;0;0;0;1;0;0;0;0;0;0;0;2;0;0;1;0;0;0;0;0;0;0;1;0;0;0;0;0;0;0;0;0;0;2;0;0;0;2;0;0;0;0;0;0;0;0;0;0;0;1;0;0;0;0;0;0;0;0;0;0;0;0;2;0;0;0;0;0;0;0;0;0;0;0;0;0;1;0;0;0;0;0;0;0;0;0;0;0;0;0;0;0;0;0;0;0;0;0;0;0;0;0;0;1;1;0;0;0;1;0;0;0;0;0;0;0;0;0;0;0;1
PAX2_M09049_1.94d.bed	0.23746701846965698	90	379	32284	3;1;1;2;2;2;2;0;1;2;3;2;4;4;1;1;2;0;2;2;3;3;1;4;4;1;0;3;2;1;2;0;5;4;0;2;2;1;1;0;2;0;0;1;5;4;5;1;2;2;1;2;1;1;1;8;1;3;4;1;2;5;5;1;8;5;5;2;5;8;3;11;5;3;10;6;8;3;5;1;8;3;7;6;7;5;10;3;1;3;7;7;4;3;3;6;3;1;4;2;4;2;0;1;1;2;1;1;1;4;2;0;0;0;0;2;1;2;2;0;0;0;4;1;2;1;1;0;0;3;0;5;1;2;0;4;0;0;0;3;0;1;0;1;1;2;3;0;0;2
ZNF441_ZNF441.RCADE.bed	0.23715944618133095	1593	6717	212277	21;18;21;18;30;10;18;12;24;20;23;23;29;25;26;20;26;26;23;22;23;28;25;20;21;19;26;18;32;31;30;26;35;34;26;29;33;28;43;33;35;32;29;25;41;48;44;53;44;70;49;53;45;63;65;74;70;68;71;80;76;73;81;93;109;116;127;96;106;101;106;78;103;113;70;122;107;106;114;103;97;102;109;86;97;92;81;82;68;64;61;58;52;66;56;59;47;58;57;55;35;57;40;43;28;44;22;37;23;24;25;23;33;22;20;38;32;21;30;19;24;28;21;29;18;17;20;21;…
ATF1_M08544_1.94d.bed	0.2366412213740458	62	262	28927	1;0;0;1;2;2;0;0;3;0;0;0;0;0;1;2;0;0;4;2;0;0;1;0;2;0;1;1;0;0;1;0;1;0;1;0;2;1;0;4;0;1;0;4;5;0;1;2;2;0;6;2;5;2;0;6;4;1;4;0;3;4;1;4;5;5;5;3;7;6;3;3;5;4;0;4;0;5;5;4;4;5;3;4;2;6;7;6;2;2;0;5;2;3;0;2;5;1;3;0;0;1;2;2;1;2;1;5;0;2;0;1;3;0;0;2;0;0;2;0;0;2;1;0;1;0;1;0;0;0;0;0;0;0;0;0;3;0;0;0;0;1;2;0;2;0;3;2;1;2
ZFP42_M10416_1.94d.bed	0.2361111111111111	136	576	53453	6;3;1;1;3;1;3;1;4;1;2;6;2;3;4;3;3;1;3;2;1;0;1;3;0;4;2;2;5;2;2;1;3;4;3;2;0;1;1;0;1;2;2;5;4;4;4;3;3;6;3;6;3;4;3;5;9;6;5;10;7;8;3;13;7;5;9;5;9;5;11;8;12;8;7;15;9;6;16;4;6;9;5;6;3;5;12;0;9;3;3;4;8;6;2;6;3;7;7;3;3;3;5;8;2;1;5;2;1;1;2;3;2;4;3;1;1;2;4;3;2;3;4;1;3;1;3;3;8;2;3;0;2;3;4;3;1;1;2;4;1;2;0;3;1;1;3;1;0;2
MLX_M08929_1.94d.bed	0.23529411764705882	56	238	33179	1;0;0;1;0;0;0;2;0;1;1;0;0;0;0;2;0;0;2;1;0;3;1;3;1;1;1;1;4;0;2;0;1;1;0;0;0;3;3;0;1;1;3;1;1;1;1;3;2;4;2;0;2;4;1;4;2;3;1;7;2;3;4;4;2;2;1;2;5;5;2;4;4;9;1;0;3;4;1;4;4;6;2;0;2;6;1;0;3;4;4;4;0;2;1;7;4;1;0;2;1;1;3;2;1;1;1;2;0;0;1;1;0;2;1;1;0;2;1;0;1;0;0;1;0;3;1;1;1;1;0;1;1;0;0;1;0;0;1;1;0;1;0;0;1;3;1;0;0;1
MBNL2_M08908_1.94d.bed	0.2332155477031802	66	283	31088	2;1;0;2;2;0;2;2;1;1;1;1;0;0;1;1;1;1;2;1;1;2;2;1;0;2;0;1;1;5;1;0;2;3;2;1;0;2;1;1;3;1;3;1;1;2;2;1;1;1;3;1;3;2;5;4;2;2;4;2;0;2;2;2;0;4;1;9;9;6;5;6;4;5;3;2;2;2;5;6;4;4;4;3;3;4;0;3;5;1;1;3;0;3;5;0;4;5;2;1;1;4;2;1;0;1;1;1;0;0;2;0;2;2;1;3;2;0;0;2;0;0;1;4;0;0;3;0;0;0;1;3;1;2;2;0;0;0;3;1;2;3;1;1;2;0;0;0;2;1
CEBPZ_M06474_1.94d.bed	0.23282442748091603	61	262	39229	2;2;0;1;0;0;2;3;0;1;2;0;2;2;1;3;2;0;0;1;1;1;1;0;0;2;3;0;0;2;1;3;1;2;1;0;2;0;1;0;2;1;0;1;5;1;2;2;2;2;4;3;1;0;2;2;2;3;2;3;2;3;2;4;2;4;6;4;4;2;1;3;3;2;3;5;4;5;4;9;3;3;5;4;2;3;4;3;1;1;1;1;1;4;3;1;0;3;1;1;1;5;3;1;1;2;3;1;2;2;3;1;2;0;1;1;2;3;2;0;1;0;0;2;0;0;0;1;1;1;1;0;1;2;0;0;1;4;1;0;0;1;1;0;1;0;0;0;2;2
IRF9_M05855_1.94d.bed	0.23275862068965517	27	116	32577	1;1;0;2;2;1;1;1;1;0;4;2;0;0;0;0;3;1;0;2;0;0;1;1;1;0;1;0;0;0;0;1;2;0;1;0;1;1;0;0;1;0;0;0;0;0;1;0;0;0;0;0;0;1;0;2;0;1;0;0;0;0;1;2;1;2;1;2;3;1;1;1;3;2;0;1;3;4;1;3;1;0;0;0;4;0;1;3;1;1;0;1;0;0;0;1;0;0;0;1;0;1;1;2;2;4;2;0;0;0;0;2;2;0;1;0;0;0;0;0;0;1;0;2;0;1;0;0;0;0;0;2;1;0;0;2;0;1;0;0;0;0;0;0;0;3;0;0;0;1
ATF3_M08485_1.94d.bed	0.23270440251572327	37	159	27957	2;0;0;2;0;0;0;0;0;0;2;0;0;0;4;0;0;0;0;0;0;0;2;4;0;0;0;0;2;0;2;0;0;0;0;0;0;0;0;2;0;2;0;0;0;2;0;2;4;6;2;2;2;2;0;4;0;2;4;2;0;2;2;2;6;4;4;4;0;0;4;0;2;2;2;2;2;2;0;0;4;2;0;0;4;6;4;2;0;4;2;4;0;2;6;0;2;0;0;0;0;0;0;2;0;0;2;0;2;0;0;2;0;0;0;0;0;0;0;0;0;0;0;0;0;0;0;0;0;0;0;0;0;0;0;0;2;0;0;0;0;2;0;0;2;2;0;0;0;2
HINFP_M05789_1.94d.bed	0.23150565709312446	266	1149	35566	4;0;2;2;1;3;0;1;3;1;4;0;4;1;0;4;2;4;2;3;3;2;6;3;4;2;8;3;8;2;2;3;2;9;2;6;3;5;14;7;11;6;10;4;10;11;15;8;12;12;11;12;6;6;5;12;17;10;14;12;11;20;22;14;10;8;11;20;14;16;14;11;15;18;19;11;24;21;24;20;8;15;12;20;19;15;13;26;17;6;12;15;12;5;15;12;13;16;10;14;6;6;4;11;12;10;3;8;12;4;5;6;5;3;2;3;1;10;6;6;3;4;5;7;0;1;6;4;3;3;1;0;2;0;5;1;2;3;2;1;4;5;3;2;2;3;2;3;5;6
BATF3_M08502_1.94d.bed	0.23121387283236994	40	173	28170	2;2;0;2;0;0;0;0;0;0;2;0;0;0;5;0;0;2;0;0;0;0;0;0;0;0;0;0;0;0;0;0;1;0;0;0;0;0;0;0;0;2;0;0;0;2;1;2;4;8;4;2;2;2;2;4;0;2;6;4;0;0;4;4;4;6;2;5;0;0;2;2;3;5;2;3;2;2;0;1;2;2;2;0;4;4;4;2;0;2;4;1;1;2;3;0;2;1;0;0;2;0;2;2;0;0;1;0;2;0;0;4;0;1;0;0;0;0;0;0;0;0;0;0;0;0;0;0;0;0;0;0;2;0;0;0;2;0;0;0;0;0;0;0;2;2;0;2;0;2
ZNF524_M09377_1.94d.bed	0.23106060606060605	61	264	30878	1;0;0;1;1;1;0;0;1;1;2;1;2;1;0;4;1;3;4;2;1;0;0;4;1;2;0;4;1;1;0;0;2;3;0;1;0;1;4;2;1;0;2;2;0;0;5;2;2;0;3;3;3;4;1;1;2;2;2;3;3;5;4;5;3;2;3;1;3;7;2;2;4;3;2;5;6;3;3;5;4;1;5;5;2;0;2;0;1;4;1;2;0;1;0;0;1;2;2;0;1;2;1;2;2;4;2;1;2;0;1;2;0;3;1;2;1;1;0;2;2;2;1;2;4;0;0;2;0;1;3;1;2;1;0;3;0;0;1;2;2;1;1;2;0;0;2;0;0;3
ATF6_M09436_1.94d.bed	0.23039215686274508	47	204	28370	2;0;0;2;0;0;0;0;0;0;2;0;0;0;6;0;0;2;0;0;0;0;0;2;0;0;0;0;2;0;2;0;4;0;0;0;0;0;0;2;0;2;0;0;0;2;2;2;4;6;3;2;2;3;2;4;0;2;5;4;0;2;8;3;2;6;2;4;0;0;6;1;4;5;2;4;2;2;2;2;4;2;0;0;6;4;4;2;0;4;4;2;0;2;6;0;2;0;0;0;2;0;2;2;0;2;4;0;2;0;2;4;0;0;0;0;0;0;0;0;0;0;0;0;0;0;0;0;0;0;0;0;1;0;0;0;2;0;0;0;0;2;0;0;2;2;0;2;0;2
ATF3_M08483_1.94d.bed	0.2303370786516854	41	178	28087	2;0;0;2;0;0;0;0;0;0;2;0;0;0;4;0;0;0;0;0;0;0;2;4;0;0;0;0;2;0;3;0;2;0;0;0;0;0;0;4;0;2;0;0;0;2;0;2;2;6;2;2;2;2;0;4;0;2;4;2;0;3;3;2;6;4;4;4;2;0;5;0;2;2;2;2;2;2;1;0;4;2;2;2;5;8;4;2;0;4;2;4;0;2;7;0;2;0;0;0;0;0;0;2;0;1;2;0;0;0;1;2;0;0;2;0;0;0;0;0;0;0;0;0;0;0;0;0;0;0;0;0;0;0;0;0;2;0;0;0;0;2;0;0;2;2;0;0;0;2
E2F4_M06494_1.94d.bed	0.22857142857142856	8	35	24621	2;0;0;0;2;0;0;0;0;0;0;0;0;0;0;0;0;0;1;0;0;0;0;0;0;0;0;0;0;0;1;0;0;0;0;0;0;0;0;0;0;0;0;0;0;4;0;0;0;2;1;0;0;1;0;1;0;1;0;0;0;1;0;2;0;0;0;0;0;0;0;1;0;0;0;0;0;0;0;0;0;1;0;0;2;0;0;0;1;1;0;0;0;0;0;1;0;0;0;1;0;0;0;0;0;1;0;0;1;0;2;0;0;0;0;1;0;0;0;0;0;0;0;0;0;0;0;0;0;0;0;0;0;0;0;0;0;0;0;0;0;0;0;0;0;0;1;0;0;1
NFYB_M06673_1.94d.bed	0.22851919561243145	125	547	45390	3;0;1;4;1;1;2;5;0;1;3;1;2;0;3;3;1;1;1;4;1;3;4;0;1;3;0;0;1;2;4;2;5;4;2;0;4;1;1;1;6;2;2;6;5;3;5;5;6;3;6;4;5;6;2;5;6;8;5;8;5;6;4;10;7;7;13;8;7;7;6;11;5;8;3;10;8;10;5;13;6;10;10;11;5;9;8;9;1;7;3;4;4;7;3;7;1;5;4;4;3;7;4;3;3;5;1;1;1;2;0;5;2;2;4;2;1;2;1;1;1;0;0;3;4;3;3;2;3;4;2;3;0;1;2;0;2;0;3;0;3;1;2;0;1;1;3;1;1;2
SREBF2_M06141_1.94d.bed	0.22807017543859648	13	57	27250	1;1;0;0;0;0;0;0;0;0;0;0;0;0;0;0;0;0;0;0;0;0;0;0;0;0;0;0;0;0;0;0;0;0;0;1;0;0;0;2;0;0;0;0;0;0;0;1;0;0;0;1;0;0;2;0;2;0;0;0;0;1;0;1;1;0;1;1;2;2;0;0;0;2;1;1;0;2;1;0;2;0;0;1;0;0;2;1;1;1;0;1;2;1;0;1;2;0;0;0;1;0;0;1;0;0;0;0;0;0;0;0;0;0;0;0;0;1;0;0;1;0;1;0;0;1;0;0;0;0;0;0;0;1;0;0;1;0;0;2;1;0;0;0;0;1;0;0;0;2
TFEC_M06207_1.94d.bed	0.22807017543859648	13	57	27250	1;1;0;0;0;0;0;0;0;0;0;0;0;0;0;0;0;0;0;0;0;0;0;0;0;0;0;0;0;0;0;0;0;0;0;1;0;0;0;2;0;0;0;0;0;0;0;1;0;0;0;1;0;0;2;0;2;0;0;0;0;1;0;1;1;0;1;1;2;2;0;0;0;2;1;1;0;2;1;0;2;0;0;1;0;0;2;1;1;1;0;1;2;1;0;1;2;0;0;0;1;0;0;1;0;0;0;0;0;0;0;0;0;0;0;0;0;1;0;0;1;0;1;0;0;1;0;0;0;0;0;0;0;1;0;0;1;0;0;2;1;0;0;0;0;1;0;0;0;2
EGR2_M05643_1.94d.bed	0.22804054054054054	270	1184	38995	5;6;1;5;5;5;2;0;3;3;3;3;4;6;2;5;4;1;4;0;1;4;5;0;3;2;4;2;6;6;4;4;5;1;5;5;4;5;6;7;6;12;3;8;19;6;8;7;7;10;13;9;9;18;14;12;15;9;12;13;13;18;11;15;14;13;23;15;16;21;20;12;18;14;11;13;11;17;23;19;18;23;17;16;13;26;21;15;21;13;8;17;10;14;11;11;13;12;7;9;10;10;8;11;4;5;6;7;11;6;9;6;9;2;7;6;7;2;2;3;2;1;6;6;5;1;2;4;5;2;6;2;3;3;4;1;1;5;0;2;4;4;1;1;2;1;1;5;3;1
MBD2_M06638_1.94d.bed	0.22708333333333333	327	1440	38527	3;4;1;1;0;0;2;1;3;1;3;3;2;3;3;7;6;5;6;7;3;3;5;2;4;7;7;9;5;1;7;6;10;10;6;6;9;10;12;8;13;12;11;10;7;5;11;11;14;14;9;16;15;14;15;15;13;12;17;8;13;23;18;25;22;21;28;18;23;25;20;14;27;25;20;20;17;20;23;17;24;21;19;18;21;11;16;20;21;19;16;17;16;18;12;19;18;11;11;8;16;10;12;13;8;4;8;8;5;9;5;6;9;7;9;4;12;9;5;10;3;4;4;6;4;2;2;4;2;5;2;1;0;7;1;3;3;1;2;2;2;4;3;3;1;2;3;1;2;3
TET1_M00880_1.94d.bed	0.22643979057591623	173	764	30479	1;3;2;2;1;3;1;3;4;2;0;3;2;2;4;3;1;2;3;2;4;7;0;4;2;1;3;2;1;2;3;6;5;2;1;6;3;4;4;6;2;2;5;1;4;4;8;6;6;8;8;6;6;8;6;9;5;5;12;12;11;9;10;21;11;9;10;7;9;6;14;11;10;13;14;13;14;11;8;7;19;8;9;11;10;12;4;7;9;9;11;4;9;10;5;10;13;8;8;8;6;5;2;1;5;6;7;4;6;2;1;2;7;1;3;5;4;4;1;1;1;4;4;2;2;4;6;2;4;1;2;0;2;2;1;2;2;0;1;2;1;1;3;1;0;3;0;1;0;1
ZNF143_M09397_1.94d.bed	0.22604790419161677	151	668	51197	2;2;0;3;2;2;2;3;3;2;4;1;2;3;5;1;1;3;1;4;4;7;2;1;2;2;3;3;3;3;1;2;3;7;3;1;4;2;4;7;3;2;2;4;6;2;1;2;8;1;4;4;9;4;4;9;9;6;14;9;8;10;10;15;9;4;11;10;10;13;9;8;11;10;11;10;8;7;5;13;9;8;8;6;11;5;4;6;6;3;4;7;8;6;4;5;9;3;7;4;5;3;3;1;2;4;5;2;1;4;4;4;1;3;1;0;0;1;7;1;3;4;4;3;5;4;4;2;3;1;4;6;3;4;1;1;1;1;4;3;3;1;7;4;2;2;2;2;1;2
ZBTB7C_M06237_1.94d.bed	0.22596153846153846	47	208	28052	1;0;2;0;1;1;3;0;1;0;0;1;2;1;1;0;1;0;4;1;1;2;1;0;2;3;3;1;1;0;0;3;3;2;2;2;1;0;1;2;2;1;1;1;0;0;2;0;3;3;1;1;1;1;1;2;2;0;1;5;6;1;2;2;2;3;1;5;5;5;1;4;3;1;3;2;5;3;0;4;2;0;2;3;0;1;1;1;1;3;2;0;1;3;3;0;2;3;4;2;1;3;0;1;1;1;1;1;1;1;3;0;1;1;1;1;3;2;2;0;0;2;0;0;1;0;1;1;0;1;0;1;0;0;0;0;0;1;0;2;0;0;0;0;0;1;0;0;0;1
ZNF582_ZNF582.RCADE.bed	0.2258852258852259	185	819	52745	2;6;8;5;5;6;4;5;2;6;4;4;5;1;3;7;4;2;5;3;6;1;3;7;7;8;5;2;6;6;2;3;1;4;3;3;9;4;6;2;5;3;6;3;6;4;1;5;3;3;4;6;9;8;7;7;4;5;5;8;6;12;5;2;12;12;13;13;6;11;17;16;9;13;8;13;12;14;8;9;18;7;7;10;9;8;7;5;7;10;8;7;6;5;8;7;5;4;4;1;7;2;3;3;2;7;5;4;1;2;4;3;6;3;4;0;7;5;5;0;7;3;2;3;4;6;4;3;6;2;2;2;4;5;6;3;2;5;3;3;7;6;5;1;5;4;1;0;2;8
CREB3L4_M10091_1.94d.bed	0.22580645161290322	35	155	30911	1;1;1;0;2;0;0;1;1;0;0;1;0;0;0;1;1;2;2;1;1;0;1;2;0;0;0;0;2;0;0;1;2;0;1;0;0;0;0;1;0;3;2;2;0;1;0;0;1;3;2;0;0;1;0;0;2;1;3;1;3;2;1;3;1;2;3;5;2;1;2;4;2;3;4;1;1;1;3;2;2;1;2;6;2;2;3;1;0;2;1;1;0;1;4;1;2;1;1;3;2;0;0;0;0;0;0;0;1;2;0;1;1;1;1;0;2;0;0;1;0;0;1;0;0;0;0;0;0;1;0;1;0;0;0;1;1;2;0;0;1;1;1;0;0;0;1;0;0;1
EGR1_M08604_1.94d.bed	0.22506393861892582	352	1564	45497	6;8;1;7;5;5;4;1;5;4;3;3;6;7;4;5;8;2;4;1;1;4;7;1;5;5;5;5;8;8;6;3;6;4;7;8;5;9;8;9;9;12;7;9;20;10;12;9;10;14;16;14;11;24;16;13;17;12;16;12;19;26;17;17;20;19;31;19;19;26;23;20;23;18;16;15;18;20;27;26;23;36;25;22;16;33;25;22;20;15;10;19;10;22;18;13;15;17;8;15;13;13;11;13;6;8;9;9;12;8;12;8;10;4;11;7;9;2;3;5;3;3;9;6;6;5;3;4;7;4;5;2;4;4;5;3;3;6;1;4;5;5;1;2;6;2;2;5;4;2
ATF6_M10064_1.94d.bed	0.225	18	80	28459	1;0;0;0;1;0;0;0;0;1;0;0;1;0;0;1;1;0;1;0;0;0;0;0;0;1;0;0;0;1;0;0;1;0;1;0;0;0;1;1;0;2;0;0;0;0;0;1;3;2;0;0;0;0;0;2;1;1;2;0;1;0;1;1;2;1;2;1;1;0;1;2;1;3;3;0;0;0;3;0;0;0;2;1;0;1;1;0;0;0;0;0;0;2;1;0;2;0;0;1;2;2;0;0;0;0;0;0;0;0;0;0;0;0;1;0;0;1;1;0;0;1;0;1;2;0;0;0;0;0;0;1;1;0;0;1;0;0;0;0;2;0;0;1;0;0;0;0;0;1
NR2C1_M09871_1.94d.bed	0.22488038277511962	47	209	32559	1;0;2;0;1;0;0;0;0;2;1;3;2;0;2;2;1;0;2;2;0;0;0;4;2;0;1;1;0;0;1;1;2;0;0;0;0;2;0;1;1;1;1;2;1;2;1;1;1;0;0;1;2;1;0;1;4;2;0;1;0;5;2;1;3;5;4;4;3;5;1;6;2;3;1;5;5;2;0;4;2;2;1;4;1;0;0;3;5;1;2;0;2;0;2;1;0;2;0;1;0;0;0;0;0;0;6;0;2;1;5;2;0;0;0;1;1;1;0;3;1;2;4;0;0;0;2;1;1;0;0;0;1;4;1;1;3;3;0;0;3;0;0;2;4;0;1;2;0;1
ZNF76_M10350_1.94d.bed	0.22468949943545352	597	2657	98457	9;7;3;9;15;5;8;7;15;6;11;3;10;10;11;4;11;7;9;9;10;16;10;12;8;15;13;12;14;6;12;9;10;15;8;8;9;8;10;15;11;11;13;15;16;20;12;21;22;30;24;21;27;18;27;30;35;40;32;29;33;40;41;45;39;31;33;46;51;48;33;34;36;36;39;33;31;25;26;31;43;40;47;40;39;34;32;36;30;19;37;23;28;28;20;28;24;17;20;26;19;15;16;13;8;11;13;12;6;13;9;10;11;9;11;5;13;11;7;13;8;9;14;9;8;9;8;8;10;3;8;4;5;10;5;9;7;10;10;12;9;5;13;8;10;4;6;7;1…
EGR1_M05640_1.94d.bed	0.22460262612301313	325	1447	41953	8;8;1;6;5;5;3;0;5;1;4;2;4;5;3;6;7;3;4;1;2;5;8;3;5;7;4;6;7;7;7;4;6;5;5;7;6;6;5;10;8;12;11;9;19;8;12;8;8;16;13;11;10;21;16;14;14;10;14;12;17;24;15;17;23;14;29;19;18;24;24;16;23;13;15;14;14;23;26;22;22;30;23;21;14;30;25;20;23;17;10;15;11;17;16;11;17;13;9;13;13;9;9;12;5;9;5;10;11;7;13;5;8;3;6;6;6;4;3;4;1;2;7;6;3;3;4;4;7;5;5;2;6;4;4;4;2;5;2;3;6;5;1;2;4;2;1;5;3;1
ATF2_M08542_1.94d.bed	0.22424242424242424	37	165	27933	2;2;0;2;0;0;0;0;0;0;2;0;0;0;4;0;0;0;0;0;0;0;2;3;0;0;0;0;1;0;2;0;0;0;0;0;0;0;0;4;0;2;0;0;0;2;0;2;2;6;2;2;2;1;0;4;0;2;4;2;0;2;4;2;6;4;4;4;2;0;3;0;2;2;2;2;2;2;0;0;3;2;4;2;4;8;4;2;0;3;2;3;0;2;5;0;2;0;0;0;2;0;0;2;0;0;1;0;0;0;0;2;0;0;2;0;0;0;0;0;0;0;0;0;0;0;0;0;0;0;0;0;0;0;0;0;2;0;0;0;0;1;0;0;2;2;0;0;0;2
NFE2_M08957_1.94d.bed	0.22404371584699453	41	183	33391	2;2;0;0;2;0;3;1;1;1;1;0;1;0;1;0;1;1;0;0;1;3;1;2;0;1;2;0;1;0;1;2;0;0;1;0;0;5;2;1;0;3;0;0;1;1;4;1;1;2;0;2;0;0;3;2;0;0;0;2;2;2;2;1;3;2;3;3;3;1;0;5;2;2;0;1;1;11;1;5;0;4;1;4;1;1;0;3;5;1;4;0;1;0;0;0;1;0;2;6;1;0;3;1;0;2;0;0;3;0;0;2;0;0;0;1;1;1;1;0;0;0;0;1;1;0;0;2;0;1;0;1;2;0;0;1;1;3;0;0;0;0;1;2;0;0;0;1;1;2
EGR3_M05644_1.94d.bed	0.22401073105298458	334	1491	44555	6;8;1;5;6;5;5;0;2;2;4;5;5;7;5;4;5;2;5;3;2;6;5;1;4;6;5;5;6;7;7;4;6;3;5;7;7;8;7;9;8;13;9;11;20;8;11;9;8;14;16;10;10;24;16;15;16;12;16;13;16;25;16;18;21;18;28;19;21;24;25;19;21;14;17;14;15;21;29;25;19;27;25;22;16;30;23;20;22;18;9;17;13;15;17;14;18;15;7;12;12;12;11;11;7;7;6;10;11;7;12;6;8;3;9;6;8;2;3;5;2;4;6;7;4;3;4;4;8;5;6;3;6;4;5;4;2;6;1;3;4;6;1;1;3;1;2;5;3;2
CREBL2_M07230_1.94d.bed	0.2236842105263158	17	76	26516	1;0;0;0;0;0;0;0;2;0;0;0;0;0;0;0;1;0;1;0;0;1;2;0;0;0;0;0;0;2;0;0;0;0;0;0;1;0;0;0;0;1;0;0;0;1;0;0;0;0;1;1;1;1;2;0;1;1;0;2;1;0;1;1;0;5;2;2;2;2;1;0;1;1;0;2;2;0;1;1;1;1;1;1;1;1;2;2;0;0;0;0;0;1;2;2;2;0;0;0;0;1;0;0;0;0;1;2;1;0;0;0;0;1;0;0;1;0;0;0;0;0;0;0;0;0;0;0;0;0;0;0;0;0;1;0;0;0;0;0;0;1;0;0;0;0;0;0;0;1
PAX1_M09041_1.94d.bed	0.22356495468277945	74	331	30930	3;1;1;1;3;1;3;1;1;2;3;1;3;5;2;1;2;0;2;3;3;2;1;4;1;1;0;3;1;1;1;0;2;3;1;1;2;1;0;1;1;1;1;1;3;3;1;1;1;2;0;1;1;2;2;7;1;2;4;1;2;4;2;3;4;7;6;1;3;5;6;3;4;4;8;6;8;2;7;2;7;3;3;10;7;5;5;4;3;4;5;6;4;4;3;5;3;1;5;2;4;3;0;1;1;1;1;2;1;3;2;1;1;0;0;2;1;1;1;0;0;0;3;2;0;1;0;0;0;2;0;3;1;1;0;2;0;1;0;3;0;0;0;1;1;1;1;0;0;1
ATOH1_M09558_1.94d.bed	0.22281167108753316	84	377	38521	2;2;6;1;2;3;6;1;1;4;1;0;1;2;1;4;0;1;2;2;1;1;2;1;2;0;1;1;2;1;0;3;0;0;1;2;1;3;3;1;1;6;7;4;4;2;1;1;0;3;1;5;3;5;5;2;0;5;2;7;4;3;4;7;2;5;5;9;7;5;3;5;9;4;3;10;6;3;4;6;4;4;3;4;1;1;2;3;8;2;3;2;5;2;1;6;5;4;1;0;1;0;0;2;2;4;0;4;1;1;1;2;2;0;1;0;3;2;3;0;3;0;0;2;3;3;3;3;0;0;0;0;0;4;0;2;0;0;3;0;1;5;0;6;2;1;1;2;3;3
IRF5_M08831_1.94d.bed	0.2222222222222222	12	54	26522	1;0;1;0;0;1;0;1;1;1;0;0;0;0;0;0;0;0;1;0;2;0;0;0;0;0;0;0;0;0;0;0;0;1;0;0;1;1;0;0;0;1;0;0;0;0;0;0;1;0;0;2;0;0;0;1;0;1;0;1;0;1;2;1;0;0;0;1;0;1;1;2;0;0;0;3;0;0;1;0;1;0;2;0;1;1;1;0;0;0;1;0;0;0;0;1;0;0;0;2;0;0;0;2;1;0;0;0;0;0;1;0;0;0;0;0;0;0;0;0;1;0;1;0;0;0;0;0;0;0;0;0;0;0;0;0;0;0;0;1;0;0;0;0;1;2;0;0;0;1
HOXA10_M09609_1.94d.bed	0.2222222222222222	2	9	25027	1;0;0;0;0;0;0;0;0;0;0;0;0;0;0;0;0;0;0;0;0;0;0;0;0;0;0;0;0;1;0;0;0;0;0;0;0;1;0;0;0;0;0;0;0;0;0;0;0;0;0;0;0;0;0;0;0;0;0;0;0;0;1;0;0;0;0;0;0;0;0;0;0;0;0;0;0;0;0;0;0;0;0;0;0;0;0;0;0;0;0;0;1;0;0;0;0;0;0;0;0;1;0;0;0;0;0;0;0;0;0;0;0;0;0;0;0;0;0;0;0;0;0;1;0;0;0;0;0;0;0;0;0;0;0;0;0;0;0;0;0;0;0;0;0;0;0;0;0;1
ZNF587_ZNF587.RCADE.bed	0.22194513715710723	267	1203	57044	5;5;2;6;5;4;5;7;9;3;6;4;4;3;1;2;5;7;3;2;6;8;7;4;6;4;7;5;4;7;3;12;5;5;8;3;10;9;6;8;6;10;9;5;6;5;12;11;9;12;10;9;11;14;9;9;11;8;13;8;9;15;15;16;17;20;16;9;21;18;15;16;16;15;21;19;18;16;15;14;15;22;17;12;13;19;8;12;18;14;7;10;12;8;12;5;8;5;2;3;7;7;12;10;10;10;5;6;7;10;5;4;7;4;5;3;6;7;5;2;6;7;3;4;4;6;5;3;7;5;1;1;3;5;5;5;4;3;3;3;3;6;8;4;4;5;2;3;2;5
ZNF114_ZNF114.MEME.bed	0.22095671981776766	97	439	35477	2;1;3;0;1;3;1;3;2;2;5;1;1;1;2;2;2;2;2;3;2;1;0;1;4;2;2;2;3;2;1;1;2;2;4;4;2;2;4;2;2;3;3;2;1;3;5;2;2;6;3;5;4;1;1;3;3;2;7;3;2;4;3;5;4;6;12;3;5;3;8;7;4;3;5;7;3;5;8;6;12;7;4;3;9;7;4;6;4;4;4;3;3;4;1;4;2;5;5;4;5;4;4;3;2;3;4;4;0;2;2;6;3;5;2;1;4;3;0;5;1;1;5;1;0;2;1;0;2;3;1;1;0;0;1;1;0;1;0;1;0;4;1;0;0;0;1;2;1;4
KLF14_M05867_1.94d.bed	0.22028624766645924	354	1607	50797	3;5;4;3;3;5;3;1;5;1;6;2;2;3;5;3;4;7;5;1;8;1;6;2;4;4;7;7;9;3;9;4;6;10;9;3;13;5;12;6;7;8;4;2;10;14;12;13;16;18;12;15;15;20;20;19;16;14;22;18;28;28;28;28;25;30;29;20;25;25;34;17;18;15;13;17;20;27;15;29;28;26;33;25;30;28;21;26;20;16;13;14;18;14;20;21;12;20;8;8;6;9;13;7;11;6;7;9;11;6;9;6;10;1;10;7;5;5;5;5;5;8;10;3;6;3;5;6;3;4;2;3;3;4;3;3;2;3;1;2;5;5;3;4;2;5;4;2;1;2
JUN_M10271_1.94d.bed	0.21904761904761905	23	105	27060	1;0;1;0;0;1;0;0;1;0;1;0;0;3;0;0;0;1;0;0;0;0;2;0;0;0;0;0;0;1;0;0;1;0;0;0;0;0;1;1;0;0;1;0;1;1;1;1;1;2;2;0;2;0;0;1;2;1;4;1;1;1;3;2;4;2;0;2;1;0;0;0;3;3;2;0;1;2;0;1;3;0;0;0;1;2;1;4;1;0;2;1;1;0;1;3;0;1;0;0;0;0;0;1;3;0;0;0;0;2;1;1;2;0;0;0;0;0;0;1;0;0;0;0;0;0;0;0;0;0;0;0;0;0;0;0;0;0;2;0;0;0;1;0;2;0;2;0;0;1
SP1_M09181_1.94d.bed	0.2185508614585792	926	4237	96727	10;12;8;12;18;9;10;6;11;11;14;14;10;11;9;16;9;13;13;10;15;13;19;7;16;15;18;18;19;15;22;9;19;20;20;15;21;19;25;15;26;23;19;19;30;43;38;33;44;37;36;38;30;45;47;54;41;43;61;51;68;67;56;74;73;73;76;52;71;73;70;42;61;47;43;37;50;65;57;69;70;70;76;61;63;68;59;60;53;33;39;53;46;44;39;46;25;37;31;31;20;22;23;20;22;14;20;23;20;23;19;14;20;14;21;18;14;17;13;21;15;17;19;7;9;7;13;18;7;9;9;10;16;9;9;10;12;8;6…
ZNF552_ZNF552.MEME.bed	0.2185430463576159	33	151	31442	3;1;1;0;0;0;1;0;0;2;1;1;1;0;1;0;1;0;4;0;0;0;2;1;0;0;1;0;0;0;2;0;0;0;0;0;0;0;1;0;1;2;1;1;1;3;0;2;1;1;0;0;1;2;0;0;3;1;0;1;1;2;4;1;1;1;2;1;2;2;0;3;1;2;2;1;0;4;2;4;1;4;2;2;1;3;2;1;2;0;2;2;1;1;1;0;1;1;1;1;2;3;3;1;2;0;0;1;0;1;0;1;1;0;2;0;1;0;0;2;0;1;0;0;1;0;0;1;0;0;5;0;1;1;1;0;0;0;2;0;0;0;1;0;2;0;1;2;0;1
ZNF417_ZNF417.RCADE.bed	0.21653971708378672	199	919	45776	4;5;4;4;9;4;2;4;2;4;4;3;3;5;6;3;3;4;2;1;3;4;6;3;5;6;7;5;4;7;3;7;7;3;4;4;5;3;5;5;3;6;8;2;6;2;7;6;5;10;10;9;7;13;5;6;4;11;11;7;7;14;9;7;14;15;15;10;11;13;10;12;9;11;20;8;11;13;12;21;13;12;14;11;2;7;11;11;14;11;6;11;5;8;8;7;7;13;7;8;5;9;6;6;5;6;4;5;7;5;4;4;2;1;8;4;6;10;6;2;4;1;5;4;0;3;1;2;5;8;0;0;1;4;2;0;3;4;1;5;1;2;0;3;3;3;2;5;1;2
KLF11_M08878_1.94d.bed	0.21578099838969403	1340	6210	115190	10;18;11;14;20;16;12;15;15;13;15;11;19;17;19;22;15;22;17;18;18;15;17;12;20;17;20;30;25;25;25;18;28;38;32;23;31;31;39;27;37;35;32;28;42;55;59;51;50;53;59;56;47;69;75;75;70;56;74;79;90;81;87;89;123;116;111;94;99;90;97;61;72;73;55;69;77;96;92;108;98;95;118;83;88;107;77;92;73;67;56;73;68;54;63;53;48;50;39;49;40;41;32;42;35;35;36;34;34;28;33;22;39;25;33;24;23;14;22;26;25;23;23;14;21;20;18;20;19;13;14;…
ZNF343_M09359_1.94d.bed	0.2148014440433213	119	554	37116	4;1;2;5;1;5;2;5;0;1;4;1;8;2;2;3;0;2;3;1;1;3;3;2;3;5;1;1;3;2;4;1;3;6;1;1;3;8;2;7;5;6;4;1;3;1;2;2;4;4;5;6;4;3;6;4;4;3;6;8;7;3;6;9;4;9;9;9;6;9;6;14;7;8;7;3;5;9;3;12;6;9;7;4;3;9;5;8;6;7;4;1;4;10;5;5;5;3;5;3;3;4;4;3;4;5;2;1;5;0;5;2;1;2;4;2;3;0;1;0;2;3;2;3;1;3;1;1;2;7;2;0;4;2;1;1;2;2;0;0;2;1;2;1;2;0;2;3;1;2
SP1_M09185_1.94d.bed	0.21411146556577218	1141	5329	111276	10;9;11;14;21;13;9;10;11;11;11;12;15;12;14;16;16;16;13;9;16;18;19;9;25;20;20;25;27;22;26;9;23;29;22;24;30;27;35;22;35;23;25;24;39;47;47;44;52;51;50;54;45;65;63;61;64;59;72;72;83;75;74;90;83;94;97;63;78;81;83;51;73;59;51;54;68;90;82;89;90;75;87;71;82;78;73;68;63;53;49;56;58;51;48;51;36;52;42;42;29;33;30;29;26;27;28;25;26;34;27;17;28;22;22;21;21;23;17;26;21;21;22;10;14;13;16;21;9;14;9;11;18;14;8;8;…
ZNF669_ZNF669.RCADE.bed	0.2140221402214022	58	271	30671	4;0;0;0;0;0;0;0;1;0;2;1;1;1;1;1;1;1;2;2;0;3;1;0;2;0;1;0;0;2;1;1;2;3;1;1;1;1;3;1;1;3;1;2;1;3;3;2;1;1;2;3;0;4;6;1;1;5;3;1;5;2;2;9;2;3;2;3;5;3;6;5;1;2;5;2;2;2;3;4;3;5;5;6;6;3;2;1;3;3;2;1;7;1;0;3;3;1;2;1;1;3;4;1;2;4;1;0;2;1;3;5;2;3;0;0;0;2;0;1;0;0;2;1;0;0;0;2;1;3;1;0;1;0;2;1;1;1;0;0;0;0;0;1;1;1;0;1;2;1
TFCP2_M09261_1.94d.bed	0.21367521367521367	50	234	28793	2;0;2;2;0;0;0;3;2;0;0;0;0;0;3;0;0;0;0;0;2;2;0;0;2;0;0;0;2;0;0;0;1;4;3;2;0;0;3;0;0;3;6;2;2;0;0;0;0;2;4;0;1;2;0;1;0;2;1;0;0;2;4;6;5;2;2;2;4;3;8;1;2;1;5;2;4;2;3;8;0;2;2;6;4;0;1;3;4;0;3;2;4;7;0;0;3;0;2;2;0;0;6;4;0;6;0;1;4;4;0;2;0;0;0;0;1;0;0;1;2;4;0;2;2;0;2;2;0;2;0;1;0;3;0;0;0;0;2;0;0;2;2;0;0;2;2;0;0;2
ETS1_M08647_1.94d.bed	0.2127659574468085	40	188	30919	4;2;2;6;0;0;0;0;0;0;0;0;2;0;0;4;0;0;0;0;0;1;1;0;4;0;2;2;0;0;2;2;0;0;2;0;7;0;0;2;2;0;2;0;2;0;2;0;2;0;0;1;0;0;2;0;4;2;2;4;0;2;4;4;0;4;2;2;0;2;6;4;2;0;4;4;0;2;2;2;4;0;9;4;0;0;0;2;0;0;4;0;0;0;4;2;2;2;0;2;2;0;0;0;2;1;2;0;2;0;0;0;2;0;2;0;4;0;0;0;0;0;0;0;0;0;0;2;0;0;0;2;0;0;0;0;2;2;0;0;0;0;4;1;2;0;0;0;0;4
ZNF311_ZNF311.MEME.bed	0.2126865671641791	4560	21440	280444	53;56;23;67;84;61;82;45;41;48;49;83;64;73;87;65;64;71;75;54;57;44;75;110;84;61;77;98;70;60;97;107;84;106;97;103;127;126;133;165;152;126;153;140;166;187;207;166;211;242;204;218;214;215;223;268;219;166;266;263;255;269;302;311;273;273;339;304;296;295;274;266;229;286;275;253;271;315;311;293;314;317;285;286;301;273;284;243;256;196;228;232;213;230;217;199;198;192;163;145;179;201;142;154;142;139;123;114…
ZNF792_ZNF792.MEME.bed	0.21203837168845371	4266	20119	266963	55;40;43;36;50;48;52;50;51;58;55;49;56;65;67;69;50;72;69;68;99;77;92;64;91;81;96;55;100;80;80;99;94;92;109;103;121;91;116;122;122;117;151;113;139;160;161;191;200;187;179;193;176;182;184;216;200;215;201;229;266;286;250;248;289;306;308;292;255;260;247;238;224;276;261;228;240;262;295;265;295;267;276;268;254;265;255;225;260;226;206;209;235;216;175;208;182;183;179;162;159;146;152;162;152;147;143;124;1…
ZNF135_M10312_1.94d.bed	0.2119078104993598	331	1562	53551	2;4;5;7;4;5;7;5;5;2;4;4;4;8;5;2;7;4;5;2;8;6;5;7;8;7;2;3;5;5;4;4;3;3;1;1;4;3;4;3;2;2;5;2;3;2;3;4;10;18;36;23;33;32;25;25;24;27;23;25;40;34;38;22;31;31;36;23;23;22;19;20;19;26;20;12;22;18;14;19;16;26;39;33;21;26;17;24;25;19;23;16;20;21;13;14;16;6;15;3;2;1;6;2;9;3;4;2;5;5;2;2;1;2;2;0;1;3;2;3;6;4;2;5;1;8;6;6;1;1;3;4;6;4;7;7;5;2;7;2;3;6;2;7;0;2;2;6;2;4
SPZ1_M06787_1.94d.bed	0.21160409556313994	62	293	34599	1;3;0;0;1;0;0;1;1;0;0;0;1;2;1;0;0;1;3;1;0;2;2;1;0;0;0;2;2;3;2;0;2;3;2;3;4;2;1;1;0;2;2;3;5;1;0;0;4;3;2;0;2;2;4;8;2;2;4;2;2;3;2;3;4;3;6;1;2;3;3;8;4;3;5;2;2;3;3;2;7;8;5;3;4;7;0;2;2;2;5;2;1;1;4;3;3;2;3;2;4;2;0;4;2;3;2;0;2;2;1;2;2;1;1;0;2;0;1;2;1;2;0;1;2;2;1;1;2;1;1;0;0;0;0;1;1;3;0;1;2;1;2;1;1;0;1;1;1;3
TFAP2B_M09227_1.94d.bed	0.21125730994152048	289	1368	37295	5;0;0;0;7;4;5;2;4;0;9;0;4;2;0;7;1;1;7;6;8;3;5;7;8;5;2;6;7;8;9;5;7;6;14;10;4;7;6;9;2;7;5;2;9;5;9;4;21;13;14;13;15;11;16;13;20;14;11;14;17;19;12;20;40;28;13;15;19;40;17;11;19;17;18;15;15;17;27;16;20;15;18;22;16;34;21;18;21;31;18;15;5;15;17;12;6;12;8;7;5;10;16;3;9;11;7;12;8;6;10;5;10;8;6;8;4;9;8;0;2;2;3;2;3;4;4;6;1;2;2;4;2;6;1;3;3;2;4;1;1;0;0;1;2;4;0;0;2;1
SP2_M10360_1.94d.bed	0.21115927842259824	1510	7151	122479	11;16;13;17;22;16;13;21;15;16;14;18;22;16;20;23;22;22;19;21;19;20;26;16;28;25;29;30;23;27;30;20;31;48;36;30;33;32;47;35;49;34;40;31;55;60;61;64;56;61;67;59;58;72;85;82;89;68;88;96;109;97;98;101;136;133;124;108;101;102;108;83;88;88;61;86;89;96;104;121;115;107;116;97;112;118;93;96;83;75;72;78;82;66;68;62;59;55;56;68;46;51;38;50;44;37;41;34;35;37;35;28;46;25;29;32;36;19;26;23;30;23;30;16;20;18;22;20…
ZNF555_ZNF555.MEME.bed	0.21093247588424438	656	3110	101607	14;10;11;10;11;6;14;13;6;7;9;11;12;14;13;3;14;15;12;9;15;11;16;9;17;14;7;9;12;22;21;12;23;18;11;11;19;16;19;14;14;20;20;24;21;21;13;22;24;29;25;23;28;23;29;25;26;36;51;44;29;43;31;39;42;43;33;38;36;38;32;30;25;45;56;36;45;47;46;44;48;37;36;40;44;41;42;41;41;48;41;33;29;26;20;20;24;24;26;23;33;27;18;25;16;13;22;22;16;19;15;11;15;17;18;11;11;17;13;9;17;11;9;9;7;10;14;9;6;8;13;6;7;12;9;8;9;13;5;8;4;…
KLF1_M08883_1.94d.bed	0.2101593625498008	211	1004	43082	2;2;2;1;0;4;3;3;4;1;0;2;2;5;2;2;3;2;3;3;3;2;3;1;4;3;2;6;4;3;6;5;6;7;4;6;5;7;8;3;1;9;4;4;5;8;11;7;14;9;7;11;6;10;10;9;7;4;14;11;11;21;19;13;18;20;19;20;16;15;18;11;9;12;6;7;19;12;12;17;16;15;15;19;20;20;14;13;5;11;7;8;14;7;9;10;6;5;8;4;8;9;4;3;8;5;4;5;5;8;9;6;6;8;5;0;1;5;3;1;2;7;3;3;2;1;3;4;3;3;0;4;3;1;4;6;2;2;1;2;2;2;1;2;2;7;3;0;4;5
ZNF776_ZNF776.RCADE.bed	0.20925684485006518	642	3068	119037	8;8;13;24;12;8;14;15;4;14;10;13;7;12;9;10;11;12;15;13;15;16;17;19;8;12;13;9;14;18;17;18;16;15;21;14;17;17;16;22;15;19;18;13;21;18;16;24;27;19;25;24;21;30;28;26;31;27;27;34;31;40;44;33;32;47;31;34;29;34;42;40;47;39;43;49;37;42;39;54;38;44;31;36;45;29;29;30;23;40;28;30;30;31;29;29;20;30;29;23;22;19;15;21;23;14;14;22;13;15;22;13;21;19;18;21;14;13;9;14;16;16;8;8;8;14;7;14;14;8;13;11;11;10;18;9;8;8;8;…
PRDM1_M06024_1.94d.bed	0.2082018927444795	66	317	50414	2;3;2;2;2;7;5;4;4;4;1;2;1;2;1;0;3;4;2;3;3;1;3;2;1;2;2;4;0;3;2;5;1;3;3;0;3;1;1;1;2;1;0;4;5;0;0;5;4;1;3;1;2;1;3;4;1;1;3;1;0;2;0;1;2;2;2;7;4;3;6;3;2;5;3;1;6;6;5;3;9;2;2;3;6;2;3;1;5;3;1;1;0;1;1;2;0;3;0;2;1;1;0;2;2;2;0;1;1;2;0;2;5;2;3;0;3;0;2;0;2;0;0;0;2;2;2;1;0;0;3;1;0;1;2;0;1;3;2;1;1;1;0;1;3;2;1;3;3;2
ZNF93_ZNF93.RCADE.bed	0.2081071616179303	7131	34266	612207	96;97;111;92;137;129;113;79;76;111;98;103;93;121;116;145;122;101;120;118;135;102;129;154;141;132;149;172;161;141;157;174;170;191;155;207;207;239;204;261;233;225;252;277;264;326;329;297;295;343;332;320;351;299;360;339;355;313;424;393;396;418;430;471;408;473;494;472;416;452;392;364;375;425;407;376;407;473;449;444;456;485;419;383;403;396;427;373;408;392;365;330;335;339;307;298;302;282;281;258;258;24…
ZFX_M06848_1.94d.bed	0.20792670782712608	2088	10042	229201	18;28;24;30;33;35;33;38;30;36;20;26;38;33;37;26;36;42;42;34;38;36;43;32;41;38;27;43;47;50;39;51;55;46;48;54;42;62;43;57;54;48;60;50;58;85;97;75;79;87;82;74;81;84;113;92;108;104;116;105;116;134;125;135;145;132;133;130;133;137;151;125;120;130;146;131;114;137;137;138;112;146;125;124;130;131;142;129;111;106;124;78;101;110;89;95;87;99;83;90;59;84;78;73;62;76;65;60;61;58;60;50;37;57;40;50;46;47;42;30;3…
ZNF100_ZNF100.RCADE.bed	0.20766290336918838	2336	11249	129574	24;18;15;33;39;33;38;29;27;26;21;29;24;18;39;28;27;31;42;24;29;30;50;60;47;50;57;46;25;34;47;44;35;45;46;42;61;47;57;80;79;71;90;87;71;100;106;76;100;118;111;93;128;125;123;107;122;133;141;139;153;153;190;157;150;162;159;157;164;172;143;139;127;145;150;102;120;150;164;155;188;163;147;156;156;162;172;118;108;95;141;150;134;141;128;108;115;93;85;80;91;91;81;79;81;55;70;72;66;72;58;56;54;47;57;52;40…
ZNF385D_M09365_1.94d.bed	0.20754716981132076	11	53	23490	2;0;0;0;0;0;0;0;0;0;0;0;0;0;0;0;0;0;0;0;0;0;0;0;0;0;0;2;0;2;0;0;0;0;2;0;0;0;0;0;0;0;0;0;0;0;0;0;0;0;0;0;0;0;0;0;0;0;0;0;0;0;0;0;0;2;0;2;0;0;0;0;2;2;0;0;0;0;0;4;2;0;0;0;0;0;0;0;0;2;0;0;0;0;2;0;0;0;0;0;0;0;0;0;2;0;0;2;0;0;2;0;0;2;0;0;2;0;1;0;0;0;0;2;0;0;0;0;0;0;0;2;0;0;0;0;0;0;0;2;0;2;0;0;1;2;0;0;0;4
IRF1_M06920_1.94d.bed	0.20689655172413793	72	348	53714	3;3;2;2;2;2;2;4;2;3;4;5;2;2;3;0;3;4;2;3;1;1;1;4;1;4;1;2;1;4;3;1;3;3;1;3;1;1;4;2;2;1;0;2;3;0;2;1;2;0;3;2;0;1;4;6;0;6;6;3;2;3;1;3;2;0;4;4;4;7;6;6;2;4;1;3;5;6;0;8;4;4;8;1;4;8;6;4;2;2;3;3;0;1;1;2;1;3;1;2;2;3;3;0;2;1;2;0;1;2;2;1;0;5;0;2;2;1;0;1;2;1;2;1;1;0;1;4;0;2;3;2;3;2;1;2;0;1;0;3;0;4;0;3;2;0;2;2;2;1
SP1_M09183_1.94d.bed	0.20597084008331404	890	4321	100093	9;7;9;9;20;14;9;8;11;8;12;11;13;11;13;14;14;16;13;7;15;14;20;8;20;18;17;20;22;17;18;6;22;22;16;21;25;20;25;16;27;21;23;20;33;37;39;36;43;42;41;41;33;50;47;50;46;46;61;57;66;66;57;70;69;74;77;49;64;65;69;43;59;45;39;33;49;67;60;68;74;62;72;60;62;63;59;62;49;44;36;47;44;45;35;47;28;41;35;31;26;21;23;20;25;20;22;21;21;31;23;14;25;19;21;19;17;18;12;21;17;20;21;7;14;13;11;19;8;9;8;8;17;12;8;5;9;10;6;1…
ZNF704_M09387_1.94d.bed	0.20579494799405645	277	1346	37999	5;0;4;4;0;0;4;0;2;2;2;8;6;4;2;4;10;4;8;8;2;6;4;5;2;12;6;6;8;2;8;5;4;12;5;4;18;7;8;12;10;10;8;8;3;12;6;4;8;20;14;7;20;22;4;14;19;10;11;22;18;26;26;21;17;21;39;16;21;17;18;16;23;22;10;17;12;20;29;18;15;14;17;9;24;12;24;12;17;15;18;23;6;10;21;12;10;8;15;14;9;5;9;14;8;5;13;10;6;8;2;6;4;8;6;3;5;2;3;6;6;2;0;2;4;2;4;4;2;0;2;4;2;2;2;3;0;4;2;2;2;2;0;2;0;6;0;2;0;2
MYC_M06652_1.94d.bed	0.2052980132450331	62	302	38370	3;0;2;0;2;1;1;2;1;0;5;2;2;0;0;1;2;3;0;3;4;3;1;1;1;0;3;2;4;3;5;0;2;2;1;0;2;0;3;2;0;2;3;4;3;3;2;0;1;3;5;3;0;1;1;2;0;2;3;0;4;4;3;3;3;4;1;3;5;4;3;4;2;2;4;7;2;5;2;2;9;6;3;2;2;2;3;5;3;3;3;1;1;5;1;2;0;1;1;5;2;3;1;1;2;2;1;1;0;1;1;0;2;3;1;1;2;2;0;0;1;1;5;3;2;4;0;0;0;0;4;0;2;1;1;0;0;1;0;0;2;0;1;4;2;1;1;2;2;3
ZFP64_M10434_1.94d.bed	0.20512029611351018	1330	6484	110903	19;16;9;14;17;13;17;14;22;15;21;27;23;17;22;17;19;15;21;21;22;27;23;29;31;28;22;32;26;27;21;43;25;25;34;36;27;51;51;46;43;46;32;38;36;50;66;54;61;66;62;58;58;79;65;73;75;59;67;61;63;97;82;66;75;71;72;91;88;96;84;79;70;91;86;80;79;84;89;70;80;105;82;75;79;93;73;68;82;73;78;60;83;84;70;56;54;58;53;63;50;58;48;61;41;38;40;31;52;39;26;24;22;31;20;26;38;39;19;28;17;31;22;20;13;15;26;24;20;20;24;16;16;…
KLF1_M08867_1.94d.bed	0.2048780487804878	168	820	51871	3;1;1;0;4;2;0;6;1;1;4;2;5;1;2;2;5;5;1;4;1;3;4;2;4;2;5;4;4;3;4;5;2;5;1;6;5;7;3;3;4;6;2;4;5;7;5;4;10;4;6;8;5;6;12;7;2;10;3;8;13;17;9;8;11;14;12;15;10;10;15;8;9;8;6;11;17;8;11;11;10;12;18;15;14;13;8;13;7;2;5;11;12;3;11;6;6;8;4;3;4;4;5;1;5;3;2;6;3;4;6;4;4;6;7;0;2;3;0;5;2;3;5;4;6;1;3;6;3;4;3;4;3;2;3;5;4;3;2;2;6;2;2;2;3;8;1;1;4;3
TLX1_M09259_1.94d.bed	0.20454545454545456	9	44	30351	2;0;0;2;0;0;0;0;0;0;2;0;1;2;2;0;0;0;0;0;0;0;0;0;2;0;0;0;0;0;2;0;2;0;0;0;0;2;0;0;0;0;0;0;0;0;0;0;0;0;0;0;2;2;0;0;0;0;0;0;0;0;0;0;0;0;0;2;0;2;0;0;0;2;0;2;0;0;0;0;0;0;0;0;2;0;0;0;0;0;0;0;1;2;0;0;0;0;0;0;0;0;0;0;0;0;1;0;0;0;0;0;0;0;0;0;0;0;0;0;0;3;0;0;0;0;0;0;0;0;0;0;0;0;0;0;0;0;1;0;0;0;1;0;0;0;0;0;0;1
PBX3_M06715_1.94d.bed	0.20388349514563106	84	412	43897	3;4;2;4;2;1;1;2;0;1;5;1;1;3;3;1;2;0;0;0;1;3;3;1;0;1;0;1;3;2;1;4;0;4;0;1;3;2;1;0;3;0;2;7;0;2;1;3;2;3;1;3;4;4;3;4;4;5;4;4;2;3;5;3;6;8;5;7;2;6;4;5;1;2;5;6;3;6;7;5;7;8;13;9;8;6;6;2;2;3;1;3;3;5;3;5;5;8;4;4;0;3;4;3;0;3;0;3;1;2;3;5;3;1;3;2;2;1;4;0;2;0;2;2;2;1;3;0;4;3;4;2;1;0;2;0;3;2;1;2;1;2;1;0;1;0;1;0;1;3
ZBTB34_M09303_1.94d.bed	0.2033898305084746	36	177	28164	2;0;1;0;2;0;0;1;0;1;2;1;0;1;1;3;1;1;0;0;2;0;2;2;0;0;4;0;0;0;1;1;0;1;0;0;0;2;0;1;0;2;0;2;2;1;1;0;0;1;5;2;1;2;0;1;1;2;2;1;1;5;3;0;0;1;3;3;0;3;4;1;2;2;2;2;4;4;1;1;3;1;2;2;1;3;3;0;4;2;0;0;3;3;0;1;2;0;2;2;4;1;1;2;0;3;0;0;3;1;0;1;1;2;0;0;1;1;0;2;0;1;1;0;2;1;0;0;0;0;0;0;1;0;0;3;1;0;0;1;1;3;0;0;2;0;0;0;0;1
ZNF28_ZNF28.RCADE.bed	0.20328767123287672	1113	5475	153964	17;21;21;18;24;21;16;24;22;21;19;18;19;18;10;22;27;27;13;28;19;17;22;20;25;16;17;26;22;16;37;25;24;17;25;21;21;25;26;22;35;41;21;34;30;39;37;53;38;46;44;45;39;48;50;56;70;60;72;61;78;76;74;76;76;75;80;76;78;75;84;72;54;73;69;69;70;76;60;72;66;71;69;66;64;71;66;55;77;59;54;52;54;41;32;32;48;46;42;35;37;32;40;29;28;31;32;25;27;25;26;34;32;26;25;24;21;19;18;24;15;19;22;18;19;19;27;21;23;20;15;19;23;…
KLF10_M08868_1.94d.bed	0.20232018561484919	872	4310	112464	11;11;8;12;15;20;7;11;7;14;12;16;13;11;14;18;10;14;18;10;15;19;17;9;19;15;17;20;23;18;20;6;20;22;24;15;31;20;28;12;29;22;20;21;30;39;35;37;46;43;38;38;31;49;47;47;34;42;58;52;60;67;58;72;68;71;72;46;63;71;64;42;53;49;40;35;43;61;63;66;71;58;72;57;61;68;59;65;50;40;41;57;48;39;35;46;25;35;35;30;26;20;19;22;19;15;23;20;23;29;25;16;28;20;21;18;18;14;15;17;14;24;14;15;13;10;14;21;11;9;8;11;15;11;13;7…
KLF1_M08881_1.94d.bed	0.20213985479556745	1058	5234	220513	23;23;18;17;21;15;19;16;18;22;24;16;19;15;19;26;21;21;20;26;22;21;20;19;25;28;27;23;24;22;18;22;24;35;27;30;33;27;34;31;35;28;25;22;27;38;39;44;39;44;35;44;35;45;56;50;38;48;57;55;60;56;56;72;69;85;77;66;81;64;76;57;62;55;48;59;78;82;70;84;64;70;76;67;69;62;59;72;53;38;33;45;57;35;46;42;32;48;33;37;30;37;32;24;31;27;24;32;24;19;26;20;33;31;24;28;26;15;27;28;25;24;21;16;20;15;19;28;12;20;19;27;27;…
DNMT1_M00879_1.94d.bed	0.2021125853407188	1569	7763	85252	17;12;13;26;20;20;28;14;13;14;14;17;12;19;37;26;17;27;38;5;24;20;38;29;32;33;39;39;28;19;28;31;26;38;38;31;41;30;41;37;53;56;58;56;44;84;83;57;63;93;85;72;84;74;79;93;79;69;107;86;107;106;117;121;94;118;120;98;124;110;102;95;90;92;90;71;90;108;97;109;126;119;97;124;101;109;95;75;79;74;101;95;89;107;79;81;74;65;69;47;57;67;50;58;73;60;51;45;50;49;39;34;34;30;35;35;31;38;23;28;33;34;21;23;26;22;17;…
KLF11_M08872_1.94d.bed	0.2020069808027923	926	4584	106570	11;8;8;12;15;17;12;12;9;13;12;13;11;9;14;20;8;17;14;10;17;19;20;11;15;16;20;20;21;19;21;11;24;21;24;21;30;20;29;14;36;25;20;23;35;42;39;37;50;44;43;39;30;54;47;59;41;48;66;57;65;73;61;77;81;76;82;48;65;72;75;49;53;47;44;33;53;58;63;75;74;62;78;57;67;71;60;70;51;38;46;53;50;47;37;50;28;43;42;31;27;22;23;24;22;17;25;21;25;30;23;20;31;21;23;21;19;21;13;16;13;22;19;13;10;9;14;21;15;9;10;11;16;12;11;7…
CTCF_M10351_1.94d.bed	0.20097357440890126	867	4314	106989	20;12;4;11;14;14;15;11;13;9;12;11;9;9;13;8;8;17;21;15;15;18;17;17;17;20;24;20;15;16;25;22;11;18;23;25;21;30;24;30;18;31;36;23;24;22;43;46;31;45;50;37;42;43;41;27;44;57;40;46;58;56;55;65;51;65;76;65;49;60;54;54;63;39;50;60;56;64;46;50;58;53;66;50;53;59;60;52;56;58;55;49;41;41;36;35;37;31;33;34;33;31;33;25;25;23;25;29;29;32;22;30;16;21;25;23;15;15;20;10;11;12;11;18;14;12;20;11;10;9;15;19;8;9;12;14;…
GATA1_M08713_1.94d.bed	0.2	3	15	25078	1;0;0;0;0;0;0;0;0;0;0;0;0;0;0;0;0;0;0;0;0;0;0;0;0;0;1;0;0;0;0;0;0;0;0;0;0;1;0;1;0;0;0;0;0;0;0;0;0;0;0;0;0;0;0;0;0;0;0;0;0;0;0;0;0;2;0;1;0;0;0;0;0;0;0;0;0;0;0;0;0;1;0;0;0;0;0;1;0;0;0;0;0;0;0;0;1;0;0;0;0;1;0;0;0;0;0;0;0;0;0;0;0;0;0;0;0;0;0;2;0;0;0;0;0;0;0;0;0;0;0;0;0;0;0;0;0;0;0;0;0;0;0;0;0;0;0;0;0;1
TEF_M06185_1.94d.bed	0.2	9	45	28724	2;0;0;0;0;1;0;1;0;0;0;0;0;0;0;0;0;0;0;1;1;0;0;0;1;0;0;0;1;0;0;0;1;0;1;1;0;1;0;0;0;0;1;0;0;0;0;0;1;0;0;1;0;1;0;1;1;0;0;0;0;0;1;0;0;1;0;1;0;0;2;0;0;0;2;0;0;0;0;1;1;0;0;2;0;0;0;0;1;1;0;1;0;0;0;0;0;0;0;1;1;0;1;0;0;0;0;0;0;0;0;0;0;0;0;1;0;0;0;0;0;0;0;0;1;0;0;0;0;0;1;0;2;0;0;0;0;0;0;1;0;0;0;0;1;0;0;0;0;2
GMEB1_M08733_1.94d.bed	0.2	1	5	24445	2;0;0;0;0;0;0;0;0;0;0;0;0;0;0;0;0;0;0;0;0;0;0;0;0;0;0;0;0;0;0;0;0;0;0;0;0;0;0;0;0;0;0;0;0;0;0;0;0;0;0;0;0;0;0;0;0;0;0;0;0;0;0;0;0;0;0;0;0;0;0;0;0;0;0;0;0;0;0;0;0;0;0;0;0;0;0;0;0;0;0;0;0;0;0;0;0;0;0;0;0;0;0;0;0;0;0;0;0;0;0;0;0;0;0;0;0;0;0;0;0;0;0;0;0;0;0;0;0;0;0;0;0;0;0;0;0;0;0;0;0;0;0;0;0;0;0;0;0;2
AR_M09001_1.94d.bed	0.2	15	75	34760	2;0;0;0;0;0;0;2;0;0;0;0;0;0;0;2;0;0;2;0;0;4;0;1;0;0;0;0;0;0;0;0;0;2;0;0;0;2;0;0;0;0;0;0;2;0;2;0;0;0;0;0;0;0;0;0;0;2;0;0;0;0;2;0;0;0;0;0;0;2;0;0;0;2;2;0;0;0;2;0;0;4;2;0;0;0;2;0;2;0;0;0;0;0;4;0;0;0;2;0;0;0;0;2;2;0;0;0;0;0;0;0;2;0;0;0;0;0;0;0;0;1;0;2;0;0;2;0;1;0;0;0;2;0;0;0;0;0;1;0;0;0;2;0;2;0;2;0;2;2
HSFY2_M05845_1.94d.bed	0.2	1	5	22937	2;0;0;0;0;0;0;0;0;0;0;0;0;0;0;0;0;0;0;0;0;0;0;0;0;0;0;0;0;0;0;0;0;0;0;0;0;0;0;0;0;0;0;0;0;0;0;0;0;0;0;0;0;0;0;0;0;0;0;0;0;0;0;0;0;0;0;0;0;0;0;0;0;0;0;0;0;0;0;0;0;0;0;0;0;0;0;0;0;0;0;0;0;0;0;0;0;0;0;0;0;0;0;0;0;0;0;0;0;0;0;0;0;0;0;0;0;0;0;0;0;0;0;0;0;0;0;0;0;0;0;0;0;0;0;0;0;0;0;0;0;0;0;0;0;0;0;0;0;2
ONECUT1_M09903_1.94d.bed	0.2	1	5	22739	1;0;0;0;0;0;0;0;0;0;0;0;0;0;0;0;0;0;0;0;0;0;0;0;0;0;0;0;0;0;0;0;0;0;0;0;0;0;0;0;0;0;0;0;0;0;0;0;0;0;0;0;0;0;0;0;0;0;0;0;0;0;0;0;0;0;0;0;0;0;0;0;0;0;0;0;0;0;0;0;0;0;0;0;0;0;0;0;0;0;0;1;0;0;0;0;0;0;0;0;0;0;0;0;0;0;0;0;0;0;0;0;0;0;0;0;0;0;0;0;0;0;0;0;0;0;0;0;0;0;1;0;0;0;0;0;0;0;0;0;0;0;0;0;0;0;0;0;0;1
OVOL1_M09035_1.94d.bed	0.2	2	10	25448	1;0;0;0;0;0;0;0;0;0;0;0;0;0;0;1;0;0;0;0;0;0;0;0;0;0;0;0;1;0;0;0;0;0;0;0;0;0;1;0;0;0;0;0;1;0;1;0;0;0;0;0;0;0;0;0;0;0;0;0;0;0;0;0;0;0;0;0;0;0;0;1;0;0;0;0;0;0;0;0;0;0;0;0;0;0;0;0;0;0;0;0;0;0;0;0;0;0;0;0;0;0;0;0;0;0;0;0;0;0;0;0;0;0;0;0;0;0;0;0;0;0;0;0;0;0;0;0;0;0;0;1;0;0;0;0;0;0;0;0;0;0;0;0;0;0;0;0;0;1
SP3_M06129_1.94d.bed	0.19995164410058028	827	4136	107362	8;11;9;11;20;20;10;10;10;11;12;18;9;14;14;18;12;12;16;11;13;17;12;6;19;14;16;19;25;21;23;5;16;21;21;21;20;17;22;15;28;24;15;17;29;34;38;34;39;36;40;34;29;41;49;52;46;39;52;53;58;54;54;62;68;62;63;52;56;68;58;45;48;44;38;29;44;64;61;59;68;55;71;48;52;67;52;60;43;43;37;47;40;37;38;42;27;40;31;30;32;23;16;23;20;17;25;20;23;29;30;19;28;14;21;19;20;15;15;21;19;20;17;10;18;7;15;21;13;9;9;8;11;12;9;10;1…
TCF4_M06176_1.94d.bed	0.19875776397515527	64	322	33142	1;0;2;2;0;2;1;1;0;1;1;0;1;3;2;2;2;0;1;1;3;0;0;3;0;1;0;0;1;2;2;2;0;1;2;0;5;1;1;3;1;2;1;4;2;0;5;3;2;1;2;4;2;2;2;2;6;5;4;4;3;7;5;3;2;8;6;3;7;5;4;5;4;2;1;2;4;3;4;5;6;7;4;9;3;5;3;4;6;2;2;3;2;6;1;6;4;5;0;3;2;1;1;2;2;2;2;1;2;2;2;3;1;3;0;1;0;1;3;1;1;0;0;1;0;2;0;1;1;0;1;1;2;1;1;0;1;0;2;0;0;1;1;1;0;0;0;0;0;3
SP1_M09179_1.94d.bed	0.1986150456405414	631	3177	99118	11;13;6;12;15;10;14;12;9;10;11;13;20;9;15;9;9;11;13;9;16;6;7;7;10;11;16;23;15;7;15;8;15;29;20;17;23;15;31;9;26;20;16;15;26;16;19;25;26;22;23;27;28;34;30;32;35;27;42;42;41;39;45;47;48;53;46;41;41;45;38;41;35;36;23;35;36;44;40;37;49;49;49;43;33;43;30;43;31;27;27;33;24;36;26;29;22;23;22;23;26;25;19;15;17;16;18;16;21;13;22;10;15;12;16;16;11;15;16;14;17;13;15;10;10;12;13;11;5;7;13;9;15;6;6;4;11;9;12;1…
KLF1_M08886_1.94d.bed	0.1978319783197832	219	1107	53245	2;5;3;2;3;2;5;1;6;3;3;4;3;4;3;4;2;5;6;1;5;2;4;2;6;4;2;4;9;4;5;4;4;5;4;3;8;6;6;8;6;8;2;3;4;6;14;7;10;8;9;16;5;14;10;11;9;9;14;8;9;15;19;12;13;15;18;17;16;15;21;9;11;9;9;12;11;18;13;16;14;15;23;18;14;25;12;14;12;12;8;17;15;9;13;8;4;10;6;3;4;4;6;7;4;5;6;4;6;8;8;4;4;5;8;6;4;4;2;4;5;8;6;7;6;5;4;6;6;3;0;4;4;5;4;4;5;7;3;3;5;6;4;1;6;8;5;1;3;4
NFE2_M05934_1.94d.bed	0.19727891156462585	29	147	32195	1;0;1;1;1;1;2;0;0;0;1;1;1;1;0;1;0;1;0;2;0;1;0;0;0;1;1;0;0;0;1;0;1;1;0;0;3;1;1;0;3;1;0;1;1;3;1;1;1;0;3;0;0;1;2;0;0;0;1;1;3;3;0;1;1;2;2;1;1;0;2;3;2;2;2;2;4;1;2;1;2;0;2;2;1;3;4;4;0;2;0;1;0;0;0;2;0;1;4;1;0;1;1;0;0;1;0;2;2;0;1;1;0;0;0;1;0;0;1;1;1;0;0;4;0;1;1;0;1;0;2;1;1;1;2;0;0;1;0;0;0;0;1;3;0;0;0;1;1;2
TFE3_M06205_1.94d.bed	0.19718309859154928	14	71	28123	2;0;0;0;0;0;0;0;1;1;0;0;1;0;0;0;1;0;0;0;0;1;0;1;0;0;0;0;1;0;0;1;1;1;1;0;2;0;0;0;0;0;0;0;0;0;1;0;1;0;3;1;0;2;1;1;0;0;1;0;1;0;2;2;3;0;1;0;0;0;0;0;0;1;1;1;0;2;0;3;1;1;1;2;1;1;0;0;0;1;0;0;0;0;0;2;1;0;0;0;0;0;0;2;0;0;0;0;1;1;0;0;1;2;0;0;0;0;0;0;0;0;1;0;0;0;0;0;0;1;0;0;0;0;1;3;0;0;0;0;0;0;0;0;0;0;0;0;0;3
ZNF304_ZNF304.RCADE.bed	0.19620113840057862	6239	31799	558512	98;93;81;98;96;87;121;101;96;81;97;96;95;105;110;118;120;127;116;123;123;118;143;126;138;126;126;146;147;133;157;157;154;161;173;135;159;164;204;199;205;169;183;197;233;255;245;275;285;263;247;308;270;315;320;303;365;334;367;380;376;420;408;386;447;413;440;435;440;394;371;380;335;343;308;298;360;364;381;437;455;452;466;357;406;412;362;402;377;362;356;305;361;321;290;300;267;287;257;265;249;257;23…
ZSCAN30_M10388_1.94d.bed	0.1956521739130435	963	4922	172776	23;14;11;17;20;14;22;20;18;20;23;20;20;17;25;19;30;18;18;28;35;32;31;29;24;21;29;29;31;20;24;26;28;28;31;26;34;23;24;46;35;38;18;30;30;30;27;38;38;33;29;46;42;25;33;41;57;39;47;54;42;42;46;70;63;57;59;63;64;57;61;73;65;70;72;52;44;52;58;64;69;57;62;66;47;66;52;52;57;43;51;28;43;44;28;47;34;42;21;40;26;32;28;32;28;24;26;35;31;27;16;23;31;25;26;21;25;20;27;30;24;25;22;18;23;17;15;18;21;12;21;21;16;…
ZNF610_M10398_1.94d.bed	0.19350282485875706	137	708	30918	4;4;0;1;3;0;2;3;2;1;3;2;0;4;3;1;0;1;2;3;1;2;2;5;0;3;5;2;2;1;8;5;4;8;3;6;11;5;5;3;5;3;5;6;3;7;5;7;9;3;6;6;7;3;4;2;8;10;9;9;10;7;9;9;13;4;8;8;11;7;15;10;15;10;10;9;5;7;11;4;5;8;13;9;14;8;9;11;7;8;7;2;10;8;5;4;4;12;3;6;8;6;3;1;6;3;4;7;6;7;6;4;4;4;1;4;5;1;5;4;4;1;5;3;2;1;5;5;1;1;1;0;2;0;2;0;2;0;0;1;1;3;1;2;0;0;0;0;1;2
ZNF610_ZNF610.RCADE.bed	0.19350282485875706	137	708	30918	4;4;0;1;3;0;2;3;2;1;3;2;0;4;3;1;0;1;2;3;1;2;2;5;0;3;5;2;2;1;8;5;4;8;3;6;11;5;5;3;5;3;5;6;3;7;5;7;9;3;6;6;7;3;4;2;8;10;9;9;10;7;9;9;13;4;8;8;11;7;15;10;15;10;10;9;5;7;11;4;5;8;13;9;14;8;9;11;7;8;7;2;10;8;5;4;4;12;3;6;8;6;3;1;6;3;4;7;6;7;6;4;4;4;1;4;5;1;5;4;4;1;5;3;2;1;5;5;1;1;1;0;2;0;2;0;2;0;0;1;1;3;1;2;0;0;0;0;1;2
CTCF_M05451_1.94d.bed	0.1929397443700548	634	3286	80368	11;5;5;9;9;8;12;10;10;13;8;9;5;5;14;9;9;12;15;14;10;15;12;14;13;9;17;19;14;15;19;17;11;13;17;18;17;18;23;19;15;25;21;13;28;20;31;33;30;34;42;25;30;38;38;25;37;40;40;32;40;47;50;52;39;51;64;40;35;45;47;35;40;31;39;43;37;42;34;40;46;38;56;30;40;47;38;34;50;43;46;36;38;25;23;30;36;28;27;25;25;22;25;19;17;18;14;21;13;21;17;22;14;15;17;16;12;8;14;7;8;10;8;16;9;8;15;10;8;6;9;13;5;7;8;10;8;4;3;7;9;13;13…
ZNF213_M10324_1.94d.bed	0.19275250578257516	250	1297	48284	5;3;5;4;3;3;6;8;6;6;9;5;8;6;7;3;4;3;7;4;3;4;7;6;2;4;5;5;6;4;5;5;6;8;5;10;3;7;6;5;10;9;9;9;7;13;11;13;6;12;12;8;7;14;7;13;11;9;9;7;12;22;20;18;13;24;25;18;16;21;19;15;20;17;13;19;14;21;6;12;19;16;11;14;16;20;17;7;21;12;12;16;15;13;17;14;11;12;12;11;10;10;10;11;10;6;7;1;8;7;11;7;3;12;3;8;5;7;9;5;7;7;3;4;5;3;4;4;6;7;4;4;1;4;0;7;6;2;3;5;1;2;1;3;5;2;3;1;0;4
SP8_M06131_1.94d.bed	0.19258769027134348	582	3022	90002	7;10;7;9;12;14;8;8;9;8;13;9;12;10;11;10;5;10;15;5;16;9;10;4;15;13;12;17;18;14;17;9;9;17;14;16;15;11;17;12;21;18;12;13;24;21;24;26;30;25;32;28;19;31;36;38;28;25;38;34;42;45;39;44;47;50;43;33;40;50;43;24;33;36;28;29;26;51;35;37;49;35;53;32;39;38;34;51;33;37;28;33;24;25;27;40;22;25;25;21;19;11;14;15;20;8;17;21;17;21;13;13;19;12;19;21;11;14;12;19;9;19;15;6;11;6;9;16;11;7;7;8;13;8;8;5;8;10;7;10;9;7;4;…
ZNF12_ZNF12.RCADE.bed	0.19254658385093168	527	2737	86607	9;4;12;16;11;16;7;6;14;9;5;12;6;5;9;8;13;12;14;9;8;14;8;11;9;6;16;10;7;8;23;11;13;21;18;12;22;13;25;12;21;22;17;22;16;19;20;21;24;24;18;22;21;26;22;28;32;27;38;38;37;27;46;41;36;44;24;38;37;35;34;30;35;23;31;20;32;39;46;38;35;36;24;28;31;31;35;38;26;22;25;30;19;30;33;27;22;21;22;20;19;16;13;19;9;19;11;15;13;18;12;15;13;18;16;16;9;19;17;9;12;10;7;12;16;9;9;12;10;6;12;9;7;5;7;10;9;9;7;3;5;6;5;9;3;1…
ZNF682_ZNF682.RCADE.bed	0.19242050921037193	1640	8523	214907	21;23;28;31;30;29;33;26;30;27;27;23;24;56;25;32;29;36;32;35;36;38;44;29;32;32;34;40;41;29;42;38;46;54;51;40;40;47;49;46;38;53;53;52;58;59;82;79;78;67;77;70;80;68;84;80;95;93;85;114;108;102;114;84;114;110;111;113;109;103;107;69;92;107;83;85;98;89;121;132;108;120;117;109;113;97;101;98;86;98;88;76;90;85;62;95;77;79;67;81;59;64;59;62;58;70;53;63;43;42;41;41;46;37;37;46;40;29;36;40;31;39;29;34;32;24;3…
BACH1_M09446_1.94d.bed	0.19230769230769232	5	26	26915	3;0;0;2;1;0;0;0;0;0;1;0;0;0;0;0;0;0;0;0;0;0;0;0;1;0;0;0;0;0;0;0;0;0;0;1;0;0;0;0;0;0;0;0;0;0;0;0;1;0;0;1;0;0;0;0;1;0;0;1;0;1;0;0;0;2;0;1;0;0;0;0;0;0;0;0;0;0;0;2;0;0;0;0;0;0;0;2;0;0;0;0;0;0;0;0;0;0;1;0;0;0;0;0;0;0;0;0;0;0;1;0;0;0;0;0;0;0;0;0;0;0;0;0;0;0;1;0;0;0;0;0;0;0;0;0;0;0;0;0;0;0;0;0;0;0;0;0;0;1
ZNF23_M09339_1.94d.bed	0.19229371137768084	529	2751	84981	11;6;8;9;14;10;5;7;11;10;6;7;11;8;10;14;9;8;7;6;8;9;8;13;10;7;11;15;13;9;12;15;12;17;16;11;13;17;17;12;18;16;20;14;26;14;21;41;26;27;29;27;17;26;35;25;30;33;35;34;26;30;35;34;27;24;38;31;39;44;37;27;40;29;26;30;37;25;25;32;35;41;34;31;37;33;25;32;38;34;26;25;28;31;24;26;24;16;26;21;21;16;20;14;17;23;16;19;17;14;20;12;13;9;13;14;17;14;10;15;13;8;11;6;13;11;14;16;10;13;7;9;12;10;5;10;10;8;10;6;9;7;…
HAND1_M08971_1.94d.bed	0.1922222222222222	173	900	57428	9;3;3;4;2;4;3;3;2;1;2;3;1;2;6;1;2;3;2;5;3;4;2;6;2;7;6;7;6;5;1;6;11;2;4;5;8;9;5;5;4;7;11;2;6;7;3;6;7;3;1;11;6;4;4;14;7;13;11;6;9;11;4;8;11;12;1;21;11;9;9;4;11;7;8;14;14;15;10;7;10;15;7;14;5;16;8;13;7;13;6;12;5;7;5;9;6;10;11;5;2;7;2;4;11;6;6;9;8;11;1;2;6;6;6;4;3;0;4;7;4;9;3;4;6;3;4;3;9;4;3;4;2;4;0;3;6;1;4;3;4;2;3;5;2;2;6;1;8;4
ZNF543_ZNF543.RCADE.bed	0.1922062701435687	1312	6826	131963	26;22;17;13;32;20;20;24;22;18;20;19;23;18;25;27;18;19;22;10;25;22;30;25;24;31;17;30;30;33;26;27;35;24;31;27;40;34;41;34;41;53;34;39;55;69;45;52;64;58;57;65;62;79;86;70;74;66;62;75;98;79;106;97;103;95;106;100;94;75;89;81;65;71;61;80;75;76;86;111;101;99;95;82;91;104;78;77;71;75;79;71;68;81;73;71;70;54;58;45;48;45;41;52;44;40;49;44;49;34;36;37;42;33;23;33;27;23;18;19;21;31;21;27;25;28;25;22;28;22;18…
ZNF17_ZNF17.RCADE.bed	0.19143932267168393	407	2126	100969	15;9;9;10;5;13;14;9;5;13;12;5;8;7;8;7;7;9;10;4;7;10;14;8;14;14;16;13;12;13;10;14;14;13;15;17;10;11;13;19;14;14;14;14;19;10;11;11;7;12;10;16;23;23;25;12;17;15;21;21;16;19;18;23;22;15;30;21;28;25;26;27;18;26;25;21;29;23;36;27;15;29;23;33;19;24;19;26;23;22;22;24;19;15;15;15;19;17;23;11;13;14;9;12;15;12;15;9;18;5;12;13;14;9;11;14;4;8;15;16;13;10;7;9;19;10;7;5;9;13;7;6;10;7;7;5;5;10;7;8;9;10;6;10;9;8;…
ZNF765_ZNF765.RCADE.bed	0.190050053086607	1253	6593	196716	29;28;23;23;19;26;26;16;28;17;17;23;28;20;16;26;28;34;18;27;25;22;23;28;33;36;32;39;34;28;34;38;35;39;49;38;45;35;38;39;47;53;35;43;52;67;57;55;65;60;70;54;67;54;55;52;73;77;69;71;72;83;76;87;78;75;83;73;78;64;81;60;57;97;79;95;66;93;83;91;87;73;86;81;102;56;62;76;77;58;64;54;56;46;55;63;58;61;34;37;44;49;45;39;45;39;34;27;35;30;44;35;38;24;32;32;26;34;27;31;28;26;31;26;27;30;29;21;35;33;19;26;34…
ZNF589_M06860_1.94d.bed	0.1895424836601307	58	306	36308	2;2;0;3;2;3;0;1;0;1;2;2;1;3;0;1;0;3;1;0;2;2;1;0;0;1;3;2;2;3;3;3;4;1;0;2;0;2;3;1;5;3;3;6;2;2;1;2;0;1;1;1;4;3;3;0;3;2;2;5;2;4;3;5;4;5;3;4;4;7;3;4;4;5;2;3;2;3;3;4;5;2;2;3;3;2;3;5;2;5;3;1;0;3;2;0;3;0;2;2;4;0;2;3;1;1;0;0;3;4;0;1;0;3;2;2;0;2;1;0;1;1;1;0;1;1;1;0;2;3;0;1;1;0;2;2;2;3;2;2;1;2;4;3;0;1;1;2;0;3
ZNF548_ZNF548.RCADE.bed	0.18928191174730866	3200	16906	333476	53;53;42;64;65;51;49;56;36;61;46;56;45;57;72;67;52;52;64;69;51;66;70;73;67;71;82;83;73;62;81;93;93;85;110;97;105;86;120;117;119;138;102;117;111;138;144;136;148;167;155;156;181;167;166;173;214;145;197;192;217;200;224;222;201;213;226;220;218;214;182;213;185;181;181;167;161;203;208;193;221;239;238;201;213;200;200;171;165;168;195;181;174;193;151;161;141;135;126;120;127;142;108;115;117;102;100;114;93;…
ARNT_M00226_1.94d.bed	0.1891891891891892	14	74	29282	3;0;2;0;0;0;0;1;0;1;0;0;0;0;2;1;0;0;1;1;1;0;0;1;1;0;0;1;0;1;0;0;0;0;1;1;0;2;0;0;0;0;1;0;1;0;0;0;0;0;0;0;0;0;2;1;0;0;0;2;0;3;2;1;0;2;1;1;2;0;0;1;1;0;1;1;1;0;0;0;2;0;4;0;1;0;1;0;0;1;1;0;0;0;0;0;1;0;0;0;0;0;0;1;0;0;0;0;0;0;0;0;0;1;0;0;0;2;1;0;1;0;0;0;0;2;0;3;1;0;0;0;0;1;0;0;0;0;1;1;0;0;0;0;0;0;0;0;0;2
BACH1_M09445_1.94d.bed	0.18888888888888888	34	180	36370	1;0;0;0;0;1;0;0;2;1;1;1;0;0;0;1;3;0;0;2;1;0;1;1;1;0;2;2;0;2;0;2;2;1;0;0;2;0;3;0;2;1;2;0;3;0;0;2;0;1;3;0;2;2;0;0;0;0;4;1;4;2;1;2;2;7;2;2;2;0;1;0;3;1;1;1;4;7;3;5;1;1;0;1;2;4;3;2;1;3;2;1;0;2;2;1;0;1;8;0;0;0;1;0;0;6;2;0;1;0;0;0;2;0;1;0;0;1;1;0;1;0;0;1;0;0;0;0;0;2;2;1;0;1;1;0;0;0;2;0;3;0;2;1;1;0;0;1;2;2
TFAP2B_M10001_1.94d.bed	0.18847352024922118	121	642	33662	2;0;0;0;2;0;3;0;2;1;2;0;0;2;1;8;1;0;3;2;5;0;0;1;2;2;6;3;8;2;4;1;6;2;2;4;5;6;1;5;1;6;3;1;2;2;0;8;0;4;12;8;4;9;9;8;4;4;4;6;6;5;4;14;4;17;13;11;4;13;7;10;7;9;5;6;8;6;8;5;6;8;9;6;7;10;5;10;8;8;9;10;10;12;2;4;4;0;4;5;6;5;0;4;4;12;4;0;8;5;5;6;4;2;4;6;6;8;2;8;0;8;2;1;0;3;0;2;4;4;2;0;0;2;0;3;1;6;3;2;0;2;0;0;0;4;0;0;1;4
AR_M05564_1.94d.bed	0.18823529411764706	32	170	37283	2;2;0;0;2;0;3;0;4;1;2;0;0;4;0;1;2;0;2;0;0;4;4;1;0;0;1;0;1;0;0;0;2;0;0;1;2;0;0;0;0;0;2;2;4;0;0;2;0;0;2;0;0;0;0;0;1;1;4;0;1;1;0;4;2;2;0;4;0;0;2;5;3;0;0;0;1;1;4;0;7;1;2;1;4;4;0;0;0;0;0;2;1;1;2;0;0;0;0;2;2;1;1;2;0;0;0;3;0;0;0;0;0;2;2;3;1;1;0;4;0;2;2;0;0;2;0;2;0;0;0;3;2;0;2;0;0;0;4;0;2;3;0;0;0;2;2;0;0;3
ZNF674_ZNF674.RCADE.bed	0.18777943368107303	126	671	51896	3;0;2;2;5;1;3;4;2;3;2;7;5;4;2;4;6;4;3;3;2;6;0;3;8;4;4;2;1;3;2;4;5;2;4;4;4;3;2;5;4;8;9;7;6;7;7;5;7;3;7;8;6;4;4;5;3;4;5;7;11;7;6;11;7;6;7;12;12;4;8;8;5;7;13;6;9;11;8;5;8;7;5;9;9;3;5;4;6;8;7;5;4;6;4;5;2;8;5;8;4;2;7;4;5;7;5;3;2;7;5;7;1;5;1;3;3;0;3;4;6;4;4;5;2;2;3;2;1;1;1;0;0;3;1;2;2;2;2;3;0;2;3;2;1;2;1;1;3;1
MYCL_M07013_1.94d.bed	0.18769230769230769	61	325	38854	2;0;1;2;1;2;1;2;3;2;6;1;2;0;1;3;2;0;1;2;4;4;2;0;3;0;6;2;5;1;5;2;2;2;2;2;3;4;1;0;3;3;0;0;4;1;0;4;1;2;2;2;1;2;3;1;1;3;2;4;1;4;6;3;2;2;3;2;3;5;1;4;4;1;4;4;3;4;10;3;2;7;4;0;4;1;8;3;6;1;3;4;1;2;5;2;0;1;1;0;0;2;1;1;4;1;3;0;1;1;1;1;2;2;1;2;2;1;1;2;1;3;1;3;4;1;4;3;0;0;0;2;2;1;1;4;0;1;4;0;0;0;1;4;0;2;1;0;1;4
HMX3_M05795_1.94d.bed	0.1875	3	16	25754	1;0;0;0;0;0;0;0;0;0;0;0;0;0;0;0;0;0;0;0;0;0;1;0;0;0;0;0;0;0;0;1;0;0;0;0;0;0;0;0;0;0;0;0;0;0;0;0;1;0;0;0;0;0;0;0;0;0;0;0;0;0;0;1;0;1;0;0;0;0;0;0;0;0;0;0;1;0;1;0;0;0;0;0;0;0;0;0;1;0;0;0;1;0;0;0;0;0;0;0;0;0;0;0;0;0;0;0;0;0;1;0;0;0;0;0;0;0;0;0;0;0;0;1;0;0;0;0;0;0;0;0;0;0;0;0;0;0;0;0;0;0;0;0;0;0;0;1;1;1
CREB3L1_M05601_1.94d.bed	0.1875	33	176	36845	3;2;0;0;2;2;0;2;4;5;4;0;2;1;0;0;0;0;3;0;2;2;0;1;1;0;0;2;6;2;3;2;2;0;2;0;2;0;0;0;2;0;0;4;0;0;0;4;0;0;2;4;0;0;2;0;0;2;4;0;1;0;2;0;0;2;4;2;2;0;0;4;2;2;4;0;0;4;2;0;4;4;4;0;2;6;0;0;0;0;4;2;0;0;2;0;2;2;1;2;0;0;0;0;2;0;0;0;0;1;0;0;0;0;0;0;0;2;2;0;0;0;6;0;0;1;0;0;0;0;0;2;0;0;0;0;0;4;0;0;0;0;0;1;0;1;2;2;0;2
ZNF415_M10315_1.94d.bed	0.1875	6	32	27494	1;0;0;0;0;0;0;1;0;0;0;0;0;0;0;0;3;0;0;0;0;1;0;0;0;0;0;0;0;0;0;0;0;0;0;1;0;0;0;0;0;0;0;0;0;0;1;1;0;0;0;1;1;1;0;1;0;0;0;0;0;0;1;0;0;0;0;2;0;0;0;0;1;0;0;0;0;0;1;1;1;0;0;0;0;0;1;0;1;0;0;0;0;0;0;0;0;0;0;0;0;0;0;0;0;0;0;0;0;0;0;0;0;1;0;0;1;0;0;1;0;0;0;0;0;0;0;0;0;0;0;0;0;0;1;1;0;0;0;0;0;0;0;0;0;0;1;1;0;2
E2F6_M03012_1.94d.bed	0.18667432510051696	325	1741	54995	12;7;8;4;3;5;12;5;2;8;3;12;6;5;5;5;7;4;8;11;8;6;7;7;10;5;8;9;6;9;9;17;11;10;8;12;10;13;11;14;16;12;12;10;19;14;13;11;16;9;19;19;16;19;12;17;16;16;29;25;18;22;26;19;23;21;29;28;29;23;24;19;16;15;27;18;23;14;24;14;25;18;19;16;29;17;20;23;17;16;22;10;9;12;17;14;16;11;13;4;13;13;6;11;9;8;4;12;8;8;10;10;7;13;8;8;8;5;8;9;4;7;8;6;2;4;3;5;12;6;8;11;7;6;9;5;7;4;3;6;5;6;2;5;0;5;3;2;0;9
MECP2_M01775_1.94d.bed	0.18562874251497005	31	167	27725	1;1;0;0;0;0;0;1;2;1;0;0;0;0;0;0;1;0;0;0;1;0;0;0;1;0;1;0;1;2;1;1;0;1;0;0;2;0;3;2;2;0;1;1;0;2;0;1;0;2;1;2;0;2;0;1;0;4;5;1;2;3;4;1;3;3;7;5;1;1;3;2;2;4;0;2;0;0;4;2;1;2;2;5;1;0;2;3;1;2;2;2;1;2;1;1;1;1;2;1;1;0;0;2;1;2;3;1;1;2;0;0;1;1;0;0;1;3;0;1;0;1;2;1;0;0;0;0;1;2;0;1;1;0;3;0;0;2;1;0;0;0;0;0;0;0;0;0;0;1
HAND1_M08969_1.94d.bed	0.18476357267950963	211	1142	65179	9;6;6;4;3;6;3;4;3;1;4;5;1;3;6;2;2;4;3;7;5;7;3;10;7;6;5;6;7;9;3;6;10;6;7;4;11;11;8;10;5;10;12;6;9;8;7;8;8;7;2;10;12;6;7;15;7;17;12;9;10;14;8;11;9;13;11;21;17;8;11;6;15;10;9;19;16;18;11;9;12;19;9;19;6;18;10;16;7;12;11;11;7;8;7;11;7;12;9;7;4;7;5;5;10;5;8;9;10;11;4;4;8;7;7;7;4;1;6;10;4;11;4;5;8;4;3;4;11;6;4;3;2;5;0;3;7;3;4;4;5;3;5;6;7;1;6;3;8;6
NR0B1_M06682_1.94d.bed	0.18473895582329317	184	996	45261	6;1;4;4;4;3;4;6;5;3;4;2;5;5;7;1;6;2;4;5;7;3;4;3;4;8;5;6;9;4;3;7;8;2;4;6;6;7;6;3;5;2;4;10;5;11;4;9;8;9;3;12;4;8;7;13;11;9;11;4;18;16;8;14;12;13;9;9;13;13;13;8;7;10;17;12;8;11;12;15;11;16;11;9;15;10;9;14;10;7;3;11;9;14;15;8;6;8;10;7;4;8;7;6;10;6;7;10;4;9;2;4;4;8;7;8;4;3;1;8;3;7;6;1;3;8;7;1;6;3;4;2;2;2;4;3;2;3;1;4;5;3;4;1;3;1;2;4;2;2
ZNF44_ZNF44.RCADE.bed	0.18456678700361012	2045	11080	228985	29;23;31;45;39;36;31;41;31;28;45;31;32;29;58;39;46;42;37;27;34;50;45;55;54;37;42;58;49;34;45;56;52;77;48;53;46;49;80;78;86;87;82;85;82;97;89;82;92;120;105;115;103;102;124;130;128;114;153;132;131;146;167;153;133;148;167;132;145;135;116;115;106;110;133;109;122;119;126;120;135;146;139;124;160;152;127;111;119;115;115;122;119;133;116;114;112;102;88;76;80;92;76;83;85;62;55;63;66;65;52;53;46;51;51;48;61…
ZNF566_ZNF566.RCADE.bed	0.18424156640717151	1562	8478	157238	19;15;21;23;31;22;33;22;20;26;22;20;32;26;40;33;32;38;28;40;32;32;36;47;37;31;35;43;42;46;46;41;30;45;44;46;70;53;73;61;55;67;59;53;66;72;88;63;77;88;95;98;70;101;82;81;81;81;78;91;109;102;97;85;100;117;102;108;112;112;101;75;82;82;83;98;99;81;88;115;121;101;107;105;115;107;99;93;90;90;91;80;86;82;73;76;82;77;70;57;62;74;62;60;62;49;51;55;67;57;48;44;44;38;49;40;41;46;28;43;35;35;38;38;26;23;30;3…
ZNF396_M09367_1.94d.bed	0.18421052631578946	7	38	25736	1;1;0;1;0;0;0;0;0;0;0;1;1;0;0;0;0;0;0;0;0;2;0;0;1;0;0;0;0;0;1;0;0;0;2;1;1;0;0;0;0;0;0;0;1;0;0;0;0;0;0;0;1;2;0;0;0;0;0;0;0;0;0;0;1;0;0;0;2;0;1;0;0;1;0;0;1;0;0;0;0;0;0;1;0;0;0;1;0;0;1;0;0;1;0;0;1;0;0;0;0;0;0;0;0;1;0;0;0;0;0;0;1;1;0;1;1;1;0;0;0;1;0;0;0;0;0;0;1;0;0;0;0;0;0;0;0;0;0;0;0;0;0;0;0;0;0;0;0;1
ZNF141_ZNF141.RCADE.bed	0.1836092715231788	1109	6040	122648	13;19;13;21;20;22;18;30;25;27;14;25;19;22;23;21;21;36;22;26;31;33;31;23;34;34;27;33;28;27;35;39;41;29;28;25;36;28;35;40;41;37;53;49;56;42;59;54;51;59;63;63;61;68;52;58;68;69;75;74;68;50;83;79;61;73;62;77;60;74;80;68;69;63;61;68;73;64;67;70;75;72;65;77;75;59;71;58;65;62;64;57;50;60;56;49;62;47;51;39;31;49;32;36;35;36;48;39;40;38;36;23;34;21;29;31;23;32;23;24;37;23;30;23;25;28;16;17;15;22;22;14;17;…
MTF1_M05917_1.94d.bed	0.1834862385321101	20	109	30962	1;1;0;0;0;0;0;0;1;0;0;1;1;0;0;2;0;1;1;1;0;1;0;0;1;0;0;0;1;0;0;0;1;0;0;2;0;0;0;0;1;1;0;0;0;1;0;0;1;0;1;2;0;0;0;1;1;0;0;1;1;1;1;1;2;1;1;1;0;1;0;2;3;0;1;1;1;1;3;0;3;1;0;0;1;2;0;3;1;0;1;2;3;0;1;1;0;0;0;0;1;2;0;3;1;1;1;0;3;0;0;1;0;2;2;0;0;0;0;1;1;1;0;0;2;0;2;1;1;0;0;0;1;2;0;3;1;1;0;0;0;0;0;0;2;1;1;0;1;2
CREB3_M10072_1.94d.bed	0.18269230769230768	19	104	30004	1;0;1;1;0;0;2;0;0;0;0;1;0;0;1;0;1;2;1;1;0;1;0;0;0;0;0;1;0;0;1;0;2;0;1;0;1;0;0;1;1;1;2;1;0;0;0;0;1;3;3;0;0;0;1;0;1;1;1;0;2;1;1;1;0;2;3;1;2;1;1;0;2;1;1;2;2;0;0;2;3;0;0;1;2;2;3;0;2;0;0;1;0;0;0;0;0;1;2;0;2;2;1;1;0;0;0;0;0;0;0;0;1;1;0;1;1;0;0;1;0;0;1;0;0;0;1;0;0;0;0;0;0;1;1;0;0;0;0;1;0;3;0;1;2;0;1;0;1;1
KLF15_M08876_1.94d.bed	0.1826729348556078	1088	5956	161473	20;16;19;20;25;22;16;14;22;17;19;28;27;24;21;24;22;16;24;20;21;23;26;18;27;22;22;29;38;24;26;22;29;35;33;26;38;30;44;26;40;29;33;29;43;50;51;54;45;54;55;53;42;61;68;70;54;53;70;70;86;87;84;99;96;93;89;63;84;86;81;54;67;58;41;49;63;79;69;83;90;75;84;76;74;81;66;78;55;61;57;65;57;64;56;55;38;45;49;44;30;34;33;34;39;22;32;29;35;31;30;26;34;33;25;31;23;25;21;32;23;23;27;18;22;24;27;25;14;11;21;13;29;…
ONECUT1_M07569_1.94d.bed	0.18181818181818182	2	11	25548	2;0;1;0;0;0;0;0;0;0;0;0;0;0;0;0;0;0;0;0;0;0;0;0;0;0;0;0;0;0;0;0;0;0;0;0;0;0;0;0;0;0;0;0;0;0;0;0;0;0;0;0;0;0;0;1;0;0;0;0;0;0;0;0;0;0;0;1;0;0;0;0;0;0;0;0;0;0;0;0;0;0;0;0;0;0;0;0;0;0;0;0;0;0;0;0;1;0;0;0;0;0;0;0;0;0;0;0;0;0;0;0;0;0;0;0;1;0;0;0;0;0;0;0;0;0;0;1;0;0;0;0;0;0;0;0;0;1;0;0;0;0;0;0;0;0;0;0;0;1
TBX19_M06157_1.94d.bed	0.18181818181818182	16	88	32711	1;1;0;0;3;0;0;2;1;0;2;0;0;0;0;1;0;0;0;0;4;0;0;0;0;0;0;0;0;2;0;0;0;0;0;0;2;0;0;0;3;0;1;2;2;2;1;2;2;0;0;0;0;2;2;1;0;2;0;1;2;2;0;0;0;0;2;0;0;0;0;2;0;4;0;0;0;2;1;2;0;2;0;2;0;0;0;0;0;2;0;2;0;0;0;0;2;1;0;0;0;1;2;0;0;0;0;0;0;0;0;1;0;0;0;0;0;0;2;1;0;0;0;0;2;0;0;1;0;1;0;0;2;0;0;2;0;0;0;0;0;0;0;0;0;0;0;0;0;2
ZNF460_ZNF460.RCADE.bed	0.18110569794535056	2565	14163	334739	43;40;56;61;68;51;73;55;38;50;56;50;56;45;71;63;66;54;71;54;51;65;75;67;75;51;80;71;64;62;69;69;73;66;74;84;85;65;84;81;98;118;92;81;99;119;118;111;103;137;132;111;126;140;139;138;136;137;148;150;145;169;190;166;161;168;181;186;174;181;160;161;157;143;154;144;139;171;174;148;200;181;179;161;146;168;142;136;128;133;155;170;138;134;125;115;130;117;103;125;98;107;96;107;105;92;89;89;98;98;86;69;91;6…
ZNF525_ZNF525.RCADE.bed	0.18095238095238095	19	105	35102	1;0;3;0;0;0;2;0;1;1;1;2;2;0;0;2;1;0;0;0;0;1;0;0;0;0;0;0;1;1;1;0;0;0;0;0;0;1;1;2;0;0;2;0;0;0;2;1;0;2;1;0;2;2;0;0;2;1;0;1;0;1;0;0;1;1;0;1;2;0;1;2;2;0;2;0;3;1;0;1;2;0;1;4;0;1;0;0;1;0;1;1;1;0;1;0;0;0;1;2;0;0;1;1;2;2;0;1;0;2;0;2;0;2;1;1;0;0;0;0;0;1;1;0;2;1;0;1;0;0;0;0;1;0;0;0;0;2;1;0;1;0;0;1;0;0;0;0;2;1
ATOH1_M09557_1.94d.bed	0.1809421841541756	169	934	54723	8;4;7;10;9;5;16;9;5;7;4;7;4;8;6;5;0;2;6;8;5;5;6;6;5;6;4;11;6;4;6;6;6;2;4;8;6;7;7;3;17;5;9;7;3;8;3;8;0;5;3;12;7;10;10;6;6;11;2;12;5;7;6;8;4;9;3;19;6;8;17;8;15;8;6;13;11;9;14;11;9;14;3;6;4;6;5;9;5;7;11;8;6;7;8;8;7;9;5;4;0;3;4;3;7;4;4;6;2;4;2;8;5;0;0;2;4;6;2;3;3;7;0;3;3;2;6;12;4;3;8;0;2;2;3;6;5;9;5;1;4;10;0;6;9;1;3;8;10;14
ZNF891_ZNF891.RCADE.bed	0.1809009009009009	502	2775	111717	9;8;10;6;10;6;15;14;13;16;11;13;11;17;12;13;17;13;22;16;15;14;12;12;20;10;14;11;19;10;6;17;24;10;19;18;17;8;19;16;10;17;18;16;16;17;10;15;28;19;24;27;20;22;22;30;27;25;23;34;23;34;31;31;27;34;29;40;30;29;28;24;33;39;32;30;32;24;30;23;42;31;35;33;28;21;37;20;30;23;34;27;24;25;23;15;19;19;30;20;18;18;19;17;18;14;18;14;13;21;9;20;14;23;9;13;25;17;11;14;14;11;8;12;22;10;13;10;15;10;14;14;14;10;7;13;1…
KMT2A_M00878_1.94d.bed	0.1806020066889632	54	299	29512	2;1;2;2;1;1;5;0;0;1;1;2;0;1;1;1;2;2;1;0;0;1;1;0;1;2;3;3;1;1;1;1;0;2;2;2;1;1;1;1;1;1;0;1;2;5;1;2;1;4;3;2;5;4;3;1;1;2;5;2;7;4;3;3;3;2;4;7;1;4;2;1;4;2;4;3;4;1;1;6;7;2;3;6;1;4;3;3;3;3;6;2;3;5;2;1;5;1;0;5;3;2;1;6;3;2;0;1;0;1;1;2;0;0;2;2;1;3;2;3;1;1;0;1;3;1;0;0;2;2;4;0;1;1;2;2;1;2;0;2;1;0;2;1;2;0;1;0;1;1
TFCP2_M09235_1.94d.bed	0.18055555555555555	26	144	28275	2;0;2;0;0;0;0;1;0;0;0;0;0;0;0;2;0;0;0;0;0;4;0;0;0;0;0;1;3;1;0;0;0;0;2;2;2;0;0;2;0;0;2;6;0;2;1;0;0;0;2;0;0;0;0;0;0;0;1;0;0;0;0;4;1;2;3;0;2;0;3;1;5;0;0;0;0;2;2;2;0;6;1;1;0;1;6;2;1;0;0;0;5;0;2;4;3;0;2;2;2;4;0;0;2;3;0;0;0;1;1;2;4;0;2;0;0;0;2;0;0;0;1;1;1;0;1;0;0;0;3;0;0;2;0;0;4;0;0;0;0;2;0;0;0;0;0;0;0;4
ZIC1_M09321_1.94d.bed	0.18051575931232092	189	1047	59010	5;4;6;5;7;4;4;6;6;2;3;6;5;4;5;8;3;9;2;3;6;3;8;6;3;5;2;6;3;2;3;8;6;6;3;8;4;5;5;4;7;2;11;14;4;7;5;8;14;11;9;10;10;7;8;11;17;8;7;12;11;10;9;10;17;12;9;13;12;8;14;9;12;13;11;5;11;12;13;13;14;13;19;13;10;10;10;13;10;9;11;10;4;11;3;7;7;15;8;7;5;6;8;7;4;8;8;9;4;4;1;5;4;7;4;8;5;7;8;6;2;4;8;3;3;2;1;7;6;1;10;5;8;3;8;4;6;5;3;0;3;4;3;5;7;2;3;5;2;2
ZNF737_ZNF737.MEME.bed	0.18045112781954886	24	133	32814	4;0;1;0;3;0;1;0;0;2;1;0;2;0;2;1;0;0;0;1;1;0;0;1;1;2;1;2;0;1;1;0;1;2;0;1;1;0;0;1;1;0;1;1;1;1;1;1;1;0;2;1;1;2;1;1;1;1;0;3;0;4;2;1;0;1;0;1;3;1;3;3;0;1;0;0;2;1;0;1;2;1;3;1;2;5;1;2;1;1;0;0;1;0;0;1;0;0;1;0;0;0;2;0;0;0;1;0;2;2;0;2;1;0;0;0;0;0;1;1;0;1;0;0;0;0;2;0;0;2;2;1;0;0;0;3;0;0;1;1;1;0;0;1;1;0;0;1;1;1
IRF3_M08827_1.94d.bed	0.17994858611825193	70	389	55458	3;0;3;0;2;6;2;4;4;3;4;4;0;3;1;2;2;4;2;3;2;5;3;1;2;1;2;4;0;2;2;3;6;1;0;1;5;1;3;0;3;3;2;2;2;5;1;1;9;5;3;7;6;0;2;4;3;2;2;1;3;1;4;1;3;5;3;3;3;9;2;7;2;7;2;7;3;3;2;6;5;5;4;3;4;4;6;2;4;4;2;1;2;7;2;3;1;2;2;0;2;1;2;4;1;1;3;1;1;1;1;3;2;2;2;0;0;3;0;3;2;4;2;3;3;1;2;1;0;2;0;3;1;0;1;2;4;5;0;2;1;3;1;1;2;4;2;0;1;4
MESP1_M08924_1.94d.bed	0.1794871794871795	7	39	29310	2;0;1;1;0;0;0;0;0;0;0;0;0;0;0;0;0;0;0;1;1;0;0;0;0;0;0;2;0;1;0;0;0;0;0;0;0;0;0;1;0;1;0;0;0;0;2;0;0;0;0;0;3;1;0;0;1;1;0;0;1;0;0;0;0;2;0;0;1;1;0;0;0;0;0;1;0;1;2;0;0;0;0;0;0;0;0;0;0;0;0;0;0;0;0;0;0;0;0;0;0;1;0;0;0;0;0;0;0;1;0;0;0;0;0;0;0;0;5;0;0;0;0;0;0;0;0;0;0;0;0;0;0;0;0;0;0;0;0;0;1;0;0;0;1;0;0;0;0;1
ETS1_M05692_1.94d.bed	0.1787709497206704	32	179	30812	4;5;2;2;0;1;0;0;0;0;1;2;0;0;4;1;0;3;0;1;0;0;1;2;2;1;0;0;4;0;0;0;2;1;4;1;2;3;0;1;0;2;0;1;0;2;0;0;1;0;1;0;2;0;1;3;2;0;2;6;0;2;2;1;0;5;2;2;2;4;1;0;3;1;1;3;0;7;3;1;0;1;2;0;3;3;0;2;1;3;0;0;1;0;0;0;1;3;0;0;2;1;0;0;2;1;0;1;0;1;2;1;0;0;0;1;0;0;0;0;4;0;2;1;3;1;0;2;2;3;0;0;0;0;4;0;2;0;1;0;1;2;0;0;0;2;2;0;0;1
ZNF283_ZNF283.RCADE.bed	0.17865924379494316	3851	21555	393931	41;65;49;45;62;93;83;61;67;80;53;60;71;81;75;71;97;87;82;80;87;92;116;88;99;121;108;96;129;113;137;89;125;114;148;114;122;124;130;164;145;143;162;159;157;178;205;193;192;184;189;203;216;179;235;187;224;246;236;223;281;263;246;270;284;265;288;281;265;199;221;223;197;265;192;239;254;223;229;250;271;240;290;245;266;254;234;231;268;234;227;218;225;217;186;205;165;191;187;161;181;210;158;177;163;159;1…
ZIC4_M06240_1.94d.bed	0.1786492374727669	164	918	48679	3;2;1;4;5;4;4;6;7;1;2;5;4;5;1;5;2;8;5;1;2;3;8;3;5;4;1;8;2;0;6;5;7;4;7;7;3;9;3;8;6;7;8;13;3;7;7;12;13;8;6;12;9;6;6;10;13;4;8;10;6;13;8;11;10;10;8;5;12;6;12;10;13;14;8;7;12;10;13;7;15;8;13;8;13;8;10;10;5;8;7;4;3;10;5;7;7;17;10;5;3;2;4;6;3;10;7;7;6;2;3;5;8;8;3;3;4;4;5;7;3;7;4;4;4;4;4;4;2;2;7;5;5;2;6;3;6;5;3;0;3;5;3;4;6;2;1;2;1;4
ZNF563_M10403_1.94d.bed	0.17847629195524772	335	1877	83358	4;4;12;9;7;7;6;5;14;5;5;6;4;9;11;8;11;4;8;5;8;8;7;5;5;7;6;8;14;13;7;14;16;5;8;14;13;18;16;9;12;17;11;8;10;20;8;23;14;11;23;9;19;20;13;15;13;22;14;23;21;20;23;19;17;27;26;29;18;21;20;22;15;25;23;26;20;14;23;17;21;25;18;18;21;15;15;13;21;18;17;16;17;10;18;14;22;20;15;15;14;12;10;19;16;9;13;13;14;11;10;10;16;12;13;5;5;9;9;16;9;7;6;6;14;9;4;7;2;9;7;7;6;11;9;8;5;6;11;9;7;11;2;4;3;11;6;10;3;6
ZNF669_M10411_1.94d.bed	0.17805755395683454	99	556	41579	5;3;2;1;1;0;3;0;1;1;3;1;1;1;3;2;5;3;4;3;6;5;5;1;5;1;3;1;1;3;6;2;5;4;2;4;5;4;6;2;2;8;4;5;1;6;8;4;3;1;5;6;7;4;7;5;6;6;2;8;9;5;9;5;4;7;5;9;5;8;5;8;5;6;5;9;3;7;3;4;5;8;7;9;6;4;5;5;3;4;5;4;5;5;2;2;1;4;5;2;4;2;4;6;6;4;1;6;3;4;4;9;3;3;0;1;1;5;0;1;2;2;2;1;2;5;1;0;4;3;1;2;1;0;1;2;4;2;3;6;5;1;4;3;2;0;0;1;0;4
ZNF267_ZNF267.RCADE.bed	0.17772511848341233	3225	18146	286356	46;58;42;47;64;56;70;61;45;56;57;63;45;50;78;72;54;60;64;49;56;70;80;83;77;71;81;100;79;67;90;91;91;91;102;105;104;114;126;111;150;130;139;136;148;164;174;156;154;183;191;174;185;197;192;183;193;176;212;206;224;219;258;237;207;255;220;253;235;231;173;192;165;190;172;146;200;203;219;210;212;230;215;206;229;221;223;202;199;210;199;173;186;202;173;178;177;164;148;127;177;162;128;130;136;108;142;119;…
GSX1_M01465_1.94d.bed	0.1774193548387097	11	62	29074	2;0;0;1;0;0;0;0;1;0;0;0;1;0;0;0;0;1;1;2;1;0;0;0;0;0;2;0;0;0;1;2;0;1;0;1;1;1;0;0;0;0;0;0;1;0;0;0;0;3;0;0;0;0;1;0;0;0;0;0;0;2;1;0;1;1;0;1;1;1;1;0;0;0;0;3;1;1;1;1;0;0;1;0;0;0;1;0;1;1;1;0;0;3;1;0;0;0;0;1;1;0;0;0;1;1;2;0;0;1;0;0;0;0;0;0;0;0;1;0;0;0;0;0;0;0;0;0;1;0;0;0;0;0;0;1;0;1;0;0;0;0;0;0;0;0;0;0;0;1
ZBTB2_M09292_1.94d.bed	0.17647058823529413	6	34	26164	1;0;1;0;0;0;0;0;0;1;0;0;0;1;0;0;1;0;0;0;0;0;0;0;0;0;1;0;0;0;0;0;0;1;0;0;0;0;0;0;0;0;0;0;0;0;0;0;0;1;1;0;0;3;0;0;0;0;0;0;0;0;1;0;0;1;0;0;0;1;0;0;0;1;1;0;0;1;1;1;0;0;0;1;0;0;0;1;1;0;0;0;0;0;1;2;1;0;0;0;0;0;0;0;1;0;0;0;0;0;0;0;0;0;0;0;0;0;0;0;0;1;0;0;1;0;0;0;0;0;0;0;0;0;0;0;0;0;0;0;0;1;0;0;0;0;0;0;0;2
ZIC1_M00636_1.94d.bed	0.17613636363636365	93	528	38426	4;2;0;2;0;4;2;4;4;1;2;2;0;2;4;3;2;3;4;0;1;2;3;1;1;2;3;3;2;2;3;4;2;4;0;2;1;7;2;5;5;4;3;3;4;7;5;6;3;2;1;5;5;8;1;4;7;3;4;4;6;6;2;7;5;6;13;7;7;2;3;12;2;4;7;8;7;8;6;5;5;7;8;8;5;8;3;7;7;7;8;5;1;2;1;4;2;5;7;2;4;3;5;4;6;2;4;3;1;5;3;3;5;2;3;2;3;1;4;2;3;3;4;2;2;3;2;4;2;1;3;0;0;2;2;2;3;2;2;0;1;1;2;0;1;1;2;2;3;3
ZIC1_M09327_1.94d.bed	0.17581949765857813	413	2349	65981	5;4;3;6;9;6;7;9;11;6;10;11;9;10;7;5;3;10;4;6;7;14;22;12;6;10;5;10;9;11;13;11;5;12;5;16;10;10;13;6;16;14;20;20;12;16;14;21;26;29;21;31;21;17;20;21;31;19;27;29;25;20;25;28;33;30;33;32;21;26;34;19;23;21;27;18;24;27;30;37;31;20;35;32;32;33;34;27;26;35;31;28;26;17;22;19;18;25;23;13;24;21;21;18;16;16;17;19;9;13;8;9;12;18;10;15;13;10;11;8;8;6;7;8;8;13;11;8;10;5;12;8;9;8;8;7;4;7;7;6;9;9;9;10;3;3;7;4;6;7
T_M09978_1.94d.bed	0.17567567567567569	13	74	32070	4;0;1;2;0;0;0;0;0;0;0;0;0;0;4;0;0;0;0;0;0;0;0;0;0;0;0;0;0;0;0;0;0;0;2;0;0;0;0;2;0;2;2;2;0;0;0;0;3;0;2;0;0;1;0;4;0;2;0;0;0;2;2;2;0;0;0;0;0;2;0;2;0;0;2;2;0;0;2;0;2;0;0;0;0;0;1;0;2;0;0;0;0;1;2;0;0;0;0;2;0;2;0;0;0;0;0;0;0;2;0;0;0;0;0;0;1;0;0;0;0;0;0;2;0;1;0;0;0;0;0;0;0;0;2;0;0;0;0;0;0;0;0;0;0;0;0;0;2;2
ZNF611_ZNF611.RCADE.bed	0.17565698478561548	2286	13014	181906	38;29;45;44;52;36;44;41;50;50;44;46;39;48;56;53;62;60;61;54;45;58;61;53;69;59;76;61;71;63;78;86;90;86;91;91;103;92;102;103;94;111;98;109;126;131;127;130;122;101;163;144;169;131;153;168;139;152;178;157;150;174;148;165;157;172;157;165;149;149;155;160;137;147;144;135;116;157;145;142;135;143;137;150;127;126;136;126;139;119;135;119;111;106;119;115;110;104;85;92;89;92;63;89;71;81;75;70;71;81;88;67;60;5…
RARA_M10176_1.94d.bed	0.17525773195876287	17	97	29910	2;2;1;0;0;1;0;2;1;0;0;0;0;1;0;0;0;0;0;1;0;0;0;0;1;0;1;2;1;3;0;0;2;0;0;2;0;0;0;0;1;0;1;0;1;2;1;0;1;1;0;1;0;1;2;1;0;0;0;1;1;0;3;0;2;1;0;0;1;0;0;1;2;0;2;0;0;0;2;2;3;2;2;0;3;0;2;1;1;1;1;1;1;0;1;0;1;1;0;0;1;0;0;0;0;1;0;0;1;0;0;0;0;0;0;0;0;0;1;1;1;0;1;0;0;0;0;1;0;1;1;0;0;2;0;0;1;1;1;1;0;0;1;1;0;0;2;0;0;1
TFAP2B_M10002_1.94d.bed	0.17462803445575567	223	1277	64534	5;6;6;5;4;2;6;5;5;5;6;2;6;5;8;2;6;3;5;4;6;12;8;8;5;5;4;8;8;9;7;10;5;8;7;13;14;12;7;6;10;5;8;11;9;6;8;10;12;10;9;8;10;13;12;12;9;10;21;7;8;14;17;21;15;14;14;13;12;19;14;12;11;11;23;21;18;13;13;14;11;11;9;11;13;20;17;11;14;10;14;14;13;13;10;9;9;15;6;10;10;9;7;7;8;4;8;7;8;9;7;6;4;10;5;5;7;6;5;8;6;7;4;9;6;4;4;3;6;4;5;2;9;6;4;5;5;4;5;6;4;5;10;2;2;6;2;1;2;3
ZNF18_M10343_1.94d.bed	0.17447916666666666	67	384	54614	3;2;3;2;3;4;1;2;2;1;4;6;0;4;1;1;1;1;4;4;5;2;4;5;2;1;3;4;3;0;4;5;1;3;1;2;6;3;3;5;2;3;2;1;1;3;1;0;3;1;5;0;2;3;2;1;4;2;0;1;1;0;7;1;3;5;3;5;3;0;1;2;3;4;7;3;6;8;6;4;3;9;2;3;3;1;1;2;0;0;2;2;4;2;1;0;3;5;2;2;2;3;4;1;2;4;2;2;0;3;1;1;2;1;1;2;3;2;3;4;5;3;1;2;3;1;3;1;0;3;0;2;4;3;2;0;1;5;1;5;0;2;2;1;4;7;4;3;1;4
ATOH7_M09990_1.94d.bed	0.17391304347826086	8	46	30435	2;0;0;1;0;2;0;2;0;0;0;0;0;0;0;0;0;0;0;0;2;0;1;0;0;0;1;0;0;2;0;0;0;0;0;0;0;0;0;0;0;0;1;0;0;1;0;0;1;0;0;0;0;0;2;0;0;0;0;0;0;0;0;0;0;0;0;0;0;0;3;0;0;2;0;0;0;0;0;0;0;0;2;0;0;0;0;0;0;0;0;0;0;2;1;0;0;0;0;1;0;0;1;0;0;0;0;0;1;0;0;0;0;0;0;0;0;0;1;3;1;0;0;1;0;0;1;2;1;0;0;0;0;0;0;0;0;1;0;0;0;1;0;0;0;1;0;0;0;1
MAFF_M09798_1.94d.bed	0.17391304347826086	32	184	39761	1;2;1;2;1;0;2;1;0;2;4;3;2;1;0;1;2;0;3;1;1;1;1;1;2;0;1;1;2;0;0;0;0;2;1;0;0;2;4;2;0;0;1;0;1;1;2;0;0;0;2;1;0;0;0;0;1;0;1;1;4;1;1;1;0;2;6;2;3;2;1;1;1;2;0;3;1;1;2;3;3;4;3;3;1;1;0;0;1;1;2;0;1;2;1;1;1;2;2;2;0;1;0;2;0;1;0;4;3;1;0;2;0;7;1;1;2;0;1;2;3;1;0;0;1;1;2;0;1;1;0;0;0;0;1;0;2;2;1;1;1;0;0;2;2;1;0;0;0;3
ZNF180_ZNF180.RCADE.bed	0.17332973046004188	12829	74015	1286590	224;218;199;252;273;254;318;248;219;260;265;284;241;299;301;313;263;241;279;290;287;316;389;327;357;283;321;363;331;289;368;371;320;445;431;424;387;404;482;471;476;464;466;504;570;616;616;646;639;663;647;734;649;692;715;766;885;775;846;780;903;934;900;924;948;924;943;943;898;840;805;829;710;667;627;628;739;720;787;877;982;938;929;857;972;922;827;848;845;903;853;733;881;806;723;682;688;691;602;679…
ZBTB4_M06842_1.94d.bed	0.1732418524871355	101	583	49982	4;4;4;2;2;2;5;1;1;3;4;3;4;6;1;0;0;5;2;2;2;2;5;3;2;3;0;5;2;2;1;4;5;1;3;4;5;5;5;5;2;5;3;2;4;5;7;5;3;3;4;5;7;2;6;4;6;5;4;6;8;3;8;10;6;5;3;7;6;6;6;6;5;7;3;9;8;4;8;7;7;6;6;6;8;4;9;4;7;4;11;3;3;8;5;5;5;5;5;3;2;3;0;0;1;2;2;4;6;5;1;2;1;3;4;1;4;5;5;7;3;6;7;4;2;6;1;0;1;5;3;0;2;3;2;2;0;3;3;4;1;2;3;3;2;1;1;2;3;3
ZNF2_ZNF2.MEME.bed	0.1731748726655348	102	589	36022	3;2;0;2;3;2;0;3;4;1;2;0;0;3;6;2;1;1;2;3;2;6;3;5;3;2;1;0;4;4;2;3;1;2;4;4;6;2;4;2;3;4;5;4;4;9;6;6;4;6;8;4;5;8;6;11;4;5;3;11;7;4;4;10;8;9;10;10;7;9;5;6;3;3;4;8;4;7;9;8;9;7;5;9;5;5;6;8;3;3;3;6;3;11;4;4;4;4;5;5;11;8;1;5;4;5;6;2;2;5;4;2;0;2;3;4;3;6;4;2;1;1;2;3;2;3;1;2;2;1;2;4;3;0;1;0;2;0;3;2;2;1;2;1;1;0;0;2;4;1
E2F4_M05636_1.94d.bed	0.17307692307692307	9	52	28264	2;0;0;0;0;2;0;0;0;0;0;0;0;0;0;0;0;0;0;0;0;0;0;0;0;1;0;0;0;0;0;0;0;0;0;0;0;0;0;1;0;0;0;1;1;0;0;0;0;1;0;2;0;0;4;0;0;3;2;1;1;0;0;1;0;0;2;0;1;0;0;1;2;0;0;0;1;0;0;0;1;0;0;0;0;2;0;2;0;0;0;0;0;0;0;0;2;0;0;0;2;0;0;0;0;0;0;0;0;0;0;1;1;0;2;0;0;0;0;0;0;0;0;0;0;0;0;2;0;0;0;0;2;1;0;0;0;0;0;0;1;1;0;0;0;0;0;0;0;1
NKX2-1_M01445_1.94d.bed	0.17272727272727273	19	110	32314	1;0;1;1;1;0;1;2;0;0;3;0;2;0;1;1;1;0;2;4;0;2;2;0;0;2;1;3;1;1;0;1;1;0;1;0;1;0;1;2;0;0;0;0;0;1;1;1;0;1;0;0;1;0;0;1;0;1;2;0;2;0;0;1;0;1;0;0;0;2;1;0;1;2;2;2;1;0;2;2;1;1;1;0;1;0;1;1;0;3;1;0;2;1;2;0;1;2;1;1;0;0;0;0;0;0;1;0;0;0;2;0;0;0;0;0;1;0;0;0;0;1;3;0;3;1;0;0;0;0;0;0;1;1;0;2;0;0;0;0;0;0;1;1;0;0;0;0;0;3
NKX2-1_M01425_1.94d.bed	0.17272727272727273	19	110	32314	1;0;1;1;1;0;1;2;0;0;3;0;2;0;1;1;1;0;2;4;0;2;2;0;0;2;1;3;1;1;0;1;1;0;1;0;1;0;1;2;0;0;0;0;0;1;1;1;0;1;0;0;1;0;0;1;0;1;2;0;2;0;0;1;0;1;0;0;0;2;1;0;1;2;2;2;1;0;2;2;1;1;1;0;1;0;1;1;0;3;1;0;2;1;2;0;1;2;1;1;0;0;0;0;0;0;1;0;0;0;2;0;0;0;0;0;1;0;0;0;0;1;3;0;3;1;0;0;0;0;0;0;1;1;0;2;0;0;0;0;0;0;1;1;0;0;0;0;0;3
TCF3_M06175_1.94d.bed	0.17266187050359713	24	139	28439	1;0;0;2;0;0;0;1;1;1;1;1;0;0;0;1;0;2;2;2;1;0;0;1;0;0;0;0;1;0;0;2;1;0;4;0;1;1;0;1;2;0;1;0;0;1;1;1;0;0;0;1;1;0;2;2;2;2;2;1;0;0;2;2;3;3;1;2;2;2;2;2;2;0;0;2;2;3;0;0;3;0;1;2;3;3;2;2;1;3;0;4;3;0;1;1;3;0;0;1;1;0;3;1;3;0;1;0;0;3;1;1;1;1;0;2;0;0;0;1;0;1;0;1;1;1;0;0;0;1;1;0;0;0;0;0;0;0;1;0;0;0;1;0;0;0;0;0;0;1
ZNF449_M10044_1.94d.bed	0.17222222222222222	31	180	31403	1;0;0;0;1;2;3;0;0;2;0;1;1;0;0;3;0;2;1;2;1;1;1;0;2;1;0;0;1;2;1;0;1;2;1;1;3;1;1;2;1;0;2;0;0;2;2;2;0;4;0;1;1;0;1;3;2;1;0;0;2;1;3;3;3;1;0;1;2;1;0;2;3;3;2;1;1;3;6;1;0;2;2;3;0;2;2;0;1;0;2;1;4;0;1;3;1;1;2;0;1;1;3;3;0;1;2;0;3;2;0;2;1;0;3;1;0;0;3;1;0;1;3;1;0;0;2;2;0;1;1;1;2;0;1;0;2;0;2;0;0;1;1;0;0;0;0;0;0;2
NFIA_M08959_1.94d.bed	0.17219251336898395	161	935	62813	4;1;2;5;0;4;2;2;6;8;2;2;8;1;5;6;8;4;5;5;1;3;4;3;3;6;13;4;7;5;5;4;3;1;4;5;6;4;2;3;1;9;5;4;9;7;4;3;16;14;8;9;3;9;7;10;4;8;15;9;11;8;13;8;16;10;15;16;7;12;11;13;4;12;7;11;12;6;11;6;14;11;8;12;15;12;15;4;14;6;8;7;8;5;3;19;7;11;9;6;2;6;8;5;6;4;7;5;3;7;2;6;3;9;3;2;6;5;2;5;6;2;6;3;5;1;5;6;0;2;0;5;4;3;4;6;8;3;1;5;1;3;1;2;10;3;6;6;4;4
ZNF329_M10387_1.94d.bed	0.17177097203728361	258	1502	88573	6;10;8;7;3;8;7;6;10;5;7;9;0;8;6;12;9;7;9;8;13;7;6;5;9;6;6;9;7;7;9;10;9;5;6;12;9;9;6;12;12;7;10;9;11;7;12;12;14;17;9;12;9;9;12;10;9;12;14;16;11;11;11;12;13;22;13;16;12;15;9;17;21;8;17;16;20;19;16;13;17;24;18;11;16;19;18;11;16;15;21;11;13;13;10;12;9;12;5;12;8;11;4;16;6;14;16;10;12;9;2;6;9;12;10;11;6;10;10;12;7;15;8;7;9;6;5;6;1;8;12;0;3;8;11;9;10;7;9;3;4;5;6;2;12;5;4;6;7;7
STAT1_M06794_1.94d.bed	0.17164179104477612	69	402	47357	1;3;2;0;5;1;2;1;5;3;2;2;5;1;2;1;4;5;1;2;1;2;0;3;1;0;1;1;0;2;2;0;4;3;2;3;1;3;3;0;2;4;3;3;5;1;3;2;6;3;3;5;2;4;4;8;4;3;1;4;3;3;3;6;3;4;5;5;5;3;8;8;2;3;2;5;4;2;4;4;3;7;4;5;8;2;4;6;2;2;6;3;3;2;2;2;3;3;3;1;3;2;2;0;2;3;0;2;3;2;0;2;3;0;1;2;3;2;2;0;2;4;1;2;3;3;3;1;2;4;4;1;0;1;1;5;1;1;4;2;1;1;3;0;1;4;4;1;1;3
SPI1_M09193_1.94d.bed	0.17154811715481172	41	239	40334	1;3;2;1;1;3;0;3;0;0;2;2;0;3;1;2;3;2;4;1;1;0;0;0;1;2;2;1;1;2;1;0;1;2;0;2;1;2;1;0;0;1;0;3;0;0;2;1;1;3;1;1;0;0;0;4;2;4;1;3;1;2;4;4;3;0;6;3;2;3;3;3;2;0;3;2;1;3;4;5;2;3;3;2;2;0;2;1;0;4;5;1;2;2;5;3;1;2;0;1;0;1;3;0;4;0;2;0;1;0;3;0;0;0;0;1;2;2;1;2;0;2;0;4;4;0;2;2;0;2;2;0;3;1;1;1;0;1;0;2;1;3;0;0;1;4;1;2;0;1
ZNF662_ZNF662.RCADE.bed	0.1715076071922545	372	2169	115076	9;6;7;8;13;13;8;12;7;7;6;12;8;21;13;10;15;10;19;17;11;3;11;19;17;13;8;15;15;7;8;12;14;20;15;12;10;15;19;19;11;25;9;12;9;11;14;20;19;23;20;16;20;25;20;25;15;17;11;17;13;17;15;20;21;25;18;14;27;31;30;27;23;18;29;14;22;25;27;23;24;19;22;12;15;10;25;19;20;15;24;17;27;13;16;17;17;19;16;13;20;17;13;9;8;13;17;17;8;8;13;10;8;14;14;10;10;7;12;11;13;14;8;11;12;11;13;6;17;3;9;9;11;7;7;4;13;8;10;12;9;9;9;16;…
ZFX_M02702_1.94d.bed	0.17150182161651598	1271	7411	295233	36;38;29;33;44;40;40;42;34;34;34;47;39;49;39;38;43;35;42;35;32;42;40;49;39;44;47;50;27;39;33;47;46;47;41;49;33;46;43;52;39;51;37;35;35;61;54;55;62;67;54;57;47;46;62;57;70;60;67;66;70;79;71;63;78;90;96;107;85;92;76;82;64;75;94;64;73;75;85;75;91;104;70;72;66;67;70;71;63;61;55;53;52;67;38;53;43;56;41;52;39;43;51;43;40;51;45;58;46;44;40;30;38;43;37;35;37;48;47;44;37;33;36;46;30;32;34;34;43;32;37;27;3…
TBX6_M09211_1.94d.bed	0.17054263565891473	22	129	37293	1;0;0;0;0;1;3;0;1;2;0;1;1;2;1;1;0;1;1;0;0;1;0;0;0;1;1;0;0;0;1;1;0;1;2;1;2;4;0;0;0;2;0;0;1;0;1;0;0;0;1;1;1;0;0;2;0;1;1;1;0;1;1;1;0;0;0;1;2;0;2;0;1;1;2;0;2;1;3;1;1;3;1;1;1;0;1;1;0;2;0;0;1;1;1;1;1;1;0;1;0;1;0;1;1;1;1;1;1;0;0;0;3;2;0;1;2;0;2;0;0;1;2;0;0;2;0;1;0;2;0;2;0;1;1;0;1;5;1;2;0;2;0;1;1;3;0;0;2;1
TBX21_M06165_1.94d.bed	0.17054263565891473	22	129	37293	1;0;0;0;0;1;3;0;1;2;0;1;1;2;1;1;0;1;1;0;0;1;0;0;0;1;1;0;0;0;1;1;0;1;2;1;2;4;0;0;0;2;0;0;1;0;1;0;0;0;1;1;1;0;0;2;0;1;1;1;0;1;1;1;0;0;0;1;2;0;2;0;1;1;2;0;2;1;3;1;1;3;1;1;1;0;1;1;0;2;0;0;1;1;1;1;1;1;0;1;0;1;0;1;1;1;1;1;1;0;0;0;3;2;0;1;2;0;2;0;0;1;2;0;0;2;0;1;0;2;0;2;0;1;1;0;1;5;1;2;0;2;0;1;1;3;0;0;2;1
ZNF322_M10383_1.94d.bed	0.17034521788341822	602	3534	150986	20;18;14;18;24;13;18;10;19;11;9;9;13;10;18;23;10;17;13;26;5;13;23;21;13;18;19;27;8;16;19;28;19;20;20;28;21;25;16;13;22;28;15;25;33;21;27;32;29;32;30;22;27;29;35;30;18;38;32;35;42;31;48;46;45;39;32;33;29;40;31;39;37;32;40;37;32;39;44;42;36;37;50;43;34;50;22;32;29;25;49;41;24;21;32;22;29;36;23;20;36;34;36;27;21;28;14;26;17;30;29;5;23;18;15;18;21;21;21;16;24;12;23;10;15;9;13;14;16;22;18;10;12;13;11;…
ZNF667_M10377_1.94d.bed	0.16987179487179488	53	312	45755	2;5;1;2;3;3;1;1;0;1;0;2;3;0;0;2;1;2;2;1;0;1;1;4;2;4;1;4;2;2;0;1;3;0;3;4;2;1;1;1;3;4;0;4;3;0;1;3;5;7;3;2;4;1;3;3;0;5;1;2;3;2;2;2;3;4;4;5;4;3;4;1;2;0;4;5;5;2;2;4;3;4;2;2;4;2;2;1;2;3;2;4;0;0;3;0;2;1;2;3;1;0;0;3;2;3;3;2;2;0;2;4;3;1;1;2;2;3;1;3;1;3;0;3;1;0;1;1;0;2;3;1;2;0;3;0;1;1;3;1;1;1;3;2;1;3;0;3;2;4
NR1I2_M08993_1.94d.bed	0.16875	27	160	34500	1;0;0;1;2;2;0;1;1;2;1;2;0;0;0;0;0;0;1;0;0;0;1;0;2;0;1;1;3;0;0;1;0;2;0;0;1;0;2;1;1;1;1;0;0;0;1;0;1;1;2;1;3;0;1;1;0;2;2;1;3;2;1;2;1;1;1;1;1;2;1;2;1;0;0;4;2;4;2;1;1;2;1;3;0;1;3;1;2;2;2;2;0;3;3;1;1;2;1;2;2;0;0;0;0;1;4;0;1;1;0;1;1;1;1;1;1;1;0;1;2;2;0;2;0;0;1;0;1;0;1;2;0;0;2;0;1;1;2;0;4;0;1;0;2;1;2;1;0;1
ZNF383_ZNF383.RCADE.bed	0.16837196667873958	3719	22088	598372	89;82;84;83;87;87;97;93;83;92;85;95;103;96;90;79;80;78;89;101;96;93;108;106;95;85;105;108;87;91;115;122;123;124;158;138;118;115;150;142;154;136;139;159;151;190;176;187;177;183;207;215;192;178;205;207;226;246;219;231;295;265;250;240;255;279;261;242;259;221;242;222;198;199;218;201;216;214;216;223;254;275;266;256;260;251;230;267;220;238;232;256;217;208;190;180;213;182;227;196;215;172;178;136;142;154…
ZSCAN22_M10335_1.94d.bed	0.1672632606573381	1028	6146	163235	19;20;20;29;20;34;29;23;18;23;21;23;17;19;26;24;28;20;24;16;22;19;31;29;28;38;27;42;23;30;33;30;21;28;32;37;22;34;33;36;41;43;41;51;43;33;59;45;50;71;57;53;51;66;64;65;68;60;79;54;84;67;82;71;75;78;78;88;74;75;57;68;47;57;49;45;67;71;65;73;73;64;76;65;70;65;69;58;65;62;71;69;77;77;61;56;70;40;50;41;61;49;44;39;42;29;45;38;34;36;20;32;32;29;42;29;26;33;25;19;29;28;27;36;21;18;22;35;26;18;16;22;26;…
KLF10_M08865_1.94d.bed	0.16708158474998222	2349	14059	363073	47;54;49;42;59;58;50;41;46;46;56;40;54;57;49;53;44;50;54;62;61;68;53;57;70;59;72;73;77;63;61;69;62;99;78;87;77;86;94;96;92;93;79;97;115;106;107;122;124;131;118;120;109;149;134;137;147;152;164;146;153;175;177;169;191;143;185;171;191;126;149;124;130;140;106;127;123;124;135;162;168;180;195;169;180;179;155;160;160;153;131;138;160;132;143;115;131;122;103;129;104;113;99;94;82;119;95;74;89;60;92;67;79;5…
KLF10_M08863_1.94d.bed	0.16674919534538252	1347	8078	249394	28;29;38;23;36;36;22;27;27;28;28;29;30;25;28;23;22;33;36;38;29;45;32;31;40;32;40;37;45;45;35;39;35;55;42;38;45;47;49;54;52;48;47;55;62;60;62;79;70;76;61;62;51;80;85;72;77;93;94;89;96;102;103;109;115;89;102;99;118;74;90;65;75;79;59;74;71;80;74;92;87;95;115;98;107;108;104;98;93;88;76;81;86;76;77;69;63;70;58;71;57;52;59;50;45;67;57;42;54;38;50;39;43;31;36;48;43;51;26;38;37;36;35;37;30;41;40;27;25;31…
CENPB_M05595_1.94d.bed	0.16666666666666666	6	36	252615	2;0;0;0;0;0;0;0;0;0;0;0;0;0;0;0;0;1;0;0;0;1;1;0;0;1;0;0;0;0;0;0;0;0;0;0;0;0;0;0;1;0;0;0;2;0;1;0;0;0;0;0;1;1;1;0;0;0;0;0;0;0;0;0;1;0;0;1;0;1;0;0;2;0;0;0;0;0;0;0;1;0;0;0;0;1;2;0;0;0;0;0;0;0;0;0;0;0;0;0;0;1;0;0;0;0;0;0;1;0;0;0;0;0;0;0;0;0;0;1;0;1;0;0;0;0;0;0;0;1;0;2;0;0;0;0;0;1;1;1;1;0;0;0;0;1;0;0;0;1
SOX12_M09155_1.94d.bed	0.16666666666666666	2	12	25670	1;0;0;0;0;0;1;0;0;0;0;0;0;0;0;0;0;0;1;0;0;0;1;0;0;0;0;0;0;0;0;0;0;0;0;0;0;0;0;0;0;0;0;0;0;0;0;0;0;0;0;0;0;0;0;0;0;0;0;0;0;0;0;1;0;0;0;0;0;1;0;0;0;0;0;0;0;0;0;0;0;0;0;0;0;0;0;0;0;0;0;0;0;0;0;0;0;1;0;0;0;0;0;0;0;0;0;1;0;0;1;0;0;0;0;0;0;0;0;0;0;1;0;0;0;0;0;0;0;0;0;0;0;0;0;0;0;0;0;0;0;0;0;0;0;0;0;0;0;1
HSFY1_M09727_1.94d.bed	0.16666666666666666	4	24	25914	1;0;0;0;0;0;0;0;0;0;0;0;0;0;0;0;0;1;0;0;0;0;1;1;0;0;1;0;1;0;0;0;0;0;0;0;0;0;0;0;0;0;2;0;0;0;0;0;0;0;0;0;0;0;0;0;0;0;0;0;0;0;0;0;0;0;1;0;0;1;0;1;0;0;0;0;0;0;0;0;1;0;0;0;0;0;0;0;1;1;0;0;0;0;0;0;0;1;0;0;1;0;0;0;0;0;0;0;0;0;0;0;0;0;2;0;0;0;0;0;0;0;0;0;0;0;0;0;0;1;0;0;0;0;0;0;0;0;1;0;0;0;0;1;0;0;1;0;0;1
ZSCAN29_M09415_1.94d.bed	0.16666666666666666	9	54	25937	2;0;0;0;0;0;0;0;0;0;0;1;0;0;0;0;1;0;0;0;1;0;0;0;0;0;0;0;0;0;0;4;0;0;0;0;0;1;3;0;0;0;1;0;0;0;0;0;0;0;0;0;2;0;0;0;0;0;0;0;0;2;0;0;0;0;0;1;2;0;2;0;0;0;2;0;1;0;0;0;1;2;0;0;0;0;2;0;0;0;0;0;2;1;0;1;0;0;0;0;0;1;1;0;0;0;0;0;4;0;0;2;0;0;0;0;1;0;0;0;0;0;0;0;2;0;0;0;0;0;0;0;0;0;0;0;1;0;1;0;0;0;0;1;2;0;0;0;1;1
GCM2_M05762_1.94d.bed	0.16666666666666666	2	12	25364	1;0;0;0;0;0;0;0;0;0;0;0;0;0;0;0;0;0;0;0;0;0;0;0;0;0;0;0;0;1;0;0;0;0;0;0;0;0;0;0;0;0;0;0;0;0;0;0;1;0;1;0;0;1;0;0;0;0;0;0;0;0;0;0;0;0;0;0;0;0;0;0;0;0;0;0;0;0;0;0;0;0;0;0;0;0;0;0;0;0;0;1;0;0;0;0;0;0;0;0;0;0;0;0;0;0;0;0;0;0;1;0;0;0;0;0;0;0;0;0;0;0;0;0;0;0;0;0;0;0;1;0;0;0;1;0;0;0;0;0;0;0;0;0;1;0;0;0;0;1
ZNF692_M10425_1.94d.bed	0.16597014925373135	278	1675	89600	6;5;2;6;5;8;10;7;10;8;9;10;8;10;8;5;3;8;7;9;7;7;5;9;11;11;13;13;8;12;18;11;10;6;15;6;14;11;8;9;8;12;15;10;13;13;12;14;10;11;8;9;7;17;14;13;14;15;14;13;17;15;18;13;16;21;10;16;24;12;18;16;22;23;21;15;21;15;14;19;12;23;11;21;13;19;14;16;12;9;10;11;26;23;9;17;16;16;9;13;16;12;12;9;7;19;14;12;11;13;6;10;8;9;10;8;13;4;9;9;6;10;7;6;8;9;9;9;4;9;15;3;1;4;10;7;10;9;8;2;7;10;7;4;5;12;4;10;7;15
ZIM2_ZIM2.MEME.bed	0.1657901327322815	1324	7986	242556	34;35;35;39;39;37;32;30;23;33;24;29;34;32;35;36;41;39;38;43;36;26;40;56;36;33;48;48;54;41;46;46;39;45;57;62;44;47;55;57;46;63;53;61;54;52;55;56;66;75;66;87;67;70;68;71;73;73;82;92;99;88;108;72;80;104;92;71;80;62;73;95;74;85;73;62;77;95;76;84;102;90;90;87;102;73;87;82;82;90;71;58;86;73;72;71;69;64;63;61;61;74;56;48;51;50;59;47;57;48;42;44;53;35;34;43;43;47;38;28;40;38;25;37;36;24;42;34;29;33;37;37…
ZNF140_M10354_1.94d.bed	0.16576715497301464	215	1297	79274	3;4;7;3;2;4;4;6;3;6;9;7;9;4;6;5;4;12;7;6;6;8;4;7;12;8;4;8;7;12;4;7;4;10;5;12;5;4;13;5;7;5;3;10;9;8;7;5;13;10;7;11;8;13;12;19;11;18;14;9;18;14;14;11;22;18;10;12;18;11;18;15;22;8;12;10;8;10;13;17;16;7;18;10;15;13;10;11;8;15;17;13;17;10;9;13;12;10;8;8;9;11;7;10;10;9;10;10;10;7;13;10;4;3;5;8;5;8;5;9;9;5;6;7;5;4;5;5;5;6;2;3;3;7;3;6;4;6;8;6;5;6;6;6;4;3;5;1;5;11
TFAP2B_M06446_1.94d.bed	0.16567398119122256	1057	6380	292970	37;34;33;28;34;32;34;41;27;32;30;39;38;45;27;36;39;39;37;34;40;35;37;37;36;32;30;39;33;36;34;48;41;44;44;35;33;44;32;46;36;43;32;30;39;50;59;42;58;45;66;56;52;40;41;44;42;48;48;55;48;48;46;52;68;53;72;74;73;69;66;56;57;73;84;71;59;55;49;67;86;77;67;50;57;62;55;55;53;53;59;47;47;44;47;34;39;49;39;50;35;41;53;32;35;40;45;41;39;45;31;33;29;41;32;32;39;34;39;34;35;36;41;28;37;32;27;26;21;34;31;25;29;…
ZIC1_M09329_1.94d.bed	0.1652078774617068	151	914	47232	3;1;3;6;4;3;3;6;6;2;5;3;2;4;2;6;2;5;5;4;2;5;10;5;3;5;2;7;4;4;9;5;5;6;2;6;4;7;2;4;7;4;9;12;6;8;7;9;12;8;11;9;10;8;6;9;11;8;7;10;8;6;9;10;14;7;5;4;9;6;9;15;9;15;7;3;12;9;10;9;15;6;16;12;10;10;10;5;4;7;11;7;4;12;5;4;8;15;11;7;3;6;7;6;3;8;7;7;7;1;1;9;3;6;5;4;2;7;3;6;2;5;6;7;4;6;3;4;5;4;9;3;5;5;3;3;5;4;1;2;4;4;2;5;4;2;2;2;1;2
RFX5_M06055_1.94d.bed	0.1646090534979424	80	486	48705	2;7;4;1;3;0;3;5;1;6;4;0;1;1;4;0;3;3;3;4;2;1;0;1;1;0;1;0;3;2;4;3;0;2;4;1;0;2;2;0;3;2;0;4;2;4;7;4;2;1;9;2;0;6;7;7;1;6;13;5;8;2;8;0;3;9;4;1;5;3;4;4;0;7;4;8;13;5;1;2;8;9;6;9;14;3;7;8;0;6;10;4;3;1;6;5;0;4;4;1;4;2;4;2;2;5;6;6;0;10;0;3;2;2;1;2;2;3;0;0;0;4;2;0;2;2;0;1;2;0;3;3;2;2;2;3;1;3;1;4;1;0;0;2;3;4;5;2;5;2
ZNF143_M06241_1.94d.bed	0.16459627329192547	53	322	43417	2;1;1;2;1;3;3;0;3;2;1;2;0;5;2;1;1;5;4;2;2;0;3;3;3;2;0;1;2;2;1;1;2;2;3;2;2;2;2;1;0;3;7;1;4;3;0;3;0;2;2;3;2;1;4;2;1;3;7;3;7;3;1;2;1;0;3;3;2;0;1;5;7;3;8;5;6;2;2;2;3;1;5;4;5;6;1;2;1;1;1;1;2;3;2;2;3;0;3;0;5;4;1;3;1;0;3;1;0;1;1;2;1;1;2;0;1;0;1;1;0;2;3;1;4;3;2;2;4;3;3;1;3;1;0;2;2;1;2;1;2;1;4;2;0;2;0;2;1;1
HKR1_HKR1.RCADE.bed	0.1636828644501279	1856	11339	348767	41;51;32;62;48;55;45;53;39;47;49;62;52;58;41;58;56;52;52;48;64;50;53;70;55;56;48;56;52;42;53;65;60;64;55;67;55;66;90;73;65;77;70;87;86;102;89;103;83;93;82;99;87;104;105;96;121;114;126;109;131;118;107;114;112;141;134;117;116;124;118;132;102;105;84;97;111;113;107;127;134;141;136;113;140;120;95;120;103;123;140;125;125;100;104;111;91;81;104;102;103;94;87;68;69;72;78;66;77;64;60;60;67;57;61;70;56;70;4…
GLIS2_M05766_1.94d.bed	0.16359447004608296	71	434	36898	4;0;4;3;0;1;1;2;2;0;4;2;2;1;2;2;1;6;2;3;2;0;4;1;3;3;1;1;3;1;2;4;2;3;0;3;3;5;3;5;2;2;7;7;3;1;4;1;2;4;3;2;1;4;3;6;3;3;5;2;2;3;5;7;5;4;8;6;5;3;5;5;6;3;5;3;3;4;9;8;5;3;3;4;6;3;3;2;2;4;5;1;2;3;4;2;4;4;5;7;6;3;2;1;4;1;3;4;0;6;3;1;6;1;2;1;3;2;4;2;2;0;1;1;2;6;3;2;1;1;1;2;4;3;0;4;3;2;0;2;0;1;1;3;3;0;0;0;1;2
ZNF341_M10427_1.94d.bed	0.16330030487804878	5999	36736	825926	155;129;128;145;187;142;195;144;150;157;172;172;163;185;157;190;142;140;129;162;151;165;152;194;183;159;177;193;193;167;198;182;147;239;220;227;198;220;258;205;253;217;226;254;273;268;300;318;283;307;334;361;300;327;339;352;408;369;381;350;451;424;420;407;462;421;424;449;422;395;344;356;349;305;300;291;344;355;395;402;446;427;459;413;431;397;414;405;377;361;388;347;392;397;370;334;314;335;285;352…
ZNF320_M10320_1.94d.bed	0.1630328270455659	1331	8164	261317	30;28;31;41;43;35;35;35;30;35;41;39;31;38;29;42;29;28;38;35;28;42;43;33;44;40;32;41;44;28;46;59;39;39;52;44;60;57;51;46;50;43;47;57;66;66;59;81;71;58;65;81;67;85;73;77;72;76;78;74;92;66;75;79;96;91;86;72;83;85;91;70;78;93;63;69;90;83;91;87;79;99;84;74;104;99;75;96;84;82;81;76;76;86;56;70;83;71;68;82;72;69;47;64;63;46;64;75;57;56;45;41;59;58;49;48;29;34;38;31;40;36;32;33;33;48;32;34;42;36;35;41;37…
ZNF692_M07147_1.94d.bed	0.16287094547964112	236	1449	84128	7;4;4;5;5;7;7;6;10;7;9;9;7;8;8;4;3;8;6;8;5;6;4;8;10;8;7;14;9;7;14;9;10;7;14;6;13;7;7;8;4;12;14;8;11;12;11;12;8;10;5;8;7;13;10;13;15;13;12;12;17;13;18;12;13;16;8;11;20;12;15;16;19;19;18;12;15;13;12;16;12;19;9;13;11;13;11;13;13;6;8;9;24;22;8;17;12;13;6;13;13;12;11;7;7;17;13;10;8;13;4;9;6;6;8;7;9;4;8;9;6;10;6;5;7;10;6;4;3;8;14;2;2;4;11;7;10;8;7;1;5;10;6;4;4;11;5;10;8;11
ZBTB45_M09307_1.94d.bed	0.16279069767441862	7	43	28254	1;0;0;0;1;1;2;0;0;0;0;1;1;0;0;0;0;0;1;1;3;0;0;0;0;0;0;1;0;1;0;0;2;0;0;0;0;0;0;2;0;0;0;0;0;0;1;0;0;0;0;0;0;0;0;0;0;0;0;2;1;0;0;0;0;0;0;2;0;0;2;0;0;0;1;0;0;1;1;0;1;0;0;0;0;0;0;0;0;0;0;0;0;0;0;0;0;1;0;0;0;0;0;0;2;0;1;0;0;0;0;0;0;0;0;0;0;0;0;0;0;1;0;1;1;0;0;0;0;0;0;2;0;0;0;0;0;0;0;0;0;0;0;0;1;0;0;1;0;1
HNF1B_M05798_1.94d.bed	0.16279069767441862	14	86	30550	1;3;0;0;1;0;0;1;2;0;3;0;0;1;1;0;0;0;0;1;0;0;0;0;0;1;0;0;0;1;0;0;0;0;0;0;0;1;1;1;1;1;2;1;0;0;0;1;1;1;0;0;2;2;1;0;1;1;0;1;0;0;3;0;3;2;0;0;0;3;0;0;1;0;0;1;2;0;1;2;2;1;0;1;0;1;1;0;4;0;0;0;0;0;2;0;0;0;2;0;0;0;1;0;0;0;1;0;0;1;1;0;0;0;1;0;2;0;1;0;2;0;0;1;1;1;0;1;0;0;0;0;0;0;1;0;1;0;0;0;1;0;0;0;0;0;0;0;0;1
THAP12_M02286_1.94d.bed	0.16279069767441862	7	43	26934	1;0;0;0;0;0;0;0;0;0;0;1;0;0;0;0;0;0;0;0;0;0;1;0;0;0;1;0;1;0;1;0;0;0;2;0;0;0;0;0;0;1;1;0;0;0;1;0;0;0;0;0;0;0;1;0;0;0;0;0;0;0;0;0;1;0;0;0;2;0;0;1;0;1;0;0;0;1;0;1;0;0;0;1;1;0;1;2;1;2;0;1;0;0;0;0;0;0;1;0;0;0;0;0;1;1;1;0;0;0;0;0;0;0;0;0;2;0;0;0;1;1;0;1;0;0;2;0;0;0;0;0;0;0;0;0;0;0;0;1;0;0;0;0;0;0;0;0;0;2
SREBF1_M09969_1.94d.bed	0.16262135922330098	201	1236	116940	13;7;13;3;11;11;8;6;10;11;7;9;5;9;12;10;6;6;10;10;9;6;11;7;8;8;15;10;10;10;7;11;9;4;7;8;12;5;5;11;3;9;5;8;6;5;5;4;4;2;2;6;11;11;3;4;7;7;3;4;12;9;5;14;14;9;8;22;8;11;15;16;10;15;19;6;18;18;10;11;9;6;10;16;10;7;9;7;4;3;6;5;4;4;5;7;3;8;3;7;4;8;10;7;6;3;4;10;4;7;6;4;7;6;7;5;6;9;9;5;10;7;9;9;6;4;10;8;5;10;11;8;7;9;4;13;9;13;12;9;14;9;12;6;11;6;12;6;5;12
ZNF529_ZNF529.MEME.bed	0.1621554584069699	5230	32253	827838	119;86;111;117;132;123;147;138;130;133;146;126;110;150;138;155;133;121;148;137;157;144;141;166;152;138;148;155;174;150;157;187;178;205;194;183;170;202;212;188;195;192;204;233;239;243;253;280;258;257;271;313;279;301;295;295;290;369;339;303;379;376;365;392;422;355;383;387;384;350;328;310;296;225;253;241;293;309;320;345;384;372;362;391;429;363;329;346;355;370;335;315;346;333;287;299;279;290;276;309;…
ZNF793_ZNF793.RCADE.bed	0.16196136701337296	109	673	59814	4;4;3;5;6;1;0;3;3;2;4;3;6;5;3;1;4;0;5;4;3;2;5;4;5;2;4;4;3;5;3;4;6;3;6;3;7;1;5;7;6;1;4;6;8;4;4;7;4;5;11;4;5;3;7;5;3;5;6;2;2;7;7;6;8;4;6;7;7;8;6;6;9;8;6;2;4;8;11;8;9;6;9;7;9;4;3;2;5;6;3;7;2;4;7;5;3;5;5;6;5;4;5;2;4;2;9;4;3;5;1;5;4;3;4;6;3;9;3;2;3;3;6;5;2;3;4;7;1;1;1;4;5;3;5;3;2;1;1;3;1;3;1;4;6;6;5;3;5;7
RFX3_M06050_1.94d.bed	0.1619047619047619	85	525	49529	3;7;2;2;2;0;2;5;0;4;1;0;0;6;4;2;0;1;4;5;0;0;0;2;2;3;2;0;5;2;3;3;0;0;4;2;0;2;2;3;2;2;4;2;3;4;9;6;3;2;9;1;1;6;8;7;0;8;11;8;9;0;7;4;6;10;8;1;9;4;2;3;0;6;4;7;12;8;1;4;10;8;6;10;17;4;7;11;0;8;11;2;4;2;6;4;2;4;7;5;4;2;4;3;2;4;5;6;0;9;0;2;3;3;0;2;5;0;3;0;0;4;2;0;2;2;0;1;2;0;2;2;2;1;0;0;1;2;0;4;1;0;0;2;2;4;4;2;6;5
ZNF619_ZNF619.MEME.bed	0.16158059467918623	413	2556	96546	14;13;7;10;9;10;11;12;14;13;14;13;17;9;8;13;10;11;8;10;9;14;12;13;12;11;9;21;19;19;13;15;15;12;20;20;14;20;18;16;20;18;9;16;16;14;23;22;25;17;20;21;19;12;20;26;32;26;33;29;34;28;19;26;35;26;34;25;25;31;22;20;23;20;26;23;26;28;30;40;29;22;22;25;25;34;23;22;28;30;27;19;31;20;21;13;24;19;20;21;19;10;17;18;24;20;17;15;13;17;14;16;13;16;15;14;19;15;13;15;8;8;12;7;8;8;15;9;10;11;9;9;13;13;11;9;8;12;3;1…
NKX2-1_M08976_1.94d.bed	0.16153846153846155	21	130	33442	1;1;2;1;2;1;0;1;1;1;1;2;0;0;0;0;1;1;3;2;1;0;0;1;3;0;1;1;0;1;1;0;0;2;2;1;1;1;0;0;0;1;0;0;0;1;0;2;2;0;0;1;1;4;1;1;2;1;1;1;1;1;0;1;0;0;1;2;2;0;2;1;1;0;1;1;4;2;2;0;1;1;1;0;2;2;0;1;0;1;2;0;2;2;0;0;1;2;0;0;0;0;2;0;0;1;0;1;0;2;0;3;0;0;1;1;0;2;2;0;0;2;0;1;1;1;0;0;0;0;0;0;2;0;2;0;0;1;2;0;0;0;1;2;1;0;0;0;1;1
SMAD1_M06764_1.94d.bed	0.16147635524798154	140	867	79823	8;5;4;2;7;7;6;7;4;4;8;10;7;7;9;8;4;7;5;5;3;4;6;4;4;7;5;9;6;6;7;8;2;4;2;5;10;11;7;3;6;9;3;4;5;3;2;4;5;2;5;3;7;7;8;9;13;3;8;5;11;7;4;4;8;12;5;14;7;10;10;10;6;6;8;9;5;10;8;12;9;10;10;6;8;5;5;3;5;6;4;7;1;4;3;9;3;7;9;3;3;4;5;7;3;4;7;5;8;7;5;8;3;4;4;3;2;2;5;8;5;3;6;5;5;1;6;3;7;6;11;8;8;2;4;4;6;4;5;6;4;4;4;4;1;3;2;3;4;4
ZNF331_M10437_1.94d.bed	0.16071428571428573	333	2072	123783	17;13;10;11;11;16;7;14;8;6;9;11;14;9;10;6;8;6;8;16;7;16;10;3;10;5;6;9;12;10;16;16;9;17;13;16;14;14;12;11;12;10;18;15;17;17;18;16;9;29;11;24;12;16;18;13;17;28;21;20;23;14;15;14;30;17;27;25;22;14;19;19;19;17;17;23;29;21;21;27;18;18;22;19;16;21;14;12;16;14;25;20;18;15;10;20;12;14;16;10;13;18;9;12;12;11;10;8;10;13;13;10;16;9;13;14;15;9;7;13;6;19;11;10;15;15;12;7;8;12;21;6;8;5;9;10;10;4;11;7;7;10;13;1…
ZIC1_M09323_1.94d.bed	0.1606425702811245	120	747	56244	1;2;5;6;4;2;4;3;5;1;3;4;2;3;5;4;2;7;3;3;1;0;4;2;5;1;1;6;3;2;4;6;3;4;4;5;4;1;5;8;4;3;11;9;5;6;5;5;14;5;7;7;8;12;6;8;10;7;6;3;7;7;8;4;8;5;10;11;4;8;8;8;8;7;6;5;9;7;8;11;8;4;9;12;8;6;10;3;8;8;6;4;5;10;1;7;4;10;3;4;3;2;7;5;1;5;5;4;3;1;4;8;3;7;4;6;5;5;6;5;2;3;5;4;0;3;3;3;2;5;9;3;4;2;3;4;6;3;1;1;4;5;3;3;6;2;2;5;0;3
NFYB_M03040_1.94d.bed	0.1606022584692597	128	797	71410	4;6;1;1;1;1;2;3;7;5;4;6;3;4;3;7;2;2;2;4;2;2;5;3;3;5;3;1;3;5;6;2;2;4;3;3;7;3;2;1;5;4;4;4;7;2;4;8;3;4;14;4;4;3;9;5;7;17;10;4;14;10;7;16;13;14;13;12;5;7;4;12;6;5;5;7;7;5;13;9;12;11;11;9;16;13;14;10;9;10;9;7;4;9;4;5;2;9;2;3;5;3;5;4;5;6;1;6;3;2;2;7;4;1;3;1;2;5;3;1;2;1;0;1;1;6;5;3;4;6;3;6;2;1;7;5;2;8;2;6;3;6;5;4;7;3;3;5;5;7
SCRT1_M09114_1.94d.bed	0.16058394160583941	22	137	32986	3;0;0;0;0;1;1;1;1;2;3;1;3;2;4;0;0;1;1;3;0;2;0;2;0;0;1;1;1;1;1;1;0;3;1;1;1;0;1;1;4;0;0;1;2;0;0;2;2;0;2;0;2;1;0;1;0;1;1;0;2;0;0;1;2;1;0;1;2;2;1;2;1;3;1;2;1;0;2;0;2;0;3;1;1;0;1;0;1;1;1;2;0;1;0;0;0;0;0;0;0;1;0;0;0;0;1;1;0;0;1;2;1;0;0;0;1;2;1;0;2;1;3;2;1;1;0;0;1;1;0;0;0;0;0;0;1;0;1;0;0;0;1;2;0;0;3;1;0;2
SCRT1_M09116_1.94d.bed	0.16058394160583941	22	137	32986	3;0;0;0;0;1;1;1;1;2;3;1;3;2;4;0;0;1;1;3;0;2;0;2;0;0;1;1;1;1;1;1;0;3;1;1;1;0;1;1;4;0;0;1;2;0;0;2;2;0;2;0;2;1;0;1;0;1;1;0;2;0;0;1;2;1;0;1;2;2;1;2;1;3;1;2;1;0;2;0;2;0;3;1;1;0;1;0;1;1;1;2;0;1;0;0;0;0;0;0;0;1;0;0;0;0;1;1;0;0;1;2;1;0;0;0;1;2;1;0;2;1;3;2;1;1;0;0;1;1;0;0;0;0;0;0;1;0;1;0;0;0;1;2;0;0;3;1;0;2
KLF15_M08874_1.94d.bed	0.16046213093709885	1250	7790	207364	32;30;23;28;30;37;23;21;26;26;24;42;36;34;42;34;26;25;32;29;27;35;38;31;56;28;30;35;44;36;39;28;30;54;41;43;53;43;57;35;57;46;43;42;57;60;70;64;67;67;83;74;59;74;81;86;101;75;85;81;95;116;94;125;139;114;100;84;95;100;95;79;71;66;50;56;64;89;65;100;93;93;87;96;83;101;91;87;64;72;72;79;70;82;63;67;68;52;57;81;43;67;43;44;50;31;57;38;49;46;40;46;39;40;33;40;38;36;28;37;23;35;38;41;31;35;30;32;16;16;…
STAT3_M05480_1.94d.bed	0.16030534351145037	84	524	49392	3;3;1;2;4;1;0;4;6;3;2;4;6;2;0;4;3;6;2;4;4;2;0;2;1;0;3;2;1;3;3;4;1;4;1;3;3;2;3;2;4;1;2;3;2;5;5;6;2;4;6;9;4;3;6;6;9;9;2;1;6;4;4;4;5;6;5;7;6;4;5;9;13;3;3;2;5;3;4;3;4;3;7;7;7;9;3;6;5;2;7;9;7;4;6;2;1;3;6;5;1;2;6;5;2;4;3;1;4;3;1;2;4;2;4;0;0;0;6;1;0;3;3;0;3;4;2;2;4;2;6;1;3;1;1;1;4;5;2;2;4;3;1;0;1;2;6;4;3;2
ZNF281_M10446_1.94d.bed	0.16000292376288283	2189	13681	403176	70;53;47;65;52;65;54;71;64;72;66;76;62;76;59;75;72;59;53;68;66;73;48;59;64;64;59;80;67;61;81;68;57;65;85;77;65;74;78;66;84;81;64;81;93;96;109;122;95;89;105;119;106;113;117;135;142;140;150;134;167;151;159;163;182;187;178;160;164;160;160;152;114;126;114;99;138;131;160;148;146;145;169;154;168;171;136;152;138;148;139;114;143;124;125;106;94;92;105;112;92;97;89;81;79;87;83;75;68;72;60;66;84;76;55;74;70…
INSM1_M06607_1.94d.bed	0.15977961432506887	116	726	55248	5;6;5;2;4;3;8;5;1;7;4;3;7;5;7;7;4;9;3;2;3;1;5;2;3;2;7;4;6;5;5;6;5;4;6;4;4;8;4;3;2;2;5;6;4;4;4;8;5;3;5;3;6;5;6;4;7;6;8;2;7;8;10;5;10;8;6;9;11;9;7;9;4;2;7;7;10;7;7;8;5;7;8;7;5;6;9;10;6;7;4;6;8;6;1;7;8;7;4;4;5;3;1;1;1;5;9;3;5;6;2;2;5;2;5;2;2;2;3;4;3;3;6;3;1;4;3;5;3;3;3;8;6;4;3;4;1;0;4;2;6;5;4;3;1;3;3;2;3;3
ZNF320_ZNF320.RCADE.bed	0.15952481968604157	1128	7071	237672	33;23;32;45;32;24;28;20;27;26;33;32;37;47;30;34;26;25;43;39;29;32;40;29;34;35;34;42;31;31;46;54;38;42;44;41;48;50;35;49;49;43;35;62;38;51;50;67;71;50;59;71;57;83;54;58;75;59;58;60;83;72;70;73;67;72;79;66;75;66;89;58;71;72;53;61;65;68;83;74;68;93;69;69;74;70;81;72;78;60;77;72;64;63;66;58;70;61;51;64;49;40;36;51;61;47;50;48;48;50;34;32;41;46;45;47;32;33;31;28;42;27;30;39;31;25;39;38;31;29;25;32;32;…
ZBTB1_M00608_1.94d.bed	0.15950920245398773	104	652	37370	1;1;4;3;2;5;2;1;1;5;3;1;2;0;3;0;2;5;2;4;2;2;5;3;4;3;5;3;5;1;5;5;1;5;4;5;5;5;6;4;6;5;4;6;7;3;5;4;7;6;2;4;5;10;8;5;5;9;1;7;7;12;5;3;9;11;7;7;7;5;7;6;6;11;7;4;6;8;1;10;7;5;8;8;2;12;5;6;5;10;4;6;6;9;7;4;5;3;5;6;3;3;7;9;9;5;3;5;2;4;6;6;1;3;4;8;4;2;3;4;3;3;3;3;6;3;1;2;3;1;4;3;3;3;1;0;3;3;3;1;2;0;1;3;0;1;1;0;1;3
XBP1_M06228_1.94d.bed	0.15942028985507245	11	69	28724	1;0;0;0;1;0;0;0;1;0;0;1;0;0;1;0;1;0;1;1;0;1;1;0;0;0;2;2;1;1;0;0;1;0;0;0;0;0;0;0;0;2;0;0;1;0;0;0;1;1;2;0;0;0;1;0;0;0;1;2;0;1;0;1;0;1;0;2;1;0;0;1;1;1;1;0;0;1;2;0;0;0;1;2;2;0;0;0;0;0;0;0;0;2;0;0;2;0;1;2;1;0;0;0;1;0;0;1;0;2;0;0;0;0;0;0;1;0;0;0;0;0;1;0;0;0;0;1;0;0;1;0;0;0;0;0;0;0;0;1;0;1;0;1;0;0;0;2;0;1
NFIX_M05942_1.94d.bed	0.15942028985507245	66	414	49613	2;0;0;1;0;1;3;0;4;0;2;1;7;1;1;3;2;0;2;4;0;0;4;0;1;3;6;2;0;5;1;0;0;0;3;2;1;0;0;2;2;6;2;2;4;6;0;2;8;4;3;0;0;6;2;1;1;2;6;2;0;1;7;2;6;5;9;5;5;2;8;0;1;5;5;5;9;2;6;3;6;3;1;3;5;3;0;5;8;2;7;4;4;6;2;6;4;8;5;2;0;4;3;4;3;5;2;4;0;3;1;2;0;1;3;1;5;1;3;0;2;4;3;2;3;2;4;2;0;2;1;0;5;1;4;5;4;3;2;2;2;1;0;0;5;3;5;2;1;5
ZNF626_ZNF626.RCADE.bed	0.15922619047619047	107	672	60457	4;4;3;3;6;3;4;6;6;4;1;7;4;3;2;7;6;4;3;1;5;2;5;5;2;3;8;5;4;6;5;9;2;3;1;6;2;4;6;6;7;7;5;3;8;4;8;2;3;2;5;5;2;4;4;2;4;5;3;13;8;4;6;7;10;6;6;9;7;5;5;10;8;7;5;8;8;5;7;7;3;6;6;7;10;6;6;3;5;4;6;5;6;2;7;3;5;4;4;4;3;4;3;4;5;5;5;4;4;3;3;5;3;5;7;2;3;6;3;0;2;1;2;4;4;2;3;4;3;5;0;5;1;0;5;4;1;3;2;4;2;5;3;2;2;4;5;3;2;5
TFAP2C_M06195_1.94d.bed	0.15862808145766344	148	933	58730	4;5;5;2;0;2;1;6;7;4;1;4;4;1;2;1;6;1;1;5;2;5;7;7;3;7;1;8;3;7;4;4;7;8;11;3;11;5;1;3;5;7;4;12;8;5;11;12;4;3;5;5;9;14;7;12;14;7;16;9;15;5;7;12;14;9;13;9;17;10;4;14;9;9;4;7;16;13;7;13;6;6;7;5;8;13;12;17;11;9;8;10;6;9;6;3;4;10;5;5;4;13;10;3;9;2;0;5;6;0;6;4;4;1;13;3;11;2;4;3;11;6;3;4;6;3;3;5;3;1;4;2;8;8;6;4;2;4;5;4;3;4;0;6;2;2;10;0;1;4
HES1_M00238_1.94d.bed	0.15861027190332327	105	662	47417	7;4;6;1;5;1;1;10;5;2;4;3;7;2;3;1;5;3;1;3;1;3;3;5;3;1;5;2;2;2;2;6;4;3;1;3;3;4;1;2;3;5;5;3;4;5;4;8;3;3;6;5;8;6;4;7;6;5;2;2;6;9;6;9;8;8;9;5;8;7;4;5;6;10;7;5;10;5;4;5;4;14;4;5;4;8;4;7;5;10;11;7;4;4;4;6;7;4;6;3;5;7;3;0;6;4;3;1;2;2;5;3;5;4;2;3;2;0;6;2;6;4;2;0;4;2;2;3;3;2;5;2;6;3;5;4;5;4;6;4;4;4;3;3;3;6;7;4;5;4
INSM1_M02710_1.94d.bed	0.15853658536585366	117	738	57794	4;2;2;4;3;7;4;6;2;4;3;2;6;5;3;8;6;3;0;3;6;1;5;5;3;2;6;4;4;8;3;5;4;4;5;3;5;5;3;6;3;2;5;3;0;4;7;7;5;9;5;7;6;5;5;6;9;2;5;9;8;8;9;9;9;11;9;7;5;10;10;8;5;4;8;6;9;9;6;10;7;6;6;8;6;8;5;9;11;7;9;7;5;2;4;4;5;8;7;7;4;6;3;2;4;3;9;4;3;4;7;4;1;4;4;3;3;3;2;5;7;3;4;2;4;1;4;5;5;1;4;2;7;4;5;2;2;0;1;4;5;7;4;3;1;2;2;5;1;3
MAFF_M09793_1.94d.bed	0.1583011583011583	41	259	40353	2;0;4;0;0;0;0;0;2;0;5;0;6;4;0;2;1;2;2;0;0;2;2;2;0;1;0;6;2;2;0;0;0;0;2;2;2;1;4;0;0;2;2;1;0;4;0;4;2;2;2;0;3;3;0;0;2;0;6;0;4;2;0;2;0;3;10;4;3;8;2;2;5;2;6;0;0;0;0;2;1;6;2;0;15;0;2;0;2;2;4;0;4;0;0;3;4;0;5;0;0;2;0;2;0;0;0;2;2;0;2;4;2;0;0;0;2;0;2;0;2;1;0;2;0;2;0;0;0;0;4;2;2;2;2;0;1;0;2;2;2;2;2;4;0;4;0;0;0;4
SP1_M07528_1.94d.bed	0.15819456617002628	361	2282	172646	19;13;14;11;15;9;12;11;12;17;15;9;9;10;12;18;10;15;11;21;13;9;12;13;15;16;10;13;13;13;10;16;12;18;17;18;14;13;12;16;15;15;16;11;8;10;16;20;21;13;11;16;15;12;16;18;6;16;11;15;20;18;19;13;8;19;21;25;26;26;22;21;19;19;24;28;34;35;20;20;11;16;24;25;20;22;11;19;18;12;5;21;20;9;16;17;14;24;17;11;19;16;14;13;14;12;9;14;12;14;10;10;15;14;15;21;17;15;15;12;13;16;12;11;17;8;13;16;8;12;11;22;18;9;11;14;18;1…
ZNF519_ZNF519.RCADE.bed	0.15797783219487047	4903	31036	1157637	150;146;124;146;184;152;139;142;129;156;139;166;122;150;141;164;146;172;176;139;153;178;184;176;167;170;188;188;175;149;189;172;162;210;192;178;196;172;217;229;226;221;256;240;214;264;266;234;255;288;277;253;278;278;276;258;257;224;288;254;295;271;298;277;284;308;337;340;308;331;279;259;275;336;437;308;248;283;314;273;386;338;297;293;272;320;276;231;241;254;250;292;256;278;238;253;255;244;217;215…
ARID5A_M00146_1.94d.bed	0.15789473684210525	3	19	25709	1;0;0;1;0;0;0;0;1;0;0;1;0;0;0;1;0;0;0;0;1;0;0;0;0;0;0;0;0;1;1;0;0;0;0;0;0;0;0;0;0;0;0;0;0;0;0;0;1;0;0;0;0;0;0;0;0;0;0;1;0;0;0;0;0;0;0;0;0;0;2;0;1;0;0;0;0;0;0;0;0;0;0;1;0;0;0;1;0;0;0;0;0;0;0;0;0;0;0;0;1;0;0;0;0;0;0;0;0;0;0;0;0;0;0;0;0;0;0;0;0;0;0;1;0;0;0;0;0;0;0;0;0;0;0;0;0;0;0;0;0;0;0;0;0;0;0;0;0;1
ZNF41_M10352_1.94d.bed	0.15757575757575756	286	1815	115223	9;9;11;8;9;7;9;8;10;14;10;8;10;8;14;9;11;10;12;12;8;12;6;7;11;14;12;3;6;7;10;9;10;10;11;9;16;16;9;14;13;14;11;11;12;12;21;8;10;15;20;10;12;10;16;12;13;16;15;7;11;31;16;18;16;22;19;22;18;16;23;15;14;21;14;8;10;21;21;23;8;22;17;22;21;22;14;13;17;8;15;15;24;11;16;20;15;11;17;9;17;15;10;15;12;13;5;10;6;7;11;9;12;8;9;7;9;11;9;10;13;8;11;10;11;5;17;10;4;9;11;8;6;11;10;7;6;6;7;5;8;12;9;8;4;14;11;9;14;13
NFIA_M05935_1.94d.bed	0.1575178997613365	66	419	47867	3;0;1;3;2;0;1;0;2;1;2;1;4;0;2;3;4;1;1;3;0;1;3;0;1;3;7;0;2;5;2;1;0;1;4;3;1;0;0;1;4;4;4;1;3;3;0;3;7;7;2;0;1;6;5;3;2;3;5;2;0;1;5;2;7;7;6;7;4;2;4;1;0;6;1;8;6;3;3;6;7;3;4;6;4;4;1;3;8;4;7;3;3;5;3;5;5;9;6;4;1;2;7;3;3;3;4;4;2;2;3;3;0;4;3;2;3;1;2;0;1;4;3;2;2;2;3;4;0;0;0;1;5;2;3;1;5;3;1;2;0;1;0;0;4;3;2;4;0;1
HNF1A_M05796_1.94d.bed	0.15730337078651685	14	89	31064	1;3;0;0;0;0;1;1;2;0;3;0;0;1;1;0;0;0;0;1;0;1;0;0;0;1;0;0;0;1;0;0;0;0;0;0;0;1;1;1;1;1;2;0;0;0;1;1;2;1;0;0;2;2;1;0;1;1;0;1;0;0;3;1;3;2;0;0;0;3;0;0;2;0;0;1;2;0;1;2;1;1;0;1;0;1;1;0;4;0;0;0;0;0;2;0;0;0;2;0;0;0;1;0;0;0;0;0;0;1;1;0;0;0;1;0;2;0;1;0;2;0;0;2;1;1;0;1;0;0;0;0;0;0;1;0;1;0;0;0;1;0;0;0;0;0;0;0;0;1
CLOCK_M08534_1.94d.bed	0.15714285714285714	33	210	36530	2;2;2;3;2;2;0;1;3;1;1;3;0;2;0;1;0;1;1;0;1;0;1;3;0;0;2;2;2;1;1;2;1;2;2;0;2;1;4;0;1;3;3;1;1;1;2;0;1;0;3;4;2;1;0;1;1;3;2;0;1;2;3;0;1;2;4;2;1;2;2;3;1;2;4;2;3;3;1;0;4;1;5;5;2;1;2;1;0;0;1;1;0;0;2;0;2;2;2;3;0;4;1;2;1;1;1;1;0;0;1;1;0;1;1;2;1;1;0;1;1;1;1;0;4;2;0;0;2;0;2;0;1;2;0;0;0;0;1;3;0;1;2;1;2;0;2;1;0;3
ZNF780A_ZNF780A.RCADE.bed	0.1568572233173754	1114	7102	351072	51;34;46;28;39;31;39;56;36;54;43;37;39;32;32;43;46;42;41;41;48;44;55;46;50;47;56;44;42;43;46;49;56;45;37;44;40;42;40;48;48;37;39;43;38;50;33;42;41;49;40;63;49;49;50;58;63;82;50;54;48;74;69;69;67;63;61;71;67;59;53;66;71;66;74;81;61;71;77;75;74;81;62;72;60;72;62;59;57;60;72;49;54;60;48;49;44;66;44;46;43;41;43;42;34;37;42;45;34;35;36;35;40;53;37;27;27;33;34;42;43;42;36;41;28;28;45;30;24;50;34;36;46;…
ZNF460_M09373_1.94d.bed	0.15675057208237986	274	1748	59017	7;4;5;7;9;7;4;7;5;10;5;6;1;8;13;8;2;6;11;7;2;4;11;8;10;8;10;8;10;7;8;9;6;10;13;8;10;13;13;12;12;11;14;10;15;9;15;18;14;13;19;23;22;17;19;15;25;16;20;18;27;19;18;23;24;30;22;19;24;22;12;20;20;15;13;8;14;13;22;20;19;22;13;15;16;17;16;26;23;21;26;17;16;18;15;16;15;13;20;20;14;14;12;12;14;6;12;4;9;7;10;3;9;1;8;12;8;13;9;6;10;10;5;3;11;4;10;9;7;5;9;11;9;5;5;2;6;2;6;5;4;3;5;6;3;8;3;3;2;7
RFX4_M06052_1.94d.bed	0.15673289183222958	71	453	44904	2;6;2;1;1;0;2;3;0;5;1;0;0;2;4;1;0;0;2;4;0;0;0;2;2;1;4;0;4;2;3;0;2;0;4;2;0;4;2;2;3;2;2;3;2;4;9;2;1;1;10;0;0;5;6;7;1;7;10;9;8;1;6;3;4;9;6;0;7;1;2;3;0;3;5;5;10;6;0;3;10;9;6;6;14;4;6;10;1;6;11;2;4;2;4;4;1;2;4;4;4;2;4;3;2;4;5;6;0;9;0;0;2;2;1;1;6;3;3;0;0;2;2;0;2;2;0;1;2;0;3;3;2;1;0;0;0;2;1;4;0;0;0;1;2;3;6;2;4;4
AR_M07575_1.94d.bed	0.15671641791044777	21	134	33330	3;0;0;3;1;0;5;0;0;0;0;2;0;0;3;0;0;0;0;0;5;0;2;0;0;1;1;1;0;0;0;2;0;0;1;3;0;0;0;0;1;2;1;3;0;0;0;0;0;2;0;0;1;1;0;3;2;2;1;0;0;0;1;1;1;0;2;0;0;3;2;2;0;1;0;2;0;2;2;2;2;0;0;2;0;2;0;0;0;0;0;1;1;0;3;0;0;0;2;0;2;0;0;1;0;0;1;1;0;0;0;0;2;0;2;2;1;0;0;1;0;4;0;1;0;1;0;1;1;0;0;3;1;1;2;1;0;2;0;2;3;4;0;0;0;2;1;1;0;3
ZNF530_ZNF530.RCADE.bed	0.1564385271479093	752	4807	214342	26;24;18;16;16;33;24;31;17;30;34;25;25;24;9;28;17;21;20;26;24;26;26;25;24;20;16;30;22;24;21;24;23;29;26;29;30;19;28;27;20;26;30;39;38;35;32;42;34;34;46;48;39;36;39;40;49;51;44;46;46;37;58;45;43;58;46;53;51;47;43;52;38;35;44;35;52;47;49;49;54;50;57;51;65;51;38;44;48;48;46;44;47;35;32;40;45;34;35;43;40;41;40;26;34;29;44;35;28;39;24;30;37;28;24;29;22;23;15;19;20;23;16;12;16;22;23;12;20;29;21;30;19;1…
NR3C2_M05959_1.94d.bed	0.15625	20	128	37864	2;0;0;4;0;0;7;0;0;0;0;0;2;0;4;0;0;2;0;0;1;8;1;0;0;0;0;2;0;0;0;0;2;0;0;0;2;0;0;0;0;0;1;2;3;1;0;2;0;0;2;0;0;0;0;0;2;0;2;2;1;0;0;0;1;0;0;0;2;0;0;2;4;2;0;0;1;1;0;4;1;0;2;0;2;0;2;1;0;0;0;0;3;1;0;0;2;0;0;0;2;1;2;0;0;2;0;0;3;2;2;0;0;0;0;0;2;2;1;2;0;0;0;2;2;0;0;0;0;2;0;0;0;0;1;0;0;0;1;0;2;0;0;4;2;0;2;0;1;1
ZBTB43_M09305_1.94d.bed	0.15625	50	320	43918	1;2;0;0;2;1;1;0;2;1;4;2;2;5;0;4;2;4;2;3;2;2;2;1;2;1;5;4;2;3;1;4;1;5;4;1;0;2;1;0;2;3;1;2;5;3;1;3;4;1;2;1;1;0;2;1;0;4;1;1;4;4;3;0;2;3;2;8;2;4;1;1;7;1;2;3;4;2;2;4;1;3;2;5;1;2;5;3;1;2;3;5;5;4;1;0;2;2;1;2;1;1;1;3;2;3;0;3;1;1;1;5;2;2;0;0;2;2;0;1;0;7;1;1;2;5;1;2;2;2;2;2;3;2;2;1;0;3;1;4;1;4;2;2;2;2;0;1;1;2
ZNF146_M10372_1.94d.bed	0.15604547020323803	453	2903	193265	16;27;22;16;22;23;22;26;21;32;30;29;22;21;25;24;22;17;23;25;23;26;17;29;16;25;26;24;13;18;20;24;15;20;21;15;24;15;17;22;20;15;14;22;15;12;13;12;10;7;7;5;12;11;10;8;12;17;15;18;13;19;28;22;24;12;17;17;30;31;33;31;36;36;25;24;37;25;34;27;22;19;32;34;28;27;24;21;19;17;14;24;13;20;11;18;18;8;14;11;9;11;19;15;16;23;12;18;17;17;16;24;16;17;24;14;19;15;11;9;12;23;9;16;22;17;17;22;13;15;22;18;15;14;20;29…
ZNF30_ZNF30.RCADE.bed	0.15592408958796375	2736	17547	230839	51;58;34;56;56;60;70;50;40;56;56;60;54;40;87;71;67;69;76;67;66;73;90;103;85;93;99;105;77;90;109;86;84;125;116;106;122;104;133;148;136;172;165;170;166;184;191;186;186;210;203;184;180;184;192;194;214;172;220;199;208;217;228;216;178;203;188;179;198;204;167;185;163;165;151;137;146;155;190;173;201;200;192;205;211;201;177;181;170;174;173;172;186;182;177;183;149;157;154;124;154;153;134;118;136;111;115;1…
ZSCAN10_M00592_1.94d.bed	0.15579710144927536	43	276	44059	3;1;1;4;4;2;3;1;2;0;2;0;2;2;4;1;2;2;0;0;1;0;3;2;1;1;2;2;6;1;1;2;1;1;2;2;3;4;1;0;1;1;1;1;0;2;2;2;2;3;2;2;1;2;0;3;4;1;3;4;5;3;3;2;3;4;3;3;3;2;3;3;1;2;6;1;1;3;3;2;1;5;4;0;0;1;0;1;3;2;2;4;2;3;2;0;0;1;2;2;3;2;1;1;3;4;0;2;1;2;1;1;0;2;1;3;3;1;2;1;2;0;1;1;1;1;2;1;2;2;2;2;0;1;0;3;1;1;2;0;1;3;3;1;0;2;1;2;1;2
BARHL2_M05570_1.94d.bed	0.15555555555555556	7	45	29306	1;0;0;2;0;2;0;0;0;0;0;0;1;0;1;0;0;0;0;2;1;1;0;0;0;0;0;1;1;0;0;0;0;0;0;1;1;1;1;0;1;0;0;0;1;0;0;0;0;0;0;1;0;1;1;0;1;0;0;1;0;0;1;2;0;0;0;0;0;0;0;0;1;0;1;1;0;0;0;0;0;0;0;1;0;0;0;0;1;0;0;1;0;0;0;0;0;0;1;0;1;0;1;0;0;0;0;0;0;0;0;1;0;0;0;0;0;0;0;0;0;0;0;0;0;1;0;0;1;1;0;0;0;0;0;0;0;1;1;0;1;0;0;0;0;0;0;0;0;1
ZNF777_M10317_1.94d.bed	0.15555555555555556	14	90	29177	2;0;2;0;2;0;1;0;0;0;2;0;0;2;2;0;0;1;1;0;0;0;2;0;1;0;0;2;0;0;0;1;1;0;0;0;1;1;0;3;0;1;0;1;1;1;1;0;1;3;0;0;1;2;1;0;0;0;1;1;0;1;1;3;0;2;0;1;1;0;1;2;0;1;0;0;0;0;1;0;0;0;0;1;1;2;0;0;0;1;0;0;0;0;1;0;0;1;0;2;1;1;0;1;1;0;0;0;0;1;0;0;0;1;1;0;0;2;1;0;1;0;1;1;0;0;0;0;1;1;1;0;1;0;0;0;1;1;0;1;0;0;0;0;1;0;0;0;1;2
VENTX_M10022_1.94d.bed	0.15555555555555556	7	45	29306	1;0;0;2;0;2;0;0;0;0;0;0;1;0;1;0;0;0;0;2;1;1;0;0;0;0;0;1;1;0;0;0;0;0;0;1;1;1;1;0;1;0;0;0;1;0;0;0;0;0;0;1;0;1;1;0;1;0;0;1;0;0;1;2;0;0;0;0;0;0;0;0;1;0;1;1;0;0;0;0;0;0;0;1;0;0;0;0;1;0;0;1;0;0;0;0;0;0;1;0;1;0;1;0;0;0;0;0;0;0;0;1;0;0;0;0;0;0;0;0;0;0;0;0;0;1;0;0;1;1;0;0;0;0;0;0;0;1;1;0;1;0;0;0;0;0;0;0;0;1
MYCL_M08941_1.94d.bed	0.1553784860557769	39	251	39327	1;1;2;0;0;4;0;3;1;1;1;0;2;0;0;2;1;2;0;2;3;1;3;3;2;1;3;2;1;1;2;1;4;0;1;0;2;3;2;1;4;1;3;1;1;2;2;1;3;1;3;1;3;1;0;2;2;2;2;0;1;3;6;2;1;1;2;2;2;3;2;2;5;2;3;4;1;3;1;3;4;1;1;2;1;0;0;1;0;3;3;0;0;1;0;1;5;1;4;2;2;4;3;2;1;5;2;1;3;2;1;0;2;1;1;1;2;0;0;1;2;2;2;3;5;1;2;3;2;1;0;2;1;1;0;0;0;0;1;2;1;0;1;1;3;1;0;2;2;2
ZNF582_M10418_1.94d.bed	0.1553672316384181	165	1062	70141	7;4;7;6;6;8;4;1;7;1;5;6;11;4;6;6;7;6;4;6;1;9;9;3;3;9;5;5;5;5;3;7;6;6;5;14;6;12;7;6;9;4;5;8;3;4;9;8;8;6;10;10;6;8;9;11;6;6;16;8;13;6;5;12;16;10;12;13;9;10;13;11;7;4;17;6;10;8;6;14;13;9;10;9;5;8;11;8;9;9;10;13;8;9;11;8;10;10;9;15;7;8;3;6;7;6;6;6;9;5;8;12;7;6;8;8;6;5;6;4;6;5;7;4;9;5;4;9;7;5;5;4;3;6;2;4;1;6;2;2;8;3;6;3;5;4;2;3;4;6
ZNF594_M10414_1.94d.bed	0.15503173164097914	171	1103	58795	4;2;5;8;7;3;7;6;7;4;4;6;3;5;6;3;5;9;5;5;4;5;5;6;5;9;6;9;4;7;5;10;10;15;4;7;2;2;7;6;4;10;7;8;11;8;5;8;10;5;7;5;3;12;8;14;8;9;13;16;12;14;17;12;11;6;8;13;16;10;8;11;9;13;11;16;13;16;11;10;2;6;6;12;14;11;13;9;7;12;11;13;7;13;6;7;11;11;7;6;8;11;9;8;3;8;6;5;11;3;8;6;9;3;6;5;11;5;3;6;9;4;4;9;5;10;2;6;4;2;7;3;4;4;10;5;2;5;4;3;3;9;12;0;1;1;5;2;3;6
RFX2_M06048_1.94d.bed	0.15495867768595042	75	484	47959	4;6;3;1;2;0;2;5;0;4;1;0;2;4;5;1;0;0;3;4;2;0;0;2;2;2;2;0;5;2;4;1;0;0;4;1;0;2;2;3;2;2;1;4;3;4;10;2;2;2;10;2;0;6;3;6;0;8;10;6;8;1;8;4;4;10;7;2;6;2;2;6;0;5;4;6;12;8;0;4;8;5;6;10;14;4;7;7;0;6;12;2;4;2;6;5;2;0;6;4;4;2;4;2;2;4;5;6;0;8;0;2;3;2;0;2;5;2;2;0;0;2;2;0;2;2;0;3;2;0;3;2;2;0;0;0;0;2;0;4;2;0;0;2;4;4;7;2;4;4
GLIS1_M05765_1.94d.bed	0.15483870967741936	24	155	31119	3;0;2;2;0;0;1;0;2;2;0;1;1;1;1;1;0;1;1;0;2;1;0;0;0;2;1;0;1;0;4;1;0;1;0;2;2;2;4;0;1;1;2;4;0;1;3;2;2;0;1;1;1;0;0;1;0;1;0;2;0;1;0;3;1;1;1;3;3;0;2;1;2;2;0;3;1;1;2;1;1;1;1;1;0;1;3;0;0;2;1;0;1;2;0;2;4;1;0;0;3;1;1;0;3;0;2;1;0;0;1;1;0;1;0;1;1;3;2;1;0;0;1;0;1;1;1;2;1;0;0;0;2;0;1;0;3;1;1;0;1;0;0;0;1;0;0;0;0;1
NFIA_M08961_1.94d.bed	0.15479876160990713	100	646	54417	3;1;0;3;0;3;2;0;5;6;3;2;6;2;1;3;6;5;5;6;0;1;3;1;2;4;9;1;2;5;2;3;2;2;4;3;4;4;2;3;2;5;3;1;4;3;1;3;12;7;2;3;2;7;5;3;3;6;5;4;6;6;9;5;10;6;10;8;3;4;7;5;3;10;5;8;10;1;6;4;11;7;8;9;10;4;5;7;11;4;9;7;6;6;3;10;7;9;8;6;3;2;7;6;4;5;5;4;3;4;3;7;2;10;3;1;4;3;2;3;3;2;4;3;4;0;4;3;0;2;0;4;5;1;4;2;6;0;2;7;2;3;0;1;9;5;5;5;2;3
STAT2_M05474_1.94d.bed	0.15451895043731778	53	343	51128	2;5;0;1;1;6;4;1;2;5;4;4;0;3;3;1;1;5;1;2;2;3;5;2;3;2;1;2;1;1;2;3;2;2;1;4;2;2;3;1;0;0;2;1;1;2;1;1;7;2;2;4;2;1;3;4;4;4;2;1;0;4;0;4;4;1;3;4;3;7;5;3;3;3;2;3;1;5;0;5;3;4;4;1;5;3;7;4;2;4;2;1;2;1;0;5;2;0;0;2;2;3;3;1;0;2;2;6;0;1;2;1;0;3;2;0;2;3;0;1;3;1;1;3;4;2;2;2;0;3;0;5;2;1;1;1;4;0;2;1;1;3;2;3;2;2;1;0;1;4
ZNF860_ZNF860.RCADE.bed	0.1541882876204596	416	2698	137212	23;14;14;11;19;8;9;20;12;10;12;17;10;21;11;13;20;19;13;16;20;14;11;22;14;7;14;18;19;6;13;14;28;15;12;13;11;11;24;13;23;13;19;9;25;24;21;12;14;15;22;15;22;18;19;19;23;27;26;25;29;25;28;33;31;25;35;26;22;30;19;31;24;30;31;32;20;29;28;18;26;28;26;36;25;19;29;23;22;26;24;30;22;18;23;26;21;23;18;24;14;16;21;13;23;11;22;20;18;15;16;13;20;18;22;7;14;20;9;16;15;9;13;14;12;11;21;11;11;14;12;12;12;14;8;15;…
ZNF701_ZNF701.RCADE.bed	0.15397631133671744	91	591	58766	5;3;5;1;3;4;2;6;0;2;0;4;2;3;6;0;6;4;4;3;4;3;3;1;2;4;2;5;2;2;4;4;4;4;1;9;5;4;5;5;5;4;1;6;5;4;3;6;5;2;6;2;4;12;4;6;11;7;4;4;7;5;7;3;5;3;3;5;4;1;6;7;11;7;4;8;8;5;3;9;5;1;7;3;3;2;4;1;5;7;5;2;6;4;4;2;3;7;5;5;2;2;2;4;8;5;1;2;5;1;2;5;6;7;4;5;1;2;3;6;3;3;4;2;5;5;3;1;2;3;7;3;0;0;2;2;4;6;0;2;5;3;2;4;1;2;6;0;3;5
ZNF148_M09349_1.94d.bed	0.15385425442291492	1461	9496	298172	50;47;47;54;45;44;38;59;48;58;61;58;53;59;35;44;55;48;35;49;45;59;36;48;42;44;50;60;42;44;42;43;43;51;43;46;56;43;49;45;61;63;49;59;55;56;70;74;77;58;71;87;74;74;85;99;103;98;105;100;117;114;111;105;111;128;122;128;120;93;104;94;80;89;74;63;107;93;86;94;97;89;109;103;114;100;94;89;109;89;97;84;95;80;88;71;65;69;75;64;56;72;67;59;53;58;57;45;62;42;41;50;39;50;37;58;43;55;37;37;33;38;52;48;43;40;52…
TEAD3_M06181_1.94d.bed	0.15384615384615385	22	143	37906	2;1;1;0;0;3;0;2;2;1;0;0;0;4;2;1;2;0;3;2;0;0;1;0;0;0;0;0;1;1;3;0;0;1;2;0;2;0;3;1;2;1;1;1;0;2;2;1;0;1;0;2;1;3;1;0;0;0;1;3;1;1;1;2;2;1;2;2;3;0;0;3;5;0;1;0;0;2;1;1;0;1;1;2;1;0;0;0;0;1;0;0;0;2;0;1;1;0;0;1;0;1;0;2;1;0;1;0;2;3;1;0;1;0;0;0;2;1;1;1;0;0;0;0;0;1;2;1;0;0;0;0;2;0;0;0;1;1;3;1;1;1;0;2;2;0;2;0;2;1
HIVEP1_M06845_1.94d.bed	0.1536231884057971	53	345	44901	3;1;0;1;2;5;4;2;2;1;2;2;1;2;0;0;2;4;3;1;0;0;1;2;1;0;1;1;3;1;2;4;5;1;1;2;1;3;1;4;1;4;2;0;4;0;2;0;2;2;3;3;2;4;2;1;0;3;2;2;4;5;2;7;3;1;0;2;2;3;5;4;2;1;4;3;4;2;6;2;4;5;3;1;5;6;5;3;3;1;3;3;1;2;5;4;2;4;4;0;2;0;1;4;2;2;8;0;1;5;5;3;3;1;4;1;2;2;1;1;1;0;0;3;2;3;3;1;2;4;3;3;2;6;2;2;3;1;1;0;2;2;1;3;0;4;0;2;1;2
ZNF174_M09335_1.94d.bed	0.1532258064516129	19	124	31043	3;0;1;1;1;1;0;0;0;0;0;0;1;2;1;0;0;1;3;0;1;1;0;1;0;0;0;2;0;0;0;1;4;1;1;2;0;1;1;0;2;0;0;1;1;0;1;1;1;1;0;0;0;2;1;1;0;2;1;1;2;0;0;1;2;1;1;1;1;0;1;1;4;1;1;1;0;1;1;0;1;1;2;2;0;3;2;2;2;0;0;1;0;0;0;3;0;0;1;1;3;2;0;1;1;2;0;3;1;0;0;0;2;0;1;2;2;1;0;0;1;0;0;0;1;1;1;0;0;1;0;0;0;2;0;2;0;0;0;0;0;0;2;0;0;0;1;1;0;1
ZNF778_M10417_1.94d.bed	0.15300546448087432	28	183	29847	3;2;0;0;1;1;1;1;0;1;1;3;0;0;0;1;1;0;2;1;0;1;4;1;1;2;0;1;1;1;0;0;0;3;2;0;0;0;2;0;0;2;2;2;2;2;2;1;1;1;0;2;2;1;1;3;1;5;2;2;0;1;3;2;3;0;2;2;0;1;4;3;0;3;5;2;1;1;0;2;0;1;2;3;1;2;5;2;0;2;3;3;0;0;0;2;2;2;1;1;4;0;0;1;2;0;3;2;0;3;1;2;0;2;0;0;1;1;2;0;1;1;3;0;1;1;2;1;0;1;0;0;1;1;0;0;0;0;0;0;0;0;1;0;2;0;0;1;1;1
ZNF189_M10331_1.94d.bed	0.15281329923273657	239	1564	98940	12;10;4;7;8;13;9;6;3;5;4;10;7;9;10;4;10;5;9;9;12;7;7;5;10;7;9;1;5;8;13;10;5;7;7;8;12;15;16;10;13;12;11;14;17;10;7;9;12;13;10;13;17;12;14;14;14;14;13;11;20;12;18;22;16;13;16;17;13;19;12;10;19;15;14;17;18;9;15;11;17;13;22;17;11;16;20;16;8;12;7;16;11;9;10;14;20;8;16;16;9;9;11;15;13;13;11;10;5;13;6;14;9;6;6;6;5;10;9;10;6;10;10;17;6;9;9;2;6;6;4;5;6;12;5;9;17;4;5;1;4;7;9;7;6;7;3;3;8;7
ZNF263_M09343_1.94d.bed	0.1525974025974026	47	308	38650	4;1;3;1;4;1;1;6;2;0;2;2;2;6;0;2;1;0;1;1;2;2;1;2;1;3;5;1;2;0;1;1;5;2;1;3;1;4;2;1;3;1;4;2;1;1;3;1;5;1;3;2;0;0;0;2;5;1;5;0;1;3;1;1;3;5;2;3;4;5;0;2;3;5;2;4;2;1;3;6;3;1;2;5;4;1;2;0;3;3;3;2;6;5;4;2;2;2;2;2;1;2;1;0;2;1;1;2;2;0;1;0;0;0;3;5;1;2;0;1;3;2;6;3;1;2;0;6;0;2;0;0;1;5;3;0;1;2;2;2;0;0;0;2;2;0;2;3;1;1
MAFK_M05885_1.94d.bed	0.152317880794702	23	151	37342	3;3;1;0;0;0;0;0;2;0;2;1;6;3;0;1;1;0;0;0;0;2;0;0;3;0;2;2;0;0;0;2;0;2;2;2;0;2;1;0;0;4;0;0;3;0;2;2;0;0;0;2;1;0;0;1;0;2;0;1;0;0;0;0;2;2;3;1;3;0;0;2;5;2;0;0;0;0;0;1;1;1;7;2;0;0;0;2;2;0;4;0;0;0;0;0;5;0;0;0;0;2;1;0;0;2;1;0;2;2;2;0;0;0;2;0;2;1;0;0;0;2;2;0;0;0;0;1;3;0;0;0;0;1;0;0;2;0;2;0;4;0;5;0;0;0;0;3;0;2
ZNF714_ZNF714.RCADE.bed	0.1523046092184369	76	499	51570	3;2;1;0;5;3;5;4;5;0;2;1;3;2;3;4;3;2;6;1;6;1;5;1;4;3;2;7;3;4;0;3;3;5;2;5;3;0;3;4;4;6;4;4;3;4;3;2;3;3;2;2;5;1;2;6;5;3;3;2;4;6;4;5;2;1;4;3;5;5;6;2;8;6;4;3;7;4;3;4;2;8;8;6;2;2;5;6;2;6;5;5;7;2;3;1;1;2;2;7;1;2;6;1;6;3;3;0;3;2;0;2;4;4;5;3;4;4;2;4;2;3;5;8;3;2;0;4;3;2;4;3;5;2;0;2;4;2;1;4;3;3;0;2;1;2;4;0;4;7
HHEX_M01568_1.94d.bed	0.15217391304347827	7	46	26236	1;0;1;0;0;0;0;0;0;0;1;0;0;0;0;1;0;0;1;1;0;1;0;0;0;2;0;0;0;0;0;0;0;0;0;0;0;0;1;0;0;1;1;0;0;1;0;0;0;0;2;0;0;1;0;1;2;0;0;0;0;1;1;0;0;0;1;1;1;0;0;0;0;1;0;0;0;0;1;0;0;1;0;0;0;0;1;1;0;0;2;0;1;0;0;0;1;1;0;1;0;2;1;0;0;0;0;0;0;0;1;0;1;0;0;0;0;1;0;0;0;0;0;0;0;0;0;0;0;0;0;0;0;0;0;0;0;0;0;0;0;0;0;0;0;2;0;0;1;1
ZNF189_ZNF189.RCADE.bed	0.15203761755485892	194	1276	84152	12;7;8;4;4;7;5;7;4;11;4;7;7;8;8;6;7;9;10;12;6;7;3;4;8;3;5;8;5;15;8;8;5;6;6;6;13;9;6;7;5;9;8;3;7;9;7;4;11;6;9;13;13;13;9;12;11;16;10;9;11;13;8;4;11;17;10;11;13;10;9;12;13;14;10;13;15;10;6;8;22;15;16;13;13;14;10;22;13;9;5;8;14;11;15;9;10;9;14;8;11;5;5;10;9;10;7;6;6;7;3;5;8;3;6;6;8;7;5;10;6;6;5;8;3;5;5;7;9;2;4;8;7;9;10;10;10;8;11;4;6;8;4;9;8;5;7;7;5;5
TP63_M06215_1.94d.bed	0.1518987341772152	12	79	32823	2;3;0;0;2;1;1;1;1;0;0;0;0;2;0;0;0;1;0;0;0;0;0;1;0;0;0;0;0;0;0;0;1;0;0;2;0;0;1;0;0;3;1;0;2;0;0;0;1;1;0;0;0;0;2;2;1;0;0;0;0;2;0;2;0;0;0;2;1;0;1;1;0;0;4;0;1;1;2;0;0;0;0;0;1;0;0;0;0;1;1;0;0;0;0;0;0;2;0;0;0;1;0;2;0;2;0;0;0;2;0;1;1;0;0;0;0;0;0;0;1;1;0;2;0;1;1;0;0;0;1;0;0;1;0;0;0;0;0;2;0;1;0;0;0;0;0;0;2;2
NFKB2_M05944_1.94d.bed	0.15174506828528073	100	659	59558	4;6;4;0;4;6;7;2;4;2;2;3;2;4;6;5;1;6;6;2;2;2;2;1;9;6;5;0;6;2;2;2;4;0;8;1;5;1;5;7;8;4;3;3;3;4;6;2;7;2;6;2;10;6;2;3;2;4;4;4;8;5;2;1;2;6;11;6;1;10;2;8;9;5;11;4;8;0;17;3;3;6;6;7;8;4;6;6;9;11;8;4;4;2;6;4;2;10;4;9;4;5;0;6;6;4;4;6;3;9;3;8;4;1;1;2;2;10;0;3;6;0;4;7;2;7;0;10;4;6;1;5;3;2;5;3;0;4;2;2;0;8;5;2;3;2;1;0;10;4
ZNF616_ZNF616.RCADE.bed	0.15156794425087108	87	574	45340	3;2;3;4;5;4;2;2;1;3;5;4;1;3;2;2;5;1;0;2;6;3;4;3;0;2;0;4;4;2;2;3;5;4;4;3;5;5;4;3;5;2;5;2;2;6;1;4;3;5;3;2;12;5;2;3;10;8;6;6;6;9;7;7;5;8;8;4;6;10;4;7;8;3;4;2;5;1;6;5;3;6;7;10;5;6;6;4;2;3;7;3;5;4;3;3;4;5;4;3;4;7;2;4;3;5;3;2;2;1;2;2;6;6;7;5;4;1;4;7;5;6;2;4;1;4;1;5;0;0;3;1;3;2;2;3;2;2;2;3;2;0;3;3;2;1;0;6;2;6
AR_M05563_1.94d.bed	0.15151515151515152	20	132	32384	1;1;0;0;2;0;3;1;2;0;2;0;1;4;0;0;1;0;2;1;0;3;0;1;0;0;1;0;2;0;0;0;2;0;2;0;3;0;0;0;1;0;2;4;2;0;1;1;0;2;0;0;0;0;0;2;0;3;2;0;0;0;2;1;3;0;2;0;0;2;1;0;0;0;0;0;1;5;0;3;3;1;0;3;2;0;0;0;1;0;2;1;1;1;0;0;1;0;1;3;0;0;1;0;0;0;0;0;0;0;0;1;0;2;2;0;0;0;0;0;2;0;1;0;1;1;0;0;0;0;4;0;0;1;0;0;4;0;0;5;2;0;1;2;1;2;0;0;2;1
HSF5_M09723_1.94d.bed	0.15151515151515152	5	33	27049	2;0;0;0;0;0;0;0;0;0;2;0;0;0;0;0;0;0;0;0;0;0;0;0;0;0;0;0;0;0;0;0;0;0;0;0;0;0;0;2;0;0;0;0;0;1;2;0;0;0;0;0;2;0;0;0;0;0;0;1;0;0;0;0;0;0;0;0;0;0;0;0;1;0;0;0;0;0;0;1;1;0;0;1;0;0;0;0;0;0;0;0;2;1;0;2;0;0;0;0;0;0;1;1;0;0;0;0;0;2;2;0;0;0;0;0;0;0;0;0;0;1;0;0;0;0;1;0;0;0;0;0;0;0;0;1;0;1;0;0;0;0;0;0;0;0;0;0;0;1
ZNF429_ZNF429.RCADE.bed	0.1514500537056928	141	931	75701	7;8;4;5;7;6;4;2;6;6;2;7;8;7;6;4;2;8;10;6;2;5;5;7;4;4;7;8;9;7;2;3;3;8;6;7;6;4;10;5;4;4;6;1;3;7;3;4;8;3;6;1;6;7;13;6;7;11;8;6;6;11;8;11;7;7;3;6;11;8;5;10;7;10;5;12;7;5;10;10;5;11;15;9;6;13;7;7;10;12;3;9;12;10;7;7;7;7;8;5;8;4;3;7;5;6;8;4;8;3;9;7;5;4;4;8;10;10;4;4;3;3;6;6;2;3;10;5;3;5;6;2;6;3;4;2;5;3;6;6;6;1;4;4;6;5;6;8;6;4
ZNF621_M07151_1.94d.bed	0.1512532411408816	175	1157	99115	8;10;8;5;5;12;9;14;9;12;10;8;9;9;5;6;9;9;4;11;6;10;11;8;7;9;6;7;8;6;1;13;4;3;12;9;8;10;4;10;3;6;4;7;7;8;10;7;8;8;2;16;8;1;5;5;4;10;9;6;9;7;11;12;10;7;6;11;10;12;6;11;13;7;17;12;12;13;9;13;10;12;7;13;8;11;6;4;15;2;12;8;7;9;12;5;6;7;5;8;7;2;4;8;7;7;4;4;3;12;6;12;4;12;8;3;12;8;4;11;3;5;4;5;12;6;4;9;2;4;7;12;4;6;8;6;10;6;4;3;1;7;3;9;4;9;7;7;10;8
RFX1_M09096_1.94d.bed	0.15079365079365079	57	378	42825	6;0;0;0;2;2;0;2;2;0;2;0;4;4;0;0;2;0;2;0;0;0;4;2;0;2;2;4;0;4;0;0;2;2;2;0;2;4;4;0;2;4;2;4;2;8;0;0;0;10;2;0;2;2;4;0;6;10;8;6;0;8;2;4;6;4;2;6;0;2;0;2;4;4;4;6;6;2;4;8;2;6;5;12;8;4;6;2;4;12;6;2;4;3;0;2;0;0;6;0;4;2;2;4;2;2;0;6;2;6;0;3;2;0;0;2;6;0;0;0;0;2;2;2;0;2;0;2;2;4;0;2;2;0;0;0;0;2;0;0;0;0;0;4;0;0;6;2;6;2
RUNX1_M09108_1.94d.bed	0.1506276150627615	36	239	36348	4;1;2;1;4;1;3;2;0;0;1;0;1;1;0;2;4;3;1;3;4;0;0;0;1;1;3;1;1;4;3;2;2;1;4;1;3;0;2;0;0;1;2;6;1;2;0;1;1;1;2;1;1;2;0;0;1;1;1;1;1;0;2;2;3;2;2;2;1;3;3;5;1;3;2;1;1;3;1;4;1;3;1;0;4;2;0;3;1;0;3;1;3;2;1;3;1;1;2;1;3;1;1;0;2;0;2;3;1;3;3;0;0;0;1;2;0;1;3;2;3;1;6;1;0;1;2;1;2;1;1;0;0;0;0;0;0;1;2;1;3;2;3;0;2;0;2;2;2;4
ZNF708_ZNF708.RCADE.bed	0.15056179775280898	67	445	48030	3;2;4;2;1;3;3;2;3;1;4;6;2;1;1;2;4;0;3;5;1;3;2;1;2;3;4;2;3;4;7;2;2;0;1;1;2;6;4;5;3;2;3;4;3;2;1;3;7;2;1;1;1;1;6;2;5;4;3;6;4;4;8;3;2;7;3;3;11;5;7;3;4;4;2;4;5;3;3;3;3;2;3;3;8;6;3;2;6;1;2;2;6;2;5;2;1;3;1;2;0;4;3;3;1;2;3;5;4;2;1;4;2;4;2;0;0;2;2;3;1;1;2;1;0;1;1;3;3;1;5;7;1;3;3;3;3;5;0;1;4;1;6;1;4;7;1;3;1;6
ZNF534_ZNF534.RCADE.bed	0.1504950495049505	228	1515	67758	15;4;2;6;6;10;8;10;9;9;5;13;4;11;7;6;9;7;10;6;6;5;10;2;4;7;5;13;6;6;11;8;9;9;9;4;2;7;6;10;12;10;15;11;10;10;9;13;17;9;14;11;10;5;10;10;17;13;13;18;17;10;20;12;16;13;18;18;14;18;6;20;10;11;16;18;15;14;14;23;10;13;11;15;16;21;21;16;14;16;16;11;12;9;15;18;20;19;14;16;12;9;11;17;11;9;10;6;15;6;14;8;8;7;8;9;8;7;7;5;7;7;5;7;6;8;7;5;8;7;7;6;9;8;8;5;5;8;5;4;10;8;7;3;5;2;5;4;5;7
ETV6_M09549_1.94d.bed	0.15034965034965034	43	286	38608	4;0;8;0;0;0;0;0;0;2;2;6;1;2;6;0;2;0;0;0;0;0;0;2;0;0;3;2;0;2;0;0;4;2;2;0;6;2;2;0;0;0;0;2;2;0;0;2;1;2;4;0;5;0;1;4;6;2;3;6;10;0;2;0;0;3;6;6;0;2;2;4;2;0;0;2;0;6;6;0;2;4;4;0;5;2;0;2;2;0;0;0;5;0;4;8;2;2;2;0;0;4;8;0;0;2;0;0;2;5;4;2;1;0;2;2;0;0;2;0;2;2;2;2;0;2;4;4;6;2;0;0;1;2;6;2;2;0;0;0;4;0;0;4;0;0;3;0;2;4
ZNF260_M10375_1.94d.bed	0.1498847040737894	780	5204	222243	26;35;25;25;30;31;30;27;36;32;28;37;33;28;33;43;27;27;28;28;29;33;29;42;30;37;38;29;29;22;28;31;28;22;31;33;42;33;50;39;33;30;26;44;45;33;28;38;19;27;35;28;38;36;35;23;31;35;45;35;42;37;61;47;45;46;41;44;51;60;43;54;60;50;38;37;59;51;54;52;42;48;53;58;54;45;41;43;41;53;36;57;43;38;29;40;30;35;46;43;31;40;40;34;45;29;29;25;45;40;30;30;39;32;35;27;26;31;24;14;24;34;24;22;27;31;24;34;25;32;24;26;26;…
ZNF19_ZNF19.RCADE.bed	0.14960629921259844	133	889	58171	7;8;2;3;5;4;5;2;10;4;3;4;6;1;5;1;6;2;6;2;3;2;5;5;6;1;9;6;8;7;10;9;5;6;11;7;5;6;9;3;5;5;5;7;7;7;4;9;12;9;10;8;10;7;6;5;11;8;8;10;10;8;13;11;7;7;6;8;14;12;9;6;6;4;8;11;6;6;13;5;12;4;10;6;5;6;6;8;8;7;4;8;5;4;5;8;7;5;6;2;10;5;9;5;3;1;3;4;7;1;10;8;4;7;10;5;10;5;4;4;2;5;7;4;4;8;3;5;6;3;4;4;5;3;3;4;4;4;4;5;2;0;5;4;2;1;4;5;1;4
ZBTB4_M06841_1.94d.bed	0.14937759336099585	36	241	36152	1;2;0;1;2;3;0;2;0;2;0;1;3;1;1;0;1;0;0;1;1;0;1;2;1;2;1;0;0;1;2;2;2;4;0;1;1;0;2;2;2;3;4;3;0;1;5;1;0;2;2;1;3;1;5;2;1;2;3;2;1;2;2;3;3;4;1;4;1;3;3;0;2;1;2;5;1;2;2;3;1;2;3;4;3;1;4;1;0;4;5;3;2;1;2;3;2;2;2;4;0;1;1;4;3;0;1;0;1;6;1;0;1;2;2;0;0;1;2;2;3;0;1;0;2;0;1;0;0;2;1;2;2;0;1;1;1;0;2;2;0;0;3;1;0;0;1;1;1;1
ZNF394_M10376_1.94d.bed	0.14892443463872035	810	5439	253291	27;15;13;25;37;21;25;25;25;39;25;19;28;37;27;30;29;32;16;23;22;33;18;29;19;25;20;31;21;37;24;39;33;23;18;27;29;39;31;37;38;40;34;47;38;34;33;51;35;35;36;34;53;57;46;44;38;50;54;39;50;49;48;49;75;53;50;64;50;53;61;39;55;41;31;44;44;39;52;59;51;69;63;81;51;47;35;83;63;68;62;70;49;33;38;37;33;44;40;37;38;41;48;27;32;23;36;43;32;36;38;35;44;29;38;23;18;28;29;31;30;18;10;31;37;37;30;29;25;34;20;27;34;…
ZNF605_ZNF605.RCADE.bed	0.14869626497533475	211	1419	95077	16;7;16;6;9;10;8;8;8;10;7;10;9;6;5;6;7;7;8;13;5;9;12;3;11;4;7;11;7;6;8;13;6;8;5;11;10;11;9;7;11;7;8;9;10;10;6;12;5;14;9;7;13;14;12;14;18;16;8;12;15;11;10;13;8;15;15;12;14;9;10;10;11;13;9;17;9;17;16;22;10;16;12;12;8;13;10;16;10;14;11;15;14;15;7;8;14;8;10;10;9;11;7;8;6;9;8;7;7;3;11;6;6;9;5;4;8;5;7;10;15;7;12;11;7;3;9;6;8;7;3;4;8;10;6;13;5;5;8;4;7;7;5;9;3;8;10;15;6;8
ZNF184_ZNF184.RCADE.bed	0.14838709677419354	46	310	48842	1;1;0;4;3;2;1;0;0;3;3;3;1;4;1;5;1;1;2;2;2;3;4;2;0;3;4;2;2;4;2;3;3;4;2;3;1;0;0;0;2;2;5;4;4;0;1;0;3;1;1;1;3;3;2;1;2;2;2;0;3;3;1;1;4;3;2;5;1;2;3;0;1;5;3;1;3;1;4;2;1;5;4;4;1;6;2;1;2;1;1;0;2;2;5;3;0;3;2;4;0;0;3;3;1;2;1;1;2;3;1;1;3;4;2;1;4;3;1;0;2;0;2;2;2;2;2;3;2;3;1;2;4;3;2;1;3;2;1;4;2;0;0;1;0;3;2;1;1;2
TFDP1_M06816_1.94d.bed	0.14814814814814814	16	108	28064	2;0;0;0;1;0;1;0;0;0;0;1;1;1;0;0;0;1;1;1;1;0;2;0;0;0;0;2;1;0;0;0;0;1;0;0;0;2;1;0;0;0;1;0;2;1;1;2;1;2;0;0;0;0;0;2;2;2;1;0;0;1;3;0;2;0;0;1;2;1;1;1;0;2;0;0;0;0;0;2;0;1;1;2;2;1;4;5;1;0;4;1;2;1;0;1;1;0;0;0;1;1;2;0;2;2;1;1;1;1;0;2;1;0;2;2;0;0;0;0;0;1;0;0;0;0;0;1;0;1;1;2;0;0;0;0;0;0;0;0;0;0;0;0;1;0;0;0;0;1
EOMES_M05671_1.94d.bed	0.14814814814814814	16	108	37498	1;1;1;1;2;1;1;1;0;1;0;2;1;1;2;0;1;0;1;1;1;1;0;0;0;1;0;0;0;2;2;1;2;0;1;1;0;0;0;1;0;0;1;0;1;0;0;0;0;1;0;0;0;1;1;0;1;0;0;0;2;1;0;0;0;2;1;2;0;0;1;0;2;1;1;1;3;0;0;0;1;2;0;0;0;0;1;1;0;0;0;0;1;1;0;2;0;0;0;0;1;0;1;0;2;2;1;0;1;1;0;2;2;1;1;0;0;0;0;3;0;0;1;0;2;1;1;0;0;0;0;2;2;0;0;0;2;0;1;2;1;1;0;0;1;1;0;2;1;4
FOXF1_M04073_1.94d.bed	0.14814814814814814	8	54	30050	1;0;1;0;0;0;2;1;0;0;2;1;0;1;0;1;2;0;0;0;0;0;0;1;0;1;0;1;1;0;0;0;0;1;0;0;0;0;1;0;0;0;0;0;0;0;0;0;0;0;0;0;0;3;1;0;0;0;0;1;1;0;0;0;1;0;0;0;0;1;0;0;0;0;0;0;1;0;1;1;1;1;1;1;0;1;1;2;0;1;1;0;0;0;1;1;0;0;0;0;0;0;0;0;1;0;1;0;1;1;0;2;0;0;0;0;0;0;0;0;0;0;1;0;2;0;0;0;0;1;0;0;0;0;0;0;0;0;0;0;0;0;0;0;0;0;1;0;0;1
ZNF586_M10439_1.94d.bed	0.1473010064043916	161	1093	91470	7;4;4;3;14;3;4;12;2;9;10;10;9;9;10;5;9;1;6;10;7;6;7;9;6;3;6;14;9;11;13;10;8;11;7;4;6;6;6;10;12;9;6;7;3;6;6;13;10;4;4;13;8;1;8;5;6;5;7;6;11;7;7;7;6;5;3;9;10;8;11;9;12;11;12;4;8;12;17;17;6;9;12;7;7;5;6;11;8;11;8;8;3;9;5;10;6;7;5;9;7;4;15;5;10;7;8;9;7;4;4;10;6;6;2;6;9;4;11;6;5;3;7;7;4;2;7;6;5;8;4;6;7;5;7;6;10;6;6;6;5;2;8;6;4;7;4;8;5;9
ZNF682_M10316_1.94d.bed	0.14728682170542637	114	774	58673	2;5;7;6;1;5;2;5;1;1;2;3;4;10;0;8;3;5;6;6;6;6;4;4;8;3;3;8;5;7;5;6;5;8;4;6;2;7;9;2;4;2;6;3;2;5;8;6;4;5;7;4;9;13;6;7;7;6;4;3;5;7;8;3;10;7;7;11;8;7;8;5;8;7;5;5;9;7;10;11;4;2;12;10;8;4;9;3;4;8;6;6;6;7;4;5;5;7;3;9;1;6;3;9;6;10;3;3;3;6;2;5;5;1;5;6;5;3;3;6;3;2;3;2;5;3;7;6;5;3;7;2;4;2;3;1;2;3;1;3;4;3;3;6;9;4;7;3;1;4
TP63_M06417_1.94d.bed	0.14715719063545152	88	598	61554	3;5;2;4;3;5;4;1;3;3;5;3;4;3;2;1;3;3;3;2;4;2;2;4;1;7;3;2;3;4;3;4;4;4;4;1;5;6;2;6;6;8;3;5;2;3;4;5;3;3;4;1;7;2;5;3;4;7;7;2;5;5;8;4;2;10;5;6;5;3;6;5;5;8;6;6;9;8;4;6;3;5;2;3;5;8;9;7;12;3;6;3;2;6;4;2;3;1;3;5;7;5;4;3;2;6;3;3;2;3;4;4;9;2;4;2;0;2;6;4;4;3;2;2;0;5;2;0;3;1;6;4;1;4;4;2;4;4;5;3;3;4;0;5;9;3;3;2;4;5
SNAI2_M09147_1.94d.bed	0.14705882352941177	20	136	37263	2;0;1;1;1;0;0;0;1;1;1;0;1;0;2;1;0;2;0;0;1;1;1;1;1;1;0;1;0;0;2;3;0;0;1;1;1;0;1;1;1;1;2;0;0;1;0;2;1;0;0;2;0;1;2;3;2;0;2;1;1;0;1;1;0;1;1;1;0;0;3;0;0;3;1;4;2;1;0;0;2;1;3;2;1;1;1;1;1;1;1;0;1;0;1;1;1;1;0;0;1;0;1;0;0;0;2;3;1;0;0;1;2;1;0;1;1;1;2;0;2;1;0;0;1;1;0;3;2;1;1;1;0;1;1;1;1;0;1;0;0;2;0;2;0;1;1;0;0;2
PRDM4_M09085_1.94d.bed	0.14705882352941177	30	204	38634	2;0;1;1;0;1;1;0;2;2;2;0;1;0;1;3;1;1;1;2;1;3;0;1;1;2;0;1;4;4;1;2;2;2;0;2;0;2;2;0;0;0;2;3;2;0;3;2;1;2;0;0;0;2;2;1;2;1;2;2;0;1;1;1;0;0;1;2;2;2;2;1;1;2;2;3;1;3;3;0;2;2;1;2;2;1;4;3;2;5;3;1;2;0;0;1;1;2;3;0;1;1;3;1;0;2;4;2;0;3;2;2;1;1;2;2;1;0;2;1;0;2;1;1;0;1;1;2;1;2;0;0;0;0;2;0;1;2;0;1;1;1;0;0;1;0;2;1;2;3
ZNF430_ZNF430.RCADE.bed	0.1470019342359768	152	1034	73420	3;9;3;5;5;10;6;6;8;9;4;3;4;6;4;8;9;6;5;3;9;7;5;4;6;3;4;11;7;11;14;7;4;10;11;4;6;10;8;3;9;7;11;6;8;6;12;2;10;8;7;4;9;7;3;8;6;7;6;8;9;5;5;9;12;7;12;10;15;9;12;13;10;10;5;10;7;7;8;4;7;10;13;5;6;6;9;7;7;11;4;8;3;4;6;2;8;8;12;7;8;2;6;9;7;5;9;10;9;7;3;5;8;10;6;6;9;8;7;10;7;3;6;10;5;4;4;6;5;7;5;9;6;3;7;3;2;5;8;6;4;4;8;3;4;3;7;7;4;8
NFIB_M05937_1.94d.bed	0.14685314685314685	63	429	47293	3;0;1;3;2;0;2;0;4;0;2;2;3;0;2;2;4;1;2;3;0;1;3;0;1;3;6;2;1;5;2;0;1;0;5;2;1;0;0;1;3;4;3;2;5;5;0;2;7;6;3;0;1;7;5;3;1;2;5;2;0;1;7;2;6;6;8;5;3;2;6;1;1;5;2;5;8;2;5;3;7;6;1;5;4;4;0;3;8;2;6;3;3;5;2;6;6;8;6;2;1;4;4;3;4;4;2;4;2;3;2;3;0;1;2;3;5;2;2;0;1;5;3;2;2;2;4;5;0;2;1;0;7;3;4;3;5;3;2;1;1;1;0;1;4;2;6;2;1;3
ZNF527_ZNF527.RCADE.bed	0.14681014604150652	382	2602	164516	22;16;13;16;15;13;8;9;11;15;14;10;11;16;12;18;15;15;10;12;12;10;17;12;16;11;17;24;14;23;15;16;18;14;12;22;22;23;13;19;15;17;20;19;9;24;17;19;20;18;15;25;20;21;18;40;20;18;28;21;24;17;27;26;27;24;30;32;22;21;26;22;19;19;23;27;26;27;28;22;23;24;21;22;18;20;26;25;16;26;21;15;17;33;20;22;25;21;24;20;18;21;11;21;16;21;23;18;10;7;21;20;19;14;13;9;14;14;14;10;16;14;9;16;15;17;15;8;14;13;10;8;8;9;8;13;13…
RELB_M06749_1.94d.bed	0.14675052410901468	70	477	50858	3;6;1;1;4;6;6;1;1;6;4;1;1;3;2;1;4;5;4;0;2;1;3;2;7;6;3;0;5;1;3;3;0;0;2;1;0;2;1;3;2;5;5;2;3;4;3;1;4;3;1;5;6;3;3;4;4;1;3;2;4;1;3;4;4;6;2;8;3;7;6;3;3;3;3;5;3;4;5;4;3;6;5;4;4;5;3;6;4;2;5;8;3;4;3;5;7;1;5;4;3;3;2;2;2;4;6;2;4;6;3;5;6;1;1;4;1;4;3;2;4;1;2;3;7;3;2;1;2;4;1;3;3;1;4;2;1;2;4;2;1;2;1;3;1;2;2;4;3;4
ZNF345_M09361_1.94d.bed	0.14583333333333334	14	96	31565	2;3;0;0;0;0;1;2;1;1;1;1;1;1;0;0;0;1;1;1;1;0;0;2;0;1;1;3;0;1;1;0;0;0;0;0;1;0;2;0;1;0;0;1;1;0;1;1;0;0;0;1;0;0;0;0;1;2;1;0;2;0;0;0;0;2;2;1;1;0;1;1;1;2;0;1;1;1;0;0;1;1;0;2;1;1;3;2;0;0;0;1;1;0;1;0;1;0;0;0;2;0;1;0;1;0;1;0;1;0;0;0;0;0;0;0;1;1;1;0;0;0;0;1;1;2;0;0;0;0;2;1;0;0;0;0;1;0;0;0;0;0;1;0;0;1;1;0;3;1
ZFP2_M07132_1.94d.bed	0.145679012345679	59	405	59248	4;2;3;0;1;5;1;3;2;2;5;0;3;1;0;3;5;2;0;6;2;6;2;3;1;2;1;1;2;2;2;3;3;1;2;3;2;5;4;2;4;0;2;3;3;1;2;5;3;1;1;2;2;3;4;1;5;6;4;1;2;5;4;9;6;3;4;5;3;4;5;2;3;1;3;5;3;2;3;7;2;5;2;2;4;4;5;2;3;4;1;1;2;2;2;3;4;4;2;2;4;5;5;1;1;1;3;4;0;1;1;2;0;0;4;1;1;3;1;3;3;4;4;2;1;2;2;3;0;3;0;3;2;1;0;5;4;3;1;1;5;2;5;1;5;2;5;3;3;3
ASCL1_M08474_1.94d.bed	0.145475372279496	127	873	58766	6;2;4;0;2;6;4;6;2;10;0;4;2;2;2;4;0;2;4;8;6;2;4;2;6;8;4;2;2;8;4;8;4;4;4;4;6;2;2;2;8;14;16;8;6;6;10;4;2;6;8;10;6;6;14;2;18;10;10;12;14;4;16;8;12;8;16;8;8;6;6;2;10;14;6;10;0;14;8;12;6;10;4;2;10;10;12;16;6;14;8;12;2;2;6;4;10;12;2;2;2;2;6;12;4;8;4;14;6;4;2;2;6;2;8;8;2;6;2;6;4;4;6;4;6;0;0;4;8;2;0;0;2;2;6;8;6;8;4;4;4;0;0;0;2;0;6;8;2;4
ATOH7_M09817_1.94d.bed	0.14545454545454545	24	165	36796	2;1;0;2;0;1;7;0;0;0;1;0;0;1;0;1;0;1;0;2;0;0;4;2;0;0;2;4;2;5;0;0;1;0;0;0;0;0;1;0;0;0;2;0;1;1;0;0;2;0;5;1;0;0;0;1;0;1;1;2;2;2;0;3;1;0;3;0;2;1;2;0;0;1;2;1;2;0;4;0;1;4;2;1;0;0;2;0;0;3;2;2;0;1;3;1;2;3;3;0;1;0;2;0;2;2;0;0;0;0;0;2;0;0;2;0;2;4;0;2;0;0;1;1;1;1;3;0;4;4;2;0;0;0;2;2;0;1;1;0;2;2;0;0;0;1;0;1;0;3
HIVEP1_M06846_1.94d.bed	0.14492753623188406	60	414	39857	3;2;2;2;5;1;1;1;0;1;2;2;0;3;0;0;0;2;4;0;2;2;2;1;2;2;1;2;1;3;1;1;4;0;0;2;5;2;1;4;4;5;4;3;1;1;4;4;2;1;0;1;6;8;6;4;4;2;4;1;2;4;3;2;2;9;11;6;4;3;4;2;4;7;4;1;2;3;3;5;3;5;4;2;4;2;6;5;4;3;5;5;1;5;3;5;5;5;3;6;3;3;4;3;2;1;4;3;2;2;1;0;4;4;1;8;3;0;3;2;5;2;2;2;3;4;3;0;2;1;2;2;0;2;4;2;1;4;2;1;3;1;1;1;1;2;2;2;4;3
ZNF554_M10386_1.94d.bed	0.14478260869565218	333	2300	143248	13;7;11;9;12;9;15;21;21;20;17;16;20;14;18;8;11;17;16;13;16;9;11;11;18;15;14;17;12;10;13;11;11;10;19;13;11;18;16;10;14;16;18;18;12;24;15;23;20;17;20;14;12;15;21;18;16;22;22;14;21;17;25;13;20;22;19;16;18;21;22;20;26;29;24;14;19;26;25;18;13;22;20;15;25;17;17;18;21;21;24;20;14;16;10;16;21;11;16;20;14;17;20;13;17;12;29;16;19;10;19;13;12;11;11;14;11;16;16;11;13;8;11;10;8;10;9;13;11;10;17;10;15;12;11;8;…
ZNF18_ZNF18.MEME.bed	0.1445916114790287	131	906	81755	5;7;5;8;6;6;9;2;9;4;3;4;6;7;3;7;2;7;6;7;11;8;6;16;5;6;6;2;11;7;3;8;3;3;4;2;11;7;8;8;4;8;8;7;2;7;3;4;11;4;8;5;7;8;5;9;4;4;6;7;9;9;8;7;7;6;11;11;10;4;3;3;11;12;3;12;13;12;5;8;6;14;4;9;6;3;6;3;2;11;3;7;6;9;3;3;0;7;5;4;10;7;5;9;4;10;7;7;3;2;3;2;5;3;3;7;5;10;5;7;4;6;4;9;4;6;4;2;5;3;5;5;9;5;2;4;4;4;8;6;4;6;3;7;7;7;1;3;5;5
TLX1_M06827_1.94d.bed	0.1443850267379679	81	561	57883	6;8;4;1;0;4;2;5;3;4;1;0;5;1;3;2;5;2;4;3;1;1;3;2;1;2;4;3;2;7;3;4;1;3;1;4;2;3;1;1;3;6;3;2;2;6;2;5;3;5;5;3;6;7;2;8;5;2;5;3;4;4;5;4;3;6;9;4;4;0;5;7;3;8;4;10;9;2;10;4;4;4;2;7;9;6;5;8;3;3;5;4;6;5;2;10;4;6;5;1;6;0;3;7;5;2;2;2;0;3;6;4;1;3;3;2;6;5;3;5;2;2;2;2;7;0;3;6;3;3;0;5;1;5;3;5;4;4;4;3;3;3;2;3;3;3;2;2;4;4
ZNF467_M10385_1.94d.bed	0.14433805491809765	1824	12637	445817	58;56;66;68;77;67;74;70;64;76;84;82;53;91;52;71;69;66;54;76;63;71;60;72;65;66;80;58;74;70;67;58;58;85;57;59;60;66;71;70;77;69;62;78;87;106;76;94;71;90;99;126;106;102;101;111;130;130;134;115;146;131;131;111;135;125;144;125;123;111;115;141;95;107;89;99;121;116;105;137;127;120;153;130;141;138;131;137;123;134;120;121;117;113;110;110;84;98;97;109;82;89;82;67;71;97;80;68;82;71;62;66;67;56;72;71;46;59;4…
ZNF69_ZNF69.MEME.bed	0.14412416851441243	65	451	44327	3;3;5;1;2;0;2;0;2;1;0;3;1;0;2;5;2;6;4;1;1;1;3;3;4;5;1;4;3;2;2;4;6;2;1;5;3;1;2;6;5;4;4;1;2;3;3;2;4;5;3;2;2;4;4;6;1;5;2;3;2;1;4;6;2;7;5;8;3;7;2;7;4;3;5;8;2;5;3;5;2;3;0;5;3;2;3;11;3;3;8;3;7;4;4;1;1;3;2;2;2;3;5;4;1;1;1;3;6;1;3;6;2;2;2;6;0;4;1;2;5;1;3;4;1;1;4;1;2;1;4;3;4;0;1;2;3;4;1;2;2;2;1;4;1;2;4;1;4;1
MNT_M05909_1.94d.bed	0.14388489208633093	20	139	34460	1;0;0;0;2;0;2;1;1;1;1;1;0;1;3;1;0;1;1;0;1;0;0;5;0;1;0;0;0;0;2;1;0;0;0;0;2;0;2;0;0;2;1;0;1;1;0;2;0;2;2;2;1;0;1;0;0;0;0;1;0;1;2;2;0;1;1;2;1;1;2;0;2;1;1;0;1;1;1;2;2;2;1;0;0;0;1;1;0;1;0;0;1;0;1;0;1;1;1;3;2;2;0;0;1;4;2;1;4;1;2;2;2;0;1;1;2;1;0;0;1;1;2;0;1;1;1;0;2;0;0;1;1;1;1;3;0;0;1;1;1;0;0;0;1;1;1;2;0;1
ZNF571_ZNF571.RCADE.bed	0.14331370531707638	6547	45683	2311346	262;275;250;265;286;291;253;265;257;265;225;283;242;251;264;281;272;315;293;265;243;286;291;311;277;273;299;311;253;252;306;263;267;294;296;289;301;281;317;338;310;330;350;320;275;348;354;318;336;364;342;330;323;332;335;332;343;294;352;337;355;311;387;403;370;368;418;458;411;386;334;361;373;502;610;432;372;365;384;376;491;443;405;387;378;381;354;272;359;308;343;347;326;361;348;334;326;322;290;288…
ZFP14_M10309_1.94d.bed	0.14304291287386217	110	769	66072	5;3;2;3;3;3;3;5;1;1;11;5;6;8;4;5;4;4;7;8;6;3;4;3;3;9;6;7;5;2;8;6;4;5;9;4;6;6;6;5;8;4;6;6;5;6;6;6;5;2;6;6;6;7;2;7;3;7;6;6;6;7;7;3;8;7;6;5;11;3;5;9;9;5;8;8;7;4;8;5;10;8;5;6;12;2;7;7;9;4;5;1;10;5;6;5;5;4;3;4;6;5;7;1;5;9;5;4;7;4;4;3;3;6;3;4;5;7;2;6;6;4;4;6;2;3;0;5;3;6;6;3;1;4;5;6;4;2;3;3;0;7;5;3;3;2;6;7;2;4
PRDM9_PRDM9.RCADE.bed	0.14294385432473444	4710	32950	968835	135;131;114;155;158;171;190;153;134;161;153;177;126;158;168;191;173;140;143;168;176;160;167;167;187;132;183;185;171;150;177;174;140;220;209;181;187;199;239;212;194;235;216;220;262;257;279;283;269;272;302;315;267;285;330;293;335;302;358;301;360;368;363;357;380;350;327;364;346;324;269;286;272;226;241;223;252;241;303;306;338;377;330;342;406;325;350;318;295;321;345;336;338;343;301;305;285;276;274;279…
HESX1_M05782_1.94d.bed	0.14285714285714285	6	42	29290	1;0;0;1;1;0;2;0;1;0;0;0;1;0;0;0;0;1;0;0;0;0;0;0;1;0;1;0;0;0;0;0;0;0;0;1;0;1;1;0;0;0;0;0;0;1;0;0;0;0;0;0;1;0;0;1;0;0;1;0;0;0;0;0;0;0;0;0;0;0;0;0;0;0;2;1;1;0;1;0;1;0;0;0;0;0;0;0;1;0;0;0;0;0;0;1;1;0;0;1;0;1;0;0;1;0;0;0;0;0;0;1;0;1;0;1;0;0;1;0;0;0;0;0;0;0;0;0;2;1;0;0;0;0;0;0;0;0;0;0;1;0;0;0;1;0;1;0;0;2
MIXL1_M05906_1.94d.bed	0.14285714285714285	6	42	29290	1;0;0;1;1;0;2;0;1;0;0;0;1;0;0;0;0;1;0;0;0;0;0;0;1;0;1;0;0;0;0;0;0;0;0;1;0;1;1;0;0;0;0;0;0;1;0;0;0;0;0;0;1;0;0;1;0;0;1;0;0;0;0;0;0;0;0;0;0;0;0;0;0;0;2;1;1;0;1;0;1;0;0;0;0;0;0;0;1;0;0;0;0;0;0;1;1;0;0;1;0;1;0;0;1;0;0;0;0;0;0;1;0;1;0;1;0;0;1;0;0;0;0;0;0;0;0;0;2;1;0;0;0;0;0;0;0;0;0;0;1;0;0;0;1;0;1;0;0;2
SMAD1_M09137_1.94d.bed	0.14285714285714285	2	14	25466	1;0;0;0;0;0;0;0;1;0;0;0;0;0;0;0;0;0;0;0;0;0;0;0;0;0;0;0;0;0;0;0;0;0;0;0;0;0;0;0;1;0;0;0;1;0;0;0;1;0;0;0;0;0;0;0;0;0;0;0;0;0;0;0;0;0;0;0;0;1;0;0;0;0;0;0;0;0;0;0;0;0;0;0;0;0;0;0;1;1;0;0;0;0;0;0;0;0;0;0;0;0;0;0;0;0;1;0;0;0;0;0;1;0;0;0;0;0;0;0;0;0;0;0;0;0;0;0;0;0;0;0;0;0;0;0;0;1;0;0;0;0;0;1;0;0;0;0;0;1
MESP1_M08932_1.94d.bed	0.14285714285714285	12	84	33762	2;0;0;0;0;0;0;2;2;0;4;0;0;2;0;0;0;1;3;0;2;3;0;3;0;0;2;0;0;2;2;0;0;0;0;0;2;0;1;0;0;0;0;0;4;0;2;0;0;0;2;2;0;1;0;0;0;0;0;1;0;0;0;2;0;0;0;0;0;0;2;0;2;0;0;0;0;0;0;0;0;0;2;4;0;1;0;0;0;0;1;0;0;0;0;0;0;0;0;0;0;3;2;0;0;0;2;0;0;3;0;0;0;0;0;4;0;0;0;0;0;2;0;0;1;0;0;0;2;2;0;0;0;0;0;0;0;0;0;1;0;0;0;0;0;0;0;0;0;2
BATF_M08500_1.94d.bed	0.14285714285714285	4	28	26186	1;1;1;0;0;0;0;0;0;0;0;0;0;0;0;0;0;0;1;0;0;0;1;0;1;0;0;0;0;0;0;0;0;0;0;0;0;0;0;0;0;1;0;0;0;0;1;0;0;0;1;0;0;1;0;0;1;0;1;1;0;0;0;0;0;0;0;0;0;0;0;0;0;0;0;1;1;0;0;0;0;0;1;0;0;0;1;0;0;0;0;0;0;1;0;0;0;0;0;1;0;0;0;0;0;1;0;0;0;0;1;0;0;0;0;0;0;0;0;0;0;0;0;0;0;0;0;0;1;1;0;0;0;0;0;1;0;0;0;0;1;0;0;0;0;0;0;1;0;1
E2F1_M05625_1.94d.bed	0.14285714285714285	5	35	26095	2;0;0;0;0;0;0;0;0;1;1;0;1;0;0;0;0;1;0;0;1;0;0;0;0;0;0;0;0;0;0;0;0;0;0;0;0;0;0;1;1;0;0;0;0;1;0;0;0;0;0;0;0;0;1;1;0;0;0;1;1;0;0;0;1;0;0;1;0;0;0;0;0;0;2;1;0;0;0;0;0;0;0;0;1;0;0;0;0;0;0;0;1;0;0;0;0;0;1;0;0;0;0;0;0;0;0;0;0;1;0;0;0;1;0;1;2;0;0;0;0;0;1;0;0;0;1;0;0;0;1;0;1;0;1;1;0;0;0;0;0;0;0;0;0;0;0;0;0;1
NKX1-1_M01370_1.94d.bed	0.14285714285714285	6	42	29290	1;0;0;1;1;0;2;0;1;0;0;0;1;0;0;0;0;1;0;0;0;0;0;0;1;0;1;0;0;0;0;0;0;0;0;1;0;1;1;0;0;0;0;0;0;1;0;0;0;0;0;0;1;0;0;1;0;0;1;0;0;0;0;0;0;0;0;0;0;0;0;0;0;0;2;1;1;0;1;0;1;0;0;0;0;0;0;0;1;0;0;0;0;0;0;1;1;0;0;1;0;1;0;0;1;0;0;0;0;0;0;1;0;1;0;1;0;0;1;0;0;0;0;0;0;0;0;0;2;1;0;0;0;0;0;0;0;0;0;0;1;0;0;0;1;0;1;0;0;2
LBX2_M05870_1.94d.bed	0.14285714285714285	6	42	29290	1;0;0;1;1;0;2;0;1;0;0;0;1;0;0;0;0;1;0;0;0;0;0;0;1;0;1;0;0;0;0;0;0;0;0;1;0;1;1;0;0;0;0;0;0;1;0;0;0;0;0;0;1;0;0;1;0;0;1;0;0;0;0;0;0;0;0;0;0;0;0;0;0;0;2;1;1;0;1;0;1;0;0;0;0;0;0;0;1;0;0;0;0;0;0;1;1;0;0;1;0;1;0;0;1;0;0;0;0;0;0;1;0;1;0;1;0;0;1;0;0;0;0;0;0;0;0;0;2;1;0;0;0;0;0;0;0;0;0;0;1;0;0;0;1;0;1;0;0;2
GBX1_M05755_1.94d.bed	0.14285714285714285	6	42	29290	1;0;0;1;1;0;2;0;1;0;0;0;1;0;0;0;0;1;0;0;0;0;0;0;1;0;1;0;0;0;0;0;0;0;0;1;0;1;1;0;0;0;0;0;0;1;0;0;0;0;0;0;1;0;0;1;0;0;1;0;0;0;0;0;0;0;0;0;0;0;0;0;0;0;2;1;1;0;1;0;1;0;0;0;0;0;0;0;1;0;0;0;0;0;0;1;1;0;0;1;0;1;0;0;1;0;0;0;0;0;0;1;0;1;0;1;0;0;1;0;0;0;0;0;0;0;0;0;2;1;0;0;0;0;0;0;0;0;0;0;1;0;0;0;1;0;1;0;0;2
SMAD3_M06083_1.94d.bed	0.14285714285714285	2	14	25466	1;0;0;0;0;0;0;0;1;0;0;0;0;0;0;0;0;0;0;0;0;0;0;0;0;0;0;0;0;0;0;0;0;0;0;0;0;0;0;0;1;0;0;0;1;0;0;0;1;0;0;0;0;0;0;0;0;0;0;0;0;0;0;0;0;0;0;0;0;1;0;0;0;0;0;0;0;0;0;0;0;0;0;0;0;0;0;0;1;1;0;0;0;0;0;0;0;0;0;0;0;0;0;0;0;0;1;0;0;0;0;0;1;0;0;0;0;0;0;0;0;0;0;0;0;0;0;0;0;0;0;0;0;0;0;0;0;1;0;0;0;0;0;1;0;0;0;0;0;1
ONECUT1_M09023_1.94d.bed	0.14285714285714285	1	7	23738	2;0;0;0;0;0;0;0;0;0;0;0;0;0;0;0;0;0;1;0;0;0;0;0;0;0;0;0;0;0;0;0;0;0;0;0;0;1;0;0;0;0;0;0;0;0;0;0;0;0;0;0;0;0;0;0;0;0;0;0;0;0;0;0;0;0;0;0;0;1;0;0;0;0;0;0;0;0;0;0;0;0;0;0;0;0;0;0;0;0;0;0;0;0;0;0;0;0;0;0;0;0;0;0;0;0;0;0;0;0;0;0;0;0;0;0;0;0;0;0;0;0;0;0;0;0;0;0;0;0;0;0;0;0;0;0;0;0;0;0;0;0;0;0;0;0;0;0;0;1
ZNF431_ZNF431.MEME.bed	0.142721217887726	150	1051	79246	3;8;5;3;3;4;6;4;8;12;8;6;3;4;6;3;7;7;7;4;8;6;5;7;5;9;7;8;7;5;2;5;8;9;6;8;6;7;9;5;2;6;4;7;4;5;10;5;11;6;5;12;12;11;12;8;4;10;13;8;6;16;4;10;7;6;16;12;8;7;8;5;12;7;6;6;10;6;17;15;9;14;9;12;10;5;10;6;10;4;12;12;9;10;10;8;4;3;3;4;9;5;7;9;9;5;7;8;5;6;3;7;8;9;8;7;8;7;6;5;6;5;5;7;3;5;7;7;5;1;14;4;10;3;8;5;3;6;5;5;7;4;10;1;4;7;4;2;7;6
STAT2_M06795_1.94d.bed	0.14198782961460446	70	493	60840	3;3;4;4;3;4;4;1;2;4;2;2;3;1;5;1;3;9;4;4;5;5;4;3;7;2;2;2;2;3;2;4;3;2;2;2;2;5;7;1;0;3;1;1;4;2;1;2;9;2;2;4;3;4;2;7;6;4;6;1;2;7;2;7;5;6;4;4;2;7;9;7;2;3;2;7;7;3;1;3;6;4;2;2;8;4;6;1;4;3;4;2;1;3;2;5;2;1;1;4;5;5;4;4;3;3;4;3;0;3;1;1;0;2;4;1;0;4;1;1;0;5;2;2;4;5;4;4;1;7;4;4;5;1;1;1;2;2;5;1;5;2;2;4;5;3;4;1;5;2
ZBTB48_M10336_1.94d.bed	0.14173228346456693	18	127	29290	1;0;0;0;0;1;0;0;1;0;1;2;1;0;1;0;0;2;0;2;3;1;1;0;2;2;1;0;2;2;1;0;1;0;0;3;0;0;2;2;3;1;1;2;0;0;0;0;0;1;3;2;2;2;0;1;1;1;1;2;1;1;2;0;1;1;1;1;1;1;0;1;2;0;0;2;1;2;2;1;2;1;0;2;2;1;1;1;2;0;1;2;1;1;0;0;1;2;1;2;2;0;2;0;0;0;0;0;2;2;1;0;0;0;0;0;1;0;1;0;2;0;0;0;0;0;0;0;1;0;1;0;0;0;0;0;1;1;0;2;0;1;1;0;2;0;0;0;0;1
ZNF675_ZNF675.RCADE.bed	0.14136413641364137	257	1818	102493	7;6;14;13;3;12;9;4;7;6;10;9;7;3;9;11;8;13;9;9;17;12;9;5;17;12;8;15;9;5;10;15;12;16;9;7;8;11;8;14;8;8;15;12;16;12;13;14;14;18;14;15;10;13;16;18;15;14;13;15;18;19;18;23;19;23;20;16;13;12;16;17;19;14;14;14;19;19;20;10;19;19;13;24;17;22;22;14;14;20;22;19;17;19;13;7;11;11;14;17;16;11;12;12;9;7;7;15;11;5;9;14;10;15;12;14;9;13;14;7;9;15;10;12;11;12;8;9;5;8;8;9;9;7;10;8;10;9;7;15;8;6;6;9;3;9;7;8;3;7
ASCL1_M08476_1.94d.bed	0.14058106841611998	150	1067	77677	10;2;5;4;0;4;11;4;4;9;10;2;4;4;5;3;4;5;7;8;10;1;6;2;8;14;1;7;5;12;3;5;6;2;11;2;6;10;4;4;9;12;13;17;9;7;11;12;4;6;10;7;12;5;6;13;5;14;10;11;10;7;12;11;11;12;14;12;8;8;7;8;8;14;11;10;4;9;18;6;9;10;9;5;7;14;12;15;10;13;12;11;7;6;11;7;9;17;2;3;6;4;9;10;3;5;8;11;7;5;3;2;5;7;8;6;8;6;2;4;9;5;5;4;7;3;3;5;10;2;0;3;5;4;8;9;4;6;6;3;2;1;3;0;5;1;7;8;8;5
ZNF331_ZNF331.RCADE.bed	0.14037122969837587	121	862	80255	8;5;4;1;7;7;5;10;3;6;8;5;3;7;7;5;3;4;3;9;2;8;7;3;4;6;5;6;5;5;2;4;4;5;4;5;4;9;3;4;5;3;7;4;7;4;10;5;5;2;3;9;8;8;9;7;5;10;5;9;10;5;4;8;8;5;8;9;12;6;10;6;8;9;2;9;12;6;9;8;2;6;6;8;4;3;12;12;7;2;5;3;5;7;4;5;6;7;6;6;10;6;8;9;3;4;5;5;7;6;5;8;4;7;4;8;4;3;5;7;6;5;7;5;9;3;4;6;6;3;3;5;2;2;6;1;4;4;6;3;8;3;5;5;10;4;4;6;6;2
ZNF771_M09401_1.94d.bed	0.14035087719298245	8	57	28584	2;0;0;0;0;0;1;0;0;0;1;1;0;0;0;0;1;0;1;0;0;0;1;0;1;1;0;0;0;1;1;0;0;0;0;1;0;0;0;1;0;1;0;1;0;1;1;2;0;1;0;1;0;0;0;0;0;0;0;0;1;1;0;2;0;0;1;2;0;0;0;1;1;0;1;0;1;0;0;1;0;0;1;1;0;0;1;0;0;1;0;0;0;1;0;0;0;0;1;0;0;1;1;0;1;0;1;0;0;0;1;0;0;1;1;0;0;0;0;0;0;0;0;0;0;0;0;0;2;1;0;0;1;0;0;0;0;1;1;0;0;0;1;0;0;0;0;0;0;2
NFKB1_M10276_1.94d.bed	0.14029180695847362	125	891	65024	3;4;4;3;5;6;8;3;4;5;4;3;2;4;5;4;6;7;5;3;2;2;6;3;6;7;4;4;7;8;2;4;3;1;5;3;7;3;3;12;9;6;8;7;3;11;12;7;5;9;5;9;17;6;5;2;10;6;12;7;11;10;5;5;8;10;7;9;5;8;5;7;9;11;7;5;9;7;14;9;7;8;8;6;9;7;10;7;10;10;7;12;5;5;7;8;11;13;7;5;5;5;5;9;5;9;8;4;4;10;7;8;5;4;6;4;5;5;3;1;8;6;3;5;4;3;3;6;7;8;2;5;1;5;4;5;1;1;5;3;3;7;4;5;0;3;0;3;4;5
ZNF264_ZNF264.RCADE.bed	0.14012738853503184	154	1099	99013	5;4;8;6;8;9;7;10;7;7;9;11;8;9;7;8;12;7;2;7;9;7;5;9;7;8;12;9;5;5;2;4;13;11;6;7;4;6;6;12;12;3;8;4;10;9;8;8;10;2;8;6;6;10;12;8;7;14;9;6;10;10;7;8;4;8;10;12;18;5;11;3;12;11;12;8;13;7;4;12;8;8;8;8;5;11;9;12;11;11;9;4;7;12;2;8;6;6;5;9;3;4;8;2;7;6;7;5;6;6;1;2;3;9;12;9;4;7;8;7;3;11;11;4;9;7;4;5;4;8;5;6;8;4;4;7;1;7;7;10;6;7;4;4;6;6;7;4;6;5
ZNF573_ZNF573.RCADE.bed	0.1397712833545108	110	787	78327	6;3;6;6;4;8;3;4;5;3;8;6;7;4;6;8;6;3;7;4;4;4;3;4;7;5;5;4;4;3;5;3;7;7;7;3;2;4;5;2;5;4;6;2;6;5;5;5;3;4;2;5;4;1;8;6;9;4;4;6;4;6;10;6;7;12;2;10;10;6;7;1;6;10;6;5;5;4;4;9;9;9;5;9;8;4;8;7;4;5;5;7;4;8;4;6;7;8;10;4;2;7;3;6;2;8;6;4;4;7;4;4;4;5;5;8;5;3;4;6;8;4;5;5;6;5;9;4;4;2;4;7;3;4;6;7;5;5;4;3;7;5;4;9;2;1;2;4;1;4
ZNF223_ZNF223.MEME.bed	0.13948717948717948	136	975	84411	2;7;5;6;5;2;6;5;2;4;7;3;4;5;4;3;3;7;4;12;8;4;4;7;4;8;6;3;3;2;7;2;3;7;4;5;6;8;3;5;8;8;7;5;5;5;10;9;4;12;11;6;10;9;13;10;5;7;8;11;10;11;15;11;11;19;15;2;8;6;10;7;12;8;6;6;6;5;11;17;6;11;15;14;14;15;11;10;11;16;5;12;4;10;7;5;6;10;6;6;5;6;8;7;2;3;7;6;5;1;5;7;6;4;7;4;4;5;11;3;1;3;4;3;4;4;2;8;3;4;5;6;5;6;2;4;4;4;4;2;4;3;10;4;4;4;0;1;4;8
KLF1_M08888_1.94d.bed	0.13904494382022473	396	2848	198742	17;17;14;12;17;11;16;13;18;16;21;13;10;11;13;21;16;20;18;21;20;16;19;16;20;23;15;15;21;16;15;17;14;20;16;26;24;22;20;20;15;20;13;11;14;13;25;25;28;19;16;20;19;21;24;19;12;16;15;15;14;25;22;20;15;27;25;25;28;28;31;25;30;20;25;20;34;33;21;26;15;21;33;29;23;26;19;30;21;15;10;26;29;13;18;17;17;24;14;16;18;21;13;13;19;16;13;13;16;17;21;15;23;17;25;22;22;18;18;20;18;26;16;14;18;13;17;24;11;15;14;27;26;…
PATZ1_M04345_1.94d.bed	0.1384180790960452	343	2478	91014	20;7;10;10;12;11;11;12;13;10;13;17;18;16;10;14;12;6;15;14;13;18;11;16;16;10;12;17;14;11;9;14;12;11;13;16;17;12;24;9;13;15;13;18;14;17;18;24;22;14;18;21;26;25;21;22;28;26;17;17;35;26;34;25;27;32;27;29;26;19;22;25;19;18;18;14;27;26;28;17;25;22;18;25;32;12;22;24;19;26;17;20;11;28;26;15;16;20;19;19;16;29;18;22;14;15;13;16;16;15;16;12;10;16;14;14;19;12;10;11;12;14;15;11;10;15;16;10;16;12;11;8;15;10;7;…
SCRT2_M06080_1.94d.bed	0.13836477987421383	22	159	35509	1;1;0;0;1;2;2;0;2;1;2;4;1;1;1;0;1;2;3;1;0;1;1;1;1;0;2;2;1;1;2;3;2;1;1;1;0;1;0;1;3;0;1;2;1;0;1;1;2;3;0;1;0;2;0;1;1;2;0;2;1;0;1;1;1;3;0;0;0;3;0;3;2;1;1;3;0;1;2;2;1;0;1;1;1;1;0;1;0;1;0;1;1;0;2;1;0;1;1;1;0;0;3;0;2;0;2;0;1;2;2;1;0;0;0;1;1;1;1;2;1;1;5;2;2;1;0;0;1;0;0;0;0;0;0;0;1;0;1;0;0;3;0;3;0;1;2;0;0;4
WT1_M00579_1.94d.bed	0.13819691577698695	233	1686	56538	4;3;5;7;4;7;7;8;7;7;8;9;4;8;9;7;7;12;5;6;9;6;7;8;8;8;10;15;16;13;11;8;12;12;9;12;14;10;7;8;9;11;12;11;7;13;10;14;20;17;14;11;12;9;16;16;15;13;27;7;22;21;16;18;21;24;20;17;24;18;10;20;9;9;12;15;14;14;14;17;18;13;16;12;20;18;16;26;15;17;12;16;20;21;23;16;21;12;13;15;18;11;15;10;12;12;15;16;9;12;7;3;8;8;9;9;6;6;4;13;6;15;10;4;6;8;11;6;5;8;9;8;9;7;3;9;4;5;8;11;14;7;4;3;2;5;4;8;1;6
TBX15_M09201_1.94d.bed	0.1380952380952381	29	210	47051	4;1;0;0;0;3;4;0;2;2;0;3;2;4;0;1;0;2;2;1;1;0;1;0;0;1;1;2;0;0;2;1;1;1;3;0;2;3;0;1;2;5;0;0;0;0;1;0;0;0;0;1;1;1;2;1;0;0;2;2;1;3;2;2;0;0;1;1;2;0;3;0;2;3;3;0;1;2;2;1;2;4;2;1;3;0;0;0;0;3;0;0;0;2;1;1;2;2;0;1;1;2;1;2;2;1;4;2;2;1;1;0;3;1;1;1;2;2;3;1;2;1;1;1;1;3;2;2;1;3;0;2;2;4;1;1;1;4;1;1;1;4;2;4;2;3;1;0;2;1
ZBTB49_M06234_1.94d.bed	0.13793103448275862	20	145	32911	3;0;1;3;1;1;0;3;0;1;1;3;1;1;0;0;1;0;1;2;0;0;3;2;2;0;1;0;1;0;1;0;1;2;1;0;1;0;0;3;3;4;1;0;0;1;1;1;1;2;1;1;2;0;1;2;0;0;2;0;1;1;0;3;2;3;1;2;1;2;2;1;1;2;0;0;4;0;0;0;2;2;1;0;1;1;3;1;1;2;1;1;0;1;1;1;0;2;0;1;1;0;0;2;1;0;0;0;0;1;0;0;1;0;0;1;1;1;1;2;2;1;0;1;1;0;1;2;0;1;0;1;0;0;1;1;1;1;0;0;1;1;1;0;0;0;0;1;1;1
RBAK_RBAK.RCADE.bed	0.13762847831536726	549	3989	172359	21;21;17;14;23;15;28;26;17;25;19;19;19;26;18;15;23;17;36;19;19;13;23;21;23;17;28;23;23;24;22;25;29;24;21;27;29;30;35;15;29;33;32;25;28;34;29;29;31;35;38;39;29;30;38;31;35;40;40;53;41;36;37;35;40;47;37;44;35;41;35;41;27;26;25;34;31;35;32;40;43;27;50;44;45;39;44;45;39;37;24;36;45;36;24;37;32;31;29;20;30;19;25;21;17;19;33;25;25;26;25;35;30;27;20;16;17;18;17;21;22;20;22;13;15;13;17;15;16;24;14;12;8;1…
ZNF490_M10444_1.94d.bed	0.13756613756613756	52	378	54772	4;0;4;4;2;4;6;1;3;2;6;2;2;5;2;1;2;2;3;2;2;4;3;5;3;1;3;2;4;1;2;1;4;5;2;2;3;3;2;2;2;3;0;3;3;2;3;2;3;3;3;1;2;3;1;2;1;1;5;1;4;1;3;4;2;2;3;2;3;2;2;4;6;5;2;4;4;3;2;1;2;6;3;4;2;5;1;1;3;1;1;4;1;2;3;5;3;3;5;3;1;6;3;1;0;2;3;4;4;2;3;1;3;1;1;3;0;4;1;2;0;1;2;1;2;5;1;3;2;2;1;2;3;3;0;1;6;0;2;5;1;2;0;2;0;1;3;3;3;3
HNF4A_M05803_1.94d.bed	0.13756613756613756	26	189	37818	5;1;1;1;0;2;1;2;2;0;0;0;2;0;1;1;1;2;1;2;0;0;3;2;1;2;2;1;1;0;0;1;0;0;2;2;1;3;3;2;2;2;2;0;0;0;2;2;1;1;0;0;1;2;1;1;4;1;2;2;1;1;0;2;1;1;1;1;2;1;0;5;1;1;4;0;3;1;1;1;2;1;1;2;1;2;2;5;1;1;0;2;2;1;1;0;2;2;2;1;2;2;0;0;2;0;1;2;1;0;1;0;3;0;0;2;0;0;0;2;1;0;1;4;3;1;1;1;2;0;0;1;3;1;1;2;1;1;1;0;1;1;0;3;0;1;0;0;0;3
ZNF620_ZNF620.RCADE.bed	0.13747016706443915	288	2095	77904	18;25;15;12;23;20;23;19;17;13;6;22;23;22;19;14;15;10;15;12;10;10;17;12;8;9;9;7;10;15;14;13;24;19;16;22;23;22;22;12;23;19;14;14;12;20;15;8;13;13;15;9;11;14;20;17;13;16;11;18;20;16;25;26;22;25;16;27;20;19;17;19;15;10;7;8;11;23;18;13;30;22;21;18;18;12;11;19;12;12;11;13;14;18;10;10;14;17;14;11;11;14;9;14;7;10;14;10;11;11;10;15;12;18;15;19;14;14;9;18;7;9;6;9;6;2;3;7;8;8;7;7;7;10;10;16;8;7;11;8;5;14;10…
PPARA_M09922_1.94d.bed	0.13705583756345177	27	197	36626	2;2;1;0;0;2;1;1;0;3;2;1;0;0;3;4;2;0;2;2;0;0;0;1;2;0;0;2;0;0;2;1;2;0;0;1;0;2;0;0;0;1;0;2;1;2;1;3;1;1;0;0;0;3;0;2;3;1;1;1;0;4;2;1;1;2;2;0;3;2;1;4;2;2;0;3;0;3;4;0;0;2;0;2;0;2;1;2;1;2;0;4;1;4;1;0;2;1;0;0;0;0;0;1;1;2;5;0;4;2;4;1;1;0;1;1;0;1;1;2;0;1;1;0;1;4;2;6;0;0;1;1;0;3;0;2;2;3;0;0;5;0;0;0;4;1;1;1;0;5
ZNF444_M09371_1.94d.bed	0.13700470114170585	2040	14890	465526	97;86;65;73;68;85;71;81;76;93;94;90;79;91;64;82;69;82;62;84;80;84;70;78;92;70;75;87;71;72;83;81;70;103;85;75;75;91;98;79;89;87;74;93;95;85;116;113;114;92;133;145;122;111;125;137;174;146;138;120;182;148;149;167;182;167;152;160;148;131;147;155;100;110;95;82;126;146;138;126;131;142;154;151;159;155;134;129;149;161;147;144;154;145;144;133;113;97;109;143;105;118;94;89;88;104;93;78;80;65;71;75;66;83;73;…
ZNF248_ZNF248.RCADE.bed	0.13673805601317957	83	607	62824	4;5;2;4;5;5;1;5;5;3;6;2;4;2;4;7;3;3;4;4;9;4;5;0;8;6;4;8;5;8;6;7;6;7;4;2;6;0;3;7;3;6;5;5;3;5;3;3;11;5;4;4;1;3;3;5;2;4;4;5;6;6;11;3;8;5;4;2;3;4;3;9;8;7;7;11;6;5;3;5;4;2;1;3;2;0;4;3;2;3;5;5;2;2;7;3;4;7;4;1;2;1;3;3;4;3;3;8;4;2;4;0;3;4;5;1;2;2;1;5;0;3;5;7;4;4;2;6;2;5;3;3;5;5;2;4;3;3;5;4;3;1;4;2;4;4;1;2;1;2
ZNF134_M10355_1.94d.bed	0.1364522417153996	70	513	52930	3;2;3;1;5;4;3;3;3;3;3;1;4;5;6;4;2;1;0;3;5;3;3;0;1;5;4;1;3;1;1;4;3;0;2;5;3;0;4;3;0;4;7;6;4;4;7;6;5;2;6;4;7;8;3;7;5;6;6;3;4;7;4;7;1;6;4;1;6;5;9;7;5;2;2;6;2;4;1;4;8;3;4;4;5;3;3;3;4;3;2;4;13;10;4;7;6;8;4;5;5;2;5;4;5;4;3;5;3;4;1;1;1;3;4;0;2;1;2;2;2;1;4;2;3;4;1;0;1;3;0;3;4;2;3;1;1;0;3;1;0;3;3;1;2;1;2;0;3;1
DBP_M05613_1.94d.bed	0.13636363636363635	3	22	25294	1;0;0;0;0;0;0;0;0;0;1;0;0;0;0;0;0;0;0;0;0;0;0;0;0;0;0;0;0;1;0;0;1;0;0;0;0;0;0;0;0;0;0;1;2;0;0;0;0;0;2;0;0;0;0;0;0;0;0;0;0;0;0;0;0;0;0;0;0;0;0;0;0;2;0;0;0;0;0;0;0;0;0;3;0;0;0;0;0;0;3;0;0;0;0;0;0;0;0;0;0;0;0;0;0;0;0;0;0;0;0;0;0;0;0;1;0;0;0;0;0;0;1;0;0;0;0;0;0;0;0;0;0;0;0;0;0;0;0;0;0;0;0;0;0;0;0;0;0;2
PURA_M06743_1.94d.bed	0.1363483636852362	2029	14881	483470	69;58;59;71;76;72;72;81;71;86;69;71;78;96;66;65;65;65;67;59;68;76;84;83;87;70;69;80;80;74;94;99;85;99;74;95;83;87;103;87;91;83;82;112;90;95;99;143;121;114;117;162;107;151;135;139;146;136;118;134;149;188;156;160;163;160;148;156;136;145;117;123;124;121;82;101;107;111;137;163;149;152;147;146;175;178;176;139;139;169;132;150;153;126;126;110;120;117;136;155;126;136;123;103;110;98;105;92;85;84;95;90;62;…
ATOH7_M09989_1.94d.bed	0.13580246913580246	33	243	41778	7;2;1;1;0;2;7;1;0;1;3;0;0;0;1;0;3;0;0;1;1;3;3;3;0;0;2;4;2;3;1;1;3;0;3;0;1;0;1;1;1;1;1;1;0;3;4;1;0;4;3;1;1;1;1;0;1;1;1;2;3;2;2;3;1;2;0;1;4;2;4;2;3;0;2;3;0;1;4;0;3;2;2;0;0;1;2;1;3;2;0;3;1;3;1;1;2;3;2;0;1;1;0;1;1;0;0;2;0;1;1;0;3;0;1;2;2;0;3;1;1;3;2;2;5;1;3;7;5;0;2;1;2;3;2;2;2;1;2;2;1;0;2;2;1;2;0;2;2;1
ZNF543_M10366_1.94d.bed	0.13562913907284768	512	3775	165816	16;16;25;14;17;19;22;20;21;21;17;19;23;13;22;19;21;25;21;23;32;15;30;15;26;33;21;22;21;23;37;21;25;18;22;22;22;28;25;27;38;31;28;34;18;32;27;29;27;24;29;27;27;18;21;30;34;28;34;28;32;36;46;38;32;32;31;34;36;33;39;29;31;33;20;40;38;23;37;31;35;38;29;36;26;31;37;31;28;26;29;33;30;30;37;20;28;27;26;31;28;27;27;37;39;28;24;24;29;32;18;22;26;18;24;30;22;17;13;21;19;19;24;27;22;21;18;20;20;19;16;17;17;…
RORA_M06061_1.94d.bed	0.13559322033898305	32	236	44122	2;2;0;3;0;1;0;1;0;2;2;1;2;3;2;3;1;1;3;4;1;4;2;2;1;4;0;3;0;0;2;1;1;2;0;2;0;2;2;1;3;1;2;4;1;0;1;1;1;0;0;1;2;1;1;2;2;3;2;2;0;3;1;0;1;3;3;1;2;2;5;1;1;2;5;3;1;0;3;3;0;1;2;0;3;3;1;1;1;2;1;0;1;2;0;3;1;3;2;3;2;1;2;2;2;3;0;4;0;3;0;1;3;3;3;0;0;2;1;2;3;1;1;2;2;2;1;1;0;1;0;0;2;1;2;3;1;0;1;1;2;1;1;1;1;2;0;2;0;3
DUX1_M03009_1.94d.bed	0.13513513513513514	5	37	30580	1;1;0;0;0;0;0;0;0;0;0;0;0;0;0;1;0;0;0;1;1;0;0;2;0;0;0;0;0;0;1;0;0;2;0;0;1;0;0;0;0;1;1;0;0;0;0;0;1;0;0;0;0;0;1;0;0;1;0;0;0;0;0;0;0;0;1;0;1;0;0;0;0;0;1;0;0;0;0;0;0;0;1;1;0;0;0;1;0;0;0;1;0;0;0;0;0;0;0;0;0;0;0;1;3;1;0;0;0;0;0;0;0;0;0;0;0;0;0;0;0;0;1;0;0;0;0;0;0;0;0;0;0;0;0;1;1;2;0;0;0;0;0;0;0;1;0;0;1;1
ZNF621_ZNF621.MEME.bed	0.13494809688581316	78	578	71521	5;5;3;1;2;4;5;3;2;5;7;5;3;3;3;3;5;5;5;4;6;5;7;5;5;5;0;6;5;3;1;6;4;3;7;4;4;7;3;3;0;4;5;5;3;5;2;5;5;2;2;2;7;0;2;3;1;3;3;3;3;3;2;2;5;4;3;3;6;7;1;5;2;6;9;5;4;7;6;5;4;4;4;10;5;4;2;3;4;3;5;3;3;5;3;5;3;2;6;2;7;4;5;6;4;4;3;5;2;8;3;7;2;7;4;2;2;4;2;5;1;0;2;2;6;5;3;1;5;1;5;7;2;2;4;4;3;2;2;3;0;3;4;2;5;4;2;5;4;5
FOXA1_M08669_1.94d.bed	0.1349206349206349	17	126	36739	2;0;0;0;0;0;0;0;2;0;1;1;1;0;0;1;0;2;3;3;0;2;0;0;0;0;0;1;1;0;1;0;1;0;4;0;0;2;0;0;0;0;0;0;0;4;0;1;3;1;1;3;0;1;0;1;1;1;2;0;4;1;0;0;0;0;1;1;0;0;0;2;2;3;0;0;0;1;4;1;2;0;1;0;2;1;1;3;1;0;1;4;0;0;2;1;0;0;0;0;0;1;0;3;1;0;1;3;0;0;1;2;0;6;0;2;2;1;1;1;1;0;0;0;0;0;0;0;0;0;1;0;2;2;0;0;1;0;0;0;0;1;1;2;0;0;2;0;0;1
NFKB2_M08965_1.94d.bed	0.1347708894878706	50	371	47601	3;2;5;2;2;5;8;2;3;2;1;1;3;4;2;2;0;7;1;1;2;1;1;1;1;1;2;0;4;3;1;4;1;2;1;2;2;0;4;7;3;1;3;0;0;6;3;4;2;3;3;2;3;3;5;2;2;2;2;4;2;4;2;2;3;3;2;3;1;3;2;3;4;3;4;1;3;5;6;1;3;5;3;4;7;4;5;3;3;4;3;7;3;2;1;4;3;1;4;3;2;2;1;3;1;5;2;0;6;1;1;3;2;2;3;0;3;1;2;0;3;3;2;1;2;2;1;1;2;3;2;3;4;4;1;0;0;1;2;0;0;6;1;2;0;0;0;3;1;2
ZNF615_ZNF615.MEME.bed	0.1346153846153846	21	156	45087	1;0;3;0;1;0;0;3;1;1;0;1;3;1;1;3;0;0;0;1;3;0;1;0;2;2;0;3;2;2;0;0;1;0;1;2;2;1;1;2;0;1;0;1;0;1;0;4;0;0;4;1;0;1;1;0;0;1;1;0;0;1;0;0;1;1;0;0;1;4;1;1;0;1;2;1;1;2;1;2;2;1;0;2;0;1;0;0;2;1;1;1;2;0;1;0;1;2;1;1;1;1;0;2;2;0;0;1;0;2;2;1;2;0;2;2;1;0;0;1;0;1;0;0;1;0;4;2;0;1;2;2;1;0;2;2;2;1;1;1;2;1;1;2;2;1;1;1;0;1
ZNF816_M10368_1.94d.bed	0.1345679012345679	109	810	68184	4;6;4;6;2;6;5;3;4;2;9;7;2;6;4;6;4;6;6;7;4;2;3;4;7;4;6;9;4;4;5;6;9;5;4;6;3;5;6;2;2;5;6;4;3;8;4;10;5;2;5;7;7;3;7;4;6;9;8;8;4;6;3;7;4;10;4;7;10;14;7;4;6;6;6;2;7;5;4;5;4;11;10;13;3;4;3;7;15;8;4;3;7;7;4;9;10;3;4;3;8;5;5;5;6;7;5;5;11;2;3;2;5;3;3;5;3;7;2;3;6;8;2;6;5;4;8;4;6;2;5;4;4;8;5;4;4;7;6;4;8;5;3;2;5;5;5;5;5;6
ZNF707_ZNF707.RCADE.bed	0.1344364012409514	130	967	73698	9;5;8;10;4;9;3;4;4;13;4;8;7;3;7;7;5;7;3;6;4;1;6;8;8;6;2;5;7;8;5;3;3;5;3;9;5;4;4;4;8;5;4;8;8;8;6;7;4;6;9;12;13;9;9;7;11;7;9;4;6;13;10;10;7;9;13;10;9;10;7;7;8;7;3;7;7;5;8;10;19;9;5;10;11;8;10;7;7;12;11;8;12;9;13;5;8;10;6;5;8;3;8;1;8;5;2;5;7;3;3;3;6;4;7;6;2;4;4;8;6;5;6;7;3;7;4;8;7;5;9;6;2;2;2;6;2;7;2;1;3;2;4;2;2;9;4;5;5;5
GLI1_M08727_1.94d.bed	0.13404255319148936	63	470	49564	5;1;3;3;0;3;3;2;1;0;2;1;0;2;3;4;1;6;2;1;7;5;5;0;2;3;3;6;3;4;5;2;0;1;4;2;2;2;4;4;3;2;2;2;1;3;3;4;4;2;2;3;4;3;3;7;4;1;1;3;3;2;3;7;5;1;8;3;7;4;5;5;4;4;3;4;6;4;4;1;5;2;1;4;7;7;6;6;4;2;4;4;4;4;2;5;4;2;3;3;1;4;6;3;4;3;1;4;1;2;4;3;1;4;2;4;2;5;4;3;4;4;5;4;4;5;1;4;5;1;3;4;3;1;2;3;3;3;2;1;1;2;2;3;2;2;1;3;2;2
ZNF436_M10428_1.94d.bed	0.13390501319261214	203	1516	110738	5;12;8;8;10;12;8;9;4;9;12;11;15;5;8;8;5;8;16;6;12;10;6;4;3;5;8;11;9;14;11;6;11;7;12;10;10;7;9;10;11;8;8;10;16;13;10;13;6;12;11;7;12;16;13;13;10;16;11;9;13;10;9;15;9;13;16;8;20;17;10;12;10;14;8;14;10;13;12;11;12;20;15;18;15;19;17;10;15;4;9;13;7;11;9;14;9;19;9;11;8;8;15;12;9;11;11;11;3;13;10;7;10;8;8;13;5;14;8;16;4;8;9;10;6;7;9;6;7;5;9;5;6;5;13;12;8;10;6;9;11;5;5;7;4;16;6;9;14;5
NR3C1_M05958_1.94d.bed	0.13385826771653545	17	127	37443	2;0;0;4;0;0;7;0;0;0;0;0;2;0;4;1;0;2;0;0;1;8;2;0;0;0;0;1;0;0;0;0;2;0;0;0;2;0;0;0;0;0;1;2;3;1;0;2;0;0;2;0;0;0;0;0;2;0;2;2;1;0;0;0;0;1;0;0;2;0;0;2;2;2;0;0;0;2;0;4;1;0;0;1;2;0;2;2;0;0;0;0;3;0;0;0;2;0;0;0;2;0;2;0;0;2;0;0;1;2;2;0;0;0;0;0;1;2;2;2;0;0;1;2;2;0;0;0;0;2;0;0;0;0;2;1;0;0;1;0;2;0;0;4;2;0;2;0;2;1
ATOH7_M08749_1.94d.bed	0.13333333333333333	6	45	26290	1;0;0;0;0;0;0;0;0;0;1;0;0;0;0;0;0;1;1;1;0;0;0;1;0;0;0;0;1;0;0;0;0;1;0;0;0;2;0;0;0;0;2;1;0;1;0;1;2;0;0;0;1;0;0;0;1;0;0;0;0;0;0;0;1;1;0;0;0;1;0;2;0;0;0;0;1;0;0;1;0;0;0;2;0;0;1;1;0;0;0;0;0;0;0;1;3;0;3;0;0;0;0;1;0;0;0;0;0;0;0;0;0;1;0;0;0;0;0;0;0;0;0;0;0;1;0;0;0;0;0;0;0;0;0;1;0;1;0;0;1;0;0;0;0;0;0;0;0;1
ZBTB20_M09294_1.94d.bed	0.13333333333333333	2	15	25894	1;1;0;0;0;1;0;0;1;0;2;0;0;0;0;0;0;0;0;0;0;0;0;0;0;0;0;0;0;0;0;0;0;0;0;0;0;1;0;0;1;0;0;0;0;0;0;0;0;0;0;0;0;0;0;0;0;0;0;0;2;0;0;0;0;0;0;0;0;0;0;0;0;1;0;0;0;0;0;0;0;0;0;0;0;0;0;0;0;0;0;0;0;0;0;0;0;0;0;0;0;0;0;0;1;0;0;0;0;0;0;0;0;0;0;0;0;0;0;0;0;0;0;0;0;0;0;0;0;0;0;0;1;0;0;0;0;0;0;0;0;0;0;0;0;0;0;0;0;1
SOX1_M02182_1.94d.bed	0.13333333333333333	14	105	34452	1;0;1;2;1;1;1;1;0;1;0;2;0;1;1;1;1;0;0;0;1;0;0;0;1;0;1;1;2;0;0;2;2;0;0;0;2;0;0;1;0;0;1;1;2;1;0;0;3;0;0;0;1;0;1;1;0;0;0;1;1;1;1;1;0;1;1;0;0;0;1;2;2;0;0;2;2;0;1;0;1;1;1;0;0;2;0;0;0;1;1;1;0;0;1;0;0;2;0;1;0;0;0;2;1;0;0;0;0;1;0;2;2;0;0;3;0;1;1;0;0;0;1;2;1;0;0;0;0;0;0;0;0;0;3;0;0;0;2;2;3;1;1;0;1;3;1;0;0;2
OVOL2_M09039_1.94d.bed	0.13333333333333333	2	15	25048	1;0;0;0;0;1;0;1;0;0;1;0;0;0;0;0;0;0;0;0;0;0;1;0;0;0;0;0;0;0;0;0;1;0;0;0;0;0;0;0;0;0;0;2;0;0;0;0;0;0;0;0;0;0;0;0;0;0;0;0;0;0;0;0;0;0;1;0;0;0;0;0;0;0;0;1;0;0;0;0;0;0;0;0;0;0;0;0;0;0;0;0;0;0;0;0;0;0;0;0;0;0;0;0;0;0;0;1;0;0;0;0;0;1;0;0;0;0;0;0;0;0;0;0;0;0;0;0;0;1;0;0;0;0;0;0;0;0;0;0;0;0;0;0;0;0;0;0;0;1
RORA_M10287_1.94d.bed	0.13333333333333333	8	60	31494	1;0;2;2;0;0;1;0;1;1;0;1;0;0;0;1;0;3;1;0;0;1;0;0;0;0;0;0;0;0;0;1;0;1;0;1;0;0;0;2;0;0;0;1;0;0;0;0;1;0;0;1;1;1;1;1;0;0;1;0;2;0;0;0;0;0;1;1;0;0;2;1;0;0;1;1;0;0;0;0;0;0;1;0;0;0;1;0;0;0;0;0;1;3;0;0;0;0;0;0;0;0;0;0;1;0;0;0;0;0;1;0;0;0;1;0;1;0;0;1;0;1;1;0;1;0;0;0;0;0;0;0;0;0;0;1;0;0;1;1;0;0;1;1;0;1;1;0;0;1
SKOR1_M09133_1.94d.bed	0.13333333333333333	4	30	27692	1;0;0;0;0;0;0;0;0;1;0;1;0;0;0;0;0;0;0;0;0;0;0;0;0;0;0;0;1;0;1;0;0;0;0;0;0;2;1;0;1;0;0;1;0;1;0;1;0;0;0;0;0;0;0;0;0;0;0;0;0;0;1;0;0;1;0;0;0;0;0;1;0;0;1;0;1;0;0;0;0;1;0;0;0;1;0;0;0;0;0;1;0;0;0;0;0;0;0;1;0;1;0;0;0;0;0;0;0;0;0;0;0;0;0;0;0;0;1;1;1;0;0;0;0;0;0;0;0;0;0;0;0;0;0;1;0;0;0;0;0;0;2;0;0;0;0;0;0;1
BCL11A_M05292_1.94d.bed	0.1332312404287902	87	653	75793	4;6;4;3;3;3;5;7;3;2;8;6;6;3;4;5;4;10;3;2;3;8;0;4;10;8;3;3;3;6;2;3;3;5;2;4;6;5;6;4;1;5;4;4;4;6;3;4;2;4;4;5;8;3;1;5;9;7;5;5;3;5;3;7;2;4;1;2;6;6;3;5;4;6;7;3;5;7;9;7;3;4;11;3;9;5;3;4;2;3;4;7;2;7;4;3;5;7;3;8;6;2;5;4;5;4;3;8;3;5;2;5;2;5;1;8;2;3;3;3;5;2;1;5;6;6;5;2;2;5;3;6;5;7;0;1;6;6;1;1;3;4;3;3;6;5;3;3;5;3
TP53_M06704_1.94d.bed	0.1329243353783231	65	489	57678	4;3;1;1;3;3;4;0;5;3;2;2;1;2;1;0;8;1;0;1;3;2;1;5;2;3;3;2;2;4;4;4;1;5;6;2;8;2;4;6;6;7;2;2;4;0;2;1;2;1;2;2;1;5;1;7;3;2;4;8;6;5;5;3;2;6;7;6;13;3;2;3;4;7;6;3;3;2;3;3;3;2;1;4;3;4;10;7;10;3;3;6;1;4;1;2;3;3;3;1;4;3;7;2;4;2;2;3;0;2;3;3;4;6;5;3;0;3;4;2;4;2;4;2;1;0;2;1;2;4;2;6;3;2;1;2;4;2;2;1;2;4;1;5;9;3;3;1;3;6
SNAI1_M09139_1.94d.bed	0.1328125	51	384	47863	4;1;5;3;0;2;2;3;0;3;3;1;5;4;1;6;2;1;1;3;2;6;1;2;2;2;1;0;1;4;2;1;1;4;2;2;3;0;1;4;1;2;1;2;1;1;4;0;2;3;3;4;2;1;4;4;4;4;4;2;2;3;3;1;1;4;4;4;5;2;3;2;5;0;3;3;5;2;1;4;6;4;4;5;2;4;5;3;7;0;7;5;2;3;5;3;0;3;1;4;0;7;3;3;3;3;3;3;2;1;3;1;5;1;3;2;0;3;6;4;3;4;1;3;1;3;1;3;1;0;0;2;2;1;2;1;1;2;3;2;3;3;2;2;1;2;1;2;1;4
NFKB1_M05943_1.94d.bed	0.1323251417769376	70	529	56766	4;5;2;2;6;6;2;2;2;5;2;2;1;4;3;2;5;3;3;2;0;2;0;4;2;3;3;0;1;2;0;3;2;0;8;0;4;2;4;10;7;2;4;0;4;10;3;3;5;2;8;5;9;4;0;4;6;2;4;6;6;4;2;2;3;10;6;5;2;9;0;4;8;2;4;5;6;0;14;2;1;4;3;5;8;2;3;3;7;9;8;3;4;0;2;3;3;3;5;8;2;1;0;4;4;1;3;4;0;4;0;10;5;3;2;2;4;7;4;0;2;5;1;2;0;6;2;6;6;4;2;3;2;4;2;2;2;2;2;1;1;2;9;2;4;1;4;0;6;4
JUN_M10269_1.94d.bed	0.1320754716981132	7	53	26613	1;0;0;0;0;0;1;0;0;0;1;0;0;0;0;0;0;0;0;0;0;1;0;0;0;0;0;0;0;1;0;0;0;1;0;0;0;0;0;1;0;0;0;0;0;0;0;0;0;0;0;0;1;0;0;3;1;1;1;1;1;1;1;0;2;2;2;1;1;2;3;0;0;1;0;0;0;0;1;2;1;0;0;0;0;0;0;0;0;0;1;0;3;0;0;0;3;1;1;0;2;0;0;0;0;0;0;0;0;0;0;0;0;0;1;0;0;0;0;0;0;0;0;0;0;0;0;0;0;0;0;0;0;0;0;0;0;0;1;0;0;0;1;0;1;0;0;0;0;1
TBR1_M06149_1.94d.bed	0.13186813186813187	12	91	35427	1;0;2;1;0;2;0;1;0;0;0;1;1;2;1;1;2;0;0;0;1;0;1;1;0;1;1;0;0;0;1;2;1;2;1;0;1;0;0;0;0;0;0;0;0;0;1;0;0;0;0;0;0;0;1;0;1;0;1;0;0;1;3;1;0;0;0;0;0;1;0;1;0;1;2;0;1;3;0;0;0;0;2;0;0;0;0;0;0;1;0;0;0;1;0;1;1;0;1;0;0;0;1;1;0;1;0;0;0;0;1;1;1;2;0;0;0;1;2;1;2;0;1;1;0;2;0;2;0;0;0;1;2;0;0;0;1;0;0;1;1;0;2;0;0;2;0;1;2;4
ZNF85_M10363_1.94d.bed	0.13186813186813187	24	182	43280	4;3;1;2;1;4;2;0;0;0;2;1;1;1;2;2;1;0;0;0;0;2;0;2;0;0;1;3;1;1;3;3;2;2;0;2;0;1;1;1;2;1;3;1;0;2;1;1;0;2;2;0;1;1;2;2;0;1;2;2;0;1;1;2;0;0;1;0;2;3;4;0;1;1;2;0;0;2;0;3;2;0;3;2;0;2;1;2;1;3;1;0;4;1;1;0;0;0;0;3;0;0;2;1;2;1;2;1;0;3;0;0;0;1;0;1;1;2;0;3;0;1;0;1;1;0;2;2;3;0;0;2;2;0;2;1;0;0;3;0;0;0;1;0;3;2;2;3;1;2
FEZF1_M10319_1.94d.bed	0.13172541743970315	71	539	64250	4;6;1;5;8;1;2;6;4;3;2;2;5;5;3;1;3;3;6;9;2;3;4;1;2;4;3;3;2;2;3;1;2;2;5;4;3;3;3;2;6;2;4;3;6;3;7;2;3;4;1;6;2;1;2;2;5;7;1;5;4;3;8;3;4;7;5;4;9;2;6;6;6;4;4;5;4;2;2;5;2;6;5;1;6;5;3;4;6;7;1;4;4;4;3;3;6;2;5;2;3;3;2;8;4;2;4;6;5;4;3;2;3;4;3;4;4;1;3;4;2;2;6;5;0;5;4;3;1;3;3;1;0;0;9;1;4;4;5;4;1;3;1;0;2;4;3;3;6;4
NR4A1_M06696_1.94d.bed	0.13170731707317074	27	205	42161	2;3;2;1;2;1;2;1;2;2;1;1;1;0;2;2;2;1;1;2;0;0;1;3;2;1;0;0;4;2;1;3;1;1;3;1;0;1;0;5;1;1;1;3;1;2;1;0;1;1;0;2;1;0;2;3;3;1;2;2;1;2;0;2;1;1;0;0;1;4;1;0;1;1;2;2;2;1;1;3;2;4;1;0;1;2;1;0;1;0;0;0;2;3;0;0;0;1;1;2;2;2;1;0;2;0;2;0;0;1;1;1;0;0;0;3;2;1;2;0;2;1;1;2;3;2;1;2;0;1;3;0;1;2;0;1;0;1;3;3;3;3;1;2;3;1;1;3;1;2
REST_M02696_1.94d.bed	0.13141025641025642	123	936	77817	7;7;4;6;4;3;5;5;6;5;4;6;7;3;5;6;4;7;2;9;5;7;5;6;8;8;10;5;5;10;4;6;8;11;8;8;7;9;6;5;7;12;3;4;7;9;6;4;5;7;8;5;5;2;4;5;7;6;5;8;8;8;10;9;6;12;8;7;7;10;9;13;4;7;10;8;7;4;7;10;3;8;8;12;8;9;4;9;5;5;10;7;13;10;8;5;10;3;6;4;6;6;9;4;7;5;4;4;8;2;7;6;1;5;4;5;3;6;8;4;8;5;7;8;3;5;8;4;4;8;1;5;2;2;3;12;4;2;8;8;2;6;6;7;10;3;3;4;4;3
THRA_M10017_1.94d.bed	0.13138686131386862	54	411	51783	6;4;0;10;0;4;2;4;2;0;6;4;6;1;2;6;0;3;1;2;2;0;2;2;2;4;2;2;0;4;0;2;2;2;8;8;2;2;0;0;2;4;0;3;0;4;2;3;2;2;2;2;2;2;6;2;2;6;7;4;2;5;9;2;4;4;1;3;7;2;2;4;2;4;2;6;0;4;0;3;7;5;5;1;9;0;2;6;2;0;6;2;6;0;0;2;0;3;4;0;1;1;5;3;0;0;0;6;7;2;8;4;4;0;7;0;0;4;2;2;4;2;0;0;2;0;0;0;2;2;2;4;1;6;4;2;3;2;0;4;2;2;4;2;4;2;2;0;2;2
ZNF547_M10390_1.94d.bed	0.13131313131313133	26	198	39174	2;0;1;1;1;2;0;1;2;0;2;3;0;2;3;1;2;3;0;2;1;2;0;3;3;2;2;0;1;0;1;0;0;1;0;1;1;1;4;2;0;4;2;3;3;2;2;1;1;0;5;2;1;1;0;0;0;0;1;2;1;2;0;1;3;1;1;0;3;1;1;1;1;2;1;4;1;2;2;3;1;1;1;1;1;1;2;1;3;2;3;5;2;0;1;1;1;1;0;0;0;0;0;0;0;1;1;1;1;2;0;0;1;0;1;2;1;2;0;2;0;2;0;1;2;2;1;1;3;3;3;1;1;0;2;1;1;2;1;2;2;1;0;0;0;1;2;1;0;4
ZSCAN5C_M10321_1.94d.bed	0.1310344827586207	19	145	39630	2;0;1;2;2;1;2;0;1;3;1;2;1;1;1;0;0;0;3;0;2;0;2;0;2;1;0;2;0;2;0;1;1;3;0;1;0;0;1;1;0;1;0;1;0;0;0;3;2;1;1;1;0;0;0;1;2;1;0;1;0;0;1;1;3;2;1;3;2;2;2;0;0;2;1;0;1;2;0;0;2;0;3;0;3;3;1;0;0;0;0;2;0;1;1;1;0;1;0;0;2;0;0;0;0;2;0;0;0;0;0;2;3;0;0;0;2;1;1;1;0;1;3;1;1;0;0;1;1;2;2;2;0;0;1;1;0;2;2;1;2;1;0;0;2;0;1;1;2;2
RELA_M05337_1.94d.bed	0.13100436681222707	60	458	52923	3;4;2;3;3;3;5;2;1;3;4;0;1;3;5;0;2;5;3;1;2;1;2;0;7;5;2;3;1;2;2;2;0;1;3;1;2;1;1;1;4;4;3;1;1;1;3;4;4;4;2;3;7;6;5;2;2;6;6;3;2;5;4;3;5;6;3;5;5;4;3;3;2;4;1;4;3;6;6;1;3;6;4;5;3;5;5;6;5;0;4;5;6;3;4;0;5;3;3;2;4;3;3;2;2;5;5;3;2;7;5;3;2;3;0;4;0;5;1;2;3;4;2;5;4;1;1;0;3;1;4;5;3;3;4;1;0;4;4;4;1;4;2;3;0;2;0;4;4;5
ZNF468_ZNF468.RCADE.bed	0.13089182773821634	772	5898	226686	28;26;25;26;37;39;29;39;31;38;24;31;30;31;27;26;21;21;27;30;34;38;30;39;38;38;25;34;28;28;21;24;35;31;43;33;27;47;40;41;54;53;33;37;38;50;33;45;47;40;47;64;51;44;59;52;55;54;47;61;53;59;70;67;54;63;75;71;42;60;46;48;43;47;30;49;45;59;51;46;60;40;61;51;58;50;61;58;60;61;62;53;55;53;53;48;52;44;47;39;41;47;51;38;37;46;49;39;53;42;34;33;36;28;26;32;23;44;29;23;30;23;36;31;29;30;30;24;28;19;26;29;26;…
KLF1_M08884_1.94d.bed	0.13080026899798253	389	2974	208243	18;18;16;13;18;12;17;16;20;17;21;19;13;13;13;22;18;20;24;21;19;19;18;17;24;25;17;15;21;16;15;21;16;19;18;30;22;20;19;20;18;20;15;13;19;12;31;32;31;21;15;22;19;24;24;23;13;20;14;14;10;22;23;24;14;27;23;26;29;30;26;25;30;16;26;22;33;35;23;22;18;18;30;26;22;24;21;30;19;16;12;24;30;14;18;15;16;26;16;17;21;22;13;12;19;16;16;13;15;20;20;16;26;17;23;26;21;19;20;18;21;25;17;15;16;15;19;26;13;16;17;28;26;…
NR1I3_M07568_1.94d.bed	0.13076923076923078	17	130	33316	1;0;1;1;2;0;0;1;0;1;0;1;1;1;1;1;1;0;2;0;0;0;0;0;1;1;0;1;1;2;0;0;1;0;0;0;0;0;3;2;1;2;0;0;1;1;0;2;2;2;2;3;0;1;2;1;1;1;2;1;1;2;1;2;1;0;3;1;1;0;0;2;2;2;1;1;2;0;1;1;2;1;0;0;0;0;4;0;2;2;2;1;2;0;0;3;0;0;0;1;0;1;0;0;1;0;1;0;0;1;1;1;1;0;0;0;1;1;0;1;0;0;0;3;0;1;1;0;2;0;3;0;1;0;2;1;1;2;0;1;0;0;0;0;0;2;0;0;0;3
ZNF708_M10341_1.94d.bed	0.1306930693069307	66	505	56043	3;3;5;5;3;1;3;1;5;2;3;4;3;3;3;1;5;3;2;7;2;2;2;4;1;3;3;6;4;2;5;2;4;1;2;3;0;6;3;4;4;4;4;2;4;2;2;1;6;1;0;2;2;2;5;3;5;3;3;2;3;8;2;7;4;1;3;5;6;3;5;2;4;3;4;4;7;3;4;4;5;0;6;7;7;5;4;4;4;4;4;3;7;7;7;1;4;2;6;0;5;5;6;2;4;4;2;3;2;6;2;3;0;3;0;0;1;4;3;6;2;1;2;0;3;2;4;4;4;5;2;3;6;3;4;2;1;1;1;9;1;4;0;3;6;3;4;2;7;4
ZNF736_ZNF736.RCADE.bed	0.13057989153108052	313	2397	92724	13;9;12;21;12;9;13;17;6;12;14;12;14;10;10;5;11;8;9;9;8;10;10;10;14;8;10;9;20;16;32;24;24;20;29;25;18;25;27;25;31;16;23;20;43;34;24;27;25;28;17;28;28;26;24;15;19;23;25;20;19;13;25;14;27;22;14;26;22;18;13;24;19;23;26;31;21;18;19;14;13;18;17;16;21;10;18;22;14;11;21;18;17;16;16;14;20;34;24;21;34;30;24;11;15;21;15;12;11;13;21;12;11;14;18;17;13;11;14;6;9;3;4;7;8;8;4;3;7;4;14;6;4;6;10;2;8;8;4;10;8;5;4;7…
ZBTB6_M06843_1.94d.bed	0.1305732484076433	41	314	45703	1;2;2;3;3;6;0;2;1;3;1;4;1;2;2;1;1;3;1;1;2;1;5;3;3;2;1;0;2;1;1;2;2;1;1;1;4;3;0;4;0;2;1;1;2;4;3;1;2;2;2;3;2;3;3;4;1;0;0;2;3;1;2;2;1;2;3;3;2;2;3;4;3;5;2;2;1;5;1;5;2;0;0;3;4;1;2;1;2;4;2;3;1;5;3;2;1;2;1;2;5;4;2;3;2;1;2;2;0;4;4;5;1;1;4;1;2;3;2;0;0;2;2;0;2;5;0;2;2;3;3;2;0;1;1;3;0;2;1;2;5;3;2;2;1;4;1;1;1;2
MESP1_M05902_1.94d.bed	0.13008130081300814	16	123	29118	1;1;0;0;1;1;0;0;1;0;2;1;1;0;0;0;0;2;3;1;2;1;0;1;0;0;0;0;1;1;0;0;3;1;0;3;1;2;1;0;1;1;2;1;0;1;0;3;1;0;0;0;2;0;0;1;3;1;1;0;1;0;0;3;1;1;2;2;1;1;1;4;1;0;0;2;2;0;1;0;0;0;0;2;2;2;3;1;2;0;1;2;1;1;2;1;1;3;0;0;0;0;3;1;1;0;0;0;0;0;2;0;1;1;1;0;2;0;0;0;1;1;0;0;2;2;0;0;0;1;0;0;0;0;1;0;0;1;1;1;0;0;0;0;0;0;0;0;0;2
SPZ1_M04770_1.94d.bed	0.13004750593824227	219	1684	85336	10;8;10;7;9;6;11;10;8;13;13;15;13;12;7;11;11;11;7;9;10;13;7;15;10;9;8;4;11;12;5;13;10;7;14;6;15;21;13;12;11;10;10;10;10;18;12;13;13;15;11;9;6;8;13;14;16;16;9;14;18;20;24;20;18;29;12;17;19;17;15;11;10;10;11;12;11;12;14;18;16;14;20;25;20;16;12;11;9;19;19;12;12;22;19;14;12;10;12;13;11;12;7;6;11;12;17;5;11;12;8;5;11;8;7;6;7;12;6;11;6;7;7;8;6;10;15;8;8;6;13;11;7;2;3;9;6;8;10;4;5;5;6;8;10;3;6;8;3;11
T_M09203_1.94d.bed	0.13	13	100	32634	4;0;2;2;1;2;0;0;3;0;2;0;2;1;0;1;0;0;0;0;1;0;0;1;0;0;0;2;2;0;0;0;0;0;4;2;0;0;0;0;0;1;3;1;0;0;0;1;0;1;1;0;0;0;0;0;0;0;0;1;0;0;0;0;0;0;1;0;3;0;0;0;1;2;0;1;3;0;0;0;1;0;1;0;0;2;0;0;0;2;0;0;2;0;2;0;1;0;0;0;0;0;0;0;3;1;3;0;0;0;1;0;2;0;0;0;1;2;3;0;3;0;1;0;0;0;0;0;0;0;3;0;1;0;5;3;0;0;0;1;0;0;0;0;0;0;0;0;0;3
ZNF816_ZNF816.RCADE.bed	0.12976070104482643	385	2967	138069	12;14;10;16;18;11;18;12;24;12;19;16;15;14;17;25;20;14;15;16;17;12;24;17;23;18;20;17;13;15;17;24;16;16;21;20;12;18;21;19;14;28;26;17;25;24;28;30;20;28;26;33;26;19;33;27;32;32;30;22;26;26;26;32;11;38;26;23;31;29;25;16;23;24;17;19;24;25;28;26;27;23;25;31;19;29;20;28;29;28;24;23;26;31;25;23;24;26;21;17;24;22;25;18;17;17;20;18;19;17;16;11;15;14;16;25;18;20;16;11;18;17;10;19;11;10;12;15;24;16;13;12;15;…
ZNF483_ZNF483.RCADE.bed	0.12958963282937366	120	926	77093	5;6;3;7;9;1;5;4;5;11;4;3;3;4;7;1;10;2;5;6;7;8;4;8;4;1;8;5;4;9;7;10;5;9;4;6;4;7;5;8;2;9;11;6;8;5;7;8;10;3;5;10;8;10;3;4;7;7;10;7;8;11;9;5;17;8;8;8;11;7;5;11;5;7;8;5;8;13;6;6;6;6;9;5;6;3;7;5;9;7;8;11;4;5;12;7;6;9;6;7;4;4;6;5;3;4;5;8;4;1;6;5;8;8;8;9;8;5;5;9;7;7;3;7;6;7;8;4;4;7;6;4;5;4;2;2;3;2;4;5;3;7;4;5;4;6;4;4;4;4
CDC5L_M03776_1.94d.bed	0.12903225806451613	4	31	29204	1;0;0;0;0;1;0;0;0;0;0;0;0;0;0;0;0;0;0;0;0;0;1;0;1;0;1;0;0;1;0;1;0;0;0;0;0;0;0;0;0;0;0;0;0;0;0;0;0;0;0;0;0;0;0;0;0;0;1;0;0;0;0;0;0;0;0;0;0;1;0;0;0;1;0;1;0;0;0;0;0;0;0;0;0;0;1;0;0;0;0;0;1;0;2;0;0;0;1;0;1;0;0;0;0;0;0;1;0;0;0;1;0;0;0;0;1;0;1;0;0;0;0;1;1;0;0;0;0;0;0;0;0;2;0;0;0;0;1;0;0;1;0;1;1;0;0;0;0;1
ZNF250_M09341_1.94d.bed	0.12903225806451613	56	434	52547	5;2;2;2;3;2;4;0;2;2;2;2;3;5;3;1;3;7;1;7;3;3;3;3;0;4;9;5;4;3;2;3;3;6;4;3;3;1;0;4;3;5;3;1;1;1;1;1;4;0;3;2;2;5;3;3;1;4;4;4;2;5;5;3;1;6;3;3;5;4;1;1;6;4;5;2;1;3;6;1;4;1;9;6;1;1;3;3;5;5;1;5;3;1;1;3;2;2;5;1;4;2;2;3;0;1;3;4;3;1;3;4;2;5;1;3;2;5;2;3;5;3;2;0;0;2;5;4;4;3;4;1;0;1;7;2;3;2;2;2;2;3;4;1;1;0;6;2;2;3
ZNF324B_ZNF324B.RCADE.bed	0.12845849802371542	65	506	57286	5;2;1;4;4;2;2;8;4;2;5;9;3;3;4;2;3;6;3;4;4;2;4;3;6;1;1;4;2;5;4;6;5;4;3;3;2;3;3;4;3;3;4;4;2;2;3;1;3;2;3;4;4;2;2;1;7;8;2;4;2;4;5;4;6;4;8;0;4;4;4;5;7;7;3;4;4;2;2;4;5;6;3;2;4;3;5;3;2;6;2;7;6;5;3;2;3;4;6;4;2;3;2;2;4;0;2;3;1;2;3;2;3;6;2;4;3;6;3;3;3;2;4;2;1;4;1;1;1;0;4;3;4;1;3;2;3;2;3;3;1;0;3;3;8;0;5;3;3;3
ZNF484_ZNF484.RCADE.bed	0.12825359895303184	882	6877	315742	35;20;23;45;27;42;36;35;30;34;36;49;36;38;39;38;27;26;38;39;31;47;39;32;40;26;46;36;35;36;35;43;40;45;49;37;53;47;47;51;35;42;44;53;63;59;48;43;61;63;57;75;62;46;65;65;51;68;48;62;62;65;81;65;72;66;65;62;50;56;64;43;55;51;39;46;46;42;57;70;77;63;68;51;76;69;65;66;57;72;67;58;55;65;60;68;67;61;48;64;53;62;47;39;44;47;60;50;46;41;35;43;42;30;42;46;41;35;28;31;34;30;34;29;38;35;39;30;36;30;37;39;32;…
ZNF266_ZNF266.RCADE.bed	0.1282051282051282	60	468	56814	6;5;4;4;4;2;2;3;3;6;6;1;1;3;5;3;0;2;4;2;2;3;2;2;0;1;7;4;2;10;3;2;1;3;3;3;4;3;2;2;3;4;2;2;6;3;6;4;3;4;5;2;3;3;2;2;6;4;0;2;4;4;2;7;2;2;2;3;5;3;1;7;2;7;4;1;5;3;3;6;3;3;4;2;5;2;6;2;4;4;3;4;3;4;3;2;3;3;4;2;5;1;1;2;3;4;5;3;2;3;3;3;2;3;1;1;6;2;3;3;2;2;0;2;3;2;3;3;2;2;3;5;5;5;0;1;4;2;2;4;2;5;3;2;1;5;3;0;5;3
CLOCK_M08987_1.94d.bed	0.128	16	125	33668	1;0;2;1;0;2;0;2;0;2;0;0;3;0;0;0;1;1;0;0;1;1;1;1;1;0;3;1;1;0;1;0;3;0;0;0;1;2;1;0;2;0;2;1;2;0;0;1;0;0;3;1;0;0;1;0;0;3;0;0;1;2;1;0;2;0;2;0;0;0;0;2;0;2;2;2;1;2;0;1;2;1;1;2;1;0;0;1;0;1;0;0;0;1;0;0;3;1;1;3;0;0;1;1;2;1;0;1;0;0;0;0;0;1;0;0;1;1;1;0;1;0;2;1;4;1;0;0;2;2;1;0;1;1;1;0;1;0;1;1;0;0;2;1;1;0;0;2;0;1
MAF_M10114_1.94d.bed	0.12751677852348994	19	149	37519	2;3;2;2;1;0;1;0;1;1;3;2;3;3;0;1;1;2;1;1;1;1;1;0;2;0;2;1;2;0;0;0;0;1;1;0;0;3;3;1;0;1;0;1;3;2;0;2;1;0;0;1;0;0;0;0;0;1;1;0;1;0;0;0;0;2;2;1;2;3;2;0;1;1;0;0;0;0;2;1;1;3;6;0;0;1;1;2;1;0;1;0;0;0;1;0;1;1;3;1;1;1;0;0;0;2;1;1;0;2;0;0;0;3;0;0;2;2;1;0;0;0;0;1;4;1;1;0;0;1;1;0;0;1;1;0;1;2;1;1;3;2;0;1;1;2;0;1;0;3
PAX1_M05977_1.94d.bed	0.12727272727272726	7	55	27726	1;0;0;0;0;1;1;0;0;0;0;0;0;0;0;0;1;0;0;0;0;0;1;0;0;1;0;0;0;0;0;0;0;2;2;0;0;0;0;1;0;0;0;0;0;1;2;1;1;0;1;0;1;1;0;2;0;0;0;0;1;0;0;1;0;1;1;0;0;0;1;1;2;0;0;1;0;0;0;0;0;1;0;0;2;1;0;1;1;1;1;1;0;0;0;2;1;1;0;0;0;0;1;0;0;0;0;1;1;0;2;0;1;0;0;0;0;0;0;0;0;0;0;0;0;0;0;0;0;0;1;0;0;0;0;0;0;1;0;0;0;0;0;0;1;0;0;0;1;1
SPI1_M06138_1.94d.bed	0.12726428239665583	274	2153	67467	15;14;17;26;17;25;17;19;14;23;21;11;23;17;24;22;16;10;12;12;5;11;13;13;13;16;10;9;10;12;13;14;13;12;11;8;14;15;11;11;20;22;12;12;23;34;15;19;24;30;19;20;14;22;23;21;20;15;21;20;15;12;16;19;13;6;14;12;18;16;14;26;27;20;27;21;21;18;16;12;9;10;15;10;10;15;18;18;12;31;17;17;11;12;17;14;17;14;10;15;15;10;22;15;21;15;16;20;8;7;17;13;8;11;12;6;9;8;14;9;9;8;7;16;10;8;8;7;9;5;10;6;10;9;5;8;5;11;6;9;6;9;7;…
NR1D1_M08989_1.94d.bed	0.12698412698412698	24	189	39905	2;0;0;0;4;0;1;7;4;2;0;2;6;2;2;2;1;1;4;0;2;1;1;1;1;1;0;0;0;2;3;1;1;1;0;5;1;1;2;0;3;1;1;0;1;1;2;1;2;0;2;0;2;0;1;1;1;0;0;1;3;0;2;0;1;0;3;0;1;0;2;1;3;3;4;2;0;0;2;1;1;1;1;2;1;0;1;1;3;3;1;1;2;2;0;1;1;0;1;1;1;2;2;1;2;0;2;1;1;1;1;1;3;3;0;0;1;0;1;1;0;5;0;2;1;1;0;0;0;1;0;1;0;0;1;3;0;2;0;2;2;0;2;0;1;1;0;2;0;1
SPIC_M06140_1.94d.bed	0.12695574430040232	284	2237	76815	19;8;22;26;21;23;17;19;14;23;20;12;21;18;24;21;17;9;13;12;9;10;13;14;14;14;11;10;12;15;11;19;10;14;13;7;17;12;11;11;23;21;11;19;23;30;18;18;19;32;21;17;13;20;25;20;26;12;23;21;14;13;18;21;12;8;15;9;17;19;15;28;28;21;24;23;20;21;15;13;12;10;14;9;11;18;18;20;12;30;20;19;13;13;15;14;15;13;13;18;15;12;22;14;22;18;19;18;8;8;19;14;9;16;11;6;7;9;13;11;11;9;6;15;11;9;8;7;10;4;12;5;11;8;7;7;6;10;11;10;7;9…
NR6A1_M09009_1.94d.bed	0.1267605633802817	36	284	51125	4;3;1;1;4;1;1;0;1;2;4;1;1;0;0;2;3;1;3;1;1;2;2;3;2;1;2;1;1;5;1;2;1;2;1;3;2;0;4;2;2;2;0;3;3;2;1;2;1;3;3;1;4;1;2;0;3;0;2;2;3;2;4;1;3;1;1;2;1;6;1;2;1;3;1;1;1;3;0;1;3;4;6;1;3;0;0;1;2;4;1;5;2;2;2;1;1;1;1;0;3;2;0;0;5;1;2;4;1;1;3;1;1;3;2;1;3;3;4;2;0;4;0;0;3;1;2;4;4;3;2;1;2;2;1;3;1;1;1;1;1;1;0;2;1;4;0;2;3;4
TEAD1_M06179_1.94d.bed	0.12658227848101267	20	158	41581	3;0;0;1;1;0;2;0;0;1;0;0;1;0;0;3;1;0;1;2;1;0;2;0;0;0;2;1;3;1;0;4;2;0;0;2;1;2;1;0;2;4;0;0;2;0;2;1;0;2;1;0;1;0;0;2;2;0;3;1;1;2;3;1;2;0;1;0;2;1;1;1;1;0;1;1;2;0;0;1;3;0;3;2;1;0;1;0;0;3;0;0;3;0;2;1;5;1;0;3;0;5;1;0;1;1;1;1;0;1;1;1;1;0;2;1;1;1;0;0;2;1;2;1;0;0;0;1;1;1;0;2;2;0;1;0;1;1;1;0;0;0;4;0;0;1;0;2;2;2
TEAD4_M06183_1.94d.bed	0.12658227848101267	20	158	41581	3;0;0;1;1;0;2;0;0;1;0;0;1;0;0;3;1;0;1;2;1;0;2;0;0;0;2;1;3;1;0;4;2;0;0;2;1;2;1;0;2;4;0;0;2;0;2;1;0;2;1;0;1;0;0;2;2;0;3;1;1;2;3;1;2;0;1;0;2;1;1;1;1;0;1;1;2;0;0;1;3;0;3;2;1;0;1;0;0;3;0;0;3;0;2;1;5;1;0;3;0;5;1;0;1;1;1;1;0;1;1;1;1;0;2;1;1;1;0;0;2;1;2;1;0;0;0;1;1;1;0;2;2;0;1;0;1;1;1;0;0;0;4;0;0;1;0;2;2;2
ZFP14_ZFP14.RCADE.bed	0.12652563059397884	311	2458	166372	19;9;11;8;18;9;13;19;19;15;24;13;14;13;18;10;19;17;20;20;15;8;20;21;11;21;23;15;15;8;16;16;17;23;13;12;19;19;14;23;15;20;19;16;14;18;14;25;23;16;19;19;19;16;19;17;16;21;20;21;20;19;18;19;26;17;20;20;24;18;19;20;21;17;15;25;18;20;20;16;22;21;20;16;26;16;16;20;26;14;12;20;18;12;14;20;18;13;15;16;14;12;14;7;13;14;19;15;23;15;17;15;15;15;14;16;18;17;10;23;18;15;13;18;13;10;16;8;12;20;10;11;15;14;16;9…
NKX2-1_M08973_1.94d.bed	0.12631578947368421	12	95	31680	3;0;1;0;0;0;0;0;0;0;0;2;0;1;0;1;0;2;0;2;0;1;1;0;0;1;0;1;1;1;0;1;1;1;0;0;1;0;1;1;0;0;1;0;1;0;0;3;0;0;0;2;1;1;1;0;1;0;2;0;1;0;0;0;0;1;1;2;0;1;0;0;0;0;0;1;0;1;1;1;1;0;3;0;0;0;2;2;0;0;1;0;1;0;1;1;0;1;1;0;1;1;0;0;1;1;0;0;1;1;2;0;1;0;0;1;1;1;0;3;2;1;0;0;2;0;0;1;0;1;0;1;0;0;0;1;0;2;0;1;1;0;2;0;0;0;0;1;1;1
NKX2-1_M08974_1.94d.bed	0.12631578947368421	12	95	31680	3;0;1;0;0;0;0;0;0;0;0;2;0;1;0;1;0;2;0;2;0;1;1;0;0;1;0;1;1;1;0;1;1;1;0;0;1;0;1;1;0;0;1;0;1;0;0;3;0;0;0;2;1;1;1;0;1;0;2;0;1;0;0;0;0;1;1;2;0;1;0;0;0;0;0;1;0;1;1;1;1;0;3;0;0;0;2;2;0;0;1;0;1;0;1;1;0;1;1;0;1;1;0;0;1;1;0;0;1;1;2;0;1;0;0;1;1;1;0;3;2;1;0;0;2;0;0;1;0;1;0;1;0;0;0;1;0;2;0;1;1;0;2;0;0;0;0;1;1;1
ZKSCAN1_M10311_1.94d.bed	0.12631578947368421	12	95	29905	1;3;0;0;0;0;1;0;0;1;0;1;1;1;1;1;0;0;1;3;0;0;0;0;0;2;1;0;1;0;1;1;0;0;0;3;1;1;0;1;1;2;1;0;0;0;0;0;0;1;0;0;0;0;0;0;0;0;0;0;1;1;2;0;0;0;0;1;4;0;2;0;0;1;0;1;0;0;1;0;0;1;1;0;3;0;1;1;0;0;0;1;2;3;0;2;2;1;4;0;0;0;0;0;2;0;1;0;1;0;2;1;0;0;1;0;0;1;0;2;2;0;0;1;0;0;0;0;1;0;1;1;0;0;0;1;0;1;0;0;0;0;0;1;0;1;0;1;2;2
NR4A1_M09892_1.94d.bed	0.1258741258741259	18	143	37540	1;0;3;1;0;1;0;0;2;0;2;1;1;1;0;2;3;1;1;0;0;2;1;0;1;2;1;1;1;0;0;3;1;1;1;1;1;1;2;1;0;2;0;2;2;0;3;1;0;0;2;1;1;1;1;0;0;0;0;1;0;1;1;1;0;1;3;2;1;3;1;0;0;1;1;0;1;1;0;3;0;2;1;0;1;1;0;1;2;0;0;1;1;0;3;0;0;5;0;2;3;2;1;1;0;0;0;0;1;2;1;0;1;0;1;0;0;3;0;0;2;0;1;0;0;2;1;0;0;1;4;1;1;1;2;1;0;0;0;0;1;2;2;0;1;1;1;0;0;2
ZNF778_ZNF778.RCADE.bed	0.12552301255230125	60	478	55066	3;2;2;2;1;2;5;2;2;4;3;0;0;1;4;3;3;1;1;4;3;3;1;4;2;4;1;2;0;1;2;3;4;4;3;3;2;1;0;8;2;3;7;3;5;6;7;3;1;1;2;7;1;4;3;2;4;4;2;2;8;2;7;4;3;3;7;5;5;4;4;2;4;7;6;3;2;5;2;3;2;2;5;11;7;1;4;6;4;6;4;2;2;5;6;2;2;3;7;6;4;6;1;2;5;1;2;7;3;3;3;6;2;7;6;2;1;5;1;4;1;1;2;2;3;2;1;2;2;3;1;2;1;4;1;3;3;1;2;2;5;3;4;3;1;1;2;0;4;6
TBX2_M09205_1.94d.bed	0.12551440329218108	61	486	53469	6;1;3;3;2;0;2;4;5;2;3;1;5;1;1;1;2;5;3;1;2;5;4;3;3;5;1;6;3;2;3;1;3;8;3;2;2;3;3;5;4;1;4;4;5;6;4;4;1;3;5;3;4;8;2;3;3;5;3;1;3;5;3;8;5;5;4;4;5;4;6;2;3;7;3;3;1;1;7;5;1;5;4;2;4;6;4;4;2;3;4;2;5;6;3;4;3;6;5;2;2;1;3;6;3;3;6;3;4;3;1;2;3;1;2;3;5;1;5;4;5;3;3;2;2;1;3;1;3;3;3;5;1;2;5;1;3;2;3;5;1;3;1;2;0;2;2;4;2;1
HOXC13_M05829_1.94d.bed	0.125	2	16	25344	1;0;0;0;0;0;0;0;0;0;1;0;0;0;0;0;0;0;1;0;0;0;0;0;0;0;1;0;0;0;0;0;0;0;0;1;0;1;0;0;0;0;0;0;0;0;1;0;0;0;0;0;0;0;0;0;0;0;0;0;0;0;0;0;1;0;0;0;0;0;0;0;0;0;1;0;0;0;0;0;0;0;0;0;0;0;0;0;1;0;0;0;0;1;0;0;0;0;1;0;0;0;0;0;0;0;0;0;0;0;0;0;0;0;0;1;0;0;0;0;0;0;0;0;0;0;0;0;0;0;0;0;1;0;0;0;0;0;0;0;0;0;0;0;0;0;0;0;0;1
ZNF680_ZNF680.RCADE.bed	0.125	67	536	66595	6;4;6;3;2;0;2;1;2;8;3;4;4;5;10;6;4;4;2;1;4;1;2;1;5;1;4;3;3;6;1;4;4;2;4;5;6;4;2;5;5;3;5;1;7;2;3;2;3;7;2;3;3;4;3;3;5;6;2;6;2;3;3;4;3;3;1;3;6;5;4;3;5;2;5;2;5;2;6;7;1;3;7;2;5;6;5;1;5;7;6;2;4;3;3;5;4;4;2;3;2;2;4;3;5;3;4;1;6;5;2;3;4;6;0;4;4;1;2;4;6;5;5;6;3;3;4;3;3;4;2;1;2;1;2;1;7;3;2;5;3;3;1;1;2;6;3;5;3;4
HOXD13_M05837_1.94d.bed	0.125	2	16	25344	1;0;0;0;0;0;0;0;0;0;1;0;0;0;0;0;0;0;1;0;0;0;0;0;0;0;1;0;0;0;0;0;0;0;0;1;0;1;0;0;0;0;0;0;0;0;1;0;0;0;0;0;0;0;0;0;0;0;0;0;0;0;0;0;1;0;0;0;0;0;0;0;0;0;1;0;0;0;0;0;0;0;0;0;0;0;0;0;1;0;0;0;0;1;0;0;0;0;1;0;0;0;0;0;0;0;0;0;0;0;0;0;0;0;0;1;0;0;0;0;0;0;0;0;0;0;0;0;0;0;0;0;1;0;0;0;0;0;0;0;0;0;0;0;0;0;0;0;0;1
MYF5_M09828_1.94d.bed	0.125	12	96	32226	2;1;1;1;0;3;0;2;1;0;1;0;0;0;0;0;1;0;0;1;0;0;0;0;1;0;1;0;0;1;0;0;1;1;1;0;0;0;0;2;0;1;0;1;1;0;0;1;0;0;2;1;0;2;0;0;1;0;2;0;0;0;0;2;1;0;0;0;0;0;0;1;0;0;2;0;1;1;2;0;0;2;0;2;0;0;1;0;3;2;0;0;0;1;2;0;3;0;1;0;0;0;0;1;0;0;0;1;2;1;1;0;1;1;0;0;0;1;0;1;0;0;1;2;1;2;0;1;0;0;1;2;1;0;1;0;0;0;0;0;0;1;2;0;1;1;3;2;1;1
ZKSCAN3_M06246_1.94d.bed	0.125	16	128	32135	3;3;0;1;1;1;1;1;0;1;2;0;1;1;0;0;1;0;0;1;1;0;1;1;0;1;2;0;2;2;2;1;1;0;1;1;3;1;0;1;0;2;0;2;0;2;0;2;1;2;1;0;3;0;3;2;1;1;1;1;0;0;1;1;0;1;1;1;0;1;2;1;0;1;2;1;0;1;2;1;1;1;0;1;0;1;0;0;2;0;1;2;2;0;1;0;1;0;1;0;2;1;2;0;1;0;1;0;2;0;0;1;0;0;0;2;1;1;1;0;1;0;0;1;2;0;1;1;0;1;0;0;1;0;1;1;1;1;1;1;2;0;0;0;0;0;0;0;0;2
ZNF350_M10429_1.94d.bed	0.125	29	232	41928	2;0;0;2;2;0;1;1;3;0;2;5;5;0;3;2;1;1;2;1;1;2;0;0;3;2;2;1;4;2;0;0;1;4;2;1;2;1;0;0;1;1;2;2;1;1;2;1;3;2;1;0;3;1;0;0;0;1;1;1;1;1;2;0;1;3;1;0;0;2;2;1;1;4;3;2;0;1;2;2;1;3;4;2;0;5;4;2;1;0;1;1;3;1;0;1;5;3;1;0;0;2;0;0;2;3;0;1;2;2;0;1;2;1;2;0;0;4;3;4;1;0;1;2;1;1;1;1;1;3;1;1;0;1;2;2;1;2;2;0;3;3;3;0;3;3;1;1;5;4
MYBL1_M05920_1.94d.bed	0.125	2	16	25832	1;0;0;0;0;0;0;1;0;0;0;0;0;0;0;0;0;0;1;0;0;0;0;0;0;0;0;0;1;0;0;0;0;0;1;0;0;0;0;0;0;0;0;0;0;0;0;0;0;0;0;1;0;1;0;0;0;0;0;0;0;0;0;0;0;0;0;0;0;0;0;0;0;0;0;0;0;0;0;1;0;0;0;0;0;0;0;0;0;0;0;0;0;0;0;0;0;0;1;0;0;0;0;0;0;1;0;0;0;0;0;2;0;0;0;0;0;0;0;0;0;0;0;1;0;0;0;0;1;0;0;0;0;0;0;0;0;0;0;0;0;0;0;0;0;0;0;0;0;1
CLOCK_M05596_1.94d.bed	0.125	4	32	27338	2;0;0;0;1;0;0;0;0;0;0;0;0;1;0;0;0;0;1;1;0;0;0;1;0;0;0;0;0;0;0;0;0;0;0;0;0;0;0;0;0;0;0;0;0;0;1;0;0;1;0;1;0;2;0;0;0;0;0;0;0;0;0;0;0;0;0;0;0;0;0;1;0;0;0;0;1;0;0;0;1;0;0;0;0;0;0;0;0;0;1;0;1;0;1;0;1;1;0;1;0;0;0;0;0;1;0;0;0;0;0;0;0;2;2;1;0;0;0;0;0;0;0;0;0;0;1;0;0;1;0;0;0;0;0;0;0;0;0;0;0;0;0;0;1;0;0;0;0;1
ZNF101_ZNF101.RCADE.bed	0.125	119	952	71811	4;7;4;6;5;6;1;9;3;5;7;6;8;7;3;4;6;5;5;7;7;6;6;6;8;5;10;12;8;4;7;7;2;13;6;4;6;7;7;6;5;5;4;7;7;5;9;5;12;10;15;5;7;3;12;8;6;7;4;13;8;5;7;8;5;6;6;14;4;8;7;8;12;3;6;9;12;8;8;5;6;6;6;13;4;14;7;7;5;7;10;7;14;9;6;5;9;5;11;3;6;5;7;3;8;4;6;5;6;5;5;3;8;5;2;5;3;7;6;5;3;3;5;5;2;8;5;2;5;3;3;3;10;2;7;5;5;5;6;4;2;7;8;7;9;6;2;7;2;9
ZNF154_ZNF154.RCADE.bed	0.125	12	96	36128	2;1;0;0;2;1;1;0;1;0;1;0;1;3;2;1;1;0;2;0;0;1;0;0;0;0;0;0;1;0;0;1;1;0;0;0;1;1;0;1;0;0;1;3;0;2;0;0;0;1;0;0;0;0;0;2;1;0;0;1;0;0;2;0;0;0;1;2;1;1;0;0;1;1;0;1;0;0;2;0;1;0;1;1;2;1;0;2;1;1;0;2;1;0;2;0;0;1;1;0;1;1;0;0;1;0;0;0;0;3;1;1;1;0;1;1;0;1;0;1;1;0;1;1;0;0;0;0;0;0;1;1;0;0;0;0;2;0;1;0;0;1;1;0;0;0;0;4;0;2
ZNF540_ZNF540.MEME.bed	0.125	4	32	34462	2;0;0;0;0;0;1;1;1;0;0;0;0;1;0;0;0;0;1;0;0;1;0;0;1;1;0;0;0;1;0;1;0;0;0;0;1;0;0;1;0;0;0;0;0;0;0;0;0;0;0;0;0;1;1;0;1;0;0;0;0;1;0;0;0;0;0;0;1;0;0;0;0;0;0;0;0;0;0;0;1;0;0;0;0;0;0;0;2;0;0;1;0;0;0;0;0;0;1;0;0;0;0;1;0;0;0;1;0;0;0;0;1;0;0;0;0;0;0;1;0;0;1;0;0;0;1;0;0;0;0;0;0;0;0;0;0;0;0;0;0;0;0;0;0;0;0;0;0;1
ZNF479_ZNF479.RCADE.bed	0.1247086247086247	107	858	64628	5;6;7;8;6;5;7;6;6;8;3;5;8;7;5;7;6;5;3;6;8;7;4;5;7;8;5;5;9;3;2;3;4;2;12;4;3;6;4;6;3;3;9;6;7;3;4;7;5;3;5;3;2;6;6;5;13;5;3;6;12;10;7;9;7;8;5;5;9;4;7;9;6;9;8;6;11;10;4;2;4;4;6;5;10;12;3;6;5;11;5;4;10;6;6;2;11;7;7;11;8;5;4;6;7;7;3;8;3;7;9;4;5;6;4;10;5;4;5;1;2;4;5;4;6;5;9;0;5;4;4;6;6;5;2;3;1;6;6;1;4;4;6;4;7;5;2;5;6;6
EBF1_M05639_1.94d.bed	0.12462908011869436	42	337	50950	2;1;2;5;2;1;3;1;2;1;1;5;0;1;1;2;5;4;3;5;4;6;0;5;1;1;5;0;5;1;2;0;1;0;1;4;0;4;0;2;1;2;1;4;6;3;5;1;2;2;1;2;0;2;3;0;3;2;2;2;1;3;2;4;4;0;4;1;2;6;3;4;6;2;3;3;2;2;2;0;3;2;0;0;5;1;0;4;4;2;1;3;5;6;3;2;0;2;3;6;0;5;1;0;2;1;1;3;5;1;0;2;3;0;0;2;3;3;5;1;1;1;4;0;2;1;0;4;1;3;4;0;1;2;7;0;4;1;0;2;2;1;1;2;2;2;3;3;4;1
ZNF384_M09363_1.94d.bed	0.12459016393442623	38	305	48037	2;4;3;0;1;2;1;0;4;2;0;0;5;2;5;1;0;0;2;1;0;0;1;2;4;1;5;0;1;2;2;7;2;0;3;3;2;3;0;2;2;0;0;2;4;2;1;0;1;0;0;1;0;0;3;0;1;5;1;2;6;4;1;0;3;1;3;2;0;1;1;7;1;5;1;5;3;3;2;2;0;4;0;0;0;3;3;7;2;2;0;4;8;1;2;1;16;1;1;2;0;1;0;0;1;0;0;0;6;1;2;4;1;1;1;2;4;1;2;2;3;7;1;0;1;2;3;2;2;0;2;2;4;0;2;1;2;0;4;2;1;2;8;1;0;0;7;1;0;7
STAT5A_M04818_1.94d.bed	0.1242603550295858	21	169	43454	2;0;1;0;1;2;0;2;1;2;0;1;3;2;4;1;0;1;1;1;2;3;1;0;0;3;2;1;0;0;0;0;0;2;0;0;0;3;1;3;1;3;1;1;1;0;4;0;1;2;4;0;1;1;2;4;0;0;0;1;0;1;1;4;1;1;1;3;0;2;0;6;1;0;1;0;0;0;3;0;1;2;1;0;2;1;3;0;3;1;1;2;0;0;1;1;1;1;1;1;0;2;1;3;0;0;0;0;1;1;0;4;1;1;0;1;0;0;2;1;1;2;2;0;0;1;2;0;1;3;0;0;1;1;1;0;1;2;0;2;0;3;1;1;1;1;0;0;1;1
PLAG1_M02715_1.94d.bed	0.12414578587699317	218	1756	110459	14;11;13;9;7;13;13;8;13;10;6;6;10;10;14;9;15;8;7;7;10;20;9;14;9;10;9;5;9;14;7;10;10;11;11;11;12;11;7;11;8;14;12;17;9;16;12;12;18;12;12;10;9;17;14;9;18;17;9;10;14;13;26;15;11;14;17;11;14;14;10;9;13;4;16;18;14;16;19;14;16;14;18;17;13;10;8;14;15;11;15;16;14;18;10;10;13;8;17;21;12;12;16;11;14;12;7;6;7;12;13;6;12;17;12;17;13;10;11;11;7;9;10;13;12;13;10;12;6;15;13;8;8;12;7;9;6;10;11;10;16;10;6;12;12;10…
ZIK1_ZIK1.RCADE.bed	0.12398609501738123	107	863	70336	6;3;4;7;4;4;5;4;7;10;6;1;8;2;9;6;3;6;4;4;4;5;8;5;4;6;10;6;6;2;5;5;3;4;6;10;12;7;10;6;8;9;7;10;11;3;8;4;12;9;8;5;13;5;3;8;10;7;6;5;8;11;8;7;7;2;5;3;6;5;9;7;9;5;13;7;4;3;4;12;9;5;5;5;6;4;3;6;7;1;3;4;5;12;8;4;11;10;1;5;4;5;8;2;8;9;12;2;7;5;6;6;8;4;3;4;8;6;6;3;5;2;4;1;8;4;2;1;5;2;3;3;2;7;3;3;3;4;8;2;3;4;3;4;3;5;7;5;7;6
ZNF423_M06859_1.94d.bed	0.12337662337662338	38	308	45068	4;3;4;1;0;0;1;1;2;1;4;2;3;4;2;0;1;0;4;4;0;4;2;1;4;4;2;1;2;1;4;0;0;3;3;0;1;1;3;5;3;1;5;3;1;1;1;2;0;1;3;2;4;4;2;5;6;3;0;2;0;0;5;0;0;0;4;2;1;4;2;4;4;2;2;0;1;1;2;2;3;3;5;5;1;1;3;3;2;2;4;1;1;1;4;2;3;1;0;2;2;1;1;1;0;1;4;2;2;4;3;0;3;4;2;2;2;2;2;3;1;1;3;1;1;1;2;4;0;4;1;2;3;1;2;3;0;0;1;4;0;1;2;1;5;2;3;0;2;1
GLI4_M10337_1.94d.bed	0.12334801762114538	56	454	55837	3;4;2;2;3;2;1;6;6;2;7;1;3;3;4;3;3;4;2;6;5;4;4;4;4;4;2;3;6;3;2;1;1;3;4;2;1;3;7;4;4;2;1;2;3;1;1;2;4;2;2;3;4;3;5;1;3;4;3;4;2;2;3;4;4;2;0;2;3;1;4;2;4;3;4;2;4;4;8;2;4;4;4;3;1;2;2;2;2;2;1;2;5;2;3;7;6;1;2;2;2;0;7;2;0;2;5;3;4;3;5;2;2;2;2;1;4;3;2;4;6;4;2;5;1;3;1;3;5;3;4;1;1;4;1;4;3;7;3;2;7;4;6;3;2;0;3;1;1;3
TLX1_M06826_1.94d.bed	0.1232876712328767	36	292	35710	8;1;1;1;1;0;1;1;1;4;0;2;2;0;1;3;0;1;0;0;3;1;1;0;0;2;4;1;0;3;4;2;3;2;1;1;3;1;1;5;4;4;1;2;3;4;3;2;0;3;3;1;4;3;2;1;1;0;0;2;0;1;2;4;2;0;1;3;4;3;1;0;1;4;2;0;1;4;2;2;3;4;2;6;5;1;5;2;3;5;3;1;2;1;0;4;1;6;3;2;2;1;1;3;5;2;1;1;1;4;0;2;1;2;2;4;1;1;3;2;2;0;4;2;2;2;1;3;2;1;0;0;0;0;0;1;0;3;2;2;3;1;2;2;1;2;1;3;2;3
BORCS8-MEF2B_M08912_1.94d.bed	0.12307692307692308	8	65	32955	1;0;3;0;0;0;1;0;0;2;0;2;0;0;0;0;1;1;0;0;0;1;1;0;0;0;0;0;1;0;0;0;1;0;3;1;0;1;0;0;0;1;0;0;0;1;0;0;0;0;1;0;0;0;1;0;0;0;0;0;1;0;0;0;0;1;1;0;0;0;0;0;0;1;1;0;1;0;1;0;1;0;0;0;1;1;1;0;0;0;0;2;1;0;1;0;0;1;1;0;0;0;0;0;1;0;1;0;0;1;0;0;0;0;0;1;2;0;0;0;0;2;0;1;0;0;0;1;1;0;0;0;0;1;1;2;0;2;1;0;1;0;0;0;0;0;1;1;1;1
RXRA_M06070_1.94d.bed	0.12274096385542169	163	1328	47160	9;3;3;2;3;2;4;2;2;5;5;3;4;5;4;11;4;2;4;2;6;4;2;4;2;4;1;4;7;7;10;4;3;5;3;5;5;2;3;2;8;20;21;17;28;19;19;18;19;19;15;25;29;34;25;22;24;33;21;18;15;11;12;14;16;16;6;13;13;12;7;10;6;6;13;21;9;7;9;10;10;12;9;8;12;9;11;9;15;23;31;15;14;22;19;23;15;22;17;9;13;18;17;8;6;10;5;6;0;2;2;2;2;5;3;4;3;2;2;0;4;1;3;5;2;1;3;7;4;3;2;2;3;4;3;3;1;2;3;4;2;3;4;2;2;5;3;4;0;5
RXRG_M06075_1.94d.bed	0.12238574748257165	158	1291	46361	8;3;2;1;2;1;4;2;2;3;4;3;3;5;4;10;4;2;3;2;5;3;2;4;2;4;0;4;6;7;10;4;4;5;3;4;6;2;3;2;8;20;22;17;28;19;19;18;20;19;15;26;27;34;25;22;24;33;21;18;14;11;12;13;16;16;6;13;11;12;7;9;6;6;13;20;9;7;9;9;10;12;8;8;11;9;11;9;15;23;31;15;12;21;19;23;14;22;17;10;13;18;14;9;7;10;5;5;0;3;2;2;2;5;3;3;2;2;2;0;4;1;2;4;2;1;3;6;4;2;2;2;1;4;2;3;1;2;2;4;1;2;4;3;2;5;3;4;0;5
ZNF550_ZNF550.RCADE.bed	0.12227656736327257	275	2249	96343	34;20;20;18;11;14;19;18;18;18;16;20;16;20;12;13;15;19;12;13;13;8;17;8;14;10;11;21;9;14;16;15;9;13;14;8;5;10;10;12;12;26;24;13;28;19;28;19;31;24;18;19;27;21;20;18;28;21;14;19;19;11;13;11;11;13;14;12;16;16;19;26;22;21;21;14;17;15;18;16;15;12;16;12;14;17;13;14;17;19;13;20;24;17;14;20;13;13;13;14;11;20;25;12;25;17;16;11;12;20;11;8;9;12;6;15;15;8;9;11;11;12;13;7;13;10;13;14;11;8;11;10;9;8;8;9;9;5;6;8;…
RXRA_M09959_1.94d.bed	0.12207987942727958	162	1327	48183	9;2;2;2;3;1;4;3;2;4;6;4;5;4;4;8;6;3;2;4;6;4;2;4;4;3;2;5;7;6;10;3;3;6;3;5;3;4;3;3;8;20;20;18;27;21;21;16;19;17;16;24;30;32;25;25;23;34;19;18;14;13;12;13;18;14;8;12;11;13;8;9;6;5;14;20;9;8;9;9;11;10;9;10;11;10;11;9;14;23;31;15;13;22;18;24;14;22;18;9;13;17;15;8;5;10;5;7;1;3;2;3;2;5;3;4;2;4;2;0;4;1;2;6;1;1;4;5;7;3;2;2;1;5;3;4;2;3;3;3;2;3;3;1;2;5;3;4;0;4
GLIS3_M05767_1.94d.bed	0.12195121951219512	25	205	36282	3;3;1;1;2;2;1;4;0;3;0;2;1;0;3;2;0;2;1;3;3;0;2;1;1;1;0;1;1;1;3;0;0;1;2;0;1;3;1;1;1;2;2;3;0;0;2;3;1;1;1;0;0;1;3;3;0;3;2;1;0;2;1;2;0;1;1;1;2;1;2;1;2;2;0;2;1;4;4;2;0;1;0;2;0;0;4;1;1;3;0;2;1;2;0;2;2;2;0;0;3;1;1;0;3;2;2;1;0;1;1;3;2;1;1;2;2;1;1;2;1;0;2;0;0;3;1;1;1;2;1;0;2;1;1;1;3;1;1;0;5;2;0;0;1;1;0;1;0;2
TCF7L1_M06178_1.94d.bed	0.12195121951219512	25	205	45434	2;2;0;4;1;2;0;3;1;1;1;0;2;2;1;3;0;0;2;2;0;2;0;2;2;2;4;2;1;2;0;1;1;0;2;0;5;0;2;1;1;1;0;0;1;1;1;0;2;1;3;0;0;1;3;0;0;0;0;3;0;0;1;2;1;1;0;1;2;0;2;0;1;0;2;1;4;0;1;1;4;3;3;0;2;2;2;0;2;1;0;2;2;4;4;3;4;2;2;3;3;0;0;0;1;1;1;2;3;1;1;1;2;2;2;0;0;2;2;0;1;2;2;2;2;1;3;1;3;0;0;2;2;2;1;0;1;0;5;0;2;0;0;0;1;0;1;2;0;3
ATOH1_M09091_1.94d.bed	0.12162162162162163	18	148	35304	3;1;0;0;1;1;0;1;2;0;0;1;0;3;0;0;1;4;0;1;0;2;1;0;0;2;0;0;1;1;0;1;1;1;2;0;1;0;1;0;2;0;1;0;1;0;0;1;0;2;2;1;2;1;1;1;1;1;0;3;2;1;1;1;1;1;2;1;3;2;0;1;1;0;2;0;1;0;0;1;2;2;2;1;0;1;0;0;1;0;2;3;1;1;1;1;0;1;1;1;2;1;0;1;1;1;2;0;1;0;1;3;1;1;1;3;0;0;0;0;2;2;0;2;0;2;1;0;3;1;0;0;1;0;1;0;2;0;0;0;0;1;1;1;2;3;0;2;3;3
PPARA_M09921_1.94d.bed	0.1215510812826249	163	1341	48671	8;4;2;2;2;3;5;3;1;2;5;6;4;3;4;9;8;3;2;4;5;8;1;4;2;6;3;2;6;9;10;3;4;6;3;2;5;5;1;5;9;15;23;17;26;23;19;16;19;20;15;17;32;30;32;22;27;33;24;16;14;15;9;16;17;12;11;8;14;14;5;8;8;6;15;15;12;9;11;6;13;11;8;11;11;10;10;10;15;21;29;19;12;21;15;25;18;18;18;9;15;17;15;8;6;9;7;6;2;2;2;3;1;5;3;5;2;5;2;0;4;1;2;6;1;1;3;5;7;4;2;2;2;4;3;4;2;2;3;4;2;3;4;1;2;5;4;4;0;4
SIX1_M09125_1.94d.bed	0.12121212121212122	4	33	26300	1;1;0;0;0;0;0;0;0;0;0;0;0;2;0;0;0;0;0;0;0;1;1;0;1;1;0;0;0;1;0;0;1;0;0;0;0;0;1;0;0;0;0;0;0;0;0;1;0;0;0;1;0;0;0;0;1;0;0;0;0;1;0;0;0;1;0;0;0;0;0;1;0;0;0;0;0;0;0;0;0;0;0;1;0;1;0;0;0;0;0;0;0;0;2;0;1;0;0;0;0;0;0;0;0;0;1;0;0;1;0;0;0;0;0;2;0;0;0;2;0;0;0;0;1;0;0;0;0;0;0;1;0;0;0;0;0;0;0;0;1;0;0;0;0;0;0;0;0;1
SIX1_M09123_1.94d.bed	0.12121212121212122	4	33	26300	1;1;0;0;0;0;0;0;0;0;0;0;0;2;0;0;0;0;0;0;0;1;1;0;1;1;0;0;0;1;0;0;1;0;0;0;0;0;1;0;0;0;0;0;0;0;0;1;0;0;0;1;0;0;0;0;1;0;0;0;0;1;0;0;0;1;0;0;0;0;0;1;0;0;0;0;0;0;0;0;0;0;0;1;0;1;0;0;0;0;0;0;0;0;2;0;1;0;0;0;0;0;0;0;0;0;1;0;0;1;0;0;0;0;0;2;0;0;0;2;0;0;0;0;1;0;0;0;0;0;0;1;0;0;0;0;0;0;0;0;1;0;0;0;0;0;0;0;0;1
SIX1_M09127_1.94d.bed	0.12121212121212122	4	33	26300	1;1;0;0;0;0;0;0;0;0;0;0;0;2;0;0;0;0;0;0;0;1;1;0;1;1;0;0;0;1;0;0;1;0;0;0;0;0;1;0;0;0;0;0;0;0;0;1;0;0;0;1;0;0;0;0;1;0;0;0;0;1;0;0;0;1;0;0;0;0;0;1;0;0;0;0;0;0;0;0;0;0;0;1;0;1;0;0;0;0;0;0;0;0;2;0;1;0;0;0;0;0;0;0;0;0;1;0;0;1;0;0;0;0;0;2;0;0;0;2;0;0;0;0;1;0;0;0;0;0;0;1;0;0;0;0;0;0;0;0;1;0;0;0;0;0;0;0;0;1
ZNF177_M09337_1.94d.bed	0.12121212121212122	8	66	28176	2;0;0;0;0;0;0;1;1;0;0;0;2;0;1;0;0;1;0;0;2;1;1;3;1;0;0;1;0;0;1;0;0;1;0;0;0;0;0;0;0;0;0;1;0;1;0;0;0;0;0;0;1;1;1;0;0;1;0;2;1;0;1;0;0;1;0;0;0;0;2;1;1;0;0;0;0;1;0;0;0;0;1;1;3;1;3;0;0;0;0;0;0;1;0;0;0;0;1;1;0;0;0;0;0;0;0;2;0;0;0;0;0;2;0;0;1;0;0;0;1;1;2;0;0;1;0;0;0;0;1;0;1;0;1;0;1;1;0;0;0;0;0;0;0;0;0;1;0;2
ZNF506_ZNF506.MEME.bed	0.12116182572614108	146	1205	77064	9;8;5;7;3;9;13;10;6;8;7;9;12;10;6;8;9;6;14;4;6;5;7;6;3;13;6;15;7;8;9;4;8;6;7;7;9;12;9;7;11;7;11;10;10;10;11;11;5;10;9;10;3;11;19;6;10;10;9;14;9;6;11;13;12;5;14;10;6;9;8;11;12;5;13;10;6;10;14;7;6;7;13;14;7;10;7;10;10;13;4;2;6;8;7;12;8;18;14;6;8;12;5;6;11;8;2;10;6;10;3;9;8;6;6;7;9;8;9;3;8;4;8;5;8;6;12;10;3;8;4;5;3;6;3;6;8;5;7;5;4;4;1;1;4;4;11;2;5;11
ZSCAN31_M09357_1.94d.bed	0.12101910828025478	19	157	36376	2;2;1;2;1;2;2;4;0;0;2;0;1;0;1;0;2;2;0;2;2;1;1;1;2;0;1;2;1;1;0;0;1;1;0;3;0;0;1;1;0;2;1;2;1;0;0;0;1;1;0;2;1;2;0;4;1;0;0;2;1;0;1;0;1;0;4;1;1;1;1;2;0;2;0;0;1;2;0;1;0;5;1;0;2;1;3;1;2;3;0;0;2;4;0;0;2;1;0;0;2;1;0;2;1;1;0;1;0;0;1;0;1;0;0;1;3;4;1;2;0;2;0;0;1;0;0;0;0;1;3;0;0;0;1;0;1;1;0;1;2;3;0;1;1;3;0;1;0;2
ZNF419_ZNF419.RCADE.bed	0.12083333333333333	116	960	75161	10;3;5;2;8;6;8;7;5;6;5;6;8;8;0;6;2;7;8;5;3;2;8;6;6;8;6;8;4;7;6;9;4;8;8;4;7;7;10;5;9;4;9;7;4;4;7;9;7;9;4;7;6;7;8;6;12;8;8;2;6;6;7;9;5;3;7;10;8;6;10;9;9;4;6;10;7;5;7;8;3;11;6;8;14;6;4;6;8;9;6;9;2;5;4;8;6;7;5;8;6;7;6;7;8;4;4;11;6;6;7;10;3;8;4;12;5;3;7;11;3;6;7;2;9;7;8;5;4;1;8;7;8;3;7;6;8;5;4;5;5;7;6;7;6;7;2;4;6;6
ZNF35_M10404_1.94d.bed	0.12078152753108348	136	1126	117376	10;15;8;7;15;6;15;8;7;10;10;9;11;12;10;7;15;6;10;6;8;10;10;9;4;8;7;1;6;4;6;8;8;5;7;4;4;5;5;10;5;7;11;7;10;5;4;8;11;4;7;6;7;5;5;9;4;7;8;9;9;7;3;5;6;9;9;9;8;9;7;13;12;5;6;11;7;9;6;7;9;10;6;3;6;3;7;11;5;9;7;6;10;5;10;5;8;6;5;6;7;12;6;8;5;7;14;6;11;10;5;8;3;7;5;8;6;8;5;7;6;5;5;10;7;3;5;10;10;6;8;5;7;6;10;4;11;6;14;6;3;7;5;8;7;10;3;13;8;10
BARX1_M08498_1.94d.bed	0.1206896551724138	7	58	34120	3;0;0;0;0;0;1;0;1;1;1;0;0;1;1;1;1;1;0;0;0;0;0;1;0;0;0;0;0;1;0;0;0;0;1;0;0;0;0;1;0;0;1;1;1;0;0;1;0;1;0;1;0;0;0;0;0;2;0;1;0;0;0;0;0;1;0;0;2;0;0;0;0;1;0;0;1;0;0;1;0;1;0;0;1;0;0;1;0;0;0;1;0;0;0;1;0;0;1;1;0;0;0;0;0;0;2;0;0;0;1;0;2;0;0;0;0;0;1;0;0;2;1;0;1;1;0;0;0;0;0;0;0;1;0;1;0;2;0;1;0;1;0;0;1;0;0;0;0;1
REL_M02665_1.94d.bed	0.12048192771084337	40	332	44845	2;4;2;1;1;1;4;1;1;3;1;1;1;3;2;0;1;3;2;1;1;1;0;1;6;4;2;1;1;2;2;3;1;1;2;1;2;2;2;0;3;2;1;1;3;3;2;4;5;2;1;3;2;2;4;0;4;2;6;3;2;1;3;3;8;3;2;4;3;5;3;2;1;1;2;1;3;1;5;3;1;3;3;2;2;3;4;3;3;1;3;4;3;2;2;3;3;2;1;3;2;1;1;1;0;5;5;4;1;4;4;4;2;2;0;3;0;2;4;2;3;2;3;2;2;2;3;0;3;1;2;2;0;3;1;2;0;2;1;2;1;1;1;3;1;2;1;2;2;4
NR2F6_M05957_1.94d.bed	0.12037037037037036	169	1404	50723	8;3;3;2;3;2;4;3;3;4;4;4;3;4;4;10;5;3;2;4;7;5;3;3;2;2;4;4;9;7;11;4;5;4;3;7;3;4;7;3;10;20;19;18;27;21;20;16;24;19;14;26;27;33;27;22;24;34;21;18;16;14;14;13;17;15;7;13;13;14;8;10;6;5;13;20;8;10;9;11;12;10;9;11;13;9;11;10;18;24;31;15;13;23;17;25;17;22;18;12;16;17;17;9;5;10;7;5;1;2;3;3;1;4;4;6;4;6;4;2;5;1;1;6;4;2;3;7;4;3;3;2;3;6;4;4;1;3;3;5;3;3;4;2;4;5;4;4;2;5
AC138696.1_M09315_1.94d.bed	0.12025316455696203	19	158	33951	1;0;2;0;1;0;1;1;1;2;3;0;2;1;0;0;3;0;1;0;1;1;1;3;2;0;0;0;1;0;2;0;0;1;3;2;0;1;0;1;2;1;1;0;0;1;2;0;0;1;3;3;1;0;2;2;1;3;1;2;1;0;0;0;1;0;2;3;2;0;1;2;1;1;1;1;1;0;1;1;0;1;5;0;1;1;2;0;1;2;1;0;1;1;0;0;0;0;1;0;1;1;2;0;0;0;0;1;0;2;1;0;1;1;0;1;3;0;2;2;2;1;1;3;0;3;2;2;2;2;2;0;1;1;0;0;1;2;3;0;1;2;2;1;0;0;2;1;1;1
NR2C2_M05948_1.94d.bed	0.12023460410557185	164	1364	49491	9;2;3;2;3;1;4;4;3;4;5;3;4;3;4;10;6;3;2;2;8;4;2;3;3;4;3;4;7;6;10;4;3;4;3;6;3;4;5;2;9;19;20;17;27;21;19;17;22;21;14;28;28;34;27;22;23;34;19;17;15;13;13;15;17;14;8;13;13;14;6;10;6;6;13;20;9;7;9;9;12;10;10;10;12;12;10;9;15;23;31;15;15;22;18;23;15;22;19;10;14;17;15;9;6;11;5;5;1;2;3;3;3;5;3;4;3;3;2;1;4;1;2;6;1;1;4;7;6;4;4;2;2;5;3;5;2;4;3;4;2;3;3;3;3;5;3;4;1;5
MAFA_M09011_1.94d.bed	0.12	6	50	27134	2;0;0;0;0;1;0;0;0;1;0;0;0;1;0;0;0;0;0;0;1;1;2;1;1;0;0;0;0;1;1;0;0;0;1;1;0;0;1;1;0;0;0;0;0;0;0;1;0;0;1;0;0;0;0;1;2;1;2;1;0;1;0;0;1;0;0;0;0;0;0;0;1;1;1;2;0;0;0;0;0;0;0;0;0;0;0;0;0;1;2;1;1;0;1;0;0;0;0;0;1;1;1;1;0;0;0;0;0;0;0;0;0;0;0;0;0;0;0;0;0;0;0;0;0;0;0;0;0;0;0;0;0;1;0;0;0;1;1;0;0;0;0;0;0;0;1;0;0;2
ZNF75D_ZNF75D.RCADE.bed	0.12	33	275	51459	3;1;2;0;4;2;2;1;2;1;2;3;2;3;3;2;2;3;1;3;1;2;2;2;0;0;2;1;2;5;0;0;1;2;0;2;2;0;1;1;0;3;1;0;3;1;2;2;3;1;2;0;1;1;2;3;1;2;1;3;2;1;2;1;0;1;0;5;2;4;5;1;1;2;0;1;2;1;0;2;2;2;2;0;1;5;2;5;2;2;3;2;3;0;0;0;2;4;3;1;3;2;1;1;1;3;1;4;2;2;4;5;0;1;3;0;5;3;0;3;2;3;2;1;2;2;2;2;2;2;2;1;2;2;4;1;1;2;2;1;3;2;0;2;1;2;0;2;2;4
HMGA1_M06581_1.94d.bed	0.12	3	25	27988	1;0;0;0;0;1;0;0;0;0;1;1;0;0;0;0;0;0;0;0;1;0;0;0;0;0;0;0;0;0;0;0;0;0;0;0;0;1;0;0;1;0;0;0;0;1;0;0;1;0;1;0;0;0;0;0;0;0;0;0;0;0;0;0;0;0;0;0;0;0;0;0;1;0;0;0;0;0;0;1;0;0;0;0;0;0;0;0;0;0;0;0;0;0;1;0;0;0;1;0;0;0;0;0;0;0;0;0;0;0;0;0;0;1;0;0;0;0;0;0;0;1;0;0;0;1;1;0;0;0;0;0;0;1;0;1;0;0;0;0;0;1;1;0;0;0;0;0;0;2
ZNF273_M10371_1.94d.bed	0.11979166666666667	23	192	44502	3;2;1;2;1;1;0;1;4;1;1;2;1;1;0;0;1;3;3;0;2;3;1;1;1;1;3;0;0;2;3;2;4;2;1;1;0;1;2;2;1;2;0;3;2;0;2;0;3;1;1;0;1;1;2;2;3;1;1;0;2;4;2;1;1;3;0;2;1;0;1;0;2;4;1;1;0;2;3;1;2;2;2;0;0;3;0;0;2;3;1;2;4;0;0;2;1;0;0;2;0;0;2;1;1;0;3;0;1;1;2;0;4;1;2;2;1;4;0;1;1;0;1;0;0;0;0;2;1;0;0;2;1;1;0;0;0;0;1;1;0;1;1;3;0;0;1;2;2;1
GLI2_M05763_1.94d.bed	0.11959287531806616	47	393	49252	7;2;4;3;0;3;1;1;1;2;3;3;0;2;2;2;2;1;1;1;5;3;3;2;3;1;1;5;4;1;4;2;4;0;4;1;1;1;4;3;1;1;2;0;1;2;2;3;4;5;4;0;5;1;3;4;5;0;2;2;4;1;1;5;6;3;3;2;3;6;2;1;6;2;0;3;7;3;2;4;3;2;1;2;3;3;7;4;3;3;4;2;2;2;1;3;3;2;3;3;2;1;4;2;0;6;3;2;3;2;2;5;3;1;2;2;2;3;2;7;2;6;4;4;2;5;2;0;2;5;1;3;5;1;0;3;2;3;3;4;0;1;2;1;7;1;3;2;2;2
ZFP69B_ZFP69B.RCADE.bed	0.1194620253164557	151	1264	101360	13;7;6;12;10;7;5;6;9;7;7;11;6;10;9;14;10;14;9;8;8;8;5;9;8;10;3;13;4;7;6;11;7;9;4;8;6;10;14;19;11;7;7;11;6;6;10;7;8;12;7;7;16;7;10;5;13;11;9;10;9;10;3;9;11;11;7;7;9;5;11;8;8;14;16;16;9;11;8;10;6;7;9;16;14;6;12;10;5;8;9;7;7;12;12;10;9;6;8;5;9;9;9;6;6;7;6;10;7;7;11;9;9;11;2;7;9;6;8;7;10;10;6;5;5;1;5;11;9;6;4;3;7;4;5;8;7;12;7;5;6;12;8;7;9;9;11;3;6;8
ZNF677_M10389_1.94d.bed	0.11877394636015326	31	261	53915	2;3;1;4;1;3;1;0;2;0;2;3;3;1;2;2;2;1;1;3;2;1;1;1;1;2;0;3;0;2;3;2;2;1;0;2;0;3;1;1;3;0;2;3;3;0;1;0;2;2;3;0;1;4;2;1;2;2;2;0;4;1;0;0;2;2;4;2;2;0;4;0;0;0;1;3;2;3;1;3;3;0;4;2;2;1;3;1;2;2;2;1;2;7;2;2;1;1;3;1;3;2;1;2;1;1;1;0;3;3;2;1;1;1;2;1;2;1;3;1;0;5;4;2;3;1;1;4;3;1;2;1;0;1;0;4;0;1;4;1;0;0;0;1;2;3;2;3;2;3
PLAGL1_M06723_1.94d.bed	0.11874272409778813	102	859	51111	3;4;1;2;8;6;7;3;6;5;4;9;4;2;5;4;2;5;7;2;9;7;2;6;6;3;4;5;3;5;5;4;6;9;8;10;4;6;7;12;8;8;5;8;9;3;6;9;10;7;6;10;5;5;6;4;10;6;4;3;9;10;8;7;12;10;6;3;7;7;7;5;7;7;10;7;3;8;8;3;6;5;10;12;11;11;7;8;10;3;5;5;6;6;4;5;5;8;5;5;16;6;4;3;3;8;7;7;5;5;7;5;10;5;6;6;8;2;9;3;3;2;3;9;1;2;2;5;3;4;3;5;3;1;2;3;5;7;4;1;3;2;6;4;3;5;5;4;5;5
ZNF157_ZNF157.RCADE.bed	0.11858974358974358	74	624	63577	2;1;3;6;6;1;2;4;3;0;4;4;3;4;10;3;3;4;4;3;9;8;4;8;5;3;4;7;5;3;4;6;5;2;5;2;4;5;9;2;5;2;3;3;4;4;4;3;1;5;5;4;3;7;6;6;5;4;6;5;4;1;4;6;6;3;8;6;6;7;2;6;2;5;7;2;8;4;4;2;5;1;6;5;5;6;3;4;8;6;2;5;0;7;1;5;8;5;2;5;5;4;4;4;5;2;6;5;4;3;2;3;3;3;4;4;2;3;6;4;3;3;5;4;6;5;4;5;3;3;6;4;5;3;4;3;6;3;1;0;4;1;1;6;3;4;4;4;3;4
ZNF254_ZNF254.RCADE.bed	0.11823647294589178	59	499	61604	9;1;8;2;2;6;2;3;1;2;1;6;2;5;1;6;4;3;2;6;5;3;3;4;2;9;2;3;4;7;3;5;2;2;5;3;3;5;2;2;4;3;2;2;5;4;4;3;4;2;6;4;6;6;4;3;2;6;3;1;2;6;4;3;0;3;3;3;3;4;6;5;6;1;7;2;1;1;5;4;5;1;4;4;5;1;5;4;1;2;2;7;3;2;3;2;1;2;4;4;6;2;4;2;2;4;1;6;1;3;5;3;1;3;1;2;1;3;2;4;2;3;6;4;5;2;0;4;2;2;3;4;2;2;2;4;1;2;4;3;3;7;4;5;1;2;1;2;6;3
ZNF528_ZNF528.RCADE.bed	0.11777301927194861	55	467	57095	3;1;6;5;8;4;2;4;6;2;2;3;4;4;2;4;2;1;2;3;2;0;2;5;1;1;2;4;5;5;2;3;2;1;5;2;0;4;2;1;4;4;5;4;6;4;3;5;1;3;3;3;2;3;1;3;4;7;7;4;3;3;7;4;4;6;2;4;6;2;5;1;2;6;5;5;1;4;6;0;4;3;1;2;3;7;3;2;5;1;4;6;2;4;5;2;6;2;4;2;2;2;1;3;1;1;4;2;3;4;1;1;2;0;1;1;4;1;8;2;0;5;4;3;2;1;2;2;3;4;3;2;3;4;2;2;6;3;2;4;2;1;4;6;3;4;2;2;2;2
MYBL2_M05924_1.94d.bed	0.11764705882352941	2	17	25896	1;0;0;0;0;0;0;0;0;1;0;0;0;0;0;1;0;0;0;0;0;0;0;0;0;0;1;0;0;0;0;0;0;0;0;0;1;0;0;0;0;1;0;0;0;0;0;0;0;0;0;0;0;0;0;0;0;1;0;0;0;0;0;0;0;0;0;0;0;0;0;0;0;0;1;0;0;0;0;0;0;0;0;1;0;0;0;0;0;0;0;0;1;0;0;0;0;0;0;0;0;1;0;0;0;0;0;0;1;0;0;0;0;1;1;0;0;0;0;0;0;0;0;0;0;0;0;0;0;0;1;0;0;0;0;0;0;0;0;0;0;0;0;0;0;0;0;0;0;1
IRX5_M05857_1.94d.bed	0.11764705882352941	4	34	30814	3;0;0;0;0;0;2;0;0;0;0;0;0;1;0;1;0;0;0;0;0;1;0;0;0;0;0;0;0;0;0;0;0;0;0;0;0;0;0;0;0;0;1;0;0;0;2;1;0;0;1;1;0;0;0;0;0;0;0;0;1;0;2;0;0;0;0;0;1;0;0;0;0;0;0;0;0;0;0;0;0;1;0;0;0;1;1;0;0;0;1;0;0;0;1;0;1;0;0;0;0;0;0;0;1;0;0;0;0;1;0;0;0;0;0;0;1;1;0;0;0;0;0;0;1;0;0;0;0;0;0;0;0;0;0;2;0;0;0;0;0;0;0;1;0;0;0;0;0;1
DDIT3_M06487_1.94d.bed	0.11764705882352941	14	119	38776	3;3;0;1;1;1;0;0;1;1;0;1;1;2;1;0;2;2;0;0;1;0;0;2;1;2;1;1;1;0;1;2;2;0;1;0;0;0;1;0;0;0;2;0;2;1;0;2;0;1;1;1;0;0;2;1;0;1;0;3;0;0;0;1;0;0;0;0;1;1;3;2;0;2;0;0;1;1;1;1;0;0;0;2;1;0;0;0;0;1;0;0;0;1;2;2;0;0;0;0;0;0;0;0;0;0;0;0;0;1;0;0;1;0;0;2;0;1;1;2;1;1;1;2;1;1;1;0;3;0;3;1;0;3;0;2;0;2;0;2;0;1;0;0;1;1;2;1;2;2
ZNF300_ZNF300.MEME.bed	0.11711876832844574	639	5456	234320	34;35;24;27;29;33;41;34;28;33;43;26;30;33;31;34;32;27;35;33;36;38;24;30;48;30;28;35;27;39;41;34;28;38;27;34;35;28;42;35;32;30;30;20;27;35;40;42;45;43;46;45;38;53;38;37;54;55;57;57;50;66;46;53;46;41;31;42;43;28;39;42;35;33;26;38;30;43;35;28;59;52;56;56;59;47;41;47;56;45;51;37;63;46;51;36;37;41;38;50;59;51;36;36;39;46;33;26;28;26;23;35;32;31;28;40;47;27;22;26;32;29;40;45;30;36;33;26;24;24;32;25;27;…
ESX1_M05689_1.94d.bed	0.11666666666666667	7	60	31081	3;0;0;0;2;0;0;1;0;0;0;1;0;1;0;1;0;0;0;0;0;1;0;1;0;0;0;0;0;0;0;0;1;0;0;1;0;0;0;1;0;0;1;0;0;0;0;0;1;0;1;0;0;0;0;0;0;0;0;0;0;2;0;0;0;0;1;0;1;1;0;1;1;0;0;0;0;0;2;0;0;0;1;0;0;0;0;2;1;2;0;0;0;0;0;0;0;0;0;0;0;1;0;0;0;0;0;0;1;0;0;0;0;0;0;0;1;0;1;0;4;0;0;0;1;2;0;2;1;0;0;0;0;1;1;0;2;1;1;0;0;1;0;0;2;1;2;0;0;1
GBX2_M05758_1.94d.bed	0.11666666666666667	7	60	31081	3;0;0;0;2;0;0;1;0;0;0;1;0;1;0;1;0;0;0;0;0;1;0;1;0;0;0;0;0;0;0;0;1;0;0;1;0;0;0;1;0;0;1;0;0;0;0;0;1;0;1;0;0;0;0;0;0;0;0;0;0;2;0;0;0;0;1;0;1;1;0;1;1;0;0;0;0;0;2;0;0;0;1;0;0;0;0;2;1;2;0;0;0;0;0;0;0;0;0;0;0;1;0;0;0;0;0;0;1;0;0;0;0;0;0;0;1;0;1;0;4;0;0;0;1;2;0;2;1;0;0;0;0;1;1;0;2;1;1;0;0;1;0;0;2;1;2;0;0;1
EN1_M05665_1.94d.bed	0.11666666666666667	7	60	31081	3;0;0;0;2;0;0;1;0;0;0;1;0;1;0;1;0;0;0;0;0;1;0;1;0;0;0;0;0;0;0;0;1;0;0;1;0;0;0;1;0;0;1;0;0;0;0;0;1;0;1;0;0;0;0;0;0;0;0;0;0;2;0;0;0;0;1;0;1;1;0;1;1;0;0;0;0;0;2;0;0;0;1;0;0;0;0;2;1;2;0;0;0;0;0;0;0;0;0;0;0;1;0;0;0;0;0;0;1;0;0;0;0;0;0;0;1;0;1;0;4;0;0;0;1;2;0;2;1;0;0;0;0;1;1;0;2;1;1;0;0;1;0;0;2;1;2;0;0;1
TBX2_M09209_1.94d.bed	0.11637931034482758	27	232	44676	3;5;1;3;1;5;4;1;1;2;1;0;2;1;0;0;1;2;3;2;2;0;2;1;0;1;2;3;3;0;2;1;1;1;1;1;2;1;1;4;2;0;1;1;2;0;3;1;0;3;0;1;2;1;0;1;0;2;4;2;2;2;2;1;1;2;0;2;1;0;0;3;2;3;1;0;2;0;4;2;1;4;2;0;0;2;4;2;3;2;0;0;0;2;1;0;1;1;1;0;0;1;2;3;0;2;1;2;0;0;1;2;1;2;1;2;4;1;3;0;0;0;1;3;0;3;0;3;2;1;4;0;3;1;3;1;1;3;1;2;1;3;4;3;0;1;2;1;3;4
PBX1_M06714_1.94d.bed	0.11627906976744186	10	86	35392	3;1;0;1;1;0;0;1;0;0;0;0;1;1;2;1;0;1;0;0;1;0;2;1;1;2;1;0;0;1;1;1;0;1;0;2;1;0;4;0;1;1;0;0;1;0;0;1;1;0;0;1;2;0;0;0;0;0;0;0;0;2;0;1;1;0;0;0;0;1;0;0;1;1;2;2;0;0;0;0;1;1;0;1;1;0;2;0;1;1;1;0;1;0;1;1;0;0;1;0;0;0;0;0;0;0;1;0;0;0;1;0;0;1;1;0;0;2;0;0;0;0;0;2;0;0;1;0;0;1;1;1;0;2;0;2;1;0;0;1;0;0;0;0;1;0;0;0;1;1
ZNF439_ZNF439.MEME.bed	0.11607142857142858	78	672	64237	4;4;4;6;1;3;4;8;2;2;6;6;8;3;3;4;4;5;5;11;6;2;5;2;2;2;5;5;4;4;3;10;5;4;9;5;4;2;4;4;3;5;2;3;3;2;7;3;7;3;5;4;5;8;5;3;5;4;4;5;9;4;1;8;4;5;6;5;6;4;9;4;6;0;2;3;6;6;4;5;7;7;5;8;1;4;5;3;7;5;5;7;2;2;5;6;5;4;3;4;2;1;4;1;5;5;3;7;0;8;1;1;7;3;4;5;8;3;6;8;4;4;2;3;3;4;4;5;4;6;4;4;4;8;7;5;5;7;1;4;3;4;3;6;2;5;5;4;4;7
ZNF71_M10438_1.94d.bed	0.11558268167079916	606	5243	365287	20;26;23;29;32;38;32;30;29;31;31;34;37;29;38;40;32;34;36;25;23;37;26;39;29;17;27;27;28;32;42;37;30;35;24;32;37;21;31;28;46;35;36;40;48;46;33;29;34;33;39;57;44;43;49;38;35;56;49;25;33;42;37;33;42;42;35;49;42;40;36;31;41;30;35;32;28;35;25;47;38;51;43;34;56;47;52;37;34;52;48;40;33;38;46;62;47;47;42;41;38;46;29;30;33;36;42;36;33;45;23;39;27;30;34;33;24;26;24;33;27;29;34;36;31;19;27;42;35;34;30;31;34;…
NFIL3_M05938_1.94d.bed	0.11538461538461539	3	26	26702	1;0;0;0;0;0;0;0;0;0;0;0;0;0;0;0;0;0;0;0;0;0;0;0;0;0;1;0;0;0;0;1;0;0;0;1;0;1;1;0;0;0;1;0;0;0;1;0;1;0;0;0;0;0;1;0;0;0;0;0;0;0;0;0;0;0;0;1;0;0;0;0;0;0;0;0;1;0;0;0;0;0;0;0;0;0;0;0;0;0;0;1;0;0;0;0;0;1;0;0;0;1;0;0;0;0;0;0;0;0;1;0;0;0;0;2;0;0;0;0;0;1;0;0;1;0;0;0;0;0;0;1;0;1;0;0;0;0;0;0;0;0;0;0;0;0;0;1;0;2
TFCP2_M06204_1.94d.bed	0.11538461538461539	6	52	26671	1;0;1;0;2;0;0;0;0;0;0;1;0;1;0;0;0;1;0;1;0;0;1;1;0;0;0;0;0;0;0;0;0;0;0;0;2;0;0;1;0;0;0;3;1;1;0;1;0;0;0;0;0;1;0;2;0;0;0;0;2;0;0;1;0;0;1;0;0;0;1;0;0;0;1;0;0;0;0;0;0;2;1;0;0;0;0;0;0;0;0;0;0;0;0;0;0;0;1;0;1;0;1;0;1;1;1;0;0;0;0;1;1;0;2;0;0;0;0;0;0;0;0;0;0;0;0;0;0;0;0;0;1;0;1;0;2;0;0;0;0;2;0;0;0;1;0;0;2;1
BCL11A_M08508_1.94d.bed	0.11538461538461539	21	182	33176	2;2;0;2;0;2;2;0;2;0;1;0;0;0;0;0;1;0;0;1;1;3;1;0;3;0;2;0;2;0;3;0;2;0;1;0;0;0;2;1;2;0;1;3;1;2;2;0;1;3;1;0;3;2;1;2;3;1;1;1;0;1;3;1;2;2;4;2;2;1;2;0;0;2;2;2;2;0;0;1;4;1;0;0;1;3;0;0;0;0;2;2;3;2;1;2;2;2;2;5;1;1;2;3;2;2;3;1;3;2;2;1;1;2;1;2;2;0;0;1;1;0;1;1;1;0;0;1;0;2;0;0;0;0;1;0;0;1;0;1;2;1;1;0;1;1;0;0;4;2
NR2F1_M05951_1.94d.bed	0.11479944674965421	166	1446	52682	8;4;3;2;4;2;4;4;3;5;4;4;4;3;5;11;5;4;3;5;8;4;2;3;2;3;3;5;9;7;11;4;5;6;3;7;4;4;8;3;9;18;21;19;27;21;22;16;24;19;17;26;30;33;27;26;24;36;20;19;14;13;13;15;18;16;8;13;12;13;7;9;6;5;14;20;8;9;9;11;12;10;11;11;14;12;11;10;19;25;31;15;14;23;17;26;17;22;17;11;14;18;17;10;5;10;7;6;1;2;2;3;1;5;4;6;1;7;6;4;4;0;1;6;4;2;3;6;8;4;3;2;3;6;4;4;2;4;3;5;5;3;4;2;3;5;5;4;3;5
ZNF410_M09369_1.94d.bed	0.11475409836065574	7	61	31988	1;0;2;1;0;0;0;1;0;1;0;0;0;1;0;0;4;1;0;0;0;0;1;0;0;1;0;0;2;0;1;1;1;0;0;0;0;0;0;2;0;0;0;1;0;0;0;1;1;1;0;2;0;1;1;1;0;1;0;1;0;0;0;1;0;1;0;0;1;0;0;2;0;0;0;0;0;0;1;0;0;0;2;0;1;0;0;0;0;0;0;1;0;0;1;2;0;1;1;0;0;0;0;0;0;0;0;0;1;0;0;0;0;0;0;0;2;0;0;0;0;0;1;0;0;0;2;1;0;1;0;1;0;0;0;0;1;0;0;0;0;0;1;0;0;0;0;0;0;2
NEUROD2_M05927_1.94d.bed	0.11475409836065574	7	61	30951	2;2;0;0;0;0;2;2;2;0;0;0;4;2;0;0;0;0;0;2;0;2;0;2;0;0;0;0;0;2;0;0;0;0;0;2;0;0;0;0;0;0;0;0;2;0;0;0;0;0;0;0;0;0;0;0;0;2;2;0;0;0;0;0;2;0;0;0;0;0;0;0;0;0;0;0;0;0;0;0;2;0;0;0;0;0;0;0;0;0;0;2;0;2;0;0;0;0;0;0;2;0;0;0;0;0;0;0;0;0;0;0;0;0;0;2;0;0;0;0;0;0;0;4;0;0;0;0;0;0;2;0;0;2;0;0;0;0;0;2;0;2;2;0;0;0;0;0;0;2
ATOH7_M00242_1.94d.bed	0.11475409836065574	7	61	30951	2;2;0;0;0;0;2;2;2;0;0;0;4;2;0;0;0;0;0;2;0;2;0;2;0;0;0;0;0;2;0;0;0;0;0;2;0;0;0;0;0;0;0;0;2;0;0;0;0;0;0;0;0;0;0;0;0;2;2;0;0;0;0;0;2;0;0;0;0;0;0;0;0;0;0;0;0;0;0;0;2;0;0;0;0;0;0;0;0;0;0;2;0;2;0;0;0;0;0;0;2;0;0;0;0;0;0;0;0;0;0;0;0;0;0;2;0;0;0;0;0;0;0;4;0;0;0;0;0;0;2;0;0;2;0;0;0;0;0;2;0;2;2;0;0;0;0;0;0;2
ATOH1_M09462_1.94d.bed	0.11475409836065574	7	61	30951	2;2;0;0;0;0;2;2;2;0;0;0;4;2;0;0;0;0;0;2;0;2;0;2;0;0;0;0;0;2;0;0;0;0;0;2;0;0;0;0;0;0;0;0;2;0;0;0;0;0;0;0;0;0;0;0;0;2;2;0;0;0;0;0;2;0;0;0;0;0;0;0;0;0;0;0;0;0;0;0;2;0;0;0;0;0;0;0;0;0;0;2;0;2;0;0;0;0;0;0;2;0;0;0;0;0;0;0;0;0;0;0;0;0;0;2;0;0;0;0;0;0;0;4;0;0;0;0;0;0;2;0;0;2;0;0;0;0;0;2;0;2;2;0;0;0;0;0;0;2
HSF1_M08813_1.94d.bed	0.11464968152866242	18	157	37527	1;0;2;0;1;3;0;2;1;3;0;2;1;0;1;1;2;0;1;1;1;1;0;2;3;1;0;1;0;1;0;1;3;1;2;0;1;1;2;2;0;0;0;1;1;2;1;1;0;1;1;3;0;4;1;2;0;2;2;0;0;1;2;2;1;1;1;0;2;0;2;0;1;0;4;1;0;0;0;0;4;2;1;0;0;1;2;0;2;0;2;1;0;0;0;0;2;3;2;1;1;0;4;2;0;1;0;1;3;1;0;1;1;1;2;0;1;0;1;0;1;1;1;1;0;0;0;0;1;1;0;4;1;1;0;0;4;1;1;2;0;0;1;2;1;0;1;2;0;1
MAF_M00424_1.94d.bed	0.11428571428571428	8	70	28834	2;0;0;1;0;1;0;0;1;0;0;1;1;2;0;0;0;0;0;1;0;1;0;1;1;2;0;2;1;0;0;0;0;0;0;0;0;1;0;1;0;0;0;0;0;0;0;1;0;0;0;0;2;1;0;0;0;0;0;0;0;0;0;1;1;0;2;0;0;1;2;0;0;1;0;1;1;2;1;0;0;0;0;0;0;0;2;1;1;0;0;1;0;0;0;0;0;0;0;0;1;1;1;2;0;0;0;0;1;0;1;0;0;0;1;0;0;0;0;0;1;0;1;2;0;0;0;0;2;0;1;0;0;3;2;0;1;0;0;0;0;0;0;0;1;1;1;0;2;1
ZNF410_M06247_1.94d.bed	0.11392405063291139	9	79	32692	1;2;0;1;0;0;3;0;1;1;0;0;0;0;0;2;0;0;0;0;0;0;0;0;2;0;0;2;0;1;0;1;0;0;0;1;1;1;1;0;1;0;0;1;0;0;1;1;1;0;1;0;1;1;1;0;1;2;2;0;0;0;2;0;0;1;0;1;0;0;0;1;0;0;0;1;2;0;0;0;0;1;2;0;1;0;0;0;0;0;0;1;0;0;1;3;2;1;0;0;0;0;1;1;0;0;1;0;2;0;0;1;0;1;0;0;2;0;0;1;0;1;1;0;1;2;1;1;0;0;0;1;0;0;0;1;1;0;0;0;0;0;0;0;0;0;1;0;0;2
ZNF549_ZNF549.RCADE.bed	0.11357340720221606	41	361	49998	2;4;2;3;0;2;1;4;2;3;1;3;0;1;5;0;4;2;1;3;2;2;1;1;2;2;3;1;1;5;3;2;4;3;4;3;0;1;1;4;3;3;5;5;3;2;3;3;5;1;4;4;4;2;3;2;6;2;3;3;1;3;2;5;0;3;4;1;2;2;0;3;0;2;4;1;2;2;4;6;1;6;4;6;4;3;1;0;0;2;3;4;4;6;3;1;4;1;2;4;1;3;1;0;3;1;1;0;3;4;4;1;4;0;2;1;1;2;1;2;2;2;2;2;3;1;7;1;3;2;0;1;3;1;2;1;3;1;2;3;1;3;4;5;3;0;2;2;2;1
HES1_M08751_1.94d.bed	0.11348057882711349	149	1313	113659	12;11;16;13;12;10;14;6;12;15;10;6;4;10;14;7;11;4;9;8;5;6;6;9;8;8;5;3;12;5;10;10;11;14;10;5;4;14;9;8;8;11;6;8;7;2;10;7;9;10;12;6;7;13;4;6;5;5;10;5;6;4;15;4;5;12;7;8;12;14;16;9;10;13;11;9;8;10;9;4;6;8;7;8;8;11;8;7;8;9;16;18;8;9;15;8;5;16;6;7;11;4;12;9;2;9;5;5;10;3;6;5;8;5;6;9;11;8;5;5;9;9;7;2;14;6;4;4;9;11;12;8;9;10;13;10;11;13;10;10;4;4;10;17;18;7;19;5;9;9
BCL6B_M09457_1.94d.bed	0.1134020618556701	11	97	35021	1;2;0;1;2;0;3;0;0;0;0;2;0;1;0;0;3;2;0;0;1;0;0;0;0;1;1;0;0;1;0;1;0;0;1;0;0;0;0;0;1;1;4;0;1;0;1;1;2;1;2;0;1;0;0;2;0;0;0;1;0;3;0;1;0;0;1;2;1;0;0;0;1;0;2;0;0;1;1;0;1;1;1;2;1;0;0;0;0;0;2;0;0;0;1;2;1;0;0;1;0;2;1;0;0;1;0;0;2;0;0;0;0;2;1;0;0;0;3;0;0;0;1;0;1;1;0;0;0;0;1;1;1;0;0;0;1;1;0;1;2;0;0;0;1;3;1;0;0;1
PAX6_M09045_1.94d.bed	0.11320754716981132	42	371	41542	1;2;2;2;2;2;3;3;2;4;2;3;2;3;3;3;3;1;2;3;1;2;0;2;5;4;1;4;1;1;3;3;5;3;3;1;1;5;1;0;5;1;1;2;3;2;0;0;0;3;3;4;4;4;2;4;1;4;0;3;1;3;2;1;4;6;1;4;8;1;1;4;1;2;1;2;3;2;4;3;0;3;3;5;2;5;4;3;5;4;2;4;2;3;2;6;5;0;2;0;1;4;2;4;2;5;4;1;1;4;4;2;3;4;2;4;4;4;3;3;2;1;3;0;1;3;1;2;2;2;1;2;2;3;1;3;5;2;1;2;1;3;0;1;0;1;2;3;1;4
ZNF33B_ZNF33B.RCADE.bed	0.11313868613138686	31	274	109548	4;5;2;2;4;0;2;1;4;3;1;2;1;2;3;3;2;4;1;1;0;4;0;4;2;5;2;1;5;1;2;2;1;3;3;1;2;0;0;1;3;1;3;5;1;2;2;3;5;2;2;2;3;2;3;1;1;1;0;1;0;0;0;0;3;1;2;1;1;2;3;0;1;3;1;6;2;2;3;2;1;1;2;0;1;1;0;2;0;0;3;2;3;1;1;1;0;2;2;1;4;2;3;1;0;6;4;0;0;2;1;2;2;0;2;2;2;5;1;2;0;1;0;3;2;3;2;0;1;0;0;5;3;2;0;0;3;1;1;1;3;2;1;2;2;3;0;1;2;2
ZNF81_ZNF81.RCADE.bed	0.1130952380952381	19	168	41678	1;1;0;0;1;2;1;3;0;1;1;0;1;1;0;3;1;2;3;2;2;0;1;0;1;1;2;1;1;1;2;0;0;0;2;0;1;3;1;3;0;0;0;0;1;2;0;1;2;1;1;0;1;1;3;0;4;0;4;0;1;1;3;0;1;0;0;2;2;2;2;1;0;1;0;1;0;2;1;0;1;0;4;1;1;0;2;1;1;0;0;0;3;2;0;0;1;1;1;0;2;2;3;1;1;1;2;3;0;0;2;0;0;2;1;0;2;1;0;1;0;5;0;3;1;1;2;2;1;1;0;0;2;2;2;1;0;0;1;0;1;0;1;1;3;0;1;0;3;3
ZNF84_ZNF84.RCADE.bed	0.11307824100513993	198	1751	145320	14;8;7;8;6;12;9;11;12;13;11;8;15;9;16;16;5;9;7;15;13;6;18;8;12;16;19;18;13;11;13;15;15;17;12;18;13;8;9;7;7;5;11;10;8;7;18;11;13;11;9;11;20;13;12;11;22;9;12;16;22;16;15;16;13;19;17;12;16;15;9;9;3;17;18;14;12;14;13;9;14;11;12;13;14;16;12;14;8;13;15;15;14;12;11;14;16;13;10;6;8;10;10;9;15;8;9;10;9;15;10;13;13;15;14;9;6;10;10;13;14;5;7;12;9;12;3;11;7;11;13;7;6;16;13;14;7;13;9;10;9;11;6;13;10;9;12;6;6;…
ZKSCAN7_M10313_1.94d.bed	0.11267605633802817	16	142	35949	3;0;1;2;1;1;0;1;2;1;0;0;1;2;1;1;2;0;2;1;2;0;4;1;0;0;0;1;0;0;0;1;0;2;2;2;1;1;1;0;3;0;1;1;2;0;0;1;1;0;1;0;0;3;0;2;1;2;0;1;1;1;0;0;3;2;2;1;0;1;1;1;3;1;0;1;0;0;3;1;0;1;1;0;1;1;2;0;2;0;1;2;1;0;1;0;2;0;0;1;0;1;0;1;0;0;1;0;2;0;1;1;0;1;1;1;0;0;1;1;1;0;1;0;0;1;1;1;1;0;1;2;2;0;0;0;1;0;3;5;1;1;3;0;4;0;1;0;1;1
XPA_M09278_1.94d.bed	0.11250748055056853	188	1671	71672	5;5;7;2;6;7;8;3;5;5;6;6;3;9;4;5;2;7;6;9;6;2;15;8;6;5;6;7;3;2;13;9;9;10;7;10;9;7;22;18;25;19;23;14;23;20;21;13;26;37;27;32;21;28;35;29;19;23;12;13;18;15;12;16;8;16;16;12;13;11;9;14;23;14;10;9;11;11;13;6;13;13;10;15;17;9;14;11;12;18;11;13;24;29;19;12;20;17;25;20;19;19;18;20;10;10;17;8;12;6;9;3;5;1;2;6;4;5;6;5;4;5;4;5;8;6;3;3;6;11;10;5;6;6;3;6;5;4;4;9;3;2;7;7;6;8;3;7;2;4
ZNF562_ZNF562.MEME.bed	0.1125	18	160	40431	2;1;3;0;0;1;2;0;1;3;2;1;1;2;1;1;1;2;2;0;2;1;1;2;2;1;1;0;0;0;1;1;2;2;0;0;0;0;0;4;1;2;1;1;1;1;0;0;0;0;1;2;2;0;1;1;3;1;1;1;0;1;0;1;2;2;4;0;0;3;0;1;0;2;2;0;1;0;4;1;1;1;1;0;1;4;0;1;0;2;0;2;0;2;0;1;1;0;1;1;1;2;0;1;2;0;2;0;0;1;1;2;0;1;1;0;1;1;0;1;1;0;0;2;1;0;0;1;1;1;0;0;2;3;0;1;3;1;1;0;3;0;2;1;0;2;1;1;1;4
FOXD3_M08675_1.94d.bed	0.11242603550295859	19	169	40720	1;0;3;0;1;0;1;2;4;0;0;0;2;1;0;1;1;3;2;2;0;1;1;0;0;0;1;0;2;0;1;2;1;1;1;2;0;1;0;1;1;2;1;1;0;1;0;2;0;0;0;0;2;1;2;0;0;2;1;2;0;1;5;2;1;0;1;3;3;1;0;0;1;1;1;1;0;1;2;2;0;2;1;0;3;1;1;0;1;0;2;3;0;2;3;2;0;0;3;2;2;3;1;0;1;0;2;3;0;1;0;1;3;0;1;0;0;0;0;3;2;3;1;1;2;1;0;0;0;1;0;1;1;2;2;0;1;2;2;2;1;1;2;0;2;1;2;1;1;3
ZNF808_ZNF808.RCADE.bed	0.11194029850746269	30	268	46048	2;1;2;1;2;3;1;4;0;4;1;4;5;0;2;5;4;0;0;4;1;1;0;3;0;2;3;2;1;3;0;2;3;0;3;0;0;2;2;1;1;2;2;0;3;1;1;0;2;2;0;2;2;1;1;2;3;1;2;3;2;4;1;4;0;1;2;1;2;2;3;3;1;1;2;2;1;2;1;3;2;1;2;2;2;1;0;2;1;2;1;3;2;0;1;0;0;2;2;3;1;3;1;1;2;1;1;1;1;3;3;2;2;3;1;3;1;2;2;3;2;1;2;1;3;2;2;1;1;5;3;1;1;0;1;1;4;2;2;1;2;2;0;3;4;4;2;0;2;3
ZNF713_M06251_1.94d.bed	0.11188811188811189	16	143	37705	1;2;0;2;0;1;0;0;0;1;0;3;2;0;0;1;1;1;0;3;2;0;2;2;3;1;2;2;0;1;1;0;0;0;1;4;0;0;0;0;1;0;3;0;0;0;1;1;1;1;1;1;2;1;0;0;0;1;1;1;0;0;2;1;1;0;1;0;2;1;0;3;2;0;2;0;0;0;0;1;2;0;1;1;0;0;0;0;0;1;1;1;0;1;3;2;2;1;1;1;0;1;1;0;1;1;0;1;1;2;1;0;0;3;3;2;1;1;3;2;2;0;2;0;0;1;0;1;1;0;2;0;1;2;1;1;1;2;3;0;1;3;0;0;2;0;1;0;1;1
ESRRA_M08637_1.94d.bed	0.11151079136690648	31	278	50567	2;2;2;2;4;0;3;3;2;0;4;0;4;3;3;0;1;1;1;0;0;4;1;1;1;0;2;2;3;1;1;6;1;6;2;0;0;2;1;4;4;1;4;2;1;2;0;1;3;2;2;3;2;1;3;0;3;1;3;2;1;2;3;2;3;2;0;1;3;3;0;1;2;3;3;2;1;1;2;0;3;3;2;1;0;2;0;1;3;0;2;0;2;4;0;2;1;1;3;4;2;2;1;2;4;0;2;0;2;1;3;1;0;4;0;4;1;0;2;1;2;3;2;1;0;2;1;4;4;1;2;2;0;5;2;1;1;1;4;3;1;4;2;2;1;4;1;1;1;3
ZNF596_M10405_1.94d.bed	0.11115771812080537	795	7152	585282	25;31;25;52;49;61;55;29;57;49;33;53;40;53;67;32;47;36;58;25;27;29;47;63;37;43;28;52;46;48;29;46;29;28;37;34;35;56;68;44;43;66;46;34;79;55;49;44;42;35;58;45;40;43;48;68;76;47;54;41;46;56;50;40;49;48;46;50;59;69;42;41;65;54;55;48;45;48;42;57;43;53;39;44;41;40;43;57;75;60;33;61;55;45;43;59;59;54;28;57;59;59;65;51;58;59;63;63;56;46;44;34;61;50;39;48;35;34;48;49;41;40;43;35;40;68;43;58;62;57;31;34;35;…
ZIM3_ZIM3.RCADE.bed	0.1111111111111111	28	252	50898	3;1;2;3;3;4;2;1;0;4;4;4;2;0;2;2;1;2;1;3;1;2;3;2;4;3;3;2;1;2;1;2;3;1;2;4;1;2;1;0;1;2;3;2;2;1;0;1;1;0;1;2;1;1;1;2;3;3;4;1;2;0;1;1;0;1;0;0;0;5;1;4;2;0;2;0;1;2;3;1;1;1;4;2;4;2;2;3;3;1;0;2;1;2;0;0;0;1;4;0;3;1;0;1;1;3;2;1;2;1;2;2;3;1;1;0;1;2;0;1;1;1;2;1;2;1;0;3;2;1;0;2;1;2;0;3;1;1;2;0;3;2;2;4;2;2;0;1;3;3
ELK1_M09537_1.94d.bed	0.1111111111111111	3	27	25012	4;0;0;0;0;0;0;0;0;0;0;0;0;0;0;0;0;0;0;0;0;0;0;0;0;0;0;0;0;0;0;0;0;0;0;0;2;0;0;0;0;0;2;0;0;0;0;0;1;0;0;2;0;0;0;0;0;0;0;0;0;0;0;0;0;0;0;0;0;0;0;0;0;2;2;0;0;0;0;0;0;0;2;0;0;0;0;0;0;0;0;0;0;0;0;0;0;0;0;0;2;0;0;0;0;1;0;0;0;0;0;2;0;0;0;0;0;0;0;0;0;0;0;0;0;1;0;0;0;0;0;0;0;0;0;0;0;0;0;0;0;0;0;0;0;0;1;0;0;2
ZNF774_M10380_1.94d.bed	0.11064097193129452	2641	23870	1583336	193;157;144;157;192;163;147;166;183;198;172;167;180;166;155;180;149;156;179;166;153;147;137;166;132;141;152;138;151;175;163;168;137;156;133;158;187;158;170;168;146;170;163;166;159;190;161;171;169;158;165;177;160;138;159;150;166;170;151;132;157;131;159;154;156;141;160;164;171;127;156;112;164;200;308;201;145;118;160;140;181;166;152;176;170;162;149;167;174;156;155;174;167;157;160;189;184;183;173;181…
ZNF791_ZNF791.MEME.bed	0.11060948081264109	49	443	48754	2;2;2;2;4;2;4;3;3;3;0;4;6;1;1;2;0;2;2;3;2;1;1;4;0;4;3;2;1;3;3;2;1;3;4;1;2;3;5;3;1;5;6;7;3;3;1;2;2;0;5;3;2;4;2;3;5;5;3;4;7;7;2;4;3;6;2;7;3;4;4;3;1;1;3;5;3;1;4;3;2;0;4;2;2;3;3;5;7;4;2;3;2;1;1;5;1;3;2;1;2;3;4;5;2;5;6;4;3;3;4;3;5;3;3;3;5;3;4;5;2;6;4;3;1;3;1;2;2;0;3;4;2;3;3;1;1;3;1;3;5;2;4;3;1;6;1;5;2;2
ZNF121_M10357_1.94d.bed	0.1101504144070398	2153	19546	1442347	188;126;163;166;160;119;125;174;150;155;130;155;142;141;151;151;154;135;138;139;165;128;140;140;142;147;129;133;127;125;130;128;136;126;131;135;108;126;133;142;130;129;128;118;126;144;129;101;115;118;124;141;129;109;133;128;111;110;113;102;105;119;121;108;115;107;113;105;132;145;169;140;133;108;104;104;160;158;184;143;128;110;124;111;111;124;116;100;106;120;104;128;123;131;121;114;109;123;106;122…
ZNF140_M09333_1.94d.bed	0.11	11	100	34682	1;0;0;1;0;2;1;1;0;0;3;1;1;0;1;1;1;2;1;2;1;0;0;0;0;0;1;1;2;0;0;0;0;1;1;1;1;0;1;1;0;0;0;0;1;0;1;1;0;1;0;2;0;1;0;1;0;0;0;1;1;1;1;0;0;0;1;0;1;1;0;2;0;1;1;1;0;1;1;0;0;1;0;0;0;0;0;1;1;1;1;1;0;0;0;0;1;2;1;0;2;1;1;0;0;2;1;0;1;0;1;1;0;0;1;0;1;1;0;1;1;1;0;0;0;0;5;2;0;1;2;1;0;2;0;1;1;1;0;0;0;0;3;1;0;0;0;0;0;1
NFIA_M05936_1.94d.bed	0.10989010989010989	10	91	32352	1;0;0;1;0;0;0;0;1;0;0;0;1;2;1;0;1;0;0;1;0;0;1;0;1;0;0;0;1;2;0;0;1;2;0;0;0;2;1;0;0;0;0;0;1;0;1;1;0;0;1;0;0;0;0;2;1;0;0;1;0;0;0;0;1;1;2;0;0;2;0;0;0;0;0;0;1;0;1;1;3;1;1;0;2;2;0;2;0;1;1;1;1;0;1;0;1;2;0;0;1;2;2;1;1;2;0;1;0;2;1;0;0;0;1;0;1;0;1;2;0;1;0;0;0;0;0;0;1;1;2;2;0;0;0;1;2;0;0;1;0;1;0;2;0;0;1;0;0;1
HSF1_M08821_1.94d.bed	0.10982658959537572	19	173	39128	1;1;2;0;1;3;1;3;2;3;2;2;1;1;1;1;2;0;2;0;1;0;0;2;3;1;0;1;0;1;0;0;2;1;2;0;2;1;2;1;1;0;0;0;1;2;1;0;0;1;1;3;1;3;1;1;0;1;2;0;0;1;2;2;1;2;2;0;1;1;2;0;2;0;3;1;0;1;0;0;4;2;1;0;1;1;2;0;1;0;2;1;0;0;0;1;2;3;3;0;1;0;4;2;0;0;1;1;3;1;0;2;1;1;3;0;2;1;1;0;1;1;1;0;0;0;0;0;1;1;0;4;2;1;1;0;5;1;2;2;0;1;1;2;1;1;1;3;1;1
PAX9_M05986_1.94d.bed	0.1095890410958904	8	73	29802	1;0;0;0;2;2;1;1;0;2;0;0;0;0;0;1;0;0;0;0;1;0;1;0;0;0;1;0;0;0;1;0;1;1;2;0;0;0;0;1;0;0;1;0;0;2;0;3;0;1;1;0;1;1;0;1;1;0;0;0;0;2;1;0;0;0;1;0;0;0;0;1;3;0;0;1;0;0;0;0;0;1;1;0;1;2;1;0;1;1;1;1;1;0;0;1;1;1;0;0;1;0;0;2;0;0;0;0;1;0;1;2;0;1;0;0;0;0;0;0;0;0;0;0;0;0;1;0;0;0;0;0;0;1;0;0;0;1;0;1;1;0;1;0;1;0;0;2;0;1
MYF5_M09843_1.94d.bed	0.109375	7	64	29688	3;1;0;0;1;0;1;0;2;0;1;0;0;0;0;0;0;1;0;1;0;0;0;0;0;0;0;0;1;1;0;0;1;0;1;0;0;0;0;0;0;0;0;2;0;1;0;0;0;0;1;1;1;0;0;0;0;2;0;1;0;0;0;2;1;0;0;0;0;0;0;0;0;0;0;3;0;0;0;1;0;0;2;0;0;0;0;1;0;2;2;0;1;0;0;1;0;0;1;0;0;0;0;1;0;0;1;0;1;1;0;1;0;0;1;0;0;0;1;0;0;0;0;1;0;2;2;0;0;0;0;1;1;2;1;0;0;0;0;0;0;0;0;0;1;0;1;0;2;1
ZNF805_ZNF805.RCADE.bed	0.1091753774680604	94	861	92308	3;4;4;12;5;5;4;5;5;3;5;8;9;4;5;10;2;2;5;5;1;6;4;7;3;3;5;4;2;6;5;8;5;7;5;9;6;6;8;3;6;6;9;11;6;2;5;8;5;6;4;5;5;5;10;7;6;1;6;7;8;6;7;7;8;9;6;5;6;4;7;9;4;5;4;4;8;5;7;8;6;4;8;5;13;7;5;6;5;7;6;3;5;3;5;4;13;6;4;3;5;5;10;8;5;8;6;6;5;3;7;9;5;7;6;4;3;2;6;6;8;8;3;3;6;8;6;8;7;5;5;8;5;8;6;8;4;2;2;3;4;7;6;5;6;10;3;6;5;6
FOXD1_M09582_1.94d.bed	0.10891089108910891	11	101	32212	1;2;0;0;0;2;0;0;0;0;2;0;1;0;0;0;1;0;0;1;1;0;0;0;0;0;0;1;0;0;0;2;1;0;0;0;0;0;0;3;2;0;1;1;3;1;0;0;1;4;0;2;1;0;0;0;0;2;1;0;2;2;2;3;0;1;1;0;0;2;2;0;1;1;0;1;0;1;0;0;2;0;0;0;0;0;2;0;0;0;0;0;1;0;1;1;2;0;1;1;2;2;1;0;1;0;1;1;1;0;1;1;0;1;0;0;1;0;1;0;1;0;2;0;1;0;0;0;1;1;0;0;0;1;1;0;2;1;0;0;1;0;1;0;0;1;1;2;0;2
ZNF770_M10379_1.94d.bed	0.10870013613299781	2635	24241	2054862	202;205;198;199;228;222;197;197;219;189;194;212;185;200;182;200;185;194;205;189;170;200;196;197;178;192;179;190;177;174;197;165;180;173;162;179;172;165;174;168;153;151;171;158;134;154;136;136;158;153;123;125;127;129;123;125;111;115;110;103;96;88;83;101;101;118;149;174;140;128;118;141;161;268;366;241;137;135;115;124;165;180;129;109;96;90;119;84;118;116;113;117;117;109;101;126;114;141;130;132;134;1…
DPF1_M08582_1.94d.bed	0.10869565217391304	5	46	29894	1;0;0;0;1;1;0;0;1;0;1;0;1;0;0;1;1;0;0;1;2;0;0;0;0;0;0;0;1;1;0;0;0;0;0;0;0;0;0;0;0;0;0;1;0;0;1;1;0;0;0;1;0;1;0;0;0;0;0;0;3;0;0;0;0;0;0;0;1;1;0;0;0;0;1;0;0;0;0;1;1;0;1;0;0;0;0;0;0;1;0;0;0;0;1;0;1;0;0;0;0;0;0;1;0;0;0;0;1;0;0;1;0;0;0;0;0;0;0;0;0;0;0;1;0;1;1;1;1;0;0;1;0;1;0;1;0;0;1;0;0;0;0;1;0;0;0;0;1;1
STAT4_M06797_1.94d.bed	0.10843373493975904	36	332	54471	4;1;1;2;0;2;2;3;2;5;0;3;3;0;2;1;2;2;1;6;3;3;4;5;4;2;3;5;2;3;2;3;2;3;1;3;0;3;1;2;5;3;2;1;1;4;1;0;3;2;4;4;1;2;2;2;3;1;4;1;2;2;3;0;1;3;2;2;0;2;4;4;4;1;0;2;0;2;1;2;7;2;2;4;2;1;2;3;2;4;2;5;0;1;1;2;3;1;3;5;1;1;0;1;3;4;2;0;3;1;1;6;2;0;2;1;4;4;1;2;2;0;1;0;2;1;4;1;1;3;3;3;1;5;1;4;2;2;0;1;3;2;1;2;4;2;3;2;3;2
GLIS2_M08731_1.94d.bed	0.10819672131147541	99	915	47697	6;0;3;5;5;6;2;6;8;5;7;4;5;5;6;4;2;6;4;4;6;8;7;5;8;3;3;4;9;6;5;7;7;2;7;5;3;8;9;6;5;10;13;8;6;3;14;4;10;9;13;10;9;9;6;7;11;9;9;10;8;11;6;8;8;9;7;4;7;8;9;5;4;4;9;1;5;11;6;13;5;5;5;5;8;7;6;6;12;13;9;7;9;8;11;11;5;8;14;13;7;11;4;8;8;10;4;9;6;4;1;8;2;6;5;6;1;5;4;4;1;2;4;3;7;2;2;6;8;3;5;4;7;5;6;4;1;2;8;2;2;4;3;1;2;2;4;1;0;4
ZFP30_M10310_1.94d.bed	0.10810810810810811	40	370	47930	1;4;6;3;1;2;3;5;5;3;1;4;1;2;2;3;5;4;0;1;2;1;2;4;2;3;3;0;1;1;3;4;3;4;0;8;1;2;3;3;1;1;3;1;3;5;2;3;1;1;0;1;1;3;1;1;1;3;2;1;5;3;2;2;1;3;2;3;4;1;5;1;2;3;2;1;3;2;3;3;1;5;0;1;5;3;4;0;6;2;4;2;2;1;1;3;6;0;0;3;2;5;3;3;3;4;5;2;3;1;2;4;1;3;1;2;2;0;2;6;1;2;2;3;2;1;5;3;4;1;4;1;2;5;3;4;3;1;3;1;0;1;3;2;2;2;5;2;4;2
HES5_M08757_1.94d.bed	0.10804224207961008	133	1231	107798	13;10;16;11;12;9;12;6;11;13;9;6;4;9;14;8;11;4;8;8;5;6;6;8;8;8;5;1;12;5;10;9;12;10;9;6;4;13;7;7;7;11;5;6;6;1;10;6;7;12;8;5;7;14;6;8;4;2;6;8;8;4;13;3;5;10;5;8;9;12;12;12;10;14;7;5;8;7;11;2;7;7;7;5;7;11;6;6;7;11;12;17;8;9;14;8;5;14;7;7;11;4;12;9;1;8;5;4;9;4;6;4;9;4;5;10;12;8;5;5;8;9;7;2;11;5;6;4;7;12;10;9;8;8;13;9;11;13;9;10;4;3;11;18;17;7;19;4;9;8
NFAT5_M05930_1.94d.bed	0.108	27	250	48413	3;2;0;2;1;1;6;5;0;2;2;4;4;1;1;3;1;0;0;2;2;1;2;1;0;2;1;3;2;2;2;0;0;4;1;2;0;1;1;2;1;1;1;2;1;3;1;1;4;1;2;0;1;0;2;3;2;2;3;2;3;3;1;2;2;3;0;1;1;1;0;1;2;2;2;0;1;1;7;2;1;5;0;0;2;2;3;1;2;2;1;0;2;1;2;2;0;3;1;1;3;2;2;2;1;1;1;0;3;1;1;1;0;2;0;1;2;3;0;0;1;1;5;4;2;1;0;3;5;3;1;3;0;2;1;2;1;1;1;2;0;1;1;4;1;1;1;2;3;2
ZNF175_M10448_1.94d.bed	0.1079136690647482	15	139	43924	2;0;0;3;0;1;0;1;1;6;0;2;2;1;0;0;0;0;3;0;0;1;0;1;3;0;0;1;1;0;1;1;0;3;2;2;1;0;0;0;0;0;0;0;1;0;0;0;1;0;2;0;0;1;0;1;0;2;1;1;2;2;1;1;1;0;1;3;3;1;2;1;1;0;0;0;1;1;0;0;0;1;0;1;1;3;0;2;3;2;2;0;0;0;1;1;1;3;0;0;0;1;1;0;0;1;1;0;2;0;1;2;0;0;0;1;3;3;2;0;2;0;1;1;1;1;1;1;1;1;1;2;3;1;0;1;0;0;1;0;0;2;0;0;1;1;3;0;2;1
PRDM14_M06945_1.94d.bed	0.1079136690647482	15	139	35113	2;0;0;0;0;0;0;2;0;2;2;1;2;0;0;0;3;2;1;0;1;1;0;0;1;0;0;0;0;1;2;0;1;1;2;1;1;0;0;5;0;1;2;1;0;2;3;2;1;0;1;2;2;1;0;1;2;2;3;1;0;1;0;0;0;1;0;2;1;1;1;0;2;0;0;1;1;0;1;1;0;1;2;0;0;1;0;0;2;1;0;1;0;0;0;0;0;0;1;0;3;1;1;3;0;1;0;1;0;1;1;1;1;0;3;2;0;1;0;2;0;2;2;0;2;1;4;3;0;2;1;1;1;1;0;3;1;0;3;1;0;0;2;1;1;0;0;0;0;1
ZNF423_M04652_1.94d.bed	0.10780669144981413	29	269	43237	2;4;1;2;3;3;2;0;0;1;0;7;1;4;3;1;2;2;0;4;0;0;2;2;0;3;3;3;0;1;2;3;0;0;4;2;2;1;0;4;1;2;1;2;5;0;0;3;1;1;1;1;3;2;1;1;1;4;2;0;1;2;0;2;2;0;0;1;0;2;6;2;2;4;2;0;1;4;1;1;1;2;0;5;2;2;4;2;1;4;2;0;4;1;3;2;6;0;2;1;4;0;2;2;0;2;1;2;1;4;6;0;2;0;0;5;3;0;0;5;2;2;1;1;1;1;1;2;1;4;0;4;0;2;4;1;0;0;1;3;0;0;0;3;1;3;4;0;2;2
ZNF768_M10431_1.94d.bed	0.10754098360655738	164	1525	149589	11;17;7;12;6;5;9;8;8;10;14;14;9;11;13;14;19;7;7;10;7;12;14;10;4;17;16;6;12;9;19;11;9;12;9;12;12;10;8;6;13;10;10;12;4;12;18;13;16;11;10;10;9;9;8;13;6;15;7;5;6;12;7;9;6;12;5;6;6;10;9;8;13;8;13;16;17;7;10;10;14;9;7;13;13;14;10;9;7;9;9;10;8;13;7;7;13;9;9;8;11;13;11;13;4;10;8;10;8;14;6;6;10;8;11;11;8;13;7;6;6;7;5;13;10;12;15;9;12;9;14;8;3;9;14;15;5;12;14;6;12;9;11;13;11;12;8;15;7;15
ZNF219_M06854_1.94d.bed	0.10753275109170306	394	3664	239447	19;24;19;25;27;35;22;29;23;18;30;31;19;28;18;28;19;19;22;21;24;22;19;23;24;25;32;24;34;24;29;28;10;30;25;29;17;27;25;33;24;18;16;30;14;21;27;30;29;20;24;24;21;32;28;27;28;30;28;21;26;31;34;32;28;32;27;31;25;23;30;28;26;20;32;27;22;19;20;20;36;29;20;26;25;28;27;27;23;28;34;30;28;29;17;27;27;18;31;21;24;24;29;19;22;15;23;20;27;13;17;27;24;17;27;28;19;23;19;17;20;23;22;24;13;18;33;25;21;23;29;20;32;…
ZNF440_ZNF440.RCADE.bed	0.1072961373390558	25	233	48136	3;1;1;4;0;0;1;1;0;3;1;2;2;2;3;2;1;1;1;2;1;2;2;1;0;3;2;0;0;2;3;3;1;2;0;1;1;0;0;1;2;0;3;3;1;1;2;2;2;2;2;2;2;0;0;2;0;1;1;2;2;3;2;2;1;2;4;3;0;3;1;2;1;1;2;0;1;1;1;1;1;5;2;0;3;0;1;1;0;4;0;1;0;0;2;1;1;1;0;1;0;1;2;3;1;2;2;2;5;1;0;2;0;2;1;5;0;2;0;0;8;2;1;5;1;0;1;2;4;5;2;0;6;0;1;2;0;3;1;3;1;0;0;1;1;4;0;0;3;1
ZNF418_M10408_1.94d.bed	0.10725552050473186	34	317	57921	1;2;4;3;1;1;0;2;4;3;0;0;3;4;0;1;1;3;3;2;3;1;3;2;1;3;1;1;1;2;2;3;3;4;3;5;2;3;2;0;1;5;2;2;2;2;3;1;4;2;3;0;0;2;3;3;1;1;4;2;2;2;3;3;0;2;3;1;4;2;4;0;2;1;2;3;2;1;2;2;3;1;4;0;1;2;5;2;2;0;4;0;5;3;0;1;2;5;1;1;6;2;1;2;2;2;0;3;2;0;2;2;2;1;2;1;5;2;2;2;3;3;3;2;4;2;5;2;2;2;1;2;1;3;2;2;2;3;0;1;4;1;2;2;0;3;1;1;0;7
MEIS1_M06401_1.94d.bed	0.10695187165775401	20	187	39272	4;1;2;1;2;1;0;0;0;2;0;1;1;0;1;1;4;0;1;2;1;3;2;1;1;1;0;1;3;2;1;1;1;0;2;1;4;0;0;0;1;2;0;2;1;0;1;3;2;0;1;1;0;0;0;3;2;2;2;5;2;0;1;0;1;3;0;3;1;2;1;2;0;0;0;1;5;1;0;1;0;0;3;0;0;0;1;0;1;0;0;0;0;0;1;3;3;1;1;0;2;0;2;1;3;2;2;6;3;1;0;0;1;0;1;1;3;0;2;1;1;1;0;1;2;2;0;0;0;1;1;1;1;3;2;0;2;0;2;2;0;2;1;0;6;2;2;3;1;1
E2F7_M08596_1.94d.bed	0.10679611650485436	11	103	29200	2;1;0;0;0;0;0;1;0;0;0;1;0;0;0;0;2;0;0;0;0;0;1;0;4;0;1;0;0;0;0;1;1;0;0;0;0;0;1;3;1;2;2;0;0;2;0;0;0;3;1;1;1;1;2;3;1;0;1;3;2;1;0;0;1;0;1;0;1;1;0;0;1;0;2;0;2;0;0;0;1;0;2;1;1;1;0;0;0;0;0;3;0;0;2;1;0;1;0;1;0;0;1;5;0;1;1;0;1;3;1;0;1;1;0;0;2;0;1;0;1;0;0;0;0;0;1;0;2;2;0;1;0;0;2;0;0;0;0;1;1;1;0;0;0;0;0;2;0;1
NR5A1_M10142_1.94d.bed	0.10638297872340426	30	282	49989	1;1;1;3;1;5;1;4;0;4;1;2;4;2;2;1;0;2;0;0;2;1;2;3;0;2;3;1;2;1;5;3;4;4;1;1;1;1;2;6;0;3;4;1;1;1;2;1;1;1;2;2;1;3;1;1;3;2;2;1;1;3;1;1;4;1;0;1;2;4;1;0;1;4;2;3;1;2;1;0;2;4;1;1;0;3;1;1;3;0;2;1;0;4;0;2;1;1;2;3;2;2;0;2;4;1;2;0;0;2;3;0;1;1;3;2;2;2;2;2;0;5;3;1;1;4;0;5;4;2;4;3;1;3;3;1;2;2;2;3;2;4;1;2;2;1;3;3;2;1
ZNF565_ZNF565.RCADE.bed	0.10638297872340426	30	282	50317	5;2;1;4;2;1;1;1;3;1;0;3;2;0;2;4;4;2;1;3;1;1;0;2;1;1;5;2;1;1;3;3;4;0;4;4;3;3;5;2;2;1;2;3;0;0;2;4;1;2;0;1;4;3;1;4;2;1;0;1;4;1;2;2;2;1;4;3;1;3;3;0;1;2;5;5;0;1;2;0;3;0;0;3;1;1;2;1;1;4;0;3;2;3;2;1;3;4;0;3;1;1;1;4;1;2;0;3;0;3;0;2;2;4;3;3;0;1;2;1;3;3;2;1;4;5;2;2;0;1;3;3;2;0;1;4;1;0;0;3;0;1;1;2;0;0;0;1;0;1
FOXA1_M09574_1.94d.bed	0.1062992125984252	27	254	52843	2;6;4;3;0;1;1;0;1;0;0;1;2;2;3;6;3;2;3;0;0;0;1;0;5;2;1;2;2;1;5;2;1;3;2;0;1;1;2;0;2;3;5;0;0;0;3;5;0;0;1;1;0;1;4;2;1;2;4;1;1;3;2;0;1;0;2;0;1;2;5;1;0;2;4;3;1;2;0;0;2;2;1;1;2;4;2;0;3;4;3;0;5;0;2;1;1;4;0;1;0;3;2;0;1;1;0;1;0;5;3;2;2;0;1;1;2;2;2;2;0;0;1;2;1;1;1;3;4;1;5;3;1;2;2;3;0;5;1;3;2;3;0;0;3;0;0;0;1;1
ZNF34_M10393_1.94d.bed	0.10606060606060606	77	726	87684	7;10;6;9;12;3;3;4;3;2;4;4;4;7;4;7;3;3;5;6;4;7;10;3;5;8;2;6;11;5;6;6;2;5;7;4;5;5;4;4;2;5;2;6;4;5;3;4;3;5;3;2;3;5;5;5;4;5;7;6;7;4;5;7;5;4;9;3;6;10;6;5;5;6;8;5;4;2;4;6;3;3;3;5;4;3;5;7;3;2;4;5;7;7;11;3;3;4;7;6;4;8;1;3;10;1;6;4;2;5;4;1;4;6;5;5;3;5;2;6;2;4;6;9;3;5;4;4;3;8;4;3;3;2;7;8;4;3;7;3;6;2;5;3;5;4;2;7;5;4
ZNF85_ZNF85.RCADE.bed	0.10557768924302789	53	502	69034	1;4;7;2;0;7;4;5;2;4;4;1;4;8;4;3;7;3;3;5;5;0;4;3;1;4;2;5;3;10;3;3;3;2;2;2;0;5;2;2;4;7;1;3;1;4;2;5;3;4;1;4;4;2;4;3;2;7;4;4;5;3;4;1;0;2;2;1;3;6;5;0;6;3;3;4;3;1;3;3;4;2;5;5;1;1;2;2;2;2;1;3;3;6;7;1;3;4;1;4;3;2;1;4;4;2;5;3;2;6;3;3;1;4;1;1;2;3;3;3;3;5;2;4;7;2;3;3;5;4;2;6;6;2;5;5;5;4;3;2;3;2;7;4;5;3;5;4;5;4
SIX1_M09119_1.94d.bed	0.10526315789473684	2	19	26080	1;2;0;0;0;0;0;0;0;0;0;0;0;1;0;0;0;0;0;0;0;0;0;0;1;0;0;0;0;0;0;0;0;0;0;0;0;0;0;0;0;0;0;0;0;0;0;1;0;0;0;0;0;0;0;0;0;0;0;0;0;0;0;0;0;0;0;0;0;0;0;1;0;0;0;0;0;0;0;0;0;0;0;0;0;0;0;0;0;0;0;0;0;0;2;0;1;0;0;0;0;0;0;0;0;0;1;0;0;1;0;0;0;0;0;2;0;0;0;2;0;0;0;0;0;0;0;0;0;0;0;0;0;0;0;0;0;0;0;0;1;0;0;0;0;0;0;0;0;1
STAT5A_M06793_1.94d.bed	0.10526315789473684	22	209	52421	4;2;3;3;3;2;2;3;0;0;4;0;1;1;2;0;2;3;0;1;1;0;0;3;1;3;1;0;1;2;0;0;0;0;1;0;1;2;2;2;0;2;2;1;3;0;4;3;1;3;2;1;1;1;1;2;0;2;1;0;0;1;0;1;2;2;1;1;1;0;2;4;1;3;0;1;0;1;0;0;3;1;0;2;1;2;1;1;3;1;1;1;1;0;1;0;2;2;1;1;1;1;4;1;0;2;3;1;0;2;3;0;1;1;3;0;2;1;2;1;3;1;2;0;2;2;2;0;1;0;0;3;1;3;1;4;5;0;0;2;1;1;2;2;1;0;1;0;2;5
NR5A1_M09007_1.94d.bed	0.1051930758988016	79	751	77267	5;3;6;8;7;3;3;6;3;11;6;2;7;7;5;3;9;8;4;5;2;6;3;7;4;3;11;8;6;4;7;5;5;8;10;3;1;5;3;9;5;3;8;2;3;8;9;3;4;6;5;6;5;3;7;3;4;3;8;9;0;18;7;6;7;2;3;6;5;6;1;5;4;6;5;2;4;8;7;1;6;9;6;5;5;6;3;5;6;3;6;4;4;3;4;3;4;3;4;7;3;6;1;9;5;3;1;2;0;3;7;7;2;6;3;4;4;5;6;5;4;7;7;4;2;2;6;3;7;5;7;5;9;6;8;2;0;6;6;5;8;3;3;6;2;6;5;1;5;4
ZNF671_ZNF671.RCADE.bed	0.10441176470588236	71	680	78055	6;5;3;4;7;3;5;3;2;3;3;5;8;9;5;8;6;4;4;2;6;2;2;5;1;3;5;4;6;6;6;5;3;6;3;1;4;7;5;7;8;7;5;5;3;5;3;5;2;3;6;4;0;4;5;1;7;3;3;5;4;6;9;4;2;7;6;6;8;6;5;8;1;4;4;4;5;4;3;1;5;4;5;5;2;4;3;4;5;4;4;7;11;5;4;4;7;4;5;6;3;7;3;5;4;7;3;5;6;3;9;3;5;3;4;0;8;4;5;5;2;3;3;2;10;5;2;6;4;2;1;6;9;3;1;3;6;7;3;2;6;6;5;2;4;4;6;1;8;4
ZNF789_ZNF789.RCADE.bed	0.1043613707165109	67	642	76630	8;3;5;3;3;5;2;7;1;8;4;9;2;0;5;1;2;5;1;5;4;1;5;3;4;5;2;7;7;6;5;3;6;6;5;7;2;5;4;4;2;6;4;4;6;0;9;6;4;5;4;9;6;7;7;2;3;5;5;5;3;9;3;4;2;6;3;9;7;3;4;6;2;4;5;4;5;1;5;7;1;6;0;6;5;8;4;5;5;4;4;2;4;1;7;1;8;5;4;5;4;4;4;4;6;6;5;4;5;2;3;6;1;7;3;7;6;2;7;2;5;3;3;4;6;4;3;4;6;4;1;2;6;2;1;1;2;6;2;4;7;5;4;10;4;2;0;1;2;3
ZNF684_M09385_1.94d.bed	0.10434782608695652	36	345	49136	4;3;3;1;2;1;3;3;4;3;2;4;2;4;2;3;0;1;2;2;3;1;3;1;2;0;2;3;0;3;4;0;4;4;3;1;4;1;2;2;1;3;1;1;4;3;4;2;3;2;4;4;3;3;2;2;3;3;2;2;0;3;3;1;5;1;3;3;5;2;2;2;3;3;1;1;2;3;2;4;0;1;3;5;5;2;1;1;2;3;5;2;2;4;6;3;2;2;1;2;5;3;5;3;1;7;2;1;4;2;2;3;3;1;3;2;0;3;2;4;1;0;1;4;0;1;0;1;0;2;3;0;1;1;2;0;4;1;0;1;1;2;1;1;2;3;5;2;0;3
KLF17_M08880_1.94d.bed	0.10434173669467788	149	1428	99260	6;6;8;7;9;9;10;8;13;14;9;9;9;5;9;9;11;11;10;7;9;8;6;5;4;6;13;14;3;11;11;6;9;9;10;11;8;10;12;7;7;13;10;11;8;9;8;11;15;9;9;18;7;13;12;13;7;6;15;9;15;6;14;13;7;9;10;5;10;6;11;5;12;11;11;12;9;12;10;5;11;11;12;6;7;20;13;13;15;9;18;11;10;12;10;9;8;11;13;8;17;8;9;13;10;8;18;9;13;7;7;9;13;7;6;5;10;7;6;11;8;16;14;3;3;7;7;14;16;8;9;7;10;14;9;5;7;9;6;7;8;7;8;9;4;5;10;10;4;9
THRA_M06211_1.94d.bed	0.10416666666666667	20	192	41012	3;1;2;0;3;2;2;0;3;0;2;2;5;1;0;2;2;5;0;0;1;0;0;0;0;3;2;4;2;1;0;1;0;0;0;0;2;3;3;0;2;0;0;3;2;0;0;0;2;0;2;0;1;2;0;0;1;0;2;2;1;2;1;1;0;0;1;1;2;4;1;1;2;0;2;1;0;2;0;0;2;1;6;0;4;3;0;4;0;0;2;2;0;0;1;2;1;3;0;1;4;0;0;4;0;0;0;0;0;2;0;0;2;2;0;0;2;2;3;2;0;2;2;2;2;3;2;0;1;2;0;3;0;0;0;3;0;0;0;0;2;2;2;0;2;1;2;2;0;3
ESRRA_M08639_1.94d.bed	0.10413476263399694	68	653	68712	3;2;4;6;3;3;5;3;2;11;5;5;4;5;6;2;8;6;3;2;2;3;1;9;5;4;6;7;3;5;3;4;7;7;9;2;2;4;1;9;3;5;6;3;3;3;9;3;4;1;5;5;4;4;3;4;4;4;5;8;4;13;8;6;5;3;3;6;5;7;2;3;3;5;5;1;4;5;5;2;6;8;3;3;6;6;2;6;6;2;6;4;4;3;4;3;4;3;4;7;2;5;1;8;4;2;2;2;1;3;7;6;2;6;3;2;4;3;7;3;2;4;6;5;3;2;5;2;4;5;7;6;5;6;6;5;0;3;7;4;7;3;3;5;2;6;5;1;3;5
SOX21_M06102_1.94d.bed	0.1038961038961039	8	77	34438	1;0;1;1;0;3;4;0;0;1;0;0;1;0;0;0;1;0;0;1;0;2;1;1;0;0;1;0;0;1;1;0;0;0;1;1;2;1;0;0;0;0;1;1;0;0;0;0;1;0;0;1;1;0;1;0;0;2;0;2;1;1;2;0;0;0;0;0;1;0;0;0;0;0;0;0;3;2;1;0;0;0;1;0;0;0;0;0;0;0;0;2;0;0;0;0;0;0;0;0;1;0;1;0;1;0;0;1;0;1;0;1;0;0;0;0;0;0;1;1;0;1;2;0;0;0;1;1;1;1;0;0;0;0;0;0;1;1;1;0;0;1;4;0;0;1;0;1;0;1
BCL6_M09453_1.94d.bed	0.10344827586206896	12	116	33779	1;4;1;1;2;1;1;0;1;1;0;2;0;2;0;0;2;2;0;0;0;0;0;0;0;2;2;0;0;0;0;0;0;0;2;0;1;0;0;0;1;1;4;1;1;0;1;1;1;0;2;1;0;1;0;1;0;0;0;1;0;2;0;1;2;0;2;2;1;0;0;0;1;0;2;1;1;2;0;0;1;1;0;1;1;0;0;0;1;0;2;0;0;0;2;0;1;0;2;1;0;2;1;0;1;0;0;0;1;0;0;0;0;0;1;0;0;1;3;0;0;0;1;0;2;2;1;0;0;1;0;1;1;1;0;0;1;1;0;1;3;2;0;2;1;4;1;1;1;2
BHLHA15_M06569_1.94d.bed	0.10344827586206896	24	232	44885	1;4;3;3;0;1;4;2;1;2;3;0;2;1;2;2;1;3;0;1;0;0;1;1;1;1;1;1;0;1;2;3;2;1;2;0;1;2;2;2;4;0;1;0;0;1;1;2;1;1;3;4;3;2;1;1;2;2;1;2;3;4;2;1;3;2;2;1;0;3;1;1;0;1;1;2;2;3;0;4;2;1;1;0;1;2;1;3;1;0;0;3;1;1;0;1;0;1;3;2;0;0;3;2;1;1;1;2;1;3;1;3;2;0;2;2;1;0;2;1;2;1;2;1;0;2;4;1;1;3;2;1;2;2;1;2;5;2;3;2;2;1;2;1;0;0;1;2;2;1
ZNF528_M10374_1.94d.bed	0.1031390134529148	23	223	45916	3;0;3;5;4;3;0;2;3;0;0;4;3;1;2;2;1;0;2;0;1;1;2;5;0;0;4;0;5;3;2;0;1;0;0;1;1;1;0;0;0;2;4;2;1;2;1;2;0;1;0;3;1;3;0;0;1;2;0;3;0;2;1;2;1;3;1;1;1;0;0;2;2;1;1;1;5;0;3;3;1;1;1;1;0;2;0;5;0;0;0;4;2;1;3;0;2;1;1;0;1;1;1;2;2;0;0;2;2;2;0;0;0;4;1;1;0;1;0;4;1;1;4;1;1;4;0;0;0;1;1;0;3;3;2;0;0;2;2;2;1;1;3;1;7;3;1;0;1;4
HES1_M08753_1.94d.bed	0.10301507537688442	123	1194	111209	12;10;17;11;13;10;12;6;13;13;9;6;6;9;14;8;11;3;8;8;6;6;5;8;10;8;5;2;11;5;11;9;11;10;9;7;4;13;7;7;8;10;4;6;6;1;9;7;7;10;8;4;7;13;4;6;4;2;4;5;5;2;12;3;4;10;4;7;9;11;12;8;10;12;7;6;7;7;8;2;4;8;9;4;7;9;6;5;7;9;11;17;8;9;15;7;3;13;7;5;10;6;12;8;1;8;6;4;9;3;7;5;8;4;6;10;10;9;5;5;8;9;6;2;10;6;4;4;7;11;11;8;8;8;13;9;11;13;9;10;5;3;10;18;18;7;20;3;9;10
ZNF764_ZNF764.MEME.bed	0.10289389067524116	32	311	48281	3;1;2;4;3;2;1;1;3;2;3;1;3;3;2;0;1;3;2;0;2;0;1;4;3;1;1;3;1;1;2;2;0;3;3;4;3;1;1;3;1;1;2;2;3;5;1;2;5;3;4;4;2;2;4;2;0;3;2;3;1;2;2;0;3;0;1;3;2;0;1;2;6;1;2;1;1;0;0;2;3;3;3;3;1;2;3;3;2;5;1;4;2;2;3;5;0;1;1;1;2;4;2;2;2;2;0;3;1;2;2;1;0;1;2;0;2;2;2;1;4;2;3;2;0;3;4;5;2;2;3;4;5;3;0;2;1;5;3;1;3;2;1;0;1;1;2;1;1;3
ZNF317_M10421_1.94d.bed	0.10256410256410256	16	156	41977	2;1;0;5;2;2;3;2;1;0;0;2;0;4;1;1;0;0;0;1;2;2;1;0;1;0;2;0;1;0;2;1;2;0;1;1;1;1;0;1;0;2;2;0;2;0;0;1;0;1;1;0;0;1;2;0;1;1;2;0;2;0;2;2;0;1;1;2;0;2;0;0;1;2;1;1;0;0;1;2;1;2;0;0;1;2;1;0;3;1;1;0;1;1;0;0;0;1;1;1;1;1;3;1;2;0;4;0;1;1;0;1;0;1;1;1;2;1;3;0;0;0;1;2;2;0;2;1;2;2;0;2;0;0;1;2;1;1;0;0;1;1;2;0;2;1;2;2;0;2
IRX2_M05856_1.94d.bed	0.10256410256410256	4	39	31840	2;0;0;0;0;1;1;0;0;0;0;0;0;1;1;0;0;0;0;0;1;0;0;0;0;0;0;0;0;0;0;0;0;0;0;0;0;0;0;0;0;0;0;0;0;1;0;1;0;1;0;0;0;0;0;0;1;0;0;1;0;0;1;0;0;0;0;0;0;0;1;0;0;0;0;0;0;0;1;0;0;1;0;0;0;0;0;0;0;0;2;0;1;0;0;0;0;0;0;0;0;0;0;0;1;0;0;0;0;0;1;0;1;0;0;0;2;0;1;1;0;0;1;0;0;1;1;0;0;1;0;0;0;1;0;1;1;0;0;0;0;1;0;0;0;0;1;0;1;2
ZNF705G_ZNF705G.MEME.bed	0.10256410256410256	12	117	35462	2;1;0;0;0;1;0;0;1;3;1;0;1;0;0;0;1;0;2;1;1;0;2;6;1;0;1;0;2;0;1;0;2;1;0;0;0;1;0;2;2;1;2;2;0;3;1;3;1;0;3;2;0;1;3;1;1;0;2;1;0;0;0;2;0;0;0;0;0;1;1;0;2;0;1;0;0;0;1;1;1;3;0;0;1;0;2;3;0;1;2;0;0;0;1;0;2;0;1;1;0;0;0;0;1;1;0;1;0;0;0;0;0;1;0;1;0;2;1;0;0;0;0;0;0;0;1;0;1;1;1;2;1;1;0;0;0;2;0;1;1;0;0;1;0;1;1;1;0;2
TBX20_M06158_1.94d.bed	0.10215053763440861	19	186	38911	1;3;1;2;2;0;1;2;1;1;3;1;1;0;1;1;0;1;3;1;1;4;1;1;0;0;1;1;0;1;3;0;1;1;2;2;1;1;0;1;3;0;0;0;2;1;2;0;1;3;0;3;0;2;1;3;1;0;1;1;2;0;2;2;0;0;1;3;0;0;3;2;1;1;1;1;0;0;1;0;0;4;1;1;0;0;1;2;1;3;0;0;2;0;3;0;1;0;0;0;1;1;2;4;2;1;1;0;0;0;0;1;2;0;1;3;2;1;4;1;0;1;1;1;0;1;0;0;1;0;2;1;6;2;2;0;0;1;3;1;1;1;1;1;6;3;2;2;3;4
FOXA1_M08671_1.94d.bed	0.10215053763440861	19	186	48164	3;2;2;2;0;1;2;0;0;3;0;1;2;3;0;2;3;1;2;0;0;0;2;0;5;1;1;3;2;1;2;2;2;0;2;1;0;1;0;2;0;3;4;0;0;0;2;3;1;0;0;1;0;0;2;1;3;0;5;1;1;1;3;0;0;0;1;0;0;0;0;4;0;0;2;2;4;0;3;1;1;0;1;1;0;2;1;1;2;4;0;1;2;3;0;0;0;2;2;0;1;1;3;1;0;0;0;0;0;0;3;4;2;2;0;0;2;2;3;0;2;1;0;0;4;0;0;0;2;2;2;4;3;0;2;2;1;0;1;0;1;2;2;0;0;2;0;0;0;1
ZNF419_M10413_1.94d.bed	0.10212765957446808	120	1175	109285	8;8;11;4;13;7;8;15;9;8;8;6;12;11;9;8;2;4;7;8;7;4;14;12;6;13;9;7;7;9;4;14;9;10;5;10;6;12;9;9;7;7;12;3;5;6;10;7;5;2;8;9;9;12;8;8;17;9;7;6;5;9;7;14;10;5;9;13;8;7;9;9;9;6;6;10;7;7;8;7;6;5;3;8;11;11;4;4;5;9;13;7;4;5;7;6;8;9;10;7;8;10;5;12;10;6;15;12;4;9;10;5;6;10;7;17;1;9;8;5;6;6;4;3;3;11;11;8;6;9;6;5;2;9;7;3;9;6;8;9;5;9;8;9;12;6;4;5;6;4
MTF1_M08937_1.94d.bed	0.10204081632653061	10	98	28904	1;3;0;0;1;0;1;2;2;0;1;1;3;1;0;1;0;1;0;0;0;1;0;0;0;0;0;0;1;0;2;3;1;0;3;0;2;0;1;2;0;0;1;0;0;0;0;1;0;1;0;2;1;1;1;1;1;0;2;1;1;1;1;1;0;0;0;1;0;1;0;1;0;0;0;0;1;0;0;0;2;2;2;0;0;0;0;2;1;1;0;2;0;0;0;0;0;3;0;0;0;0;0;0;0;2;1;1;0;0;2;0;1;1;0;2;1;0;0;0;0;0;0;1;1;1;1;1;2;0;0;0;1;1;0;0;0;1;1;0;1;0;0;1;0;1;1;0;0;1
HES7_M05781_1.94d.bed	0.1018867924528302	81	795	93965	12;10;14;4;13;6;9;4;10;9;2;2;2;6;6;6;10;2;5;4;6;4;4;9;5;6;2;1;6;5;10;8;8;8;4;4;4;8;4;4;8;11;2;0;4;0;4;5;2;4;6;6;2;6;1;7;2;0;2;4;4;5;10;0;2;5;4;2;4;8;8;4;10;9;3;0;6;5;9;2;1;4;5;7;4;4;4;5;5;4;7;8;0;9;11;4;1;9;6;1;9;1;5;6;2;7;4;2;6;4;3;4;5;4;3;8;8;6;4;0;8;4;7;2;7;6;2;0;8;6;6;8;2;6;8;7;6;10;5;4;5;0;4;14;16;4;15;0;4;8
ZNF75A_M06254_1.94d.bed	0.10179640718562874	34	334	53802	1;1;1;3;3;5;3;2;3;2;0;2;4;3;2;4;5;4;1;1;1;0;3;2;1;6;0;1;1;2;2;2;4;3;4;0;2;5;2;0;1;2;3;4;2;2;2;3;1;3;2;1;2;1;3;2;3;2;2;2;3;1;3;1;1;3;3;2;3;2;4;0;2;1;3;1;2;2;1;2;1;3;4;2;1;2;2;2;2;2;4;2;2;2;1;3;2;4;2;2;5;3;6;2;3;2;1;3;4;3;3;1;8;5;3;3;2;3;0;1;6;2;0;2;2;3;0;1;1;2;2;0;1;0;2;1;2;2;1;1;3;2;3;0;1;2;2;2;2;5
MAZ_M10356_1.94d.bed	0.10135630498533724	553	5456	202982	37;33;26;27;30;32;38;35;34;36;30;30;30;35;33;33;29;26;32;36;30;42;31;36;33;36;27;35;28;30;29;29;30;31;37;29;22;41;41;40;38;37;26;33;31;37;41;51;52;39;55;50;43;44;54;40;55;46;40;46;54;55;60;57;42;53;54;51;33;41;29;36;34;28;20;30;25;46;44;38;39;32;54;53;52;44;44;49;52;49;45;52;58;59;61;50;45;37;40;40;40;51;43;35;27;50;41;31;44;39;30;27;32;35;29;35;25;33;27;26;29;25;26;34;31;26;37;26;25;26;29;28;25;…
ZNF90_ZNF90.RCADE.bed	0.1012965964343598	125	1234	139503	11;10;9;14;9;14;10;11;9;11;11;13;8;10;12;14;6;9;11;8;12;15;16;9;2;6;9;8;15;10;8;7;7;10;6;11;8;11;7;8;4;4;7;3;7;9;9;8;9;9;6;10;6;4;14;6;5;7;8;5;4;2;4;2;5;5;10;9;14;3;11;13;2;12;11;6;8;8;4;7;8;9;5;6;6;4;4;2;6;9;5;4;8;7;8;4;6;7;7;11;6;8;7;7;6;10;10;8;14;8;8;11;9;4;7;5;8;3;4;7;10;11;11;10;10;7;7;12;8;8;9;7;6;9;12;6;12;8;6;7;10;14;10;8;9;10;14;10;10;11
HNF1B_M05797_1.94d.bed	0.10126582278481013	8	79	30462	1;4;0;0;0;0;0;1;2;0;2;0;0;1;1;0;0;0;0;1;0;0;0;0;0;1;0;0;0;1;0;0;0;0;0;0;0;1;1;1;1;1;2;0;1;0;0;1;1;1;0;0;2;2;1;0;1;1;0;1;0;0;2;1;3;2;0;0;0;2;0;0;1;0;0;1;1;0;0;2;0;0;0;1;0;1;0;0;4;0;0;0;0;0;2;0;0;0;2;0;0;0;1;0;0;0;0;0;0;1;0;0;0;0;1;0;2;0;2;0;2;0;0;1;0;1;0;1;0;0;0;0;0;0;2;1;0;0;0;0;1;1;1;0;0;0;0;0;0;1
ZNF880_ZNF880.RCADE.bed	0.10061569329425418	5115	50837	2391787	274;275;240;341;341;297;350;355;283;338;362;344;320;362;354;334;259;301;241;292;293;301;300;296;283;245;265;292;261;257;268;306;242;318;329;292;290;427;358;364;286;299;282;313;368;396;429;446;419;476;474;526;426;386;428;465;493;473;457;331;465;447;437;460;434;363;371;351;395;336;292;316;259;217;193;212;227;289;326;335;441;391;442;438;503;473;452;513;471;476;465;430;508;462;472;525;424;491;478;530…
ZNF197_ZNF197.RCADE.bed	0.10031847133757962	63	628	80446	6;6;5;4;6;3;7;9;7;6;5;6;3;2;0;7;6;2;2;6;4;6;5;2;6;9;5;9;2;4;4;6;3;2;3;5;2;5;7;3;5;3;1;4;2;5;5;2;6;3;2;2;4;6;5;7;4;4;6;9;5;2;2;4;9;4;5;2;7;4;7;1;6;2;3;4;1;3;2;4;2;6;8;5;7;6;4;2;3;3;5;3;3;5;5;6;4;3;3;4;5;3;4;8;6;5;3;7;1;5;2;7;2;3;3;4;2;3;3;3;4;2;4;5;2;2;5;3;2;4;5;3;5;7;2;4;3;2;6;5;4;6;2;3;2;8;1;2;4;2
CEBPD_M05591_1.94d.bed	0.1	1	10	25162	1;0;0;0;0;0;0;0;0;0;0;0;0;1;1;0;0;0;0;0;0;0;0;0;0;0;0;0;0;0;0;0;0;0;0;0;0;0;0;0;0;0;0;0;0;0;0;0;0;0;0;0;0;0;0;0;0;0;0;0;0;0;0;0;0;0;0;0;0;0;0;0;1;0;1;0;0;0;0;0;0;0;0;0;0;0;0;0;0;0;0;0;0;0;0;1;0;0;0;0;0;1;0;0;0;0;0;0;0;0;0;0;0;0;0;0;0;0;0;0;0;0;0;0;0;0;0;0;1;0;0;0;0;0;0;0;0;0;0;0;0;0;0;0;0;0;0;0;0;1
ATOH1_M08943_1.94d.bed	0.1	5	50	32862	2;2;0;0;0;0;0;0;0;0;0;0;1;1;0;2;0;0;0;0;0;1;0;0;0;3;0;0;1;0;1;1;1;1;1;0;0;1;0;0;1;1;1;1;0;1;0;0;0;0;0;0;0;0;0;1;0;0;0;0;2;0;0;0;0;0;0;0;1;0;0;0;0;0;0;1;1;1;0;0;0;0;0;0;0;0;0;0;0;1;0;0;0;1;1;0;0;0;0;0;0;0;0;0;2;1;0;1;0;0;0;1;0;0;0;0;0;0;0;0;0;1;0;0;1;1;0;0;2;0;1;0;0;0;0;0;0;0;0;0;0;0;1;0;0;0;0;0;1;2
CEBPE_M05592_1.94d.bed	0.1	1	10	25162	1;0;0;0;0;0;0;0;0;0;0;0;0;1;1;0;0;0;0;0;0;0;0;0;0;0;0;0;0;0;0;0;0;0;0;0;0;0;0;0;0;0;0;0;0;0;0;0;0;0;0;0;0;0;0;0;0;0;0;0;0;0;0;0;0;0;0;0;0;0;0;0;1;0;1;0;0;0;0;0;0;0;0;0;0;0;0;0;0;0;0;0;0;0;0;1;0;0;0;0;0;1;0;0;0;0;0;0;0;0;0;0;0;0;0;0;0;0;0;0;0;0;0;0;0;0;0;0;1;0;0;0;0;0;0;0;0;0;0;0;0;0;0;0;0;0;0;0;0;1
CEBPB_M05589_1.94d.bed	0.1	1	10	25162	1;0;0;0;0;0;0;0;0;0;0;0;0;1;1;0;0;0;0;0;0;0;0;0;0;0;0;0;0;0;0;0;0;0;0;0;0;0;0;0;0;0;0;0;0;0;0;0;0;0;0;0;0;0;0;0;0;0;0;0;0;0;0;0;0;0;0;0;0;0;0;0;1;0;1;0;0;0;0;0;0;0;0;0;0;0;0;0;0;0;0;0;0;0;0;1;0;0;0;0;0;1;0;0;0;0;0;0;0;0;0;0;0;0;0;0;0;0;0;0;0;0;0;0;0;0;0;0;1;0;0;0;0;0;0;0;0;0;0;0;0;0;0;0;0;0;0;0;0;1
RBPJL_M07039_1.94d.bed	0.1	7	70	28623	1;0;0;0;0;0;2;1;1;0;0;0;1;0;0;0;0;0;0;0;1;0;1;0;0;0;1;0;1;0;1;0;0;1;0;0;0;0;0;0;1;0;4;2;0;1;2;1;0;0;2;1;1;3;0;0;0;0;0;1;0;1;0;2;0;0;0;0;1;1;0;0;0;0;1;1;0;2;0;0;0;0;0;0;0;2;0;2;0;1;0;0;1;1;2;0;1;1;0;0;0;0;0;0;1;0;0;1;2;0;0;3;1;0;0;0;0;1;0;0;1;1;0;1;0;0;0;0;0;1;0;0;0;0;0;0;0;2;1;0;0;0;0;0;0;0;0;0;0;2
ZNF181_ZNF181.RCADE.bed	0.09973056197074673	2591	25980	2381952	254;226;213;230;248;251;206;231;231;204;234;229;222;224;204;210;212;226;228;254;216;212;217;203;222;215;199;204;190;214;187;183;205;175;181;181;188;194;186;184;171;159;186;175;168;151;132;166;151;177;133;125;127;128;111;126;114;98;109;108;83;79;77;93;104;108;142;161;137;111;105;125;162;280;310;275;136;113;96;128;144;170;132;100;87;82;94;99;112;100;107;111;124;127;116;110;150;134;145;136;138;138;1…
ZNF16_M10342_1.94d.bed	0.09906542056074766	53	535	58972	3;2;4;3;5;3;2;4;4;6;6;5;6;4;1;5;1;4;2;5;6;3;1;2;3;2;5;3;5;6;2;3;6;3;2;2;4;5;3;4;1;4;3;2;0;6;6;1;3;7;4;4;1;2;2;2;4;2;3;2;5;6;7;3;6;3;4;1;1;4;2;7;5;5;2;1;4;1;5;1;1;4;9;6;1;4;2;4;3;5;3;3;3;10;4;4;2;1;2;5;5;6;3;2;3;3;3;5;6;5;1;4;7;4;0;3;4;3;3;4;3;1;1;3;8;5;4;2;6;1;0;5;4;1;2;2;3;4;4;3;8;7;3;4;4;5;4;4;3;3
ZNF124_ZNF124.RCADE.bed	0.09855072463768116	68	690	79892	4;11;5;9;8;3;6;3;4;6;12;5;3;4;6;5;8;7;2;5;6;6;3;5;9;2;3;3;2;4;4;6;2;3;4;11;2;6;3;4;6;5;9;6;5;4;6;5;3;4;6;6;4;3;6;9;4;3;3;5;6;7;8;6;3;5;1;4;5;5;6;5;2;0;5;7;4;0;5;3;6;5;6;3;1;4;5;3;7;4;6;7;2;9;1;6;2;2;5;9;4;3;3;4;6;5;2;1;3;5;5;6;3;2;6;4;5;3;7;2;5;2;6;5;3;1;4;3;5;2;3;3;5;3;5;4;7;5;8;3;3;2;4;5;2;3;4;6;8;5
ZNF282_M09351_1.94d.bed	0.09850107066381156	46	467	57717	6;3;2;4;3;2;1;4;2;5;5;6;11;3;1;3;1;3;4;5;3;2;2;5;4;1;0;1;3;2;4;1;3;0;3;4;4;2;4;3;1;3;1;5;4;4;4;1;2;3;3;5;3;4;2;5;4;2;8;2;3;5;3;4;3;5;2;6;3;5;1;2;2;2;2;2;1;4;5;3;4;1;4;8;3;6;8;2;5;2;5;4;4;2;6;3;2;1;1;1;2;8;2;5;1;4;6;4;2;1;0;4;6;2;1;2;5;0;2;1;4;4;5;5;1;4;4;4;2;2;0;2;2;5;3;5;3;2;3;0;5;1;1;2;1;1;1;3;4;3
BARX1_M05575_1.94d.bed	0.09803921568627451	5	51	31420	1;0;0;1;0;0;0;0;0;1;0;0;0;0;1;0;0;1;0;0;0;1;0;1;1;0;1;1;1;1;0;2;1;0;0;0;0;1;0;0;0;0;0;0;0;1;0;0;0;1;1;0;0;0;0;0;0;0;0;0;0;0;0;0;0;0;0;0;0;1;0;0;0;0;1;1;1;0;0;0;0;0;0;1;0;1;0;0;0;1;0;0;0;1;2;0;1;0;1;0;0;0;0;0;0;0;0;1;1;0;0;0;1;1;0;0;0;0;0;1;0;1;0;1;1;0;1;0;1;0;1;1;0;0;0;0;2;0;0;1;1;0;0;0;0;0;1;0;1;1
ZNF771_M09399_1.94d.bed	0.09803921568627451	5	51	28384	1;0;0;0;0;2;0;0;0;1;1;0;0;1;0;0;1;0;0;1;1;0;0;0;1;1;0;0;0;0;1;0;0;0;1;1;1;0;0;1;1;2;0;2;0;1;0;2;0;0;0;0;0;0;0;0;1;0;0;2;1;0;1;1;0;0;0;1;0;0;0;0;0;2;0;1;0;0;0;0;1;0;0;0;0;0;1;0;0;0;0;0;0;0;0;0;1;0;0;1;0;0;1;0;0;0;0;0;1;0;0;0;0;1;0;0;0;0;0;0;0;0;0;0;0;0;0;1;1;0;0;1;0;0;0;0;0;2;0;0;0;1;1;0;0;0;0;0;0;2
ZNF432_ZNF432.RCADE.bed	0.09797884339846966	6428	65606	4006771	342;319;336;417;433;452;421;471;445;443;454;465;482;437;454;479;420;347;424;387;375;398;381;432;392;361;358;366;346;303;326;400;399;381;415;397;449;451;515;437;369;392;404;440;509;541;578;569;561;505;568;644;510;475;530;544;583;542;582;476;511;523;541;524;520;430;450;478;467;390;359;337;333;309;335;321;330;312;386;414;478;499;526;542;597;541;543;597;554;550;515;525;526;536;573;659;565;614;631;625…
ZSCAN4_M09417_1.94d.bed	0.0979020979020979	28	286	47111	3;3;1;0;2;2;0;0;3;0;2;0;0;1;5;1;3;1;5;1;1;2;1;3;1;3;0;4;0;4;2;2;1;1;3;1;0;2;1;1;0;2;1;0;0;2;2;3;1;0;3;1;1;1;2;2;2;3;3;3;2;1;0;0;1;1;2;0;2;2;3;4;2;1;0;0;3;1;0;0;2;4;1;3;1;1;2;4;5;1;0;5;3;0;1;2;3;3;1;4;0;3;4;2;5;4;2;2;2;2;1;1;0;7;2;4;2;3;3;2;3;1;0;2;0;1;1;1;1;1;4;4;2;3;2;4;1;6;3;0;4;3;0;1;5;1;2;2;3;4
ESRRA_M08633_1.94d.bed	0.09752321981424149	63	646	70815	3;2;4;7;3;4;5;3;3;11;4;5;4;5;5;2;7;6;3;2;2;3;1;8;4;4;7;7;3;5;4;4;7;10;8;2;1;4;2;9;3;3;7;4;3;3;9;2;4;2;6;5;4;4;3;4;4;4;5;8;4;12;7;4;5;2;2;5;4;6;2;1;3;5;5;1;3;6;5;2;5;8;3;3;5;6;2;5;5;2;6;4;4;3;4;3;5;2;4;7;3;5;1;8;4;2;3;1;2;3;7;6;2;7;3;2;3;2;7;3;2;5;7;4;1;3;5;4;6;5;7;5;5;7;6;4;0;3;6;3;7;4;4;6;2;7;6;1;1;5
ZNF580_M10051_1.94d.bed	0.09747545582047686	139	1426	101713	8;7;7;6;17;7;11;8;10;7;10;5;8;9;3;10;6;4;7;5;10;11;10;10;9;11;7;14;8;4;13;7;13;15;12;9;9;9;8;7;11;13;9;17;10;11;11;11;8;12;11;11;7;6;16;19;9;17;10;10;13;14;10;16;9;15;13;9;10;11;6;7;6;8;7;8;4;10;8;7;9;11;16;9;11;14;10;7;11;17;12;16;13;8;13;17;8;9;10;12;14;14;8;17;6;13;12;8;12;9;7;5;5;8;12;11;9;16;12;6;7;5;7;7;11;4;6;6;5;6;6;10;10;6;6;7;9;9;4;10;4;8;8;12;10;10;5;6;6;7
ZNF324_ZNF324A.RCADE.bed	0.09740259740259741	210	2156	90838	15;6;8;17;21;26;20;23;18;15;12;20;16;14;32;32;22;18;15;10;10;10;15;19;18;17;20;23;10;18;25;21;26;21;18;16;21;24;14;16;23;13;10;12;12;12;6;3;11;7;9;9;9;16;17;16;19;16;22;22;18;17;13;19;15;12;19;22;10;13;14;11;16;11;13;10;13;11;10;13;11;19;17;9;9;16;17;17;11;24;20;20;8;19;15;10;12;10;9;8;17;12;10;8;13;14;6;16;13;18;6;9;15;13;13;17;11;10;10;9;16;8;9;13;11;9;10;7;13;10;15;17;17;16;16;9;14;15;10;9;21;…
HSF2_M08819_1.94d.bed	0.09722222222222222	21	216	42729	1;0;2;2;0;4;1;3;2;3;2;3;1;1;1;2;2;1;2;0;2;1;0;3;4;1;1;1;1;2;0;1;3;1;3;0;2;3;2;2;1;0;0;1;2;2;1;1;1;1;1;3;2;5;1;3;0;2;1;0;0;1;2;2;1;2;2;0;1;1;2;0;2;0;3;1;0;2;0;0;5;2;1;0;1;2;2;0;3;1;3;1;0;0;1;0;2;4;3;0;2;0;5;3;2;1;1;2;3;1;0;1;1;1;3;0;1;0;1;0;1;2;1;0;0;0;0;0;2;1;0;3;2;1;1;0;3;1;2;3;0;1;1;2;1;2;3;4;1;2
MEF2D_M05892_1.94d.bed	0.0970873786407767	10	103	33965	1;0;0;0;1;2;1;0;0;0;1;0;3;1;4;1;0;0;1;2;2;2;2;0;2;0;4;0;1;1;2;0;0;0;0;0;0;0;0;0;1;0;1;1;0;2;0;2;0;1;0;0;2;0;0;0;1;1;0;1;1;0;0;1;0;0;2;0;0;1;0;0;2;1;0;1;0;0;0;0;1;3;0;0;1;3;0;1;0;0;0;0;0;0;0;0;0;2;0;0;0;1;1;2;0;0;2;2;1;1;0;1;0;0;1;1;0;0;0;1;0;1;0;0;1;0;1;0;1;1;2;1;0;1;0;1;0;0;0;1;1;2;0;0;0;0;2;0;2;3
CCDC169-SOHLH2_M09149_1.94d.bed	0.09701492537313433	13	134	28144	1;1;0;0;0;0;0;0;0;0;0;1;0;0;0;1;1;0;1;0;0;0;0;0;0;0;0;0;0;2;2;0;1;0;3;2;1;0;0;0;0;0;5;0;0;1;1;1;2;2;0;1;0;1;3;2;1;4;0;3;4;0;5;0;2;3;2;5;2;0;0;0;0;1;0;2;1;1;2;2;0;1;0;2;0;1;0;0;1;2;0;2;1;0;0;2;2;0;1;5;0;0;0;2;5;1;0;1;0;0;1;0;2;1;0;0;0;3;0;0;1;0;0;2;0;1;0;1;1;1;0;1;0;1;0;0;0;2;0;1;0;1;0;0;1;5;0;0;0;2
ZNF443_ZNF443.RCADE.bed	0.0968459080172294	2788	28788	2686059	286;254;246;277;273;257;234;256;250;260;274;246;256;236;236;243;234;252;260;274;237;251;264;214;251;227;233;204;208;228;213;203;194;205;208;191;208;224;201;185;190;183;178;192;161;172;172;178;167;193;146;139;146;146;122;119;157;98;111;115;110;77;75;95;96;113;156;196;146;129;114;132;182;292;297;308;166;121;116;135;115;182;171;96;109;104;107;101;98;117;116;133;133;145;142;125;152;158;155;151;153;16…
RFX1_M02098_1.94d.bed	0.0968421052631579	46	475	63432	1;3;2;2;2;2;3;4;2;4;3;2;2;2;3;1;2;7;5;4;3;3;1;2;4;2;2;2;1;3;4;4;1;0;0;0;0;3;3;2;1;5;4;3;3;4;5;3;4;6;5;1;4;4;3;5;3;2;6;2;2;0;5;1;6;5;4;5;2;5;6;1;1;2;2;2;4;1;2;2;4;2;6;8;10;2;4;8;4;5;6;5;4;2;4;2;4;2;4;1;3;5;1;4;5;5;3;3;2;5;2;2;3;3;0;2;0;2;3;2;2;2;2;2;1;2;2;4;6;2;4;4;1;5;5;3;6;6;2;5;2;3;2;4;3;0;4;6;10;5
STAT6_M06798_1.94d.bed	0.0967741935483871	21	217	46508	1;1;2;2;2;1;0;2;1;1;1;2;1;2;3;2;2;2;1;0;0;2;3;2;3;1;2;2;1;1;2;2;1;2;2;1;1;3;2;1;2;1;0;2;1;1;2;1;2;1;2;2;1;0;0;1;1;0;1;2;1;1;0;0;2;1;1;2;1;2;1;4;2;0;0;0;4;1;0;0;1;1;1;3;1;3;4;3;2;0;0;0;2;0;1;1;0;2;2;2;2;2;0;2;8;0;3;2;2;0;1;0;3;0;0;3;3;2;0;2;1;1;2;1;3;0;1;2;0;1;1;1;2;2;1;2;1;2;1;1;1;5;0;1;1;3;1;0;3;2
ZSCAN5A_M09419_1.94d.bed	0.0966796875	99	1024	135020	11;8;9;8;6;4;9;9;5;5;6;5;12;6;12;9;7;9;4;4;7;5;7;9;7;4;8;5;7;7;7;7;10;3;4;11;8;5;7;2;9;6;9;4;6;6;6;6;5;8;7;6;7;5;8;5;4;6;6;8;8;13;14;9;9;6;3;5;4;8;8;5;9;6;5;3;8;8;9;6;6;4;4;3;10;5;7;6;4;10;4;5;5;14;3;6;9;2;5;7;9;11;6;3;7;6;7;6;3;12;9;6;7;6;9;4;7;4;11;11;8;8;8;5;7;7;4;5;4;9;2;16;9;8;6;5;10;4;11;3;5;9;9;6;6;6;10;5;4;10
ZNF442_ZNF442.RCADE.bed	0.09660574412532637	37	383	61568	3;3;3;1;1;3;1;6;3;2;1;3;4;3;3;6;3;3;4;5;0;3;7;4;3;2;0;1;2;6;5;1;2;1;2;1;2;0;3;3;1;4;2;5;5;3;3;1;7;3;1;3;0;2;3;2;1;1;3;0;0;2;3;1;2;3;6;2;2;3;3;3;3;2;3;0;1;3;2;4;1;3;0;1;3;2;2;1;5;3;4;2;5;3;3;4;5;4;3;2;2;4;1;2;1;3;3;4;0;3;1;1;1;3;3;3;1;0;0;2;1;2;2;0;3;1;1;1;4;4;2;4;2;1;5;3;2;6;5;4;4;3;4;2;3;1;2;3;2;4
FOXF1_M04169_1.94d.bed	0.0963855421686747	8	83	35197	1;0;1;0;1;0;1;0;2;0;0;1;1;0;0;1;1;1;2;1;0;2;1;0;1;1;0;0;2;0;0;1;0;3;0;2;0;0;0;1;0;1;0;0;0;0;0;0;0;1;0;0;1;0;0;0;0;0;0;0;0;0;0;0;1;0;0;1;2;0;0;0;0;0;0;2;0;0;0;1;0;1;1;0;1;0;0;0;0;1;1;1;0;0;0;1;1;0;1;0;2;0;1;0;0;0;0;0;0;1;2;2;0;1;0;0;0;0;1;1;0;2;1;0;1;0;2;1;1;1;0;1;0;1;0;2;0;1;0;0;2;0;1;1;2;0;1;1;1;1
ZNF821_M09405_1.94d.bed	0.09623430962343096	46	478	57209	6;8;3;4;0;1;4;0;0;2;1;9;4;3;1;5;1;7;4;2;1;2;4;2;2;1;1;4;3;0;9;4;5;5;1;9;0;2;3;3;6;6;5;3;1;0;10;8;7;7;4;4;3;6;3;5;0;1;1;4;1;7;4;4;4;7;2;0;3;1;4;3;9;0;2;4;3;3;2;3;2;3;3;4;5;5;1;4;4;1;3;3;2;6;1;0;6;9;2;1;5;3;2;3;3;4;6;5;2;4;3;3;5;0;5;3;6;0;2;0;4;2;2;6;2;1;1;6;1;5;1;0;1;8;0;2;3;1;2;1;2;1;3;1;6;4;2;1;0;3
GATA1_M09589_1.94d.bed	0.09615384615384616	15	156	39682	2;0;2;0;1;1;0;1;0;2;1;1;1;0;1;0;2;2;2;0;1;5;1;1;0;2;1;1;2;1;1;2;3;2;1;1;0;0;0;1;1;1;2;2;0;2;3;0;1;5;0;0;0;1;3;1;0;1;2;0;1;0;0;1;2;1;0;1;1;0;1;1;0;0;1;4;0;1;0;1;4;0;1;1;1;0;2;0;1;0;1;1;0;2;2;1;1;2;0;0;0;1;1;0;0;0;1;1;1;3;2;0;3;0;2;3;0;2;1;1;0;2;1;0;1;0;1;0;2;0;0;2;2;0;0;1;2;1;0;4;0;1;0;0;0;1;0;0;3;3
FOXC2_M05719_1.94d.bed	0.096045197740113	17	177	44668	2;0;2;1;5;2;3;0;3;2;1;2;1;1;2;1;1;2;1;2;2;2;1;1;1;1;1;1;0;0;0;1;4;2;1;3;0;1;0;2;0;2;0;0;4;1;2;1;1;0;2;1;2;1;0;2;1;1;1;3;0;0;3;3;1;1;0;1;0;1;1;0;1;0;1;1;2;2;2;0;2;2;1;1;0;0;0;0;2;1;0;1;2;0;1;3;1;1;2;1;0;1;1;1;2;0;4;1;1;0;0;2;1;1;1;0;2;2;3;2;0;1;0;0;2;1;0;0;0;0;0;2;2;1;0;0;1;0;1;2;4;0;1;0;2;3;0;0;2;2
DUXA_M05624_1.94d.bed	0.0958904109589041	7	73	32708	1;1;1;1;0;1;1;0;0;1;1;2;1;0;1;0;0;2;1;1;1;1;0;1;1;0;0;1;2;0;0;1;0;1;1;0;0;0;2;0;0;0;1;0;1;0;0;0;0;1;0;0;0;0;0;1;1;0;0;0;0;0;0;1;0;0;0;0;0;0;1;1;0;0;0;0;0;0;2;2;0;0;0;0;0;0;1;0;0;0;0;0;0;0;0;0;0;2;1;0;1;0;0;0;0;1;2;0;1;0;0;1;1;0;0;0;0;0;0;1;0;1;0;0;1;2;0;1;1;4;0;1;1;0;1;0;1;0;0;1;0;0;0;0;0;0;0;2;2;1
ZNF660_M09383_1.94d.bed	0.09574468085106383	18	188	38141	1;0;2;0;0;2;3;2;3;1;0;0;0;3;0;0;1;0;1;1;4;1;1;2;1;2;2;1;1;2;0;2;3;3;0;1;2;3;3;4;2;2;3;1;2;3;2;2;3;0;2;0;0;0;1;4;2;1;1;2;2;0;0;1;0;1;0;2;0;1;2;4;0;3;0;0;1;0;0;3;1;0;0;3;2;0;2;0;1;0;0;0;0;1;0;1;2;1;1;4;1;0;2;0;2;2;0;3;1;0;1;0;0;4;1;3;0;0;1;1;1;2;1;0;0;0;2;1;3;1;0;1;3;0;0;0;3;0;5;1;1;0;0;1;0;2;0;5;0;2
ZNF782_ZNF782.RCADE.bed	0.09554140127388536	30	314	256101	3;5;2;3;3;5;2;1;2;1;2;1;1;1;4;2;2;1;1;1;1;1;2;1;1;2;3;3;2;1;1;4;2;2;2;1;4;2;0;2;3;0;2;2;2;1;1;1;2;1;2;1;4;1;1;1;4;0;2;2;1;1;2;1;2;3;1;1;2;1;3;1;0;2;3;3;0;2;2;1;2;3;3;1;3;3;3;0;1;1;2;2;1;0;2;1;3;2;2;2;2;2;4;2;0;3;7;2;3;1;4;1;2;1;2;2;5;2;4;2;1;5;4;2;5;6;3;0;0;2;4;3;1;1;0;3;3;1;2;3;2;2;4;3;2;5;1;2;5;5
ZFP90_ZFP90.RCADE.bed	0.09523809523809523	18	189	55238	3;0;1;3;3;0;0;2;5;4;0;1;6;2;3;2;5;2;0;1;2;2;2;3;0;0;2;0;4;0;0;1;2;2;0;1;7;1;1;1;1;1;1;1;2;1;1;0;1;0;1;1;0;0;3;1;1;4;3;1;1;2;0;1;1;0;0;0;0;0;1;1;2;1;0;1;0;1;2;4;1;3;0;0;2;0;0;0;1;2;1;1;1;1;0;3;0;1;1;0;1;1;0;1;2;1;1;2;0;0;1;1;0;2;0;1;1;0;0;3;2;0;1;2;1;3;1;0;0;1;0;1;2;0;0;2;1;3;0;3;3;2;0;2;0;1;0;3;0;2
BHLHE40_M05580_1.94d.bed	0.09464508094645081	76	803	93821	14;10;12;4;12;6;9;4;11;9;3;2;2;6;8;6;10;3;4;5;4;4;4;9;4;7;2;0;6;3;8;8;9;8;4;5;6;10;5;4;6;10;2;0;4;1;5;4;2;7;7;6;3;6;2;6;0;0;4;4;4;1;10;0;2;4;1;3;5;9;8;4;10;9;3;0;5;4;9;2;1;2;2;7;4;5;4;6;4;5;8;8;1;8;12;6;0;9;7;1;9;1;4;7;3;6;5;3;8;5;2;4;4;5;2;7;10;8;4;0;9;2;8;2;7;4;3;0;8;7;6;8;3;7;9;9;6;10;5;5;4;0;5;13;16;4;13;2;4;4
FOXH1_M03020_1.94d.bed	0.0945945945945946	7	74	31526	2;1;0;1;0;0;1;0;0;0;1;0;0;0;0;1;0;1;0;0;1;0;1;0;0;0;0;0;1;1;1;0;1;0;0;1;1;0;0;0;0;0;0;2;0;0;0;0;0;2;0;0;0;1;1;1;0;0;0;2;1;1;0;1;0;0;0;0;0;0;1;0;1;1;1;0;0;0;0;1;1;0;0;0;1;0;1;0;0;0;0;1;0;0;0;0;4;0;1;1;0;0;3;0;1;0;1;1;2;1;0;1;0;1;0;1;0;0;0;0;0;0;0;0;2;0;1;0;0;1;0;1;0;1;2;1;0;0;0;0;0;2;2;2;0;0;0;1;1;1
SNAI1_M09141_1.94d.bed	0.0944206008583691	44	466	62453	6;4;7;6;2;5;4;5;3;1;4;1;3;2;4;5;2;3;1;1;6;5;3;1;4;5;3;1;2;4;0;1;4;4;1;3;2;0;1;5;2;1;0;4;1;3;3;1;4;3;4;4;8;0;3;2;4;3;3;5;2;3;4;1;3;4;3;2;4;1;2;3;8;0;1;5;4;5;0;3;3;1;4;4;2;3;3;5;2;2;5;5;0;2;3;4;0;2;2;4;2;9;3;5;4;4;3;2;4;3;5;1;6;1;5;4;2;4;2;7;2;6;3;3;2;3;3;7;3;0;0;3;2;2;2;2;3;5;6;6;3;4;4;3;2;3;2;3;3;3
ZFP3_M10419_1.94d.bed	0.09404388714733543	30	319	46612	1;1;1;2;2;2;2;4;2;1;0;3;2;3;1;2;3;2;0;2;1;6;2;1;3;1;1;2;3;0;2;1;2;1;1;2;6;3;2;2;2;3;2;1;1;3;0;1;5;5;3;2;2;0;4;0;2;3;1;1;2;2;1;3;4;8;1;1;0;1;4;0;1;2;3;2;1;1;3;1;2;3;5;2;3;1;3;2;7;2;1;2;2;6;2;1;3;3;1;5;0;3;1;1;2;2;4;1;4;1;2;4;3;2;3;1;3;2;3;3;2;4;1;1;3;2;1;0;1;0;2;2;1;2;0;2;1;5;1;1;4;2;1;3;3;2;4;2;2;2
BHLHA15_M00224_1.94d.bed	0.09375	9	96	35347	3;0;2;1;2;1;0;0;2;2;0;1;0;0;1;1;0;1;3;1;0;0;1;0;1;2;1;0;0;0;0;0;0;1;0;1;0;1;0;3;0;0;2;0;0;0;0;0;0;1;0;0;3;1;0;0;0;1;1;1;2;1;0;1;5;0;0;0;0;2;1;0;0;1;0;2;0;0;0;0;0;2;0;0;1;0;1;2;1;0;0;1;0;1;0;1;1;0;0;0;0;0;0;1;1;0;1;0;0;0;0;1;0;1;0;1;0;3;0;2;0;0;1;0;1;0;1;1;0;2;1;0;0;0;0;1;0;1;0;1;0;0;0;0;0;1;0;2;0;3
ZIM3_M10420_1.94d.bed	0.09363957597173145	53	566	104345	10;5;2;2;6;9;5;7;8;8;8;8;2;5;5;3;4;8;6;5;4;6;7;4;9;3;7;3;7;4;2;2;4;2;2;7;4;2;2;2;3;5;3;3;3;0;4;2;3;1;3;2;2;2;4;4;0;3;7;3;3;2;4;1;0;2;1;0;2;5;3;5;4;3;2;3;3;3;6;1;4;4;4;6;7;3;4;2;4;1;4;3;2;2;1;4;4;3;3;2;4;2;3;1;1;5;3;2;4;3;2;5;4;4;4;3;3;5;2;3;2;4;4;2;5;3;5;9;5;3;5;5;3;2;3;2;5;5;6;3;3;6;3;4;4;5;2;4;7;7
ZNF433_ZNF433.RCADE.bed	0.09333333333333334	7	75	33808	1;0;1;1;0;2;1;0;0;1;0;0;0;1;0;1;0;0;0;0;0;0;0;0;0;0;0;0;1;1;0;0;1;0;0;1;0;0;0;1;0;1;0;0;1;0;0;1;0;1;0;0;0;0;1;2;0;1;3;0;0;0;2;1;1;0;0;1;1;1;0;1;0;0;0;0;0;1;0;0;0;1;0;0;0;1;1;0;1;0;0;1;0;0;1;0;1;0;0;0;1;1;0;2;0;0;0;0;0;2;0;0;0;1;0;2;0;0;0;0;2;1;1;1;1;1;1;2;2;0;0;1;0;0;0;1;0;1;1;0;1;0;3;2;0;0;0;0;0;2
ZNF37A_M10345_1.94d.bed	0.0929798356982823	249	2678	110584	18;20;18;10;9;19;22;15;18;20;16;20;14;22;20;20;15;23;14;23;13;21;13;23;23;17;22;15;24;17;19;22;12;17;16;17;12;14;23;13;22;20;12;18;17;11;23;25;23;22;18;23;22;27;21;19;16;21;19;17;25;28;17;21;16;21;20;18;18;30;14;12;9;10;13;5;9;18;19;16;19;23;26;22;27;22;22;26;23;26;19;22;26;27;26;21;23;15;15;23;14;25;11;16;11;25;19;14;18;16;18;14;14;22;16;24;16;21;19;12;10;11;18;19;15;14;17;17;9;12;13;11;16;6;18;…
ZNF614_ZNF614.MEME.bed	0.09295774647887324	33	355	55803	3;3;4;1;2;6;0;2;4;3;4;3;2;3;3;6;2;2;4;1;4;4;3;3;3;2;1;2;2;4;6;4;0;3;2;1;2;1;4;7;2;1;4;3;3;2;1;4;4;5;4;0;0;2;2;0;5;1;1;6;3;2;2;3;4;0;5;3;4;2;0;3;1;0;3;2;4;2;0;3;2;3;0;1;1;3;3;0;0;2;6;2;3;0;2;1;3;3;3;3;2;1;1;2;5;3;6;3;4;2;0;2;2;1;2;3;2;1;4;1;0;2;2;3;1;0;1;2;1;2;2;0;0;4;1;2;3;1;1;4;2;3;2;1;10;0;2;1;0;1
DMRT2_M08579_1.94d.bed	0.09259259259259259	5	54	33167	1;0;0;1;1;1;0;2;0;2;0;0;1;0;0;0;1;0;1;1;0;0;0;2;0;1;0;1;0;0;0;1;1;0;0;0;0;0;2;0;0;0;1;1;0;0;1;0;0;1;0;0;0;0;0;0;0;0;0;0;0;0;0;0;0;0;1;0;0;0;1;0;0;0;0;0;0;0;1;0;0;1;0;0;0;0;0;0;0;0;0;0;0;1;0;0;1;1;1;0;0;1;0;1;0;1;0;2;0;0;0;0;1;0;0;1;3;0;0;0;0;0;0;0;0;0;0;0;1;0;2;0;2;0;0;1;0;0;0;0;0;1;0;0;0;1;0;0;0;3
HES5_M05779_1.94d.bed	0.09256844850065189	71	767	95197	12;10;14;4;12;7;8;4;12;9;2;2;2;6;6;6;9;2;5;4;6;4;4;8;6;6;2;2;6;4;10;8;8;8;4;4;4;8;4;4;8;10;2;0;4;0;4;6;2;4;6;5;2;6;0;4;2;0;2;3;4;2;10;0;2;4;1;2;4;7;8;4;9;8;4;1;5;4;6;1;0;3;4;7;4;4;4;5;4;3;6;8;0;8;10;4;1;9;6;0;9;3;4;6;2;5;5;2;6;4;4;4;4;4;4;8;8;7;4;0;8;4;6;2;7;6;2;0;8;6;5;8;2;6;8;7;6;9;5;5;4;1;5;14;16;4;15;0;4;8
ZNF280A_M10358_1.94d.bed	0.09251101321585903	21	227	59390	3;3;1;1;1;1;2;1;2;1;0;1;1;2;2;0;1;1;1;2;1;0;4;1;1;0;3;2;2;0;3;1;0;1;0;4;1;0;2;2;0;0;0;2;2;1;0;0;4;1;0;1;3;0;1;4;3;0;0;2;1;0;2;2;0;2;2;0;4;1;1;0;1;3;1;0;2;1;0;1;2;1;0;2;2;3;1;0;0;3;2;1;0;2;0;0;1;2;0;6;2;2;3;1;2;3;1;1;3;1;2;0;4;1;2;1;2;0;1;1;3;1;3;0;1;0;2;3;3;0;2;2;0;1;2;2;3;2;3;4;4;2;4;2;4;2;1;0;2;4
ZNF214_M10443_1.94d.bed	0.09166666666666666	11	120	38024	2;2;1;1;2;3;0;0;1;4;1;0;3;0;0;0;0;1;2;0;2;0;0;0;2;1;2;0;1;1;0;0;1;1;1;1;2;1;2;0;2;0;0;1;1;1;0;1;0;0;5;2;0;3;1;0;2;3;1;2;0;0;0;0;0;0;0;1;1;0;0;0;3;1;0;0;1;1;0;0;0;1;1;1;1;0;1;1;1;0;0;1;1;0;1;2;1;1;1;0;0;0;2;0;1;0;0;0;1;0;1;1;0;0;0;1;0;1;2;1;1;1;1;1;0;1;0;1;0;0;1;2;1;0;1;1;2;2;0;0;0;0;0;0;0;1;0;0;0;2
HELT_M08761_1.94d.bed	0.09164420485175202	68	742	91804	12;10;13;4;11;7;8;4;12;8;2;2;4;6;6;5;10;2;4;4;5;4;4;6;6;6;2;1;6;3;9;8;8;8;4;6;4;10;4;4;7;9;2;0;4;0;4;5;2;4;6;4;3;6;0;4;1;0;2;4;4;0;8;0;2;5;0;2;4;8;8;4;8;8;3;1;4;4;6;0;0;3;4;6;4;4;5;4;4;4;6;8;0;8;13;4;0;8;7;0;8;2;5;6;2;4;5;2;6;4;3;3;4;4;3;7;8;7;4;0;8;3;4;2;6;5;2;0;8;6;7;8;2;6;8;6;6;10;4;5;4;1;5;13;18;4;13;0;4;6
BPTF_M06463_1.94d.bed	0.0916030534351145	12	131	49025	2;0;1;2;0;0;1;0;1;0;1;0;0;0;0;1;1;2;2;1;2;3;0;0;1;0;2;0;0;1;1;0;0;0;1;0;0;2;0;0;0;1;1;2;1;1;5;0;1;4;3;0;0;0;0;1;1;1;1;2;1;2;0;0;1;1;0;1;1;1;1;0;0;1;0;0;1;1;0;1;2;0;1;1;0;1;1;0;1;0;0;1;1;1;0;1;4;0;0;0;1;0;1;0;2;0;2;0;0;0;1;1;1;0;0;1;0;1;2;1;0;1;0;1;0;3;1;2;0;1;0;1;3;2;2;3;1;2;1;0;1;1;1;0;1;0;0;2;1;4
ZNF879_ZNF879.RCADE.bed	0.0915061295971979	418	4568	285998	42;41;50;47;49;45;62;38;50;55;44;31;36;47;32;32;40;51;40;26;27;30;31;33;38;30;29;36;34;27;34;38;47;26;22;14;26;22;19;21;34;26;23;22;23;30;29;31;26;31;30;31;30;25;19;28;34;27;29;17;30;23;21;28;39;27;16;25;32;22;15;24;30;43;25;30;24;22;12;20;25;23;28;35;29;23;27;20;27;34;29;18;34;30;28;22;36;27;44;37;33;29;22;21;28;19;23;40;24;36;24;33;30;27;23;18;25;23;17;23;33;24;24;30;19;30;23;31;28;28;30;32;29;…
NR1D1_M08991_1.94d.bed	0.0915032679738562	14	153	38442	3;0;0;0;0;4;0;1;6;3;0;0;1;3;2;0;2;2;0;6;0;1;2;0;2;1;1;1;0;0;1;2;0;0;0;0;1;1;0;2;0;2;3;2;0;1;0;0;3;0;0;1;0;1;1;2;0;1;2;0;0;1;2;1;2;0;0;0;1;1;0;1;1;1;1;2;2;0;0;0;1;1;1;0;0;1;1;0;1;2;2;3;1;1;1;2;0;1;1;2;1;1;2;1;1;0;1;0;1;0;1;1;0;1;3;1;0;0;1;0;1;2;0;4;0;2;0;1;1;1;0;2;1;1;0;0;1;1;0;3;2;0;1;0;1;0;3;1;0;2
HELT_M08767_1.94d.bed	0.09125964010282776	71	778	92702	13;10;13;4;11;7;8;4;12;8;2;2;4;6;6;6;10;2;4;4;5;4;4;6;6;6;2;1;6;4;9;8;9;8;4;7;4;10;4;4;7;9;2;0;4;0;5;5;2;6;6;4;3;6;1;6;1;0;4;4;4;0;10;0;2;5;0;3;4;8;8;4;8;8;3;1;4;4;8;0;1;3;4;6;4;5;5;4;4;4;8;8;0;8;13;5;0;9;8;0;8;2;5;7;2;4;5;2;6;5;3;3;4;4;3;7;9;7;4;0;8;3;5;2;7;5;3;0;8;7;7;8;3;6;8;6;6;10;4;6;4;1;6;14;17;4;13;1;4;6
HELT_M08763_1.94d.bed	0.09125964010282776	71	778	92702	13;10;13;4;11;7;8;4;12;8;2;2;4;6;6;6;10;2;4;4;5;4;4;6;6;6;2;1;6;4;9;8;9;8;4;7;4;10;4;4;7;9;2;0;4;0;5;5;2;6;6;4;3;6;1;6;1;0;4;4;4;0;10;0;2;5;0;3;4;8;8;4;8;8;3;1;4;4;8;0;1;3;4;6;4;5;5;4;4;4;8;8;0;8;13;5;0;9;8;0;8;2;5;7;2;4;5;2;6;5;3;3;4;4;3;7;9;7;4;0;8;3;5;2;7;5;3;0;8;7;7;8;3;6;8;6;6;10;4;6;4;1;6;14;17;4;13;1;4;6
DBP_M08771_1.94d.bed	0.09090909090909091	1	11	24344	2;0;0;0;0;0;0;0;0;0;2;0;0;0;0;0;0;0;0;0;0;0;0;0;0;0;0;0;0;0;0;0;0;0;0;0;0;0;0;0;0;0;0;0;0;0;0;0;0;0;2;0;0;0;0;0;0;0;0;0;0;0;0;0;0;0;0;0;0;0;0;0;0;0;0;0;0;0;0;0;0;0;0;2;0;0;0;0;0;0;0;0;0;0;0;0;0;0;0;0;0;0;0;0;0;0;0;0;0;0;0;0;0;0;0;0;0;0;0;0;0;0;0;0;0;0;0;0;0;0;0;0;0;0;0;0;0;0;0;0;0;0;0;0;0;0;0;0;0;2
HSFY1_M09728_1.94d.bed	0.09090909090909091	1	11	23938	4;0;0;0;0;0;2;0;0;0;0;0;0;0;0;0;0;0;0;0;0;0;0;0;0;0;0;0;0;0;0;0;0;0;0;0;0;0;0;0;0;0;0;0;0;0;0;0;0;0;0;0;0;0;0;0;0;0;0;0;0;0;0;0;0;0;0;0;0;0;0;0;0;0;0;0;0;0;0;0;0;0;0;0;0;0;0;0;0;0;0;0;0;0;0;0;0;0;0;0;0;0;0;0;0;0;0;0;0;0;0;0;0;0;0;0;0;0;0;0;0;0;0;0;0;0;0;0;0;0;0;0;0;0;0;0;2;0;0;0;0;0;0;0;0;0;0;0;0;2
DRGX_M05623_1.94d.bed	0.09090909090909091	3	33	30054	1;0;0;0;0;0;1;1;0;0;0;0;1;0;0;0;0;1;0;0;1;2;0;1;0;1;0;0;1;0;0;0;0;0;0;0;1;0;0;1;0;1;0;1;0;0;0;0;0;0;0;0;0;0;0;0;0;0;1;0;0;0;0;0;1;0;0;0;0;0;0;0;0;0;0;0;0;0;0;0;1;0;0;0;0;0;0;0;1;0;0;0;0;0;0;0;1;1;0;0;1;0;0;1;0;0;0;0;0;0;0;0;0;1;0;0;0;0;0;0;0;0;1;1;1;0;0;0;0;0;0;0;0;0;0;0;0;0;2;0;0;0;0;0;2;0;0;0;0;1
SRY_M06144_1.94d.bed	0.09090909090909091	7	77	37087	1;0;1;2;0;0;0;1;0;0;0;0;0;2;1;0;3;1;0;1;0;4;0;0;0;0;0;0;0;2;0;0;0;0;0;0;0;3;0;0;0;0;1;2;1;0;2;0;2;0;1;0;2;0;0;0;1;1;0;0;1;0;0;2;0;0;0;1;2;0;0;0;0;1;2;1;0;0;0;0;0;0;0;2;2;0;1;0;1;0;1;0;0;1;0;2;0;0;0;0;0;0;0;1;0;0;2;0;2;0;0;0;0;0;0;0;0;0;0;2;0;1;0;2;1;2;0;0;0;0;0;1;0;2;0;0;0;0;0;0;1;0;3;0;0;0;0;0;0;1
MYF5_M09836_1.94d.bed	0.09090909090909091	8	88	29140	1;1;0;0;0;2;1;0;0;0;0;0;0;0;1;0;0;0;1;0;0;0;0;0;2;0;0;0;0;1;1;2;0;1;0;0;0;0;0;0;0;0;1;1;1;2;0;0;1;1;2;0;1;0;0;1;0;3;0;2;1;3;5;1;0;0;2;1;0;0;1;0;0;1;0;1;0;1;0;0;2;0;0;0;1;2;0;4;1;0;1;0;1;0;0;1;0;1;0;1;1;0;0;1;0;0;0;0;1;0;0;1;1;1;0;0;0;2;0;1;1;0;2;1;0;0;0;0;0;1;0;1;0;1;0;0;1;0;0;0;1;0;1;0;1;1;1;0;0;3
TLX1_M09257_1.94d.bed	0.09090909090909091	4	44	30171	2;0;1;0;0;0;1;0;0;0;0;0;1;0;0;1;0;0;0;0;0;0;0;1;0;0;1;0;0;0;0;0;1;0;0;0;1;1;1;0;0;0;1;2;0;0;0;0;2;1;2;0;0;0;0;0;1;0;0;0;0;4;0;0;0;0;0;1;0;0;0;0;2;0;0;0;0;0;0;0;0;0;0;0;0;0;2;0;0;0;1;0;0;2;0;0;0;0;0;0;0;0;0;0;0;0;0;0;2;0;0;0;0;0;0;0;0;0;0;0;0;0;0;2;1;0;0;0;0;0;2;0;1;0;0;0;0;0;0;0;0;0;0;0;0;0;1;0;0;1
ARID5A_M00144_1.94d.bed	0.09090909090909091	4	44	30456	1;0;0;2;2;0;0;0;2;1;0;1;1;0;0;0;0;0;0;0;0;0;0;0;0;1;1;0;0;0;2;0;0;0;0;0;0;1;0;2;1;0;0;0;0;1;0;0;1;0;0;1;0;0;0;1;0;0;0;0;0;0;0;0;0;0;1;0;0;0;0;0;0;0;1;0;0;0;1;1;0;0;0;0;0;0;0;0;0;0;0;1;0;0;0;1;0;0;0;1;0;0;0;0;0;1;0;0;0;1;1;0;0;0;0;0;2;0;0;0;0;0;0;0;2;0;1;0;0;0;0;0;0;1;0;0;0;1;1;0;0;0;0;0;0;0;1;0;1;1
PROX1_M06028_1.94d.bed	0.09090909090909091	2	22	26351	2;0;0;0;0;0;0;0;0;0;0;1;1;0;0;0;0;0;0;0;0;0;0;0;0;0;0;0;0;0;0;0;0;0;0;0;0;0;1;0;0;1;0;0;0;0;0;0;0;0;0;0;0;0;0;0;1;0;0;1;0;0;0;0;0;0;0;0;0;0;0;0;0;0;0;0;0;0;0;0;0;0;0;0;0;0;0;0;0;0;0;0;1;0;0;0;1;1;0;0;0;0;0;0;0;0;1;1;0;0;0;0;0;0;0;0;0;0;0;0;0;0;0;0;0;0;1;0;0;0;0;0;2;0;0;1;0;0;0;0;0;0;2;0;0;0;0;0;0;2
HLF_M05791_1.94d.bed	0.09090909090909091	1	11	25632	1;0;0;0;0;0;0;0;0;0;0;0;0;0;0;0;0;0;0;0;0;0;0;0;0;0;0;0;0;0;0;0;0;0;1;0;0;0;0;0;0;0;0;0;0;0;0;0;0;0;0;0;0;0;0;0;0;0;0;0;0;0;0;0;0;0;0;0;0;0;0;0;0;0;0;0;0;0;0;0;1;0;0;0;0;0;0;0;0;0;0;1;0;0;0;0;0;0;0;0;1;0;0;0;0;0;0;0;0;2;0;0;0;0;0;0;0;0;0;0;0;0;0;0;0;0;0;0;0;0;1;0;0;0;0;0;0;0;0;0;0;0;0;0;0;0;0;0;1;1
GCM1_M05761_1.94d.bed	0.09090909090909091	4	44	26774	1;0;1;0;0;0;0;0;0;1;0;0;0;0;0;0;0;0;1;2;0;0;0;0;0;1;0;0;0;1;0;1;0;0;0;0;0;1;1;1;0;0;0;0;2;0;0;1;1;0;0;0;0;1;1;2;0;0;0;0;0;0;0;0;0;0;0;1;0;0;0;1;1;0;0;1;1;0;0;0;0;0;0;0;0;1;0;1;0;1;0;0;0;3;0;0;0;0;0;0;0;0;0;0;0;1;0;2;0;0;0;0;0;0;1;0;1;0;0;1;1;0;1;0;0;0;0;0;1;1;0;0;0;0;0;0;0;0;0;0;0;0;0;0;0;1;0;0;0;1
NKX2-1_M08977_1.94d.bed	0.09090909090909091	8	88	31644	3;2;0;1;0;1;1;0;0;0;0;0;0;1;0;0;1;0;0;0;2;2;0;1;1;0;0;0;1;1;0;0;1;1;0;1;0;0;0;2;0;1;1;0;0;0;0;0;1;0;0;0;1;0;2;2;1;0;0;2;0;2;0;0;0;1;2;0;0;1;1;0;1;2;0;2;0;0;0;0;0;0;0;0;1;0;0;0;0;0;0;0;1;1;2;0;0;1;0;0;0;2;0;1;1;1;1;1;0;1;0;0;1;0;2;1;1;3;1;0;1;0;1;0;0;0;0;0;1;1;0;0;2;0;0;0;1;2;2;1;2;0;1;0;1;0;0;1;0;1
SIX1_M09121_1.94d.bed	0.09090909090909091	1	11	25086	1;0;0;1;0;0;0;0;0;0;0;0;0;0;0;1;0;0;0;1;0;0;0;0;0;0;0;0;0;0;0;0;0;0;0;0;0;0;0;0;0;0;0;0;0;0;0;0;0;0;0;0;0;0;0;0;0;0;0;0;0;0;1;0;0;0;0;0;0;0;0;0;0;0;0;0;0;0;0;0;0;0;0;0;0;0;0;0;1;0;0;0;0;0;0;0;0;0;0;0;0;0;0;0;1;0;0;0;0;0;0;0;0;0;0;0;0;0;0;0;0;0;0;0;0;0;0;1;0;0;0;0;0;0;0;1;0;0;0;0;0;0;0;0;0;0;0;0;0;1
ZNF653_M07152_1.94d.bed	0.09090909090909091	2	22	26670	1;0;0;0;0;0;0;2;0;0;0;1;0;0;0;0;0;1;0;0;0;0;0;0;0;0;0;0;0;0;0;1;0;0;0;0;0;0;1;0;0;0;1;0;0;0;0;1;0;0;0;0;0;1;0;0;0;0;0;0;0;0;0;0;0;0;0;0;0;0;0;0;0;1;1;0;0;0;0;0;0;0;0;0;0;1;0;0;0;0;1;0;1;0;0;0;0;0;0;0;0;0;0;1;0;0;0;0;0;0;1;0;1;0;0;0;0;0;0;0;0;0;0;0;0;0;0;0;0;0;0;0;0;0;0;0;0;1;0;0;0;0;0;0;0;1;0;0;0;1
ZNF787_M10060_1.94d.bed	0.09084139985107967	244	2686	217445	29;18;25;21;17;19;23;20;26;25;20;26;23;14;17;22;15;16;18;30;23;22;26;15;18;21;16;27;14;19;28;13;17;12;21;5;21;20;21;30;19;25;12;24;18;18;15;23;21;19;15;17;18;17;14;23;14;11;20;10;17;12;13;14;8;9;11;19;11;9;13;11;24;15;25;16;9;16;16;16;17;15;14;8;14;18;10;13;15;11;18;15;14;14;17;9;28;14;18;12;24;15;14;21;21;18;23;18;18;14;21;18;29;19;17;20;27;17;16;16;15;22;23;18;25;14;24;14;15;21;19;21;18;15;17;2…
ZNF787_M10059_1.94d.bed	0.09011627906976744	31	344	47641	4;1;3;0;0;1;1;4;3;0;1;1;4;1;2;3;2;1;3;4;2;4;4;1;0;6;1;0;4;3;5;1;2;1;1;0;5;1;0;2;5;3;1;2;1;3;4;2;3;2;0;3;5;8;1;3;1;1;2;0;4;3;0;4;4;1;4;3;0;4;3;0;0;3;2;5;1;1;1;3;0;1;4;2;3;7;5;4;0;0;2;3;8;1;0;4;4;3;4;0;2;3;1;1;3;8;3;4;6;0;4;6;0;1;2;2;3;1;1;1;1;4;1;2;2;1;1;2;1;5;2;4;0;1;0;1;1;3;1;3;2;1;2;2;3;3;4;1;2;2
ZNF132_ZNF132.RCADE.bed	0.09002783376523658	938	10419	711455	60;71;65;85;66;84;77;62;55;99;88;99;100;88;75;90;81;87;65;84;59;74;78;81;71;52;62;53;56;76;52;65;64;59;85;65;65;91;97;78;59;68;76;72;74;69;104;78;80;78;79;106;68;78;55;71;72;98;82;81;80;80;64;66;83;57;60;87;78;61;39;47;47;44;51;45;50;64;51;55;76;85;85;76;68;78;77;66;79;83;73;76;66;82;90;77;81;82;90;86;81;97;70;75;59;70;56;52;58;72;60;51;57;69;53;59;55;47;59;62;57;53;61;58;40;38;59;63;64;70;64;54;…
ESR1_M08629_1.94d.bed	0.08970099667774087	27	301	44235	2;2;0;1;0;0;10;1;2;7;4;0;5;0;3;4;4;4;0;3;1;2;2;5;3;0;6;2;4;0;1;3;0;2;3;3;1;1;0;0;4;2;4;1;3;2;2;4;0;4;1;4;1;2;0;1;0;4;2;1;0;5;2;2;1;0;4;0;0;0;1;0;4;6;3;1;4;4;0;0;2;0;1;2;1;3;0;2;2;2;3;4;2;0;1;0;2;1;0;6;6;1;3;2;3;1;3;4;3;2;1;4;0;1;1;5;4;0;0;2;3;2;3;0;3;0;0;2;0;4;5;1;0;1;2;5;2;0;2;0;0;1;0;2;1;0;2;4;3;2
FOXJ1_M01034_1.94d.bed	0.08955223880597014	6	67	31320	2;0;1;2;0;1;1;0;0;0;0;0;1;0;2;0;1;1;0;0;1;0;0;0;1;0;2;0;1;0;0;1;0;0;0;1;0;0;2;2;0;0;0;2;2;0;0;0;0;0;0;1;0;0;0;2;2;0;0;0;1;0;0;1;2;1;0;0;0;0;1;0;0;0;0;1;0;1;0;1;1;0;0;0;0;0;0;1;3;1;0;1;0;2;1;0;1;0;0;0;0;0;2;0;1;0;1;0;1;0;0;0;0;0;0;1;0;0;1;1;0;1;0;0;0;0;0;0;0;0;0;1;0;0;0;1;0;0;0;0;0;0;1;0;0;0;0;0;0;2
SRF_M06142_1.94d.bed	0.08928571428571429	5	56	32181	1;0;0;0;1;1;0;0;2;0;0;0;0;0;0;0;0;2;0;0;0;1;1;0;0;2;0;0;0;0;1;2;1;0;2;0;0;1;0;0;0;0;0;0;0;0;0;1;0;0;0;0;1;1;0;0;0;0;0;0;0;1;0;0;0;0;0;0;1;0;1;0;0;1;0;0;0;0;0;0;2;1;0;0;0;0;0;0;0;2;1;0;0;0;0;2;1;1;0;2;0;0;0;0;0;1;1;0;0;0;0;0;0;1;0;0;0;0;0;0;1;0;2;1;0;1;1;0;0;0;0;0;0;0;0;0;0;2;1;0;1;2;0;0;0;1;0;1;0;1
ATOH1_M08947_1.94d.bed	0.08928571428571429	5	56	30932	3;0;1;0;0;1;1;0;0;0;1;1;0;0;0;0;2;1;1;0;0;0;1;1;1;1;0;0;0;0;0;0;1;0;1;1;1;0;1;0;1;0;1;1;0;0;0;0;0;0;1;0;0;0;0;1;1;0;0;1;0;0;0;0;0;1;0;0;1;0;0;0;0;1;0;0;1;0;1;0;0;0;0;0;1;1;0;0;0;0;0;0;0;0;1;0;0;0;0;0;0;0;1;1;1;0;0;1;1;0;0;0;0;0;0;0;0;2;0;0;0;1;0;0;0;0;0;0;1;1;0;0;0;0;0;1;0;0;1;1;1;0;0;1;0;2;0;0;1;1
HMX1_M05793_1.94d.bed	0.08888888888888889	8	90	39172	2;1;0;1;2;0;3;2;0;0;2;1;0;1;1;0;1;0;1;2;0;0;1;2;1;1;2;2;0;1;0;0;2;0;0;1;0;0;0;0;1;0;0;1;2;2;1;0;0;0;0;1;0;2;0;1;1;1;2;0;1;0;0;2;0;0;1;0;0;0;1;1;2;0;0;0;0;0;1;1;0;1;0;0;0;0;0;0;0;0;0;0;2;0;0;1;1;0;1;1;1;1;1;1;0;0;0;1;0;1;0;1;1;0;0;0;0;0;2;0;2;0;1;0;0;0;0;0;0;1;0;1;0;0;0;0;0;0;0;0;2;0;1;1;0;0;1;1;1;2
ZNF799_ZNF799.RCADE.bed	0.08856088560885608	24	271	48865	3;0;2;2;1;3;4;1;2;2;3;0;1;3;3;4;0;2;1;3;5;5;0;4;3;1;1;2;1;3;1;1;4;0;2;4;3;3;4;0;4;2;1;1;0;3;1;2;2;2;4;1;2;1;3;3;1;3;1;1;3;1;0;4;1;4;1;2;3;2;2;0;2;0;1;3;0;0;2;2;2;0;1;5;2;0;1;0;6;0;3;4;1;3;0;2;2;2;1;0;1;2;3;4;3;1;2;3;1;1;3;0;4;0;2;0;1;3;1;2;1;2;0;0;0;2;2;2;3;2;0;1;0;1;0;1;3;1;1;0;0;1;1;0;2;1;4;1;4;4
GLIS1_M08729_1.94d.bed	0.08848667672197084	176	1989	78324	10;6;7;13;12;9;4;13;10;7;15;10;12;8;10;14;7;12;13;12;18;9;14;6;19;9;10;9;12;13;13;21;6;12;7;13;8;19;13;17;17;18;17;16;14;13;30;18;29;25;29;28;20;27;28;15;26;17;18;15;11;20;18;21;21;12;19;13;8;12;14;7;11;10;7;9;10;11;13;23;16;11;6;16;8;19;17;15;19;24;21;16;23;25;13;17;20;22;19;16;18;16;10;16;10;19;12;18;10;5;10;19;7;14;10;10;11;8;9;9;11;10;7;11;16;9;4;10;7;8;9;11;13;7;11;8;9;4;12;14;8;7;8;10;3;5;7…
ZSCAN16_M09411_1.94d.bed	0.08839779005524862	16	181	39180	4;2;1;1;0;1;0;1;0;1;1;0;1;2;0;1;1;2;1;3;1;0;0;0;2;1;1;1;0;1;0;1;0;1;2;0;5;4;0;1;1;2;2;1;0;0;2;5;2;1;1;2;0;1;0;1;1;2;0;1;1;0;0;1;2;1;3;1;1;1;3;1;1;1;1;1;2;1;0;1;0;0;0;0;1;1;2;4;1;2;0;2;3;0;3;2;3;0;2;0;2;2;0;1;0;0;5;0;0;1;1;2;0;2;2;1;5;2;2;0;0;1;4;1;1;0;0;0;0;1;1;2;0;1;0;0;1;2;1;2;0;3;2;1;0;3;1;3;1;2
OSR1_M09025_1.94d.bed	0.08823529411764706	3	34	26930	2;0;1;0;0;0;0;0;1;0;1;0;0;0;1;0;0;0;1;0;0;0;0;1;0;0;0;1;0;0;0;0;0;1;0;0;1;1;0;0;0;0;0;0;0;0;0;0;0;1;2;0;1;0;2;0;0;0;0;0;1;0;0;0;0;0;0;0;0;0;0;0;0;0;0;0;0;0;0;1;0;0;0;0;0;1;1;0;0;1;0;0;0;0;0;0;0;0;2;0;0;0;1;0;0;0;0;0;1;0;0;0;0;0;1;0;0;0;0;0;0;0;0;0;0;0;0;2;0;0;0;0;0;1;0;0;0;0;0;0;0;0;1;0;0;0;0;0;0;1
HES6_M08756_1.94d.bed	0.08823529411764706	9	102	32149	1;0;1;2;1;0;3;0;0;1;2;0;0;2;1;2;0;1;1;1;0;0;2;0;1;2;0;1;1;2;0;1;0;2;0;0;0;0;1;1;1;1;0;0;0;1;1;0;1;0;2;2;0;0;0;2;1;0;1;1;0;2;0;0;1;0;0;0;1;0;1;0;0;1;1;0;0;0;0;0;1;3;0;0;1;0;1;0;0;1;0;0;1;0;1;0;1;1;1;0;1;2;0;0;0;1;1;0;0;1;2;0;0;0;1;2;0;1;0;0;1;2;0;0;0;3;1;1;1;0;2;0;0;0;0;0;0;0;1;2;0;1;1;2;0;1;2;0;0;2
ZNF133_ZNF133.RCADE.bed	0.08823529411764706	12	136	38830	2;0;0;3;2;0;0;0;1;4;0;0;0;1;1;0;0;0;1;1;1;0;1;0;2;0;1;1;0;0;3;1;1;1;2;5;0;2;1;0;1;2;2;0;2;1;0;1;0;0;0;1;0;0;1;1;2;0;5;0;1;0;2;2;4;0;1;1;0;0;0;1;0;0;1;1;0;1;0;3;1;2;0;1;0;0;1;3;1;0;1;0;0;0;0;0;1;3;0;1;0;0;1;3;0;0;1;2;0;0;1;0;1;2;0;0;0;0;2;2;3;1;4;0;1;0;1;0;1;1;0;2;1;0;0;0;0;0;0;0;2;1;0;0;1;2;1;1;4;3
ZNF567_ZNF567.RCADE.bed	0.0877742946708464	56	638	107007	6;3;5;6;6;4;7;11;5;4;8;3;6;8;8;3;7;4;4;6;10;3;5;2;2;4;3;3;3;5;5;6;3;5;5;5;1;2;3;2;7;0;3;2;3;1;6;3;4;5;9;6;6;6;2;6;4;2;2;1;1;4;1;2;3;3;0;3;7;3;0;1;3;3;4;0;4;2;3;6;5;8;1;2;1;1;4;3;2;4;5;4;2;4;7;4;3;4;2;3;5;3;5;2;5;0;2;5;1;5;5;4;3;7;1;5;1;2;7;4;10;5;6;5;5;4;7;3;8;4;8;7;4;6;6;5;6;5;6;10;4;10;5;5;3;4;4;5;8;6
ATF4_M06454_1.94d.bed	0.08705357142857142	39	448	63318	2;1;9;3;1;2;4;4;2;2;4;3;7;3;1;3;2;1;2;6;6;3;3;3;3;1;2;5;4;1;3;1;1;4;3;0;1;2;3;2;4;2;6;1;4;4;6;3;0;1;2;3;0;3;4;1;2;2;5;6;1;4;3;5;3;2;1;4;2;1;2;4;0;5;2;3;1;2;3;0;3;4;3;5;2;2;2;5;5;2;1;3;0;3;3;5;6;6;1;1;6;2;3;1;3;7;1;3;6;3;4;2;1;8;2;3;5;5;2;4;1;1;3;3;4;1;2;3;4;4;3;5;4;6;6;2;4;2;7;1;1;3;6;2;2;2;2;5;1;4
HOMEZ_M05805_1.94d.bed	0.08695652173913043	2	23	26996	2;0;0;1;1;0;0;0;0;0;0;0;0;0;0;0;1;0;0;0;0;0;0;0;1;0;0;0;0;0;0;1;2;0;0;0;0;0;0;0;0;0;0;0;0;0;1;0;0;0;0;1;0;0;0;0;0;0;0;0;0;0;0;0;1;0;0;0;0;0;0;0;0;0;0;1;0;0;0;0;0;0;0;0;0;0;0;0;0;0;0;0;0;1;0;0;0;0;0;0;0;0;0;0;0;0;0;0;0;0;0;0;0;0;1;0;0;0;0;0;0;0;0;0;0;0;1;0;0;0;0;0;0;0;0;0;0;1;0;0;0;1;0;0;1;0;0;2;0;1
E2F7_M05637_1.94d.bed	0.08695652173913043	8	92	33006	1;1;0;1;2;2;0;0;0;1;0;0;0;1;1;0;1;0;3;0;0;2;0;1;0;2;0;0;1;0;1;1;0;0;1;1;2;1;0;1;0;0;0;2;2;1;1;0;0;0;2;2;0;0;0;0;3;0;0;1;0;1;0;1;0;0;1;0;2;0;0;1;0;0;0;0;1;1;0;0;0;1;1;0;0;1;0;1;0;0;0;0;0;0;0;0;0;0;2;2;0;1;2;0;0;2;0;0;2;1;0;2;2;1;0;3;0;1;0;1;0;1;0;1;0;1;0;0;1;2;0;0;0;0;0;0;0;1;1;0;0;0;0;1;0;2;0;2;1;1
ZNF225_ZNF225.MEME.bed	0.08694211224038886	787	9052	769185	67;87;72;82;84;92;94;61;70;71;81;108;79;71;85;76;60;58;80;72;61;77;53;78;69;66;63;72;77;79;88;89;63;72;64;62;57;54;71;68;76;59;56;68;51;61;52;57;64;61;43;42;38;66;30;50;43;46;66;50;53;70;65;46;43;53;51;54;68;61;55;52;40;41;40;40;35;40;44;53;73;35;40;32;54;55;66;48;52;61;59;56;54;52;59;32;45;45;50;48;42;50;63;54;51;52;54;76;43;52;79;52;50;61;55;57;59;49;77;61;65;65;64;74;66;58;63;72;64;70;63;62;58…
E2F8_M05638_1.94d.bed	0.08653846153846154	9	104	33632	1;1;0;1;1;0;0;0;0;1;1;0;0;0;2;1;0;0;2;0;0;2;1;3;0;0;1;1;0;0;1;1;0;1;0;1;1;1;0;0;0;1;0;1;3;0;4;0;0;1;2;1;1;0;0;0;1;1;0;0;1;1;0;1;1;0;0;1;0;1;0;0;2;0;0;0;1;1;0;0;0;1;1;1;0;0;1;0;1;0;0;0;0;0;1;0;1;0;0;1;1;1;2;3;0;0;0;1;1;3;2;2;0;2;1;0;3;0;2;1;1;0;1;2;0;0;0;1;1;1;2;0;1;0;0;0;0;0;0;1;0;1;0;1;0;1;2;1;1;1
FOXD1_M09581_1.94d.bed	0.08620689655172414	10	116	41425	2;1;1;0;1;1;0;1;1;0;1;4;2;1;0;0;3;0;3;0;1;2;1;1;2;0;0;0;1;0;0;2;1;1;0;1;0;2;2;0;0;1;0;1;1;0;1;0;0;1;1;0;1;1;1;1;0;0;2;1;0;0;0;0;2;2;1;0;2;0;0;0;1;2;1;0;0;0;1;1;0;1;0;0;0;1;0;0;0;0;0;1;0;0;1;0;0;1;2;1;0;0;0;0;2;1;0;0;0;0;0;2;1;0;3;0;0;1;1;1;1;1;1;0;2;3;0;2;3;1;0;1;3;0;0;0;0;1;1;0;3;1;2;0;0;0;1;1;0;2
ZNF79_ZNF79.RCADE.bed	0.0859375	22	256	60764	4;3;2;2;1;1;2;4;1;0;2;3;1;0;1;1;2;0;2;2;2;2;2;3;2;2;1;1;3;1;0;5;2;3;2;3;1;2;2;0;0;0;0;0;2;5;1;3;0;3;0;2;4;1;2;0;2;3;1;2;0;3;0;0;2;1;0;1;1;3;1;0;0;0;1;2;1;3;1;1;3;2;1;1;0;1;3;2;2;1;1;1;0;3;1;3;2;0;5;0;2;3;0;0;2;2;2;0;2;1;0;4;0;2;6;0;0;1;3;3;3;1;5;2;1;1;3;3;1;4;2;0;1;2;0;0;2;2;2;2;2;5;2;5;4;0;2;0;3;5
RBAK_M09331_1.94d.bed	0.08588957055214724	14	163	36498	4;1;2;1;1;0;1;0;0;0;0;1;0;1;0;1;1;1;3;0;1;2;0;3;0;3;3;1;0;2;3;0;1;3;0;2;2;0;0;1;0;0;1;3;0;2;2;0;1;0;1;1;2;2;0;2;2;0;0;0;4;1;2;3;1;0;3;5;2;0;0;2;1;2;0;1;0;0;1;0;0;1;0;2;1;3;1;1;1;1;0;4;1;0;0;0;2;1;3;0;3;2;0;1;0;2;1;0;2;2;1;1;0;1;0;0;1;0;0;0;0;2;0;0;0;0;0;1;1;0;1;2;0;2;5;2;2;2;0;1;2;0;0;0;1;1;1;1;3;1
FOXC1_M05716_1.94d.bed	0.08571428571428572	6	70	36280	1;0;2;1;2;0;0;0;0;1;0;0;1;0;0;2;0;0;0;1;1;2;1;0;0;1;1;0;0;1;1;0;2;0;0;0;0;0;0;1;0;0;0;2;0;1;0;0;1;0;0;1;0;0;0;0;0;1;1;0;0;1;1;0;1;0;0;0;0;1;0;0;0;0;0;2;0;2;0;0;0;0;0;0;0;0;1;1;0;0;0;1;0;1;2;0;0;0;1;2;1;0;1;0;0;0;0;0;0;0;1;0;0;1;0;0;0;0;0;0;1;1;0;1;0;0;1;1;1;0;0;0;0;1;0;0;1;0;0;0;0;1;1;1;0;0;4;0;3;1
ZNF398_ZNF398.MEME.bed	0.0855404131310534	998	11667	902362	59;57;73;86;93;94;93;85;72;83;76;94;76;79;103;74;79;60;82;62;60;69;67;89;67;52;58;58;63;61;55;71;46;58;76;70;84;108;107;86;73;105;68;57;108;106;106;95;89;83;86;80;49;90;88;107;109;79;80;76;75;77;83;63;63;65;56;64;88;70;56;52;75;54;53;45;43;68;73;71;57;81;65;63;75;85;78;92;117;87;77;98;98;93;75;106;89;109;83;110;92;98;91;90;89;101;97;84;100;72;74;74;88;76;66;62;53;60;78;80;67;73;72;66;59;84;85;90;…
SOX7_M06111_1.94d.bed	0.08547008547008547	10	117	39389	1;0;1;1;0;0;0;0;3;1;1;0;2;2;2;0;2;0;1;3;2;0;0;1;0;0;1;2;0;0;1;1;1;0;0;3;1;0;0;0;1;4;1;0;2;0;2;2;2;0;0;1;2;0;0;3;0;1;0;0;0;1;1;1;0;0;0;1;1;1;1;0;1;2;0;0;0;1;0;0;0;0;1;2;0;1;0;0;3;0;0;0;1;1;4;0;2;0;0;0;0;0;0;0;0;1;0;1;4;2;1;1;0;0;0;0;1;0;0;3;0;1;0;1;1;1;0;1;1;0;0;1;0;3;1;0;1;2;0;1;2;0;3;0;0;0;0;0;0;2
PKNOX2_M05997_1.94d.bed	0.08536585365853659	21	246	44471	5;4;2;1;1;2;2;0;1;5;1;2;4;3;1;0;2;1;4;2;2;2;3;0;9;1;0;1;5;3;3;0;2;0;2;1;4;0;1;1;0;0;1;3;1;0;4;4;1;1;0;1;1;0;0;3;2;1;2;6;1;1;1;1;1;2;0;4;1;4;1;0;0;0;1;1;4;0;0;1;1;0;3;0;0;0;0;0;1;2;2;1;1;0;0;2;4;4;0;0;1;0;2;1;0;4;0;4;3;1;0;1;0;0;0;2;2;1;2;1;0;0;0;0;4;1;0;1;2;1;2;4;3;3;2;1;1;0;6;5;0;3;2;1;6;3;2;3;2;3
HSF4_M05842_1.94d.bed	0.08536585365853659	21	246	48334	2;0;1;1;1;4;1;3;2;3;1;6;1;0;1;2;2;2;2;3;2;1;1;4;3;1;1;1;4;3;1;0;2;3;1;0;1;1;2;2;2;1;0;0;2;4;1;0;2;1;1;2;2;5;1;4;1;1;2;0;0;2;2;2;1;3;2;1;1;0;2;0;2;1;2;1;0;2;1;1;4;2;0;1;0;2;2;0;1;0;3;0;0;3;1;1;2;5;3;1;3;0;5;3;4;0;0;2;3;1;0;1;1;2;4;0;0;0;2;0;2;2;2;1;0;0;1;1;2;1;0;3;1;1;1;0;2;1;4;3;1;2;1;3;1;2;3;6;2;4
AIRE_M06440_1.94d.bed	0.08536585365853659	7	82	34995	1;1;1;1;1;1;0;1;2;0;0;1;0;1;0;1;1;1;0;0;0;0;1;0;2;0;0;0;0;2;0;2;1;0;1;0;0;0;1;0;0;0;1;1;0;0;0;0;0;2;1;0;1;0;0;1;0;1;2;0;3;0;0;0;0;0;1;1;0;0;0;2;0;1;0;0;0;1;0;0;0;0;1;0;0;0;1;0;0;0;0;1;1;0;0;1;0;0;2;1;1;0;0;0;2;0;3;0;1;2;0;0;3;1;0;0;0;0;0;0;0;0;0;0;0;0;1;0;1;1;1;3;1;0;1;3;0;0;1;0;0;1;1;1;0;0;0;0;0;1
RARA_M10181_1.94d.bed	0.0851707738867272	197	2313	250174	28;19;17;27;19;23;19;19;16;26;17;18;15;22;30;12;18;18;23;23;15;25;17;18;20;20;12;13;14;23;12;13;18;10;11;9;15;19;23;16;16;17;16;14;17;14;20;21;16;11;18;8;11;10;18;6;14;10;9;6;7;5;8;7;10;8;4;13;17;12;11;9;19;20;10;12;6;13;6;11;18;10;10;11;17;7;10;11;9;12;9;5;10;9;15;14;16;12;12;15;16;17;12;9;12;14;15;11;12;12;14;20;13;14;24;18;17;10;17;21;12;21;18;21;17;18;21;18;21;24;20;18;13;22;19;26;17;23;17;18…
DMRTC2_M09488_1.94d.bed	0.0851063829787234	4	47	32358	2;0;1;0;0;3;0;0;1;0;0;0;0;0;0;1;1;0;0;0;0;0;0;1;1;1;0;0;0;0;0;1;0;0;0;1;0;0;1;2;0;0;1;0;0;0;0;0;0;1;0;1;0;0;0;0;1;0;0;0;0;0;0;0;0;0;0;0;1;0;1;0;0;0;0;0;0;0;0;1;0;0;0;0;0;0;0;0;0;0;0;0;0;0;2;0;0;1;1;0;0;0;0;0;1;1;0;0;0;0;0;0;0;0;0;0;0;0;1;0;1;0;0;1;0;0;0;0;2;0;0;0;1;3;1;3;0;0;0;0;0;0;0;0;0;1;1;0;0;1
ZNF276_M09347_1.94d.bed	0.0847457627118644	5	59	30389	1;1;0;0;0;1;0;1;0;0;1;0;1;0;0;0;0;0;1;0;1;0;0;0;1;0;1;2;0;0;0;0;1;0;2;0;2;1;2;0;1;0;4;0;0;0;0;0;0;0;0;0;0;0;0;2;1;0;0;1;0;0;1;0;1;0;0;0;0;0;0;0;0;1;0;0;0;2;0;0;0;1;1;0;0;1;1;1;0;0;1;0;0;0;1;0;0;0;2;0;0;1;0;0;0;0;0;0;2;0;2;1;1;1;0;0;0;0;0;0;0;0;2;0;0;0;0;0;0;0;0;1;0;0;0;0;0;0;0;0;0;2;0;0;0;0;1;0;0;1
ZFP69_ZFP69.RCADE.bed	0.08469055374592833	26	307	53709	7;2;5;1;3;1;3;2;7;2;1;3;0;5;5;0;2;4;0;2;1;2;1;3;1;4;3;1;2;1;1;1;0;3;5;2;4;2;3;3;3;1;0;1;0;1;1;0;3;1;1;3;3;1;2;1;1;4;1;0;2;2;1;2;0;5;0;2;3;1;3;2;1;4;1;0;2;0;1;2;2;0;1;2;3;1;1;0;1;3;1;1;3;5;2;2;0;2;1;2;1;6;0;3;2;1;2;2;3;2;3;1;3;2;0;1;0;4;1;4;1;1;4;0;1;3;1;4;3;2;4;1;4;4;2;2;1;2;3;4;2;4;5;1;2;2;3;2;2;2
E2F1_M09494_1.94d.bed	0.08450704225352113	6	71	28970	1;1;2;2;1;0;1;1;0;0;0;0;1;0;0;1;0;0;1;0;0;0;0;0;1;0;1;1;0;1;0;0;0;0;0;0;0;0;0;0;0;0;0;0;0;0;0;1;1;0;1;0;0;0;0;0;3;1;0;2;1;2;1;0;0;0;0;1;0;0;0;0;0;0;1;1;0;1;0;1;0;0;0;0;1;1;0;1;0;0;0;0;0;0;0;0;0;0;2;0;1;0;1;0;2;1;0;1;3;1;0;1;0;1;1;0;1;0;1;0;0;0;0;0;0;2;1;0;1;0;0;1;1;1;1;0;0;3;1;0;1;0;0;1;0;1;0;0;0;1
ZNF416_M07145_1.94d.bed	0.08433734939759036	28	332	66705	9;2;2;3;2;5;1;1;2;2;1;3;2;2;4;0;2;4;1;2;3;2;2;3;1;3;5;3;4;1;0;4;6;2;1;4;1;1;0;2;2;2;4;3;4;0;2;2;1;2;4;2;2;2;1;1;0;3;0;2;0;4;2;2;1;2;0;2;3;3;1;0;2;1;2;1;1;1;0;2;2;5;1;0;2;4;4;2;1;1;0;1;2;2;1;2;2;3;2;1;3;1;3;1;2;1;2;0;0;4;2;4;3;2;3;2;1;2;1;2;4;2;3;5;3;3;3;1;4;7;1;2;5;2;1;3;6;3;3;2;1;1;3;1;2;1;3;2;6;4
T_M09977_1.94d.bed	0.08426966292134831	15	178	46651	1;4;0;2;0;3;2;0;3;1;3;0;0;0;2;2;0;1;0;2;2;0;5;1;0;0;1;0;0;1;0;1;2;4;0;8;3;0;2;1;0;2;6;2;0;2;0;0;0;0;2;0;0;3;1;0;0;0;0;0;0;2;1;0;2;0;0;4;0;0;0;1;1;0;0;1;1;0;0;0;2;4;0;0;3;0;1;3;1;6;1;1;0;2;2;4;0;0;2;0;1;0;0;0;3;1;2;1;1;0;0;3;0;2;1;2;1;4;0;2;2;5;0;0;0;0;2;0;0;0;0;4;4;2;1;0;0;1;0;3;0;1;0;0;3;0;2;1;0;2
MEIS3_M05897_1.94d.bed	0.08417508417508418	25	297	49454	7;4;2;2;3;3;3;1;1;5;0;2;5;4;2;1;3;1;4;3;3;3;2;3;8;0;0;1;4;3;3;0;1;1;2;2;3;0;0;2;0;1;3;2;4;0;4;3;3;2;0;1;2;0;0;4;1;1;3;7;0;0;1;1;1;2;1;4;1;4;1;1;0;0;2;1;4;0;1;2;1;0;3;0;1;0;0;0;2;2;1;1;1;0;1;1;3;3;0;0;2;1;2;1;3;5;0;5;3;1;1;1;1;2;0;3;3;1;2;1;1;0;2;1;3;2;0;2;4;1;2;4;3;4;3;1;2;1;4;5;2;3;2;1;5;2;4;3;3;3
ZNF445_ZNF445.MEME.bed	0.08391608391608392	12	143	36729	1;2;2;2;1;1;2;1;1;0;0;1;1;0;0;0;2;0;1;1;1;2;1;1;1;1;0;2;0;1;0;0;0;1;1;1;1;2;1;0;1;1;1;2;1;1;1;0;2;1;1;1;1;0;2;3;3;1;1;3;3;2;0;1;3;2;0;0;0;1;0;1;1;0;2;1;1;0;0;1;0;0;2;1;1;0;2;0;0;1;1;1;1;2;4;2;0;2;1;1;1;1;2;1;3;0;0;1;2;1;1;1;0;2;0;0;0;0;0;1;0;3;1;0;1;0;0;1;1;2;1;1;0;0;0;1;1;0;0;1;0;1;3;0;0;0;1;1;0;1
TBX5_M06174_1.94d.bed	0.08381924198250729	115	1372	167670	15;14;13;19;16;14;13;9;12;11;5;15;8;9;19;15;7;13;10;6;5;13;11;19;11;11;12;19;17;8;6;6;7;8;4;13;11;9;12;6;0;6;15;8;10;11;6;11;3;3;9;2;5;10;6;0;0;3;1;9;4;5;7;5;8;13;16;13;10;8;2;1;7;4;10;13;10;8;5;2;4;8;9;19;10;4;3;11;10;12;9;7;9;4;12;5;3;9;8;2;11;5;12;6;10;6;10;8;9;4;8;8;6;12;17;13;14;10;4;8;13;10;5;9;7;14;11;7;3;10;4;15;14;9;5;8;10;11;12;10;13;7;14;13;13;15;10;7;15;18
POU6F1_M10220_1.94d.bed	0.08333333333333333	6	72	31964	1;0;2;0;0;0;0;0;1;2;0;0;0;1;0;0;1;0;1;0;0;0;0;0;1;1;1;1;0;2;2;2;2;1;2;0;1;0;0;1;1;0;1;0;0;1;0;0;0;2;0;0;0;0;0;0;0;0;0;0;0;1;0;0;0;0;1;1;0;0;2;0;0;0;0;0;1;1;0;0;1;0;0;1;0;0;0;2;1;1;0;0;0;0;0;0;0;0;1;0;0;0;0;1;1;2;1;0;1;3;0;2;0;0;1;0;0;2;0;0;0;0;0;0;0;0;1;1;0;1;2;0;0;0;0;1;0;0;0;0;0;1;1;0;2;0;0;1;0;1
HOXA13_M09621_1.94d.bed	0.08333333333333333	8	96	34726	3;0;0;1;0;1;1;3;2;0;1;2;2;0;2;0;1;0;0;0;1;0;1;0;1;0;1;0;0;1;1;0;0;1;0;0;1;0;3;0;0;0;1;0;3;0;0;0;0;0;0;0;0;0;0;0;1;2;1;0;1;1;1;1;0;1;1;0;0;1;1;1;1;0;0;0;0;0;0;0;1;2;0;0;0;0;0;1;0;0;1;0;0;0;0;0;0;1;2;0;0;0;1;1;0;1;1;0;0;0;5;1;0;1;1;2;0;0;0;0;1;0;2;0;0;0;1;0;2;0;0;0;3;0;2;1;2;1;1;0;0;2;0;0;1;0;2;1;1;2
GFI1_M08723_1.94d.bed	0.08333333333333333	24	288	50747	4;2;2;1;2;3;1;3;2;4;1;0;5;1;0;3;2;3;0;1;3;1;1;4;0;1;2;2;2;1;1;3;4;0;3;3;2;2;0;4;2;2;2;1;0;2;5;2;1;1;5;1;0;3;2;2;1;2;1;2;3;3;5;1;3;2;0;2;4;1;1;2;3;1;1;2;1;1;1;1;1;0;2;1;1;1;3;1;3;0;2;2;1;1;2;2;3;2;1;3;0;4;2;1;2;2;3;2;1;5;2;1;2;1;0;2;2;1;2;2;3;1;2;3;1;2;0;4;0;2;2;1;1;1;4;1;6;3;2;4;1;2;1;6;2;2;2;2;2;1
BCL6_M09454_1.94d.bed	0.08333333333333333	2	24	26892	1;1;0;0;0;1;1;0;0;0;1;0;1;0;0;0;0;0;0;0;0;0;0;0;0;0;2;0;0;1;0;0;0;1;0;0;0;0;1;0;0;1;0;0;0;0;0;0;0;0;0;0;0;0;0;0;0;1;0;0;0;1;0;0;0;0;0;0;0;1;0;0;0;0;0;0;0;0;0;0;0;0;0;0;0;0;0;0;0;0;0;1;0;0;0;0;0;0;0;0;0;1;0;2;0;0;0;0;0;0;0;0;0;0;0;0;0;1;0;0;0;0;0;0;2;0;0;0;0;0;0;0;0;0;0;0;0;0;0;0;0;0;0;0;0;0;0;0;0;1
GFI1_M08721_1.94d.bed	0.08333333333333333	27	324	51409	4;2;1;2;2;2;2;1;6;3;4;0;5;0;1;3;2;4;0;1;3;0;0;4;2;1;3;2;2;1;3;3;2;2;1;4;3;3;0;3;3;2;1;2;1;1;3;3;3;1;5;2;2;4;0;3;1;1;1;2;6;3;4;3;3;2;1;3;4;1;2;2;2;2;0;2;1;3;0;1;1;0;2;2;4;1;3;0;4;2;3;2;0;1;3;2;2;2;1;4;0;4;2;2;3;2;4;2;3;4;3;1;3;0;0;3;1;1;2;2;3;1;4;2;1;2;0;4;1;2;2;1;1;1;4;2;5;4;2;4;1;2;1;5;2;4;3;1;3;1
RREB1_M02642_1.94d.bed	0.08330813426065921	551	6614	367654	52;36;39;45;44;44;60;55;35;38;48;35;65;43;35;48;50;31;49;51;57;49;37;38;52;38;48;34;41;45;58;46;35;53;39;39;47;43;50;36;57;49;44;34;39;36;30;38;43;45;48;59;31;44;50;53;55;61;50;41;48;71;61;66;60;39;43;41;47;18;42;38;27;14;24;25;18;35;41;34;43;53;51;61;47;39;42;48;32;58;62;37;67;69;47;46;38;42;42;55;55;45;52;40;61;51;46;39;36;23;47;54;52;31;29;42;57;40;36;34;52;54;56;60;55;46;35;49;34;30;55;36;33;…
ZNF740_M09391_1.94d.bed	0.08311478716965907	412	4957	159714	40;31;20;25;16;24;21;22;31;21;28;24;39;29;26;25;24;18;28;24;18;31;38;31;57;14;36;27;38;28;38;38;30;51;28;45;40;46;42;36;49;42;31;45;35;40;43;40;58;42;42;50;34;43;38;43;74;42;20;27;42;62;36;52;72;44;21;46;42;27;37;54;21;11;10;17;21;24;13;28;18;30;26;43;32;28;47;27;25;44;37;43;39;40;38;38;53;37;37;57;41;54;43;46;46;29;32;38;24;30;19;44;16;38;27;42;40;22;25;41;28;32;26;43;35;34;26;13;21;18;29;22;43;…
ZNF7_ZNF7.RCADE.bed	0.08310249307479224	30	361	81167	8;1;2;6;2;6;5;4;1;1;4;6;1;1;8;4;3;5;2;1;4;2;3;4;6;2;1;4;0;4;8;2;2;4;1;2;4;1;3;3;2;1;3;3;2;2;2;2;4;0;2;1;2;3;4;3;1;1;4;3;0;1;3;0;3;4;1;3;3;2;2;0;2;3;1;3;4;2;1;1;0;1;1;2;2;1;1;3;3;3;0;4;0;2;3;1;3;4;2;2;3;1;0;4;0;4;1;2;0;0;1;2;3;0;0;1;2;6;5;5;1;5;1;1;0;0;4;0;1;3;3;3;1;2;2;2;1;2;2;4;0;2;3;5;1;4;4;3;5;2
SNAI2_M09145_1.94d.bed	0.08284023668639054	14	169	38050	1;0;1;2;1;0;1;2;1;1;0;2;3;0;1;0;2;1;3;2;0;1;1;2;1;0;2;2;2;2;1;0;1;2;0;0;0;1;2;1;0;1;2;1;2;3;0;2;1;2;1;2;1;3;0;1;1;0;0;1;3;1;0;1;1;1;1;2;2;3;1;1;0;0;1;0;0;0;0;1;0;2;0;1;1;1;2;1;1;1;0;2;3;1;0;1;2;2;4;1;0;1;1;1;2;1;3;0;0;4;3;2;0;1;0;0;1;2;0;1;1;2;0;2;1;1;0;1;1;2;0;1;0;2;1;0;1;1;2;0;0;1;2;3;0;0;0;1;2;3
ZNF496_ZNF496.MEME.bed	0.08246247387421622	1736	21052	1990981	211;185;198;191;184;209;188;176;193;195;186;170;197;176;214;209;206;174;181;154;169;174;161;162;139;175;184;156;179;157;158;179;169;184;142;139;158;146;164;132;134;142;159;128;121;144;124;107;118;107;92;110;97;111;91;95;104;81;72;91;94;73;89;122;114;85;69;99;84;94;115;184;98;75;73;82;105;173;127;111;100;94;98;124;105;81;79;101;72;79;75;92;103;136;90;107;103;103;109;122;114;114;123;140;136;123;137…
FEZF1_M07239_1.94d.bed	0.08148148148148149	11	135	36662	1;1;0;0;3;1;0;2;1;1;3;1;0;0;2;2;1;1;1;1;0;0;1;0;0;1;1;1;1;0;3;0;0;1;0;0;0;3;1;1;0;1;1;1;3;0;0;0;3;2;2;0;2;1;3;2;1;0;1;0;2;2;1;0;0;3;0;1;1;1;1;0;1;2;1;0;1;1;0;0;0;0;2;3;0;1;1;0;1;1;0;0;2;0;0;0;1;2;1;1;0;2;0;1;2;1;1;0;0;1;0;2;0;1;2;2;3;0;2;0;1;1;1;1;0;2;0;0;1;0;1;0;1;0;1;1;0;1;1;1;1;0;0;1;1;0;0;2;0;2
HIC1_M08769_1.94d.bed	0.08139534883720931	14	172	32111	1;0;1;1;0;0;0;0;1;2;2;0;0;1;0;1;1;0;0;2;1;0;2;3;0;0;2;3;2;2;2;0;2;3;1;1;1;2;2;2;1;3;1;1;0;0;2;3;0;2;1;1;1;1;1;1;1;0;1;3;2;0;3;2;1;2;1;1;1;1;0;0;0;0;4;1;1;2;0;0;1;0;1;2;1;0;2;1;6;2;0;0;1;0;2;2;2;2;0;2;2;0;1;5;3;1;3;1;2;1;1;1;1;1;0;0;2;0;0;1;2;1;2;1;0;2;1;2;1;1;1;0;1;2;0;2;1;1;0;1;1;0;1;1;1;1;0;0;0;1
ZNF296_M09353_1.94d.bed	0.08108108108108109	18	222	42281	1;1;5;3;4;0;1;1;3;1;1;2;1;1;0;1;0;1;2;1;0;3;0;2;3;2;3;0;0;3;1;2;0;5;1;1;1;0;1;2;1;0;3;2;1;1;0;1;3;1;1;1;1;1;4;1;1;2;1;1;1;1;0;1;0;5;2;0;1;1;0;4;0;4;0;1;1;0;2;1;1;0;1;1;1;1;1;0;1;1;3;3;2;0;1;2;2;2;2;1;1;1;1;2;2;2;4;2;1;2;1;1;1;2;2;2;3;0;1;2;3;0;3;1;1;1;1;1;4;0;4;1;0;1;2;1;1;2;2;1;2;1;2;3;3;1;2;2;0;4
RBPJ_M00862_1.94d.bed	0.08095238095238096	17	210	36412	2;1;2;0;0;1;1;2;1;4;4;6;1;2;0;1;1;0;0;0;0;2;1;1;4;2;1;2;2;3;1;2;1;0;1;1;1;0;2;1;0;0;1;2;0;2;1;0;1;0;1;1;1;4;1;0;0;1;1;1;1;4;4;1;3;2;5;1;0;2;1;1;0;0;1;1;2;0;3;1;0;2;2;2;5;4;2;0;1;1;1;1;2;3;1;1;1;1;1;1;3;1;2;1;1;4;3;0;1;2;2;2;0;2;1;1;1;1;0;3;2;2;1;3;2;1;1;2;1;3;0;1;3;1;0;1;2;0;1;0;1;2;2;0;0;0;2;1;0;3
ZNF675_M10406_1.94d.bed	0.08048780487804878	33	410	63473	2;5;5;0;3;2;2;3;1;1;5;4;6;1;6;2;1;6;1;3;8;4;1;6;2;5;5;5;3;3;2;6;2;1;2;3;3;1;2;3;0;2;6;3;3;3;3;1;2;5;2;3;1;1;2;3;6;2;2;1;0;3;4;3;3;3;3;4;4;2;2;0;2;0;2;0;4;2;1;3;1;4;3;4;1;6;4;4;2;2;4;2;5;2;3;0;3;1;4;4;3;0;4;5;1;2;1;9;1;2;3;0;2;3;4;3;2;5;2;5;2;5;2;3;2;2;3;3;2;2;3;2;1;4;1;2;1;6;1;1;2;2;1;4;2;2;3;2;4;1
ZNF480_ZNF480.RCADE.bed	0.08033240997229917	29	361	58384	2;4;4;3;4;4;3;4;2;1;5;3;2;0;2;4;3;3;6;3;3;3;4;5;1;4;1;4;1;4;3;1;2;3;1;1;2;3;2;5;1;4;0;2;5;2;1;1;1;3;3;2;2;4;2;4;2;2;5;4;2;0;1;3;0;1;2;2;1;0;0;6;4;1;0;0;3;1;3;3;3;1;0;3;0;1;1;5;4;0;3;2;4;1;8;0;1;0;3;1;3;3;1;6;2;2;1;2;2;3;1;2;1;3;2;1;2;2;3;3;1;4;5;2;4;1;3;2;1;3;2;1;3;1;1;0;3;4;3;3;5;3;3;1;4;6;1;0;4;2
ZNF485_ZNF485.RCADE.bed	0.07942238267148015	22	277	53073	1;2;3;4;4;1;4;3;4;2;1;5;1;2;0;2;2;0;2;4;0;1;1;0;0;1;1;2;6;2;0;2;2;2;3;3;0;0;1;2;1;1;2;1;0;5;6;3;0;1;2;4;2;2;1;3;2;2;1;0;1;3;0;1;3;1;2;1;0;0;1;1;1;1;3;3;1;1;1;1;0;3;3;4;2;1;2;0;0;2;2;1;2;2;4;0;3;1;0;2;2;2;5;2;0;1;5;0;2;4;2;3;3;1;1;2;1;2;2;2;2;2;3;3;2;2;0;1;2;1;1;4;2;5;3;2;1;2;1;2;1;1;2;1;3;1;1;2;5;1
TBX1_M09197_1.94d.bed	0.07906976744186046	17	215	44371	2;2;1;1;0;3;4;1;2;2;1;2;3;3;1;2;0;1;2;2;3;0;2;1;1;1;1;1;0;1;2;1;1;0;4;2;1;2;0;2;7;1;0;0;1;0;1;0;0;1;0;1;1;1;2;0;0;2;0;3;1;4;1;1;0;0;1;0;1;1;1;1;0;1;1;1;0;2;0;0;1;2;4;1;0;0;0;0;1;1;1;0;0;2;0;2;1;2;1;0;1;1;1;1;1;3;1;4;0;3;1;3;0;1;1;2;3;0;4;2;2;2;2;2;2;3;3;1;2;0;2;3;3;2;1;1;2;4;2;4;3;1;5;1;2;1;0;3;1;3
ZNF680_M10401_1.94d.bed	0.07874015748031496	20	254	51647	4;4;3;3;3;2;2;0;2;2;2;2;1;4;3;2;3;3;1;2;2;1;0;1;2;1;3;0;2;3;3;0;1;4;1;1;1;2;0;3;2;1;0;3;2;2;2;1;1;2;3;1;1;2;2;0;2;1;4;2;3;4;0;0;3;0;0;1;3;0;1;0;1;2;2;1;1;1;2;2;1;0;2;0;3;3;2;1;0;0;5;3;1;0;3;1;2;1;1;2;3;1;1;3;2;3;1;1;2;2;3;2;3;2;2;0;1;1;1;0;2;4;2;3;1;2;3;1;4;1;0;1;1;3;3;0;0;0;2;4;2;2;1;1;0;0;1;1;2;1
ZNF558_ZNF558.RCADE.bed	0.07859531772575251	94	1196	143348	16;7;9;14;11;5;13;10;8;6;9;11;10;13;14;8;11;6;6;10;8;11;11;13;8;12;6;11;10;9;11;6;8;11;9;4;6;5;8;6;6;12;8;7;7;11;9;8;5;11;7;7;12;6;13;3;12;4;1;3;9;3;5;5;10;5;9;4;3;7;6;7;6;8;3;9;8;7;7;3;1;5;5;8;7;7;4;5;7;4;5;6;5;2;9;5;5;9;9;9;7;5;9;5;9;7;3;11;4;6;7;10;13;8;12;12;7;12;9;4;8;3;9;12;12;10;11;8;11;7;9;7;14;7;7;12;6;6;7;10;7;6;7;15;11;14;9;8;9;10
TLX1_M01240_1.94d.bed	0.0784313725490196	4	51	30094	2;0;1;0;0;3;3;0;0;0;0;1;0;0;0;0;1;1;0;0;0;0;0;0;0;0;0;1;1;0;1;0;0;0;0;0;0;1;0;0;0;1;0;1;0;1;0;0;0;0;0;0;1;1;0;0;0;1;0;0;0;0;0;0;0;0;1;0;1;1;0;0;0;0;0;0;1;1;0;0;0;0;0;0;0;1;0;0;1;0;0;0;0;1;0;0;0;0;0;0;1;0;0;0;0;0;0;0;0;1;1;0;1;0;0;0;1;2;0;1;0;0;1;2;0;2;0;0;0;0;0;0;0;0;0;0;0;0;0;1;0;1;0;0;1;1;1;1;0;1
ZBTB18_M06244_1.94d.bed	0.07829181494661921	22	281	53662	4;5;1;4;2;4;4;2;4;5;3;2;3;2;2;3;1;2;2;3;2;2;3;1;2;1;1;3;2;0;1;2;3;3;1;1;4;2;2;3;2;1;1;3;1;1;1;2;2;2;0;1;0;5;0;1;3;0;2;3;1;2;2;1;0;0;0;2;2;2;2;2;1;3;0;0;2;3;0;1;0;0;1;3;2;0;1;1;3;2;0;2;4;1;0;0;1;0;1;2;1;1;1;0;4;1;4;2;1;3;2;2;1;3;4;1;1;4;2;1;4;3;2;1;0;2;1;2;1;3;3;3;0;0;2;1;4;1;5;4;2;2;4;0;2;1;3;1;2;4
ZBTB32_M09300_1.94d.bed	0.078125	5	64	33208	4;2;0;0;0;0;0;0;0;0;0;1;0;4;0;0;1;0;0;0;0;2;0;0;2;0;0;0;0;2;0;0;0;4;0;2;0;2;0;0;0;0;0;0;0;1;0;0;0;0;0;2;0;0;4;0;2;0;0;0;2;0;0;0;0;0;0;0;0;0;0;0;0;0;2;0;0;0;0;0;0;2;0;2;0;0;2;0;0;0;0;0;0;0;0;0;0;0;0;0;0;0;0;0;0;0;0;0;0;0;0;0;2;0;0;0;2;4;0;0;0;1;2;0;2;0;0;0;0;0;0;0;0;0;0;0;0;0;0;2;2;0;0;0;0;0;0;0;0;1
FOXI1_M08679_1.94d.bed	0.078125	5	64	30872	2;0;0;0;0;0;0;0;0;0;0;2;1;0;1;0;0;2;1;1;1;0;0;0;1;0;0;0;0;0;1;0;1;1;0;1;0;0;1;0;0;1;1;0;0;0;0;0;1;0;0;0;3;1;1;0;1;2;0;0;1;0;1;0;0;1;0;0;1;0;0;1;1;0;0;0;0;0;0;0;0;0;0;0;0;0;0;1;0;0;0;1;0;0;0;1;1;1;0;0;0;0;1;0;1;0;0;0;1;0;0;0;0;0;0;0;2;0;2;0;0;0;0;1;1;1;0;0;0;0;2;1;0;0;0;1;1;0;0;0;2;2;0;0;1;0;0;1;1;2
ZNF382_ZNF382.RCADE.bed	0.07777777777777778	28	360	51669	5;3;4;2;3;3;4;3;3;4;2;2;3;0;2;3;1;3;0;0;2;4;3;1;4;0;0;3;5;1;2;4;4;1;3;2;2;5;6;1;4;2;2;4;3;4;2;2;2;3;4;6;4;3;3;1;2;2;3;2;3;2;2;1;2;1;1;1;1;0;5;1;0;2;1;4;2;0;1;2;1;1;5;4;2;1;4;1;2;2;1;3;0;5;4;2;3;2;3;4;0;3;3;3;3;1;2;1;4;5;5;3;0;3;1;0;2;3;2;1;1;4;3;0;4;3;5;0;2;10;4;0;1;2;6;1;1;1;2;2;0;5;1;4;2;2;3;0;1;1
ZNF136_ZNF136.RCADE.bed	0.07726075504828797	176	2278	106781	44;40;44;33;34;42;39;39;32;19;23;24;26;26;24;23;26;24;19;18;26;12;14;17;16;11;20;14;8;10;13;22;12;12;16;21;15;19;18;12;13;7;14;18;15;15;13;15;9;4;5;9;3;3;10;4;6;6;3;12;14;6;1;5;3;7;12;6;11;14;12;5;8;5;11;10;8;6;17;18;9;14;19;8;7;11;8;9;9;4;10;7;7;12;12;12;5;7;11;4;10;12;16;14;14;12;11;6;8;10;14;18;18;16;12;7;9;8;12;13;8;14;14;15;11;9;9;18;19;21;18;21;18;19;18;16;19;16;19;24;12;36;24;18;24;32;23;2…
BBX_M08506_1.94d.bed	0.07692307692307693	5	65	30631	4;0;0;0;0;0;0;0;0;0;0;2;2;0;0;0;2;2;0;2;0;0;0;0;0;2;0;0;0;0;2;0;0;0;0;0;1;2;0;0;0;0;0;2;2;2;0;0;0;4;0;0;0;0;0;0;0;0;0;0;2;0;0;0;0;0;0;2;2;0;0;0;0;0;0;0;0;0;0;0;0;0;0;2;0;0;2;0;2;0;0;0;0;0;0;0;0;0;0;0;0;0;0;2;0;0;0;0;2;0;0;2;0;0;0;0;2;0;0;0;0;2;0;0;2;0;0;2;0;0;2;0;0;0;0;0;0;2;0;0;0;0;0;0;2;0;0;0;0;1
ZNF716_ZNF716.RCADE.bed	0.07627118644067797	18	236	48439	1;3;2;4;0;0;2;2;2;2;4;2;3;3;2;1;1;0;1;0;4;1;3;3;1;1;2;1;1;3;1;4;1;1;1;0;1;0;1;4;2;2;1;2;1;4;1;1;1;3;3;1;1;4;3;0;1;1;0;1;2;3;2;0;4;2;1;0;1;2;0;1;1;1;1;1;1;0;0;2;2;3;1;1;2;0;5;1;3;3;2;2;1;0;2;5;2;2;1;1;2;2;0;1;2;1;1;3;3;2;1;4;0;1;1;1;3;1;1;1;2;0;2;3;0;0;0;1;1;1;1;1;1;2;1;0;3;1;1;1;1;1;4;2;0;1;2;1;2;2
ZNF823_ZNF823.RCADE.bed	0.07613397602274131	616	8091	727806	39;47;40;51;62;78;67;56;73;61;44;62;40;55;76;58;58;47;59;44;49;51;55;76;55;38;40;52;53;49;36;49;46;38;46;47;52;86;71;53;45;73;40;56;76;65;54;56;57;61;58;55;60;59;57;64;76;60;54;38;50;44;51;41;50;28;42;37;39;47;47;36;58;29;35;24;30;33;37;44;46;44;41;41;46;52;58;58;79;48;55;57;71;56;57;71;79;65;52;69;63;72;59;65;70;65;77;71;74;45;56;53;71;57;31;48;44;41;43;45;48;41;49;52;45;68;56;66;54;68;46;42;41;…
ZNF25_ZNF25.MEME.bed	0.07590759075907591	23	303	59326	2;3;2;1;3;2;3;3;2;1;2;0;4;7;1;4;1;1;6;3;2;1;2;2;2;4;2;3;3;3;3;2;2;2;2;1;2;3;3;3;1;0;2;2;2;1;3;2;2;1;2;0;3;4;0;0;2;1;2;2;0;4;2;0;0;1;2;3;0;1;2;1;4;1;0;1;0;1;2;2;1;1;0;0;0;1;1;1;3;1;4;2;0;5;1;1;0;1;1;5;1;1;1;2;4;5;3;3;2;1;1;2;3;1;3;2;3;1;1;5;1;0;1;4;2;1;2;5;0;3;3;0;1;2;2;2;5;5;4;3;2;2;2;0;5;2;5;2;1;4
MEF2A_M05890_1.94d.bed	0.07563025210084033	9	119	36692	1;1;0;1;4;1;0;1;0;0;1;0;4;1;3;0;0;1;1;0;2;2;1;0;0;1;2;0;1;1;1;0;1;0;0;0;0;1;0;1;0;1;0;1;3;1;1;0;0;0;1;2;1;0;0;1;2;0;1;2;1;0;2;1;0;4;0;0;0;0;0;2;0;0;1;1;0;0;2;0;1;1;0;3;1;0;1;0;0;0;0;0;0;0;1;2;0;0;0;0;2;1;0;1;1;3;0;1;0;0;1;0;1;1;1;1;1;0;0;1;2;2;1;0;1;0;1;1;2;0;0;2;0;0;1;0;0;1;1;1;0;1;1;1;0;1;4;0;1;2
FOXB1_M05711_1.94d.bed	0.0755813953488372	13	172	47607	1;0;2;0;0;0;1;2;4;0;1;3;2;0;0;4;4;0;2;2;0;1;1;1;0;0;0;4;1;0;1;1;2;1;2;2;0;2;2;0;2;2;0;1;6;4;1;0;0;2;0;1;1;0;1;0;1;2;2;1;2;1;1;0;1;1;1;0;0;0;0;0;0;2;2;0;0;2;0;4;0;0;0;2;0;1;0;1;3;0;0;1;5;1;0;2;1;0;0;1;0;1;0;0;0;3;0;0;2;3;0;0;2;0;3;2;5;0;0;2;2;2;0;2;0;0;2;2;3;0;0;4;3;0;1;2;0;2;1;1;0;1;0;1;0;0;0;1;4;3
OSR2_M09027_1.94d.bed	0.0755813953488372	13	172	40780	1;2;0;0;1;0;0;2;0;2;0;1;3;5;2;2;0;3;2;1;1;2;0;1;1;0;2;2;3;0;0;1;0;0;0;1;1;1;3;1;1;0;2;2;1;0;1;1;1;0;1;2;0;0;3;0;0;2;1;2;2;2;1;0;0;0;2;1;1;0;1;2;2;1;1;2;1;0;0;0;0;0;0;0;0;0;0;0;1;0;2;3;4;0;1;4;2;1;1;3;0;1;1;2;2;1;1;1;2;2;0;0;2;2;2;4;3;1;1;0;1;1;1;2;1;1;1;0;1;0;0;2;0;0;2;2;0;1;2;2;0;3;0;2;2;2;3;2;0;1
ATOH1_M08512_1.94d.bed	0.07547169811320754	4	53	33286	1;0;0;0;0;1;1;2;0;0;0;0;1;1;0;0;0;0;0;0;1;0;1;0;0;1;0;1;1;1;0;0;0;0;0;1;0;0;0;0;0;1;0;0;1;0;0;0;0;0;1;0;1;0;0;1;0;1;0;0;1;0;0;1;0;0;0;0;1;0;0;0;0;0;0;0;0;0;0;0;2;0;0;0;0;0;0;0;0;0;0;1;0;0;0;1;1;1;0;1;0;1;1;1;0;0;0;0;0;0;0;2;0;0;2;0;1;1;0;0;1;1;0;0;1;0;1;1;0;0;0;0;0;0;0;1;0;1;0;0;1;0;1;0;1;0;0;0;1;2
ATOH1_M08492_1.94d.bed	0.07547169811320754	4	53	33286	1;0;0;0;0;1;1;2;0;0;0;0;1;1;0;0;0;0;0;0;1;0;1;0;0;1;0;1;1;1;0;0;0;0;0;1;0;0;0;0;0;1;0;0;1;0;0;0;0;0;1;0;1;0;0;1;0;1;0;0;1;0;0;1;0;0;0;0;1;0;0;0;0;0;0;0;0;0;0;0;2;0;0;0;0;0;0;0;0;0;0;1;0;0;0;1;1;1;0;1;0;1;1;1;0;0;0;0;0;0;0;2;0;0;2;0;1;1;0;0;1;1;0;0;1;0;1;1;0;0;0;0;0;0;0;1;0;1;0;0;1;0;1;0;1;0;0;0;1;2
ATOH1_M09442_1.94d.bed	0.07547169811320754	4	53	33286	1;0;0;0;0;1;1;2;0;0;0;0;1;1;0;0;0;0;0;0;1;0;1;0;0;1;0;1;1;1;0;0;0;0;0;1;0;0;0;0;0;1;0;0;1;0;0;0;0;0;1;0;1;0;0;1;0;1;0;0;1;0;0;1;0;0;0;0;1;0;0;0;0;0;0;0;0;0;0;0;2;0;0;0;0;0;0;0;0;0;0;1;0;0;0;1;1;1;0;1;0;1;1;1;0;0;0;0;0;0;0;2;0;0;2;0;1;1;0;0;1;1;0;0;1;0;1;1;0;0;0;0;0;0;0;1;0;1;0;0;1;0;1;0;1;0;0;0;1;2
IRX1_M08851_1.94d.bed	0.07526881720430108	7	93	37833	1;0;0;2;0;0;0;0;5;0;0;0;0;1;2;2;0;0;0;0;2;4;0;0;2;2;2;0;0;2;0;2;0;0;0;0;0;0;3;0;0;0;0;2;1;1;0;0;0;1;0;2;0;0;0;0;0;1;0;0;0;0;4;0;0;0;0;0;0;0;1;2;0;0;0;0;1;0;0;2;0;0;0;0;0;0;1;0;1;0;0;0;2;0;0;0;0;0;2;0;0;2;0;0;0;0;0;0;0;2;1;0;2;0;1;1;0;1;0;0;0;1;0;2;0;0;1;1;0;3;0;0;0;0;2;2;0;0;2;1;0;3;0;3;3;0;0;0;0;2
HOXA10_M09614_1.94d.bed	0.07526881720430108	7	93	38434	2;0;0;1;2;1;1;0;2;1;0;0;0;0;0;2;1;0;2;2;0;0;1;0;2;0;2;0;1;0;1;1;0;2;0;1;2;2;0;0;2;1;0;1;0;1;1;1;1;0;1;0;0;0;0;0;2;0;0;0;0;0;0;0;1;0;0;1;0;1;0;0;0;0;1;0;0;1;1;0;0;0;1;0;2;0;0;0;0;0;0;0;1;0;0;1;0;0;0;0;2;0;0;0;0;2;0;1;1;1;0;0;0;3;1;0;1;0;3;0;0;2;1;0;0;0;1;0;0;2;2;0;1;0;1;1;1;1;0;0;2;1;0;0;0;0;2;1;2;2
E2F3_M05632_1.94d.bed	0.075	3	40	27390	2;0;1;1;0;0;0;0;0;0;0;1;0;0;0;0;0;0;1;0;0;0;0;0;0;1;1;0;0;0;0;0;0;0;0;0;0;0;0;1;0;0;0;0;1;0;1;1;0;1;0;0;1;0;0;1;0;0;0;0;2;0;1;0;0;0;0;0;0;0;0;0;0;0;0;1;0;0;0;0;1;0;1;0;1;0;0;0;1;0;0;1;0;0;0;1;1;1;0;0;0;0;0;1;0;0;1;1;0;0;0;0;0;1;1;0;0;0;0;1;0;0;0;0;3;0;0;0;0;0;0;0;1;0;0;0;0;0;0;0;0;0;0;0;0;0;1;0;0;1
ESRRB_M05685_1.94d.bed	0.075	9	120	41338	1;4;0;0;2;2;1;3;3;0;0;1;1;1;0;0;0;3;1;0;1;3;2;0;2;0;0;0;1;1;0;2;0;2;1;0;1;0;2;2;2;0;0;1;1;0;0;1;2;0;3;1;1;0;1;0;0;1;0;0;1;2;0;0;1;0;0;0;1;0;1;0;0;0;2;0;1;0;0;0;0;1;1;1;0;0;0;0;0;1;1;0;0;2;0;0;1;0;1;2;1;3;0;1;1;1;0;1;0;3;2;0;1;0;0;1;2;0;1;1;1;0;1;0;0;1;2;1;1;2;0;1;0;0;2;1;0;2;0;1;2;0;2;0;1;0;1;0;0;1
PRDM4_M06025_1.94d.bed	0.075	18	240	43541	1;2;1;2;5;0;1;2;2;3;2;1;0;0;1;2;0;0;1;2;2;1;0;2;0;3;0;2;1;1;1;2;0;0;5;5;1;2;3;1;0;0;0;4;0;1;1;2;0;1;1;2;4;2;1;4;0;5;3;1;4;1;0;1;2;1;1;1;1;1;0;3;0;3;0;1;1;0;4;0;1;1;1;3;4;1;4;5;3;1;3;1;2;1;1;3;0;4;4;4;1;1;2;3;2;1;2;1;1;0;3;1;3;1;2;2;2;2;2;3;0;4;4;1;0;0;1;3;0;1;0;2;0;4;0;1;1;0;1;2;2;0;2;4;1;1;1;1;2;1
ZBTB22_M09296_1.94d.bed	0.07462686567164178	5	67	33777	2;0;0;0;0;0;2;4;2;0;1;0;0;0;0;0;0;1;0;2;0;2;0;0;0;2;2;2;2;0;0;0;0;0;2;0;0;0;0;0;0;0;0;0;0;0;0;0;0;2;0;0;0;0;0;0;0;0;0;0;0;0;2;0;0;0;0;0;2;0;0;0;0;0;0;0;0;0;0;2;0;0;0;0;0;2;0;2;0;0;2;0;0;0;0;2;0;0;0;0;0;2;0;0;0;0;0;0;2;0;0;2;0;2;2;0;0;0;2;0;0;2;0;0;0;0;0;0;0;0;2;0;0;0;0;2;0;0;0;0;0;2;0;0;0;0;0;2;0;2
ZNF317_ZNF317.RCADE.bed	0.07445323406235459	160	2149	83341	32;25;25;36;39;50;31;41;31;30;42;36;40;21;22;21;19;24;19;22;18;13;23;7;20;15;8;11;17;11;21;24;14;7;18;10;13;11;15;14;12;16;11;15;7;9;12;3;8;0;11;3;2;5;2;3;3;3;4;4;4;11;4;7;12;13;4;5;7;6;14;9;3;16;21;7;9;11;16;8;11;8;7;10;5;7;14;8;6;4;7;6;6;6;5;4;3;4;10;4;12;6;5;10;9;13;17;14;16;9;12;8;3;7;9;12;20;20;15;7;6;8;11;17;14;13;12;22;17;17;14;15;12;23;19;20;23;28;21;18;33;21;32;22;26;22;22;21;23;21
ZSCAN1_M09407_1.94d.bed	0.07441860465116279	32	430	63037	4;2;2;1;2;4;3;2;4;2;3;0;0;2;6;3;5;3;6;1;1;2;2;4;1;5;0;3;1;5;3;1;1;5;0;1;2;5;2;2;2;4;3;0;1;3;6;3;2;0;4;0;4;2;2;1;5;5;2;2;4;4;2;3;1;2;2;3;1;3;4;5;3;0;0;2;1;0;0;0;5;3;3;1;1;2;6;4;2;0;4;4;0;4;3;4;2;2;5;4;4;5;3;4;5;2;5;1;5;1;1;1;8;5;3;3;6;2;5;3;2;2;4;1;1;2;2;4;5;5;6;5;5;4;5;5;6;1;4;6;0;0;2;6;4;4;6;4;4;1
VDR_M06221_1.94d.bed	0.07407407407407407	10	135	35494	1;1;0;2;1;1;2;1;1;2;1;0;0;0;0;1;0;0;0;3;0;0;1;0;2;1;2;2;0;1;0;2;1;2;0;0;2;0;1;1;1;1;0;0;0;0;1;0;0;0;0;1;0;1;1;0;0;0;0;1;1;1;2;0;0;0;0;0;0;2;0;2;0;1;0;1;1;0;1;1;0;0;1;2;0;0;5;1;2;2;1;2;0;2;1;3;2;0;2;1;1;0;0;1;1;2;2;1;1;0;0;1;0;1;0;2;0;0;0;1;2;1;1;1;0;1;1;2;0;1;1;0;1;3;3;2;1;4;0;2;2;0;1;1;2;1;1;2;0;1
ZNF98_M10322_1.94d.bed	0.07381703470031546	234	3170	313217	20;28;28;28;23;31;28;20;24;23;33;33;25;35;24;29;29;24;27;20;16;23;23;32;30;18;25;21;25;19;24;25;24;14;17;29;31;20;20;17;19;17;19;15;21;24;14;20;23;16;19;18;20;17;17;23;18;23;20;13;7;14;21;13;16;21;18;13;25;19;13;10;4;9;11;9;9;13;21;24;24;12;19;12;27;12;31;18;22;18;17;18;16;29;19;19;22;18;10;20;26;21;16;19;20;18;28;23;19;20;19;31;18;23;17;28;18;15;26;26;18;27;21;24;31;15;35;26;26;26;22;27;12;23;18…
CDC5L_M06466_1.94d.bed	0.07317073170731707	3	41	29516	1;0;1;0;0;0;1;0;1;1;0;0;1;2;0;0;0;0;0;1;1;1;0;1;0;0;0;0;0;0;0;0;0;0;0;0;1;0;0;0;0;0;0;0;0;0;1;0;0;0;0;0;2;0;0;0;0;0;0;0;0;0;1;0;0;0;0;0;0;0;0;0;0;0;0;0;0;0;1;0;0;0;1;0;0;0;0;0;0;0;1;0;0;1;0;0;0;0;0;1;0;1;0;0;0;0;2;0;0;0;1;0;1;1;0;1;1;0;0;1;2;0;1;0;0;0;0;1;0;0;0;0;0;1;0;0;1;0;0;0;0;0;0;0;1;1;0;0;0;1
FOXP1_M08697_1.94d.bed	0.07291666666666667	7	96	34578	3;1;1;1;0;1;1;0;0;1;0;2;1;1;0;0;0;1;1;0;1;0;1;1;0;1;1;1;0;1;0;0;2;0;0;1;2;0;1;0;1;0;0;0;1;0;1;0;1;0;0;0;3;1;0;1;0;0;0;0;0;3;1;2;2;0;2;0;1;0;1;0;0;1;0;1;0;0;0;0;0;1;0;1;0;0;0;1;1;0;0;2;1;0;1;0;1;0;0;2;0;0;0;0;2;0;1;1;2;1;0;0;1;1;1;2;0;0;1;1;0;3;1;0;0;1;0;0;0;3;0;1;0;2;0;0;0;0;0;0;0;0;2;0;1;0;1;0;1;3
ONECUT3_M05972_1.94d.bed	0.07281553398058252	15	206	48688	3;4;3;3;2;0;0;3;1;1;2;2;1;2;1;1;2;1;3;1;1;3;2;1;3;1;1;0;0;1;3;2;2;1;3;3;2;2;0;1;3;2;2;0;1;2;4;3;1;1;2;1;1;0;1;0;2;0;1;0;1;1;3;1;0;3;1;1;2;0;2;2;1;0;0;0;0;1;1;1;1;0;2;2;0;2;3;3;1;0;1;1;3;3;0;0;0;3;2;1;0;0;1;1;2;0;0;1;1;1;0;0;1;1;4;1;0;2;3;0;2;1;1;2;0;3;3;0;1;1;1;2;1;2;0;2;1;2;0;2;1;0;4;0;2;1;1;1;1;4
POU3F4_M06014_1.94d.bed	0.07272727272727272	4	55	32048	1;2;0;1;0;0;1;0;1;1;0;1;1;1;0;0;0;0;2;0;0;1;0;1;0;0;0;0;0;1;1;0;0;0;1;0;3;0;1;2;0;0;1;0;0;0;0;0;0;0;0;0;0;1;1;1;0;0;1;0;0;0;0;0;0;0;0;1;0;0;0;0;0;0;1;0;1;0;0;0;0;1;0;1;0;0;0;0;0;0;1;0;0;1;0;0;0;0;0;0;0;1;0;1;1;1;1;0;1;1;0;0;0;0;1;0;0;0;0;0;0;1;1;0;0;0;0;1;0;1;1;1;1;0;1;0;0;0;0;0;0;0;1;0;0;1;0;0;0;1
STAT5A_M06792_1.94d.bed	0.07246376811594203	15	207	44822	2;1;0;3;2;2;1;1;3;2;2;2;1;1;1;0;3;1;2;2;0;1;1;0;0;0;2;1;2;1;0;2;2;0;0;0;1;1;0;1;3;2;4;3;3;1;3;1;2;5;0;2;2;0;2;2;0;1;1;3;1;0;2;3;1;2;0;1;0;1;1;0;3;1;1;1;1;0;0;1;1;0;2;3;0;2;2;0;2;2;3;1;2;0;2;0;1;2;3;1;2;1;1;2;1;0;0;3;1;1;1;2;1;1;0;4;0;1;1;3;1;1;2;2;1;2;2;2;0;2;0;2;1;2;0;2;4;1;0;2;0;1;1;4;2;0;1;0;2;4
ZNF182_ZNF182.RCADE.bed	0.07245155855096883	172	2374	249256	18;31;28;14;21;22;29;29;13;19;20;20;19;21;28;18;20;25;18;9;15;13;17;21;17;19;17;21;16;26;10;23;16;23;17;11;16;12;11;17;11;14;14;16;16;16;18;13;20;17;12;16;9;7;11;17;15;15;11;6;17;10;7;6;14;9;12;13;15;10;19;12;3;3;7;5;5;6;16;21;10;16;11;14;18;5;21;13;9;11;13;10;15;17;11;9;16;16;14;12;15;8;25;12;11;14;19;12;14;12;10;15;18;17;16;15;18;11;20;26;17;15;13;27;15;9;22;15;14;21;22;25;19;16;19;19;17;21;21;…
RORA_M06062_1.94d.bed	0.07216494845360824	7	97	35368	2;0;2;2;0;0;0;0;1;0;0;0;0;3;2;0;2;2;2;2;1;2;0;1;0;0;0;2;1;0;1;1;0;0;0;1;1;0;1;1;0;0;0;1;0;0;0;1;1;0;1;0;0;0;3;0;2;2;0;0;0;1;0;0;2;0;0;0;0;0;0;2;0;0;0;3;0;0;0;0;1;0;1;0;2;1;0;2;2;1;1;4;1;0;1;1;0;0;0;0;1;1;1;0;0;0;1;2;1;0;1;1;1;0;1;0;1;0;0;1;1;1;0;1;1;1;0;0;0;0;0;1;0;0;0;2;0;1;0;0;1;0;0;1;1;0;0;0;0;1
ZNF224_M10440_1.94d.bed	0.07193229901269393	102	1418	152426	8;18;11;14;15;21;9;8;8;10;8;7;5;10;8;9;14;13;11;12;12;11;16;15;17;9;14;13;8;10;11;9;10;4;8;11;11;12;10;11;18;5;10;6;9;18;7;9;11;12;10;8;5;10;5;7;9;9;10;12;6;7;6;5;8;6;3;5;8;8;8;7;10;2;3;8;8;7;8;9;3;1;6;8;10;6;6;8;8;9;12;6;7;8;12;12;12;10;9;7;4;9;10;9;15;5;13;13;7;13;12;9;11;8;13;9;14;9;7;13;12;10;6;7;8;17;14;9;10;4;6;16;12;10;10;12;8;13;9;12;8;10;11;9;12;11;4;8;3;10
TOPORS_M04321_1.94d.bed	0.07163601161665054	74	1033	130181	12;9;7;9;5;15;12;9;8;8;8;9;5;5;5;10;13;5;8;8;3;8;6;4;8;4;7;10;8;4;8;8;7;15;7;9;13;16;4;7;4;9;5;13;8;5;10;7;9;5;9;9;9;9;3;3;3;5;4;2;3;2;8;4;2;2;1;7;4;6;4;7;5;4;8;6;1;2;4;2;4;4;6;4;7;4;7;9;2;5;2;8;4;3;4;6;7;11;3;7;7;10;5;11;4;12;7;4;7;9;8;6;9;7;8;7;10;5;6;12;5;15;11;4;4;8;8;4;11;8;9;8;12;13;11;5;6;5;5;7;7;9;12;9;6;5;3;6;6;10
ZNF302_ZNF302.RCADE.bed	0.07142857142857142	14	196	45473	2;0;1;2;3;1;0;3;1;4;1;3;0;1;0;2;0;2;4;1;0;2;2;0;0;2;1;0;2;4;0;0;1;0;0;5;0;1;0;2;2;2;0;0;0;1;0;1;2;3;1;0;3;0;1;4;2;1;1;2;1;2;2;5;2;1;2;0;1;3;1;0;2;1;0;2;0;0;0;0;2;0;1;1;1;2;1;0;1;1;2;1;1;3;1;0;2;3;0;1;0;1;1;5;4;1;0;0;1;4;1;0;0;3;2;0;0;0;0;0;0;0;3;3;0;2;1;0;0;2;0;2;3;2;2;2;1;3;3;1;0;0;2;4;1;2;1;1;2;1
DMRTA1_M08577_1.94d.bed	0.07142857142857142	4	56	34091	1;0;0;0;1;0;0;1;0;1;0;0;1;0;1;0;2;0;0;0;0;0;0;2;0;1;0;1;0;0;0;1;1;1;0;0;1;0;2;0;1;0;1;0;0;1;0;0;0;2;1;0;0;1;0;0;0;0;0;0;0;0;0;0;0;0;0;0;0;0;1;0;0;0;1;0;0;0;1;0;0;0;0;0;0;1;0;1;1;0;0;0;0;1;0;0;2;1;1;0;0;0;0;0;0;1;1;2;0;0;0;1;1;0;0;0;3;0;1;0;0;0;0;0;0;0;0;0;2;0;0;0;2;0;0;1;0;0;0;1;0;0;0;1;0;1;0;0;0;1
ZNF487_ZNF487.MEME.bed	0.07066404249009194	2621	37091	3490184	326;316;288;250;388;304;390;312;302;298;363;291;243;382;370;370;268;314;367;296;231;302;255;316;269;176;281;375;336;348;289;350;241;316;291;236;249;205;225;190;223;262;203;246;235;211;170;225;243;276;190;167;166;231;165;201;187;180;214;179;212;300;273;137;165;145;197;241;281;266;134;121;68;66;40;63;61;102;159;303;294;195;167;156;188;224;275;257;156;241;184;170;220;231;218;177;207;153;135;194;236;…
ZSCAN23_M09413_1.94d.bed	0.07042253521126761	5	71	33358	2;1;0;1;1;0;0;1;0;0;1;0;2;0;0;2;0;0;1;0;1;2;1;1;0;1;1;1;0;1;0;0;0;0;2;0;0;1;0;2;1;0;1;1;3;0;0;0;0;1;0;0;0;0;3;0;1;0;0;1;1;0;0;0;1;0;0;0;0;0;0;0;2;1;0;0;0;0;1;0;0;0;0;0;0;0;0;0;0;0;0;0;0;1;1;0;0;0;0;1;0;1;0;0;0;3;1;0;0;0;0;2;1;0;0;0;0;2;0;1;0;1;1;0;1;0;0;0;0;0;0;1;1;2;0;1;0;0;0;0;0;0;1;0;0;0;1;0;1;1
E2F7_M08594_1.94d.bed	0.07	7	100	33962	2;1;0;1;1;2;0;0;0;1;0;0;1;1;2;0;1;0;2;0;0;1;0;2;0;2;1;0;1;0;1;1;0;0;1;1;1;1;0;1;1;0;0;2;2;1;0;0;0;1;2;3;0;0;0;0;3;0;0;1;0;1;0;1;0;0;1;0;2;0;0;0;0;0;0;0;1;1;0;0;0;1;1;0;0;1;1;1;0;0;0;0;0;0;0;0;0;0;1;3;0;1;2;0;0;2;1;0;4;1;0;2;1;1;0;3;0;1;0;1;0;1;1;1;0;1;0;1;1;2;0;0;0;0;0;0;0;1;1;0;0;0;0;1;0;3;0;2;1;1
ZSCAN9_M09421_1.94d.bed	0.07	7	100	36818	1;2;3;1;0;1;2;0;0;2;1;0;0;1;4;0;1;0;1;0;1;0;0;2;4;1;0;0;1;1;0;0;1;0;0;0;1;3;0;1;1;1;0;0;0;0;0;0;3;0;0;0;0;0;0;1;1;3;0;1;0;0;2;0;0;0;0;0;0;1;0;1;0;1;0;0;0;1;1;0;0;0;1;1;0;1;0;0;2;0;0;0;0;0;2;1;0;1;2;0;0;2;3;0;0;0;0;1;1;0;2;0;0;0;1;1;1;0;0;1;1;2;0;1;0;2;1;1;1;1;0;2;0;0;0;0;1;0;0;1;0;2;0;0;0;4;0;0;0;1
TBX1_M02208_1.94d.bed	0.06993006993006994	20	286	53394	3;1;1;8;2;3;5;1;6;1;0;1;1;3;0;1;4;3;2;2;2;8;1;1;3;1;1;1;3;1;3;2;2;4;5;1;1;2;4;1;0;4;3;2;3;4;1;2;2;0;2;4;2;0;2;2;2;3;2;2;2;1;1;0;0;2;0;0;1;0;3;2;2;2;1;1;0;0;1;1;0;5;0;1;0;1;0;1;2;1;0;1;3;3;1;4;3;3;1;1;2;4;0;0;3;0;2;4;3;0;1;2;0;2;3;1;5;0;3;2;1;3;1;0;4;4;4;0;4;1;0;1;3;4;0;1;2;2;3;0;3;4;4;3;1;1;0;0;1;5
POU4F2_M06016_1.94d.bed	0.06976744186046512	6	86	38999	1;0;2;0;1;1;0;0;1;2;2;0;1;0;0;0;0;0;2;1;1;1;0;2;0;0;0;0;2;1;0;1;0;0;0;0;1;0;1;0;0;1;1;1;1;0;0;1;0;0;0;2;1;1;0;0;0;0;0;0;1;0;0;0;0;1;0;0;1;1;1;0;1;0;0;0;1;0;0;0;0;0;0;1;2;0;1;0;0;0;0;1;0;0;3;0;0;0;0;1;1;0;0;0;1;2;0;0;0;1;1;0;0;0;1;3;0;0;1;0;2;1;1;2;0;0;2;1;0;0;0;0;1;0;1;0;0;1;4;2;2;2;0;1;0;0;1;0;0;1
ZNF274_ZNF274.RCADE.bed	0.06962025316455696	11	158	44852	3;1;1;0;2;2;2;1;3;1;0;1;1;2;0;0;1;2;3;0;1;4;1;0;1;0;2;1;1;2;0;1;0;4;2;1;1;0;0;0;0;0;1;1;0;0;0;0;0;2;1;2;0;0;0;2;2;1;3;1;3;1;1;1;1;1;0;0;0;1;1;0;0;1;1;0;1;0;2;0;1;2;0;2;2;0;0;1;4;0;0;1;0;0;2;0;0;1;1;1;2;3;2;1;0;1;0;1;2;4;0;1;1;1;0;1;0;0;0;1;2;3;2;0;2;1;0;2;0;0;1;2;1;3;0;2;0;4;0;1;1;0;0;2;1;1;2;1;2;3
ZNF274_M09345_1.94d.bed	0.06956521739130435	8	115	33154	2;3;1;1;1;1;0;0;1;0;0;0;0;1;1;0;2;0;1;0;2;2;2;1;0;2;1;1;1;1;0;0;0;0;2;2;0;0;0;1;0;0;1;0;1;2;1;0;3;0;2;1;1;3;0;1;1;1;0;0;1;1;2;1;0;0;0;2;0;0;1;0;0;0;0;1;1;1;1;0;0;0;0;1;1;0;0;1;2;1;2;0;1;0;2;1;0;1;2;1;0;0;0;0;1;1;0;1;0;3;0;0;0;1;0;1;2;1;2;0;1;0;1;0;1;0;1;1;1;1;0;1;0;0;0;1;1;0;0;1;1;1;0;2;1;0;1;1;0;4
ZFP28_M10402_1.94d.bed	0.06937394247038917	82	1182	148495	5;12;16;12;7;7;10;14;6;9;6;9;13;14;10;12;8;7;5;12;11;6;9;16;10;11;8;8;9;8;8;7;5;9;10;12;8;11;6;9;6;4;9;5;9;10;6;5;13;7;5;4;12;9;3;7;7;7;4;8;10;7;6;8;5;6;2;4;4;5;9;6;4;7;6;3;3;3;4;6;6;7;4;5;6;6;7;11;8;2;5;17;4;5;9;5;8;6;8;5;8;6;7;8;12;8;10;11;5;6;6;10;5;8;11;15;5;10;8;7;12;8;6;10;4;8;6;11;8;9;9;7;13;5;8;6;8;12;7;12;8;10;7;4;11;10;13;6;7;13
MAF_M10120_1.94d.bed	0.06896551724137931	4	58	31210	1;0;0;0;0;3;0;1;1;0;2;1;0;2;1;1;1;1;0;0;0;0;0;2;0;0;2;0;1;0;1;1;0;2;0;0;1;0;2;0;1;2;0;0;0;0;0;0;0;0;1;0;0;0;0;0;0;3;0;2;0;0;1;2;0;0;0;0;0;0;0;0;0;1;0;2;0;0;0;0;0;0;0;0;0;0;0;0;0;1;2;0;0;1;1;0;0;0;0;0;1;0;0;0;0;0;0;1;0;0;0;0;1;0;0;1;0;0;0;0;0;0;0;0;0;0;0;0;0;0;0;0;0;0;1;0;0;2;0;1;0;0;0;0;0;1;0;0;0;1
ZNF285_ZNF285.MEME.bed	0.06802721088435375	10	147	40205	3;0;0;0;4;1;0;0;2;2;0;2;0;0;1;0;3;0;0;1;1;1;0;0;1;2;1;2;1;0;0;1;3;0;0;0;1;0;2;0;0;0;2;0;1;2;0;0;0;1;1;0;2;1;1;0;2;1;0;0;0;0;2;1;3;1;1;1;0;1;1;1;0;0;0;1;0;0;1;1;0;0;2;1;1;1;2;1;0;3;0;0;1;0;0;2;2;1;0;1;2;0;3;1;3;0;0;1;1;1;0;1;2;0;2;1;1;0;4;3;0;2;0;2;1;0;1;1;2;2;1;1;3;0;3;0;0;1;0;2;0;1;0;3;2;1;2;3;1;3
PRDM6_M10436_1.94d.bed	0.06797929498099856	4150	61048	5786447	570;615;499;491;571;582;563;500;440;533;584;509;442;555;553;563;458;520;551;493;417;445;463;531;410;329;435;589;592;535;588;552;392;494;431;377;417;355;377;351;374;419;359;420;388;395;344;329;426;407;323;307;345;403;288;355;318;298;345;311;367;406;450;239;242;232;295;370;412;385;223;185;125;128;93;134;130;182;300;424;447;335;314;284;312;380;444;387;300;368;367;315;364;400;366;311;328;310;218;322;…
ZNF235_ZNF235.MEME.bed	0.06768183143499402	7196	106321	10044185	912;967;941;861;988;973;1047;936;792;981;1006;949;955;977;972;1024;798;913;936;947;776;821;725;900;823;660;768;955;1035;927;832;1022;721;819;729;665;700;640;673;630;641;761;615;678;685;625;598;517;686;747;547;578;504;730;551;543;524;513;557;517;631;734;701;432;437;456;554;663;719;661;360;269;176;184;142;195;233;326;416;731;839;612;500;467;573;620;790;676;525;648;634;562;634;711;591;555;593;509;48…
TGIF1_M09243_1.94d.bed	0.06763285024154589	14	207	44722	6;4;3;2;2;4;2;2;1;4;0;2;3;4;2;0;0;2;4;2;0;0;2;0;6;2;0;0;6;2;3;1;0;0;2;0;3;2;0;2;0;0;0;0;6;0;4;0;2;0;0;0;0;0;0;2;4;1;0;8;2;0;1;0;0;0;2;4;0;2;0;0;0;0;2;0;0;2;0;2;1;0;0;0;2;0;0;0;2;1;0;0;0;0;0;1;4;2;0;0;4;0;0;0;2;2;2;2;4;2;0;0;0;0;0;0;2;1;0;4;0;0;0;0;0;3;1;2;0;2;0;2;0;2;0;2;1;2;2;4;2;0;2;2;2;6;2;2;2;1
NKX2-1_M08975_1.94d.bed	0.06707317073170732	11	164	41471	1;0;1;2;1;1;1;3;2;1;4;3;1;0;0;0;1;0;3;3;3;1;1;0;4;1;0;0;1;1;3;0;2;0;1;0;0;0;1;2;0;1;2;2;0;0;1;2;1;2;1;3;0;3;1;0;0;0;0;0;3;1;1;2;2;0;1;2;0;1;1;1;0;0;0;2;1;0;0;0;2;0;0;1;0;1;0;0;0;1;4;0;4;1;2;1;1;1;0;0;1;2;1;2;0;0;0;4;2;2;1;2;1;2;1;2;2;1;1;1;1;0;0;0;0;1;1;1;2;1;0;0;0;3;1;0;2;1;0;2;1;1;1;3;0;0;1;1;0;6
OVOL2_M09037_1.94d.bed	0.06666666666666667	1	15	25230	1;0;0;0;0;0;0;0;0;0;0;0;0;0;0;0;0;0;0;0;0;0;0;0;1;0;0;0;0;1;0;0;0;1;1;0;0;0;0;0;0;0;0;0;0;0;2;0;0;0;0;0;0;1;1;1;0;0;0;0;0;0;0;0;0;0;0;0;0;0;0;0;0;0;0;0;0;0;0;0;0;0;0;0;0;0;0;0;0;0;0;0;0;0;0;0;0;0;0;0;0;0;0;0;0;0;0;0;0;0;0;0;0;0;0;0;0;0;0;0;0;0;0;0;0;1;0;0;0;0;0;0;0;0;0;1;0;0;1;0;0;0;0;0;0;0;0;0;0;1
ZNF212_ZNF212.MEME.bed	0.06626283908348696	2516	37970	3484430	235;298;301;288;247;303;310;340;304;236;271;218;252;214;270;283;268;204;218;261;211;222;224;308;275;219;211;193;258;200;182;227;220;191;195;220;254;266;283;325;253;284;270;259;346;273;321;332;323;271;303;281;290;265;288;313;342;286;222;255;253;225;241;182;169;147;165;187;156;156;146;117;125;126;167;170;137;127;151;173;162;190;174;206;263;269;286;306;304;254;213;217;252;326;293;323;290;269;336;300…
TGIF1_M09251_1.94d.bed	0.06532663316582915	13	199	43384	5;2;6;4;2;4;2;1;0;1;2;2;2;2;3;0;0;2;0;5;0;0;2;0;6;2;0;0;1;4;5;0;2;2;2;0;2;2;0;0;2;0;0;0;2;4;0;4;4;0;0;0;0;0;0;0;3;2;2;2;7;2;0;2;0;0;0;2;4;0;2;0;0;0;0;1;0;2;2;0;1;0;0;0;0;1;0;0;0;2;0;0;0;0;0;0;2;2;4;0;0;0;4;0;0;2;0;3;0;6;2;0;0;0;0;0;0;0;2;2;2;2;0;0;0;0;2;2;0;2;1;0;0;2;0;2;2;0;0;1;3;2;2;0;2;2;2;4;4;2
SOX8_M06116_1.94d.bed	0.06521739130434782	6	92	35764	2;1;2;1;2;1;1;0;1;0;4;1;0;1;1;0;0;0;0;2;0;0;0;1;1;1;0;2;1;1;0;0;0;0;1;0;0;1;0;1;1;2;0;0;1;0;1;0;0;0;0;0;1;0;0;1;0;0;0;2;0;0;2;0;0;0;0;1;1;0;0;0;0;1;0;0;0;1;0;1;0;0;0;1;0;3;0;0;0;0;1;1;1;0;2;1;0;0;1;0;1;1;0;1;0;1;1;0;2;1;0;1;1;0;2;0;1;0;0;1;1;0;0;0;1;0;1;0;0;3;2;1;1;0;1;1;0;0;0;1;0;0;0;1;0;0;3;0;2;1
MYNN_M10435_1.94d.bed	0.0650887573964497	11	169	47392	4;0;0;1;3;0;0;1;2;1;0;2;1;1;2;3;1;1;3;1;0;0;0;1;1;0;1;2;1;5;2;3;3;1;2;0;1;2;2;0;1;3;0;3;0;0;2;0;1;0;1;1;2;1;0;0;0;1;0;0;1;1;2;0;1;0;0;2;0;0;1;0;0;0;0;1;1;1;1;1;2;0;0;2;0;0;3;1;3;1;1;0;3;0;1;0;2;1;0;2;1;1;1;1;3;2;2;2;0;1;4;1;3;1;1;3;1;3;0;1;0;3;0;0;2;1;2;1;2;0;2;0;0;0;0;2;1;2;0;1;2;2;3;1;0;1;2;0;0;1
BORCS8-MEF2B_M06400_1.94d.bed	0.06504065040650407	16	246	49923	1;4;2;4;0;1;3;3;1;4;2;3;2;1;4;0;0;2;1;4;3;2;5;1;2;1;7;1;1;2;2;2;2;0;0;1;2;1;3;2;0;0;1;1;3;3;2;3;2;2;2;2;2;1;0;1;0;0;1;2;2;1;1;1;1;1;0;2;0;0;4;0;2;0;0;1;2;0;2;0;3;0;0;1;1;1;1;2;2;1;0;2;0;1;1;1;2;1;2;2;3;2;2;0;1;1;4;2;3;4;1;0;1;2;3;0;2;1;1;3;2;1;2;3;2;1;2;2;3;1;0;1;1;1;1;4;2;2;3;1;4;1;1;2;1;0;2;3;3;3
ZNF584_ZNF584.RCADE.bed	0.06470588235294118	11	170	66417	3;3;1;1;1;2;2;3;2;3;0;0;3;1;3;0;1;0;1;0;2;0;2;0;1;0;1;1;1;0;1;4;0;0;0;0;0;0;1;1;1;0;0;0;2;1;4;1;2;2;1;0;0;4;0;0;1;3;1;1;0;1;2;1;1;2;1;0;1;0;1;3;1;0;0;2;0;0;0;2;0;0;0;2;1;2;1;0;0;4;1;0;0;0;2;2;1;0;0;1;1;0;0;2;1;1;1;0;0;2;1;2;3;2;2;1;1;1;1;0;0;2;0;4;1;1;1;0;2;2;2;2;1;1;2;2;1;1;1;0;3;3;2;0;1;2;0;1;2;3
ZNF287_ZNF287.RCADE.bed	0.0646502442573537	8708	134694	12473200	1144;1199;1010;1005;1235;1171;1302;1198;1065;1231;1236;1203;1176;1203;1337;1272;1077;1089;1192;1172;952;1046;962;1127;1110;838;1027;1124;1289;1142;1081;1167;954;937;957;897;885;834;870;856;790;930;871;861;943;835;746;715;903;956;752;794;685;939;681;720;727;662;755;697;790;880;816;568;516;631;644;779;843;714;475;348;265;238;192;254;280;380;496;865;951;707;604;642;764;760;1066;850;634;841;752;721;8…
FOXQ1_M08701_1.94d.bed	0.0641025641025641	5	78	33425	1;1;1;0;0;0;0;1;1;0;1;0;0;2;0;1;1;2;1;0;1;0;0;0;0;0;0;0;0;1;0;1;1;0;3;0;0;2;0;2;1;0;0;0;3;0;0;0;0;0;1;0;0;1;0;0;0;2;0;2;0;0;1;1;0;1;1;1;0;0;0;0;0;2;0;0;0;0;0;0;0;1;1;0;0;1;0;0;0;0;1;0;1;3;0;0;0;0;0;1;0;2;2;1;0;0;0;0;0;0;0;2;1;0;1;1;0;1;2;1;0;0;1;0;1;0;0;0;1;0;0;0;1;2;1;0;1;0;1;1;1;0;0;0;0;0;0;0;0;2
ZNF337_ZNF337.RCADE.bed	0.06382978723404255	9	141	41766	2;3;1;0;2;2;2;3;2;1;1;2;1;3;3;6;0;1;2;1;2;1;0;1;0;1;0;0;1;0;0;0;1;1;1;1;2;2;0;1;1;0;1;0;0;1;2;0;0;0;1;0;1;2;0;1;0;2;0;1;0;0;2;0;1;1;1;0;0;1;1;0;1;0;3;0;0;0;1;0;0;0;1;0;0;1;1;0;1;0;1;0;0;0;0;1;1;2;0;1;5;0;2;1;0;0;2;1;0;0;3;1;0;1;0;1;0;0;1;1;0;3;0;4;1;0;1;1;1;5;1;0;0;1;0;1;2;1;1;1;2;0;1;0;1;3;0;0;0;2
ZSCAN31_M10415_1.94d.bed	0.06315789473684211	12	190	44352	1;2;0;0;1;5;0;3;0;1;3;1;0;0;0;2;3;0;1;0;1;0;2;1;3;1;1;2;1;1;1;2;0;1;2;1;2;0;3;1;1;1;2;2;0;3;1;2;2;0;3;1;0;1;3;5;4;3;1;1;2;2;0;2;1;1;2;1;0;0;0;2;1;0;0;3;0;1;1;0;0;1;0;1;2;2;2;2;4;2;0;2;0;2;0;1;1;2;1;0;2;2;0;2;2;2;0;1;1;1;3;2;3;0;2;1;1;2;2;2;0;0;1;3;0;0;1;0;3;0;0;0;0;1;0;0;1;1;1;2;3;0;0;2;1;1;3;2;0;3
DMRT3_M08575_1.94d.bed	0.06315789473684211	12	190	39501	2;1;2;1;0;2;1;3;1;4;3;1;2;4;1;2;1;0;3;2;0;0;0;2;1;2;1;1;2;1;0;3;0;2;5;1;3;3;2;3;0;2;4;1;0;2;0;0;1;5;0;1;2;2;0;1;0;1;1;0;3;0;0;1;0;2;1;0;0;2;0;2;1;0;1;3;0;0;1;0;1;0;0;1;1;1;0;1;0;2;3;0;3;0;1;0;3;3;1;0;0;0;0;2;1;2;0;3;0;2;2;5;3;1;2;0;0;2;2;2;1;1;4;2;1;0;0;3;1;2;0;1;1;2;1;0;0;1;1;1;0;0;1;0;2;1;0;0;2;2
PAX3_M07571_1.94d.bed	0.0625	1	16	27064	1;0;0;0;1;0;0;1;0;1;0;0;0;0;0;0;0;0;0;1;0;0;1;0;1;0;0;0;0;0;0;0;0;0;0;0;0;1;0;0;0;0;0;0;0;0;0;0;0;0;0;0;0;0;0;0;0;0;0;0;0;0;0;0;0;0;0;0;0;0;0;0;0;0;0;0;0;0;0;1;0;1;0;0;0;0;0;0;0;0;1;0;0;0;0;0;0;0;0;0;0;0;0;1;0;0;0;0;0;0;0;0;0;0;0;0;0;0;0;0;0;0;0;0;0;0;0;0;0;0;1;0;0;0;1;0;0;0;0;0;0;0;0;0;0;0;0;0;0;1
NFAT5_M08955_1.94d.bed	0.06172839506172839	5	81	31356	1;0;0;1;1;0;1;2;0;0;0;2;0;3;1;0;1;0;1;0;0;0;0;0;0;2;1;0;0;1;0;1;0;0;2;0;0;0;0;0;0;0;2;1;1;0;1;1;0;1;1;2;0;0;0;2;1;0;1;1;0;0;2;1;0;2;0;0;0;1;0;1;1;0;0;0;0;0;0;0;1;0;0;0;0;0;1;1;1;2;1;0;1;0;1;0;0;1;0;0;1;0;0;0;0;0;0;0;1;0;2;0;0;0;0;1;0;0;1;0;0;0;0;0;0;1;4;0;1;0;2;0;1;2;0;0;2;0;0;1;1;0;0;1;0;0;0;1;0;3
NR1H2_M06684_1.94d.bed	0.06153846153846154	12	195	39597	3;3;1;2;5;1;2;2;1;2;2;2;0;2;0;0;4;0;0;1;1;1;0;2;1;2;1;2;1;0;2;1;1;1;1;0;5;0;1;3;1;0;3;3;2;3;1;3;1;0;2;0;2;0;1;2;2;0;2;0;1;2;0;1;1;0;1;0;0;0;1;4;0;0;1;1;0;0;0;0;0;2;1;1;3;0;2;0;0;1;3;2;0;1;3;0;2;3;1;1;1;2;2;3;3;1;0;2;2;1;0;0;0;1;2;1;2;1;0;1;2;1;2;0;0;1;1;2;2;2;2;1;1;0;6;0;0;1;1;3;2;3;1;3;1;0;0;1;2;2
ZNF492_ZNF492.RCADE.bed	0.06001655629139073	145	2416	249278	18;26;30;19;22;30;29;18;16;24;28;26;23;16;20;22;27;27;12;21;14;20;19;21;12;14;21;26;17;20;17;13;21;13;16;20;12;15;9;14;18;10;13;17;19;20;18;12;17;15;12;12;17;11;10;16;13;14;12;10;14;14;7;11;14;12;11;17;19;7;11;7;1;6;4;9;6;7;7;16;8;8;13;11;15;5;21;13;12;16;14;10;17;10;15;8;10;19;12;11;17;9;14;14;13;17;18;16;12;12;10;10;10;19;16;19;20;13;23;18;19;19;9;24;22;7;20;21;15;15;14;23;21;22;29;19;22;18;18;…
ZNF8_ZNF8.RCADE.bed	0.06	9	150	56574	4;3;0;2;4;4;1;2;2;2;2;1;1;0;1;0;2;1;2;0;1;1;1;0;2;0;1;2;2;2;3;2;0;2;1;3;0;3;0;0;1;0;1;0;0;1;0;0;0;3;0;0;0;0;0;1;0;0;0;0;1;0;1;1;0;1;1;0;0;1;0;1;0;1;0;3;1;0;0;0;0;1;0;1;1;1;1;0;1;1;1;0;1;1;0;0;0;1;1;1;1;3;0;0;1;1;1;0;0;0;1;0;0;1;0;0;1;1;0;1;2;2;1;0;2;2;1;1;0;0;2;0;2;1;2;2;2;1;3;3;0;4;2;1;1;1;1;0;0;6
ZBTB26_M09298_1.94d.bed	0.05921052631578947	9	152	41190	1;1;3;1;1;2;0;1;3;1;1;1;0;0;2;1;2;1;0;0;2;2;1;1;1;0;0;4;4;2;1;3;3;0;0;0;1;0;0;2;1;1;0;0;1;0;1;0;0;1;1;1;3;2;1;0;0;0;0;2;1;1;1;0;0;2;0;0;0;1;1;0;0;0;0;1;1;1;2;0;0;0;1;0;1;3;1;0;1;0;2;2;0;2;1;3;0;2;1;0;1;1;1;0;0;0;1;0;0;3;1;1;0;2;0;0;2;2;2;0;1;4;3;0;1;3;2;0;1;1;0;0;1;0;2;0;0;0;2;2;1;3;3;2;1;2;0;1;0;2
IRX1_M08847_1.94d.bed	0.058823529411764705	4	68	34689	1;0;0;0;1;0;1;3;0;0;0;0;0;0;0;0;1;0;0;3;2;2;0;0;0;0;0;0;2;0;0;0;0;0;0;1;0;1;0;0;0;1;0;0;0;2;0;0;1;0;0;0;0;1;0;1;2;0;0;0;0;0;0;0;0;0;0;0;0;0;0;0;0;0;1;0;1;0;0;0;0;1;1;0;0;0;0;0;0;0;0;0;1;1;0;1;2;0;2;1;1;0;2;1;3;0;0;0;0;0;0;0;0;1;0;1;0;1;0;0;1;0;1;1;0;0;0;3;1;0;1;0;2;0;0;0;0;0;4;0;0;0;0;0;2;1;1;0;0;1
POU4F2_M06017_1.94d.bed	0.058823529411764705	5	85	38572	1;1;1;0;1;0;0;0;2;2;0;1;0;0;1;1;0;0;1;1;2;0;1;1;1;0;0;0;2;0;1;0;0;0;0;1;0;1;0;1;0;2;0;1;2;0;0;1;0;0;1;0;1;0;0;0;0;0;0;1;0;0;0;0;1;1;0;0;0;1;0;1;1;0;0;1;0;0;0;0;0;0;0;3;1;0;1;0;0;0;0;0;0;2;1;0;0;0;0;1;1;0;0;0;2;2;0;0;1;0;1;0;0;0;1;2;0;0;2;1;1;1;2;1;0;0;1;1;1;0;0;0;0;0;1;0;0;1;5;1;2;1;0;1;0;1;1;0;0;1
MECOM_M02602_1.94d.bed	0.058823529411764705	4	68	35513	2;0;0;0;1;0;0;0;2;1;1;0;0;2;1;0;0;0;0;0;1;0;1;0;0;1;0;0;0;0;0;0;1;1;1;0;0;0;2;0;2;1;0;1;0;1;0;0;1;0;1;0;0;0;0;0;0;0;0;0;0;0;0;1;0;0;0;1;0;1;0;0;0;0;1;0;0;0;0;0;0;0;1;0;0;0;1;0;0;0;1;0;1;0;2;0;0;0;0;0;0;1;0;0;1;1;1;2;1;0;1;0;0;0;0;1;0;0;0;0;0;3;0;0;0;2;1;0;0;0;0;1;0;1;1;0;1;2;0;4;0;0;1;1;1;0;0;1;1;2
CDX1_M08523_1.94d.bed	0.05813953488372093	5	86	37440	2;0;0;1;2;1;1;0;3;2;0;0;1;1;0;3;2;0;2;1;0;0;1;0;1;0;1;1;1;0;1;0;0;1;1;0;1;2;0;0;1;0;0;1;1;1;1;0;1;0;1;0;2;1;0;0;2;0;0;0;0;0;0;0;0;0;0;0;0;1;0;0;0;0;1;0;0;1;0;0;0;0;1;0;1;0;0;0;0;0;0;0;0;0;0;1;1;0;0;0;1;0;1;0;1;1;0;1;1;0;0;0;0;1;1;1;1;0;3;0;0;1;2;0;0;0;1;0;0;1;1;0;0;1;1;1;1;3;0;0;3;1;0;0;0;0;1;0;1;1
ZNF382_M10422_1.94d.bed	0.05733788395904437	84	1465	67220	11;12;17;7;17;17;16;15;9;9;13;15;11;13;11;13;12;4;8;13;9;15;14;4;13;9;10;8;11;13;24;18;22;17;10;10;6;6;5;12;18;15;14;10;6;10;10;10;10;6;10;13;8;6;7;6;12;11;11;10;12;11;6;12;9;11;8;10;6;4;3;6;3;5;8;5;4;3;5;2;1;6;12;10;16;15;7;11;15;16;12;10;9;16;10;10;8;5;7;5;6;5;7;8;6;9;16;19;15;5;7;8;11;11;15;17;10;10;13;15;9;9;6;9;7;12;7;5;12;7;11;4;11;9;6;10;3;8;5;9;9;6;10;12;7;7;10;9;3;3
ZNF8_M10347_1.94d.bed	0.05660377358490566	3	53	28900	1;0;0;1;0;0;0;1;0;0;0;1;1;0;0;1;0;0;0;2;0;0;0;1;0;1;0;0;0;0;1;0;1;1;1;0;1;0;0;1;1;0;0;0;0;1;0;0;1;0;0;0;0;0;1;1;0;0;0;0;3;0;0;1;0;0;0;0;0;0;1;0;0;0;1;0;0;0;0;0;0;0;0;0;1;0;1;0;0;0;1;0;1;0;0;0;0;0;0;0;2;1;1;1;0;0;0;1;1;0;0;1;0;1;0;0;0;0;0;1;0;0;0;0;1;0;0;0;1;0;0;1;0;0;0;0;0;0;0;0;0;1;1;1;0;0;2;1;1;1
ZNF354A_ZNF354A.RCADE.bed	0.056144728633811605	90	1603	72616	25;23;24;30;17;31;25;14;20;13;19;18;9;13;11;10;9;17;8;7;7;5;12;10;11;7;9;13;8;16;10;20;11;6;8;6;8;3;4;6;6;10;4;6;8;13;15;6;9;18;14;16;7;11;16;12;15;13;14;10;13;11;6;9;12;4;2;11;6;5;0;7;7;7;4;3;5;2;3;6;10;9;7;10;3;4;12;13;21;16;15;8;11;11;7;10;15;21;16;14;12;7;6;7;9;10;11;8;6;13;5;5;9;8;9;9;9;5;4;5;9;3;11;7;8;7;7;11;4;6;7;7;7;3;8;8;12;16;8;13;12;12;22;14;26;15;28;14;19;19
ZNF224_ZNF224.RCADE.bed	0.056018672890963656	168	2999	421535	26;27;25;32;35;32;31;20;31;33;22;25;27;25;21;25;29;27;20;26;33;22;32;30;19;30;24;25;25;21;18;24;12;18;18;29;22;26;22;23;24;25;20;24;19;25;19;15;18;19;20;18;13;18;15;20;14;12;16;13;8;8;8;11;8;8;8;12;9;12;9;4;14;11;9;8;15;8;7;12;13;13;6;7;13;11;13;14;9;7;10;11;12;10;13;27;20;14;20;21;17;24;14;19;14;27;26;21;20;25;14;24;26;21;22;22;24;20;21;23;25;18;21;21;25;27;23;28;24;13;18;30;23;19;34;31;38;25;32…
POU2F1_M06001_1.94d.bed	0.055944055944055944	8	143	48167	1;0;1;0;3;3;1;0;0;0;1;0;0;1;0;0;1;0;1;3;0;2;0;1;1;4;0;0;0;1;0;1;0;0;0;0;1;2;2;3;0;0;0;3;1;1;3;0;0;2;0;0;1;1;0;0;0;0;0;1;3;1;1;0;0;1;0;2;2;0;1;0;0;0;0;0;0;0;1;1;0;0;0;1;1;0;2;0;0;0;1;1;0;5;0;1;0;2;3;3;0;0;0;0;0;0;0;0;2;0;1;0;3;0;2;2;5;2;0;3;1;3;0;0;4;2;3;4;1;0;3;1;1;2;0;2;2;0;2;0;1;0;0;0;3;2;1;0;1;3
TBX4_M06172_1.94d.bed	0.055896805896805894	91	1628	207142	14;16;15;19;18;18;14;8;18;16;10;21;10;11;20;17;9;16;15;10;10;18;15;20;12;13;17;21;17;14;6;8;9;10;5;15;16;9;12;9;2;5;18;10;15;18;10;14;4;4;9;4;5;8;7;0;0;0;1;6;5;8;8;2;6;12;13;12;7;8;0;2;4;5;8;7;6;6;3;3;2;7;10;22;10;10;5;8;7;14;12;7;9;5;12;5;4;10;12;4;13;7;13;6;12;8;12;11;14;7;11;12;11;15;20;20;14;14;7;14;17;14;7;11;12;17;13;8;7;12;6;20;14;14;6;13;15;13;15;12;12;10;15;17;17;17;11;10;20;20
ATOH1_M08945_1.94d.bed	0.05555555555555555	2	36	30416	1;0;0;0;0;2;0;0;0;0;1;0;2;0;0;0;0;1;0;1;3;0;0;0;0;0;1;1;0;0;0;0;0;0;0;1;0;0;0;0;1;0;1;0;0;0;0;0;0;0;0;0;1;0;0;0;0;0;0;0;0;1;0;0;0;0;0;0;0;0;0;1;0;0;0;0;0;0;0;0;0;0;0;1;0;1;0;1;0;1;0;0;1;0;0;0;0;0;0;0;0;0;0;0;1;0;1;0;0;1;0;1;1;0;0;0;0;0;0;0;0;0;0;0;0;0;0;0;0;0;0;0;0;0;0;1;0;0;0;0;0;0;1;0;0;1;0;1;0;2
IRX1_M08849_1.94d.bed	0.05555555555555555	3	54	37695	4;0;2;4;2;0;0;0;0;0;0;0;0;0;0;4;0;0;0;0;0;0;2;0;0;0;0;0;0;0;0;0;0;0;0;0;0;0;0;0;0;2;0;0;0;0;0;0;0;0;2;0;0;0;0;0;0;0;0;2;0;0;0;0;0;2;0;0;0;0;0;0;0;0;0;0;0;0;0;0;0;0;0;0;0;0;0;0;2;0;0;0;0;0;0;0;0;0;0;0;2;0;0;2;0;2;2;0;0;3;0;0;0;0;0;2;0;0;0;0;2;0;0;0;4;1;0;0;0;0;0;0;0;0;2;0;0;0;0;0;0;1;0;0;0;0;0;0;0;2
ALX1_M05586_1.94d.bed	0.05555555555555555	2	36	29984	1;0;0;0;0;0;0;2;0;0;1;0;0;0;0;1;0;0;0;2;0;1;1;0;0;1;1;0;0;0;0;0;0;1;0;0;0;1;0;1;0;0;0;0;0;0;0;0;0;1;0;0;1;0;0;0;0;0;1;0;0;0;0;0;0;0;0;0;0;1;0;0;0;0;0;0;0;0;0;0;0;0;0;0;0;0;0;1;0;0;0;1;0;0;0;1;0;0;0;0;0;0;1;0;0;0;1;0;0;0;1;1;1;0;0;0;0;0;0;0;0;0;0;0;1;2;0;0;0;0;3;1;0;0;0;1;0;0;0;0;0;0;0;0;0;0;0;0;0;1
ZNF354A_M10328_1.94d.bed	0.055338541666666664	85	1536	71658	23;21;24;31;15;30;24;13;21;13;17;14;9;13;10;9;9;18;8;7;6;5;10;10;10;7;9;13;9;15;9;19;11;5;8;5;7;3;4;5;7;7;4;7;7;12;14;6;7;14;14;15;6;10;15;12;15;13;15;7;13;8;6;9;11;4;2;10;6;5;0;7;6;7;3;3;5;2;2;5;10;9;7;11;4;4;11;12;21;16;14;8;11;11;6;9;15;22;16;13;12;6;6;7;9;9;10;9;6;12;5;5;8;8;8;9;10;6;5;5;6;3;11;6;7;8;7;8;4;5;6;7;8;4;7;9;12;15;9;13;12;12;21;13;25;14;28;14;18;18
TGIF1_M06208_1.94d.bed	0.054945054945054944	10	182	42415	4;4;3;1;1;4;1;0;2;4;0;3;3;3;1;0;2;0;5;0;0;0;2;0;6;2;0;0;5;2;1;1;0;0;1;0;4;2;1;1;0;0;0;2;2;0;4;0;2;0;0;0;1;0;0;0;4;1;0;6;2;0;1;0;0;0;0;5;0;2;0;0;0;0;0;0;0;2;0;0;1;0;0;0;0;0;0;0;1;1;0;0;0;0;0;1;4;2;0;0;4;0;0;0;2;0;2;4;4;0;0;0;0;0;0;0;2;2;0;4;0;0;0;0;3;1;1;1;0;0;0;3;0;2;3;0;1;0;2;2;2;0;2;2;5;4;4;2;1;3
TGIF1_M09245_1.94d.bed	0.054945054945054944	10	182	42034	5;3;3;3;2;4;3;0;0;2;0;2;2;4;1;0;0;2;4;0;0;1;2;0;5;2;0;0;5;1;2;2;1;0;2;0;3;2;0;2;0;0;0;2;4;0;3;2;2;0;0;0;0;0;0;0;4;2;1;6;2;0;2;0;0;0;2;3;0;1;0;0;0;0;0;0;1;1;0;0;2;0;1;0;0;0;0;0;2;1;0;0;1;0;0;2;5;2;1;0;5;0;0;0;2;0;1;2;4;1;0;0;0;0;0;0;1;1;0;4;0;0;0;0;0;2;2;2;1;0;0;2;0;1;0;2;1;0;0;3;2;0;1;1;3;5;2;2;2;1
ZNF74_ZNF74.MEME.bed	0.05466970387243736	24	439	91870	6;7;1;6;6;5;5;4;2;5;7;2;4;5;4;5;6;4;6;3;5;3;4;3;3;4;5;1;2;2;2;1;4;1;1;6;5;2;2;3;2;6;1;1;1;3;0;1;6;1;3;2;4;0;1;1;4;1;0;3;2;3;0;2;4;0;2;2;2;0;0;5;1;2;2;1;0;1;0;0;0;2;5;4;1;2;2;2;0;0;2;3;2;2;2;4;2;2;4;3;3;2;3;2;5;0;3;2;2;2;4;6;2;4;2;5;2;2;5;5;6;4;3;1;4;0;1;4;4;4;3;5;2;2;4;7;4;1;3;2;4;2;7;7;3;6;5;3;4;6
ATOH1_M09441_1.94d.bed	0.05454545454545454	6	110	36092	3;2;1;1;0;1;0;1;0;1;1;0;1;0;1;1;1;0;1;1;2;0;0;0;1;1;1;0;0;0;0;1;1;2;0;0;1;1;2;0;1;1;0;1;0;0;0;1;1;1;2;1;1;0;0;1;2;1;3;1;0;0;0;1;0;0;0;0;1;0;1;0;0;1;0;0;0;0;0;0;0;2;0;0;0;2;0;2;2;1;0;1;0;2;0;1;2;1;0;1;0;0;1;2;1;1;2;2;2;3;0;2;1;1;0;0;1;0;1;0;1;1;1;1;1;0;0;0;0;0;2;2;1;0;3;0;0;1;1;0;0;1;0;0;0;1;0;0;1;2
ZNF232_M06242_1.94d.bed	0.05357142857142857	3	56	32818	1;0;0;0;0;0;0;1;0;1;0;1;0;0;1;0;2;0;0;1;0;2;1;0;0;0;0;0;0;1;1;0;0;1;0;0;0;1;0;0;0;0;1;0;0;1;1;0;0;0;0;0;0;1;0;0;1;1;0;1;0;1;0;1;0;0;0;1;0;0;0;0;1;0;0;0;0;0;0;0;0;0;0;0;0;0;0;0;1;0;1;0;1;0;0;2;1;0;0;0;0;1;2;0;1;0;0;1;1;0;0;2;0;0;2;0;1;1;0;0;0;0;1;2;1;0;0;0;1;0;1;1;0;0;1;0;0;0;0;0;0;1;1;0;0;0;0;0;0;1
POU3F2_M09082_1.94d.bed	0.05357142857142857	6	112	39264	1;0;3;3;1;0;1;0;0;0;0;0;1;3;0;1;0;0;0;1;2;1;1;2;2;0;1;0;0;0;4;2;1;1;0;0;1;0;2;1;1;0;1;0;0;2;0;0;0;1;1;2;0;3;0;0;0;0;1;0;3;0;1;1;0;0;1;0;0;0;0;0;0;0;0;0;0;1;0;2;1;1;0;0;0;1;0;0;1;0;1;2;0;0;1;1;1;0;2;1;0;0;1;0;0;1;2;0;1;2;0;1;0;0;0;2;0;2;1;0;0;1;0;1;1;0;1;0;0;2;0;1;0;2;2;0;0;0;1;0;0;0;0;2;1;3;2;2;1;5
BPTF_M04009_1.94d.bed	0.05333333333333334	12	225	72675	2;2;0;0;0;2;2;0;0;0;3;0;2;2;0;1;2;0;3;1;0;2;3;4;1;3;1;2;3;2;0;3;0;1;1;3;3;0;0;1;3;3;0;2;1;3;0;0;3;3;2;3;2;0;0;3;0;1;3;3;2;1;2;1;3;2;0;0;0;1;2;0;0;0;0;0;3;0;1;1;1;2;0;1;1;1;1;2;0;2;1;1;2;1;0;1;0;1;2;1;0;3;2;1;1;3;1;0;3;3;4;1;1;3;2;3;8;1;0;1;0;3;2;2;3;0;4;2;1;2;0;3;1;2;3;2;1;2;2;4;1;1;1;3;0;2;4;0;1;1
DPRX_M05622_1.94d.bed	0.05263157894736842	2	38	27584	1;0;1;0;0;2;0;0;0;0;0;1;1;1;0;0;0;0;0;0;0;0;1;0;1;0;0;1;2;1;0;1;0;0;0;0;0;0;0;0;0;0;0;0;0;0;0;0;0;2;0;1;0;0;0;0;0;0;0;0;2;0;0;0;0;0;1;0;0;0;0;0;0;0;0;1;0;0;0;0;0;0;0;0;0;0;0;0;0;0;0;0;1;0;0;0;0;0;0;1;0;0;0;0;1;0;0;0;1;0;0;0;1;1;1;0;1;0;1;0;0;0;0;0;0;0;0;1;0;1;0;0;0;0;0;0;1;0;0;0;0;1;0;0;1;0;0;0;0;2
ZNF513_M10396_1.94d.bed	0.05241753276095797	116	2213	264738	14;6;17;12;22;9;24;14;22;25;15;14;23;16;11;30;8;15;12;18;8;9;11;18;10;15;10;17;11;13;12;11;8;16;18;16;7;15;20;11;15;14;14;14;14;11;16;13;8;12;15;18;14;14;8;13;11;15;9;12;6;7;13;3;14;5;10;20;5;8;12;7;5;6;3;7;6;7;6;5;8;11;2;12;9;18;17;11;16;8;14;6;8;7;10;12;17;19;22;14;17;22;14;15;20;14;19;9;16;19;21;20;19;16;25;18;14;24;18;28;20;21;17;27;19;23;24;18;17;12;14;14;16;21;16;16;18;20;31;19;29;12;36;22;…
POU2F2_M06003_1.94d.bed	0.05223880597014925	7	134	47186	1;0;1;1;2;3;1;0;0;0;1;0;1;1;0;0;2;0;1;1;0;2;0;1;1;2;0;0;0;2;0;0;0;0;0;1;1;1;1;3;0;0;0;1;1;1;2;1;0;1;3;0;0;1;0;0;0;0;1;1;2;1;1;0;0;1;0;2;1;0;1;0;0;0;0;0;0;0;1;0;1;0;0;1;1;0;1;0;0;0;2;1;0;3;0;1;0;2;2;2;1;1;0;0;1;0;0;0;1;0;1;0;4;0;3;1;5;1;0;3;2;2;0;0;4;2;3;3;1;0;1;1;1;1;2;2;2;0;2;0;0;1;0;0;1;2;2;1;1;3
BHLHE22_M05582_1.94d.bed	0.05172413793103448	3	58	35793	3;0;1;0;0;1;2;0;0;0;0;0;0;0;0;0;0;1;1;0;0;2;2;0;0;1;2;0;4;1;1;0;0;1;0;0;0;1;0;1;0;0;0;0;0;0;2;1;0;1;2;3;0;0;0;0;0;0;0;0;0;0;0;0;0;1;0;0;0;1;0;0;0;0;0;0;0;0;0;0;1;0;0;0;0;0;0;1;1;2;0;0;1;0;0;1;0;0;0;0;0;0;0;1;1;0;0;0;0;0;0;0;0;0;0;0;0;0;0;0;0;0;0;1;0;1;3;0;0;0;0;0;2;0;0;0;0;0;0;0;0;0;2;0;1;0;0;0;0;2
MEIS1_M09076_1.94d.bed	0.05154639175257732	10	194	43941	4;4;4;3;2;4;2;0;0;6;0;4;2;4;2;0;2;0;6;0;0;0;2;0;6;2;0;0;6;2;2;2;0;0;2;0;2;2;0;2;0;0;0;2;4;0;4;0;2;0;0;0;2;0;0;0;4;2;1;6;2;0;2;0;0;0;2;4;0;2;0;0;0;0;0;1;0;2;0;0;0;0;0;0;0;0;0;0;2;0;0;0;0;0;0;2;4;2;0;0;4;0;0;0;2;0;2;4;4;0;0;0;0;0;0;0;2;0;0;4;0;0;0;0;2;0;2;2;0;0;0;4;0;2;2;0;0;0;2;2;2;0;2;2;2;4;4;2;0;4
ZNF354B_ZNF354B.RCADE.bed	0.05077574047954866	72	1418	58175	22;22;20;27;11;28;21;11;20;13;22;7;9;12;7;11;5;15;9;6;7;6;8;11;8;4;8;12;7;12;10;17;11;7;9;4;6;3;5;7;4;7;7;5;9;9;13;7;9;14;15;13;8;12;15;10;12;13;13;10;14;10;5;9;9;2;1;10;5;6;0;5;6;6;1;3;5;2;4;6;7;5;8;6;7;5;8;12;23;13;15;10;5;10;8;8;12;22;19;15;8;6;4;6;11;11;6;9;3;12;5;4;9;6;9;8;8;5;4;4;6;3;6;6;6;9;7;6;8;4;6;9;5;2;5;5;12;10;4;12;13;12;16;10;25;7;26;12;18;17
ZFP1_M10308_1.94d.bed	0.05045871559633028	11	218	49592	4;3;0;2;3;2;3;4;2;1;2;2;4;0;3;1;1;2;0;0;1;2;1;0;2;2;1;2;7;2;1;5;1;2;1;2;2;0;2;1;0;1;0;0;0;3;2;1;2;1;2;1;0;1;5;1;3;1;0;0;3;1;1;1;0;3;0;1;1;0;0;0;1;1;2;0;0;1;1;0;2;1;0;0;0;1;1;3;0;2;0;1;1;1;1;0;0;0;6;0;0;0;3;1;3;2;3;2;2;1;1;1;2;3;3;0;2;0;3;2;0;1;1;1;1;1;0;4;2;3;1;1;2;3;1;0;3;2;2;1;1;1;2;0;3;2;0;1;5;1
FIGLA_M05705_1.94d.bed	0.05042016806722689	6	119	41062	2;2;2;1;2;1;0;2;0;0;0;0;1;1;1;1;0;2;1;1;2;0;2;3;0;0;1;1;1;1;1;1;0;2;1;0;0;1;1;1;1;1;1;2;1;1;1;2;0;1;0;0;1;1;1;1;0;0;1;0;1;1;0;2;1;0;0;2;0;1;0;0;0;0;1;0;1;0;0;0;0;0;0;3;0;0;0;0;0;0;0;0;0;1;0;0;1;2;0;1;0;1;3;0;0;1;2;0;1;1;0;2;0;2;1;0;0;1;3;0;1;2;1;1;0;1;2;1;0;0;1;0;1;1;0;1;1;3;0;2;0;0;0;2;1;0;0;2;1;2
POU3F2_M10279_1.94d.bed	0.049586776859504134	6	121	44935	1;0;1;2;1;2;1;1;0;0;2;0;1;0;2;2;0;0;1;3;2;0;1;0;0;1;1;3;2;0;1;2;2;0;0;2;1;0;2;1;0;0;0;1;1;1;0;1;0;0;1;0;1;0;1;0;0;0;0;2;0;1;1;3;1;0;0;0;0;1;1;0;0;0;0;0;0;0;0;2;1;0;0;0;1;0;2;0;1;3;1;2;1;0;0;0;0;0;0;1;0;0;2;1;0;1;2;0;1;2;0;0;1;0;1;1;1;0;0;0;0;2;2;2;1;0;1;1;0;3;0;2;1;2;0;0;2;1;1;2;0;1;0;2;2;2;1;0;0;3
MEIS1_M09078_1.94d.bed	0.04950495049504951	10	202	43010	4;4;2;3;2;4;3;0;0;6;0;3;3;4;2;0;2;0;5;0;1;0;2;0;6;2;0;0;4;3;1;0;1;0;2;1;2;2;0;3;0;0;1;2;5;0;4;2;3;0;0;0;2;0;0;2;2;0;1;6;1;0;0;2;1;0;2;3;0;2;0;0;0;0;0;2;0;2;0;0;0;0;0;0;0;0;0;0;2;2;0;0;1;0;0;0;3;3;0;0;1;0;1;1;0;3;0;4;5;0;0;0;0;0;0;0;3;2;2;1;0;0;0;0;2;0;0;3;0;0;0;5;0;2;4;0;0;0;2;4;2;0;2;2;3;4;3;2;0;5
SKOR2_M09135_1.94d.bed	0.04878048780487805	2	41	29616	1;0;0;0;0;0;0;0;0;1;1;0;0;1;0;0;0;0;0;0;0;0;0;1;0;0;0;1;0;0;1;0;2;0;0;0;0;0;1;1;1;0;0;0;0;0;0;0;1;0;2;0;0;1;0;0;0;1;0;0;0;1;0;0;0;0;2;0;0;0;0;0;0;0;1;0;0;0;0;0;0;0;0;0;0;0;0;0;0;0;0;0;0;1;0;0;1;1;0;1;0;0;2;1;0;0;0;0;0;1;0;0;1;0;0;0;1;1;0;0;0;0;1;1;0;0;0;0;0;1;0;0;0;0;1;0;0;0;0;0;0;1;0;1;0;0;0;0;1;1
POU5F1B_M06020_1.94d.bed	0.04854368932038835	5	103	39416	2;1;2;0;2;1;1;0;0;1;0;1;0;0;2;0;0;0;0;0;0;2;0;2;1;1;1;0;0;0;1;1;0;0;0;1;3;1;0;6;0;1;0;0;2;1;1;0;0;0;2;0;0;0;0;0;0;0;2;0;2;0;1;0;0;1;0;3;0;1;0;1;0;0;0;0;0;1;0;0;0;1;0;1;2;0;0;1;0;0;0;0;0;0;1;1;0;0;2;2;2;0;0;0;1;1;0;0;0;0;0;0;1;1;1;1;0;2;1;2;3;0;1;0;1;2;3;2;0;0;0;2;1;0;1;1;0;0;0;2;0;0;0;1;0;1;1;0;0;4
DMRT3_M00894_1.94d.bed	0.047619047619047616	3	63	31830	4;0;0;0;0;1;1;0;1;0;0;0;0;1;0;0;0;0;0;1;1;0;0;1;0;1;1;0;1;0;0;1;1;1;1;0;0;0;1;1;0;0;1;2;0;0;0;0;0;0;1;0;1;0;0;0;0;1;0;0;0;0;1;1;0;0;0;0;1;0;0;0;0;0;0;0;0;0;0;0;0;1;0;0;0;0;0;0;0;0;0;0;0;1;0;0;1;0;0;1;1;0;2;1;0;0;1;1;0;0;0;0;3;0;1;1;0;0;0;1;1;0;1;1;0;1;0;3;0;0;1;0;0;0;0;0;1;2;0;0;0;2;0;1;2;0;0;0;0;1
FOXP3_M08699_1.94d.bed	0.045454545454545456	2	44	33538	2;1;0;0;1;0;0;1;0;1;1;1;0;0;1;1;0;0;1;1;0;1;0;0;0;0;1;0;1;0;2;0;0;1;0;0;0;0;0;0;1;0;0;1;0;2;0;0;0;0;0;0;0;0;0;0;0;1;0;1;0;0;0;0;0;0;0;0;0;0;0;0;0;0;0;0;1;0;0;0;0;0;0;0;1;1;0;0;0;0;0;0;0;0;1;0;3;0;1;0;0;0;0;0;0;0;0;0;0;0;0;0;0;0;0;0;0;0;1;1;0;0;0;0;0;0;0;1;1;0;0;0;1;0;1;0;0;0;0;1;0;0;0;0;1;0;1;0;0;2
MGA_M05904_1.94d.bed	0.0449438202247191	4	89	33498	3;0;0;1;0;0;1;1;0;2;0;2;0;0;0;1;0;1;0;4;0;0;0;0;0;0;0;2;0;0;0;0;0;0;2;0;1;0;2;2;2;0;0;0;0;0;2;0;0;0;1;1;0;0;0;0;0;0;0;0;0;0;0;2;2;0;0;1;0;0;0;1;0;0;1;0;0;0;0;0;0;0;0;0;0;0;2;2;0;0;0;0;0;2;0;2;0;1;0;0;1;0;1;1;2;2;2;0;0;0;0;0;0;0;2;2;0;0;2;0;0;2;1;0;2;0;0;0;3;0;0;2;2;0;0;0;1;0;0;0;1;1;1;0;2;1;3;1;1;2
ZNF334_ZNF334.RCADE.bed	0.04484304932735426	10	223	60073	3;2;1;1;4;4;2;3;3;0;4;3;4;3;2;1;4;2;3;2;1;2;1;1;3;3;2;2;1;0;3;0;2;3;1;2;1;0;1;5;1;3;2;0;0;2;2;1;3;1;5;0;5;0;1;1;1;1;3;2;1;0;0;3;1;1;0;0;0;0;0;0;1;1;1;1;0;1;0;1;1;2;0;2;0;2;0;1;0;1;1;0;2;1;0;2;0;3;0;2;1;0;1;1;0;3;1;1;0;1;1;0;1;3;1;0;1;0;2;3;0;2;2;1;6;0;1;2;2;5;3;0;1;3;3;1;1;2;2;0;2;2;3;0;3;0;2;0;0;1
ZNF324_M10329_1.94d.bed	0.044642857142857144	20	448	67318	6;3;5;3;4;0;3;4;6;2;5;5;2;2;6;5;3;4;4;6;3;4;1;1;0;2;2;4;4;3;3;5;3;7;3;6;5;2;4;4;2;2;3;0;1;5;1;5;3;3;1;2;0;6;4;1;2;3;0;2;1;1;4;1;5;2;1;0;5;1;1;1;1;1;1;2;0;1;1;1;0;2;1;3;1;1;1;1;1;3;4;1;1;3;5;1;3;2;5;2;4;1;1;3;3;8;3;3;4;3;2;3;6;3;2;8;4;3;0;5;2;4;5;5;4;4;3;7;2;4;1;2;2;0;4;5;3;4;5;4;7;3;4;8;1;4;3;5;4;7
FOXJ2_M05730_1.94d.bed	0.044444444444444446	6	135	44482	2;0;3;2;2;2;0;1;3;1;2;1;0;1;1;1;2;0;1;1;4;2;1;0;1;0;1;0;0;0;1;1;1;0;2;1;1;1;1;0;0;1;1;2;2;1;0;1;1;2;2;1;0;0;0;0;0;0;0;0;0;0;0;0;2;0;0;1;1;0;1;1;0;0;0;0;0;0;0;0;0;0;1;1;2;0;0;1;1;1;1;1;1;1;0;1;1;1;1;4;0;0;1;0;0;0;0;0;2;0;2;2;0;0;1;2;1;2;0;0;2;1;1;0;2;1;1;1;1;1;3;0;0;2;0;2;2;2;1;0;0;1;0;5;2;2;1;0;2;2
ZNF570_ZNF570.RCADE.bed	0.044444444444444446	18	405	87596	7;5;2;3;1;1;3;4;5;4;1;4;3;7;4;1;2;4;4;2;2;6;2;5;6;2;2;5;1;2;2;3;1;2;1;2;3;3;4;2;2;4;7;2;1;2;2;1;2;4;2;1;4;2;2;4;0;1;0;3;3;1;4;4;2;1;2;2;1;1;0;0;0;1;0;1;1;1;2;2;2;1;2;1;0;3;1;6;3;0;5;2;2;2;5;2;1;3;4;4;2;3;1;4;2;1;2;4;3;3;2;2;9;0;1;4;1;5;4;0;3;2;3;3;4;2;6;5;3;1;0;4;4;1;1;3;5;4;4;3;5;3;5;6;2;6;0;5;8;3
POU1F1_M05999_1.94d.bed	0.043795620437956206	6	137	42628	1;2;4;1;0;1;1;0;0;2;0;1;1;2;1;0;0;0;0;1;1;1;0;1;1;2;1;2;1;1;2;1;1;1;1;1;2;0;3;1;0;0;1;0;1;1;1;0;1;1;1;1;1;0;1;1;1;0;1;2;0;0;3;2;0;1;0;0;0;0;1;0;0;0;0;0;1;0;2;0;1;0;0;1;2;1;1;1;0;0;2;3;0;1;1;2;1;0;1;2;0;0;1;0;0;1;4;0;1;1;1;1;2;0;0;2;1;1;2;0;1;2;0;1;2;0;0;3;0;1;1;2;0;2;1;0;0;1;0;0;0;0;0;2;0;3;1;2;1;5
ZNF35_M07124_1.94d.bed	0.043478260869565216	15	345	81279	3;1;2;4;4;2;2;3;2;2;2;0;5;5;4;2;4;5;5;4;4;2;3;1;6;4;1;2;3;1;4;0;0;5;2;2;2;1;1;3;4;0;0;1;3;0;2;3;2;3;6;2;4;1;2;1;2;3;6;0;6;1;2;1;0;0;0;1;1;1;3;1;0;1;0;0;0;0;2;1;2;1;0;3;0;3;3;1;2;0;1;2;3;4;1;3;2;1;1;3;3;2;2;3;1;2;5;3;3;1;1;6;2;0;1;4;3;7;3;2;3;1;1;1;3;2;1;0;3;5;2;2;4;7;1;3;1;0;5;1;3;2;4;2;5;4;1;3;5;5
ZNF785_ZNF785.MEME.bed	0.04281894436101242	1169	27301	2764196	219;180;224;237;224;229;256;293;257;199;227;236;181;217;222;250;225;202;237;158;152;191;178;164;193;238;184;119;156;92;129;199;185;208;167;203;255;184;198;211;240;205;233;224;184;220;227;181;138;150;175;154;139;191;211;96;91;147;163;147;192;178;179;164;134;94;47;73;120;71;64;109;71;47;70;35;18;34;67;77;81;105;103;117;133;152;161;134;109;135;129;204;202;171;201;200;205;201;257;287;227;172;200;271;…
ZNF3_ZNF3.RCADE.bed	0.04276315789473684	39	912	123003	7;7;8;6;8;10;14;2;11;5;8;8;6;2;5;11;9;3;9;10;15;9;13;3;6;2;4;10;4;13;13;17;12;7;13;10;16;6;9;7;10;9;3;3;11;10;11;9;3;13;5;2;4;1;9;9;7;3;1;3;2;5;2;3;0;6;3;3;2;0;3;0;2;2;2;3;3;3;3;1;2;5;4;10;5;0;3;7;7;3;2;1;5;4;3;7;13;7;5;8;8;16;14;6;5;9;6;3;16;8;5;7;3;8;12;3;3;4;3;6;9;3;3;7;1;7;3;4;7;4;6;4;10;5;6;9;3;3;1;5;3;4;8;7;3;5;4;6;6;7
TGIF1_M09253_1.94d.bed	0.042682926829268296	7	164	41885	4;2;1;3;2;4;2;0;1;7;0;4;0;4;2;0;0;0;6;0;1;0;2;0;4;2;0;0;7;0;1;1;0;0;2;0;3;2;1;2;0;0;0;2;4;0;2;0;2;0;0;0;2;0;0;0;4;1;1;6;2;0;1;0;0;0;3;3;1;1;0;0;0;0;0;1;0;0;0;0;0;0;0;0;0;0;0;0;2;0;0;1;0;0;0;1;4;2;0;0;3;0;0;0;2;0;0;4;2;0;0;0;1;1;0;0;0;0;0;4;0;0;0;0;0;0;1;2;0;1;0;4;0;1;2;0;1;0;0;2;2;0;0;0;0;4;4;2;0;4
FOXL1_M05736_1.94d.bed	0.04216867469879518	7	166	45632	3;2;1;1;1;0;4;1;4;0;0;1;1;1;3;0;2;0;3;1;2;0;0;0;0;1;1;2;1;1;2;1;1;1;2;0;1;1;0;0;1;1;1;1;4;1;3;1;0;0;0;1;0;1;0;3;3;1;2;1;0;0;1;0;0;3;0;0;0;0;1;0;0;2;0;1;0;0;1;1;0;0;0;2;0;4;4;1;4;0;4;1;2;1;1;1;1;1;0;0;0;2;0;1;0;2;2;1;1;1;0;1;0;0;1;0;1;2;1;2;2;0;1;3;3;1;2;4;0;3;1;1;0;2;3;0;1;0;1;0;1;0;2;0;3;1;0;2;0;2
ALX4_M05562_1.94d.bed	0.041666666666666664	2	48	31622	1;1;0;1;0;1;0;0;0;0;0;0;0;0;0;0;0;2;0;1;1;1;0;1;1;0;1;0;2;0;0;0;0;0;1;0;1;0;2;0;0;0;1;0;0;0;1;0;1;0;1;0;0;0;0;0;0;0;0;0;1;0;0;0;0;0;0;0;0;0;0;0;0;0;0;1;0;0;0;0;0;0;0;1;0;0;0;1;0;0;0;0;0;0;0;0;2;0;1;0;0;1;1;0;0;1;0;0;1;0;1;0;0;0;1;0;0;0;0;0;0;0;1;1;1;1;0;0;0;0;3;1;0;0;0;0;0;0;0;0;1;0;2;0;0;0;0;0;0;1
SOX15_M06094_1.94d.bed	0.04065040650406504	5	123	36440	2;1;1;3;0;1;2;2;1;0;1;0;1;2;0;1;0;0;0;0;0;0;0;1;1;4;2;1;3;1;2;1;0;1;1;1;5;0;1;0;3;1;0;2;1;0;2;0;2;1;0;0;1;1;0;1;0;0;2;0;0;0;2;1;1;2;0;0;0;1;0;0;0;0;0;0;1;0;1;0;1;0;1;2;0;2;0;0;0;0;1;1;0;1;2;0;0;0;0;1;3;0;0;0;1;0;2;0;1;1;0;2;0;2;2;0;0;2;1;1;0;0;0;4;0;4;0;0;0;1;1;0;1;1;1;0;0;0;1;0;2;3;0;0;1;0;0;1;0;2
POU4F1_M09918_1.94d.bed	0.04054054054054054	3	74	37593	2;3;1;0;1;2;1;1;1;0;0;0;1;0;1;2;0;1;1;0;2;1;0;1;0;1;0;1;0;1;0;1;1;1;1;1;1;2;0;0;0;0;0;1;0;2;0;0;0;0;3;1;0;0;1;0;0;1;1;0;0;0;2;0;0;1;0;0;1;1;0;0;0;0;0;0;0;0;0;0;0;0;0;0;0;0;0;0;0;0;0;0;0;0;1;1;0;2;0;0;1;0;1;1;0;1;1;1;0;0;0;0;1;0;1;0;0;0;2;1;0;0;0;0;0;0;0;0;0;1;0;0;1;0;0;2;1;2;0;0;1;0;0;0;0;0;1;0;0;1
FOXI1_M08681_1.94d.bed	0.03773584905660377	4	106	38442	2;1;1;1;1;1;0;1;0;1;1;1;2;2;1;2;1;1;1;0;0;1;0;1;1;1;0;0;1;3;1;0;2;1;3;0;1;1;1;0;1;1;2;0;0;0;1;0;0;0;0;0;1;0;0;1;0;1;1;1;0;0;0;1;1;0;0;0;1;0;0;0;0;0;0;0;0;0;0;0;1;1;1;0;0;1;2;1;2;1;1;0;1;0;0;2;1;1;0;1;1;0;3;0;0;1;0;0;0;0;0;0;0;0;0;0;0;1;1;0;0;1;2;1;1;1;2;0;0;1;1;1;0;1;1;1;0;0;0;1;1;0;1;2;3;2;1;1;0;3
SOX2_M06107_1.94d.bed	0.0375	3	80	36133	2;0;0;2;0;0;4;0;0;0;1;0;0;2;0;0;0;0;0;0;1;1;0;2;1;2;0;1;1;1;0;0;0;0;1;1;1;1;1;0;2;1;0;1;1;0;1;0;1;1;0;0;0;0;0;1;0;0;0;1;0;0;2;1;0;0;0;0;0;1;0;0;0;0;0;0;0;0;0;0;1;0;0;1;0;2;0;0;0;0;1;0;2;1;1;0;0;0;0;0;2;0;0;0;2;0;2;0;0;1;1;0;0;1;1;0;0;1;1;0;0;0;1;2;0;3;0;0;0;1;0;1;0;1;1;0;0;1;0;0;0;3;1;0;0;0;0;1;1;1
CDX1_M08520_1.94d.bed	0.037037037037037035	3	81	35085	2;0;0;1;1;0;0;0;2;2;0;0;1;1;1;1;3;1;0;1;0;0;0;0;0;2;0;1;1;1;0;0;0;0;1;1;1;1;1;0;0;1;0;0;1;1;1;1;0;2;0;0;0;0;2;1;1;2;1;0;0;0;0;0;0;0;0;0;0;0;0;1;0;0;0;0;0;0;0;1;0;0;0;0;0;0;1;0;0;1;1;0;0;0;0;0;0;0;1;0;1;0;1;0;0;1;0;1;2;2;0;1;0;1;0;0;1;1;1;1;0;2;0;0;1;1;0;0;0;0;2;0;1;0;1;0;1;0;1;1;0;3;0;0;2;0;0;1;0;2
NR4A2_M05962_1.94d.bed	0.03614457831325301	3	83	34380	3;1;0;2;0;0;0;0;2;2;1;1;1;0;0;2;1;0;2;0;2;1;0;2;0;0;0;0;2;0;0;0;1;0;0;0;0;0;1;0;0;1;1;2;0;2;1;0;2;1;1;1;1;1;3;0;0;0;1;1;0;0;0;0;0;0;0;0;0;0;1;0;1;0;0;0;0;0;0;0;0;0;0;0;0;0;1;2;0;1;0;2;0;0;0;0;0;0;1;0;1;0;0;0;0;0;0;0;0;0;1;0;1;1;0;0;0;0;0;0;2;0;0;0;0;2;0;0;1;0;0;3;1;0;1;2;0;0;0;0;0;1;0;0;1;3;1;0;2;3
POU3F1_M06006_1.94d.bed	0.03597122302158273	5	139	49517	2;1;1;4;1;1;3;2;1;1;2;0;0;0;1;1;1;0;0;4;2;0;0;2;0;2;1;1;0;0;1;1;0;1;0;2;0;0;1;1;0;0;1;2;1;2;0;0;0;2;0;0;0;2;1;1;0;0;0;1;0;0;0;2;2;0;0;0;0;1;0;0;0;0;0;0;0;0;1;2;0;0;0;0;1;0;0;0;1;1;2;1;0;0;0;0;3;0;0;2;1;0;1;1;0;1;3;0;2;3;1;2;0;1;1;2;1;0;0;0;0;3;2;3;2;1;2;2;0;2;0;2;1;1;0;0;1;1;1;1;2;1;0;2;3;2;2;2;0;6
PROP1_M06027_1.94d.bed	0.03571428571428571	1	28	31138	1;0;0;0;0;0;0;0;0;0;0;1;0;0;2;1;0;0;0;1;0;0;1;0;1;0;0;0;0;0;0;0;0;0;0;0;0;0;0;0;0;1;0;0;0;0;0;1;0;0;0;1;0;0;0;0;0;0;0;0;0;1;0;0;0;0;0;0;0;0;0;0;0;0;0;0;0;0;0;0;0;0;0;0;0;0;0;0;0;0;0;0;0;0;0;0;0;0;0;1;0;0;0;1;0;0;0;0;1;1;0;0;0;1;1;2;0;0;0;0;0;0;0;0;0;2;0;0;1;0;0;1;0;0;0;0;0;0;0;0;0;0;0;1;0;1;0;0;0;1
PHOX2B_M05991_1.94d.bed	0.03571428571428571	1	28	31138	1;0;0;0;0;0;0;0;0;0;0;1;0;0;2;1;0;0;0;1;0;0;1;0;1;0;0;0;0;0;0;0;0;0;0;0;0;0;0;0;0;1;0;0;0;0;0;1;0;0;0;1;0;0;0;0;0;0;0;0;0;1;0;0;0;0;0;0;0;0;0;0;0;0;0;0;0;0;0;0;0;0;0;0;0;0;0;0;0;0;0;0;0;0;0;0;0;0;0;1;0;0;0;1;0;0;0;0;1;1;0;0;0;1;1;2;0;0;0;0;0;0;0;0;0;2;0;0;1;0;0;1;0;0;0;0;0;0;0;0;0;0;0;1;0;1;0;0;0;1
MECOM_M06525_1.94d.bed	0.03496503496503497	5	143	40433	5;2;2;0;2;3;0;1;1;2;1;1;0;0;0;2;1;2;0;2;0;2;0;0;1;0;3;1;4;3;2;2;0;0;1;2;1;1;2;2;0;1;0;2;2;2;1;1;0;2;0;2;2;1;0;0;0;1;0;0;1;0;0;1;1;0;0;0;2;0;1;0;0;0;1;0;0;0;0;0;0;0;0;1;0;0;0;1;0;0;0;0;1;0;0;3;0;1;0;1;0;3;1;2;0;1;0;1;2;1;1;0;1;0;0;2;1;0;2;0;3;3;0;1;1;0;1;1;1;1;0;1;2;1;3;2;1;2;1;3;0;1;0;1;1;1;2;1;1;2
LCOR_M02074_1.94d.bed	0.03488372093023256	3	86	32621	2;1;1;1;1;0;0;0;0;1;1;1;2;2;2;1;1;0;1;1;1;0;1;0;0;1;1;1;0;0;1;1;2;0;0;0;2;0;0;1;0;1;1;0;0;0;1;1;0;0;1;0;0;0;0;0;1;1;1;0;1;0;2;0;0;2;0;0;0;0;0;1;0;0;0;1;0;0;0;0;0;0;0;0;1;0;0;1;0;0;1;0;0;0;1;0;0;2;0;0;1;0;0;1;0;1;0;1;1;0;2;0;1;2;2;0;0;1;0;0;2;1;2;1;1;0;1;0;0;1;0;0;1;1;1;0;1;0;0;0;0;1;1;1;2;0;0;0;0;2
ZNF627_ZNF627.RCADE.bed	0.03361344537815126	4	119	42384	4;0;1;2;3;1;1;0;1;0;0;0;2;1;0;2;1;1;1;1;2;1;0;0;0;3;2;1;1;0;1;3;0;3;1;1;2;1;1;2;1;1;1;0;0;1;0;0;0;0;1;1;0;0;1;1;2;0;1;1;0;0;0;0;0;0;0;0;0;0;0;0;0;0;0;1;0;0;0;1;0;0;1;0;1;1;0;0;0;1;0;1;1;0;1;0;3;1;1;0;1;0;3;0;2;1;1;3;1;1;1;0;1;1;0;0;0;0;0;2;0;0;0;1;0;1;2;1;2;1;0;1;1;1;3;1;0;2;0;1;2;0;0;1;0;1;0;0;0;5
POU3F2_M06009_1.94d.bed	0.032520325203252036	4	123	44575	2;0;3;2;0;1;1;0;1;3;0;0;0;1;2;1;1;0;1;0;2;1;0;2;2;1;2;0;0;0;2;1;1;1;0;2;2;1;1;0;0;0;1;2;0;1;0;0;0;1;0;0;0;2;0;0;0;1;1;1;0;0;0;2;1;0;1;0;0;0;0;0;0;0;0;0;0;0;1;1;0;0;0;1;1;0;0;0;0;1;1;2;0;0;1;0;2;0;0;1;2;0;1;0;0;1;2;1;2;2;2;1;0;1;0;1;2;1;1;0;0;1;1;3;1;1;2;0;0;0;1;2;2;0;0;0;0;1;1;0;2;1;0;2;0;4;3;1;1;6
ARGFX_M09430_1.94d.bed	0.03225806451612903	3	93	36297	1;1;2;2;1;1;2;1;1;0;2;0;0;0;2;0;0;0;1;1;1;0;0;1;1;2;0;0;1;2;1;0;1;0;0;0;2;1;0;2;1;1;0;1;2;0;0;1;0;1;0;1;0;0;0;1;0;0;0;1;1;1;0;0;0;0;0;0;0;0;0;0;0;0;0;0;2;0;0;0;0;0;0;0;1;0;0;1;2;1;0;0;2;1;0;0;2;0;0;1;0;2;1;1;1;0;0;0;0;2;0;1;1;1;1;1;0;0;1;0;1;0;1;1;1;1;2;1;0;0;2;0;1;0;0;1;1;1;0;0;0;0;2;0;1;1;0;1;0;2
POU4F1_M09911_1.94d.bed	0.031746031746031744	2	63	36349	3;0;2;0;4;0;0;1;0;0;0;0;3;0;4;0;2;0;4;0;4;0;0;1;0;0;2;1;0;0;0;0;2;0;0;0;0;1;0;0;0;0;0;0;0;0;0;0;0;0;2;2;0;0;0;1;0;0;0;0;0;0;3;2;0;0;0;0;0;0;0;0;0;0;0;0;0;0;1;0;0;0;0;0;0;0;0;0;0;0;0;0;2;0;0;0;0;0;0;0;0;0;2;0;0;0;1;0;2;0;0;0;0;0;2;2;0;0;0;0;0;0;0;0;1;0;0;0;0;0;0;0;0;0;0;0;0;0;0;0;0;2;0;2;0;0;0;0;0;1
ARX_M05566_1.94d.bed	0.03125	3	96	37459	1;1;0;2;1;1;1;1;2;0;2;0;0;0;3;0;0;0;0;1;2;0;0;1;0;1;1;0;0;3;0;0;1;0;0;1;1;1;1;2;2;0;0;0;3;1;0;0;1;1;0;2;0;0;0;1;0;0;0;0;0;2;0;0;0;0;1;0;0;0;0;0;0;0;0;0;2;0;0;0;0;0;0;0;1;0;0;0;2;0;0;0;1;1;0;0;0;4;0;1;0;1;1;2;1;0;1;1;0;3;1;0;2;3;1;0;2;0;1;1;0;0;0;2;1;2;3;1;0;0;0;0;1;1;0;1;0;0;0;0;0;1;0;1;1;0;1;0;0;1
IRF6_M08835_1.94d.bed	0.030303030303030304	1	33	27794	2;2;1;0;0;0;0;0;1;0;1;0;1;0;0;0;2;0;2;1;0;0;0;0;0;0;3;0;0;1;0;0;0;0;0;0;0;1;0;0;0;0;0;0;1;0;0;0;2;0;0;0;0;0;0;0;0;0;0;0;1;0;0;0;1;0;0;0;0;0;0;0;0;0;0;0;0;0;0;0;0;0;0;0;0;0;0;1;0;0;0;0;0;1;0;0;0;0;0;0;0;0;1;0;0;0;0;0;0;0;0;0;0;0;0;0;0;0;0;0;0;2;1;0;0;0;0;0;0;0;0;0;0;0;0;0;0;0;0;0;0;2;0;0;0;0;0;0;0;1
LHX6_M09778_1.94d.bed	0.029411764705882353	1	34	31102	2;0;0;0;0;0;1;0;0;0;0;1;0;0;0;0;0;0;0;2;0;0;0;0;0;0;0;0;2;0;2;0;0;0;2;0;0;0;0;0;0;0;0;0;0;0;0;0;0;0;0;0;0;0;0;0;0;1;2;0;0;0;1;0;0;0;0;0;0;0;0;0;0;0;0;0;0;0;0;0;0;0;0;0;0;0;0;0;0;0;0;0;0;0;0;0;1;0;0;0;0;0;0;0;0;0;0;2;0;0;0;0;0;0;1;1;2;0;0;2;0;0;0;0;0;2;1;2;0;0;0;0;0;0;0;0;0;0;0;0;0;0;0;2;0;0;0;0;0;1
ZFP82_M10394_1.94d.bed	0.028368794326241134	8	282	72842	3;2;2;2;1;3;4;4;2;4;2;1;3;3;3;1;1;3;2;2;2;1;0;2;2;4;2;3;3;1;5;2;2;1;2;2;4;2;3;3;3;1;3;1;0;0;0;6;0;1;3;3;1;0;1;1;1;0;0;4;1;1;1;0;0;1;1;0;0;0;0;2;0;1;1;0;0;0;2;0;0;0;1;0;1;1;1;1;0;2;2;3;0;1;3;3;2;1;6;1;2;1;2;2;2;1;1;3;1;1;3;3;3;2;3;1;3;1;2;6;4;3;1;3;1;5;2;3;4;2;4;1;3;3;2;2;0;3;0;3;1;1;1;2;5;1;3;5;2;5
POU3F3_M06012_1.94d.bed	0.02666666666666667	2	75	34220	2;1;0;2;0;1;2;0;0;1;1;1;0;2;0;0;0;0;1;0;0;1;1;0;2;0;0;1;0;1;1;0;1;0;1;1;0;1;1;1;2;1;0;0;1;1;0;0;0;0;1;1;0;0;0;0;0;0;0;0;2;1;0;0;1;0;0;0;0;1;0;0;0;0;0;0;0;0;0;0;0;0;0;0;0;0;0;1;0;0;0;0;0;1;2;0;0;0;0;1;2;0;1;1;0;1;0;0;0;0;0;0;1;0;0;1;1;1;1;0;1;0;2;0;0;0;0;1;1;0;0;1;1;1;1;0;0;0;2;0;1;0;2;0;0;0;2;1;1;2
FOXR1_M08703_1.94d.bed	0.02360248447204969	19	805	160276	5;9;7;13;5;10;4;12;7;11;11;18;4;6;5;4;14;4;4;7;11;6;9;4;6;2;3;10;9;3;4;9;5;4;6;9;10;8;5;6;6;11;4;8;10;8;7;5;5;6;4;7;2;2;5;4;3;2;1;0;0;2;2;1;3;1;1;2;4;0;0;0;1;2;0;1;0;2;0;1;2;2;4;1;2;2;1;3;6;4;5;5;3;6;7;5;8;3;7;6;2;6;7;3;3;5;6;4;4;8;8;3;3;1;3;4;3;3;6;3;3;8;9;7;5;4;7;10;5;8;6;6;9;8;9;7;12;10;13;8;5;9;1;5;9;9;10;7;9;7
FOXO1_M05738_1.94d.bed	0.021505376344086023	2	93	38397	1;0;0;0;0;1;2;0;2;1;0;0;0;8;0;0;2;2;2;0;1;1;0;0;2;1;0;0;0;0;0;1;0;0;0;0;0;0;2;0;0;3;0;0;0;3;0;0;0;0;0;2;0;0;0;0;1;0;0;0;0;0;4;0;0;4;0;0;0;0;0;0;1;0;0;0;0;0;0;0;0;0;0;0;1;0;0;0;0;0;0;0;0;1;0;0;0;0;0;2;0;0;2;0;1;0;0;2;0;1;0;6;1;1;0;0;1;2;0;1;2;0;1;0;3;2;0;0;1;0;0;0;2;0;2;2;0;1;0;0;1;0;0;0;3;0;0;1;0;2
SOX18_M06097_1.94d.bed	0.018691588785046728	2	107	37513	3;0;0;3;1;1;5;0;0;0;1;0;2;1;0;0;0;0;1;0;0;0;0;2;0;3;1;1;1;1;0;0;0;0;0;2;4;1;1;0;0;0;0;3;2;1;0;0;2;0;0;1;0;0;0;1;1;1;2;1;0;2;3;0;1;0;0;0;0;0;0;0;0;0;0;0;0;0;0;0;1;0;0;2;1;2;0;0;0;0;1;2;0;2;1;2;0;0;1;0;2;0;0;0;1;0;2;0;2;1;0;0;1;0;1;0;0;1;0;0;0;0;0;0;1;2;0;0;1;2;2;0;0;1;1;1;2;1;0;0;1;1;1;1;0;0;2;1;1;2
FOXO6_M05746_1.94d.bed	0.012345679012345678	1	81	36641	1;0;0;1;0;1;2;0;2;0;0;0;0;8;0;1;1;2;2;0;1;1;0;0;1;2;0;0;0;0;0;1;0;1;0;0;1;0;1;0;0;2;0;0;0;2;1;0;0;0;0;3;0;0;0;0;1;0;0;0;0;0;2;0;0;4;0;0;0;0;0;0;0;0;0;0;0;0;0;0;0;0;0;0;0;0;0;0;0;0;0;0;0;1;0;0;0;1;0;2;0;0;2;0;0;0;0;1;0;0;0;3;0;0;0;1;0;4;1;0;2;0;0;0;1;1;0;0;0;0;0;0;2;0;1;2;0;2;1;0;0;0;0;0;4;0;0;0;0;3
