# Supplementary material for: The MUC5B-associated variant rs35705950 resides within an enhancer subject to lineage- and disease-dependent epigenetic remodeling
Source: JCI Insight. 2021 Jan 25;6(2):e144294. doi: 10.1172/jci.insight.144294 (PMC7934873; doi:10.1172/jci.insight.144294)
Supplement: Supplemental Data Set 2 [file jciinsight-6-144294-s077.zip › best_curated_Human_TFs_p1e-6_grch38/B2B30PROseq.tfit_merged_md_scores.txt]

HSFY2_M05845_1.94d.bed	1.0	1	1	19001	0;0;0;0;0;0;0;0;0;0;0;0;0;0;0;0;0;0;0;0;0;0;0;0;0;0;0;0;0;0;0;0;0;0;0;0;0;0;0;0;0;0;0;0;0;0;0;0;0;0;0;0;0;0;0;0;0;0;0;0;0;0;0;0;0;0;0;0;0;0;0;0;0;0;0;0;0;0;0;0;0;0;0;0;0;0;0;0;0;0;0;0;0;0;0;0;0;0;0;0;0;0;0;0;0;0;0;0;0;0;0;0;0;0;0;0;0;0;0;0;0;0;0;0;0;0;0;0;0;0;0;0;0;0;0;0;0;0;0;0;0;0;0;0;0;0;0;0;0;0
SIX1_M09131_1.94d.bed	0.6	6	10	20624	1;0;0;0;0;0;0;0;0;0;0;0;0;0;0;0;0;0;0;0;0;0;0;0;0;0;0;0;0;0;0;0;0;0;0;0;0;0;0;0;0;0;0;0;0;0;0;0;0;0;0;0;0;0;0;0;0;1;0;0;0;0;0;2;1;0;0;0;0;0;0;0;0;2;0;0;0;0;0;0;0;0;0;0;0;0;0;0;0;0;0;0;0;0;0;0;0;0;0;0;0;0;1;0;0;0;0;0;0;0;0;0;0;0;0;0;0;0;0;0;0;0;0;0;0;0;0;0;0;0;0;0;0;0;0;0;0;0;0;0;0;0;0;0;0;0;0;0;0;1
ZBED1_M09284_1.94d.bed	0.5384615384615384	7	13	20081	1;0;0;0;0;0;0;0;0;0;0;0;0;0;0;0;0;0;0;0;0;0;0;0;0;0;0;0;0;0;2;0;0;0;0;0;0;0;0;0;0;0;0;0;0;0;0;0;0;0;0;0;0;4;0;0;0;0;0;0;2;0;0;0;0;0;0;0;0;0;0;0;0;0;0;0;0;0;0;0;0;0;0;0;0;0;0;0;0;0;0;0;0;0;0;0;0;0;0;0;0;0;0;0;0;0;0;0;0;0;0;0;0;0;0;0;0;0;0;0;0;0;0;0;0;0;0;0;0;0;0;0;0;0;0;0;0;1;0;0;0;0;0;0;0;0;0;0;0;2
ZBED1_M06233_1.94d.bed	0.5	5	10	20009	2;0;0;0;0;0;0;0;0;0;0;0;0;0;0;0;0;0;0;0;0;0;0;0;0;0;0;0;2;0;0;0;0;0;0;0;0;2;0;0;0;0;0;0;0;0;0;0;0;0;0;0;0;0;0;0;0;0;0;0;0;0;0;0;0;0;0;0;0;0;0;0;0;0;0;0;0;0;0;0;0;0;0;0;0;0;0;0;0;0;0;0;0;0;0;0;0;0;0;0;0;0;0;0;0;0;0;0;0;0;0;0;0;0;0;0;0;0;0;0;0;0;0;0;0;0;0;0;0;0;0;0;0;0;1;0;0;0;0;0;0;0;0;0;0;0;0;0;0;2
GATA1_M08711_1.94d.bed	0.5	3	6	19513	2;0;0;0;0;0;0;0;0;0;0;0;0;0;0;0;0;0;0;0;0;0;0;0;0;0;0;0;0;0;0;0;0;0;0;0;0;0;0;0;0;0;0;0;0;0;0;0;0;0;0;0;0;0;0;0;0;0;0;0;0;0;0;0;0;0;0;0;0;0;0;0;0;0;0;0;1;0;0;0;0;0;0;0;0;0;0;0;0;0;0;0;0;0;0;0;0;0;0;0;0;0;0;0;0;0;0;0;0;0;0;0;0;0;0;0;0;0;0;0;0;0;0;0;0;0;0;0;0;0;0;0;0;0;0;0;0;0;0;0;0;0;0;0;0;0;0;0;1;1
ZNF385D_M09365_1.94d.bed	0.47058823529411764	24	51	19709	2;0;0;0;0;0;0;0;0;0;0;0;0;0;0;0;0;0;0;0;0;0;0;0;0;0;0;0;0;0;0;0;0;0;0;0;0;0;0;2;2;0;0;0;0;0;0;0;0;0;0;0;0;0;0;2;0;2;0;0;0;0;0;4;0;0;0;0;0;0;0;0;0;0;0;0;0;0;0;0;0;0;0;2;0;0;0;0;0;0;0;2;0;2;0;0;0;0;2;0;0;2;2;0;0;4;2;0;0;2;0;0;0;0;4;3;0;2;0;0;0;0;0;0;0;0;0;0;0;2;0;0;0;0;0;0;0;0;1;2;0;0;0;0;0;0;0;0;0;2
ONECUT1_M09023_1.94d.bed	0.45454545454545453	5	11	19941	1;0;0;0;0;0;0;0;0;0;0;0;0;0;0;0;0;0;0;0;0;1;0;0;0;0;0;0;0;0;0;0;0;0;0;0;0;0;0;0;0;0;0;0;0;0;0;0;0;0;0;0;0;0;0;0;0;0;0;0;0;0;0;0;0;0;0;1;0;0;0;0;0;0;0;0;0;0;0;0;1;0;0;0;0;0;0;0;1;0;0;2;0;0;0;0;0;0;0;2;0;0;0;0;0;0;0;0;0;0;0;0;0;0;0;0;0;0;0;0;0;0;0;0;0;0;0;0;0;0;0;0;0;0;0;0;0;0;0;0;0;0;0;0;0;0;0;0;0;1
ZBTB33_M06968_1.94d.bed	0.39939024390243905	131	328	22607	1;0;1;0;1;0;0;1;0;0;0;0;0;0;0;1;1;0;0;0;0;0;3;0;1;0;0;0;4;0;0;3;0;1;0;0;1;1;1;1;0;0;1;1;1;2;0;0;0;1;2;2;0;0;3;1;1;5;2;4;3;9;6;3;4;3;7;8;12;3;3;6;7;16;6;17;9;5;15;9;5;7;2;9;3;3;4;4;6;4;2;3;8;9;3;0;2;3;10;2;5;2;0;1;0;3;4;1;2;2;1;1;0;2;1;1;0;1;1;1;1;0;1;2;0;0;2;0;1;1;0;0;0;0;0;0;0;0;0;0;0;0;0;0;0;0;0;0;0;2
ELK1_M08659_1.94d.bed	0.38997214484679665	140	359	23828	1;3;0;0;1;0;0;0;0;0;0;0;1;0;0;0;0;0;3;1;0;1;1;2;0;1;1;0;0;0;0;1;2;1;1;2;1;2;0;0;1;0;2;1;1;3;1;2;1;3;1;2;2;1;4;2;3;5;4;3;4;3;4;3;5;9;4;4;13;7;10;8;13;10;8;8;5;13;8;13;10;7;4;5;5;7;7;5;6;4;4;5;5;2;1;4;4;3;3;2;1;1;1;2;1;3;1;0;3;0;1;1;0;1;2;1;1;0;1;1;0;0;4;2;2;0;0;0;1;0;0;1;0;1;0;1;1;0;1;0;0;1;1;1;2;1;0;1;1;1
ETV6_M05701_1.94d.bed	0.38461538461538464	70	182	23054	1;0;0;0;1;0;0;0;1;0;1;0;1;0;0;0;0;1;0;0;0;0;2;1;0;0;1;3;0;0;0;1;0;0;1;3;1;0;0;0;0;0;0;0;0;1;0;0;0;1;3;0;2;0;1;0;3;4;0;0;1;2;1;2;2;2;2;3;1;3;2;3;6;6;6;4;2;5;1;5;8;3;6;4;4;5;5;5;1;0;2;3;2;6;5;3;1;1;0;0;1;2;0;1;1;1;0;0;0;5;0;0;0;0;0;0;0;0;2;0;0;0;1;0;2;0;0;0;1;0;1;0;0;0;0;0;1;0;0;0;0;0;0;1;0;2;0;0;0;2
ETV2_M05696_1.94d.bed	0.38461538461538464	15	39	22088	1;0;0;0;0;0;0;0;0;0;0;0;0;0;1;0;0;0;1;0;1;0;1;0;0;0;0;0;1;0;0;0;0;0;0;0;0;0;1;0;0;0;0;0;0;0;0;0;0;0;0;0;0;0;0;0;0;1;0;0;1;0;2;0;0;0;0;0;1;0;0;0;3;0;1;2;2;0;0;0;2;2;2;0;0;0;0;0;0;0;0;1;0;1;0;0;0;0;2;1;0;0;0;0;1;0;0;1;0;0;0;0;0;0;0;0;0;0;0;0;0;0;0;0;0;0;1;0;1;0;0;0;0;1;0;0;0;0;0;0;0;0;0;0;0;0;0;0;1;1
SIX1_M09121_1.94d.bed	0.38461538461538464	5	13	21038	1;0;0;0;0;0;0;0;0;0;0;0;0;0;0;0;0;0;1;0;0;0;0;0;0;0;0;0;0;0;0;0;0;0;1;0;0;0;0;0;0;0;0;0;0;1;0;0;0;0;0;0;0;0;0;0;0;0;0;0;0;0;0;0;0;0;0;0;1;0;0;0;0;0;0;0;0;1;0;0;0;1;1;0;0;0;0;0;0;0;0;0;0;0;0;0;0;0;0;0;1;0;0;0;0;0;0;0;0;0;0;0;0;0;0;0;0;0;0;0;0;0;0;0;0;0;0;0;0;0;0;0;0;0;0;0;0;0;0;0;0;0;0;0;1;1;0;0;0;1
ELK1_M09521_1.94d.bed	0.3828125	147	384	24611	1;3;1;0;1;0;0;0;0;0;0;0;1;0;0;0;0;0;2;1;0;1;3;1;0;1;1;1;1;0;1;1;2;1;2;2;1;2;0;0;1;0;2;0;1;4;2;1;2;3;2;2;5;2;6;3;5;4;2;4;5;3;4;4;5;9;6;6;13;8;12;9;9;10;7;7;8;14;10;12;10;9;4;8;6;5;6;5;5;3;3;4;6;3;2;5;2;3;2;2;1;1;1;2;1;3;1;1;2;0;0;1;0;1;1;4;2;0;1;1;0;0;2;0;2;0;0;0;1;0;0;1;1;1;1;1;1;2;1;0;0;1;0;1;3;1;0;1;1;1
ETV6_M05700_1.94d.bed	0.3813084112149533	204	535	31376	3;3;2;1;0;2;0;3;0;0;0;0;1;0;2;1;1;1;2;0;1;2;1;3;1;0;2;3;2;2;2;3;1;2;1;1;4;1;2;0;2;3;3;1;1;6;5;2;2;3;4;4;0;3;4;3;5;4;5;4;2;4;2;6;7;8;10;13;10;10;24;9;21;16;17;14;10;6;14;12;12;11;8;9;9;9;4;7;12;4;4;6;6;2;7;7;6;3;2;5;8;0;1;0;1;2;5;1;2;1;1;1;0;2;2;1;0;0;1;1;1;2;1;1;2;0;2;3;0;3;5;1;1;2;2;1;0;0;0;1;0;0;0;1;0;0;2;1;3;1
ELF1_M09516_1.94d.bed	0.3795918367346939	93	245	24394	2;1;0;0;0;0;1;0;0;0;1;0;0;2;1;0;0;2;0;1;0;1;1;0;0;0;2;1;1;1;0;0;0;0;1;1;0;1;0;1;0;1;2;0;3;1;2;2;2;0;0;1;0;2;1;2;1;0;1;3;5;0;3;4;3;5;3;3;4;8;10;7;11;6;2;4;4;8;6;5;5;8;4;2;1;2;1;3;2;3;6;7;1;1;2;1;3;1;1;3;4;2;3;0;0;4;1;2;0;0;0;0;0;1;3;1;1;1;1;0;1;0;1;1;0;0;0;0;0;1;1;0;0;2;1;0;0;0;0;0;0;0;0;2;1;1;1;0;0;3
ELF1_M09509_1.94d.bed	0.3795918367346939	93	245	24528	1;2;1;2;0;0;0;0;0;0;1;0;2;1;1;1;1;1;1;0;0;0;2;0;0;0;0;0;0;0;0;0;2;0;0;2;0;0;0;0;1;1;1;0;1;0;2;1;3;1;0;1;3;2;3;1;1;2;4;2;5;0;5;5;5;12;5;8;7;6;6;8;6;4;10;8;3;4;4;3;4;7;7;3;3;2;4;3;2;3;0;1;1;2;0;0;1;1;1;0;2;1;0;1;1;0;3;2;0;0;0;0;0;0;1;0;1;0;2;2;3;1;3;0;0;1;0;0;1;0;0;1;1;0;0;0;0;0;0;0;1;0;1;1;2;0;1;0;0;1
ELK1_M00977_1.94d.bed	0.3793103448275862	77	203	23272	2;0;0;0;0;0;0;0;0;0;1;0;0;1;2;0;0;0;0;1;1;1;0;0;0;0;0;1;0;1;0;0;0;0;0;0;1;1;0;2;1;0;1;1;1;1;1;0;2;1;0;0;2;0;4;0;2;2;4;2;0;2;2;5;1;5;7;5;7;6;7;5;5;6;2;5;1;5;5;3;1;4;1;2;5;4;2;2;4;5;1;0;0;4;2;3;2;2;1;0;0;1;0;3;1;1;1;0;1;0;0;0;2;1;1;1;1;1;0;0;0;2;2;0;0;0;1;0;1;0;1;2;1;0;0;0;0;0;0;0;0;1;0;2;1;0;1;1;1;1
ETV5_M05699_1.94d.bed	0.37339055793991416	87	233	22805	1;1;3;0;0;1;0;0;0;0;0;0;0;0;0;0;0;0;0;0;0;1;0;2;0;0;0;0;0;0;0;1;1;0;0;0;0;1;0;3;0;0;2;2;1;0;1;1;2;0;1;1;1;1;2;2;1;5;2;3;2;3;2;2;2;4;6;4;4;7;8;8;6;9;7;5;5;4;3;3;6;6;4;2;5;1;5;4;5;5;3;2;4;2;1;1;2;2;3;1;2;2;1;1;0;1;2;2;0;0;1;1;2;0;1;1;1;0;0;1;0;0;0;1;1;0;0;0;0;0;0;0;1;0;1;0;1;0;0;1;0;0;1;0;0;1;2;0;0;2
ELK4_M05660_1.94d.bed	0.37339055793991416	87	233	22805	1;1;3;0;0;1;0;0;0;0;0;0;0;0;0;0;0;0;0;0;0;1;0;2;0;0;0;0;0;0;0;1;1;0;0;0;0;1;0;3;0;0;2;2;1;0;1;1;2;0;1;1;1;1;2;2;1;5;2;3;2;3;2;2;2;4;6;4;4;7;8;8;6;9;7;5;5;4;3;3;6;6;4;2;5;1;5;4;5;5;3;2;4;2;1;1;2;2;3;1;2;2;1;1;0;1;2;2;0;0;1;1;2;0;1;1;1;0;0;1;0;0;0;1;1;0;0;0;0;0;0;0;1;0;1;0;1;0;0;1;0;0;1;0;0;1;2;0;0;2
CREBL2_M07230_1.94d.bed	0.37272727272727274	41	110	22421	1;0;0;0;0;0;0;0;0;0;1;0;0;0;0;1;0;2;0;0;0;0;0;1;0;0;0;0;0;1;0;1;0;0;0;0;1;0;0;0;0;1;0;0;0;0;3;2;0;0;0;0;0;0;0;0;1;0;1;2;1;0;1;2;6;2;1;1;1;2;1;0;2;1;4;1;2;2;2;3;4;2;2;4;3;2;2;0;2;3;0;1;1;0;0;2;0;1;0;1;0;1;1;1;2;2;0;0;0;0;2;0;0;1;1;0;2;1;1;0;0;0;0;0;2;1;0;1;1;0;0;2;0;0;0;0;1;0;0;0;0;0;1;0;0;0;0;0;0;1
ELF1_M09501_1.94d.bed	0.37209302325581395	96	258	24033	2;2;1;1;0;0;0;0;0;0;1;0;2;1;1;1;1;1;1;0;0;1;2;1;0;0;0;0;0;0;0;0;2;0;0;2;0;1;0;0;1;1;1;0;0;0;2;1;3;3;1;1;4;2;3;1;2;3;4;2;3;0;5;5;4;11;3;8;6;6;6;8;5;5;9;6;4;5;6;5;3;8;9;3;3;3;2;3;2;3;2;3;1;2;0;2;2;1;1;0;3;2;0;1;1;1;3;2;0;0;0;0;0;0;2;0;1;0;2;2;2;1;3;0;0;0;0;0;1;0;0;1;1;0;0;0;0;0;0;0;1;0;1;1;1;0;1;0;0;1
NRF1_M05963_1.94d.bed	0.3695	739	2000	30238	1;4;0;0;0;0;3;2;0;3;3;0;0;2;3;1;3;4;2;4;0;0;0;2;2;2;5;1;3;9;7;5;3;1;3;0;5;10;7;8;6;9;7;11;6;12;9;19;20;9;17;20;17;18;14;22;21;23;23;24;41;26;26;46;46;63;42;31;52;53;50;29;59;40;47;31;57;53;53;41;55;44;53;42;38;44;31;33;34;23;25;29;16;16;13;14;23;17;4;8;6;12;11;2;5;5;10;3;4;5;2;6;5;7;3;0;2;2;2;3;4;0;6;2;1;0;2;0;0;1;1;2;0;4;0;2;2;0;2;0;2;0;2;2;0;0;2;0;0;4
SREBF2_M06141_1.94d.bed	0.36923076923076925	24	65	23186	1;0;0;0;0;1;0;0;1;0;0;0;0;0;0;0;0;0;0;0;0;0;0;0;0;1;0;1;0;0;0;0;0;0;0;0;0;0;1;0;1;0;0;2;1;0;0;1;0;1;0;0;0;0;1;1;0;2;3;1;2;2;1;0;0;3;1;0;3;1;0;2;1;1;1;1;0;1;2;1;1;0;1;3;0;0;1;1;1;1;0;0;0;0;0;0;0;0;1;0;1;0;0;0;0;1;0;0;0;0;0;0;0;0;0;0;0;0;1;0;0;0;0;0;0;0;0;0;1;0;0;0;0;0;0;0;1;1;0;1;0;0;1;2;0;0;0;0;0;1
TFEC_M06207_1.94d.bed	0.36923076923076925	24	65	23186	1;0;0;0;0;1;0;0;1;0;0;0;0;0;0;0;0;0;0;0;0;0;0;0;0;1;0;1;0;0;0;0;0;0;0;0;0;0;1;0;1;0;0;2;1;0;0;1;0;1;0;0;0;0;1;1;0;2;3;1;2;2;1;0;0;3;1;0;3;1;0;2;1;1;1;1;0;1;2;1;1;0;1;3;0;0;1;1;1;1;0;0;0;0;0;0;0;0;1;0;1;0;0;0;0;1;0;0;0;0;0;0;0;0;0;0;0;0;1;0;0;0;0;0;0;0;0;0;1;0;0;0;0;0;0;0;1;1;0;1;0;0;1;2;0;0;0;0;0;1
ERG_M08653_1.94d.bed	0.3665338645418327	92	251	23313	2;2;0;0;0;0;0;0;1;0;0;0;0;0;0;0;0;0;1;1;0;1;1;1;0;0;1;1;0;0;0;1;2;0;0;0;1;1;1;0;0;0;2;1;1;1;0;2;1;1;2;1;1;1;3;1;3;3;3;3;5;1;2;2;4;7;3;3;9;3;6;6;9;5;6;5;2;6;7;9;7;7;3;5;4;4;3;4;5;2;2;5;6;2;2;3;3;3;3;2;0;1;1;0;0;2;1;0;1;1;1;1;0;2;2;1;0;0;1;0;0;0;0;0;2;0;0;0;0;0;0;1;0;0;0;1;0;0;1;0;1;0;0;0;2;1;0;1;1;1
ZNF200_M10359_1.94d.bed	0.3652530779753762	267	731	26530	1;3;2;2;4;1;1;0;1;2;1;2;1;0;2;0;1;1;1;1;0;1;1;1;3;2;2;1;3;3;2;4;3;0;2;2;3;2;3;4;2;5;6;1;5;7;3;4;3;5;5;5;5;3;4;8;6;7;10;9;6;3;3;6;8;10;16;16;23;17;22;18;12;23;17;19;19;11;15;14;23;14;8;14;10;11;9;7;10;12;9;13;5;7;8;7;4;7;3;4;4;1;3;1;7;9;5;4;3;0;1;2;1;2;1;4;4;2;0;3;3;3;0;1;0;1;2;0;2;2;1;1;1;2;2;1;1;1;0;2;0;3;0;0;1;2;1;1;2;2
ELK1_M08655_1.94d.bed	0.36462093862815886	101	277	23790	1;2;0;0;0;0;0;0;0;0;0;0;0;0;0;0;0;0;2;1;0;1;1;1;0;0;1;0;0;0;0;1;2;1;0;0;1;1;0;1;0;0;3;1;1;1;0;2;1;1;1;1;1;1;2;1;4;3;3;3;5;3;1;3;6;6;3;3;11;3;7;9;7;6;7;6;2;7;10;7;8;6;3;5;3;5;4;4;6;5;4;5;5;1;2;3;4;2;5;1;0;2;0;0;0;3;2;0;2;0;1;1;0;2;1;1;0;0;1;0;0;0;2;3;2;0;0;0;0;0;0;1;1;0;1;0;0;0;1;0;0;0;1;1;2;1;0;1;1;2
YY1_M10305_1.94d.bed	0.36423841059602646	220	604	26971	2;0;1;1;1;1;1;0;1;0;0;1;1;0;3;1;0;0;1;1;2;1;1;2;1;0;0;3;3;1;2;0;2;1;2;2;2;0;3;3;6;5;4;3;3;3;5;1;3;6;5;5;2;0;5;7;6;3;6;10;8;9;12;11;8;4;12;10;10;16;13;16;13;17;10;14;10;12;21;17;18;14;9;11;5;12;8;6;11;9;3;7;9;4;9;8;5;7;6;4;2;1;1;2;2;2;4;2;2;2;3;2;2;1;3;0;0;1;1;0;0;3;2;0;1;0;0;2;0;2;0;1;0;0;0;0;2;2;2;0;0;0;1;1;0;1;3;1;1;2
ELK1_M08656_1.94d.bed	0.3628620102214651	213	587	27292	1;0;1;0;0;1;0;0;0;1;0;1;0;0;1;0;3;1;3;0;2;2;2;2;4;5;0;1;2;3;2;2;2;1;2;3;3;0;1;2;0;2;3;4;4;1;0;4;7;0;3;4;2;1;2;3;7;6;6;5;6;8;4;10;8;8;12;16;14;11;14;16;18;15;13;8;14;15;13;13;15;10;8;8;12;10;7;16;5;8;7;10;7;1;5;8;8;6;4;1;5;1;2;2;3;5;3;1;0;2;1;2;0;2;1;4;0;1;3;3;4;2;0;0;2;0;2;1;2;1;2;2;0;0;2;2;3;0;1;0;0;1;0;0;1;1;1;2;1;2
ELK1_M10260_1.94d.bed	0.3592814371257485	120	334	23946	1;2;1;0;1;0;0;0;0;0;0;0;1;1;0;0;0;0;2;1;0;1;3;1;0;0;0;0;1;0;1;1;1;1;2;0;2;1;0;1;1;0;3;0;1;4;1;0;0;2;2;2;3;2;5;6;5;4;3;4;3;3;4;5;4;7;6;5;10;6;9;6;7;8;6;8;5;12;5;8;12;9;3;7;5;5;5;5;4;4;3;4;5;4;3;5;0;2;4;2;0;1;1;0;1;3;3;0;1;0;0;1;1;1;0;3;1;1;1;0;0;0;2;1;2;0;0;0;1;0;0;1;1;1;0;1;0;2;1;0;0;1;0;0;2;2;0;2;1;1
FLI1_M05706_1.94d.bed	0.3576158940397351	54	151	22312	1;1;1;0;0;1;0;0;0;0;0;0;0;0;0;0;0;0;0;0;0;1;0;1;0;0;0;0;0;0;0;1;1;0;0;0;0;1;0;0;0;0;1;1;1;0;0;1;1;0;1;1;0;1;2;2;0;4;1;1;2;2;2;0;1;4;5;1;3;5;3;7;5;5;1;3;3;2;2;2;4;5;4;0;5;0;3;2;3;4;1;1;3;2;1;1;1;0;1;1;1;0;1;1;0;1;2;1;0;0;1;0;1;0;1;1;0;0;0;1;0;0;0;1;1;0;0;0;0;0;0;0;1;0;0;0;1;0;0;1;0;0;1;0;0;1;2;0;0;2
ETV1_M05695_1.94d.bed	0.3576158940397351	54	151	22312	1;1;1;0;0;1;0;0;0;0;0;0;0;0;0;0;0;0;0;0;0;1;0;1;0;0;0;0;0;0;0;1;1;0;0;0;0;1;0;0;0;0;1;1;1;0;0;1;1;0;1;1;0;1;2;2;0;4;1;1;2;2;2;0;1;4;5;1;3;5;3;7;5;5;1;3;3;2;2;2;4;5;4;0;5;0;3;2;3;4;1;1;3;2;1;1;1;0;1;1;1;0;1;1;0;1;2;1;0;0;1;0;1;0;1;1;0;0;0;1;0;0;0;1;1;0;0;0;0;0;0;0;1;0;0;0;1;0;0;1;0;0;1;0;0;1;2;0;0;2
ERF_M05673_1.94d.bed	0.3576158940397351	54	151	22312	1;1;1;0;0;1;0;0;0;0;0;0;0;0;0;0;0;0;0;0;0;1;0;1;0;0;0;0;0;0;0;1;1;0;0;0;0;1;0;0;0;0;1;1;1;0;0;1;1;0;1;1;0;1;2;2;0;4;1;1;2;2;2;0;1;4;5;1;3;5;3;7;5;5;1;3;3;2;2;2;4;5;4;0;5;0;3;2;3;4;1;1;3;2;1;1;1;0;1;1;1;0;1;1;0;1;2;1;0;0;1;0;1;0;1;1;0;0;0;1;0;0;0;1;1;0;0;0;0;0;0;0;1;0;0;0;1;0;0;1;0;0;1;0;0;1;2;0;0;2
ERG_M05674_1.94d.bed	0.3576158940397351	54	151	22312	1;1;1;0;0;1;0;0;0;0;0;0;0;0;0;0;0;0;0;0;0;1;0;1;0;0;0;0;0;0;0;1;1;0;0;0;0;1;0;0;0;0;1;1;1;0;0;1;1;0;1;1;0;1;2;2;0;4;1;1;2;2;2;0;1;4;5;1;3;5;3;7;5;5;1;3;3;2;2;2;4;5;4;0;5;0;3;2;3;4;1;1;3;2;1;1;1;0;1;1;1;0;1;1;0;1;2;1;0;0;1;0;1;0;1;1;0;0;0;1;0;0;0;1;1;0;0;0;0;0;0;0;1;0;0;0;1;0;0;1;0;0;1;0;0;1;2;0;0;2
FEV_M05704_1.94d.bed	0.3576158940397351	54	151	22312	1;1;1;0;0;1;0;0;0;0;0;0;0;0;0;0;0;0;0;0;0;1;0;1;0;0;0;0;0;0;0;1;1;0;0;0;0;1;0;0;0;0;1;1;1;0;0;1;1;0;1;1;0;1;2;2;0;4;1;1;2;2;2;0;1;4;5;1;3;5;3;7;5;5;1;3;3;2;2;2;4;5;4;0;5;0;3;2;3;4;1;1;3;2;1;1;1;0;1;1;1;0;1;1;0;1;2;1;0;0;1;0;1;0;1;1;0;0;0;1;0;0;0;1;1;0;0;0;0;0;0;0;1;0;0;0;1;0;0;1;0;0;1;0;0;1;2;0;0;2
ELK1_M05658_1.94d.bed	0.3576158940397351	54	151	22312	1;1;1;0;0;1;0;0;0;0;0;0;0;0;0;0;0;0;0;0;0;1;0;1;0;0;0;0;0;0;0;1;1;0;0;0;0;1;0;0;0;0;1;1;1;0;0;1;1;0;1;1;0;1;2;2;0;4;1;1;2;2;2;0;1;4;5;1;3;5;3;7;5;5;1;3;3;2;2;2;4;5;4;0;5;0;3;2;3;4;1;1;3;2;1;1;1;0;1;1;1;0;1;1;0;1;2;1;0;0;1;0;1;0;1;1;0;0;0;1;0;0;0;1;1;0;0;0;0;0;0;0;1;0;0;0;1;0;0;1;0;0;1;0;0;1;2;0;0;2
YY2_M06231_1.94d.bed	0.35581787521079256	211	593	28644	2;0;1;1;0;1;1;2;2;0;2;2;1;0;2;0;1;0;1;1;1;0;0;1;3;0;2;2;2;1;1;1;2;1;3;1;5;0;3;4;3;2;3;3;3;1;2;2;6;5;8;6;4;2;3;7;5;3;9;7;7;11;6;8;7;4;10;8;11;10;16;17;10;16;12;12;10;14;13;14;19;16;14;10;10;12;9;4;8;10;4;6;5;3;10;7;11;7;4;3;1;1;2;1;2;0;6;3;2;3;4;2;0;1;2;0;2;0;1;1;1;2;2;0;2;2;1;2;0;1;0;0;1;1;0;1;1;2;4;0;0;1;2;0;0;2;2;0;0;3
TFCP2_M06204_1.94d.bed	0.35384615384615387	23	65	22617	1;0;0;0;0;0;0;1;1;0;1;0;0;0;0;0;0;0;1;0;0;0;0;0;0;1;0;0;0;1;0;0;0;0;0;0;0;0;0;0;0;0;0;0;1;0;1;1;0;0;1;1;1;0;1;2;0;0;0;0;1;1;2;1;0;0;0;1;2;3;2;3;2;0;0;1;0;3;1;2;1;1;0;0;0;2;0;2;0;0;0;0;1;3;0;0;0;0;0;0;0;2;0;2;0;0;0;0;0;1;1;0;1;0;0;0;0;0;0;0;0;0;0;1;0;0;0;0;0;0;0;1;0;0;0;0;0;0;0;0;0;1;0;0;0;0;0;2;0;1
FOS_M08663_1.94d.bed	0.3514644351464435	84	239	23633	2;0;0;0;0;2;0;0;0;0;0;0;0;2;0;0;2;0;0;0;0;0;0;4;0;0;0;2;0;1;2;0;0;2;0;4;0;2;1;0;0;0;0;2;6;0;2;0;0;2;2;0;2;0;0;2;0;2;0;6;6;8;2;0;6;4;8;10;6;6;2;10;0;6;10;4;6;6;4;3;2;4;6;2;2;0;2;4;3;0;2;2;4;2;6;0;2;4;0;0;0;2;1;0;0;0;0;4;2;4;0;2;0;0;0;1;2;0;0;0;0;0;0;0;0;0;0;0;2;0;0;2;0;0;0;0;0;2;2;0;0;0;0;2;2;0;0;0;0;2
ELF5_M05654_1.94d.bed	0.3465346534653465	70	202	23229	2;0;0;0;0;0;0;0;1;2;0;1;0;2;0;1;1;0;0;0;2;1;0;0;0;0;0;0;0;2;0;0;0;2;0;0;0;0;1;1;0;0;0;1;1;0;2;3;0;1;3;1;2;1;2;3;3;1;5;1;2;4;4;5;6;7;6;4;5;5;3;5;2;9;0;3;4;3;3;4;8;3;4;2;4;3;2;1;3;1;3;1;1;0;1;2;1;0;0;1;2;0;1;1;0;3;2;1;0;0;0;0;0;1;1;0;1;1;2;2;0;1;1;0;0;0;0;0;1;0;1;0;1;0;0;0;0;0;0;0;1;0;0;0;1;1;0;0;0;1
BACH1_M09445_1.94d.bed	0.3411764705882353	58	170	32380	2;0;0;2;0;0;0;2;0;0;2;0;1;0;2;1;0;0;0;4;1;1;0;1;0;0;0;0;2;0;0;0;0;0;0;0;1;0;0;1;0;1;2;0;0;1;1;0;2;0;0;0;2;1;1;2;1;0;5;2;1;3;4;0;3;3;1;4;7;9;1;1;2;1;4;1;4;6;2;4;4;3;3;5;1;1;0;0;3;5;0;1;0;1;0;0;0;1;3;0;1;1;0;0;0;4;0;0;0;0;1;0;0;0;2;0;1;0;0;0;0;2;2;0;1;0;0;0;3;0;1;2;0;1;2;0;2;0;0;1;0;0;1;1;1;0;0;2;0;1
FOS_M08665_1.94d.bed	0.34024896265560167	82	241	23694	2;0;0;0;0;2;0;0;0;0;0;0;0;2;0;0;2;0;0;0;0;0;0;4;0;0;0;2;0;2;2;0;0;2;0;4;0;2;2;0;0;0;0;2;6;0;2;0;0;2;2;0;2;0;0;2;0;2;0;6;5;8;1;0;6;4;8;10;6;6;2;9;0;6;8;6;6;5;3;4;2;4;6;2;2;0;2;4;4;0;2;2;4;2;6;0;2;6;0;0;0;2;1;0;0;0;0;4;2;4;0;2;0;0;0;2;2;0;0;0;0;0;0;0;0;0;0;0;2;0;0;2;0;0;0;0;0;2;2;0;0;0;0;2;2;0;0;0;0;2
ATF2_M08481_1.94d.bed	0.33636363636363636	111	330	23124	2;3;1;1;0;1;1;0;1;0;0;1;0;0;1;0;0;2;0;0;0;0;0;0;0;0;0;0;3;0;0;2;0;0;0;0;4;0;2;3;2;0;0;0;3;4;0;1;2;2;1;2;0;2;3;0;7;1;2;1;8;9;10;2;2;7;8;11;11;7;9;6;5;5;12;1;10;3;15;8;7;0;8;4;2;7;4;6;7;10;4;4;5;2;6;2;0;2;3;1;0;4;0;0;2;0;0;2;0;4;0;1;2;2;0;1;2;1;0;1;0;1;0;1;0;0;0;0;1;2;0;0;2;0;0;0;1;2;0;0;0;0;0;1;0;0;0;0;0;2
EHF_M05647_1.94d.bed	0.3352941176470588	57	170	23580	2;0;0;0;0;0;0;0;1;2;0;1;0;2;0;1;1;0;0;0;2;0;0;0;0;0;0;0;0;1;0;0;0;2;0;0;0;0;0;1;0;0;0;0;1;0;2;2;1;1;1;2;1;1;1;0;2;1;4;2;1;5;3;4;7;6;5;3;4;4;2;3;1;8;1;3;3;3;4;3;6;3;3;2;3;2;2;1;2;0;2;1;0;2;0;2;0;0;0;1;2;0;1;1;1;3;1;1;0;0;0;0;0;1;0;0;1;1;1;2;0;1;1;0;0;0;0;0;1;0;1;0;1;0;0;0;1;0;0;0;1;0;0;0;1;1;0;0;0;1
ELF3_M05650_1.94d.bed	0.3333333333333333	49	147	24763	2;0;0;0;0;0;0;0;1;1;0;1;0;2;0;1;1;0;0;0;2;0;0;0;0;0;1;0;0;1;0;0;0;2;0;0;0;0;0;1;0;0;0;0;1;0;2;2;1;1;0;2;1;1;1;0;1;1;3;2;0;4;1;5;9;4;4;3;3;3;2;4;2;7;1;2;2;3;4;2;5;1;2;1;2;3;1;0;2;0;1;2;0;2;0;2;0;0;0;1;0;0;1;1;1;1;0;1;0;0;0;0;0;1;0;0;1;1;2;1;1;0;1;0;0;0;0;0;1;0;0;0;1;0;2;0;1;0;0;0;0;0;0;0;1;1;0;0;0;1
SOX12_M09155_1.94d.bed	0.3333333333333333	3	9	21630	1;0;0;0;0;0;0;0;0;0;0;0;0;0;0;0;0;0;0;0;0;0;0;0;0;0;0;0;0;0;0;0;0;0;0;0;0;0;0;0;0;0;0;0;0;0;0;0;0;0;0;0;0;0;0;0;0;0;0;0;0;0;0;0;0;0;0;0;0;0;0;0;0;0;0;0;0;0;0;0;0;0;0;0;0;0;0;0;0;1;1;0;0;0;0;0;0;0;0;0;0;0;0;0;0;0;0;1;0;0;0;0;0;0;0;0;0;0;0;1;0;0;0;0;1;0;0;0;1;0;0;0;0;0;0;0;0;0;0;0;0;0;0;0;0;0;0;0;0;1
MIXL1_M08926_1.94d.bed	0.3333333333333333	1	3	20888	1;0;0;0;0;0;0;0;0;0;0;0;0;0;0;0;0;0;0;0;0;0;0;0;0;0;0;0;0;0;0;0;0;0;0;0;0;0;0;0;0;0;0;0;0;0;0;0;0;0;0;0;0;0;0;0;0;0;0;0;0;0;0;0;0;0;0;0;0;0;0;0;0;0;0;0;0;0;0;0;0;0;0;0;0;0;0;0;0;0;0;0;0;0;0;0;0;0;0;0;0;0;0;0;0;0;0;0;0;0;0;0;0;0;0;0;0;0;0;0;0;0;0;0;0;0;0;0;0;0;0;0;0;0;0;0;0;0;0;0;0;0;0;0;0;0;0;0;0;1
YY1_M09317_1.94d.bed	0.3333333333333333	171	513	39045	2;0;0;0;2;3;1;0;2;0;2;2;3;0;2;2;0;2;1;1;2;0;0;2;2;0;0;2;2;2;3;2;2;2;3;0;1;2;2;1;6;6;1;4;1;2;3;1;5;5;5;3;4;2;4;5;8;4;3;8;5;9;6;6;5;9;5;7;11;8;7;11;12;9;8;10;15;13;8;14;14;12;13;3;7;10;4;8;9;3;6;3;4;6;4;2;6;4;7;1;2;1;1;1;2;1;1;4;1;1;4;1;3;0;3;1;2;2;0;2;3;4;0;1;1;2;1;0;0;2;3;0;2;1;0;0;0;3;1;1;0;0;2;0;2;2;2;2;3;2
ATF6_M09435_1.94d.bed	0.3333333333333333	32	96	24541	1;2;0;0;2;1;0;0;1;0;0;0;0;0;0;0;0;1;0;1;0;0;1;0;0;1;0;0;1;0;0;0;0;0;0;1;0;0;0;2;0;0;2;0;1;1;0;1;0;0;1;0;2;0;0;2;0;1;0;0;3;1;0;1;2;1;1;1;3;2;4;1;1;0;2;1;4;4;2;3;1;0;1;1;0;1;1;1;1;0;1;1;1;0;0;1;0;1;0;1;2;0;1;0;2;1;0;0;0;0;1;0;0;0;0;0;1;1;0;1;1;1;0;1;1;0;0;0;0;0;0;1;1;0;0;0;0;0;1;0;0;0;0;0;0;0;0;0;1;1
MITF_M09237_1.94d.bed	0.33	66	200	23672	1;0;0;0;0;0;0;0;0;0;0;0;0;0;1;0;0;1;2;0;1;1;0;0;1;2;0;0;0;1;0;2;0;0;1;0;1;0;1;1;0;1;1;0;3;4;2;1;2;3;1;1;1;2;1;3;0;0;3;2;3;1;1;3;2;6;4;2;3;6;3;3;3;4;5;4;3;4;4;4;4;8;4;10;5;2;2;5;3;0;2;2;3;2;2;0;1;1;1;5;1;2;2;1;0;0;1;1;0;0;0;0;1;0;1;0;1;1;1;0;0;0;1;0;0;0;0;0;0;0;1;0;0;0;0;0;0;0;0;0;0;1;0;1;1;0;0;1;1;1
EHF_M06390_1.94d.bed	0.3287671232876712	48	146	22825	3;0;0;0;0;0;0;0;1;2;0;1;0;2;0;1;1;0;0;0;2;0;0;0;0;0;0;0;0;1;0;0;0;2;0;0;0;0;0;1;0;0;0;0;1;0;2;2;0;1;1;1;1;1;1;0;2;1;4;2;1;3;3;4;5;6;4;3;3;4;2;3;1;8;0;1;2;2;4;3;4;2;3;2;3;2;2;1;2;0;1;1;0;0;0;1;0;0;0;1;1;0;1;1;0;2;1;0;0;0;0;0;0;1;0;0;1;1;1;2;0;1;1;0;0;0;0;0;1;0;1;0;1;0;0;0;0;0;0;0;1;0;0;0;1;1;0;0;0;1
ZNF597_M09381_1.94d.bed	0.3274695534506089	242	739	36301	2;0;2;2;0;1;2;1;2;2;1;1;1;2;4;3;0;2;2;1;4;2;1;2;4;1;1;4;4;2;2;4;3;0;4;3;2;1;6;2;6;6;2;5;3;4;3;1;7;8;5;4;5;8;6;6;9;3;6;14;13;11;10;9;9;11;9;6;13;15;17;17;22;9;13;12;16;20;15;22;19;14;13;8;9;14;4;17;12;6;7;9;2;11;6;5;6;10;8;1;2;2;1;2;3;1;1;2;0;2;6;3;5;0;2;1;3;1;1;3;4;3;3;2;1;2;2;1;0;5;2;0;0;3;0;3;2;3;3;0;0;0;1;0;0;3;3;2;1;4
USF1_M06218_1.94d.bed	0.3274336283185841	111	339	28377	2;1;2;0;0;2;0;2;0;0;0;1;1;0;0;0;0;0;0;0;0;0;0;1;0;2;1;0;0;0;0;1;0;0;0;0;0;2;1;0;2;2;0;2;1;0;2;2;0;3;3;1;2;2;3;4;5;5;9;9;2;13;5;2;10;5;2;11;8;3;11;4;14;3;5;7;7;9;2;7;9;4;14;6;12;6;9;3;2;3;1;7;1;2;2;3;8;3;1;4;3;2;1;1;0;2;1;0;0;1;3;2;0;0;0;1;1;0;0;0;0;0;1;2;0;0;1;1;1;0;0;0;1;0;0;0;0;2;0;0;0;0;0;2;0;0;0;1;1;1
TFCP2_M09261_1.94d.bed	0.32727272727272727	108	330	24663	1;0;0;0;0;0;0;3;0;0;0;0;0;0;2;4;2;1;0;0;0;0;0;0;0;0;0;0;0;1;2;2;0;2;2;4;3;1;0;2;3;3;4;2;2;1;0;2;4;0;0;5;4;7;4;2;3;7;4;8;3;5;4;0;7;2;9;9;4;10;2;5;2;7;5;0;10;13;2;17;8;4;1;8;2;10;3;5;3;2;3;4;1;3;3;6;6;2;4;0;4;1;2;2;0;2;1;1;0;0;2;0;0;0;0;0;0;1;0;1;0;0;0;0;0;0;0;0;0;2;1;0;1;2;0;0;0;0;2;0;0;2;0;1;0;2;0;3;2;3
TFEB_M06206_1.94d.bed	0.32682926829268294	67	205	23874	2;0;0;0;0;0;2;0;0;0;0;0;0;0;0;0;0;0;0;0;0;0;0;0;0;2;0;0;0;0;0;0;0;0;0;0;0;0;0;2;0;0;0;2;0;2;0;0;0;0;2;0;2;2;0;0;2;0;2;4;2;2;8;4;2;6;4;2;0;8;4;0;10;2;0;10;0;6;6;0;8;0;2;6;0;2;4;4;10;6;4;8;4;2;2;2;2;0;4;0;2;2;2;2;6;2;0;2;4;2;0;0;0;0;0;0;0;0;0;2;0;2;0;0;0;0;0;0;0;0;0;0;0;0;2;0;0;0;0;0;0;0;0;0;0;0;0;0;0;2
ATF3_M08483_1.94d.bed	0.32167832167832167	92	286	23999	2;0;0;1;0;2;0;0;0;0;0;0;0;0;0;0;2;0;0;0;0;1;0;4;0;0;0;2;0;2;2;0;0;2;0;4;0;2;2;0;0;0;0;2;6;0;2;2;0;2;2;0;2;3;0;2;0;2;0;8;5;10;0;1;6;4;8;10;6;6;2;10;2;5;10;6;6;6;7;4;4;3;6;2;6;0;2;4;8;4;4;4;4;2;6;0;3;7;0;0;0;4;2;0;0;0;0;2;2;4;0;2;0;2;0;2;2;2;0;0;0;2;0;0;0;0;0;0;2;0;0;2;0;0;0;0;0;2;2;0;0;0;0;2;2;0;1;0;0;2
ATF7_M08490_1.94d.bed	0.3203463203463203	74	231	23566	2;2;0;0;0;0;0;2;0;0;0;0;0;0;0;2;0;0;2;0;0;0;0;0;4;0;0;0;2;0;0;1;2;0;2;0;4;0;4;1;0;0;0;0;2;6;0;2;0;0;2;0;2;2;0;0;2;0;2;0;6;5;6;3;0;6;4;8;10;6;6;4;7;0;5;8;4;4;7;1;3;2;5;3;2;2;2;0;4;3;0;2;4;2;4;4;0;2;4;0;0;2;1;0;0;0;0;4;0;2;4;0;2;0;0;1;2;0;0;0;0;0;0;0;0;0;0;0;0;2;0;0;2;0;0;0;0;2;2;0;0;0;0;2;2;0;0;0;0;2
ELK1_M09537_1.94d.bed	0.3181818181818182	14	44	20952	1;0;2;0;2;0;0;0;0;0;0;0;0;0;0;0;0;0;0;0;0;0;0;3;0;0;0;0;0;0;0;0;0;0;2;0;0;0;0;0;0;0;0;0;0;0;0;0;0;0;2;0;0;3;0;0;0;1;2;0;0;0;0;0;0;1;1;2;1;3;0;0;0;0;0;0;0;2;0;0;0;0;2;0;0;0;2;0;0;0;0;0;0;0;0;0;0;0;0;0;0;0;0;0;0;0;0;0;0;0;0;0;0;0;0;0;0;0;1;0;0;0;1;0;0;0;2;0;1;2;2;0;0;0;0;0;0;0;0;0;0;0;0;0;0;0;0;0;0;2
SREBF1_M09970_1.94d.bed	0.3181818181818182	70	220	24036	2;0;0;0;0;2;0;0;0;0;0;0;0;0;0;0;0;0;0;0;0;0;0;0;2;0;0;0;0;0;0;0;0;0;0;0;0;2;0;0;2;2;0;0;2;0;0;0;2;0;2;3;0;0;3;2;0;4;2;8;2;4;6;6;4;0;8;5;2;10;2;1;10;0;8;5;2;6;1;4;4;2;0;8;4;12;2;10;2;4;2;2;1;2;4;0;2;2;2;2;6;2;2;2;2;2;0;0;0;0;0;0;0;0;2;0;2;0;0;0;0;0;0;0;0;0;0;0;0;2;0;0;0;0;0;0;0;0;0;0;0;1;0;2;0;0;0;0;0;1
ATF1_M10066_1.94d.bed	0.3160493827160494	128	405	24073	2;2;2;2;2;2;2;0;0;0;0;2;0;0;0;0;0;2;0;0;0;0;2;0;0;0;0;0;4;0;0;2;0;0;0;0;4;0;2;5;4;0;0;0;3;4;0;3;2;3;2;2;0;2;4;0;9;2;1;2;7;11;11;1;3;8;9;14;11;5;9;5;5;8;11;2;12;4;17;13;10;0;11;6;4;12;6;10;7;13;6;6;6;4;7;1;2;1;4;0;0;4;0;0;4;0;0;2;0;2;0;2;2;2;0;1;2;2;0;2;0;2;0;1;0;0;0;0;2;2;0;0;2;0;0;0;2;2;0;0;0;0;0;0;0;0;2;0;0;2
ATF7_M05568_1.94d.bed	0.3148148148148148	51	162	23168	2;0;0;1;0;0;0;0;0;0;0;2;0;0;3;0;0;0;0;2;0;4;0;0;0;1;0;2;0;0;0;1;0;2;0;0;2;0;0;0;0;1;2;2;2;1;0;2;0;2;0;0;0;0;1;0;2;2;3;7;1;1;1;4;0;5;3;2;5;1;3;0;5;7;4;3;3;3;3;1;0;5;2;0;3;1;1;1;0;3;0;3;0;2;3;0;3;4;0;0;0;1;1;0;0;0;2;2;2;4;0;2;0;0;0;2;1;0;1;0;0;0;0;0;0;0;0;0;0;0;0;0;1;0;0;0;0;0;0;1;0;0;0;2;2;0;0;0;0;2
ATF1_M08544_1.94d.bed	0.3144963144963145	128	407	24807	3;2;0;3;0;1;1;4;1;0;0;0;2;0;0;0;0;0;2;0;0;0;1;0;4;0;1;0;5;0;0;0;2;0;2;0;3;0;4;4;3;1;0;0;5;4;0;2;2;3;2;0;2;2;0;3;8;3;2;0;8;5;13;5;2;9;8;14;14;6;10;4;7;6;8;10;6;6;15;8;11;4;9;5;4;10;7;5;9;7;4;6;6;5;6;6;1;2;3;0;0;4;0;0;2;0;0;2;0;3;4;0;5;2;0;1;2;1;0;1;0;1;0;1;0;0;0;0;2;2;0;0;2;0;0;0;2;2;0;0;0;0;0;0;2;0;1;0;0;3
ATF2_M08542_1.94d.bed	0.31386861313868614	86	274	23848	2;2;0;0;0;0;0;2;0;0;0;0;0;0;0;0;0;0;2;0;0;0;0;0;4;0;0;0;2;0;0;2;2;0;2;0;4;0;4;2;0;0;0;0;2;6;0;2;2;0;2;0;2;2;0;2;4;0;2;0;7;4;10;2;0;8;4;8;10;6;6;4;7;2;4;9;6;4;12;3;4;4;4;2;2;4;2;0;4;7;3;5;4;2;4;4;0;2;6;0;0;4;2;0;0;0;0;2;0;2;4;0;2;2;0;2;2;1;0;0;0;1;0;0;0;0;0;0;0;2;0;0;2;0;0;0;0;2;2;0;0;0;0;2;2;0;0;0;0;2
ATF2_M08479_1.94d.bed	0.3133971291866029	131	418	24346	2;3;1;2;2;2;1;1;0;0;0;1;0;0;0;0;0;2;0;0;0;0;2;0;2;0;0;0;3;0;0;2;0;0;1;0;4;0;2;5;3;0;0;0;4;6;0;3;2;4;1;2;0;2;4;0;8;1;2;2;8;13;12;2;4;8;11;12;12;6;9;6;6;7;11;2;12;4;18;13;10;0;10;6;5;11;5;9;7;14;4;6;5;3;6;3;2;2;4;0;0;4;0;0;4;0;0;2;0;5;0;1;2;2;0;2;2;2;0;2;0;2;0;2;0;0;0;0;1;2;0;0;2;0;0;0;1;2;0;0;0;0;0;2;1;0;2;0;0;2
IRF1_M08823_1.94d.bed	0.30927835051546393	30	97	23101	1;0;0;0;1;1;0;0;1;0;0;0;1;0;1;0;1;0;0;1;0;1;0;0;1;0;0;0;0;0;0;0;0;0;0;1;1;1;0;0;1;0;0;1;0;0;0;1;2;1;0;2;1;3;0;1;1;1;0;3;0;1;0;1;2;1;2;1;2;3;1;4;0;3;2;4;2;0;1;1;0;2;1;0;1;1;1;1;1;0;1;0;1;1;0;3;1;0;0;2;0;1;0;0;0;0;0;0;0;0;0;1;0;0;0;0;0;0;0;1;0;0;1;2;1;0;3;0;0;0;0;1;0;1;0;0;0;1;1;0;0;1;1;0;0;0;0;0;0;1
ATF6_M09436_1.94d.bed	0.30847457627118646	91	295	24291	2;0;0;2;0;2;0;0;0;0;0;0;0;2;0;0;2;0;0;0;0;2;0;4;0;2;0;2;0;0;2;0;0;2;0;2;0;2;2;0;0;0;0;2;6;0;2;0;2;0;2;0;2;4;1;2;2;2;1;8;8;10;6;4;6;6;8;10;6;6;2;12;0;6;12;2;6;6;8;2;2;4;8;2;6;0;2;4;8;2;0;4;4;2;6;0;4;4;0;0;0;2;0;0;0;0;0;4;2;4;0;2;0;0;2;0;2;2;1;0;0;3;2;0;0;0;0;0;2;0;0;2;0;0;0;0;0;2;0;0;0;0;0;2;2;0;2;0;0;2
OVOL1_M09035_1.94d.bed	0.3076923076923077	4	13	21398	1;0;0;1;0;0;0;0;0;0;0;0;1;0;0;0;0;0;0;0;0;0;0;0;0;0;0;0;0;0;0;0;0;0;0;0;0;0;0;0;1;0;0;0;0;0;0;0;0;0;0;0;0;0;0;0;1;0;0;0;0;0;0;0;0;0;0;0;0;0;0;0;0;0;1;0;0;0;0;0;0;0;0;0;0;0;0;0;0;0;0;0;0;1;0;1;0;0;1;0;0;0;0;0;0;0;0;0;0;0;0;0;0;0;0;0;0;0;0;0;0;0;0;0;0;0;0;0;0;0;0;0;0;0;0;0;0;0;0;0;0;0;0;0;1;0;0;0;1;1
TFCP2_M09235_1.94d.bed	0.30526315789473685	58	190	24204	3;0;0;0;0;0;0;2;0;0;0;0;0;0;2;2;1;1;0;0;0;0;0;0;0;0;0;0;0;1;1;2;0;1;2;0;0;0;0;0;2;0;2;2;3;0;0;2;4;0;0;4;4;3;2;3;0;4;1;6;2;4;1;2;3;2;3;7;4;2;2;5;1;2;5;1;5;6;2;8;2;1;1;4;0;5;2;2;5;0;2;4;0;0;0;2;4;0;1;0;3;0;2;1;0;2;0;1;1;0;2;0;0;0;0;0;0;0;0;2;0;0;0;0;0;0;0;0;0;2;0;0;0;0;0;0;0;0;0;1;0;1;0;1;0;0;0;3;2;3
TCFL5_M09217_1.94d.bed	0.3047945205479452	89	292	23923	2;0;0;0;1;1;0;0;0;1;2;0;0;0;0;0;0;1;0;2;2;0;0;0;3;0;1;2;0;1;0;3;0;0;1;3;1;1;1;0;4;1;1;2;3;2;2;2;1;3;1;3;5;3;1;3;1;4;1;2;5;5;3;6;3;7;2;0;5;4;2;5;4;7;5;7;5;9;4;5;9;7;6;8;3;5;7;2;1;5;1;4;4;0;1;1;1;4;3;3;2;3;1;0;3;3;0;0;1;0;0;2;0;0;1;1;2;2;1;0;1;2;4;1;1;2;0;1;2;1;1;1;2;0;0;0;1;0;0;0;1;0;0;1;1;0;2;1;0;1
ATF3_M09744_1.94d.bed	0.30327868852459017	111	366	24460	3;2;0;2;0;2;1;2;0;0;0;0;1;0;0;0;0;0;2;0;0;0;2;0;4;0;0;0;3;0;0;1;2;0;2;0;3;0;4;5;1;2;0;0;2;6;0;3;2;2;0;0;2;2;0;4;5;1;2;0;9;8;13;5;2;9;7;10;11;6;9;4;8;2;5;11;6;6;14;8;5;4;8;5;5;9;2;6;5;8;5;4;4;4;4;4;2;2;6;0;0;4;1;0;3;0;0;2;0;2;4;0;3;2;0;2;2;1;0;1;0;1;0;1;0;0;0;0;1;2;0;0;2;0;0;0;1;2;0;0;0;0;0;2;2;0;2;0;0;2
ATF2_M08540_1.94d.bed	0.30248306997742663	134	443	24809	4;2;0;3;0;2;2;4;0;0;0;0;1;0;0;0;0;0;2;0;0;0;2;0;4;0;0;0;3;0;0;0;2;0;2;0;4;0;4;5;1;2;0;0;4;6;0;3;2;4;2;0;2;2;0;4;7;4;2;0;10;7;14;6;2;10;10;12;14;6;9;4;8;6;8;10;8;6;16;12;11;4;7;6;8;12;6;7;10;10;6;6;6;5;6;6;2;2;4;0;0;4;0;0;4;0;0;2;0;2;4;0;3;2;0;2;2;2;0;2;0;2;0;2;0;0;0;0;1;2;0;0;2;0;0;0;1;2;0;0;0;0;0;2;2;0;2;0;0;2
MITF_M00255_1.94d.bed	0.3024054982817869	88	291	27953	1;0;0;0;1;0;0;1;0;0;2;1;0;0;2;1;0;1;2;0;2;1;2;1;2;2;1;1;1;2;0;0;1;0;0;1;1;1;1;0;0;1;1;1;2;1;6;0;6;0;4;2;0;0;2;5;2;0;2;5;6;2;2;2;3;8;3;4;2;4;5;4;5;7;3;7;4;6;6;11;10;4;6;10;6;6;5;6;2;1;3;1;3;1;3;4;0;3;1;6;1;3;6;1;0;2;2;1;1;1;0;2;0;0;1;1;1;1;0;0;1;0;2;0;0;0;1;1;1;1;0;0;0;0;0;1;1;1;0;0;0;1;0;2;1;1;0;0;2;2
MITF_M09241_1.94d.bed	0.3	96	320	28706	2;0;0;2;1;0;0;1;0;0;1;1;1;1;1;1;0;1;3;0;2;1;2;1;2;2;2;2;1;2;0;0;1;1;0;2;2;2;0;0;1;1;1;1;4;1;5;1;6;1;3;2;1;0;7;5;2;0;3;4;6;3;2;3;4;5;4;5;5;5;6;4;6;6;6;6;4;8;6;10;7;5;8;10;5;8;3;8;3;0;2;3;2;0;4;2;1;2;2;5;2;3;4;1;0;2;2;1;1;2;0;1;1;0;1;1;1;0;0;0;1;1;1;0;1;1;1;1;3;1;0;0;0;0;0;0;1;0;0;0;0;0;0;2;1;0;0;0;4;3
ETS1_M08647_1.94d.bed	0.2980392156862745	76	255	26830	2;0;0;0;2;0;0;0;0;0;0;2;0;2;1;0;2;2;0;2;0;0;0;0;2;0;0;2;0;2;2;0;2;0;0;0;0;0;2;0;2;0;0;1;2;0;0;0;0;1;2;0;4;3;0;4;0;1;6;0;2;2;6;6;4;1;2;2;0;4;6;2;10;4;6;8;2;2;9;8;2;0;2;12;2;0;4;2;2;4;4;2;4;0;2;4;2;2;2;4;8;0;2;4;0;0;8;0;2;2;3;0;0;0;0;2;0;4;2;2;1;0;2;0;2;0;2;4;0;0;2;0;0;0;2;0;0;0;0;0;2;0;0;0;0;1;0;0;0;2
ATF3_M08485_1.94d.bed	0.2979591836734694	73	245	23879	2;0;0;0;0;2;0;0;0;0;0;0;0;2;0;0;2;0;0;0;0;0;0;4;0;0;0;2;0;2;2;0;0;2;0;4;0;2;2;0;0;0;0;2;6;0;2;0;0;2;2;0;2;2;0;2;0;2;0;8;4;8;0;0;6;4;8;10;6;6;2;10;0;4;8;6;2;4;4;4;2;2;4;2;2;0;2;4;6;2;2;4;4;2;6;0;2;6;0;0;0;2;2;0;0;0;0;4;2;4;0;2;0;0;0;2;2;2;0;0;0;2;0;0;0;0;0;0;2;0;0;2;0;0;0;0;0;2;2;0;0;0;0;2;2;0;0;0;0;2
ARNT_M00226_1.94d.bed	0.29473684210526313	28	95	25182	1;0;0;0;0;0;1;1;0;0;2;1;0;0;0;0;0;0;1;1;0;0;0;0;0;0;0;0;2;0;0;1;0;0;0;1;0;0;0;0;0;1;0;1;1;0;0;1;1;1;0;0;0;0;2;1;0;1;1;0;2;0;3;1;1;0;2;5;2;1;0;1;1;1;1;1;3;2;4;1;2;3;0;0;1;0;0;0;1;0;0;2;0;1;0;1;0;1;0;0;2;1;0;0;0;0;1;0;0;1;0;0;1;1;0;2;1;0;0;0;0;3;0;0;0;2;0;0;0;0;0;2;0;1;0;2;1;0;0;1;1;0;1;0;1;0;0;0;0;2
IRF4_M05848_1.94d.bed	0.29347826086956524	27	92	23960	1;0;0;0;0;0;0;0;0;1;0;1;1;1;2;0;0;0;0;1;0;0;0;1;0;0;0;0;0;3;0;1;0;0;0;0;0;1;1;0;0;0;0;1;0;0;0;1;0;1;1;0;0;1;2;0;1;0;2;1;0;1;0;1;1;2;2;0;2;0;1;1;3;0;3;3;4;3;1;2;0;1;2;0;1;2;2;0;1;2;1;0;1;1;0;2;0;0;0;0;1;0;0;0;0;0;0;0;0;0;2;0;0;0;0;0;0;0;0;1;0;1;2;1;0;1;0;0;1;0;0;1;1;0;1;2;0;0;0;0;0;0;0;1;0;1;0;0;0;2
ARNTL_M05565_1.94d.bed	0.2896551724137931	84	290	27261	2;2;0;0;0;0;2;0;1;1;0;1;0;0;0;0;0;2;1;0;1;0;1;1;0;2;0;0;0;1;2;0;0;1;0;0;0;2;2;1;0;2;0;2;0;2;1;5;1;2;2;2;1;3;2;1;4;7;8;4;2;8;7;2;8;3;2;7;7;0;8;2;10;6;3;6;1;7;3;4;5;5;12;9;5;9;7;2;2;4;2;2;3;3;2;4;2;7;3;2;7;2;0;2;0;0;0;1;0;0;2;0;2;0;0;0;0;0;0;0;0;0;2;0;0;2;0;0;0;1;0;0;0;0;0;2;0;0;0;2;0;0;1;0;0;0;0;0;1;1
BHLHE41_M05584_1.94d.bed	0.2896551724137931	84	290	27261	2;2;0;0;0;0;2;0;1;1;0;1;0;0;0;0;0;2;1;0;1;0;1;1;0;2;0;0;0;1;2;0;0;1;0;0;0;2;2;1;0;2;0;2;0;2;1;5;1;2;2;2;1;3;2;1;4;7;8;4;2;8;7;2;8;3;2;7;7;0;8;2;10;6;3;6;1;7;3;4;5;5;12;9;5;9;7;2;2;4;2;2;3;3;2;4;2;7;3;2;7;2;0;2;0;0;0;1;0;0;2;0;2;0;0;0;0;0;0;0;0;0;2;0;0;2;0;0;0;1;0;0;0;0;0;2;0;0;0;2;0;0;1;0;0;0;0;0;1;1
BHLHE40_M08516_1.94d.bed	0.2896551724137931	84	290	27261	2;2;0;0;0;0;2;0;1;1;0;1;0;0;0;0;0;2;1;0;1;0;1;1;0;2;0;0;0;1;2;0;0;1;0;0;0;2;2;1;0;2;0;2;0;2;1;5;1;2;2;2;1;3;2;1;4;7;8;4;2;8;7;2;8;3;2;7;7;0;8;2;10;6;3;6;1;7;3;4;5;5;12;9;5;9;7;2;2;4;2;2;3;3;2;4;2;7;3;2;7;2;0;2;0;0;0;1;0;0;2;0;2;0;0;0;0;0;0;0;0;0;2;0;0;2;0;0;0;1;0;0;0;0;0;2;0;0;0;2;0;0;1;0;0;0;0;0;1;1
NFYA_M06672_1.94d.bed	0.28796561604584525	201	698	40778	2;2;2;2;2;3;1;0;0;3;5;2;4;1;1;2;1;3;5;0;2;3;2;2;1;4;4;2;4;1;3;2;2;6;3;2;1;2;5;1;2;2;4;7;5;6;2;4;6;5;3;2;4;1;5;6;10;9;11;10;10;15;8;9;13;11;12;17;12;17;12;16;9;9;9;14;11;20;15;10;13;15;10;8;13;8;16;8;5;6;5;8;9;6;1;3;8;5;4;4;3;3;2;2;1;3;4;5;2;1;1;2;4;6;2;1;5;2;1;1;0;3;3;2;2;2;1;2;2;1;1;2;0;4;0;1;1;3;1;0;3;2;1;2;0;2;1;0;1;2
ETS1_M05692_1.94d.bed	0.2876712328767123	63	219	26733	2;1;0;0;0;1;0;1;0;2;0;0;0;1;0;2;0;0;0;0;3;0;2;0;1;4;0;1;0;0;0;0;2;0;1;0;0;0;1;1;1;0;0;0;0;0;2;1;4;0;1;0;0;1;4;3;2;1;5;2;2;0;1;0;1;4;1;10;2;2;5;5;5;5;6;6;1;2;5;2;3;1;2;2;4;3;1;7;0;2;0;6;2;4;4;3;0;1;3;2;2;9;1;0;3;3;0;0;0;0;2;0;4;1;0;1;0;0;0;2;0;4;3;0;0;2;0;2;2;2;0;0;1;1;0;2;0;0;0;0;1;0;0;0;0;0;0;0;0;2
HSF5_M09724_1.94d.bed	0.2872340425531915	27	94	22746	2;0;0;2;0;1;0;0;0;0;0;1;0;0;0;0;0;2;1;1;0;0;0;1;2;0;1;1;2;2;0;0;0;4;0;0;1;1;0;0;1;0;0;0;0;2;1;0;0;0;0;0;0;2;0;0;2;0;0;1;2;3;1;1;3;5;1;0;0;3;0;0;2;2;0;0;6;2;1;2;2;0;2;1;1;1;0;0;2;0;0;1;0;0;1;0;1;0;0;0;0;0;0;1;0;0;0;0;0;1;0;0;0;0;0;0;0;0;0;2;0;0;0;0;1;1;0;0;0;1;0;1;2;0;0;0;0;0;0;0;0;0;0;1;1;0;0;0;0;1
NFYB_M06673_1.94d.bed	0.28551336146272854	203	711	41084	3;2;2;0;2;4;2;0;0;3;3;3;4;1;1;2;1;3;3;0;2;5;2;2;1;5;3;2;2;4;3;2;3;5;3;3;1;2;5;1;2;2;4;5;4;6;1;4;6;4;3;2;3;2;4;7;11;10;10;9;9;15;8;6;14;10;12;15;12;17;15;14;7;10;9;14;13;19;16;13;12;12;12;8;14;10;16;11;4;7;6;8;9;6;1;4;8;5;5;2;3;3;2;3;2;4;4;5;2;1;1;2;4;6;2;2;4;4;1;0;1;3;3;2;2;2;1;3;2;2;1;2;1;2;0;2;1;3;1;0;5;2;4;3;0;1;1;0;1;2
IRF7_M08839_1.94d.bed	0.28421052631578947	27	95	22373	1;0;0;0;1;1;0;0;1;0;0;0;0;0;1;0;0;0;0;1;1;0;0;0;1;0;0;0;2;0;0;0;0;1;1;0;0;0;0;0;1;0;1;0;0;0;0;1;2;2;0;2;1;1;0;2;2;1;0;3;1;0;1;1;3;0;3;2;2;1;1;3;0;3;1;2;2;0;0;1;0;5;2;0;1;0;0;2;1;0;1;0;1;1;0;3;1;0;0;1;1;1;1;0;0;3;0;0;0;0;0;1;0;0;0;1;0;0;0;1;0;0;1;0;1;0;0;1;0;0;0;1;0;2;0;0;0;1;0;0;0;0;0;0;0;0;0;0;0;1
IRF4_M08843_1.94d.bed	0.2818181818181818	31	110	25551	1;0;0;0;1;0;0;1;0;1;0;0;1;1;0;0;0;0;0;0;0;0;0;0;0;0;0;0;0;2;0;1;0;0;0;0;0;0;0;0;0;0;0;1;0;0;0;1;1;1;1;0;0;2;3;1;1;0;2;4;0;4;0;1;2;5;2;2;2;1;2;3;2;1;2;3;3;3;0;2;1;1;2;0;0;4;2;1;2;4;1;0;0;2;1;2;1;0;0;0;0;0;0;0;0;0;0;1;0;0;1;0;0;0;0;0;0;0;0;1;0;1;2;2;1;1;1;0;0;0;0;0;1;0;1;1;0;0;0;0;0;0;0;1;0;1;0;1;0;1
NFYC_M06674_1.94d.bed	0.2805755395683453	195	695	38422	2;2;2;1;3;4;3;1;2;1;3;3;3;2;1;3;1;5;4;2;2;5;1;1;3;1;6;1;3;2;3;2;1;3;6;5;1;3;2;3;1;4;3;4;6;2;3;3;5;1;3;5;6;4;2;7;7;6;8;10;9;11;5;11;12;17;6;19;9;15;12;11;6;8;17;16;8;18;15;14;6;13;11;16;11;12;13;7;2;13;7;13;9;4;2;8;4;4;3;1;5;3;1;1;5;3;4;2;1;4;1;1;5;2;3;2;2;1;2;0;2;6;3;2;3;3;2;1;1;1;2;1;2;1;0;1;3;1;1;5;2;4;3;0;0;1;0;0;1;4
KLF1_M00616_1.94d.bed	0.2797085201793722	1996	7136	82858	20;19;12;15;11;7;13;14;7;13;10;15;26;11;12;23;20;21;9;15;15;18;16;19;18;17;23;24;21;13;23;23;28;23;22;35;26;25;21;34;47;45;32;41;46;60;59;48;56;49;54;72;62;76;85;74;89;96;90;86;79;91;122;104;122;134;149;147;145;144;131;144;106;96;121;104;138;127;129;134;142;131;123;124;96;104;91;86;107;83;92;84;83;65;61;63;56;62;47;54;49;66;49;40;31;26;36;36;24;20;30;22;22;24;14;21;15;19;19;12;14;17;10;18;12;14;5…
KLF1_M00600_1.94d.bed	0.2792270531400966	1734	6210	72866	18;16;12;14;10;6;11;12;6;11;10;11;22;10;10;21;18;17;8;10;15;16;15;12;13;16;19;24;14;13;22;18;22;19;17;29;23;20;21;32;40;44;24;35;41;55;53;41;47;41;49;69;59;66;75;62;78;83;79;73;61;77;111;91;114;110;118;130;126;123;114;118;101;81;113;94;112;114;120;114;120;114;105;107;86;95;77;76;92;70;85;77;71;50;54;55;57;53;41;39;49;55;38;42;32;20;29;28;23;19;22;19;19;22;14;16;13;15;16;11;15;16;11;14;11;11;3;7;9…
ATF6_M10064_1.94d.bed	0.27906976744186046	24	86	24401	1;1;0;0;1;1;0;0;0;0;0;0;1;0;0;0;0;1;0;0;0;0;1;0;1;1;0;0;0;0;0;0;0;0;0;1;0;0;0;2;0;0;3;0;1;1;0;1;0;0;0;0;2;0;0;1;0;1;0;0;3;1;0;1;1;1;1;1;1;3;3;0;1;0;2;1;4;2;2;0;1;1;1;1;0;2;0;1;2;0;0;1;1;0;1;1;1;1;0;0;0;0;1;0;2;2;1;0;0;0;0;0;0;0;0;0;1;1;0;1;1;0;0;1;2;0;0;0;1;0;0;1;1;0;0;0;0;0;1;0;0;0;0;0;0;0;0;0;2;1
TFE3_M06205_1.94d.bed	0.27848101265822783	22	79	24069	1;0;1;0;2;0;1;1;0;0;1;0;0;1;1;0;0;0;1;0;0;1;0;1;0;1;0;0;0;0;0;0;0;0;0;1;1;1;0;1;1;0;0;0;0;0;0;0;0;1;2;1;1;0;0;1;2;0;0;0;2;0;0;3;0;3;1;0;1;1;1;0;3;1;2;0;0;1;2;1;2;4;1;1;0;2;2;2;1;2;0;0;0;0;0;1;1;0;0;0;0;0;1;0;1;0;0;0;0;1;2;0;0;2;1;0;1;0;0;0;0;0;0;0;0;0;0;0;0;1;0;0;0;0;0;0;0;0;0;0;0;0;0;0;0;0;0;0;0;1
PAX2_M05978_1.94d.bed	0.2777777777777778	45	162	25636	5;0;1;0;0;1;0;0;4;1;0;1;0;0;0;1;0;2;0;1;0;0;2;0;2;0;0;1;2;2;2;0;0;1;1;1;0;1;1;0;0;0;0;0;0;0;1;0;0;1;1;0;2;0;2;2;1;2;3;2;2;3;3;2;0;1;2;1;5;2;1;3;2;2;3;3;1;4;5;2;3;2;0;6;3;3;1;2;0;2;0;2;5;4;0;0;0;0;2;0;2;1;0;0;2;0;0;0;0;0;2;0;0;1;0;2;0;1;1;1;1;1;1;1;0;0;0;0;0;0;0;1;0;1;3;0;1;0;1;0;0;0;2;0;0;0;0;0;2;1
BATF3_M08502_1.94d.bed	0.27715355805243447	74	267	24074	2;2;0;0;0;0;0;2;0;0;0;0;0;0;0;2;0;0;2;0;0;0;0;0;4;0;2;0;2;0;0;0;2;1;2;0;3;0;4;2;0;0;0;0;2;6;0;2;0;2;1;0;2;2;0;0;4;3;3;3;6;5;9;7;5;6;6;9;10;6;6;4;7;1;5;10;2;4;7;1;2;2;5;3;2;3;2;0;7;4;0;1;4;2;5;4;0;2;2;0;0;2;0;0;0;0;0;4;0;2;4;0;2;0;1;2;2;0;2;0;0;2;0;2;0;0;0;0;0;2;0;0;2;0;0;0;0;2;1;0;0;0;0;2;2;0;0;0;0;2
XBP1_M06228_1.94d.bed	0.2765957446808511	26	94	24626	1;0;0;0;0;0;0;1;0;1;0;0;0;0;0;0;2;0;1;1;2;1;0;0;1;0;1;0;0;0;0;0;0;0;1;1;1;0;1;0;0;0;1;0;1;0;0;0;0;1;0;0;0;0;1;0;1;1;0;2;1;2;1;1;2;0;1;3;2;4;4;0;1;0;4;0;1;1;1;2;1;1;1;0;0;1;1;0;0;0;2;0;2;0;0;2;0;1;0;0;3;0;1;0;0;2;1;0;0;0;1;0;0;0;0;1;1;0;0;0;1;0;1;0;2;0;0;0;0;2;2;0;1;1;0;0;1;0;0;1;1;0;0;0;1;0;0;0;0;2
PAX5_M05982_1.94d.bed	0.27624309392265195	50	181	26007	5;0;1;0;0;1;0;0;4;1;0;0;0;0;0;1;0;1;0;0;0;1;2;0;2;0;0;1;2;2;1;1;0;1;0;1;0;2;1;0;0;0;2;0;0;1;1;1;0;1;1;0;2;0;1;2;0;2;3;2;2;3;3;3;0;1;2;1;5;2;1;3;6;2;3;3;1;4;7;3;2;2;0;5;4;3;2;2;0;1;0;1;5;4;0;0;2;0;2;0;3;1;0;0;2;0;0;0;1;0;3;0;0;2;0;2;0;2;1;2;1;1;1;1;0;0;1;0;0;0;1;0;1;1;3;0;1;0;1;0;0;0;4;0;0;1;0;0;2;1
ZFP42_M10416_1.94d.bed	0.27624309392265195	200	724	49230	2;4;3;4;2;0;2;1;3;0;0;1;2;1;4;2;0;2;2;2;4;2;2;2;3;5;1;3;5;3;5;5;4;3;3;1;1;3;7;4;4;5;6;4;4;4;4;2;8;7;6;3;6;8;5;7;7;4;7;7;14;13;6;9;6;12;13;10;16;11;11;16;17;10;10;14;9;13;14;15;14;16;9;4;4;11;5;11;9;8;7;6;2;10;8;5;7;6;9;4;4;2;1;2;2;3;1;3;3;5;5;4;2;1;2;3;5;1;2;0;2;5;2;2;0;4;2;2;1;4;3;0;2;3;1;2;1;4;2;4;1;3;3;1;0;3;2;3;4;1
ZNF501_M09375_1.94d.bed	0.275	88	320	22022	1;0;0;2;0;0;0;1;1;0;3;0;0;0;0;0;1;1;0;1;2;2;0;2;1;0;0;1;2;1;2;2;3;1;1;3;2;2;1;4;1;4;2;1;4;1;4;1;2;0;2;1;3;0;5;8;1;5;3;5;6;2;4;4;5;2;9;3;4;3;6;8;8;5;4;3;5;6;7;5;8;4;3;9;4;4;2;2;2;3;2;3;3;1;1;0;3;3;3;2;3;1;2;3;2;4;1;2;1;0;4;0;2;3;0;1;1;3;0;1;3;0;1;0;2;4;2;2;0;0;0;3;0;0;1;0;0;1;1;0;1;0;1;2;2;0;1;0;0;1
ZBTB14_M09286_1.94d.bed	0.27289048473967686	456	1671	41427	8;1;1;1;4;8;1;4;3;3;6;2;3;5;7;4;2;10;3;1;6;2;15;11;5;10;5;6;4;4;9;4;7;6;14;2;7;9;10;4;2;5;22;4;5;7;11;13;20;13;21;7;5;10;9;16;16;15;29;22;29;37;22;27;46;37;25;24;34;30;27;23;40;29;19;23;30;39;29;32;32;21;33;11;26;23;13;25;21;23;19;15;11;17;12;13;15;13;4;9;8;8;14;7;8;4;15;5;9;5;1;1;4;9;3;5;6;6;6;7;3;6;8;4;5;4;4;2;4;4;1;2;15;3;3;2;2;1;1;4;5;5;2;2;5;2;2;2;5;4
SOX1_M09157_1.94d.bed	0.2727272727272727	9	33	21692	1;0;0;0;0;1;1;0;0;0;0;0;0;0;0;0;0;0;0;0;0;0;0;0;0;0;1;0;0;0;0;0;0;1;2;0;0;0;0;1;0;0;0;0;0;1;0;0;0;0;0;0;0;1;1;0;0;1;0;1;0;1;0;0;0;0;0;0;0;2;0;1;1;2;0;0;0;1;0;0;0;1;1;0;0;0;0;0;0;0;0;0;0;0;0;1;0;1;0;0;1;0;1;0;0;0;0;0;1;0;0;0;0;0;1;0;1;0;0;0;0;0;0;0;0;0;0;0;0;0;0;0;0;0;0;0;0;0;0;0;0;0;1;0;0;0;0;0;0;1
GSC2_M05776_1.94d.bed	0.2727272727272727	6	22	21070	2;0;0;0;0;0;0;0;1;0;1;1;0;1;1;0;0;0;0;0;0;0;0;0;0;0;0;0;0;0;0;0;0;0;0;0;0;0;1;0;0;0;0;0;0;0;0;0;1;0;0;0;0;0;0;0;0;0;0;1;0;0;0;0;0;1;0;1;0;1;0;0;1;0;0;0;0;1;0;2;0;0;0;0;0;0;0;0;0;0;0;0;0;1;0;0;0;0;1;0;0;0;0;0;0;0;0;0;0;0;0;0;0;0;0;0;0;0;0;0;0;0;1;0;0;0;0;0;0;0;0;0;0;0;0;0;0;0;0;0;0;0;0;0;0;0;0;0;0;1
SOX3_M09163_1.94d.bed	0.2727272727272727	9	33	21692	1;0;0;0;0;1;1;0;0;0;0;0;0;0;0;0;0;0;0;0;0;0;0;0;0;0;1;0;0;0;0;0;0;1;2;0;0;0;0;1;0;0;0;0;0;1;0;0;0;0;0;0;0;1;1;0;0;1;0;1;0;1;0;0;0;0;0;0;0;2;0;1;1;2;0;0;0;1;0;0;0;1;1;0;0;0;0;0;0;0;0;0;0;0;0;1;0;1;0;0;1;0;1;0;0;0;0;0;1;0;0;0;0;0;1;0;1;0;0;0;0;0;0;0;0;0;0;0;0;0;0;0;0;0;0;0;0;0;0;0;0;0;1;0;0;0;0;0;0;1
IRF5_M08831_1.94d.bed	0.2716049382716049	22	81	22426	1;0;0;0;0;0;0;0;0;0;0;1;0;0;0;1;0;0;1;0;0;1;0;0;0;0;0;1;0;0;1;1;0;3;0;0;1;0;0;0;0;0;0;1;1;0;0;0;2;1;1;0;2;2;1;2;0;2;1;1;2;1;0;1;1;1;1;2;1;1;3;2;4;0;0;1;2;0;1;1;0;2;2;1;1;2;1;1;0;1;0;0;3;0;1;0;0;1;0;0;0;0;0;0;0;0;0;0;1;0;0;0;0;0;0;0;0;0;0;0;0;0;1;0;1;0;0;0;0;0;0;3;0;1;1;0;0;0;0;0;0;0;0;0;0;0;0;1;0;1
IRF4_M08829_1.94d.bed	0.27058823529411763	23	85	23718	1;0;0;1;1;0;0;0;0;0;0;0;0;0;0;1;0;0;0;0;0;2;0;1;0;0;0;0;0;0;0;0;0;1;0;1;1;0;0;0;1;1;0;1;1;0;1;1;1;1;0;1;1;1;1;2;0;1;2;1;2;0;1;0;2;0;1;2;0;4;3;2;4;0;0;1;1;1;0;1;0;2;2;0;1;3;0;0;0;2;1;0;3;0;0;0;0;2;0;0;1;0;0;0;1;0;0;0;1;0;0;0;0;0;0;0;0;1;0;0;1;2;0;1;1;0;0;0;1;0;2;0;0;0;0;0;0;0;0;0;1;0;0;0;1;0;0;0;0;1
ZBTB7A_M09309_1.94d.bed	0.2692307692307692	56	208	22078	1;0;1;0;0;0;1;1;0;0;1;0;0;0;0;1;0;0;1;2;0;0;2;2;3;0;1;0;0;1;1;1;0;1;1;2;0;2;1;1;4;1;1;2;1;1;1;1;3;1;2;0;2;2;2;2;3;6;1;3;1;5;1;1;2;3;6;2;3;2;6;3;4;8;4;2;2;0;1;2;5;4;5;2;3;3;2;3;3;3;3;1;2;2;2;2;4;1;0;2;2;0;1;0;1;3;0;1;2;0;0;1;1;0;0;1;0;2;0;0;0;0;1;3;0;0;0;1;3;1;0;0;1;1;0;0;0;0;1;0;0;1;0;0;0;0;0;0;0;2
LIN28A_M08897_1.94d.bed	0.26900584795321636	46	171	21397	1;1;0;0;0;0;1;0;1;0;0;2;0;0;0;0;1;0;0;0;1;0;0;0;0;0;1;0;1;1;0;0;2;2;0;0;1;2;1;0;0;2;1;0;0;2;1;0;0;2;0;3;1;1;2;3;1;0;3;0;1;1;2;1;2;0;2;2;5;1;2;0;3;3;4;3;0;2;3;3;0;5;0;4;3;6;4;1;1;3;2;0;1;3;1;3;3;1;5;4;0;0;1;3;1;3;1;1;2;5;0;3;0;1;1;0;0;1;0;1;0;2;0;0;2;0;2;0;0;1;0;0;0;0;0;0;1;0;1;0;0;0;0;2;0;0;0;1;2;1
SP1_M09177_1.94d.bed	0.26761264625342296	1075	4017	68017	11;20;13;5;10;8;8;8;5;8;10;10;16;14;9;11;15;9;8;13;11;11;9;11;14;12;14;14;14;8;10;9;12;16;11;21;16;18;10;19;21;28;17;21;24;25;31;29;29;25;35;47;37;38;45;35;45;63;41;52;41;42;63;63;81;69;72;76;72;72;70;86;63;37;63;54;67;68;72;64;78;79;78;68;63;55;54;64;67;42;52;35;44;40;34;35;37;31;21;30;30;38;24;24;15;16;23;17;12;19;14;18;23;12;9;11;6;11;15;5;13;9;9;9;10;3;3;4;6;7;4;7;3;9;9;7;8;7;7;12;10;6;14;5;6…
ZNF704_M09387_1.94d.bed	0.2668421052631579	507	1900	33566	2;2;2;2;6;4;2;4;0;2;4;8;10;8;4;6;2;9;8;4;5;4;10;11;6;4;7;12;7;3;12;12;11;17;15;10;9;12;6;8;16;8;13;9;13;16;10;10;15;10;15;26;21;26;24;24;21;24;28;27;24;30;26;15;44;51;51;18;47;35;26;25;36;26;29;40;46;25;27;37;29;23;26;23;31;23;16;26;24;17;16;19;19;17;18;14;16;18;10;6;4;9;13;12;4;15;7;13;5;4;2;6;9;5;8;8;9;4;0;2;2;6;8;11;2;2;6;4;7;2;4;2;2;6;0;1;0;0;0;2;0;4;0;0;4;2;0;0;2;6
SP4_M06130_1.94d.bed	0.26615049600774254	1100	4133	67346	11;17;10;6;9;7;8;10;6;11;8;9;15;11;11;14;16;9;7;15;14;14;10;14;13;13;14;13;12;8;7;10;13;19;13;18;14;18;15;17;25;30;16;23;24;27;36;26;28;23;35;43;39;41;40;39;48;64;44;48;48;50;63;63;89;76;74;69;78;75;87;81;61;40;67;56;69;64;73;72;81;72;73;72;65;55;58;56;67;43;56;34;45;40;38;33;41;28;28;31;34;42;24;29;17;18;26;15;13;20;15;24;22;13;13;10;7;10;16;9;12;10;7;10;7;6;3;2;6;7;6;6;2;5;16;8;6;11;4;8;9;6;15;…
ZNF610_M10398_1.94d.bed	0.2640144665461121	292	1106	26262	2;1;3;7;3;1;1;2;1;1;1;4;1;2;4;1;1;2;3;4;2;2;3;5;5;6;3;7;3;5;8;9;4;5;3;5;5;3;7;6;7;9;3;8;4;11;8;11;8;11;11;9;10;14;12;13;18;14;9;22;14;11;17;10;16;7;18;23;18;20;26;13;24;18;23;19;16;18;17;13;17;21;16;13;15;20;11;16;15;13;17;13;8;10;11;9;10;11;12;12;9;8;4;7;2;4;3;5;8;5;4;3;2;5;5;3;5;3;1;2;3;3;0;2;1;3;1;3;0;4;2;3;1;3;1;5;3;2;2;0;2;1;2;1;2;1;0;0;1;1
ZNF610_ZNF610.RCADE.bed	0.2640144665461121	292	1106	26262	2;1;3;7;3;1;1;2;1;1;1;4;1;2;4;1;1;2;3;4;2;2;3;5;5;6;3;7;3;5;8;9;4;5;3;5;5;3;7;6;7;9;3;8;4;11;8;11;8;11;11;9;10;14;12;13;18;14;9;22;14;11;17;10;16;7;18;23;18;20;26;13;24;18;23;19;16;18;17;13;17;21;16;13;15;20;11;16;15;13;17;13;8;10;11;9;10;11;12;12;9;8;4;7;2;4;3;5;8;5;4;3;2;5;5;3;5;3;1;2;3;3;0;2;1;3;1;3;0;4;2;3;1;3;1;5;3;2;2;0;2;1;2;1;2;1;0;0;1;1
FOXN2_M08691_1.94d.bed	0.2633637548891786	202	767	25033	1;1;2;0;0;2;2;2;0;1;5;0;0;0;1;2;0;0;0;0;2;3;4;5;4;4;2;0;2;5;6;1;1;0;6;5;5;7;0;5;4;8;4;0;3;4;7;5;5;7;5;8;9;4;7;13;12;7;13;5;6;13;13;10;13;12;13;11;12;11;10;12;13;17;11;10;20;6;18;11;8;3;23;26;14;12;8;10;4;5;8;10;4;8;13;5;4;11;9;4;6;10;3;4;4;3;7;4;2;5;10;0;7;0;4;6;2;1;0;0;2;3;2;2;2;3;2;0;2;0;2;4;4;0;0;0;1;2;0;0;1;0;4;0;0;3;0;0;0;2
USF1_M09265_1.94d.bed	0.26265060240963856	109	415	31761	3;3;3;1;1;0;2;1;1;0;2;1;3;1;2;1;1;4;2;0;3;1;2;3;4;3;1;1;1;3;1;0;2;1;0;4;5;0;0;0;2;2;1;2;4;4;2;1;7;1;4;2;4;3;10;2;1;3;9;0;9;1;2;4;2;5;7;5;8;8;5;7;8;5;7;6;5;6;12;8;5;8;5;13;5;6;5;9;2;1;3;3;3;0;4;4;2;2;2;4;3;4;3;1;2;2;2;3;2;2;0;1;2;0;2;1;3;0;1;1;2;2;2;0;2;2;1;1;4;1;1;0;0;2;1;1;2;1;2;0;0;0;0;2;1;1;1;1;5;4
USF1_M09267_1.94d.bed	0.26265060240963856	109	415	31761	3;3;3;1;1;0;2;1;1;0;2;1;3;1;2;1;1;4;2;0;3;1;2;3;4;3;1;1;1;3;1;0;2;1;0;4;5;0;0;0;2;2;1;2;4;4;2;1;7;1;4;2;4;3;10;2;1;3;9;0;9;1;2;4;2;5;7;5;8;8;5;7;8;5;7;6;5;6;12;8;5;8;5;13;5;6;5;9;2;1;3;3;3;0;4;4;2;2;2;4;3;4;3;1;2;2;2;3;2;2;0;1;2;0;2;1;3;0;1;1;2;2;2;0;2;2;1;1;4;1;1;0;0;2;1;1;2;1;2;0;0;0;0;2;1;1;1;1;5;4
ZNF574_M10384_1.94d.bed	0.2619589977220957	115	439	32554	1;3;1;3;0;1;1;1;2;1;2;0;2;1;2;2;1;0;6;4;0;0;1;4;0;3;2;1;2;3;3;2;1;2;2;2;5;3;1;3;5;3;5;5;3;2;0;1;2;2;3;2;2;3;4;1;1;3;3;8;8;2;6;9;5;4;6;5;6;6;4;6;10;4;6;11;8;11;7;9;7;8;6;6;6;8;4;6;3;6;1;3;4;4;3;2;1;4;4;2;3;6;2;4;2;2;3;1;1;1;3;3;4;2;4;0;0;0;1;2;4;4;5;0;1;1;0;1;3;0;0;2;1;1;0;0;3;0;0;0;1;2;3;0;1;2;1;2;1;2
ETV6_M09550_1.94d.bed	0.26011560693641617	45	173	25267	2;0;0;0;2;0;2;0;4;0;0;0;0;0;0;0;0;0;0;2;2;0;2;0;0;0;0;2;0;0;4;4;0;0;0;2;0;0;0;5;3;0;0;2;7;2;2;0;0;1;2;0;4;2;1;4;3;2;2;0;2;4;2;3;6;7;0;4;2;2;2;6;2;2;0;0;0;2;2;4;5;2;2;4;0;2;2;2;2;0;0;0;2;0;0;0;2;0;0;0;0;0;0;0;0;0;0;2;2;0;0;0;0;0;0;0;2;2;0;0;0;0;0;0;0;2;0;0;0;2;0;0;3;0;0;0;0;0;0;0;0;2;0;0;0;0;2;0;0;6
KLF1_M08883_1.94d.bed	0.25958702064896755	352	1356	38533	5;5;8;1;4;2;4;4;2;5;2;4;2;5;2;5;6;4;3;4;3;5;3;2;4;2;6;7;4;2;4;8;3;7;10;10;9;7;6;4;10;11;6;11;7;10;10;8;10;9;11;17;11;13;11;12;21;14;17;23;12;16;22;18;21;16;24;27;26;19;27;25;23;16;18;23;15;28;24;19;24;29;26;15;16;23;13;26;12;18;18;11;7;7;19;10;10;8;7;12;6;5;6;6;4;6;9;5;15;6;4;4;8;1;4;7;2;5;6;3;3;5;4;6;5;1;1;5;4;1;3;3;4;1;3;5;2;1;2;5;4;5;0;3;2;1;0;3;2;4
TFAP2B_M09227_1.94d.bed	0.2595656670113754	502	1934	32849	5;4;7;3;7;6;7;2;5;1;2;3;10;4;9;5;5;9;5;2;9;0;0;5;2;12;13;4;12;1;4;5;5;4;14;6;10;0;12;2;13;13;7;11;11;14;12;11;13;16;32;15;23;19;30;23;34;37;28;22;27;31;29;41;24;24;13;27;24;31;47;35;25;36;21;23;39;30;36;31;33;28;46;31;27;25;29;12;25;13;28;27;16;13;16;24;24;11;11;14;19;16;9;14;8;13;8;15;3;6;20;5;4;9;9;6;6;2;4;6;7;5;7;6;4;3;6;1;5;7;3;6;1;5;4;2;2;0;4;0;4;2;5;2;0;0;2;3;0;3
ZNF311_ZNF311.MEME.bed	0.2576084576647587	8236	31971	274782	61;57;70;44;52;48;56;68;70;68;58;76;82;66;91;65;68;65;75;65;95;97;119;118;123;113;105;104;138;154;148;137;108;144;154;176;230;195;177;174;188;178;233;236;220;231;278;305;263;315;331;278;343;336;345;378;352;421;364;401;430;449;422;445;472;483;543;513;575;533;489;556;544;556;519;510;488;478;488;526;526;512;474;428;411;470;410;388;394;292;365;322;358;325;345;238;239;210;220;191;163;186;227;205;169;1…
ZNF792_ZNF792.MEME.bed	0.256795272853667	7388	28770	261208	54;47;46;46;49;43;63;45;61;80;60;57;61;76;79;77;78;68;88;90;91;67;81;102;100;93;93;112;133;113;110;131;144;125;146;142;149;173;136;157;163;165;184;197;184;235;247;216;244;316;279;314;289;276;301;355;374;319;332;368;387;410;417;397;497;431;433;481;474;516;469;402;455;467;412;411;437;496;456;439;479;441;430;413;443;431;371;356;335;295;303;324;314;290;279;280;244;235;217;206;197;176;209;155;158;152;…
RFX3_M06050_1.94d.bed	0.2567741935483871	199	775	45383	6;2;0;0;2;5;0;11;4;1;4;3;0;1;1;2;2;5;2;0;0;0;2;2;3;5;3;4;0;0;2;0;2;0;6;2;6;2;4;6;8;6;6;4;4;6;13;5;5;4;10;2;11;0;10;6;6;5;5;8;12;13;10;4;18;9;9;11;20;8;13;12;14;8;2;16;10;20;9;11;11;24;5;8;10;8;13;13;9;12;4;10;16;8;1;3;4;9;8;0;4;2;4;6;1;2;10;1;6;0;4;4;2;2;4;4;4;0;3;4;2;0;8;4;6;3;2;0;1;4;2;4;1;2;4;0;0;1;2;2;6;2;3;4;3;3;0;2;3;4
PAX1_M09051_1.94d.bed	0.256198347107438	62	242	26904	4;4;0;0;0;1;0;3;2;2;0;0;0;1;0;1;0;2;0;1;0;1;2;1;1;0;1;0;3;1;1;4;0;1;0;2;0;2;1;0;1;1;1;0;1;1;2;3;0;2;0;4;2;1;1;4;1;3;4;2;2;5;4;2;1;1;2;3;6;2;3;4;1;5;6;2;2;5;7;8;4;1;1;4;3;4;1;3;0;2;2;2;8;6;2;3;1;0;5;2;3;1;1;0;2;1;0;0;2;0;1;0;0;0;2;1;0;0;2;2;0;1;1;1;0;1;0;0;0;0;2;0;0;2;3;0;1;0;1;0;0;1;2;1;0;0;0;1;2;2
ETV6_M09549_1.94d.bed	0.25595238095238093	86	336	34521	2;0;2;0;0;4;0;2;0;0;2;0;0;2;2;0;2;0;4;2;0;0;2;2;4;0;2;1;2;4;2;4;0;0;0;4;0;2;0;0;2;6;0;2;0;0;2;0;4;2;7;3;4;0;0;8;8;4;5;2;4;2;0;2;0;2;2;0;10;6;1;10;6;1;8;6;0;0;16;8;4;7;2;4;0;6;6;7;7;0;6;4;6;4;2;0;0;0;2;4;5;2;6;2;6;0;0;0;0;2;0;0;0;1;0;0;4;4;0;0;0;0;2;0;2;6;2;0;2;2;0;2;2;0;2;0;0;0;2;0;2;2;0;2;2;2;0;0;0;2
JUN_M10269_1.94d.bed	0.2558139534883721	22	86	22533	1;1;0;0;0;0;0;1;0;0;0;0;0;0;0;1;0;0;0;0;0;0;0;0;0;2;0;2;0;1;0;0;0;0;1;1;0;2;0;0;0;0;0;0;0;1;1;2;0;3;0;1;1;0;1;1;0;0;2;0;1;1;2;3;0;1;3;1;1;0;2;2;1;2;3;1;1;3;1;0;2;1;0;1;0;2;1;2;0;0;0;0;1;0;1;0;0;0;1;2;0;1;0;0;0;0;1;0;0;0;0;1;1;1;2;0;0;0;0;0;0;1;0;1;0;0;1;0;0;0;0;0;0;0;0;0;0;1;0;0;0;0;0;0;2;0;0;0;0;3
ZNF100_ZNF100.RCADE.bed	0.25560863518171373	4227	16537	124388	32;14;28;19;17;22;28;31;32;28;19;33;46;36;23;31;32;36;30;35;46;60;51;60;73;56;45;62;75;56;61;78;67;65;71;91;100;109;83;80;80;100;116;99;107;140;133;124;131;205;202;153;185;165;163;170;207;198;176;197;209;268;248;210;261;242;296;268;259;268;294;300;290;277;237;307;239;246;265;295;259;268;252;236;201;216;215;226;198;178;199;188;151;206;181;153;126;140;126;111;96;80;104;92;88;73;87;96;81;84;53;57;49…
ZNF93_ZNF93.RCADE.bed	0.2550601750547046	11190	43872	606879	93;103;111;82;63;110;95;117;101;106;101;131;115;119;120;117;98;126;119;117;132;139;193;168;177;194;149;134;178;224;223;183;172;218;216;237;273;271;214;234;261;267;302;332;316;318;389;407;364;416;434;392;417;480;449;456;524;567;515;498;539;569;581;570;661;644;654;672;691;703;616;720;679;714;707;688;660;621;633;652;683;660;645;556;544;535;514;497;521;433;470;430;463;434;388;329;359;332;308;302;244;…
CREB3L4_M10091_1.94d.bed	0.25462962962962965	55	216	26772	3;0;0;2;1;0;2;0;2;2;1;1;1;0;1;0;1;0;2;2;0;1;1;0;1;3;2;0;1;0;0;1;0;2;3;0;0;2;3;0;0;1;0;0;3;1;1;1;0;1;0;5;0;0;5;0;1;1;1;5;2;2;1;2;6;3;2;6;5;4;7;3;2;6;1;5;3;2;4;1;1;3;2;1;3;3;4;4;2;2;1;2;1;2;5;1;0;2;0;3;1;3;2;2;4;1;0;1;4;0;0;0;0;0;1;0;2;0;0;1;1;0;1;1;1;0;0;1;2;0;0;1;0;0;0;0;1;1;0;1;1;0;0;1;0;1;1;0;0;2
JUN_M10271_1.94d.bed	0.2545454545454545	42	165	22964	1;3;0;1;0;0;0;0;1;0;0;1;0;0;1;0;0;1;0;0;0;2;0;0;0;1;0;0;1;0;0;2;0;2;0;0;1;0;0;0;0;1;1;2;2;1;0;1;2;1;1;2;0;1;2;0;2;1;6;7;2;2;4;3;0;7;5;4;4;0;3;0;4;6;2;3;3;1;1;0;1;3;2;1;0;0;1;2;0;2;1;4;3;2;3;0;3;3;0;0;0;0;1;0;0;0;1;3;2;3;0;1;0;2;0;1;0;0;0;0;0;1;1;1;0;0;0;0;1;0;0;0;1;0;0;0;0;0;0;1;0;0;0;2;3;0;1;1;0;1
KLF14_M05867_1.94d.bed	0.25274223034734916	553	2188	45999	2;11;10;5;3;3;4;3;2;7;7;5;7;3;6;8;11;6;2;3;9;9;5;8;7;7;7;7;7;1;2;4;8;13;13;12;8;11;6;9;13;19;8;14;16;21;22;11;18;16;17;25;14;25;23;23;26;32;27;23;19;23;28;30;48;36;39;32;38;39;42;42;31;17;33;29;35;40;39;34;35;36;42;39;31;28;24;30;31;20;35;12;24;21;21;20;24;16;18;21;15;19;16;15;10;8;18;10;8;8;4;10;10;7;7;5;6;6;8;4;9;3;5;8;4;3;0;3;0;7;6;4;3;3;8;7;2;6;2;6;6;4;5;4;3;4;3;5;7;7
RFX1_M09096_1.94d.bed	0.25225225225225223	140	555	38708	6;2;0;0;0;2;0;4;6;2;4;0;0;0;0;0;2;2;0;0;0;0;4;2;4;0;2;4;0;0;2;0;2;0;2;2;6;2;0;4;3;4;4;4;2;4;12;4;0;0;8;2;12;0;10;6;0;4;6;6;8;10;4;2;12;4;6;4;14;6;10;6;12;4;0;10;8;18;4;8;10;18;2;6;7;12;6;8;8;10;4;10;10;6;0;2;4;8;2;0;4;2;0;4;0;2;10;0;4;0;2;4;0;0;4;2;4;0;0;4;2;0;8;4;4;4;2;4;2;2;2;2;0;2;4;0;0;0;0;0;4;2;2;4;4;2;0;2;2;4
PAX2_M09049_1.94d.bed	0.2517985611510791	70	278	28403	4;2;0;2;1;3;0;0;3;1;0;0;1;1;0;1;0;5;0;1;0;0;2;0;2;0;1;0;3;2;0;2;1;0;1;1;1;2;1;0;0;2;0;1;3;4;1;0;0;2;1;0;1;2;3;3;2;4;3;3;7;4;3;1;1;4;2;6;2;3;3;6;4;5;4;3;6;7;7;2;2;3;7;5;5;3;3;0;1;1;1;8;7;2;1;2;3;4;1;4;0;0;1;2;1;0;1;1;0;2;0;0;4;2;1;4;0;1;4;1;0;2;0;0;0;1;0;1;1;1;0;1;4;1;2;0;1;2;0;0;1;1;0;0;2;2;4;0;1;2
ZNF454_M10047_1.94d.bed	0.2517385257301808	362	1438	37072	3;5;4;4;0;2;2;8;2;2;7;2;4;3;6;9;10;3;2;5;5;2;6;6;4;4;2;12;6;7;15;10;2;12;1;14;3;8;2;12;5;16;10;10;12;8;4;8;4;11;11;4;17;11;9;12;11;13;17;16;12;14;24;8;29;14;21;34;21;25;13;13;28;20;19;22;30;28;26;18;11;26;28;32;16;19;33;22;19;8;13;13;11;4;6;19;13;7;14;7;22;10;8;8;7;5;2;13;10;6;10;3;12;8;4;14;5;4;2;6;1;3;2;4;2;5;0;2;10;2;5;10;4;0;4;3;6;2;2;4;0;5;5;8;8;4;0;0;2;10
HINFP_M05789_1.94d.bed	0.25139977603583424	449	1786	30948	2;5;3;0;0;6;0;1;2;1;2;2;5;3;2;4;3;4;2;0;2;5;5;5;7;4;5;6;3;8;11;5;7;7;7;5;5;5;14;6;18;7;19;13;13;22;12;17;11;15;14;20;20;20;18;31;22;16;27;41;23;6;20;26;22;25;44;23;24;34;24;30;23;26;25;32;27;36;30;32;26;33;19;31;29;23;18;23;24;21;18;14;17;21;25;19;9;20;12;16;13;14;23;6;11;5;8;6;11;10;12;12;9;5;16;8;7;9;6;7;6;0;3;2;8;6;5;3;6;5;2;2;2;6;3;3;2;2;0;0;2;1;5;5;2;4;1;3;1;2
ZNF486_ZNF486.MEME.bed	0.25097024579560157	194	773	29188	2;3;1;4;1;3;4;2;1;0;3;3;2;1;1;4;0;2;2;1;1;3;1;4;1;4;4;6;2;2;0;0;5;3;2;2;1;4;1;6;3;3;7;9;0;4;10;6;9;6;11;6;9;9;5;4;6;11;8;13;7;9;11;8;9;4;15;11;13;10;15;19;12;19;12;16;13;9;14;12;5;10;7;7;14;14;12;6;11;8;15;12;9;9;11;5;5;7;4;6;7;3;7;4;5;2;5;2;5;8;2;5;6;3;3;2;4;3;4;3;1;4;2;0;3;2;4;1;1;1;4;0;2;2;0;2;2;0;0;2;0;0;0;1;0;5;1;1;1;1
SP1_M09181_1.94d.bed	0.2500871383757407	1435	5738	91598	14;21;17;13;16;8;14;18;10;20;14;14;17;16;11;18;20;24;12;14;16;22;14;26;19;21;19;24;17;22;15;27;26;25;24;23;28;24;21;32;35;39;25;34;34;44;51;41;44;41;45;56;59;62;66;61;66;72;68;68;52;63;90;80;97;94;86;95;103;98;103;106;89;63;81;72;90;87;93;95;107;96;95;97;68;76;71;73;80;59;76;43;69;57;50;55;53;43;41;52;36;46;37;33;20;20;35;28;24;23;18;29;27;16;17;15;12;17;24;11;16;23;12;20;14;12;11;6;9;16;12;12;10…
E2F4_M05636_1.94d.bed	0.25	15	60	24207	1;0;0;1;0;0;0;0;0;0;0;0;0;0;0;0;1;2;1;0;1;0;0;0;0;0;0;0;0;0;0;0;0;0;0;0;1;0;1;0;0;0;2;0;1;0;2;1;0;2;0;0;0;1;0;0;0;0;0;2;0;0;0;0;0;0;0;0;4;0;0;0;4;0;0;0;2;2;0;2;0;0;0;0;2;2;0;0;0;2;0;0;0;0;3;0;0;0;0;0;0;0;0;0;0;0;2;0;0;0;0;0;0;0;0;0;0;1;0;1;0;0;0;2;1;1;0;0;0;1;0;0;1;0;0;0;0;0;0;1;0;0;3;0;0;0;0;0;1;1
ARNT_M00267_1.94d.bed	0.25	32	128	23462	1;0;0;0;0;0;0;0;0;0;0;1;0;0;1;0;0;0;0;0;0;1;0;1;0;0;1;0;0;1;0;0;2;0;0;0;0;0;1;1;0;0;0;0;0;2;1;4;1;1;0;2;1;0;2;1;1;2;1;1;1;4;3;2;1;0;3;2;4;0;0;4;2;2;1;0;1;2;2;2;3;3;4;2;5;3;1;2;1;3;2;0;1;1;0;3;1;1;2;0;0;2;1;2;2;0;0;0;0;1;0;0;0;1;1;0;0;0;1;2;0;0;0;1;1;0;0;0;1;0;0;0;0;0;0;0;0;1;1;0;1;0;0;0;1;0;0;0;1;1
DNMT1_M00879_1.94d.bed	0.24952659666035462	2899	11618	79812	19;9;26;17;10;17;21;19;17;24;13;22;34;17;15;19;29;24;24;29;26;34;41;38;41;33;25;34;52;50;50;67;48;45;46;55;66;72;55;63;70;72;66;77;77;90;102;83;95;136;131;103;113;104;100;129;152;174;119;135;158;186;191;140;197;184;199;189;198;205;199;198;201;189;178;188;163;164;177;202;192;186;183;169;169;160;167;114;147;138;124;131;128;142;123;104;91;98;85;85;70;78;91;72;70;50;50;67;58;61;44;54;44;35;47;37;37;3…
RFX2_M06048_1.94d.bed	0.24929178470254956	176	706	43808	6;2;0;0;0;3;0;9;4;2;4;2;0;0;0;0;2;4;2;0;0;0;4;2;3;3;2;4;0;0;2;0;2;0;6;6;6;2;1;6;8;6;4;4;3;5;13;5;0;4;10;2;13;1;12;8;6;2;4;6;9;11;8;4;16;7;6;7;18;6;13;10;14;7;0;16;8;20;7;10;11;20;4;6;12;8;12;12;8;10;4;9;14;6;0;2;4;9;6;0;4;3;4;6;3;0;8;2;6;0;4;4;1;2;4;4;4;0;2;4;0;0;8;4;5;4;2;4;2;2;2;4;0;2;4;0;0;2;2;2;6;2;4;4;4;2;2;2;2;4
MBD2_M06638_1.94d.bed	0.24664507172605277	533	2161	33407	2;4;4;4;3;4;4;4;1;1;4;7;6;5;4;5;7;7;4;11;3;8;8;6;7;5;6;7;6;4;11;11;13;10;12;11;12;13;13;15;12;14;13;22;20;16;23;15;18;18;18;16;22;24;15;20;33;35;25;34;25;18;32;34;35;40;34;39;38;36;36;34;40;38;31;29;44;33;30;27;24;33;39;31;37;25;33;21;29;17;25;26;21;23;16;12;24;13;11;13;19;19;12;17;6;11;16;18;12;12;8;13;9;12;2;5;5;6;5;7;4;6;7;1;4;6;5;6;4;7;4;4;3;5;4;3;2;2;0;5;5;0;1;6;4;4;4;1;3;5
EGR1_M05640_1.94d.bed	0.2459016393442623	540	2196	37073	6;2;3;5;2;3;5;6;4;5;1;0;6;2;3;2;9;8;6;5;6;3;5;8;11;7;7;7;6;7;14;8;14;7;6;8;10;10;12;11;13;15;4;14;10;10;17;14;16;25;13;23;26;31;28;19;27;27;27;12;25;30;37;36;27;34;37;51;47;35;40;28;29;28;27;30;26;27;34;33;42;49;31;40;28;28;28;33;35;34;17;30;32;21;22;21;23;18;18;17;31;14;13;10;11;4;12;11;9;10;6;12;6;7;10;4;7;8;6;6;3;10;6;10;9;4;2;6;5;4;7;7;4;5;6;5;3;6;8;4;6;3;3;1;4;2;7;1;3;5
ZBTB34_M09303_1.94d.bed	0.24561403508771928	56	228	24024	1;0;1;0;0;1;1;2;0;1;1;3;0;1;0;2;0;0;1;0;1;2;0;2;0;1;0;1;1;1;0;0;0;1;0;1;0;2;2;3;1;4;1;0;4;2;2;2;3;3;2;2;2;3;1;3;4;0;1;3;1;2;1;2;3;1;3;5;7;2;4;1;6;5;2;2;8;2;2;3;0;4;2;1;5;3;0;6;0;2;4;3;6;1;1;1;2;0;2;2;0;2;0;4;1;3;0;2;0;2;0;3;1;1;1;1;1;1;0;2;0;0;1;1;1;0;1;1;1;0;1;1;1;0;0;0;0;2;0;2;1;2;0;1;0;0;1;0;0;1
ZNF12_ZNF12.RCADE.bed	0.24466382070437567	917	3748	81681	5;4;14;11;10;8;12;9;7;9;8;7;17;14;14;7;13;10;9;3;8;13;16;15;8;9;10;9;17;12;20;18;14;21;13;19;28;29;35;28;29;23;18;22;27;33;24;28;32;34;40;21;26;40;43;39;37;43;38;47;46;43;47;62;62;48;58;56;56;60;59;52;73;64;56;53;56;64;52;57;46;69;57;46;49;46;41;44;36;39;29;28;36;39;34;34;25;24;22;37;21;16;17;24;22;22;19;22;16;17;12;16;13;20;21;12;16;10;11;17;11;13;8;13;13;12;18;13;6;11;17;13;9;12;10;18;12;14;10;…
ZNF737_ZNF737.MEME.bed	0.24456521739130435	45	184	28644	2;0;1;2;0;0;0;1;1;0;0;3;1;1;2;0;1;0;1;0;0;1;1;4;3;0;0;1;2;0;1;0;0;2;1;1;2;0;2;3;4;1;1;1;2;2;1;0;0;1;2;0;2;1;4;1;3;3;0;1;3;1;1;3;2;1;1;4;3;1;1;2;4;2;6;2;3;3;5;1;4;0;2;0;0;2;0;1;1;1;1;2;1;1;4;2;0;0;1;1;0;1;1;1;1;1;2;0;0;0;3;0;0;1;2;1;1;1;1;2;0;1;0;1;0;0;2;1;2;1;1;2;0;0;0;0;1;0;1;0;1;1;1;1;0;1;1;1;0;1
ZNF343_M09359_1.94d.bed	0.24438573315719947	185	757	32781	6;2;2;3;2;5;2;3;5;0;1;0;4;2;5;1;2;1;2;1;4;3;1;1;1;3;1;4;6;7;1;4;2;3;5;4;5;6;0;5;8;3;3;9;2;10;3;7;3;4;7;8;3;8;2;10;8;13;5;5;8;7;12;18;11;8;7;10;8;11;8;19;16;11;12;15;13;9;15;5;12;11;10;10;14;11;3;8;11;5;7;5;5;12;8;5;6;5;5;7;6;6;3;5;2;2;2;0;3;7;9;3;2;3;5;4;2;2;3;2;2;3;1;2;0;3;3;1;2;4;4;0;4;3;3;2;4;3;0;1;2;1;3;1;3;0;2;1;3;5
RFX5_M06055_1.94d.bed	0.24431818181818182	172	704	44514	5;1;0;2;0;4;0;10;1;1;3;4;0;0;0;3;2;3;4;0;0;0;4;3;3;7;1;5;0;0;2;1;2;2;2;3;4;4;1;9;5;8;4;7;0;11;11;1;3;3;6;4;6;3;15;4;6;5;4;12;7;10;8;8;15;8;12;16;9;11;11;13;10;3;12;7;14;19;4;10;17;10;6;10;8;10;9;6;5;7;7;13;9;1;4;3;5;11;1;4;4;0;4;3;1;8;2;3;1;5;2;4;0;5;4;3;1;3;4;0;2;8;4;3;2;5;0;3;3;0;2;4;0;6;0;1;0;1;8;0;5;2;6;2;2;3;2;2;1;2
PAX2_M09043_1.94d.bed	0.24378698224852072	206	845	32720	4;5;0;2;0;3;1;1;5;3;3;0;3;1;3;3;1;5;2;3;0;0;2;2;2;3;4;1;7;6;2;3;3;4;4;4;2;5;6;6;2;4;5;7;5;10;9;1;7;9;5;2;6;8;7;8;9;13;10;13;10;17;22;9;14;10;14;16;10;8;10;10;9;20;15;10;13;26;14;10;11;12;12;12;14;12;13;8;6;7;11;12;8;11;8;8;2;9;8;8;4;2;2;7;7;9;7;2;3;3;1;3;5;3;2;2;2;6;3;4;0;1;2;3;3;2;0;5;1;1;0;1;3;2;4;2;2;2;0;1;1;2;2;0;2;3;4;1;2;2
EGR2_M05643_1.94d.bed	0.24366910523353968	433	1777	34241	6;2;3;4;3;1;5;2;3;2;1;0;2;1;3;0;7;7;5;5;4;5;3;7;10;5;5;3;3;6;10;6;10;7;3;7;7;8;8;8;11;17;4;11;6;7;9;16;9;21;12;20;23;23;19;19;24;21;22;13;18;25;28;25;25;31;26;48;39;24;35;23;24;26;17;24;23;18;31;28;28;36;24;33;23;22;23;23;34;31;16;23;24;17;16;19;18;17;16;13;28;11;13;7;8;4;7;7;12;9;3;9;5;6;9;3;7;6;5;6;4;8;4;10;7;3;2;7;6;4;6;5;3;5;5;4;1;7;6;2;3;3;1;0;3;2;5;1;2;4
EGR1_M08604_1.94d.bed	0.24269377382465057	573	2361	40616	6;4;2;5;3;2;5;6;4;5;1;2;6;3;4;3;9;10;9;4;4;5;4;8;13;9;6;5;7;10;12;9;15;7;9;8;9;10;12;10;14;15;11;12;11;10;16;17;15;23;21;25;25;34;31;23;26;28;30;11;30;32;36;43;32;38;38;49;51;33;44;32;32;29;26;37;29;25;36;34;46;48;37;45;27;30;29;32;42;36;18;32;34;24;23;24;23;20;20;19;27;16;18;12;13;4;16;9;10;10;9;10;7;9;11;5;12;7;5;8;5;10;4;10;8;6;3;7;6;5;8;8;4;6;6;6;4;9;11;3;5;2;3;1;6;2;6;1;4;5
KLF11_M08878_1.94d.bed	0.24265370705244124	2147	8848	109955	25;18;20;22;20;19;18;19;15;30;20;25;30;18;15;33;27;39;26;22;24;28;26;25;24;30;28;29;27;25;34;36;36;43;26;40;29;43;47;52;55;64;40;52;55;75;79;61;77;78;68;91;91;101;101;92;103;95;105;103;82;117;150;108;132;155;149;161;158;148;159;129;115;102;140;112;140;130;137;146;145;162;138;133;112;119;114;122;114;106;111;97;102;85;75;79;76;84;67;60;67;75;67;58;33;34;47;44;38;38;34;41;31;27;31;27;28;35;26;20;26;…
ZNF441_ZNF441.RCADE.bed	0.24260829704331882	2117	8726	207844	26;21;25;28;23;35;17;25;24;18;32;20;37;31;27;35;29;30;26;29;25;31;34;27;23;33;30;43;37;28;36;49;39;30;28;34;45;37;39;44;52;54;47;52;68;48;61;46;63;64;60;76;84;79;96;85;89;97;105;94;105;101;119;101;131;155;142;167;159;157;152;129;120;108;142;112;129;139;126;158;137;135;117;140;110;110;113;111;106;92;88;102;75;80;77;72;62;68;63;47;68;76;62;59;50;35;46;42;36;35;38;30;35;34;25;34;17;28;31;25;26;27;28…
PROX1_M09088_1.94d.bed	0.24193548387096775	15	62	22948	1;1;0;0;0;0;1;0;0;0;1;0;0;0;0;0;0;0;0;1;0;0;1;0;0;0;0;0;1;0;0;0;2;0;0;0;1;0;0;0;0;0;0;0;0;0;0;0;1;1;0;0;0;0;0;2;0;1;0;0;0;2;1;0;1;3;0;0;1;0;0;0;0;1;1;0;0;3;0;3;1;2;1;0;0;2;0;0;2;0;0;2;1;1;1;1;1;1;0;2;0;0;0;0;0;1;0;1;1;1;0;0;0;0;1;1;0;0;0;0;1;0;0;0;1;0;1;0;0;0;0;0;0;0;0;0;0;0;1;0;0;0;0;0;0;0;0;0;0;2
ZNF76_M10350_1.94d.bed	0.24193042933249764	772	3191	93865	15;6;5;11;10;5;8;10;3;12;10;5;7;10;5;12;8;12;15;9;18;14;12;12;15;12;6;16;9;16;14;15;12;14;12;15;18;14;17;13;13;18;16;12;19;25;20;27;25;30;20;22;25;36;35;40;25;32;40;34;33;41;52;51;42;47;58;43;50;56;47;45;50;46;41;38;46;52;59;56;52;40;51;60;49;39;40;35;40;49;36;43;40;28;35;32;16;27;20;17;12;22;11;22;23;15;13;14;18;8;16;20;12;8;8;7;9;16;10;13;10;13;6;12;8;11;8;9;9;10;16;7;5;6;11;9;5;6;6;9;5;11;8;9;…
SP1_M09185_1.94d.bed	0.24181843078187046	1766	7303	106006	15;22;20;22;11;12;14;20;13;23;19;15;18;17;17;28;24;31;19;20;23;20;27;32;28;25;25;27;17;28;25;32;25;36;27;34;34;28;28;46;40;56;43;51;48;56;66;53;58;58;60;67;69;81;84;80;90;89;98;85;70;84;110;95;130;122;113;130;133;119;122;138;90;79;108;89;108;100;123;122;134;107;117;121;88;101;84;88;98;87;91;68;94;73;66;67;61;58;53;60;46;69;53;42;27;29;38;35;29;30;26;30;32;25;18;27;12;20;27;14;20;27;19;26;19;19;13…
ZNF44_ZNF44.RCADE.bed	0.24168069403081704	3733	15446	224025	27;32;37;44;36;27;33;44;39;33;47;25;50;35;38;35;42;40;53;39;51;41;47;45;56;73;58;50;76;65;65;82;59;74;85;78;104;100;95;85;113;83;84;121;120;117;146;134;113;161;159;152;135;176;162;168;190;179;188;167;178;237;232;190;215;222;228;265;225;226;254;216;220;218;237;211;224;221;221;225;237;244;228;202;200;198;148;173;203;164;165;144;141;150;142;125;128;120;95;105;96;102;97;102;86;69;83;100;72;75;71;77;5…
RFX4_M06052_1.94d.bed	0.24132730015082957	160	663	40693	6;2;0;0;1;3;0;8;5;0;4;3;0;0;2;0;0;4;0;0;0;2;3;3;2;2;2;5;0;1;2;0;2;0;5;2;4;2;4;6;6;7;6;4;3;5;13;6;2;0;9;2;12;1;10;5;7;2;8;10;10;9;5;2;15;7;5;6;14;5;11;9;11;6;1;16;7;17;9;12;10;18;5;5;11;11;13;11;7;10;3;7;13;7;0;3;3;9;5;0;4;1;3;6;1;0;7;1;5;1;3;4;4;1;4;4;4;0;0;4;2;1;8;2;5;3;2;1;1;3;2;3;1;4;5;0;0;2;3;2;6;2;1;3;2;3;0;2;1;4
ZNF174_M09335_1.94d.bed	0.24096385542168675	40	166	26927	1;0;0;0;0;0;1;0;0;1;1;0;3;0;0;0;0;1;2;0;1;0;1;2;0;0;0;0;1;1;1;1;1;0;0;1;1;0;1;0;2;0;1;1;1;4;1;0;1;2;1;1;6;0;0;1;0;1;5;2;4;2;1;1;2;4;4;2;1;2;1;4;1;1;2;4;2;2;4;4;7;0;1;4;0;1;2;1;2;3;1;1;0;0;2;1;2;1;0;0;2;2;1;2;1;0;1;0;2;0;1;4;1;0;0;0;1;0;0;1;1;0;0;0;0;0;0;0;0;2;1;0;0;0;2;2;0;0;0;1;1;2;0;0;0;2;0;1;0;2
IRF9_M08845_1.94d.bed	0.24025974025974026	37	154	27635	1;0;0;0;3;0;0;2;1;1;1;0;1;1;1;0;0;0;0;0;0;0;0;0;0;0;0;0;2;3;0;1;0;0;0;0;2;0;0;0;0;1;1;1;0;1;1;1;1;3;1;1;0;2;2;1;3;1;3;5;0;3;1;2;2;5;2;2;3;0;2;3;2;2;2;3;2;4;1;3;1;2;4;1;1;4;0;1;2;4;1;2;0;2;2;2;1;0;0;1;2;0;0;0;0;0;0;1;1;0;1;0;0;1;0;0;0;0;0;1;0;2;2;2;1;1;1;0;1;1;0;1;1;0;1;1;0;0;0;0;0;2;0;1;0;1;0;1;0;2
SP1_M06128_1.94d.bed	0.2396361123906034	2081	8684	152714	25;21;24;27;19;20;33;29;18;19;23;26;26;24;20;37;26;26;24;26;22;23;26;33;30;29;31;43;27;28;34;40;27;36;29;41;37;38;42;37;60;57;39;55;65;62;79;72;70;62;67;85;79;95;102;84;108;108;107;98;86;95;140;112;144;140;138;155;150;152;151;141;103;109;125;109;131;133;129;156;146;127;142;133;115;110;105;104;108;87;93;108;90;81;74;73;71;79;55;48;63;77;66;55;45;39;44;42;40;37;39;36;33;27;24;36;23;34;33;10;24;28;2…
SP2_M10360_1.94d.bed	0.23917748917748918	2431	10164	117215	25;18;19;25;19;19;21;33;18;28;24;23;31;21;18;38;30;38;28;24;32;23;27;33;32;26;30;42;34;37;47;51;43;53;27;42;37;46;53;60;64;69;52;67;75;81;86;80;94;93;86;94;106;114;120;111;114;111;117;119;119;130;166;125;161;165;167;198;183;181;178;156;119;125;152;123;144;147;155;172;174;170;159;158;129;136;121;127;126;125;122;124;112;100;88;92;82;89;83;62;75;89;73;65;45;46;55;46;37;51;41;43;47;34;42;37;33;33;35;…
SP1_M09183_1.94d.bed	0.2389229720518064	1402	5868	94900	14;20;18;21;10;11;12;19;10;21;15;15;15;13;15;23;20;21;14;17;20;16;20;31;24;22;23;21;16;22;18;27;26;35;23;30;29;23;26;35;31;44;35;39;36;45;52;39;41;48;49;53;59;60;63;59;70;63;70;73;51;65;86;74;103;95;84;95;98;98;102;111;76;61;76;67;90;81;95;89;107;94;98;99;67;80;68;66;79;69;75;39;74;58;56;53;50;46;46;56;35;54;38;35;22;24;32;30;24;26;19;28;33;19;19;17;14;14;22;14;15;26;17;22;14;14;12;10;13;21;14;14…
TEAD3_M06181_1.94d.bed	0.23846153846153847	62	260	33695	2;0;1;0;1;0;2;0;2;1;1;1;2;1;1;1;0;0;2;0;0;1;1;2;2;1;1;2;0;0;1;0;0;2;0;0;3;0;5;3;2;1;2;0;3;7;3;1;3;2;3;3;0;2;1;0;2;1;2;1;2;4;1;6;2;6;6;4;5;3;5;1;0;3;3;3;6;5;8;3;3;5;4;8;1;6;4;4;0;1;1;1;3;1;3;1;2;2;3;0;3;1;1;0;0;2;0;1;2;1;0;2;0;0;1;0;1;2;1;1;2;0;2;1;1;1;1;2;1;1;1;1;0;1;0;2;0;0;1;0;0;2;0;1;0;0;0;5;1;3
GMEB1_M08733_1.94d.bed	0.23809523809523808	5	21	20585	2;0;0;0;0;0;0;0;0;0;0;0;0;0;0;0;0;0;0;0;0;0;0;0;0;0;0;0;0;0;0;0;0;0;0;0;0;0;0;0;0;0;0;0;0;0;2;0;0;0;0;0;0;2;0;0;0;0;0;0;2;0;0;0;0;0;0;0;0;0;2;0;0;0;0;0;2;0;0;0;0;0;0;0;0;0;0;2;0;0;0;0;0;0;0;0;0;0;0;0;2;0;0;0;0;0;0;0;0;0;0;0;0;0;0;0;0;0;0;0;0;0;0;0;0;2;0;0;0;0;0;0;0;0;0;0;0;0;0;0;0;0;0;0;0;0;0;0;0;2
ZFP64_M10434_1.94d.bed	0.23698827401769185	2304	9722	105242	25;17;29;18;12;16;25;27;23;18;29;27;34;30;26;29;25;27;29;32;28;25;34;33;37;44;18;33;35;39;50;34;47;45;39;39;48;51;41;60;80;76;56;70;90;88;85;81;94;93;76;122;100;94;93;104;114;106;125;116;95;114;143;114;154;147;145;134;163;159;135;160;144;143;166;140;143;138;126;128;164;154;168;166;135;111;110;117;130;95;113;105;94;81;98;79;79;83;63;51;54;73;69;65;57;49;55;53;49;62;56;36;47;41;27;45;45;28;28;30;30…
ZNF566_ZNF566.RCADE.bed	0.23672177277523743	2692	11372	152125	23;19;23;24;19;23;26;33;29;20;32;31;38;30;33;42;28;33;43;33;19;38;36;42;44;37;50;46;61;60;46;42;57;62;55;52;59;60;66;60;76;81;79;86;93;86;99;116;97;118;114;88;114;115;122;131;132;124;135;129;124;158;121;152;178;192;182;178;167;176;168;143;151;182;158;177;167;179;165;175;150;188;176;149;124;161;131;124;115;122;141;114;98;123;109;96;95;94;88;72;84;74;79;73;69;73;55;61;71;48;50;50;36;47;44;43;30;35;…
ZNF143_M09397_1.94d.bed	0.23619271445358403	201	851	46887	5;2;1;2;3;4;3;3;1;3;2;6;4;5;1;0;0;7;4;4;6;2;3;0;3;6;8;5;4;6;3;1;5;3;3;2;2;3;4;4;1;4;9;2;9;3;3;5;10;6;9;8;8;12;4;9;5;9;9;10;13;12;11;16;11;17;12;15;13;10;17;13;15;12;11;6;14;15;11;14;11;8;14;13;10;13;4;7;12;12;9;7;9;8;9;4;1;4;6;5;2;5;4;10;3;6;2;6;1;2;6;5;4;6;2;3;4;5;3;3;3;4;1;4;2;5;4;3;2;3;5;3;0;1;6;3;3;3;2;1;2;0;3;1;1;3;1;3;2;2
ZFX_M06848_1.94d.bed	0.23576826196473552	3276	13895	223522	34;36;21;33;37;30;32;40;34;39;39;40;28;36;30;35;41;42;42;36;42;49;48;50;49;57;40;43;51;51;73;59;62;68;57;61;77;68;87;76;85;78;85;87;95;102;111;93;103;110;145;146;146;150;145;140;155;156;158;168;180;173;204;197;201;213;187;195;223;234;235;203;224;190;170;197;202;216;210;172;216;219;197;209;203;187;190;175;163;161;163;152;129;127;135;139;113;102;82;89;94;82;87;86;80;104;62;63;77;73;51;53;65;62;52;4…
EGR3_M05644_1.94d.bed	0.23563218390804597	533	2262	39705	6;5;2;6;2;3;5;3;6;5;1;1;4;1;4;5;11;9;7;7;6;4;5;7;13;8;8;6;4;10;12;9;12;7;5;10;10;12;10;11;15;16;8;11;8;9;21;13;16;22;18;25;26;35;27;23;25;29;28;13;28;36;38;36;31;33;42;50;48;35;39;32;29;28;27;32;24;22;34;30;39;45;33;45;29;30;28;30;38;35;17;27;31;20;22;22;22;18;19;18;25;10;14;11;14;4;16;9;8;11;8;12;7;6;11;3;11;8;5;7;5;11;6;12;11;3;4;6;7;4;6;7;4;4;6;5;5;8;9;5;4;3;3;4;8;2;6;2;3;6
ZNF776_ZNF776.RCADE.bed	0.2355294745265404	883	3749	114403	17;17;10;13;12;12;6;10;11;13;13;14;17;11;13;11;13;11;12;8;17;11;19;14;10;13;14;20;19;19;18;16;19;9;18;28;19;24;27;21;22;27;22;30;29;27;20;33;17;28;35;26;34;35;26;45;47;29;39;48;47;59;47;49;48;53;66;46;52;49;57;63;53;48;71;56;52;56;58;48;56;55;72;45;53;45;38;43;29;44;43;37;32;30;33;30;33;20;30;27;13;19;21;19;29;23;26;25;20;26;13;13;11;17;11;21;6;18;14;9;9;13;17;11;9;14;13;8;12;11;10;12;12;13;3;6;5…
HHEX_M01568_1.94d.bed	0.23529411764705882	12	51	22178	1;0;0;1;0;0;0;0;0;0;0;0;0;0;0;0;0;0;2;0;1;1;0;0;1;0;0;0;2;0;0;0;0;0;0;1;0;0;1;0;1;1;2;1;1;0;0;0;1;0;0;1;0;0;0;1;1;1;1;0;1;0;0;0;1;1;0;0;0;2;1;1;0;0;2;2;0;1;1;0;1;0;0;0;0;2;1;0;0;0;0;0;1;0;0;0;0;1;0;1;0;0;0;0;0;0;0;0;0;0;0;0;0;0;0;1;0;0;0;0;1;0;0;0;0;0;0;1;0;1;0;0;0;0;1;0;1;0;0;0;0;0;0;0;0;0;0;0;0;1
KLF11_M08872_1.94d.bed	0.23522992985190957	1509	6415	101209	17;20;22;15;19;13;16;21;8;22;16;18;18;15;14;24;22;32;19;20;20;18;17;31;27;23;25;25;18;26;18;33;29;34;32;35;29;36;25;30;37;43;34;42;37;49;59;46;54;54;54;56;65;68;68;62;74;71;76;78;54;73;100;81;104;107;91;94;105;109;108;107;90;65;87;78;97;90;103;98;116;97;105;90;77;83;77;72;92;75;83;42;74;59;59;57;58;52;48;52;43;55;46;39;29;24;35;28;30;32;21;37;37;19;21;19;16;19;24;14;24;27;17;26;18;19;17;8;14;20;1…
ZNF548_ZNF548.RCADE.bed	0.2343653795408567	5329	22738	328265	58;51;41;46;41;42;56;65;61;47;67;41;73;87;61;82;58;84;66;46;72;81;92;92;89;95;85;91;97;93;98;90;105;121;112;117;147;144;141;129;132;185;141;155;168;162;184;208;194;238;219;220;255;213;249;239;252;269;231;264;283;297;320;294;327;352;351;348;367;342;330;350;314;362;319;307;341;318;309;330;343;355;318;299;269;314;259;269;258;229;253;231;219;237;228;170;189;168;169;157;152;137;146;148;135;109;141;133…
KLF16_M05868_1.94d.bed	0.23406292749658003	1711	7310	122783	24;22;23;30;12;13;22;25;14;17;18;18;26;21;18;29;26;22;25;20;17;22;23;27;28;28;29;27;24;26;29;39;32;40;20;38;25;27;35;45;46;49;36;49;40;56;63;55;52;60;57;79;76;78;90;78;79;78;84;91;68;81;109;101;122;116;107;125;120;122;124;124;88;90;92;90;111;106;110;110;125;115;118;116;91;87;85;97;95;81;82;73;79;70;77;68;62;54;55;48;52;64;55;41;28;31;40;30;33;35;29;31;35;24;23;27;21;22;23;11;16;30;23;32;19;15;12;…
PAX1_M09041_1.94d.bed	0.23404255319148937	55	235	27058	3;3;0;0;0;1;0;1;4;1;0;0;1;0;0;1;0;2;0;2;0;1;1;0;1;0;1;0;2;1;2;2;1;0;0;1;1;2;1;0;1;0;0;1;1;3;3;0;0;2;1;1;2;2;1;4;2;5;3;3;3;4;4;0;1;2;4;6;2;2;3;1;6;2;3;2;3;8;5;4;1;1;5;4;2;4;1;0;1;1;1;9;5;2;2;2;1;4;3;4;2;1;1;2;0;0;1;4;0;1;0;0;0;2;1;1;0;2;3;1;0;3;0;1;2;0;0;0;1;1;0;1;1;2;1;0;1;0;1;1;1;2;0;0;0;0;1;1;1;1
ZNF8_M10347_1.94d.bed	0.2328767123287671	17	73	24824	1;0;0;0;0;0;0;0;0;0;1;0;0;0;1;0;3;0;1;0;0;1;0;1;0;2;0;1;2;1;0;0;0;1;0;1;1;0;0;0;1;0;0;0;1;0;0;1;2;0;0;0;0;0;1;0;0;0;1;0;0;1;0;1;1;1;0;1;1;0;3;1;0;1;0;1;1;0;2;1;1;1;2;0;0;1;0;1;1;0;2;1;0;2;0;1;1;0;1;2;0;0;0;1;0;0;0;1;1;0;2;1;0;0;0;1;0;1;1;1;1;0;0;0;0;0;0;0;0;0;0;0;0;0;0;0;0;0;0;0;0;0;0;0;0;0;0;1;1;1
TET1_M00880_1.94d.bed	0.23276633840644584	260	1117	25912	6;0;0;4;2;0;3;5;7;2;3;4;3;0;1;8;2;3;5;2;2;2;4;2;3;1;5;4;1;7;4;6;4;6;4;6;9;8;8;6;10;6;4;6;7;17;7;7;10;6;14;11;11;9;8;12;17;16;17;14;13;10;15;18;23;16;20;22;15;17;13;13;20;14;16;20;21;13;23;21;15;12;14;18;18;16;14;13;10;16;12;10;13;12;8;8;8;6;5;13;15;4;9;6;10;5;4;3;3;4;10;7;5;3;1;9;3;5;3;4;2;1;3;2;3;5;2;4;4;1;0;1;0;3;2;5;4;2;3;2;0;4;1;1;1;0;0;0;0;2
CEBPZ_M06474_1.94d.bed	0.2314540059347181	78	337	35075	3;2;0;0;1;1;3;0;0;2;2;0;1;2;0;3;1;2;2;2;4;3;2;2;2;4;2;0;1;3;4;2;0;1;0;1;1;1;4;1;1;3;1;3;0;2;0;2;2;3;2;2;4;3;4;4;7;4;6;0;7;5;6;4;4;8;6;2;4;3;1;3;1;6;5;9;8;8;5;4;2;4;5;5;2;2;3;4;2;5;1;1;0;5;1;1;2;2;0;3;1;2;0;0;0;3;1;0;2;1;1;5;4;3;3;3;0;3;0;2;0;1;2;0;2;1;0;2;1;2;2;1;1;0;1;1;1;2;1;2;4;1;1;1;1;1;2;0;0;1
ZNF2_ZNF2.MEME.bed	0.23140495867768596	196	847	31467	2;1;4;4;0;1;0;2;1;0;1;1;1;0;5;3;3;4;3;2;2;2;5;5;6;3;5;5;6;2;1;2;3;4;7;4;6;4;4;4;4;6;7;6;9;9;7;4;4;12;10;3;11;6;7;4;11;13;13;12;7;6;12;8;15;12;19;8;16;11;16;10;8;13;11;16;15;7;14;21;11;9;11;7;11;8;11;9;9;9;10;11;11;3;4;11;8;6;7;9;6;1;4;9;4;7;1;5;4;2;7;3;2;6;1;3;5;1;2;5;1;2;5;4;2;3;2;3;3;1;4;3;0;2;2;1;3;2;1;4;1;5;2;2;2;0;3;7;1;1
ZNF114_ZNF114.MEME.bed	0.23115577889447236	138	597	31219	3;3;1;5;4;3;1;4;0;1;2;2;3;1;1;2;2;3;3;0;3;2;2;3;2;5;2;3;3;3;3;3;0;0;1;2;5;6;1;8;0;0;1;4;1;1;3;4;4;4;2;3;5;5;5;6;3;11;5;7;6;11;5;10;7;12;6;8;13;9;6;10;7;4;9;6;10;11;8;10;5;10;6;10;4;8;8;7;5;4;7;7;5;5;12;7;6;2;4;4;2;4;6;6;3;3;4;1;2;2;4;3;3;5;1;2;4;2;5;2;0;4;2;2;3;1;1;2;3;4;0;0;2;2;2;6;4;0;1;0;1;4;1;2;2;3;1;2;6;2
HOXA10_M09609_1.94d.bed	0.23076923076923078	3	13	21104	1;0;0;0;0;0;1;0;0;0;0;0;0;0;0;0;0;0;1;0;0;1;0;0;0;0;0;0;0;0;0;0;0;0;0;0;0;0;1;0;0;0;0;0;0;0;0;0;0;1;0;0;0;0;0;0;0;0;0;0;0;0;0;0;0;0;0;0;0;0;0;0;0;0;0;0;0;1;0;0;0;0;0;1;0;1;0;0;0;0;0;0;0;0;0;1;0;0;0;0;0;0;0;0;0;0;0;0;0;0;0;0;0;0;0;0;0;0;0;0;0;0;0;0;0;0;0;0;0;0;0;0;0;0;0;0;0;0;0;0;0;0;1;0;0;0;0;0;0;1
KLF10_M08868_1.94d.bed	0.23048327137546468	1364	5918	107227	18;22;22;16;17;14;13;24;9;24;15;16;20;14;16;23;19;28;17;18;20;18;17;28;26;22;24;22;20;25;15;32;26;32;25;29;26;29;26;27;34;39;31;37;35;45;52;47;44;50;48;57;60;59;62;55;61;68;66;70;52;73;87;71;93;89;92;89;95;92;95;94;79;59;73;78;92;80;94;91;104;90;96;87;68;80;74;71;79;61;76;37;62;61;54;51;51;48;38;54;41;55;42;39;23;21;34;29;31;29;21;33;34;18;22;21;14;19;20;14;20;26;14;25;19;16;17;10;15;17;13;18;12;…
PBX3_M06715_1.94d.bed	0.23047619047619047	121	525	39670	2;2;4;2;3;2;1;0;0;0;1;5;2;4;2;1;2;2;2;1;3;2;1;1;2;3;3;3;1;2;1;1;0;3;1;4;0;1;2;2;1;2;1;4;7;3;3;1;3;2;1;1;5;2;4;6;6;5;10;10;4;7;4;9;13;9;8;10;7;9;7;4;3;4;9;10;6;9;10;11;11;8;6;11;8;11;9;4;3;7;4;7;5;1;4;6;6;5;3;1;3;5;2;4;5;2;4;3;0;3;4;1;4;1;2;4;1;2;1;0;0;2;2;2;2;1;1;3;2;1;2;3;3;0;1;1;3;2;0;4;5;2;0;2;1;2;0;0;0;2
ZBTB7B_M09311_1.94d.bed	0.22916666666666666	33	144	22251	1;1;1;1;1;0;0;1;0;1;0;0;0;0;0;0;0;0;1;1;1;3;0;1;0;1;0;0;1;2;1;0;1;0;0;1;2;1;1;0;2;3;3;0;4;4;3;0;0;1;2;0;1;0;1;2;1;3;1;0;0;1;3;4;2;2;1;2;2;4;2;2;3;2;1;1;4;2;2;1;1;0;2;5;0;1;3;3;0;4;0;0;4;1;0;0;4;1;0;0;0;0;0;2;1;1;0;1;0;0;0;0;0;1;0;0;0;1;0;1;1;1;0;0;1;1;0;0;0;1;0;0;0;0;0;0;0;0;1;0;0;0;0;0;0;0;0;1;1;1
ZNF682_ZNF682.RCADE.bed	0.2287973366625052	2749	12015	209044	39;39;31;37;29;43;39;48;39;33;36;36;32;45;31;34;42;47;44;39;44;41;44;50;53;48;56;57;45;50;45;52;50;52;51;64;81;70;67;75;56;72;71;75;99;78;83;89;89;115;97;101;141;113;129;107;122;122;141;144;120;137;157;153;157;170;159;178;197;193;183;163;174;160;151;158;167;161;184;196;167;181;153;159;178;145;168;144;140;155;144;148;112;107;106;94;108;109;78;96;69;91;98;63;77;82;64;74;47;56;49;45;54;47;50;40;46;5…
ZNF283_ZNF283.RCADE.bed	0.22856636540847067	6449	28215	386552	83;69;60;57;61;87;72;76;81;73;71;79;80;75;78;69;108;91;91;90;77;98;92;101;123;94;113;103;145;143;114;143;117;129;141;166;155;182;177;150;197;177;204;196;224;222;253;220;228;247;267;249;315;262;287;307;296;321;338;293;341;381;419;367;394;430;426;432;448;468;447;382;388;387;381;352;386;394;350;470;395;358;391;361;396;409;380;309;311;282;298;329;279;253;254;261;258;224;235;190;184;226;185;185;163;16…
ZNF543_ZNF543.RCADE.bed	0.2282788580885395	2207	9668	126729	26;21;17;22;24;22;25;12;23;24;25;16;34;24;23;29;25;35;30;31;27;29;16;46;36;40;28;32;35;38;42;37;47;61;45;59;37;50;53;59;57;69;51;63;71;72;81;89;60;94;91;81;104;101;116;101;113;117;122;98;116;145;148;127;126;160;142;171;152;149;164;138;116;123;129;139;121;139;124;154;145;175;140;140;134;153;131;117;114;113;90;108;85;102;86;88;86;88;78;72;75;73;80;58;59;56;47;56;44;44;41;46;35;35;35;25;35;27;24;24;…
ZBTB22_M09296_1.94d.bed	0.22807017543859648	13	57	29730	1;2;0;0;0;4;5;2;0;0;0;0;2;0;2;0;2;0;2;0;0;0;0;0;2;0;0;0;0;0;0;2;0;0;0;0;0;0;0;0;0;0;0;0;0;0;0;0;0;0;0;0;0;0;0;0;0;0;2;0;0;0;0;0;0;2;2;0;0;0;0;0;2;2;0;2;0;0;0;0;2;0;0;0;0;0;2;0;0;0;0;2;0;0;0;0;0;2;0;0;0;0;0;0;0;0;0;0;0;0;2;0;0;0;0;0;0;0;2;0;2;0;0;2;0;0;0;0;0;0;0;0;0;0;0;0;0;0;0;0;0;0;0;0;0;0;0;0;0;2
ZNF611_ZNF611.RCADE.bed	0.2277519379844961	2938	12900	176585	28;25;31;33;34;30;39;21;31;31;26;45;39;46;35;37;34;39;41;34;47;43;43;46;42;57;58;55;72;53;68;62;61;64;66;65;73;74;76;64;100;91;99;101;118;82;117;107;108;132;137;122;150;112;153;156;158;142;159;153;165;142;178;177;187;166;212;165;188;176;210;211;196;190;174;198;184;193;181;207;183;140;175;183;166;169;156;145;127;124;131;118;141;129;117;119;99;104;102;99;94;105;75;86;91;73;70;54;71;67;49;58;49;48;5…
SP3_M06129_1.94d.bed	0.227640813388519	1265	5557	102272	15;16;22;18;12;12;18;19;11;18;20;14;19;10;14;21;22;21;18;15;18;18;21;21;25;18;19;20;16;23;17;31;22;32;22;30;25;24;27;38;36;44;28;39;29;42;55;42;34;49;49;53;54;60;62;57;56;54;56;69;47;67;80;55;79;87;82;98;90;90;91;89;64;49;68;62;81;79;87;73;101;101;77;80;61;74;67;67;75;66;64;38;66;53;55;51;47;43;48;52;42;47;35;37;26;21;35;30;26;26;18;27;33;15;23;19;16;17;20;13;15;26;17;28;17;16;8;9;22;20;17;16;10;…
ZNF563_M10403_1.94d.bed	0.22760180995475113	503	2210	78936	7;6;10;10;4;8;9;7;3;16;8;5;11;8;7;11;6;9;8;6;9;8;10;9;10;10;7;8;11;10;10;11;12;10;10;21;11;10;10;10;15;10;6;16;16;15;17;19;18;11;17;18;9;28;21;24;31;26;17;25;19;29;32;22;21;26;20;32;29;32;18;40;39;32;26;35;31;36;33;36;29;35;26;18;26;31;26;22;35;19;24;22;20;24;18;23;16;18;13;8;19;9;15;13;18;7;15;15;12;11;14;7;8;16;12;9;7;9;9;8;10;11;10;9;7;6;7;5;7;6;5;6;8;4;6;10;7;7;9;10;7;4;7;6;4;5;7;10;3;7
ZNF267_ZNF267.RCADE.bed	0.2275864902621415	5539	24338	280792	69;67;52;43;52;53;48;66;55;55;51;59;78;73;78;55;73;75;86;61;69;76;80;79;85;85;100;79;116;112;107;133;122;120;132;126;153;165;153;137;148;117;156;147;190;209;234;237;205;261;235;235;268;248;251;262;310;296;306;265;287;322;357;307;354;376;363;386;392;360;388;315;334;324;333;358;325;325;315;331;358;362;347;363;318;332;331;287;264;270;257;247;243;248;242;213;200;205;161;170;152;146;168;167;133;132;13…
CTCF_M05451_1.94d.bed	0.2267753201396973	974	4295	75283	11;6;9;10;5;8;9;4;11;8;12;11;10;11;16;12;11;15;18;15;21;18;10;17;26;15;15;14;18;15;18;20;20;20;20;23;14;23;23;36;23;25;23;22;34;27;23;30;44;37;49;39;45;37;39;52;49;41;54;51;43;64;71;74;49;84;76;78;68;71;61;63;55;52;49;60;50;65;56;70;69;70;58;66;54;49;71;42;57;49;49;51;43;43;42;36;29;26;24;41;30;27;38;24;28;27;26;20;14;22;20;19;15;14;17;10;23;20;9;16;18;10;18;12;12;6;15;6;5;14;15;16;8;7;10;7;4;11;…
E2F6_M03012_1.94d.bed	0.22637013502779985	570	2518	50026	7;5;5;12;10;9;5;8;5;4;13;10;4;7;7;4;7;7;10;5;8;9;9;11;7;10;14;10;9;10;14;16;21;8;13;7;17;13;25;22;17;21;13;26;22;15;13;22;15;28;30;21;29;25;26;40;27;23;29;34;33;39;40;35;34;37;32;33;43;35;30;33;33;42;38;32;40;34;32;48;44;37;30;35;17;30;24;36;28;18;30;22;10;26;26;27;21;17;21;25;23;13;20;10;16;20;13;7;8;7;10;8;10;11;10;5;8;5;11;12;8;11;8;8;7;9;5;5;4;8;6;3;5;3;6;6;2;8;2;9;7;4;12;1;4;1;3;4;4;7
NFE2_M08957_1.94d.bed	0.2261904761904762	38	168	29370	1;0;0;3;0;0;0;3;0;1;3;0;0;0;1;1;0;0;1;1;0;0;0;2;2;0;3;0;3;0;0;0;1;0;0;2;1;2;1;1;2;2;1;1;0;1;2;0;1;0;0;1;0;2;1;0;2;0;0;1;0;2;2;5;1;4;2;5;3;1;2;1;1;2;1;2;2;2;2;5;2;5;3;2;2;2;6;0;4;2;2;1;0;1;0;0;2;0;0;0;1;0;0;1;1;0;0;0;1;1;3;0;0;1;0;0;0;0;0;0;0;2;0;0;0;0;2;0;2;1;0;1;0;3;3;0;0;0;2;5;1;0;0;1;1;2;0;0;1;2
ZNF304_ZNF304.RCADE.bed	0.2259854217930266	9735	43078	553044	104;104;88;115;86;103;101;119;110;112;122;89;114;126;112;118;128;142;137;149;131;123;147;167;158;172;177;159;187;183;191;193;203;224;203;228;215;220;252;219;245;279;282;310;311;325;374;361;405;371;394;405;449;496;459;470;472;506;552;536;537;607;655;560;649;699;619;685;697;601;684;565;552;541;588;539;548;599;591;610;690;662;551;619;591;586;576;495;470;485;502;475;434;384;357;370;330;391;323;290;33…
HAND1_M08969_1.94d.bed	0.22572665429808286	365	1617	60720	6;10;5;8;3;9;1;4;3;5;4;5;5;4;6;3;7;6;6;2;2;3;14;7;9;8;5;6;14;5;11;7;7;11;6;4;14;12;6;10;9;19;9;10;16;16;6;11;13;11;5;16;11;10;14;26;9;24;14;15;13;18;21;8;27;14;19;24;28;23;25;27;21;13;21;14;25;29;17;29;25;27;19;15;24;25;18;10;19;15;20;15;12;10;10;14;19;8;6;11;10;5;7;6;9;14;14;13;12;9;11;8;7;10;9;6;8;9;7;8;6;6;8;3;6;5;3;5;6;10;7;8;3;4;5;5;5;4;11;5;3;3;1;4;4;9;6;7;11;6
MLX_M08929_1.94d.bed	0.2255892255892256	67	297	28990	3;1;1;1;1;0;0;0;0;1;1;2;0;1;0;1;0;2;0;1;3;3;1;2;1;0;1;3;0;3;0;0;1;0;0;2;4;1;0;1;0;2;1;2;2;2;7;0;5;0;4;1;1;3;2;3;2;1;5;3;4;4;5;2;3;5;2;4;0;5;3;1;6;4;3;4;4;6;4;6;4;5;7;9;4;9;1;7;4;1;5;4;4;2;5;3;2;2;1;5;2;3;3;1;1;0;1;2;2;1;0;0;2;0;2;0;2;0;2;0;1;2;1;0;2;1;0;0;1;1;1;0;0;2;0;1;0;1;2;1;0;1;0;1;2;1;0;0;1;2
ARNT_M08470_1.94d.bed	0.2248062015503876	29	129	24388	2;0;0;0;0;0;0;0;1;1;0;1;0;0;0;0;0;2;1;1;1;0;1;1;0;0;1;0;0;1;2;0;0;1;0;0;0;0;2;1;1;0;0;0;0;5;1;4;1;1;0;3;2;1;0;1;0;4;0;2;0;5;1;2;0;2;1;3;2;1;0;2;2;2;2;1;1;1;1;3;1;1;3;5;3;2;1;1;3;3;0;0;1;3;0;2;0;1;1;0;3;1;0;3;0;0;0;1;0;1;0;0;0;1;0;0;0;0;1;0;0;0;2;0;0;0;0;0;0;1;0;0;0;0;0;2;0;0;0;0;0;0;1;0;0;0;0;0;1;1
ARNT_M08469_1.94d.bed	0.2248062015503876	29	129	24388	2;0;0;0;0;0;0;0;1;1;0;1;0;0;0;0;0;2;1;1;1;0;1;1;0;0;1;0;0;1;2;0;0;1;0;0;0;0;2;1;1;0;0;0;0;5;1;4;1;1;0;3;2;1;0;1;0;4;0;2;0;5;1;2;0;2;1;3;2;1;0;2;2;2;2;1;1;1;1;3;1;1;3;5;3;2;1;1;3;3;0;0;1;3;0;2;0;1;1;0;3;1;0;3;0;0;0;1;0;1;0;0;0;1;0;0;0;0;1;0;0;0;2;0;0;0;0;0;0;1;0;0;0;0;0;2;0;0;0;0;0;0;1;0;0;0;0;0;1;1
SP8_M06131_1.94d.bed	0.22451135763338617	850	3786	85184	7;18;18;11;11;8;11;11;9;18;12;12;13;6;7;16;13;13;9;11;19;16;15;15;13;23;15;13;10;18;15;18;15;23;17;23;15;18;11;23;21;24;19;26;28;33;37;29;28;24;36;36;39;40;51;38;46;36;45;50;32;44;55;42;63;59;58;50;61;52;61;63;39;43;46;38;67;59;55;48;63;68;56;58;46;39;30;38;45;44;48;22;46;36;37;25;26;24;31;31;26;39;28;22;21;13;29;22;15;16;13;22;23;14;17;13;10;7;17;12;12;17;8;17;10;11;9;7;12;9;12;8;5;11;12;12;9;8;…
ZNF30_ZNF30.RCADE.bed	0.22390530170035614	4464	19937	225799	53;40;48;33;34;42;39;45;55;60;42;46;65;51;41;50;54;60;52;58;63;63;75;86;82;79;73;74;99;98;97;104;86;93;117;121;116;136;120;123;120;138;149;166;152;160;191;175;179;217;215;209;211;199;216;202;226;241;208;225;238;266;257;259;263;316;325;319;300;286;307;280;284;267;257;308;255;259;287;298;288;289;267;243;251;259;253;231;219;211;207;201;206;197;205;182;160;145;164;134;133;149;134;126;121;98;113;128;1…
KLF1_M08881_1.94d.bed	0.22384464850218275	1487	6643	216185	27;25;29;22;23;21;23;32;16;28;31;20;29;29;24;31;25;30;22;25;22;28;26;25;25;34;37;31;31;18;23;31;33;36;21;38;32;25;34;33;35;42;30;38;52;57;52;42;48;45;58;57;46;60;69;50;62;64;69;57;54;75;93;83;93;89;110;97;110;105;107;108;85;80;97;77;103;99;95;105;98;87;87;90;65;84;64;80;84;73;68;62;61;48;52;51;50;52;42;40;47;49;40;41;34;29;32;27;29;21;34;26;25;22;28;30;19;31;20;18;26;24;22;27;18;29;17;14;29;24;24…
CTCF_M10351_1.94d.bed	0.2237378210806023	1263	5645	102083	13;8;13;13;11;12;14;6;20;8;11;14;15;10;14;18;20;20;19;17;22;25;13;20;36;20;23;16;24;23;25;24;19;21;29;38;19;32;38;41;23;32;30;34;51;38;34;52;52;51;66;50;54;35;60;54;75;62;71;83;67;86;93;89;66;117;95;94;98;103;73;82;71;65;64;71;72;80;76;89;84;94;65;75;72;65;84;65;76;74;51;68;59;59;52;50;35;39;45;52;35;32;39;37;36;34;31;28;21;32;24;24;21;23;21;13;22;27;16;18;22;17;19;16;17;7;22;13;9;12;22;18;15;13;…
HAND1_M08971_1.94d.bed	0.22316602316602316	289	1295	52969	4;9;2;6;2;8;0;4;1;2;4;3;4;4;6;3;5;5;5;2;2;3;11;6;8;7;5;4;8;4;6;5;8;7;3;5;12;12;5;9;5;15;7;11;8;12;5;7;13;10;4;12;9;10;12;19;8;18;13;10;10;16;16;7;16;14;14;20;21;25;17;17;17;10;16;14;23;24;11;23;17;19;18;11;16;24;16;10;12;12;17;10;9;7;8;11;15;6;2;9;10;4;6;4;9;13;12;12;9;5;11;7;6;8;7;3;8;7;6;3;5;7;5;2;7;8;3;6;3;7;6;3;4;3;4;4;6;4;11;2;5;2;2;3;2;6;6;5;8;8
ZNF213_M10324_1.94d.bed	0.2227098189797038	406	1823	43686	8;8;2;2;2;6;8;5;5;2;9;4;5;7;8;3;2;7;4;5;7;7;3;7;7;11;7;4;6;15;5;6;8;7;15;9;9;5;13;10;9;11;11;14;12;12;17;21;14;13;25;13;11;24;18;11;17;24;24;21;15;32;13;26;28;22;27;33;15;25;25;31;22;18;29;32;27;31;24;24;31;26;21;32;14;23;19;25;22;14;22;25;26;23;19;11;25;18;19;16;11;7;11;7;12;13;12;8;12;7;2;10;13;6;10;7;7;8;8;12;8;10;7;6;9;2;4;5;6;4;2;3;2;2;4;3;5;5;3;5;3;3;5;2;3;2;3;0;6;2
ZNF765_ZNF765.RCADE.bed	0.22265805260729118	1930	8668	191726	24;35;14;24;31;23;26;31;27;33;21;18;25;22;28;27;37;29;32;27;28;43;38;41;35;39;31;37;36;46;48;41;38;48;55;40;49;55;54;48;59;48;47;50;61;66;53;72;47;70;96;87;80;89;74;79;90;80;105;100;110;94;95;129;123;117;109;133;145;110;119;123;122;134;87;106;118;145;109;125;127;134;115;138;116;108;102;99;80;86;91;98;68;67;89;79;72;88;55;54;56;59;54;64;47;55;40;47;44;46;37;29;45;37;35;32;42;29;28;35;28;34;38;42;2…
KLF1_M08886_1.94d.bed	0.22244623655913978	331	1488	48748	2;6;11;4;6;5;7;3;2;9;7;4;4;6;3;3;8;9;5;7;4;10;6;5;8;8;4;4;4;3;4;5;4;7;5;8;10;9;7;8;5;11;7;4;7;15;12;9;11;14;7;19;12;20;12;12;19;15;16;21;12;19;27;15;20;26;23;16;25;13;21;21;21;15;23;18;27;29;19;17;21;31;25;17;17;21;14;18;20;14;23;11;11;9;19;11;15;10;12;13;11;10;5;7;9;2;11;4;8;3;6;8;8;2;7;2;3;11;4;5;11;6;2;6;7;5;4;8;2;4;4;2;6;6;8;3;3;3;0;7;5;1;2;8;6;1;5;4;6;5
ZNF552_ZNF552.MEME.bed	0.2222222222222222	40	180	27334	3;0;0;1;1;0;1;0;1;0;1;1;0;0;0;1;0;0;0;0;0;1;2;1;0;0;0;1;1;0;2;0;3;1;1;0;2;1;1;0;3;2;1;1;3;1;2;1;2;1;1;3;2;1;2;3;2;3;1;0;1;1;4;1;4;4;4;0;1;4;1;2;3;2;1;4;0;2;2;6;1;4;5;2;2;2;1;0;3;1;1;1;1;1;2;4;1;0;0;1;0;0;1;1;0;0;1;0;2;1;2;0;3;1;0;1;0;1;0;1;0;0;1;0;0;1;1;0;1;2;2;0;0;0;1;0;0;0;0;2;0;1;1;0;2;0;1;2;2;2
ZNF681_ZNF681.RCADE.bed	0.22185430463576158	67	302	28242	2;0;2;1;0;0;1;0;0;2;2;0;0;1;2;4;3;3;1;1;2;1;2;1;0;3;1;2;3;3;1;1;3;2;1;1;0;1;2;2;4;0;2;1;2;4;1;1;2;0;3;0;2;3;2;3;4;6;5;4;0;3;6;1;1;3;8;7;8;7;3;2;6;4;2;5;2;4;5;3;5;3;3;8;2;2;3;2;2;5;1;5;1;4;3;2;0;4;0;3;3;4;0;3;3;2;2;1;2;1;1;4;0;2;1;1;1;2;1;1;1;1;0;1;1;0;1;1;0;0;0;0;0;0;2;1;1;2;0;0;0;2;1;0;2;0;0;1;0;4
ZIC1_M09327_1.94d.bed	0.22171671216257202	731	3297	60976	8;9;7;5;6;14;12;6;5;5;9;9;5;7;6;15;11;10;8;7;9;5;9;10;8;15;13;22;8;14;15;10;24;20;16;20;15;13;15;12;22;19;21;19;24;35;24;26;36;37;34;36;35;39;42;38;43;36;47;45;43;40;42;38;49;50;39;48;45;53;46;36;43;43;57;43;38;43;56;48;60;47;42;46;36;42;35;47;41;35;41;27;41;27;21;27;23;29;28;30;18;19;26;27;27;20;19;15;14;13;16;16;10;15;13;11;14;13;14;11;20;5;13;7;15;12;7;6;7;3;13;17;3;9;6;4;7;6;8;6;9;4;10;7;5;3;…
ZNF555_ZNF555.MEME.bed	0.2205188679245283	561	2544	98001	7;6;4;8;10;4;13;2;10;15;8;11;7;11;9;12;7;8;8;9;9;9;16;7;11;13;9;4;12;11;14;13;12;13;10;12;12;15;17;18;14;21;14;18;17;20;20;17;14;20;21;20;20;28;22;39;23;29;23;32;31;37;35;30;39;34;37;36;28;37;27;38;38;44;30;41;39;33;34;28;25;35;33;33;20;36;37;35;22;29;30;26;27;23;23;14;22;16;15;18;15;16;18;16;13;15;11;14;15;11;6;14;19;10;9;15;9;11;8;12;11;7;8;7;6;6;10;8;7;11;12;7;11;8;12;12;8;8;7;8;9;7;3;8;4;6;8;…
ZNF594_M10414_1.94d.bed	0.22001370801919123	321	1459	54241	5;11;5;5;5;4;3;2;5;3;8;8;6;5;3;6;2;5;3;7;4;4;9;7;5;10;6;12;6;6;6;11;9;7;7;11;6;4;8;12;8;12;13;9;11;9;7;13;17;13;12;15;19;15;19;13;12;15;8;9;16;16;12;15;19;16;18;19;20;16;24;19;29;21;23;19;20;27;13;26;10;18;20;16;21;15;11;16;19;12;7;10;17;19;8;16;9;9;15;11;9;8;6;10;11;6;8;4;10;4;5;7;5;9;10;11;3;6;6;10;7;4;9;3;4;3;7;4;5;5;4;6;5;7;2;6;6;6;5;5;4;2;2;3;2;7;2;3;8;7
SP1_M09179_1.94d.bed	0.22	935	4250	94201	11;20;18;15;10;12;10;19;9;11;10;11;14;15;12;19;17;14;11;15;20;17;13;23;16;18;20;20;19;14;11;19;23;26;16;19;20;21;22;35;24;34;24;27;38;26;39;29;36;31;34;32;35;32;42;44;41;48;42;51;43;38;67;49;67;63;63;64;63;66;60;66;46;49;57;46;54;62;66;56;63;72;60;52;49;46;42;49;47;43;43;33;51;40;34;30;32;37;35;33;28;45;36;42;19;17;34;13;22;26;21;25;19;25;17;17;14;20;18;15;13;19;18;18;15;9;10;11;8;12;12;17;8;20;1…
GLIS1_M05765_1.94d.bed	0.2198952879581152	42	191	26960	2;2;1;0;0;0;0;4;3;2;0;0;1;0;0;1;1;1;0;0;1;0;1;1;1;0;0;0;0;0;0;2;1;1;1;2;1;1;1;2;3;2;4;2;2;1;0;1;2;0;1;2;1;3;2;0;0;2;1;1;3;1;2;2;3;1;1;4;1;5;2;3;2;1;1;4;4;3;3;0;2;7;0;0;3;3;2;2;1;2;0;3;3;1;1;2;1;1;1;0;1;3;0;2;1;0;0;1;1;1;1;1;2;4;0;1;0;1;1;1;3;3;0;0;2;0;0;0;0;2;0;2;1;2;1;1;0;0;0;1;1;0;0;0;1;0;0;0;1;2
ZNF17_ZNF17.RCADE.bed	0.2196708763872943	574	2613	96457	14;8;6;6;6;15;11;7;14;8;18;6;6;11;13;8;14;12;12;10;9;14;4;11;9;16;16;12;18;18;12;12;11;16;18;18;12;19;18;18;10;15;13;13;22;11;15;23;20;24;19;22;26;17;30;19;22;22;25;31;24;35;21;34;34;33;33;32;33;35;39;40;27;45;36;44;37;28;38;37;30;33;31;36;23;26;31;26;30;20;30;28;24;24;29;19;14;20;17;20;15;14;11;13;10;14;17;17;14;18;15;11;16;9;10;8;13;9;12;23;8;5;8;13;11;16;6;15;12;14;10;9;8;6;6;4;6;12;7;9;5;9;5;…
ASCL1_M08474_1.94d.bed	0.2195589645254075	229	1043	54621	4;2;4;4;4;4;2;0;0;4;0;6;0;6;0;6;4;4;6;0;6;4;8;4;4;4;10;2;4;2;6;12;4;2;6;2;4;6;6;8;4;16;6;4;10;4;12;8;6;6;6;6;8;12;10;8;6;10;14;10;12;12;10;12;10;4;16;14;12;8;18;18;6;10;20;14;24;6;12;12;16;24;16;18;10;24;12;10;12;12;14;8;6;16;4;8;8;8;10;4;2;6;6;4;6;10;12;4;18;6;4;6;4;10;4;4;2;4;6;2;4;2;2;6;10;0;0;0;8;2;2;0;6;2;2;0;8;4;6;4;6;0;4;4;0;2;2;6;2;8
ZNF23_M09339_1.94d.bed	0.21930309734513273	793	3616	80133	15;9;13;10;9;4;6;7;8;13;9;8;7;8;8;14;13;9;7;10;12;13;17;12;16;11;20;7;12;17;23;16;21;17;12;25;18;21;19;23;22;18;31;22;17;25;36;26;24;36;30;32;28;40;42;36;33;31;41;50;48;43;47;52;48;51;49;54;67;42;56;56;47;50;35;53;43;38;54;53;50;59;39;63;52;49;42;57;57;43;34;37;34;42;37;35;30;31;30;26;24;27;25;20;25;15;18;19;17;18;20;22;15;13;19;14;10;10;12;14;10;13;15;20;7;14;9;7;11;8;13;12;10;7;11;7;12;4;8;8;10…
SPZ1_M06787_1.94d.bed	0.21794871794871795	85	390	30413	1;4;2;1;1;2;0;1;4;1;1;3;1;0;2;0;2;1;0;0;0;0;0;3;2;2;2;1;3;6;3;1;2;1;2;4;0;4;4;2;4;3;2;6;3;2;1;2;3;3;1;4;1;7;3;4;5;5;5;4;3;2;3;5;6;2;7;5;0;5;7;6;1;4;7;7;9;3;12;2;6;6;2;4;3;5;2;5;7;5;1;3;1;7;6;4;2;1;2;2;2;3;8;2;0;3;3;0;2;0;3;6;3;1;2;4;1;3;1;1;0;0;0;4;1;0;1;1;1;0;3;2;1;1;3;1;4;1;0;0;0;2;0;2;2;0;1;2;0;1
ZNF180_ZNF180.RCADE.bed	0.2177543823784944	21304	97835	1279767	258;184;220;243;218;214;241;299;237;221;238;256;248;255;230;293;302;354;336;278;347;301;352;374;348;358;402;390;432;433;449;485;499;544;506;512;475;560;560;531;639;679;720;649;783;810;852;880;858;973;1023;921;1035;1076;1057;1071;1173;1074;1120;1110;1266;1312;1429;1287;1379;1535;1440;1533;1496;1412;1511;1307;1212;1191;1249;1253;1162;1228;1301;1351;1425;1442;1363;1290;1210;1332;1250;1174;1076;1074;…
TFAP2B_M10001_1.94d.bed	0.2165680473372781	183	845	29445	7;2;5;0;2;1;0;4;2;0;3;8;3;2;4;2;3;6;4;3;1;3;6;6;0;3;1;3;2;2;3;1;2;8;2;4;0;6;0;0;3;3;6;3;5;8;4;4;13;14;6;8;8;7;13;8;18;11;8;16;19;10;14;11;10;12;2;5;13;17;9;8;8;16;19;4;19;13;13;12;3;7;18;12;13;17;10;7;12;0;6;11;12;12;5;8;14;5;4;5;6;9;5;10;2;12;8;2;4;3;4;6;1;6;8;9;2;5;1;2;2;5;2;4;2;0;4;2;0;0;5;1;0;0;2;2;2;2;0;2;0;0;0;3;0;0;0;0;0;4
KLF1_M08867_1.94d.bed	0.21558704453441296	213	988	47658	5;7;8;1;5;2;2;4;5;5;5;3;4;5;2;3;7;3;4;3;4;7;4;5;2;5;4;3;2;1;6;5;1;5;3;6;9;5;5;3;6;4;6;6;5;8;10;5;8;5;7;14;9;11;9;6;13;9;11;16;10;12;13;14;10;14;18;14;14;9;11;19;14;4;14;10;14;23;15;8;15;20;16;15;10;13;14;16;17;11;10;7;8;5;11;7;7;4;9;8;3;6;3;3;5;3;9;3;6;3;4;5;4;4;3;3;4;4;2;5;3;8;0;5;3;0;0;5;1;2;5;2;3;3;4;4;2;2;1;5;2;4;1;3;2;0;1;4;6;5
ZSCAN22_M10335_1.94d.bed	0.21489261269766344	1821	8474	158171	30;12;28;28;18;15;34;17;20;22;18;24;19;24;23;31;26;31;29;21;25;29;29;30;32;41;34;27;38;37;31;45;46;42;40;48;52;53;51;49;63;53;71;48;60;64;67;64;73;81;82;72;89;86;81;89;82;95;68;96;127;115;107;95;97;131;126;139;128;131;128;115;107;99;94;125;93;114;116;109;115;123;111;95;110;93;107;89;92;80;87;84;81;91;81;61;79;66;73;61;55;65;55;62;39;41;48;57;47;50;46;43;33;38;38;39;32;39;45;30;33;23;36;29;23;32;2…
ZNF669_M10411_1.94d.bed	0.21438263229308005	158	737	37287	2;2;2;1;2;0;3;3;4;4;2;3;0;2;2;3;4;3;4;3;4;5;3;5;6;1;4;6;5;6;2;2;2;7;5;1;7;6;2;8;3;4;6;6;5;5;2;8;9;4;11;8;11;4;5;4;6;11;10;10;7;13;5;5;5;9;7;8;11;14;12;10;12;10;10;7;7;8;11;11;8;9;8;7;10;14;11;5;8;6;6;6;3;10;4;3;8;7;8;5;8;11;6;4;4;4;2;4;4;4;1;2;2;3;1;4;3;3;3;2;6;0;2;6;2;1;1;1;4;2;0;3;3;0;1;3;1;1;6;1;2;2;2;3;2;2;1;1;4;2
PAX1_M05977_1.94d.bed	0.21428571428571427	12	56	23680	1;0;0;1;0;0;0;2;0;0;0;0;0;0;0;0;0;0;0;0;1;0;0;0;1;1;0;2;0;1;1;0;0;0;0;0;0;2;0;0;0;0;0;0;1;0;0;0;0;0;0;1;1;0;0;1;0;0;1;0;0;1;0;1;0;0;0;0;3;0;0;0;0;0;1;0;0;0;1;1;2;1;1;1;0;0;0;1;0;1;1;1;1;2;0;1;0;1;0;2;1;2;0;0;0;0;0;0;0;0;0;0;0;0;0;0;0;0;0;0;0;1;0;0;0;1;0;0;0;0;0;0;1;0;0;0;2;0;0;0;1;1;0;0;1;1;0;0;0;1
DMBX1_M05620_1.94d.bed	0.21428571428571427	3	14	20886	1;0;0;0;0;0;0;0;0;0;0;1;0;0;0;0;0;0;0;0;0;0;0;0;0;0;0;0;0;0;0;1;0;0;0;0;0;0;0;0;0;1;0;0;0;0;0;0;0;0;0;0;0;0;0;0;1;0;0;0;0;0;0;0;0;0;1;0;0;0;0;0;0;0;0;0;0;0;1;0;0;0;0;1;0;0;0;0;0;0;0;1;0;0;0;0;0;0;0;0;0;0;0;0;0;0;0;0;0;0;0;0;0;0;0;0;0;0;0;1;0;0;0;0;0;1;0;0;0;0;0;0;0;0;0;1;0;0;0;0;0;0;0;0;0;0;0;0;0;1
KLF15_M08876_1.94d.bed	0.2135884921654251	1663	7786	156380	27;32;29;35;23;25;21;29;21;26;23;27;30;23;18;37;27;31;29;27;31;25;25;33;36;38;37;41;33;37;32;40;40;49;33;48;31;36;38;47;46;57;46;50;49;52;68;66;62;61;65;68;74;74;76;68;83;85;95;103;67;77;105;89;123;117;96;112;125;119;120;127;79;79;80;89;101;98;114;104;131;111;122;115;85;95;88;86;102;87;89;57;93;74;73;59;61;57;53;62;51;67;51;52;37;32;43;45;32;43;32;44;38;28;25;35;22;38;35;22;23;33;23;37;26;23;21;2…
KMT2A_M00878_1.94d.bed	0.2135678391959799	85	398	25309	1;0;1;0;0;1;4;3;2;2;0;1;1;0;4;2;1;0;0;1;1;4;2;1;2;0;3;2;1;1;4;4;1;2;0;0;1;2;3;1;6;1;5;6;0;2;3;3;3;5;6;1;4;2;5;4;5;4;2;4;5;2;5;4;6;9;4;8;6;5;5;7;6;3;4;7;2;3;8;5;9;6;3;5;5;7;6;2;7;2;3;3;4;6;4;4;4;0;3;1;4;4;2;4;4;1;1;5;0;4;1;1;1;3;2;2;2;1;1;0;0;0;2;3;0;1;1;3;0;2;2;2;1;2;3;1;2;1;1;1;1;1;0;1;0;1;1;1;1;1
ZNF582_ZNF582.RCADE.bed	0.2129105322763307	188	883	48619	4;6;3;4;5;1;3;5;4;6;4;1;2;3;7;2;6;5;2;4;4;4;5;8;1;3;2;4;6;1;0;4;7;6;3;5;6;7;1;3;8;8;8;5;6;6;9;5;5;7;4;4;13;6;7;7;12;5;10;12;16;5;10;13;9;11;16;12;11;12;7;12;14;14;16;10;5;16;13;5;12;12;9;10;11;15;9;10;9;6;10;2;4;12;7;4;10;2;6;5;6;7;8;4;5;3;7;3;4;5;6;2;2;6;4;3;3;1;1;4;3;2;1;4;3;5;3;1;1;1;4;5;4;2;5;2;1;6;3;4;3;4;2;3;4;4;7;5;5;5
OSR1_M09025_1.94d.bed	0.2127659574468085	10	47	22872	1;0;1;0;0;0;0;0;0;0;0;1;1;0;0;0;0;0;2;0;0;0;0;0;1;1;0;0;1;1;1;0;0;0;1;0;0;0;0;1;1;0;0;0;1;0;0;0;0;1;0;0;0;0;1;0;0;1;0;1;1;0;0;0;0;0;0;2;0;0;0;0;1;0;1;0;1;1;0;1;1;0;1;1;1;0;0;0;0;0;0;0;1;0;0;0;0;0;1;0;1;0;0;1;1;0;1;0;0;1;0;0;1;0;0;0;0;0;0;0;1;1;0;0;0;0;0;0;0;0;0;0;0;0;0;1;0;0;0;0;0;0;0;0;1;0;1;0;0;2
ZNF587_ZNF587.RCADE.bed	0.21200889547813195	286	1349	52791	6;2;6;4;10;6;1;4;8;7;2;3;6;7;5;8;1;7;6;5;4;6;7;8;8;6;5;6;4;6;4;9;9;5;11;10;1;8;4;11;7;9;10;10;8;13;13;14;11;9;3;10;18;12;12;16;11;13;16;18;9;23;20;18;13;14;14;14;18;18;12;13;26;24;13;21;20;19;15;16;20;15;19;21;15;13;9;9;8;17;12;15;7;7;13;9;9;9;8;8;6;12;8;10;10;10;9;12;8;5;5;6;9;3;6;8;4;5;8;5;6;7;7;8;4;3;4;5;8;8;5;6;7;8;7;0;2;4;3;4;4;6;4;4;5;4;5;0;1;8
ZNF619_ZNF619.MEME.bed	0.2117910925985261	661	3121	91998	14;9;9;11;10;10;11;7;15;7;14;8;14;12;13;12;12;12;9;4;13;11;15;16;8;14;16;13;13;15;14;18;11;17;19;16;15;16;26;20;13;31;19;17;26;20;26;20;19;21;30;19;29;32;31;22;40;33;37;30;41;29;44;38;45;38;46;33;35;46;47;42;42;31;39;48;45;39;47;42;44;35;45;29;30;36;28;30;30;38;30;34;35;35;34;25;23;31;30;27;20;26;14;20;12;15;26;21;13;18;16;17;10;15;14;12;4;14;7;11;7;12;8;12;11;12;20;12;5;14;11;13;14;11;8;8;8;12;1…
ZNF669_ZNF669.RCADE.bed	0.21108179419525067	80	379	26404	1;1;0;0;0;1;2;1;0;0;1;3;2;1;2;2;1;1;1;3;2;3;1;6;3;2;5;1;1;1;2;2;1;2;2;2;1;1;1;2;3;2;5;2;1;1;4;3;3;5;6;5;4;2;1;3;3;3;5;8;5;5;3;4;1;6;4;9;8;8;5;4;4;8;4;6;2;3;3;4;2;6;2;6;5;5;5;9;3;3;3;2;3;3;4;3;3;5;3;3;3;3;2;3;6;4;1;2;2;1;0;2;3;2;1;1;0;1;1;1;2;1;0;1;1;3;3;1;1;1;1;2;1;0;1;2;2;1;1;1;1;1;1;0;0;2;0;0;0;1
ZNF891_ZNF891.RCADE.bed	0.21009771986970685	774	3684	106809	16;9;12;10;12;17;15;10;13;17;5;10;10;13;13;20;14;16;20;12;23;15;12;16;10;14;7;17;20;15;23;20;18;19;26;19;28;19;23;15;22;22;22;28;40;26;31;23;29;31;30;29;39;29;39;37;41;40;31;37;37;46;44;42;37;39;48;42;49;52;46;53;48;53;55;59;44;56;38;49;38;49;43;40;58;50;35;42;27;40;43;30;34;34;32;41;28;30;26;26;23;27;22;16;13;22;15;24;17;17;26;20;16;26;10;17;17;19;18;11;11;17;14;18;16;17;9;14;10;13;11;14;18;11;9…
ZNF524_M09377_1.94d.bed	0.20971867007672634	82	391	26630	1;1;1;1;0;1;3;4;1;2;0;4;1;2;0;1;2;1;1;2;2;4;3;2;1;1;0;2;2;1;4;3;4;1;4;3;0;0;4;3;2;5;3;4;4;4;4;3;2;3;5;3;5;3;3;4;3;3;3;4;4;6;4;7;3;3;4;4;8;4;3;5;6;4;7;6;7;9;5;2;4;6;2;6;2;3;1;0;4;3;4;3;6;6;5;1;1;0;4;6;4;4;3;6;1;3;0;2;3;1;1;3;2;4;3;2;2;1;4;3;0;1;3;1;3;1;0;0;0;2;2;0;2;1;0;1;0;1;1;1;0;0;4;1;0;0;0;0;1;1
ZNF143_M06241_1.94d.bed	0.20958083832335328	70	334	39348	1;0;2;0;1;2;1;0;3;3;2;0;2;2;4;3;4;2;2;1;3;1;2;0;4;3;2;2;5;3;3;0;1;1;0;1;1;2;2;0;2;1;1;3;0;1;3;3;5;1;4;1;5;2;0;4;1;4;3;7;2;1;3;6;2;4;4;4;5;3;3;6;5;4;6;4;3;7;6;4;3;4;3;4;3;4;3;1;3;4;6;4;2;2;0;3;1;1;5;0;0;5;2;2;4;1;0;3;2;0;5;1;1;1;2;1;3;1;4;1;2;1;0;3;1;1;3;0;0;2;1;1;2;2;1;3;0;2;1;0;0;1;0;0;1;0;3;0;2;1
BACH1_M06885_1.94d.bed	0.2087912087912088	76	364	42278	2;2;2;1;2;1;1;2;2;2;3;3;2;2;1;1;0;2;2;1;1;1;2;4;2;2;1;2;2;1;4;0;3;0;0;0;0;1;3;2;3;3;5;1;2;3;3;3;0;4;2;4;3;5;1;4;4;7;0;6;5;2;8;5;4;8;5;2;6;4;7;3;5;3;4;6;4;8;4;4;6;4;7;2;7;4;3;2;0;7;4;1;1;2;1;4;1;2;3;2;1;2;3;1;1;0;0;0;3;1;3;0;1;2;0;4;2;2;2;1;3;1;3;1;3;2;3;2;2;0;3;1;1;1;1;1;1;3;1;2;0;1;1;0;4;1;1;0;0;3
ZNF322_M10383_1.94d.bed	0.208616298811545	983	4712	146246	18;31;17;17;12;10;13;16;19;12;15;14;26;18;18;18;18;21;21;21;17;26;25;25;18;23;17;25;23;16;19;21;18;21;36;33;39;25;27;28;31;26;23;35;24;38;33;37;43;32;29;40;30;54;42;36;42;49;54;50;61;62;61;64;59;53;53;55;80;61;63;57;64;54;59;57;62;59;56;56;59;74;70;60;54;50;50;56;52;55;51;43;41;30;47;45;37;34;28;36;29;34;36;30;25;42;15;26;21;22;28;18;27;23;17;16;17;25;19;16;24;13;20;27;23;20;11;17;21;22;19;15;8;1…
ZNF460_ZNF460.RCADE.bed	0.207766575985491	3895	18747	330011	47;42;56;46;43;60;53;68;55;64;59;64;69;50;68;59;63;71;71;59;60;81;71;77;80;89;73;84;97;83;84;110;81;85;105;111;103;95;110;136;113;110;126;127;135;131;147;153;148;203;199;177;188;160;169;183;213;213;193;200;199;273;233;222;240;255;293;269;281;248;285;263;240;234;220;240;232;222;250;261;246;273;256;261;218;226;209;207;212;180;204;202;160;208;191;165;154;159;135;136;119;120;123;125;104;86;90;110;100…
ZNF141_ZNF141.RCADE.bed	0.2070063694267516	1365	6594	118192	21;18;15;20;32;19;20;20;23;21;19;34;16;19;25;30;28;35;23;32;35;29;26;23;29;32;28;28;37;26;37;40;38;36;43;32;31;37;40;41;46;45;51;51;52;53;53;56;64;62;66;62;73;62;76;60;60;72;69;59;77;86;74;83;76;65;106;93;106;82;82;90;86;79;90;75;77;95;82;85;83;86;71;91;86;68;80;84;79;68;60;61;69;57;60;63;39;53;52;53;44;51;58;42;37;34;40;29;39;33;29;31;27;32;27;23;26;24;26;24;28;23;21;27;24;14;22;17;12;24;14;12;1…
ZNF383_ZNF383.RCADE.bed	0.20660679050146288	6073	29394	592526	107;88;79;90;70;83;96;91;84;98;100;88;101;105;82;94;111;118;120;104;107;100;111;120;127;118;142;138;131;129;108;152;141;160;192;155;155;170;204;170;204;197;199;207;202;204;236;234;216;258;273;260;295;275;280;278;299;304;342;362;375;401;384;359;404;459;451;396;424;398;398;343;339;333;312;390;346;385;368;390;417;361;391;354;353;396;373;327;306;347;294;298;314;266;273;268;219;221;211;248;218;228;189…
NFE2_M05934_1.94d.bed	0.20634920634920634	26	126	28182	1;0;2;0;0;0;2;0;0;2;0;1;1;0;1;0;1;0;1;0;1;0;2;1;1;1;1;1;1;0;0;1;0;0;1;1;2;1;1;1;1;0;0;0;1;1;1;2;0;1;1;1;2;2;0;1;0;0;2;1;1;1;3;4;3;2;2;3;2;0;2;0;1;1;2;0;0;2;5;3;2;1;2;1;2;1;2;1;2;1;1;1;0;0;0;1;1;0;0;0;1;0;0;0;0;0;0;0;2;0;2;0;0;0;0;0;0;0;0;0;1;0;1;0;0;1;0;0;1;0;0;0;0;2;2;0;0;0;1;4;1;0;0;2;0;1;0;0;0;1
ZNF341_M10427_1.94d.bed	0.20627179342192065	8755	42444	820634	115;118;119;143;131;131;145;127;97;113;121;119;137;135;136;133;126;140;191;136;170;165;145;171;164;180;221;180;203;196;211;224;236;224;236;241;222;246;233;260;246;298;296;304;305;317;378;414;388;398;414;367;439;422;442;449;492;447;456;446;502;519;562;497;598;622;573;632;617;585;618;536;502;503;548;484;508;530;532;542;520;581;559;524;478;559;528;480;452;436;482;440;459;396;381;384;323;352;309;303;…
ZIC1_M00636_1.94d.bed	0.2061711079943899	147	713	34050	6;1;1;2;0;4;0;1;1;0;5;2;1;2;4;7;1;2;1;4;3;1;3;4;3;1;1;4;2;2;2;2;10;6;2;3;5;3;4;5;5;6;5;5;4;9;6;3;4;7;9;11;6;6;5;7;4;6;11;9;8;17;10;9;9;5;10;10;11;7;10;12;9;9;9;5;10;6;6;8;15;8;15;12;13;8;9;9;8;5;8;6;4;8;8;8;5;6;5;6;9;3;3;9;3;6;6;8;2;4;4;1;3;0;3;3;4;3;2;4;2;2;2;1;2;1;0;3;4;3;3;1;2;0;2;4;1;2;0;1;1;1;0;0;1;1;3;2;1;1
ZBTB7A_M06235_1.94d.bed	0.20615384615384616	67	325	24893	2;1;0;0;2;0;0;1;3;2;0;0;1;0;0;0;2;1;0;0;3;0;2;0;2;2;2;1;1;2;3;2;2;0;5;1;5;3;0;4;3;1;2;4;2;4;5;0;4;3;4;1;1;1;4;3;2;1;4;1;5;4;7;2;5;5;4;6;4;0;9;8;4;3;4;7;2;3;5;4;3;5;2;4;3;6;4;3;6;6;3;5;1;0;5;2;2;2;4;1;1;2;3;2;3;1;3;1;0;1;1;0;1;0;4;1;2;2;2;1;2;3;1;1;2;1;1;1;1;2;3;0;1;0;1;0;1;0;3;1;1;1;0;0;1;0;0;0;0;2
ZSCAN30_M10388_1.94d.bed	0.20598388952819333	1253	6083	167978	19;23;20;25;16;14;27;18;22;29;23;21;30;30;25;30;25;26;23;18;30;24;35;34;35;18;22;33;32;26;26;34;34;29;39;37;37;29;31;36;34;36;37;37;42;45;54;46;42;44;46;53;45;45;51;62;76;59;61;59;55;63;72;73;67;82;84;81;72;78;82;73;84;84;89;75;79;76;68;68;76;95;100;75;64;71;67;68;77;62;65;45;57;60;47;48;46;65;41;43;57;58;45;32;38;38;29;31;40;38;32;25;17;21;33;23;25;22;33;31;31;11;13;19;21;25;24;22;25;18;20;25;16…
NR0B1_M06682_1.94d.bed	0.20558202859087815	302	1469	40684	9;3;8;4;6;9;6;3;4;9;5;4;7;3;2;5;6;5;5;3;6;3;6;6;6;8;6;2;8;4;11;9;6;4;6;2;6;8;6;12;10;10;11;8;10;10;16;15;11;10;14;11;7;16;15;11;14;18;28;21;27;17;20;16;27;16;14;17;13;32;15;15;22;14;20;20;13;23;21;20;20;22;23;23;13;26;17;17;19;17;16;13;15;15;14;15;11;14;11;13;2;4;8;8;12;7;5;5;5;10;7;10;5;5;11;2;9;5;6;6;10;5;3;7;5;5;4;3;4;3;5;4;3;7;2;3;7;4;3;4;6;2;1;4;2;1;7;1;4;4
IRF9_M05855_1.94d.bed	0.20512820512820512	32	156	28488	2;0;1;0;1;1;1;2;0;2;2;0;0;1;0;1;1;1;0;0;0;1;1;1;1;0;1;0;0;2;1;1;0;1;0;1;0;2;0;0;0;1;0;0;0;0;1;1;0;1;2;1;0;3;2;1;0;1;1;6;1;0;2;3;1;2;2;2;2;2;1;2;2;0;3;3;2;5;0;2;2;0;3;1;0;3;2;2;1;0;1;1;0;4;2;2;1;0;0;0;1;2;1;1;1;0;1;0;3;0;1;0;1;0;0;0;1;0;0;1;3;0;0;2;3;1;2;0;1;0;1;2;0;0;1;3;0;0;0;1;1;2;0;1;1;0;0;1;1;2
NKX2-1_M01445_1.94d.bed	0.20454545454545456	18	88	28319	1;1;0;2;1;0;0;1;1;0;1;0;2;2;1;2;1;1;0;1;0;2;0;1;1;1;1;0;0;1;1;1;0;0;1;0;1;1;1;1;0;0;0;1;0;0;1;1;0;0;0;0;0;0;2;2;0;0;1;0;0;0;1;0;2;2;0;2;1;2;1;0;1;1;0;0;1;2;1;0;1;1;1;0;1;0;0;0;0;0;0;0;1;2;0;0;1;1;1;0;1;0;0;0;1;0;0;0;1;1;0;0;0;0;0;0;1;1;1;0;1;1;0;1;0;0;1;0;1;1;0;0;0;0;1;0;0;1;1;0;1;1;0;0;0;0;1;0;0;1
NKX2-1_M01425_1.94d.bed	0.20454545454545456	18	88	28319	1;1;0;2;1;0;0;1;1;0;1;0;2;2;1;2;1;1;0;1;0;2;0;1;1;1;1;0;0;1;1;1;0;0;1;0;1;1;1;1;0;0;0;1;0;0;1;1;0;0;0;0;0;0;2;2;0;0;1;0;0;0;1;0;2;2;0;2;1;2;1;0;1;1;0;0;1;2;1;0;1;1;1;0;1;0;0;0;0;0;0;0;1;2;0;0;1;1;1;0;1;0;0;0;1;0;0;0;1;1;0;0;0;0;0;0;1;1;1;0;1;1;0;1;0;0;1;0;1;1;0;0;0;0;1;0;0;1;1;0;1;1;0;0;0;0;1;0;0;1
ZBTB1_M00608_1.94d.bed	0.2043956043956044	186	910	32944	4;6;1;1;2;4;2;0;4;3;3;3;2;1;6;1;4;1;4;0;3;6;0;3;3;3;3;4;1;5;3;5;1;6;5;5;4;5;4;6;8;5;7;8;7;6;5;10;9;11;12;7;9;9;5;8;11;10;10;12;12;9;9;7;13;14;14;14;11;16;10;7;11;12;14;18;9;11;11;12;8;16;9;15;12;12;11;6;10;9;18;4;13;9;9;8;9;9;4;9;7;4;6;7;7;11;8;6;3;4;4;5;5;5;5;5;2;6;2;4;7;2;4;5;4;1;2;1;1;2;5;3;5;2;1;1;0;2;2;4;1;2;0;4;3;1;1;0;3;4
ZBTB4_M06842_1.94d.bed	0.20378457059679767	140	687	45764	3;2;6;3;0;1;6;4;3;4;7;3;3;1;2;0;4;3;2;2;4;4;5;2;3;6;1;6;6;8;2;2;2;5;3;5;4;3;7;3;5;7;5;4;3;4;11;7;2;7;2;6;8;6;5;6;9;7;8;4;5;7;10;10;7;7;6;11;10;11;9;9;7;9;8;8;13;9;12;5;7;4;7;9;6;7;9;5;3;5;5;4;3;4;10;4;11;4;3;3;4;7;4;7;4;3;1;8;2;5;5;4;3;3;2;3;1;0;3;2;1;4;1;2;3;0;3;4;2;3;6;3;2;4;5;2;1;4;3;1;2;0;2;0;5;0;3;0;4;3
ZBTB7B_M06236_1.94d.bed	0.2032520325203252	25	123	22261	1;0;0;1;0;0;0;1;0;0;1;0;0;0;0;0;0;1;1;1;0;0;2;2;2;0;0;0;1;0;1;0;2;1;1;1;1;2;1;2;3;0;2;0;2;0;1;0;1;0;0;2;1;4;1;1;2;0;1;0;1;1;0;1;1;2;1;1;3;4;2;3;2;2;1;0;0;2;1;2;0;0;2;3;1;0;4;2;1;1;2;1;2;1;1;0;1;2;1;1;0;0;0;0;2;1;0;0;3;0;0;0;1;2;0;0;0;0;2;1;0;0;0;1;0;0;0;0;1;0;0;0;0;0;0;0;2;0;1;0;0;1;0;0;0;0;0;0;0;1
FOXA1_M09569_1.94d.bed	0.2028985507246377	42	207	36942	3;2;1;0;0;0;3;0;0;2;0;0;1;1;0;1;1;3;1;1;1;2;1;2;0;1;1;2;2;1;2;0;1;1;0;1;1;1;2;0;0;0;3;2;0;3;3;0;1;2;0;2;1;1;3;1;3;4;0;1;3;6;2;1;3;5;2;2;5;6;2;2;2;1;0;1;4;4;4;3;4;0;3;1;5;4;3;5;1;3;0;2;1;2;3;1;0;0;1;1;2;0;0;0;0;1;1;1;0;0;1;0;0;0;0;1;0;1;0;0;1;0;3;1;1;1;2;0;3;1;0;0;1;1;0;2;0;0;2;1;2;0;0;0;0;0;3;0;1;2
ZNF529_ZNF529.MEME.bed	0.2025903540150487	8212	40535	821673	111;104;110;130;123;135;119;122;124;120;115;111;118;120;136;129;154;162;158;132;183;158;171;161;184;182;179;174;185;207;206;206;221;208;240;211;203;214;241;268;261;309;271;312;326;303;320;374;335;399;379;372;407;454;418;429;436;400;440;426;496;590;533;541;598;589;543;536;567;524;534;496;461;456;469;459;493;470;491;520;533;578;504;496;458;496;493;433;420;453;446;419;397;371;345;365;339;308;312;320…
TFDP1_M06816_1.94d.bed	0.2023121387283237	35	173	23903	2;0;1;3;0;1;1;1;0;1;1;1;1;0;0;0;1;1;0;0;0;0;1;0;0;2;1;0;2;0;1;2;1;0;0;0;2;0;2;1;1;0;2;3;2;0;3;2;1;1;1;3;1;4;3;5;1;2;2;0;2;1;0;1;2;2;1;4;3;5;2;2;1;2;0;1;0;2;3;3;3;1;2;3;2;1;4;1;1;1;0;1;1;1;0;4;1;2;1;0;3;2;1;1;0;1;2;0;1;0;0;0;1;2;0;1;0;0;0;0;3;0;2;1;0;1;0;0;0;1;2;1;2;0;1;2;0;1;0;0;1;0;0;0;0;2;1;0;1;1
ASCL1_M08476_1.94d.bed	0.20185029436501262	240	1189	73364	5;4;6;6;4;5;5;0;0;3;4;11;7;4;2;6;4;6;5;2;7;6;9;8;9;3;13;5;5;3;6;11;3;6;7;3;6;6;10;8;9;12;7;7;11;8;9;9;10;11;6;5;8;11;9;5;5;11;10;11;14;16;11;10;13;8;14;10;15;13;20;17;10;10;18;17;23;11;15;10;21;20;16;16;10;17;16;13;13;10;17;6;7;16;5;10;10;14;7;4;6;7;6;4;4;11;4;11;14;5;4;6;5;10;5;5;0;5;8;6;5;5;7;7;9;3;4;5;7;4;3;2;3;6;5;4;8;4;3;6;5;3;7;1;3;3;5;3;8;4
ZNF589_M06860_1.94d.bed	0.20098039215686275	82	408	32071	4;2;2;1;0;1;1;2;2;4;3;1;3;0;3;2;0;1;3;1;1;0;3;0;1;2;1;1;1;6;2;1;3;4;1;1;1;2;5;4;4;3;3;3;2;1;2;4;5;2;5;0;2;2;2;5;6;1;3;4;1;6;4;6;4;1;8;8;3;3;2;3;8;3;6;6;5;6;10;6;2;7;4;5;3;2;2;4;3;4;8;5;1;3;3;1;5;6;2;3;2;4;6;1;5;1;3;2;1;5;3;2;4;2;1;1;3;1;0;6;0;2;2;0;3;1;0;1;1;1;2;1;2;2;2;2;2;1;2;0;2;1;2;3;2;4;0;2;0;4
HOXA10_M09699_1.94d.bed	0.2	3	15	21256	2;1;0;0;0;1;0;0;0;0;0;0;0;0;0;0;1;0;0;0;0;0;0;0;0;0;0;0;0;1;0;0;0;0;0;0;1;0;0;0;0;0;0;0;0;0;0;0;0;0;0;0;0;0;0;0;0;0;0;0;0;0;1;0;0;0;0;0;0;0;0;0;0;0;0;0;2;0;0;0;0;0;0;0;0;0;0;0;0;0;0;0;0;0;0;0;0;1;0;0;0;0;0;0;1;0;0;0;0;0;0;0;0;0;0;0;0;0;0;0;0;0;0;0;0;0;0;0;0;0;0;0;0;0;0;0;0;0;1;0;0;0;0;0;0;0;0;0;0;1
E2F4_M06494_1.94d.bed	0.2	8	40	20692	1;0;0;0;0;0;0;0;0;0;0;0;0;0;0;0;0;0;0;0;0;1;0;1;0;0;0;2;0;0;0;0;0;0;0;0;0;0;0;1;0;0;0;0;0;0;1;0;0;0;0;0;0;0;2;0;0;1;0;0;0;0;0;1;1;0;0;0;1;1;0;0;1;0;0;0;0;0;0;0;0;2;0;1;0;1;2;0;0;0;0;1;0;0;0;0;2;1;0;0;0;0;2;0;0;2;0;0;0;0;0;1;0;1;0;0;0;0;0;1;0;0;0;0;0;0;0;0;0;0;1;0;0;0;2;0;0;0;0;0;0;1;2;0;0;0;0;0;0;1
HOXC11_M05822_1.94d.bed	0.2	3	15	21256	2;1;0;0;0;1;0;0;0;0;0;0;0;0;0;0;1;0;0;0;0;0;0;0;0;0;0;0;0;1;0;0;0;0;0;0;1;0;0;0;0;0;0;0;0;0;0;0;0;0;0;0;0;0;0;0;0;0;0;0;0;0;1;0;0;0;0;0;0;0;0;0;0;0;0;0;2;0;0;0;0;0;0;0;0;0;0;0;0;0;0;0;0;0;0;0;0;1;0;0;0;0;0;0;1;0;0;0;0;0;0;0;0;0;0;0;0;0;0;0;0;0;0;0;0;0;0;0;0;0;0;0;0;0;0;0;0;0;1;0;0;0;0;0;0;0;0;0;0;1
HOXD12_M05834_1.94d.bed	0.2	3	15	21256	2;1;0;0;0;1;0;0;0;0;0;0;0;0;0;0;1;0;0;0;0;0;0;0;0;0;0;0;0;1;0;0;0;0;0;0;1;0;0;0;0;0;0;0;0;0;0;0;0;0;0;0;0;0;0;0;0;0;0;0;0;0;1;0;0;0;0;0;0;0;0;0;0;0;0;0;2;0;0;0;0;0;0;0;0;0;0;0;0;0;0;0;0;0;0;0;0;1;0;0;0;0;0;0;1;0;0;0;0;0;0;0;0;0;0;0;0;0;0;0;0;0;0;0;0;0;0;0;0;0;0;0;0;0;0;0;0;0;1;0;0;0;0;0;0;0;0;0;0;1
HOXC12_M05827_1.94d.bed	0.2	3	15	21256	2;1;0;0;0;1;0;0;0;0;0;0;0;0;0;0;1;0;0;0;0;0;0;0;0;0;0;0;0;1;0;0;0;0;0;0;1;0;0;0;0;0;0;0;0;0;0;0;0;0;0;0;0;0;0;0;0;0;0;0;0;0;1;0;0;0;0;0;0;0;0;0;0;0;0;0;2;0;0;0;0;0;0;0;0;0;0;0;0;0;0;0;0;0;0;0;0;1;0;0;0;0;0;0;1;0;0;0;0;0;0;0;0;0;0;0;0;0;0;0;0;0;0;0;0;0;0;0;0;0;0;0;0;0;0;0;0;0;1;0;0;0;0;0;0;0;0;0;0;1
HOXA10_M09613_1.94d.bed	0.2	3	15	21256	2;1;0;0;0;1;0;0;0;0;0;0;0;0;0;0;1;0;0;0;0;0;0;0;0;0;0;0;0;1;0;0;0;0;0;0;1;0;0;0;0;0;0;0;0;0;0;0;0;0;0;0;0;0;0;0;0;0;0;0;0;0;1;0;0;0;0;0;0;0;0;0;0;0;0;0;2;0;0;0;0;0;0;0;0;0;0;0;0;0;0;0;0;0;0;0;0;1;0;0;0;0;0;0;1;0;0;0;0;0;0;0;0;0;0;0;0;0;0;0;0;0;0;0;0;0;0;0;0;0;0;0;0;0;0;0;0;0;1;0;0;0;0;0;0;0;0;0;0;1
ONECUT1_M09903_1.94d.bed	0.2	1	5	19017	1;0;0;0;0;0;0;0;0;0;0;0;0;0;0;0;0;0;0;0;0;0;0;0;0;0;0;0;0;0;0;0;0;0;0;0;0;0;0;0;0;0;0;0;0;0;0;0;0;0;0;0;0;0;0;0;0;0;0;0;0;0;0;0;0;0;0;0;0;0;0;0;0;0;0;0;0;0;0;0;0;0;0;0;0;0;0;0;0;0;0;0;0;0;0;0;1;0;0;0;0;0;0;0;0;0;0;0;0;0;0;0;0;0;0;0;0;0;0;0;0;0;0;0;0;0;0;0;0;0;0;0;0;0;0;0;0;0;0;0;0;1;0;0;0;0;0;0;0;1
ZNF460_M09373_1.94d.bed	0.19959016393442622	487	2440	54207	7;8;4;12;9;3;5;8;7;8;7;7;5;6;5;19;7;16;9;8;10;11;8;11;11;12;16;9;9;12;5;16;15;19;13;16;12;13;14;14;13;16;15;16;17;25;15;22;21;28;25;25;18;27;27;38;36;24;31;28;23;24;35;26;25;23;32;31;43;35;23;36;29;36;26;22;29;31;32;30;26;42;27;29;22;27;22;20;23;28;28;26;21;29;15;15;23;24;17;16;19;14;22;18;7;13;11;13;10;20;14;13;15;10;10;11;11;7;11;10;6;16;7;12;8;13;7;6;6;7;8;11;7;11;9;6;11;9;5;7;7;11;9;8;3;6;5;6…
ZNF140_M10354_1.94d.bed	0.1991774383078731	339	1702	74796	8;10;4;5;7;5;7;5;7;6;7;5;6;4;8;6;8;11;8;5;7;6;3;5;4;12;6;7;12;11;7;4;15;8;9;11;13;8;15;11;9;13;14;10;15;12;10;9;12;13;13;17;14;13;16;21;13;21;20;17;18;16;15;22;20;14;17;29;23;32;22;20;16;16;18;18;18;31;16;18;19;20;20;27;21;16;16;16;21;16;13;14;16;21;13;13;13;10;16;13;15;15;10;9;8;12;7;13;8;10;6;10;11;9;8;8;12;11;1;11;9;6;8;4;9;5;4;6;3;6;3;6;14;7;10;2;7;5;5;3;6;4;8;8;5;3;8;8;5;9
MECP2_M01775_1.94d.bed	0.19913419913419914	46	231	23558	1;1;0;0;2;0;1;0;0;2;0;0;1;0;0;1;0;0;0;1;1;2;1;1;1;1;1;0;1;1;2;4;1;1;0;2;2;2;2;1;5;4;2;0;2;5;1;3;2;2;2;3;1;2;3;2;1;1;3;1;2;3;2;5;2;5;2;2;6;5;3;1;1;6;3;1;2;5;0;5;3;1;1;3;2;3;9;3;2;1;2;0;5;2;1;1;1;1;1;3;3;0;1;1;0;3;2;2;1;1;0;2;0;1;1;0;0;0;2;3;0;2;1;0;2;1;1;1;0;1;1;2;0;1;1;0;1;1;0;1;0;0;0;0;0;0;0;1;0;1
FOXA1_M09573_1.94d.bed	0.19902912621359223	41	206	37106	3;3;1;0;0;0;3;0;1;2;0;0;1;0;0;1;1;3;0;2;1;2;1;2;0;1;1;2;2;1;2;0;1;1;0;1;1;1;2;0;0;0;4;4;0;2;3;0;0;2;0;1;1;1;3;1;3;4;0;1;3;7;2;0;3;5;3;2;5;6;2;2;1;0;0;2;4;3;4;3;4;1;3;1;5;4;3;5;0;3;0;2;2;3;2;1;0;0;1;1;1;0;0;0;0;1;1;0;0;0;1;0;0;0;0;1;0;1;0;0;1;1;3;1;1;1;1;0;3;1;0;1;1;1;0;2;0;0;2;1;1;0;0;0;0;0;2;1;1;2
CREB3_M10072_1.94d.bed	0.19863013698630136	29	146	25887	3;0;0;1;1;0;2;0;2;1;1;1;1;0;0;1;1;0;2;0;0;1;1;0;1;1;0;0;1;0;0;0;0;2;4;0;1;2;2;0;0;1;0;1;3;0;1;1;0;3;0;2;0;0;1;0;1;1;0;3;1;2;1;1;3;1;2;3;4;3;2;2;0;4;0;2;2;2;2;0;0;1;2;0;2;1;2;1;1;2;1;1;1;2;3;1;0;2;0;3;0;2;0;0;4;1;0;1;4;0;0;0;0;0;1;0;3;0;0;1;0;0;1;1;1;0;0;1;1;0;0;1;1;0;0;0;1;1;0;0;0;1;1;1;0;0;0;0;0;2
NR2C1_M09871_1.94d.bed	0.19852941176470587	54	272	28434	1;0;0;0;0;1;0;4;2;1;0;1;5;4;1;0;0;1;0;0;3;0;0;1;4;2;1;0;1;1;1;2;0;5;3;0;0;2;0;4;0;0;2;3;1;0;3;3;4;1;4;1;3;2;0;4;5;2;2;2;3;3;1;4;2;4;2;5;0;3;1;4;2;3;6;1;8;1;3;5;6;2;1;2;2;2;5;0;5;10;3;1;0;1;3;2;4;4;3;1;1;1;0;3;0;1;1;3;1;2;4;1;3;0;1;7;0;3;0;1;0;4;2;0;3;0;0;0;1;2;1;0;0;1;0;0;1;1;0;1;0;2;0;1;0;0;0;1;4;2
GRHL2_M06916_1.94d.bed	0.19801980198019803	40	202	35944	2;0;0;2;0;1;2;1;0;0;2;0;3;4;0;0;0;0;1;2;1;1;0;2;0;1;0;1;0;1;1;3;2;0;3;2;1;5;0;1;2;3;0;0;0;0;1;2;3;2;1;0;3;0;0;0;0;1;0;0;0;1;1;0;2;2;2;1;0;3;5;1;0;4;3;0;0;3;3;4;2;6;0;3;2;0;2;2;1;0;1;1;1;2;0;1;0;2;2;2;2;3;0;0;3;3;0;0;2;0;1;1;3;4;1;5;0;0;4;1;3;3;3;1;1;0;2;0;0;0;2;3;0;0;1;1;0;2;0;1;2;1;3;0;1;1;3;3;0;3
ZIM2_ZIM2.MEME.bed	0.19715825575698187	2012	10205	237455	39;30;30;33;29;33;37;34;37;28;41;37;27;44;26;45;48;48;26;43;35;27;48;48;48;54;51;42;48;50;48;45;58;65;71;55;50;56;69;65;76;66;80;88;62;83;93;74;91;82;80;92;106;101;101;108;93;108;103;111;115;134;131;141;138;127;141;115;123;167;110;120;108;127;134;102;117;108;122;105;142;109;132;139;112;111;125;116;81;110;86;90;111;116;101;81;84;81;82;72;84;71;47;81;60;68;49;51;55;66;45;57;52;52;43;50;49;43;47;33;…
KLF15_M08874_1.94d.bed	0.19626168224299065	1974	10058	202110	37;39;34;43;23;38;25;40;31;38;29;40;36;37;31;44;38;45;44;36;40;45;36;39;59;52;47;49;38;52;52;54;55;55;43;62;40;59;54;70;53;91;61;69;72;65;107;93;77;74;87;89;80;99;97;106;111;95;99;102;94;107;134;103;133;138;116;135;156;154;139;145;83;90;93;105;109;115;128;118;154;160;153;122;92;121;108;107;119;136;102;83;119;96;83;89;93;92;83;79;63;71;73;78;50;57;50;59;41;53;48;64;48;44;39;55;37;41;53;32;33;38;34…
KLF10_M08865_1.94d.bed	0.19579397210976157	3482	17784	357870	58;42;41;68;53;49;54;75;52;62;53;63;47;61;51;55;61;69;64;67;77;60;74;64;68;66;76;79;89;75;99;91;97;92;97;105;80;75;116;96;116;110;102;126;140;125;178;148;153;167;158;149;174;204;195;183;178;191;191;182;206;258;255;229;244;236;233;235;260;242;232;182;172;182;210;189;184;226;216;236;230;267;228;231;182;220;193;229;209;217;195;168;182;192;149;159;155;144;140;114;163;113;122;102;109;95;88;105;83;87;1…
ZNF417_ZNF417.RCADE.bed	0.1951827242524917	235	1204	41269	3;2;3;4;7;4;7;4;6;7;1;4;3;3;10;8;0;6;6;7;2;3;2;3;9;6;9;1;7;9;8;3;8;8;6;6;1;11;5;9;7;6;7;5;8;13;13;6;8;7;16;5;16;9;6;9;14;18;19;20;14;20;18;11;14;13;16;9;15;12;10;12;21;5;16;21;19;18;17;15;19;9;16;18;14;20;11;11;8;8;12;13;11;8;7;13;15;7;7;15;8;14;4;8;7;8;10;9;6;7;4;5;6;6;3;4;3;4;1;2;6;4;4;3;5;5;3;4;4;7;9;1;5;4;4;2;2;5;5;5;1;2;4;5;4;2;4;4;3;7
ZBTB2_M09292_1.94d.bed	0.1951219512195122	8	41	22117	2;0;0;1;0;0;0;0;0;0;0;1;0;0;1;0;0;0;0;0;0;1;1;0;1;0;0;0;0;0;0;0;1;0;0;0;0;0;0;0;0;0;0;0;0;1;0;1;0;0;0;0;0;1;0;1;0;1;0;0;0;1;1;0;1;0;1;0;0;2;1;1;0;0;0;0;1;0;1;0;0;0;1;0;0;0;0;0;0;0;0;0;0;1;0;0;1;1;0;1;2;0;0;0;0;0;0;1;1;0;0;1;0;0;0;0;0;0;0;0;0;0;0;0;0;0;0;0;0;1;0;1;1;0;0;0;0;0;0;0;0;0;0;0;0;0;2;0;0;1
WT1_M00579_1.94d.bed	0.1947939262472885	449	2305	51882	10;10;10;13;2;8;7;8;7;10;12;11;9;8;2;8;6;13;11;7;5;8;8;8;14;8;12;7;9;15;14;14;11;16;11;9;8;12;17;13;12;17;15;22;15;15;21;27;25;18;22;21;16;16;24;18;22;18;37;29;37;26;29;18;34;35;19;18;26;31;42;17;23;30;30;30;29;19;26;24;44;34;38;27;18;28;28;24;24;21;31;22;25;22;25;11;23;20;22;21;9;3;14;8;10;17;14;5;15;17;11;18;13;9;11;7;15;12;10;14;10;10;6;11;11;14;8;10;2;3;6;7;8;9;11;1;9;8;7;7;5;7;8;8;5;3;9;8;4;5
GLIS2_M05766_1.94d.bed	0.19473684210526315	111	570	32574	4;2;2;1;1;3;1;3;1;3;1;1;1;2;1;3;2;3;3;0;0;2;0;1;1;2;4;1;2;4;0;4;4;2;3;1;1;5;6;2;3;4;10;5;6;5;3;5;2;2;1;3;6;7;5;4;5;6;6;5;4;9;9;9;8;11;10;11;5;11;6;10;5;8;8;5;8;7;7;6;9;3;5;7;5;8;8;10;4;6;6;4;12;3;0;3;3;4;4;7;6;4;5;6;3;3;2;5;7;3;7;2;1;4;1;6;2;2;1;4;3;3;2;1;5;1;3;0;1;2;1;2;1;2;4;2;3;1;0;1;0;1;0;0;1;0;2;4;2;3
ZNF616_ZNF616.RCADE.bed	0.19460227272727273	137	704	40999	2;3;2;4;3;2;3;3;2;2;3;4;3;5;7;3;1;3;1;2;2;5;2;5;3;6;2;1;5;5;4;2;4;7;5;6;6;3;3;1;5;5;4;4;7;6;2;5;2;5;4;10;10;7;2;5;7;6;5;6;5;12;5;10;11;4;9;9;4;9;5;10;10;12;8;7;14;8;11;9;8;7;12;7;6;6;13;2;2;6;4;6;7;4;6;9;11;3;9;5;5;6;3;6;7;5;5;2;2;6;1;5;3;7;2;3;9;2;2;4;6;1;4;2;6;1;1;3;2;2;3;1;1;4;1;1;1;1;5;3;1;2;1;1;2;4;2;3;5;1
ZNF69_ZNF69.MEME.bed	0.19444444444444445	105	540	40143	1;2;1;1;0;0;1;1;2;4;1;1;3;1;3;3;2;5;3;0;3;3;2;1;2;2;4;4;1;2;4;6;6;4;3;2;3;6;2;4;5;3;6;5;1;3;2;6;6;3;2;6;2;5;5;3;5;7;5;7;5;5;5;3;8;5;6;7;6;15;7;6;4;10;7;4;6;5;5;2;2;11;7;6;8;4;3;3;5;8;5;5;5;2;7;4;4;1;3;4;4;6;6;3;4;1;5;3;3;2;4;4;3;3;1;5;0;5;2;1;6;0;6;1;5;2;1;6;0;2;0;2;1;2;3;4;0;0;3;4;2;3;1;7;1;1;4;0;1;2
ZBTB7C_M06237_1.94d.bed	0.19444444444444445	56	288	23856	1;1;1;1;1;0;0;0;1;0;0;1;0;0;1;0;0;0;0;5;1;0;2;2;3;1;1;0;0;2;1;1;0;3;2;1;1;2;2;3;4;6;1;4;4;3;3;2;3;2;1;1;3;3;1;3;6;2;4;5;4;5;3;4;7;4;3;3;5;4;6;5;7;2;2;3;3;1;4;4;1;3;3;4;4;1;4;7;3;6;2;1;2;4;1;1;1;2;1;2;2;2;2;3;3;3;1;3;0;1;1;0;1;0;3;2;0;0;1;2;2;0;0;2;4;2;0;0;2;1;1;0;0;0;0;1;1;1;0;2;0;1;0;0;0;1;0;0;0;2
ZNF674_ZNF674.RCADE.bed	0.19347037484885127	160	827	47565	3;2;1;2;5;3;6;2;7;4;3;5;4;1;4;5;7;2;4;4;3;2;3;5;4;7;3;4;6;3;9;3;6;4;5;3;5;9;6;5;4;5;5;6;2;5;6;8;6;4;5;5;8;8;5;3;7;9;6;8;6;12;6;9;9;4;19;8;17;5;11;8;11;10;10;11;9;13;8;7;13;15;7;9;16;12;11;12;6;10;9;6;8;3;9;8;3;5;6;6;6;4;10;3;7;6;2;3;6;8;3;7;3;6;6;7;3;6;2;2;3;1;3;5;4;2;2;3;2;2;3;1;1;3;2;2;3;3;4;3;3;2;3;3;2;1;0;4;4;1
TP63_M06215_1.94d.bed	0.19318181818181818	17	88	28770	2;0;0;0;0;1;0;1;2;0;0;0;0;0;0;0;0;0;0;1;1;1;0;0;0;1;0;0;1;0;0;2;0;4;0;0;0;0;3;1;0;1;0;0;1;0;1;0;0;0;0;0;0;0;0;2;1;2;1;0;0;0;0;2;1;1;0;0;3;2;0;1;2;1;0;0;0;1;2;2;0;0;0;3;0;1;0;2;0;0;2;0;0;1;0;1;1;0;1;3;1;0;0;0;0;2;0;0;0;0;1;3;0;0;1;0;0;0;0;0;1;0;0;0;2;0;2;0;0;0;0;0;0;1;1;2;0;0;1;0;0;1;0;0;0;2;0;1;1;1
SPDEF_M06135_1.94d.bed	0.19230769230769232	10	52	22040	2;0;0;0;0;0;0;0;0;0;0;1;0;0;0;1;0;1;0;0;0;0;0;0;0;0;0;0;0;2;0;0;0;0;0;1;0;0;1;0;0;0;1;0;0;0;0;0;1;0;0;0;0;2;0;0;0;3;0;0;0;1;1;0;1;1;0;2;1;0;1;1;1;0;2;0;0;2;0;0;0;0;1;0;0;0;1;0;2;1;2;0;0;0;0;3;0;0;0;1;1;0;0;0;0;1;0;0;1;0;1;0;0;0;0;0;0;0;0;0;0;0;0;0;0;1;0;0;0;0;1;0;0;0;0;0;0;0;0;0;0;1;0;0;0;0;0;0;0;3
ZNF28_ZNF28.RCADE.bed	0.19208261617900171	1116	5810	149877	18;16;18;18;32;19;23;21;18;26;23;21;23;24;19;9;30;26;16;24;21;26;24;33;30;33;24;34;29;28;21;23;38;28;36;34;27;29;28;38;35;42;31;49;44;52;47;33;40;53;50;48;62;49;61;55;73;53;63;51;63;72;60;85;68;69;75;71;74;70;74;78;72;61;66;62;57;81;70;91;74;63;67;80;53;66;66;59;49;51;53;60;53;47;47;54;44;49;47;44;41;39;37;37;43;34;45;20;40;33;26;37;21;29;32;31;25;23;27;22;21;27;24;20;28;25;33;21;20;14;24;20;26;1…
SPI1_M09193_1.94d.bed	0.19183673469387755	47	245	36246	4;0;0;3;1;2;0;1;1;2;1;0;0;0;3;0;0;1;2;4;3;0;2;2;1;1;2;3;1;2;1;1;2;2;2;0;3;1;0;1;1;2;1;0;1;1;1;1;3;4;5;0;1;1;3;1;1;2;0;1;1;1;4;0;4;3;2;1;5;3;0;2;6;6;5;1;2;0;3;2;2;3;4;5;3;2;1;1;6;1;2;1;3;3;2;2;1;2;2;3;1;3;3;1;1;1;4;0;1;0;3;4;0;2;0;0;1;0;0;0;2;0;2;2;3;0;1;0;2;3;0;3;1;0;0;1;0;3;0;0;6;0;0;0;0;0;2;1;1;1
ZNF682_M10316_1.94d.bed	0.19075712881022616	194	1017	54317	6;3;4;5;0;4;5;6;9;5;6;5;9;5;5;3;5;4;5;9;4;7;5;4;5;9;6;8;4;7;3;5;7;4;2;10;7;6;5;12;3;5;3;9;8;4;7;10;8;4;5;9;7;11;6;5;7;8;7;9;9;11;11;11;8;11;7;10;4;11;12;10;14;16;9;10;11;14;10;13;11;21;20;3;8;13;12;7;5;11;8;16;14;5;7;15;8;12;4;9;5;10;11;7;4;3;6;11;8;7;5;10;5;7;6;9;1;4;4;5;3;2;3;2;8;1;4;6;4;5;3;2;2;4;5;5;3;4;2;3;4;1;5;5;5;3;0;4;5;6
ZNF534_ZNF534.RCADE.bed	0.19072164948453607	370	1940	63150	7;2;7;7;2;10;6;9;9;0;7;4;7;9;9;12;7;6;7;7;8;4;9;7;11;9;9;7;6;9;12;9;13;9;14;9;10;11;11;18;10;22;21;12;11;17;19;16;16;19;14;16;19;19;20;9;18;8;28;18;19;27;20;22;19;33;17;22;28;20;19;17;30;20;29;19;26;27;23;28;22;21;26;29;35;24;22;18;17;15;16;13;21;21;18;15;15;11;10;25;23;6;18;11;10;14;12;13;6;11;9;9;10;13;10;12;5;9;8;6;15;9;17;6;11;6;7;7;4;4;3;3;4;12;2;4;4;6;10;8;8;3;7;4;6;10;8;6;8;2
ZNF582_M10418_1.94d.bed	0.190584662110858	251	1317	65733	4;4;4;8;6;1;8;3;6;5;7;7;4;11;8;3;4;11;9;6;5;8;5;9;10;9;4;8;6;5;10;10;10;4;11;8;12;11;7;7;10;7;6;11;10;10;18;8;8;9;10;9;13;11;15;13;6;12;12;11;10;12;18;16;12;13;16;21;15;14;12;12;16;16;17;18;14;16;15;17;15;13;12;12;20;13;20;7;13;6;10;11;9;11;9;8;6;7;7;13;13;16;13;8;6;9;9;7;9;6;11;9;5;8;4;3;8;6;4;8;6;6;8;8;4;4;7;10;8;5;7;1;4;8;3;4;7;2;4;3;3;3;3;1;6;4;5;3;4;4
PAX3_M07571_1.94d.bed	0.19047619047619047	4	21	23015	1;1;0;0;0;0;0;0;0;1;1;0;0;0;0;0;1;0;0;0;0;1;0;0;0;0;0;0;1;0;1;0;0;0;0;0;0;0;0;0;0;0;0;1;0;0;0;0;0;0;0;0;0;0;0;0;0;0;0;0;0;0;2;0;0;0;0;0;0;1;0;0;0;0;0;0;0;0;0;0;0;0;0;0;0;0;0;0;0;2;0;1;0;0;0;0;0;0;0;0;0;0;0;0;0;0;0;0;0;0;1;0;1;0;0;0;0;0;0;0;0;0;0;0;0;0;0;0;0;0;0;1;0;1;0;0;0;0;0;0;0;0;0;0;0;0;0;0;0;1
ZNF519_ZNF519.RCADE.bed	0.190452046752415	7137	37474	1152892	180;144;128;134;145;134;181;167;158;148;131;145;172;166;164;173;158;170;162;159;148;193;184;194;184;192;176;181;186;229;208;225;204;209;208;239;233;228;233;219;232;211;262;257;234;285;288;293;287;365;360;335;347;325;318;342;359;354;338;334;371;419;419;358;445;428;483;468;481;453;488;452;478;484;469;443;402;428;401;448;468;480;456;360;371;418;382;396;334;312;333;338;305;350;339;299;294;275;240;240…
HKR1_HKR1.RCADE.bed	0.1896982380341592	2810	14813	343467	55;51;44;58;40;57;54;36;42;56;59;54;44;50;47;54;61;71;72;59;64;80;51;66;79;75;89;63;70;67;78;85;87;74;88;77;87;90;92;95;101;108;106;89;111;105;130;134;127;119;142;126;148;139;121;158;150;151;135;173;187;174;192;166;209;233;183;188;172;180;195;184;166;175;170;178;174;183;186;175;160;164;172;192;176;181;183;150;167;149;142;135;146;147;124;126;97;105;102;108;114;110;82;100;76;106;88;73;74;71;87;66;7…
MEF2D_M05892_1.94d.bed	0.18947368421052632	18	95	29917	1;0;1;1;0;0;0;2;0;1;1;1;0;0;0;0;0;1;1;2;2;1;0;2;1;0;0;0;0;2;5;1;1;0;0;0;0;0;0;0;1;0;0;0;0;1;0;0;2;0;0;1;1;0;0;1;1;1;0;0;0;0;2;1;1;0;1;1;1;2;0;2;2;1;3;0;1;1;0;0;1;1;2;1;0;0;0;0;0;0;1;0;1;1;0;1;0;1;0;0;1;0;0;1;1;0;3;1;0;0;1;2;0;0;0;0;0;0;0;2;0;1;1;0;0;0;1;2;0;2;0;0;0;1;0;2;0;0;1;0;0;1;1;0;0;0;0;1;0;3
ATF4_M08489_1.94d.bed	0.1888111888111888	27	143	23895	4;0;0;0;0;0;0;2;0;0;0;0;0;0;0;0;0;0;0;0;0;0;0;0;4;2;0;0;0;0;0;0;0;0;2;0;0;2;0;0;0;0;0;0;0;4;2;0;2;0;0;2;0;2;0;0;2;2;2;2;2;0;2;4;2;12;4;4;6;2;0;0;4;0;0;8;4;0;0;2;0;0;2;0;2;4;0;4;0;0;4;2;0;2;0;0;2;6;0;2;0;0;0;2;0;0;0;0;0;0;0;0;0;0;0;0;2;2;0;0;2;0;0;2;0;2;0;0;0;0;0;0;0;0;2;0;0;0;0;0;0;0;2;0;0;0;2;0;0;2
KLF10_M08863_1.94d.bed	0.18872639763050722	2039	10804	244016	44;28;30;51;37;27;36;51;32;41;33;35;29;45;34;42;49;46;39;45;44;42;52;41;39;36;56;50;53;51;64;51;68;54;55;53;57;49;77;62;70;62;67;71;90;68;103;89;89;103;92;102;98;126;121;104;98;118;103;102;116;152;136;130;143;142;143;147;166;125;143;114;92;116;125;116;121;138;119;134;127;134;126;127;106;127;108;139;123;130;102;115;107;111;87;100;89;90;75;79;102;65;74;73;66;61;56;70;49;53;75;49;45;51;57;40;37;46;4…
STAT3_M05480_1.94d.bed	0.1882770870337478	106	563	45289	3;1;5;0;0;1;4;1;0;1;0;3;2;4;2;2;3;1;3;4;3;1;2;4;1;2;3;2;4;2;1;2;5;5;2;2;5;5;4;2;3;2;3;3;4;2;5;4;1;7;5;5;1;11;6;4;3;4;5;8;6;6;8;8;8;4;10;1;8;7;5;7;11;4;8;6;9;9;3;6;9;5;7;9;8;5;5;4;4;7;7;9;8;4;2;7;4;4;2;1;5;5;1;5;3;4;2;2;4;1;5;2;2;3;2;2;5;4;2;1;3;5;3;5;3;1;4;2;4;0;2;2;4;2;4;3;1;2;1;2;1;3;0;1;4;3;3;5;0;1
ZNF264_ZNF264.RCADE.bed	0.18815592203898052	251	1334	94667	5;7;8;9;7;6;6;8;8;6;8;12;2;11;2;5;6;4;8;10;5;14;2;6;6;7;4;9;8;11;10;9;13;4;10;8;3;13;3;8;9;12;11;9;7;10;10;6;12;8;14;9;6;7;14;13;8;7;17;8;16;12;13;10;6;13;14;19;12;13;12;20;9;18;17;15;16;15;10;19;13;20;15;15;14;19;10;16;10;12;8;13;14;15;11;10;3;10;10;5;11;9;7;5;5;6;9;5;7;9;8;3;6;4;11;8;9;6;8;3;7;9;5;4;10;5;3;6;7;9;10;6;8;7;2;6;7;2;5;4;4;8;7;4;10;7;3;3;6;10
HOXA9_M05806_1.94d.bed	0.1875	3	16	21304	2;1;0;0;0;1;0;0;0;0;0;0;0;0;0;0;1;0;0;0;0;0;0;0;0;0;0;0;0;1;0;0;0;0;0;0;1;0;0;0;0;0;0;0;0;0;0;0;0;0;0;0;0;0;0;0;0;0;0;0;0;0;1;0;0;0;0;0;0;0;0;0;0;0;0;0;2;0;0;0;0;0;0;0;0;0;0;0;0;0;0;0;0;0;0;0;0;1;0;0;0;0;0;0;1;0;0;0;0;0;0;0;0;0;0;1;0;0;0;0;0;0;0;0;0;0;0;0;0;0;0;0;0;0;0;0;0;0;1;0;0;0;0;0;0;0;0;0;0;1
DBP_M05613_1.94d.bed	0.1875	3	16	21259	1;0;0;0;0;0;0;0;0;0;0;0;0;0;0;0;0;0;0;0;0;0;0;2;0;0;0;0;0;0;0;1;0;0;0;0;0;0;0;0;0;0;0;0;2;0;0;0;0;0;1;0;0;0;0;0;0;0;0;0;0;0;1;0;0;0;0;0;0;0;0;0;0;0;0;0;0;0;0;0;0;0;0;0;0;0;0;0;0;0;0;0;0;0;0;2;0;0;0;0;0;0;0;0;0;0;0;0;0;0;0;0;0;0;0;2;0;0;0;0;0;0;0;0;0;0;0;0;0;0;0;0;0;0;0;0;1;0;0;0;0;0;0;0;0;0;0;0;0;2
PBX1_M01230_1.94d.bed	0.1875	6	32	21886	1;0;0;0;1;2;1;0;0;0;0;0;0;0;1;0;0;0;0;0;0;1;0;1;0;0;1;0;0;0;1;0;0;0;0;0;0;0;0;0;0;1;0;0;0;0;0;0;2;0;0;0;1;0;0;1;0;0;0;0;1;0;0;0;1;0;0;1;0;0;0;0;0;0;1;1;0;1;1;0;0;0;0;0;0;0;1;0;0;0;0;2;0;0;0;0;0;0;0;0;0;0;0;1;0;0;0;0;0;0;1;0;0;0;0;0;0;2;0;0;0;0;0;0;0;0;0;0;0;0;0;0;0;0;0;0;0;0;0;0;0;0;0;0;0;0;1;0;0;1
ZNF329_M10387_1.94d.bed	0.1866740088105727	339	1816	84163	8;8;6;5;7;9;6;9;12;8;9;5;7;13;5;7;5;7;9;7;14;9;6;9;7;7;9;10;12;16;11;9;10;6;12;8;13;8;9;12;11;8;17;14;18;8;13;12;15;10;15;11;17;5;19;17;22;14;15;23;16;21;13;19;24;21;24;24;16;15;23;20;25;22;18;19;22;19;21;19;17;28;31;14;22;17;17;15;15;17;18;25;17;16;11;13;16;10;9;9;11;12;14;9;11;12;16;11;11;9;9;6;7;13;10;7;7;10;12;13;10;8;13;4;6;6;9;12;7;8;7;8;10;8;10;6;11;11;5;6;11;5;11;5;5;5;8;6;7;6
PRDM9_PRDM9.RCADE.bed	0.18633335866068942	7357	39483	962911	123;120;125;129;140;159;148;135;120;132;116;133;165;122;139;129;165;155;191;139;167;153;150;157;199;176;222;204;187;231;224;227;226;209;211;214;213;251;260;261;256;286;285;283;267;312;349;346;351;384;390;348;390;366;425;389;403;388;376;383;452;515;500;419;508;551;465;534;537;453;524;446;434;422;421;428;370;388;439;492;466;548;435;418;439;460;423;397;435;382;396;434;379;352;323;365;314;340;271;277…
NR1I3_M07568_1.94d.bed	0.1858974358974359	29	156	29217	1;1;0;0;0;0;0;0;0;2;1;0;0;0;1;0;2;0;0;1;1;1;2;1;0;0;1;0;1;1;2;1;1;0;3;0;2;2;3;1;0;3;1;0;2;1;1;1;1;3;1;0;0;0;0;0;2;4;2;2;2;0;2;1;2;0;2;0;0;3;2;1;2;0;0;1;4;7;0;3;3;1;1;0;1;0;1;0;0;0;2;0;1;1;1;0;0;3;4;0;3;2;1;1;1;0;2;1;3;2;6;0;0;2;1;0;0;1;3;1;1;0;3;2;1;0;1;0;0;0;2;0;0;2;1;0;0;0;1;0;0;0;1;0;0;1;0;0;0;2
ZNF320_M10320_1.94d.bed	0.18562115175660993	2050	11044	255897	42;32;30;47;40;37;45;40;40;41;33;40;44;40;50;40;43;45;44;40;58;33;51;46;39;57;51;61;53;59;62;73;66;49;62;69;61;79;80;81;67;84;56;71;74;101;76;99;76;93;106;108;81;115;125;121;99;106;119;118;138;145;136;122;135;143;152;130;149;149;125;128;100;120;123;137;126;110;116;125;147;129;126;138;103;131;119;122;117;129;107;116;102;110;92;86;88;79;100;82;76;82;67;69;69;67;66;76;64;75;67;53;61;49;55;41;44;53;4…
TFAP2B_M10002_1.94d.bed	0.1853968253968254	292	1575	59999	4;12;6;7;5;6;3;4;6;2;9;6;8;7;6;10;6;11;2;5;8;8;2;4;4;7;17;10;9;10;6;7;4;4;9;10;9;9;4;13;9;8;16;13;8;14;14;22;18;19;12;17;8;9;16;20;10;12;21;18;22;21;14;25;26;19;17;14;23;21;18;20;19;21;15;17;18;21;17;17;13;22;20;15;16;19;17;14;19;7;19;14;13;12;14;12;11;10;6;9;11;15;10;9;9;16;17;10;5;8;6;11;7;5;9;6;8;9;4;7;9;5;6;2;5;6;7;8;8;4;4;6;6;6;5;6;6;5;7;3;6;6;3;5;6;5;5;4;7;1
HIVEP1_M06846_1.94d.bed	0.1853932584269663	99	534	35625	4;3;2;2;1;2;2;4;0;2;0;1;4;5;3;2;1;6;1;5;0;7;1;3;2;3;0;5;0;3;7;4;2;0;3;3;2;3;2;7;4;4;1;2;6;4;5;4;5;3;3;8;5;7;11;2;4;6;10;5;4;3;4;4;4;3;6;7;4;7;8;7;7;11;8;6;1;6;4;4;7;7;7;4;4;7;6;5;7;2;7;7;6;7;7;2;7;2;3;5;1;3;5;2;7;4;1;4;2;2;2;2;5;3;2;3;3;2;1;3;4;1;5;1;3;3;1;2;2;1;2;4;1;3;4;0;1;1;0;2;1;3;3;1;0;1;0;1;1;1
TEAD2_M09221_1.94d.bed	0.18518518518518517	5	27	22000	1;0;0;0;0;0;1;0;0;0;0;0;0;0;0;0;0;0;0;0;0;0;0;0;1;0;0;0;0;0;1;0;0;0;1;1;0;0;0;0;0;0;1;0;0;0;0;0;0;1;0;0;0;0;2;0;1;1;0;0;0;1;0;0;0;1;0;0;0;0;1;1;1;0;0;0;0;1;0;0;0;0;0;0;0;0;1;0;0;0;0;0;0;0;0;0;0;0;0;0;0;0;0;0;0;0;1;0;1;0;0;1;0;0;0;0;0;0;0;0;0;0;0;0;0;0;0;0;0;2;0;0;0;0;0;0;0;1;0;0;0;0;0;0;0;0;0;0;0;1
ZIC1_M09329_1.94d.bed	0.185	222	1200	42748	7;7;5;0;2;5;5;2;4;5;3;1;6;1;2;9;3;4;4;6;4;3;7;10;5;5;6;9;10;6;6;6;8;5;10;7;6;8;13;6;10;3;13;5;5;12;14;6;11;14;17;9;15;14;17;9;8;14;12;9;8;14;9;15;22;13;12;13;11;17;14;15;7;15;17;14;19;16;11;17;12;13;15;10;15;13;18;10;9;8;17;6;19;12;11;10;8;10;9;9;8;6;12;5;9;5;9;9;4;6;6;8;3;7;15;5;6;2;6;8;10;5;4;4;5;4;2;1;1;1;8;8;4;7;1;3;2;4;5;3;5;1;1;3;5;1;1;2;2;6
ZIC1_M09321_1.94d.bed	0.18365817091454273	245	1334	54593	5;6;4;3;2;4;5;2;6;3;5;3;3;4;1;9;6;5;5;5;4;3;11;12;7;8;8;8;10;4;8;7;8;4;10;10;7;7;10;8;10;5;13;3;5;9;14;3;15;18;16;12;12;14;17;8;19;14;15;14;11;15;14;20;23;14;17;16;18;18;14;13;7;11;19;15;21;24;19;14;15;14;14;12;15;13;18;14;11;17;21;13;17;7;7;13;5;14;10;11;7;5;6;6;14;6;14;8;6;10;8;8;5;7;7;7;6;2;7;8;11;5;6;5;8;10;3;1;2;0;9;8;3;4;3;3;3;3;4;5;2;1;2;3;3;2;4;2;4;7
ZNF320_ZNF320.RCADE.bed	0.18263845675171125	1761	9642	232455	37;22;30;40;35;35;32;45;37;29;27;29;43;33;36;34;33;42;43;47;36;31;44;48;46;45;46;50;57;46;59;64;62;39;58;55;61;64;64;72;56;62;54;61;59;92;96;74;75;73;82;83;67;115;115;115;85;95;116;90;112;128;93;110;112;116;137;118;118;129;118;105;102;113;110;102;109;99;96;122;108;112;104;118;110;108;97;109;107;109;76;106;99;103;78;74;88;79;77;76;73;69;58;64;64;53;53;62;53;68;62;55;58;31;46;36;43;42;44;39;42;28;4…
ZNF189_ZNF189.RCADE.bed	0.18181818181818182	296	1628	79695	15;7;6;8;8;3;4;6;8;3;6;8;10;7;8;8;11;9;7;13;9;8;15;14;7;8;7;8;9;5;13;13;11;9;12;6;10;12;6;14;13;16;16;13;10;16;16;13;11;13;8;19;13;10;13;20;13;13;13;8;11;19;18;18;15;15;17;12;20;18;22;14;20;22;19;16;22;16;19;23;18;22;18;14;13;11;15;18;21;21;14;7;20;11;17;16;8;11;6;6;8;12;11;11;7;1;8;11;11;11;10;8;7;10;6;7;7;6;7;5;4;8;7;6;7;11;6;11;4;4;6;5;5;6;6;9;7;10;9;6;5;7;4;4;7;5;6;10;2;15
GLIS3_M05767_1.94d.bed	0.18181818181818182	38	209	32184	2;1;3;0;1;1;2;2;1;2;0;1;2;1;3;1;2;0;1;1;0;2;0;0;1;2;2;2;1;2;2;1;0;1;2;0;1;1;3;1;3;2;4;2;1;0;2;3;0;0;1;1;2;3;0;0;3;3;2;1;1;2;3;4;0;2;0;1;4;2;1;1;2;1;1;6;6;4;1;1;3;3;0;2;2;2;2;1;3;1;0;0;2;0;1;0;1;2;2;1;1;1;2;1;3;1;1;0;1;1;1;0;2;3;2;2;0;1;2;1;1;1;1;0;1;1;2;0;0;0;2;1;0;1;2;1;0;1;1;2;1;0;0;0;0;1;0;2;2;3
ZNF331_M10437_1.94d.bed	0.1809635722679201	462	2553	118676	12;11;18;11;18;13;12;17;13;13;8;15;9;6;10;10;11;7;14;8;16;19;12;9;12;19;11;17;14;15;18;13;13;15;18;13;18;11;16;17;16;24;14;14;14;13;15;18;27;25;19;21;15;21;14;27;33;20;28;25;28;26;27;24;24;31;28;33;36;26;24;32;36;19;29;25;32;31;29;29;22;25;28;23;26;31;20;16;25;25;28;19;14;19;18;15;24;22;14;20;20;16;24;17;9;22;10;10;13;13;12;10;14;10;9;10;19;12;13;12;14;8;16;16;10;11;15;18;11;7;11;9;11;9;14;11;9;1…
MYF5_M09843_1.94d.bed	0.18085106382978725	17	94	25574	2;2;2;3;1;1;1;0;0;1;0;1;0;1;2;1;1;0;0;1;0;0;0;2;1;0;0;1;0;1;0;0;0;1;2;0;0;0;1;0;1;1;0;2;0;0;0;1;0;2;0;0;0;0;0;0;0;0;3;0;1;0;2;1;0;0;0;0;0;1;1;1;2;0;3;1;1;0;3;1;1;1;0;0;1;2;0;1;0;0;0;0;2;0;0;1;0;1;1;0;1;1;0;0;1;4;0;0;0;1;0;1;0;1;0;0;0;0;1;0;0;0;0;2;2;0;1;1;1;0;0;1;1;0;0;0;1;0;1;0;0;0;0;0;0;0;0;1;1;1
ZNF771_M09401_1.94d.bed	0.18055555555555555	13	72	24512	2;1;0;1;0;0;1;1;0;1;0;0;1;0;1;0;0;0;0;0;1;0;1;1;1;0;1;0;0;0;1;1;0;0;0;1;1;0;0;2;0;0;0;1;3;0;2;0;0;1;0;0;0;0;1;0;0;2;0;0;0;0;0;0;0;0;2;0;0;0;2;1;0;0;1;2;0;0;1;4;0;1;0;0;0;1;1;0;0;0;0;1;1;0;1;2;1;0;0;0;0;0;1;0;1;1;0;0;0;0;0;0;0;0;0;0;0;0;0;2;1;0;0;0;0;1;0;1;0;1;1;1;1;0;0;0;0;1;1;0;1;0;0;0;1;1;1;0;0;1
ZIC4_M06240_1.94d.bed	0.18001651527663087	218	1211	44253	7;5;2;1;3;3;4;4;4;4;3;2;5;2;1;7;5;4;5;5;5;2;6;11;5;4;6;8;13;2;3;9;7;2;10;10;3;1;10;6;9;6;15;3;11;12;16;6;13;10;13;8;13;14;17;11;11;19;13;13;11;17;13;14;17;15;14;17;12;13;17;19;8;12;15;12;14;17;12;13;17;14;15;11;13;10;18;12;7;12;19;6;14;5;9;9;9;12;9;11;6;6;11;6;10;4;12;8;5;10;9;8;5;5;13;6;6;4;8;9;10;5;3;1;5;4;1;2;1;3;11;8;3;7;1;2;3;3;7;3;2;1;3;2;4;4;3;1;3;7
ZNF394_M10376_1.94d.bed	0.17960381511371973	1224	6815	248306	28;40;35;27;24;32;25;23;24;37;39;22;23;37;24;33;35;27;35;26;49;27;32;33;39;29;31;34;38;30;38;35;40;33;42;46;32;50;31;49;53;40;48;57;49;43;40;33;43;47;57;51;59;56;61;63;74;68;64;79;58;82;76;80;99;94;93;75;85;76;69;68;78;76;94;71;68;73;87;75;73;75;89;71;81;82;76;72;70;83;70;65;68;55;64;45;54;64;55;27;43;33;39;38;42;54;34;44;37;39;38;38;26;27;29;23;25;36;20;27;32;22;38;19;32;28;15;25;27;25;32;22;20;…
ZNF19_ZNF19.RCADE.bed	0.1794871794871795	210	1170	53821	6;5;4;4;3;11;3;8;4;7;4;7;3;12;9;9;3;5;3;7;5;10;4;5;6;6;8;3;8;5;6;6;5;6;5;7;3;12;7;8;10;11;7;5;7;12;10;9;13;5;8;9;15;9;9;10;11;13;12;11;10;11;18;16;10;22;13;15;16;17;13;14;11;11;9;14;10;12;14;18;8;14;13;17;15;10;6;14;8;8;7;10;14;10;2;5;8;4;8;9;5;6;13;8;9;7;8;5;10;11;10;6;8;5;6;5;1;3;7;8;4;8;4;6;5;3;5;5;5;5;3;6;4;6;3;7;3;3;5;2;1;4;6;2;2;4;2;5;3;5
ZNF860_ZNF860.RCADE.bed	0.17927251732101618	621	3464	132307	10;12;11;13;11;22;19;12;15;18;10;17;10;12;18;18;18;15;13;17;22;17;20;10;15;10;15;18;17;12;25;17;14;21;28;19;20;21;18;15;20;20;18;19;31;22;25;28;29;36;20;47;20;38;31;40;28;30;34;37;41;38;44;35;31;39;43;41;39;43;42;44;49;33;47;36;38;37;35;37;31;36;39;40;42;40;30;27;26;27;41;40;34;38;29;28;30;20;25;25;27;20;24;20;17;19;15;31;14;23;19;19;18;13;19;27;19;14;21;16;22;23;16;14;14;12;12;11;12;14;14;11;14;…
MBNL2_M08908_1.94d.bed	0.1786743515850144	62	347	26960	3;0;0;1;2;0;0;1;3;0;0;0;0;2;1;1;1;2;2;2;2;1;3;2;3;2;2;4;0;1;2;1;1;1;2;1;4;2;4;4;0;3;2;1;1;4;5;3;5;6;3;1;4;3;2;11;2;2;4;9;5;0;4;4;7;6;1;6;4;2;1;4;7;3;5;4;6;5;4;3;3;3;3;2;3;9;2;3;4;2;4;6;1;4;4;0;3;4;1;0;3;0;2;3;1;2;2;2;4;1;1;1;3;1;1;2;3;0;2;3;1;1;3;1;1;1;3;0;0;1;1;0;1;1;2;1;2;0;0;0;4;0;0;1;0;3;1;0;1;3
ZNF32_M09355_1.94d.bed	0.17857142857142858	10	56	23222	1;1;0;0;0;1;1;0;1;0;0;0;0;0;0;0;0;0;0;1;0;0;0;0;2;0;1;0;1;0;0;1;1;0;1;0;0;0;0;0;0;0;1;0;0;0;2;0;0;1;0;0;1;1;0;1;0;0;1;1;1;0;1;0;1;0;1;0;0;2;0;1;0;2;0;0;0;0;0;0;0;3;1;1;0;0;0;1;0;0;1;0;2;0;1;0;0;0;0;0;0;1;0;1;0;0;0;1;0;0;1;0;0;1;1;1;0;0;0;0;0;0;0;1;1;0;0;0;0;0;0;0;0;0;0;0;0;0;0;0;0;1;1;0;0;0;0;2;0;1
ZNF429_ZNF429.RCADE.bed	0.1781818181818182	196	1100	71446	4;5;7;2;4;5;8;9;4;4;3;3;2;12;3;7;6;3;5;6;2;4;3;7;5;6;4;14;9;12;6;5;5;6;7;6;3;7;4;6;8;5;5;10;9;3;8;2;9;11;16;6;7;11;10;6;6;7;11;13;11;9;4;16;10;13;18;15;14;11;10;13;16;16;4;16;14;10;9;17;15;5;13;14;6;13;9;12;9;11;8;8;6;8;11;5;5;7;4;9;10;4;8;3;2;11;9;9;5;3;4;7;1;9;5;5;5;8;7;6;5;8;3;9;8;9;3;4;9;7;3;9;6;5;3;4;5;6;8;2;5;4;7;3;5;5;8;4;5;6
ZNF675_ZNF675.RCADE.bed	0.17763440860215055	413	2325	97911	9;7;11;10;13;16;16;8;7;10;10;9;5;10;11;7;8;16;16;11;10;10;11;15;14;7;12;19;14;16;12;14;13;10;13;15;14;16;15;15;24;10;15;14;17;16;18;17;19;10;19;17;16;21;18;23;24;21;29;21;16;29;25;28;30;26;31;21;21;23;20;26;32;24;35;22;32;31;23;20;31;17;30;24;27;28;30;24;20;26;23;23;16;22;15;15;16;18;13;19;14;15;10;18;18;13;11;15;14;15;17;13;16;5;10;11;16;12;10;11;25;14;12;8;5;6;12;9;6;6;9;10;8;9;7;7;13;5;10;6;10…
ZNF410_M06247_1.94d.bed	0.17721518987341772	14	79	28636	1;0;1;1;0;0;1;1;0;1;1;0;0;0;0;0;2;1;0;0;0;1;0;0;1;0;1;0;0;0;2;0;1;0;0;0;0;1;0;1;0;1;0;0;1;0;0;1;0;1;0;0;0;1;2;0;0;0;0;1;1;1;1;1;0;1;1;0;1;1;1;0;2;1;0;0;1;0;1;0;0;2;2;1;1;1;1;0;0;0;0;0;1;0;2;0;0;1;1;0;1;1;1;1;1;0;1;0;1;0;1;1;0;0;1;0;1;1;0;0;0;0;0;0;0;0;0;0;0;0;0;0;1;0;2;1;0;0;0;1;0;1;1;0;0;0;3;0;1;2
ZFX_M02702_1.94d.bed	0.17711685717456443	1596	9011	290600	41;41;39;38;37;50;48;41;40;43;37;40;47;44;43;46;51;53;45;47;45;45;45;55;43;55;31;46;33;61;49;43;48;47;59;57;47;55;74;61;67;45;49;54;56;59;74;61;60;59;51;86;72;78;82;69;90;79;71;89;92;73;90;89;91;93;87;102;110;118;95;112;84;108;90;102;94;111;116;79;114;99;92;99;94;99;86;96;73;74;87;76;71;67;65;74;63;64;42;69;53;58;67;49;59;65;53;62;56;43;53;46;53;52;50;46;45;66;47;46;41;46;49;36;42;47;43;38;34;43;…
NFIA_M08959_1.94d.bed	0.17709335899903753	184	1039	58701	7;3;2;2;5;12;2;5;3;4;5;5;2;6;6;3;7;2;3;6;3;9;5;1;1;2;9;10;4;5;5;4;4;13;8;3;3;8;5;9;8;7;5;13;4;8;7;9;6;4;2;5;4;6;1;6;13;10;13;8;9;14;5;15;9;12;13;15;9;14;8;10;12;9;20;6;14;13;5;15;11;12;16;7;11;10;8;10;5;12;10;10;11;7;8;5;12;13;5;9;8;7;2;16;2;5;5;6;6;2;5;4;4;9;7;8;5;4;4;4;6;4;2;7;12;4;11;2;1;4;6;3;5;5;8;7;5;1;3;2;9;3;5;8;6;5;8;9;7;8
PRDM4_M09085_1.94d.bed	0.17666666666666667	53	300	34421	1;1;4;0;0;4;1;1;2;1;0;1;0;3;1;2;1;2;2;1;2;2;1;4;2;2;1;5;0;0;0;4;4;1;1;3;4;1;2;2;3;1;2;3;1;4;2;1;1;1;0;2;1;1;1;3;1;1;1;1;3;2;3;4;1;2;4;5;6;3;5;4;3;2;2;2;5;2;1;1;1;8;3;2;2;5;3;3;3;3;1;2;4;1;2;3;2;2;5;2;1;0;3;3;4;1;2;3;0;3;2;0;5;3;2;2;0;0;2;2;2;2;2;1;3;2;2;0;0;2;2;1;2;1;1;3;0;0;0;3;0;2;1;3;1;1;1;2;3;1
PROX1_M06028_1.94d.bed	0.17647058823529413	6	34	22288	1;0;0;0;0;0;0;2;1;0;1;0;0;0;0;0;0;0;5;1;0;0;0;0;0;0;0;0;0;0;0;1;0;0;0;1;0;0;0;0;0;0;0;0;0;0;0;0;0;0;0;0;0;0;0;0;1;0;0;0;1;2;0;0;1;0;0;0;0;0;0;0;0;0;0;0;0;0;0;2;1;0;0;2;0;0;1;0;1;2;0;0;0;0;0;0;0;1;0;1;0;0;0;0;0;0;0;1;0;1;0;0;0;0;0;0;0;0;0;0;0;0;0;0;0;0;1;0;0;0;0;0;0;0;0;0;0;0;0;0;0;0;0;0;0;0;0;0;0;1
SIX1_M09119_1.94d.bed	0.17647058823529413	3	17	22042	1;0;0;0;0;0;0;0;0;0;0;0;0;0;0;0;0;0;0;1;0;0;0;0;1;1;0;0;0;0;0;0;0;1;0;1;0;0;0;0;0;0;1;0;0;0;0;0;0;0;0;0;1;0;0;0;0;0;0;0;0;0;0;0;0;0;0;0;0;0;0;1;0;0;0;0;0;0;1;0;0;0;0;0;0;0;0;0;0;0;0;0;0;0;0;0;0;0;0;0;1;0;0;0;0;2;0;0;1;0;0;0;0;0;0;0;0;0;0;0;0;0;0;0;0;0;0;0;0;0;1;0;0;0;0;0;0;0;0;0;0;0;0;0;0;0;0;0;0;1
NFYB_M03040_1.94d.bed	0.17638483965014579	121	686	67234	3;5;5;2;2;3;2;4;2;3;2;5;1;3;2;2;3;2;7;4;2;3;5;1;5;3;0;2;4;2;2;5;0;3;2;4;4;3;4;2;0;4;1;3;3;5;7;6;2;2;1;8;2;1;3;4;10;6;5;8;10;10;5;9;11;11;9;10;9;4;9;9;8;5;5;5;4;14;6;11;11;7;6;18;8;12;8;8;7;9;8;5;11;3;8;8;7;7;5;4;5;6;5;3;3;3;4;2;0;3;2;2;6;2;3;5;2;1;2;3;3;3;6;0;4;4;6;3;3;2;5;1;4;2;3;4;6;6;3;5;4;2;1;5;1;2;1;3;5;3
HES1_M00238_1.94d.bed	0.17625	141	800	43239	7;4;0;0;3;5;1;4;4;1;0;6;3;5;6;6;4;1;8;6;4;6;5;4;5;1;3;4;11;7;7;4;7;5;7;1;4;3;4;1;2;4;2;6;8;5;4;4;3;8;9;4;5;4;8;9;6;7;5;9;11;6;6;7;12;9;4;14;8;6;8;1;15;11;10;12;7;6;10;12;10;8;9;7;5;8;10;8;9;9;6;4;5;5;7;8;4;10;0;7;4;5;8;2;2;3;2;4;5;5;5;3;3;7;4;6;4;4;5;3;4;3;4;5;6;6;4;8;3;1;5;6;4;2;1;5;5;3;3;3;6;6;1;10;3;2;2;3;2;6
ZNF543_M10366_1.94d.bed	0.1758637236084453	733	4168	161097	20;20;22;24;12;16;31;19;17;14;17;18;24;32;7;20;16;18;15;14;20;23;21;23;16;20;31;20;25;26;33;21;25;27;25;36;28;29;30;20;38;30;17;32;27;28;29;28;25;36;35;34;29;29;38;39;47;31;37;42;31;36;39;49;41;37;36;49;41;50;49;39;37;57;54;35;57;49;44;49;42;51;46;36;52;50;41;48;23;40;39;34;35;32;35;38;28;30;29;23;37;29;21;25;24;21;34;25;19;26;18;19;20;23;16;15;24;19;22;15;23;21;22;19;28;12;20;20;26;10;22;18;27;1…
ZNF626_ZNF626.RCADE.bed	0.17562724014336917	147	837	56233	7;6;2;2;5;4;6;5;8;5;2;5;2;5;4;3;6;10;4;7;3;5;3;2;6;3;7;3;6;3;6;5;5;3;7;5;3;6;4;6;7;8;7;4;1;5;7;7;4;7;4;9;8;10;5;5;10;12;8;7;7;8;5;6;11;11;7;6;8;10;10;7;7;11;10;12;14;10;5;7;10;6;11;6;4;5;2;9;9;5;8;9;5;6;5;11;6;2;8;5;10;8;7;4;4;8;4;6;2;2;5;5;1;4;2;2;5;2;4;7;1;6;3;5;5;4;4;6;4;1;2;6;6;3;6;3;3;3;4;3;8;1;4;5;4;2;3;5;1;5
ZNF530_ZNF530.RCADE.bed	0.1755469301340861	995	5668	209623	30;19;20;17;22;23;29;25;29;23;27;30;27;28;26;20;35;27;25;30;24;34;20;39;31;35;23;39;31;30;29;26;35;50;40;43;27;27;32;43;30;40;30;34;39;41;38;50;46;54;53;37;57;52;41;42;44;55;59;60;50;54;71;64;44;50;60;55;74;62;62;64;58;57;53;63;60;63;58;61;67;75;72;56;58;46;59;71;52;51;65;37;35;46;43;57;49;48;45;43;48;43;53;31;38;43;41;40;32;33;33;22;22;28;19;30;36;31;37;26;23;22;20;27;26;19;23;15;23;25;26;23;24;…
ZSCAN10_M00592_1.94d.bed	0.175	49	280	39943	5;1;2;0;2;1;1;3;1;2;2;3;1;1;2;3;2;2;1;0;1;2;0;1;2;3;2;1;2;2;3;1;3;2;2;1;1;1;4;0;0;0;3;1;3;1;2;1;3;2;3;2;2;1;1;1;4;6;2;3;0;1;5;4;1;2;3;2;1;5;3;1;6;6;2;3;4;3;2;3;3;4;1;2;0;3;2;2;1;0;2;5;3;1;1;1;0;1;3;0;2;4;0;0;1;0;4;4;3;0;1;1;3;2;2;3;1;1;3;1;1;1;2;0;1;1;0;1;1;1;2;0;2;5;5;3;3;0;1;3;0;1;0;0;1;0;0;2;1;3
ZNF692_M07147_1.94d.bed	0.17239370995923123	296	1717	79629	13;9;6;8;4;12;7;11;4;7;9;6;8;9;10;13;3;7;4;12;10;7;9;8;6;9;9;10;12;12;3;12;6;10;3;14;7;13;11;17;13;17;12;6;11;15;19;8;11;11;10;13;14;10;23;13;17;13;15;16;13;14;11;14;23;21;18;14;26;13;27;24;17;16;21;18;21;23;11;22;18;15;14;24;19;25;10;14;19;18;13;17;16;14;16;14;18;9;13;11;9;14;11;13;13;19;7;17;12;8;6;6;13;7;8;7;11;6;4;5;11;8;14;3;12;11;9;1;4;13;6;9;7;4;5;8;8;4;6;6;4;9;10;6;5;9;9;6;7;5
ZNF527_ZNF527.RCADE.bed	0.17238183503243745	558	3237	159998	16;20;15;17;14;14;19;15;11;19;9;20;17;19;19;12;22;10;18;15;15;20;11;16;26;15;23;16;13;20;15;23;18;20;13;27;27;13;21;29;14;24;24;19;22;27;29;27;24;31;24;30;30;27;23;24;23;34;31;27;27;38;32;25;35;33;36;35;27;45;39;32;30;43;29;40;35;29;40;30;43;36;26;28;23;31;24;41;30;26;30;27;28;27;28;21;27;24;22;25;25;19;26;28;15;23;12;19;18;15;15;15;17;17;12;19;13;15;12;20;17;15;12;16;8;18;16;11;7;14;17;11;15;14;…
RARA_M10176_1.94d.bed	0.1721311475409836	21	122	25792	2;1;2;1;2;0;1;0;1;0;1;0;0;1;1;0;0;1;1;0;0;0;1;1;1;2;2;1;1;0;1;2;0;1;0;0;1;1;1;0;0;0;2;1;0;3;0;1;0;2;0;0;0;0;1;0;1;1;2;0;0;2;0;2;1;1;1;3;1;1;1;0;1;1;1;1;2;1;1;2;1;2;2;0;0;3;3;2;2;3;0;2;0;1;1;0;1;2;2;0;1;2;0;0;0;0;0;0;0;0;2;0;0;1;0;0;1;0;0;0;1;0;2;1;0;0;0;0;0;2;1;0;0;0;3;0;0;2;2;0;0;0;0;0;2;0;1;0;0;2
AC138696.1_M09315_1.94d.bed	0.17159763313609466	29	169	29892	1;0;0;1;0;1;0;1;1;1;0;4;1;1;1;2;0;1;0;1;1;0;3;0;0;0;1;0;2;0;1;1;0;1;1;1;1;2;0;2;1;2;0;1;1;3;1;1;2;1;2;1;0;1;1;1;0;0;0;1;2;2;3;2;2;0;1;3;2;1;1;2;1;1;1;1;1;3;2;2;2;4;0;0;4;0;2;1;1;1;0;1;2;0;2;0;1;1;0;0;1;1;2;2;0;2;5;0;1;2;3;1;1;3;0;2;0;1;1;5;2;2;3;1;0;2;0;1;0;0;0;0;1;0;1;0;0;1;2;0;0;1;2;1;0;1;1;2;0;2
BATF_M08500_1.94d.bed	0.17142857142857143	6	35	22132	1;0;0;0;0;0;0;0;0;1;0;0;0;1;0;0;0;0;0;0;0;0;0;0;0;0;0;0;1;0;0;0;0;1;1;0;0;0;1;1;0;0;0;0;0;0;1;0;2;1;0;0;0;0;0;1;0;0;0;0;1;0;0;1;0;1;0;0;0;0;1;0;3;0;0;0;0;0;0;1;1;0;0;0;0;0;0;0;0;0;0;2;0;0;0;1;0;0;0;0;0;0;0;0;0;0;0;0;0;0;1;0;0;0;0;0;2;0;0;0;0;0;0;1;0;0;0;0;0;0;0;0;1;1;0;1;0;1;0;0;0;0;0;0;0;0;0;0;0;1
MTF1_M05917_1.94d.bed	0.17094017094017094	20	117	26917	1;0;0;1;0;0;0;1;1;0;1;1;2;0;0;0;0;0;0;1;0;0;0;0;0;1;0;0;0;2;0;0;1;1;1;1;0;1;0;2;1;0;2;0;0;0;2;1;0;1;1;1;2;2;2;0;0;0;0;3;1;4;2;1;2;3;3;1;0;2;1;2;1;0;0;1;0;1;3;0;2;0;1;3;2;0;1;1;1;0;1;0;0;0;0;0;4;0;0;0;1;0;1;0;2;0;0;1;1;1;0;0;0;2;0;1;2;0;1;2;0;1;0;0;0;1;1;1;1;0;1;0;0;2;1;0;0;1;2;1;0;1;2;0;0;1;1;0;1;1
INSM1_M06607_1.94d.bed	0.17058222676200205	167	979	50858	5;5;4;1;5;6;2;3;3;9;9;4;6;4;3;5;7;7;4;6;4;2;4;7;10;4;7;4;6;6;6;5;3;4;8;5;6;6;6;10;7;7;3;3;11;11;5;11;8;7;10;4;5;9;5;9;13;10;14;8;9;12;10;8;12;14;14;12;10;8;9;12;12;15;8;11;13;7;12;15;10;8;7;9;15;3;4;9;11;5;11;11;8;10;10;3;9;8;10;11;7;9;7;9;7;6;7;4;4;4;11;2;5;0;4;3;7;6;7;1;3;2;6;5;4;3;1;4;2;2;3;3;2;3;5;3;2;0;5;4;3;1;6;5;0;7;4;3;5;6
ZNF692_M10425_1.94d.bed	0.1702127659574468	336	1974	85080	12;9;7;7;4;13;10;12;4;8;9;7;7;11;11;13;3;8;8;13;11;9;12;9;6;13;9;10;12;13;5;15;7;12;3;15;9;15;13;16;14;17;13;9;11;17;20;12;14;17;13;15;14;10;31;17;18;15;18;19;17;18;16;16;25;22;20;20;28;14;30;27;15;19;20;19;24;27;16;26;20;18;21;29;20;27;13;19;21;21;16;21;20;21;18;17;19;11;16;14;11;16;11;15;13;19;10;19;12;9;10;6;14;7;9;8;13;5;4;7;14;9;17;3;13;13;11;2;5;13;7;11;9;7;8;9;8;5;8;5;6;9;11;6;6;10;9;5;8;3
TP53_M06704_1.94d.bed	0.17003367003367004	101	594	53561	3;3;5;6;3;3;3;2;2;2;2;5;4;1;7;0;2;1;9;2;1;3;3;3;3;3;3;3;3;4;6;2;4;6;6;3;7;2;7;6;4;6;1;3;1;2;4;5;4;2;2;3;5;2;0;6;7;6;6;3;12;14;5;6;7;6;5;6;12;3;3;11;9;4;4;9;4;3;3;7;6;11;5;6;13;6;8;2;4;5;2;5;3;5;1;6;2;5;5;5;3;3;3;6;2;3;2;2;4;7;2;5;4;7;1;0;2;2;1;1;5;3;2;2;2;3;4;2;2;2;4;2;2;1;5;2;2;2;3;1;2;3;4;3;3;2;7;4;0;1
IRF1_M06920_1.94d.bed	0.16986301369863013	62	365	49655	2;1;0;1;3;1;0;6;2;2;0;4;3;2;3;3;2;0;1;1;4;3;5;0;0;4;2;3;2;3;0;2;2;1;6;0;1;2;2;1;3;1;4;5;0;3;2;1;5;6;2;3;0;3;1;2;4;3;5;3;4;2;3;1;8;5;2;5;4;4;2;7;0;3;3;6;4;4;4;5;2;6;3;6;3;4;4;4;6;5;0;2;4;2;6;3;1;2;0;5;1;0;2;1;3;0;0;2;7;2;1;3;0;3;0;0;1;3;0;3;2;3;1;4;1;1;2;3;1;1;1;3;3;2;3;1;0;3;0;1;2;2;1;3;0;4;1;0;1;2
ZSCAN29_M09415_1.94d.bed	0.16981132075471697	9	53	21900	1;1;0;0;0;0;1;0;0;0;0;0;1;0;2;2;0;0;0;2;0;0;0;0;0;2;0;0;0;0;0;0;2;0;0;0;0;0;0;0;2;2;0;0;0;0;2;0;0;0;4;0;1;0;2;2;0;0;0;0;0;1;0;2;0;0;1;0;0;0;0;2;0;0;0;0;0;0;0;1;0;0;2;0;0;0;2;0;0;0;1;1;3;0;0;0;0;0;0;0;0;3;0;0;0;0;0;1;0;0;0;0;0;0;0;0;0;0;2;0;0;0;0;0;0;0;0;0;0;0;0;0;0;0;0;0;0;0;0;0;0;0;0;0;0;0;0;0;0;1
ATOH1_M08947_1.94d.bed	0.16981132075471697	9	53	26882	2;2;0;0;0;0;0;0;0;1;0;0;0;0;0;0;0;1;0;0;0;1;0;1;0;0;0;1;0;0;0;0;0;0;2;1;1;3;0;0;0;2;0;2;0;2;1;2;0;0;0;1;0;1;0;0;1;0;1;0;0;0;0;0;0;0;1;0;0;2;0;0;1;0;0;0;1;0;0;1;1;1;0;0;0;0;0;0;0;0;0;0;0;0;0;0;0;0;0;1;0;0;0;1;0;0;0;0;1;0;0;0;0;1;0;0;1;0;0;0;0;0;0;0;1;0;0;0;0;0;0;2;0;1;0;0;3;0;0;0;0;0;1;0;1;0;0;0;0;1
ZNF771_M09399_1.94d.bed	0.16923076923076924	11	65	24316	2;1;0;1;0;0;0;1;0;1;0;0;1;0;1;0;0;0;0;0;1;0;1;1;2;0;0;0;0;0;1;1;0;0;0;0;1;0;0;0;0;0;0;1;3;1;2;0;0;1;0;0;0;1;1;0;0;2;0;0;0;0;0;0;0;0;1;0;0;0;1;1;1;1;1;0;0;1;1;3;0;0;0;0;0;1;1;0;0;0;0;1;1;1;1;2;1;0;0;0;0;0;0;0;0;1;0;0;0;0;0;0;0;0;0;0;0;0;0;1;0;0;0;0;1;1;0;1;0;1;1;1;2;0;0;0;0;1;1;0;0;0;0;0;1;1;1;0;0;1
ZNF793_ZNF793.RCADE.bed	0.16906077348066298	153	905	55397	5;3;6;3;2;1;4;7;3;4;5;3;5;5;3;7;6;1;1;5;7;5;7;9;5;3;5;8;4;8;3;6;5;5;4;3;7;4;8;5;4;5;2;6;8;2;4;6;13;8;6;10;11;15;4;12;10;6;8;6;3;6;7;11;7;14;13;10;6;8;8;10;12;11;7;7;19;7;9;14;9;9;11;6;9;9;8;5;9;8;9;9;8;12;7;6;2;5;10;6;8;7;7;4;7;3;7;5;4;7;2;4;6;7;2;2;7;6;7;6;5;9;6;4;2;2;6;2;5;3;3;3;3;5;1;2;6;2;5;2;5;4;4;2;4;2;3;4;4;6
ZNF778_M10417_1.94d.bed	0.16810344827586207	39	232	25698	1;0;1;2;2;0;0;2;1;1;1;2;0;1;1;1;0;1;0;1;1;1;2;1;0;0;1;0;2;0;1;4;1;1;3;1;2;0;3;1;0;1;1;1;3;1;3;4;1;3;0;3;1;1;0;3;1;3;4;1;1;0;3;3;2;2;4;6;2;0;2;1;1;1;1;3;2;3;5;3;2;3;7;3;5;4;5;2;6;3;3;2;1;2;1;2;2;2;1;1;3;0;4;4;6;1;2;1;1;1;0;0;1;2;1;0;0;0;0;1;2;1;0;1;1;2;3;0;0;1;1;1;0;0;0;0;0;0;2;0;0;1;2;1;1;1;0;0;0;2
TFAP2B_M06446_1.94d.bed	0.1678878221323901	1329	7916	288654	38;40;42;36;48;38;48;34;38;35;36;27;50;38;36;41;29;36;44;41;40;52;37;43;35;45;36;49;42;52;43;36;43;35;44;49;37;43;52;53;45;51;48;64;51;58;60;71;53;75;69;58;76;66;57;62;77;88;72;68;83;80;93;67;89;84;96;85;87;81;71;85;95;87;88;98;66;89;93;67;88;86;93;82;93;82;63;88;67;76;73;61;80;45;57;49;45;61;39;44;51;56;70;43;54;44;35;47;51;34;44;48;50;50;42;46;39;43;35;37;36;47;46;35;39;41;36;35;25;31;35;30;27;…
ZNF260_M10375_1.94d.bed	0.16744621141253507	716	4276	218448	26;17;19;16;18;19;27;22;22;18;17;20;27;18;17;21;21;25;27;19;15;17;19;14;23;20;22;24;26;24;30;19;21;23;39;18;32;29;23;39;41;19;26;36;28;39;27;34;28;39;34;34;35;43;25;26;27;34;40;51;32;47;44;54;42;50;45;44;40;38;42;43;46;34;50;51;53;49;39;64;53;36;46;40;44;39;51;38;34;52;31;42;31;35;39;33;47;33;33;30;34;38;24;30;33;20;28;28;21;30;21;18;19;18;25;18;21;18;20;12;20;26;18;21;18;21;21;16;18;20;18;17;18;…
SMAD1_M09137_1.94d.bed	0.16666666666666666	3	18	21412	1;0;0;1;0;0;0;0;0;0;0;0;0;0;0;0;0;0;0;0;0;1;0;0;0;0;0;0;0;0;0;0;0;1;0;0;0;0;0;0;0;0;0;0;0;0;0;0;0;0;0;0;0;0;1;0;0;0;0;0;0;1;0;0;0;0;0;0;0;1;0;0;1;0;0;0;0;0;0;0;0;1;0;0;0;0;0;0;0;0;0;2;1;0;0;0;0;0;0;0;0;0;0;0;0;0;0;0;0;1;1;0;0;0;0;0;0;0;0;0;0;0;0;0;0;0;0;0;0;0;0;0;1;0;0;0;0;0;1;0;0;0;0;0;0;0;0;0;0;1
SIX1_M09125_1.94d.bed	0.16666666666666666	5	30	22270	1;0;0;0;0;0;0;0;0;0;0;0;0;0;0;2;0;0;0;1;0;0;0;0;1;1;0;0;0;0;0;0;0;1;0;1;1;0;0;0;0;0;1;0;0;0;1;0;0;0;0;0;1;0;2;0;1;0;1;0;0;0;0;0;0;0;0;0;1;1;0;1;0;0;0;0;0;0;1;0;0;0;0;0;0;0;0;0;0;0;0;0;0;0;0;0;0;0;0;0;1;0;2;0;0;2;0;0;1;0;0;0;0;0;0;0;0;0;0;0;0;0;1;0;0;0;0;0;0;0;1;0;0;0;0;0;0;0;0;0;0;0;0;0;0;0;0;0;0;1
SIX1_M09123_1.94d.bed	0.16666666666666666	5	30	22270	1;0;0;0;0;0;0;0;0;0;0;0;0;0;0;2;0;0;0;1;0;0;0;0;1;1;0;0;0;0;0;0;0;1;0;1;1;0;0;0;0;0;1;0;0;0;1;0;0;0;0;0;1;0;2;0;1;0;1;0;0;0;0;0;0;0;0;0;1;1;0;1;0;0;0;0;0;0;1;0;0;0;0;0;0;0;0;0;0;0;0;0;0;0;0;0;0;0;0;0;1;0;2;0;0;2;0;0;1;0;0;0;0;0;0;0;0;0;0;0;0;0;1;0;0;0;0;0;0;0;1;0;0;0;0;0;0;0;0;0;0;0;0;0;0;0;0;0;0;1
SIX1_M09127_1.94d.bed	0.16666666666666666	5	30	22270	1;0;0;0;0;0;0;0;0;0;0;0;0;0;0;2;0;0;0;1;0;0;0;0;1;1;0;0;0;0;0;0;0;1;0;1;1;0;0;0;0;0;1;0;0;0;1;0;0;0;0;0;1;0;2;0;1;0;1;0;0;0;0;0;0;0;0;0;1;1;0;1;0;0;0;0;0;0;1;0;0;0;0;0;0;0;0;0;0;0;0;0;0;0;0;0;0;0;0;0;1;0;2;0;0;2;0;0;1;0;0;0;0;0;0;0;0;0;0;0;0;0;1;0;0;0;0;0;0;0;1;0;0;0;0;0;0;0;0;0;0;0;0;0;0;0;0;0;0;1
ZBTB48_M10336_1.94d.bed	0.16666666666666666	26	156	25190	2;2;1;0;0;0;0;0;0;1;1;0;0;1;5;2;2;3;0;1;0;1;1;0;1;1;0;1;0;1;3;0;1;0;1;1;4;0;1;0;3;1;0;2;1;1;0;0;0;2;0;1;3;1;0;1;4;2;4;1;1;3;3;4;2;0;0;1;1;0;1;3;2;1;0;2;3;2;1;7;0;1;0;0;2;2;2;0;2;0;1;1;4;0;2;1;3;1;2;1;1;0;1;0;2;2;1;0;2;2;0;1;2;1;0;0;0;0;1;0;0;0;1;0;0;0;0;0;1;0;0;0;1;0;1;1;0;0;0;1;0;0;1;1;0;1;0;0;0;3
SMAD3_M06083_1.94d.bed	0.16666666666666666	3	18	21412	1;0;0;1;0;0;0;0;0;0;0;0;0;0;0;0;0;0;0;0;0;1;0;0;0;0;0;0;0;0;0;0;0;1;0;0;0;0;0;0;0;0;0;0;0;0;0;0;0;0;0;0;0;0;1;0;0;0;0;0;0;1;0;0;0;0;0;0;0;1;0;0;1;0;0;0;0;0;0;0;0;1;0;0;0;0;0;0;0;0;0;2;1;0;0;0;0;0;0;0;0;0;0;0;0;0;0;0;0;1;1;0;0;0;0;0;0;0;0;0;0;0;0;0;0;0;0;0;0;0;0;0;1;0;0;0;0;0;1;0;0;0;0;0;0;0;0;0;0;1
ZNF554_M10386_1.94d.bed	0.16643159379407615	472	2836	138605	14;18;12;17;9;13;14;20;15;13;19;11;14;16;15;18;12;16;17;17;10;17;15;14;8;13;17;15;11;19;14;9;12;12;17;16;15;11;23;10;20;23;17;19;21;20;19;20;22;26;21;32;19;22;21;27;23;32;17;39;19;36;22;33;25;30;36;41;24;32;23;34;26;27;25;27;33;25;27;34;32;32;36;30;34;29;17;26;32;19;26;29;19;21;21;20;21;20;16;21;16;19;13;16;28;21;15;23;14;17;16;13;15;7;15;16;13;15;14;15;12;13;10;10;12;18;11;20;9;9;15;19;16;22;12;…
ZIC1_M09323_1.94d.bed	0.16611661166116612	151	909	52000	6;2;6;3;5;7;3;5;1;1;1;8;5;2;4;6;2;3;2;4;3;3;8;6;4;4;10;9;5;8;2;6;6;6;10;4;0;5;7;7;3;6;9;4;3;7;7;4;11;7;6;9;11;10;15;8;7;12;4;9;5;10;5;8;2;17;8;9;6;9;7;11;7;14;8;7;14;14;7;10;8;8;11;10;9;8;14;7;7;8;16;4;6;7;7;7;4;8;6;5;10;2;7;9;6;7;12;7;6;9;6;4;5;7;6;7;6;4;4;3;9;6;2;8;4;4;2;1;2;3;4;8;2;4;0;3;3;1;3;5;4;1;3;3;2;0;2;3;3;7
CLOCK_M08987_1.94d.bed	0.16560509554140126	26	157	29560	3;2;0;1;0;1;3;1;2;1;0;1;0;1;0;0;4;0;0;3;0;2;0;0;0;1;2;0;0;1;3;2;0;0;0;1;1;0;2;0;1;1;0;0;1;0;1;1;1;0;1;0;0;1;0;2;2;1;3;0;1;1;1;2;2;0;0;3;3;3;2;1;5;1;1;1;1;3;0;0;2;0;2;1;0;3;0;1;0;1;0;2;1;2;0;2;1;0;1;2;0;4;1;0;0;2;3;3;1;2;2;1;1;0;3;0;1;2;0;1;0;0;0;0;4;0;1;1;3;1;1;0;0;0;0;1;1;0;0;1;1;1;0;2;0;0;0;2;2;1
TCF4_M06176_1.94d.bed	0.16507177033492823	69	418	28930	3;1;2;1;2;1;1;1;2;2;3;3;1;1;2;1;4;1;3;0;1;3;0;0;2;3;3;1;1;4;5;2;2;2;2;2;1;4;1;3;1;3;5;0;3;0;3;2;4;1;0;5;8;6;2;4;4;4;4;12;9;7;4;4;6;4;9;5;3;9;5;5;0;6;5;8;4;0;4;0;6;6;5;4;7;3;3;8;4;5;5;4;2;1;4;8;2;2;2;3;3;5;0;2;4;2;3;2;2;1;3;3;1;3;5;1;1;4;3;2;0;0;0;2;1;4;2;3;2;1;2;1;1;1;3;1;1;0;0;0;1;0;1;0;3;0;2;3;1;2
ZNF484_ZNF484.RCADE.bed	0.1648051330798479	1387	8416	310768	44;31;36;42;37;41;30;34;36;35;39;36;24;46;40;34;41;39;48;46;48;39;39;47;48;52;39;51;49;42;42;48;46;47;64;58;49;52;43;57;56;58;67;59;77;67;62;85;77;83;71;71;71;79;79;65;62;72;67;94;87;84;87;99;101;98;90;86;99;80;79;90;81;92;76;92;78;90;89;92;88;85;101;87;80;73;92;68;62;94;80;62;68;66;64;75;53;69;74;77;56;59;62;55;47;46;55;52;55;44;48;53;52;26;45;50;43;37;35;31;50;36;35;48;24;42;40;41;41;27;28;27;3…
ZNF483_ZNF483.RCADE.bed	0.1646586345381526	164	996	72897	3;4;2;6;5;10;13;4;7;9;10;4;6;7;3;2;2;7;1;9;1;5;6;7;12;7;5;6;9;4;7;7;7;6;6;3;6;9;5;8;4;12;7;7;10;9;10;6;8;7;8;3;9;6;5;14;6;4;4;8;7;9;13;7;13;12;6;5;7;11;9;14;11;12;14;8;15;10;11;6;11;8;14;6;8;10;10;11;7;8;8;4;7;8;7;4;7;8;8;2;6;5;5;9;8;3;6;3;8;6;4;10;5;7;5;6;10;4;4;6;3;4;4;7;6;2;5;2;5;7;3;2;2;6;5;7;4;6;8;4;5;5;1;0;3;4;2;3;7;10
PURA_M06743_1.94d.bed	0.16442877923240462	2939	17874	478244	56;60;52;80;68;80;62;71;55;82;52;70;61;68;60;81;66;97;91;87;102;77;85;82;91;66;89;83;92;108;119;109;90;113;92;95;65;98;118;116;113;144;118;120;147;139;163;157;161;159;131;134;159;180;190;191;167;164;168;169;183;208;233;190;231;194;214;230;231;183;194;184;162;168;159;172;153;175;184;194;218;187;201;212;181;185;197;196;184;167;168;199;176;141;129;182;161;180;129;148;139;152;127;115;102;111;124;124;…
ZNF281_M10446_1.94d.bed	0.16418013537781462	2377	14478	398962	59;53;53;56;54;65;63;61;61;57;53;63;74;53;56;64;67;59;70;54;65;58;60;72;78;69;70;84;72;87;73;95;90;104;89;88;83;78;90;117;109;114;94;112;99;121;113;119;110;132;111;110;139;142;144;135;137;138;142;148;146;153;164;147;170;193;144;172;167;175;183;159;113;143;125;140;138;161;140;146;170;154;179;172;148;151;164;132;150;129;131;147;154;110;128;134;118;120;115;114;98;124;108;98;73;86;104;95;71;76;84;77;…
ZNF571_ZNF571.RCADE.bed	0.16379375093886134	8723	53256	2306288	307;263;265;259;271;266;316;295;278;260;267;285;295;298;306;302;305;303;290;292;290;332;286;303;322;294;303;301;337;304;314;336;310;310;305;359;316;334;343;322;314;324;369;328;351;379;405;366;379;481;439;395;433;451;402;439;417;475;436;435;457;509;511;441;487;544;574;576;562;547;539;560;577;602;608;550;484;538;532;578;562;577;541;469;484;530;466;444;423;382;398;408;397;400;445;374;343;345;313;355…
REL_M02665_1.94d.bed	0.1636904761904762	55	336	40792	2;2;1;0;1;2;0;1;3;3;2;3;2;1;2;1;4;1;0;0;1;2;1;2;1;3;6;1;1;7;1;2;2;5;0;1;2;1;2;2;2;3;1;1;3;1;1;2;3;1;2;3;4;3;3;2;1;3;3;0;1;1;0;1;4;1;2;2;4;3;4;6;3;4;2;4;2;3;4;1;4;3;6;2;4;7;3;5;5;3;2;2;6;5;2;4;5;7;0;2;6;4;3;1;1;2;0;2;2;2;3;2;3;3;1;2;2;1;3;3;1;4;1;3;0;1;2;1;1;3;1;0;2;2;5;0;2;1;0;3;0;1;1;0;1;1;0;1;2;4
THAP12_M02286_1.94d.bed	0.16363636363636364	9	55	22856	1;0;1;0;1;0;0;0;0;1;0;0;0;0;1;1;0;0;0;1;0;0;0;0;1;0;1;0;0;0;1;0;1;0;1;0;0;0;1;0;1;0;0;2;1;1;0;0;0;0;0;0;0;0;0;0;0;0;1;0;1;0;0;1;0;1;0;1;0;1;0;2;0;0;1;0;0;0;0;1;2;0;0;1;0;1;0;1;0;2;2;0;0;0;0;0;0;1;0;1;1;1;0;1;0;0;1;0;0;0;2;1;0;1;0;1;0;0;0;1;0;0;0;0;0;0;0;0;1;0;0;0;0;1;0;0;0;0;1;0;0;0;0;0;0;0;0;1;0;1
TFAP2C_M06195_1.94d.bed	0.16310845431255339	191	1171	54460	13;7;1;5;0;2;4;4;2;8;5;10;8;7;8;9;5;1;2;3;4;5;9;5;0;7;13;2;6;4;4;8;2;13;7;10;7;6;10;9;3;23;11;4;5;8;12;12;19;5;11;14;8;10;15;17;8;9;21;10;14;11;12;13;10;14;11;15;8;15;12;9;20;11;9;15;10;12;12;12;11;12;8;13;15;13;17;16;10;1;11;9;5;9;10;12;13;7;7;6;4;6;13;8;7;17;11;7;5;3;3;6;7;2;4;7;9;14;2;4;7;7;8;0;4;1;2;7;0;2;1;2;10;8;2;3;6;7;3;3;3;6;4;0;4;4;3;4;4;6
ZNF423_M06859_1.94d.bed	0.162534435261708	59	363	40906	2;1;3;1;1;2;3;3;1;0;0;0;4;2;2;0;1;1;1;2;2;1;0;2;2;2;2;3;4;4;1;2;2;2;6;3;4;1;6;1;3;0;2;2;2;1;2;1;2;3;0;3;3;0;1;7;1;1;2;5;0;3;2;2;0;9;3;3;1;3;1;2;4;4;7;5;2;2;6;4;5;7;4;6;2;5;2;0;4;4;2;10;2;4;0;5;1;3;1;1;2;4;5;2;1;0;3;4;5;3;3;3;1;6;2;5;1;0;3;2;2;1;1;3;3;1;1;1;0;4;1;1;2;1;1;2;1;2;5;4;0;2;3;1;5;2;0;3;1;1
MAFF_M09793_1.94d.bed	0.1624548736462094	45	277	36291	2;2;0;2;2;0;1;4;0;2;1;0;2;2;2;0;0;2;0;2;4;4;0;0;0;0;2;2;4;2;0;4;0;2;0;2;0;0;2;0;2;2;0;6;0;0;4;2;0;0;4;0;4;6;2;2;4;4;2;4;1;4;2;6;2;0;2;0;7;1;0;6;3;6;2;0;4;2;2;0;4;4;5;13;6;2;4;0;0;2;4;0;1;0;2;3;0;2;2;0;2;3;0;0;2;6;0;0;4;0;0;2;2;0;1;2;0;0;0;0;7;0;0;2;2;0;3;0;2;2;2;2;0;2;2;1;2;2;2;5;0;0;2;2;0;0;2;0;0;2
ATOH1_M09557_1.94d.bed	0.16216216216216217	90	555	50956	10;4;1;2;4;3;3;2;3;4;2;3;5;3;8;5;3;2;1;10;4;3;3;6;3;5;9;3;3;5;0;3;5;3;2;8;2;7;2;3;7;1;1;4;0;6;3;4;4;4;5;1;6;0;6;7;2;5;7;0;5;6;4;3;7;2;1;3;5;6;0;6;5;7;9;2;11;4;4;4;11;6;11;9;10;10;8;2;3;0;5;7;4;2;7;3;4;3;3;3;5;5;1;1;2;4;0;0;3;2;2;3;2;4;6;2;4;2;1;3;4;2;2;3;3;2;0;1;2;1;9;2;0;1;1;0;5;2;2;0;0;3;1;3;0;1;4;1;1;11
ZNF101_ZNF101.RCADE.bed	0.16213921901528014	191	1178	67455	4;6;6;2;2;3;5;4;5;3;9;9;2;6;3;6;3;8;9;5;3;3;11;6;5;6;10;5;13;5;5;8;4;11;12;9;7;4;6;8;6;8;10;9;10;6;7;12;7;11;13;9;8;6;12;12;12;8;13;9;10;13;12;17;10;15;13;21;9;6;10;16;12;12;15;14;12;10;12;12;19;10;10;10;14;8;6;4;9;10;11;9;11;9;10;9;11;12;6;13;11;7;4;6;6;8;6;7;7;4;8;2;13;3;3;4;9;5;6;4;10;5;6;4;8;5;7;6;4;8;8;8;6;6;7;4;6;6;2;7;5;8;7;7;3;5;7;2;1;5
ZNF780A_ZNF780A.RCADE.bed	0.1619194612038726	1154	7127	346386	48;52;38;47;31;37;39;38;33;36;39;44;33;43;30;27;41;41;35;30;36;45;48;42;37;42;47;34;43;31;34;35;36;48;30;47;46;50;48;49;47;31;55;56;50;45;41;63;53;55;39;52;47;71;65;54;51;66;66;58;44;66;60;71;84;69;57;63;73;81;70;76;77;68;67;74;69;72;74;76;64;62;81;75;77;76;68;82;69;53;60;52;61;49;50;57;49;43;49;52;37;56;42;43;32;43;40;40;38;37;38;26;37;37;26;44;41;33;34;41;38;35;29;44;50;30;36;39;42;36;24;35;28;…
STAT1_M06794_1.94d.bed	0.16173120728929385	71	439	43228	3;2;0;0;2;2;4;2;1;2;1;0;2;2;2;2;2;3;0;2;0;1;2;5;2;1;2;1;3;3;2;2;1;3;3;3;3;4;7;3;4;2;2;2;5;3;2;0;2;4;4;4;3;8;3;2;1;4;2;4;5;5;6;9;5;3;6;2;5;1;4;7;5;5;7;4;4;4;4;5;8;0;6;5;4;4;3;3;3;7;3;5;6;4;4;7;3;7;1;0;3;6;3;2;0;2;2;2;3;1;5;0;0;1;3;3;3;0;2;1;4;1;3;1;2;2;2;3;4;2;2;3;3;3;2;3;2;1;1;2;4;2;1;2;2;2;1;5;2;4
BCL6_M09454_1.94d.bed	0.16129032258064516	5	31	22832	1;0;0;0;0;0;0;0;2;0;0;0;0;0;0;0;0;0;1;0;0;0;0;0;0;0;0;0;2;1;1;0;0;0;0;0;0;2;0;0;0;0;0;0;1;0;0;0;0;1;0;0;0;0;0;0;0;0;0;1;0;0;1;0;0;0;0;0;0;1;0;0;0;0;1;1;0;0;0;0;0;0;0;1;0;0;0;0;0;0;0;0;1;0;0;0;0;0;1;1;0;0;0;0;0;0;0;0;0;2;1;0;0;0;0;0;0;0;0;0;0;0;0;0;0;1;0;1;1;0;2;0;0;0;0;0;0;0;0;0;0;0;0;0;0;0;0;0;0;1
ZNF653_M07152_1.94d.bed	0.16129032258064516	5	31	22610	1;0;0;0;0;0;0;1;0;0;0;1;0;0;0;1;0;0;0;0;0;0;1;0;1;0;0;0;0;0;0;0;0;0;0;0;0;0;0;0;0;0;0;0;0;0;0;0;0;0;0;0;2;0;0;0;0;0;0;0;1;0;0;0;0;0;1;1;1;0;0;0;1;0;0;0;0;0;0;0;1;0;0;1;0;0;0;1;0;0;0;1;0;0;2;0;0;0;0;0;0;1;0;0;0;1;0;0;0;0;0;0;1;0;0;0;2;0;0;0;0;0;0;0;0;0;0;1;0;0;0;0;0;0;0;0;0;0;0;2;0;0;0;0;0;0;0;1;0;2
ZNF350_M10429_1.94d.bed	0.16033755274261605	38	237	37871	3;2;0;0;2;4;1;5;0;1;2;3;5;2;1;2;3;3;2;0;0;3;2;1;0;0;0;1;2;3;3;4;0;1;1;2;2;1;4;3;3;2;2;0;1;0;1;2;1;3;2;2;1;2;7;1;2;2;0;1;0;0;5;1;5;0;1;0;5;3;1;2;5;2;1;2;2;2;3;1;2;4;1;2;0;4;3;1;1;0;3;0;1;1;1;0;1;2;1;2;0;2;3;1;2;3;0;0;0;4;3;0;0;1;0;0;3;0;0;1;1;2;1;1;0;1;2;1;3;0;0;1;0;0;0;3;1;3;0;0;0;1;2;2;1;1;1;2;0;3
SP1_M07528_1.94d.bed	0.16016260162601625	394	2460	168482	15;13;15;12;16;15;18;20;12;24;18;10;17;19;20;15;16;9;15;17;14;19;8;13;14;23;14;16;19;5;15;18;14;24;9;18;18;12;18;12;8;13;8;5;16;16;16;13;14;11;19;28;13;18;17;11;19;13;19;14;12;17;24;19;15;18;28;11;25;29;19;36;29;19;26;19;38;27;21;33;20;27;19;23;10;15;17;12;18;23;17;16;19;11;17;16;20;8;18;18;13;11;9;15;14;13;12;17;20;11;22;9;12;16;12;16;12;17;10;11;16;17;16;15;10;20;14;9;15;11;16;16;14;22;23;15;13…
ZNF189_M10331_1.94d.bed	0.1600413009808983	310	1937	94424	12;4;7;8;8;7;10;10;7;13;10;6;16;5;8;5;8;11;10;12;11;11;17;13;6;10;14;10;7;8;15;18;12;11;12;10;12;15;10;24;8;17;21;15;14;14;19;17;16;11;13;22;13;13;17;19;16;11;15;13;18;15;21;16;27;23;25;15;15;32;25;16;20;21;19;17;22;20;23;16;16;20;13;21;19;20;11;19;19;20;19;10;15;13;10;17;13;17;17;14;16;12;12;11;8;7;11;13;13;13;14;11;16;10;7;15;13;16;12;7;9;6;7;12;10;8;9;11;5;13;6;11;4;6;7;4;7;6;7;10;12;8;6;12;4;…
CDX1_M08523_1.94d.bed	0.16	16	100	33380	1;0;1;0;0;1;1;0;0;0;1;1;0;0;1;1;0;0;1;1;1;2;0;1;0;2;1;1;2;1;1;1;2;0;1;0;0;0;0;0;2;0;1;0;2;0;0;0;0;2;2;2;2;0;1;2;1;0;0;1;0;1;0;0;0;0;1;0;1;3;2;2;1;1;1;0;0;1;0;0;2;0;1;1;0;0;1;0;0;1;0;1;1;1;0;1;0;0;2;0;0;1;0;0;0;0;0;0;2;1;2;0;2;0;1;0;1;1;3;0;0;0;0;1;0;0;0;1;1;2;0;0;1;0;0;0;0;0;0;3;0;1;2;0;0;0;2;0;0;1
ZNF479_ZNF479.RCADE.bed	0.1599625818521983	171	1069	60216	8;4;4;2;3;4;12;11;4;8;3;5;8;5;6;8;6;6;8;6;4;9;5;5;6;7;4;6;5;4;10;9;8;6;4;4;8;4;6;7;5;6;5;9;3;4;6;3;10;8;8;11;8;7;5;10;10;10;10;7;15;9;10;9;13;16;7;11;17;10;10;12;12;11;8;11;5;7;16;9;13;11;7;11;7;11;8;10;12;7;11;11;10;7;4;16;9;7;7;11;6;8;4;11;5;4;8;9;7;10;6;4;8;9;9;5;5;6;1;7;4;8;5;10;5;4;4;3;4;5;7;4;7;5;0;5;6;7;5;2;5;2;2;8;7;4;2;2;5;4
RBAK_RBAK.RCADE.bed	0.15969814399347337	783	4903	167589	29;23;21;22;16;30;16;18;22;16;24;18;19;27;19;24;28;15;23;20;15;26;21;27;27;31;21;29;28;34;27;28;36;37;31;29;27;34;29;36;31;42;23;39;38;41;26;50;40;30;57;32;50;41;39;51;36;53;38;51;54;62;46;53;52;54;44;60;61;49;54;49;54;43;50;43;37;58;56;49;47;54;38;57;53;59;52;42;48;41;43;46;39;36;51;34;49;33;33;27;42;37;31;37;34;43;32;34;23;35;25;29;29;33;32;22;23;21;25;17;19;21;18;18;24;26;12;26;21;21;18;23;25;…
MYF5_M09828_1.94d.bed	0.15966386554621848	19	119	28132	3;0;1;2;1;2;1;0;0;0;0;0;0;0;1;3;0;1;1;3;0;0;1;2;1;0;1;1;1;1;1;0;0;0;1;0;1;2;0;1;2;1;1;4;1;0;1;1;0;1;1;1;0;0;0;0;1;1;2;2;0;1;1;1;0;0;0;1;0;3;1;0;1;1;2;1;2;0;3;1;0;1;2;0;0;1;1;0;1;0;0;0;1;0;0;2;2;0;1;1;0;1;0;1;0;1;1;0;1;0;0;2;0;0;1;1;2;0;0;2;0;0;0;1;2;1;0;1;1;1;0;0;1;2;1;1;0;1;2;0;0;0;1;0;1;0;1;0;1;1
AR_M05564_1.94d.bed	0.15897435897435896	31	195	33207	1;2;0;1;1;0;3;0;1;2;2;0;2;0;3;3;2;0;0;1;0;0;1;0;0;0;4;0;0;0;1;0;0;1;1;0;0;0;2;2;0;0;0;0;1;0;3;2;0;2;0;0;0;4;2;0;0;1;4;2;2;0;0;2;2;5;0;1;0;3;1;6;4;2;3;0;3;0;1;1;0;4;1;0;4;2;0;0;0;2;4;2;2;1;5;4;5;0;0;5;0;1;9;0;2;0;0;2;0;3;0;3;2;0;3;0;0;7;0;0;0;2;2;1;1;0;1;0;0;0;0;1;3;3;0;0;2;0;4;0;1;0;0;2;0;0;2;2;0;1
HIC1_M08769_1.94d.bed	0.15853658536585366	39	246	27930	1;2;1;1;1;2;0;0;0;1;2;3;1;3;1;0;3;4;1;1;4;1;1;4;1;3;5;2;1;3;2;0;1;1;1;3;2;1;0;0;1;2;2;1;0;2;2;3;2;2;3;2;1;3;3;2;2;3;1;3;1;2;2;0;5;0;2;1;3;6;3;2;2;3;4;3;2;0;2;1;4;1;2;0;5;4;1;1;0;4;0;0;1;1;3;0;2;1;2;4;3;1;1;2;1;4;0;5;0;3;3;0;1;2;1;2;2;0;2;0;0;0;1;1;0;3;0;2;0;1;2;1;0;1;1;2;1;2;1;2;0;1;0;2;0;0;0;1;0;3
HIVEP1_M06845_1.94d.bed	0.15804597701149425	55	348	40847	3;1;3;2;2;1;1;3;1;1;3;0;2;3;4;2;1;1;2;3;1;3;0;2;2;1;2;1;2;1;1;1;4;3;2;0;3;1;2;2;1;3;3;5;2;5;2;4;3;0;3;2;4;3;2;5;1;2;4;5;2;6;2;4;6;6;2;3;5;2;2;4;4;4;5;5;5;3;6;4;1;0;1;3;3;5;0;9;2;3;2;4;0;3;2;1;4;7;2;2;1;3;2;1;1;4;2;1;1;1;2;3;4;0;2;4;0;0;2;0;0;1;1;0;2;3;1;3;2;2;2;1;1;2;2;3;2;2;4;2;1;2;0;0;1;1;3;1;0;2
DPF1_M08582_1.94d.bed	0.15789473684210525	6	38	25865	2;0;0;0;0;0;1;0;0;1;0;0;2;0;2;0;1;0;0;0;1;0;0;0;0;1;0;0;0;0;0;0;1;0;0;0;0;0;0;0;0;1;0;0;0;0;1;1;0;0;0;0;1;0;0;0;2;0;0;0;0;0;0;0;0;0;0;0;0;0;0;0;2;0;1;0;1;0;1;0;0;0;0;0;0;0;0;0;0;0;0;1;0;0;0;0;0;0;0;0;0;0;0;0;0;1;0;0;0;0;0;1;0;0;0;1;1;0;0;0;1;0;1;0;1;0;0;0;1;0;0;0;0;0;0;1;0;0;0;0;0;0;0;0;1;1;0;0;1;1
TLX1_M06826_1.94d.bed	0.1575091575091575	43	273	31672	2;1;0;2;0;1;2;2;4;2;1;0;1;0;1;0;2;1;2;3;2;1;0;3;1;3;2;0;1;2;1;3;0;1;0;2;0;0;0;1;0;2;2;3;1;2;1;0;7;2;6;1;2;2;1;3;0;1;0;4;3;2;2;4;3;4;6;5;4;1;4;0;4;1;4;3;7;1;1;3;0;4;2;6;4;5;2;2;3;2;1;4;0;2;1;2;2;2;2;1;2;1;3;3;2;1;4;3;0;2;2;2;4;0;1;1;0;3;3;1;1;2;1;0;2;3;1;0;1;2;3;2;0;1;0;0;1;0;1;1;0;2;1;0;1;4;0;1;2;2
ZNF662_ZNF662.RCADE.bed	0.15735414954806903	383	2434	110749	14;9;9;11;14;9;10;9;13;15;10;12;11;11;13;13;11;14;16;16;10;15;11;12;13;23;21;14;14;15;13;12;15;13;15;11;9;14;11;10;15;18;24;15;16;18;14;10;13;17;20;27;12;20;16;23;13;23;24;33;22;25;30;24;35;29;28;28;22;27;20;26;17;29;36;21;18;29;26;21;28;22;14;20;29;27;28;26;25;15;13;16;20;23;16;20;20;15;12;22;18;13;14;19;14;18;11;14;13;13;17;12;10;11;12;16;14;14;21;9;19;11;7;15;7;15;15;9;14;9;17;12;11;4;5;12;13;…
ZNF816_M10368_1.94d.bed	0.15727948990435706	148	941	63927	9;8;5;6;4;7;6;2;6;4;5;8;3;4;2;1;3;5;7;3;9;4;10;5;7;3;6;5;3;5;4;5;9;4;8;6;6;5;2;9;8;7;4;10;3;8;6;5;7;9;11;6;9;10;10;5;13;10;2;10;6;9;8;13;9;5;8;13;7;11;9;11;6;6;11;10;8;12;10;9;11;7;10;10;5;6;8;14;3;5;2;6;3;6;3;9;4;10;8;10;5;5;7;7;3;3;7;6;3;2;6;5;3;6;6;8;7;9;3;8;5;4;8;2;7;5;7;6;3;4;4;3;4;8;4;6;4;4;5;2;5;4;6;4;3;4;5;7;4;7
MAFF_M09798_1.94d.bed	0.15714285714285714	33	210	35672	1;0;0;0;1;2;1;0;0;1;1;0;1;0;3;2;0;1;0;1;1;2;0;0;1;1;2;1;0;1;2;0;3;3;0;2;1;1;3;2;1;3;1;2;2;0;2;2;1;1;2;1;2;1;2;1;3;1;1;1;2;2;2;5;3;1;1;2;0;5;2;5;0;2;3;2;2;3;4;0;1;1;0;5;2;1;1;1;1;1;0;2;4;0;3;2;3;3;1;1;5;0;2;1;0;1;0;2;3;2;2;0;1;1;1;1;1;1;2;0;1;2;0;4;0;1;0;2;2;1;0;0;0;2;1;1;2;2;0;2;0;0;1;2;1;0;1;0;2;3
PAX6_M09045_1.94d.bed	0.1571072319201995	63	401	37487	3;0;2;3;4;2;3;0;1;2;2;1;2;0;5;1;1;2;1;1;2;2;5;1;3;3;1;2;3;2;5;3;2;4;4;2;3;1;2;1;3;3;1;2;4;0;1;1;4;6;6;4;5;2;3;4;2;6;5;2;6;4;4;5;6;1;1;5;3;5;5;6;4;9;1;1;4;2;2;4;5;6;1;5;3;7;5;3;2;4;3;1;1;4;1;4;0;7;3;3;2;5;1;1;5;6;0;2;2;3;3;3;5;2;2;1;3;1;1;2;1;0;2;2;2;1;1;4;1;2;4;2;0;1;0;2;2;2;1;0;4;0;2;4;3;3;3;1;1;2
E2F1_M05625_1.94d.bed	0.1568627450980392	8	51	22035	1;0;1;0;0;0;0;0;0;0;1;0;0;0;0;1;0;2;0;1;0;0;0;0;0;0;0;0;0;0;0;0;0;0;0;2;0;0;0;0;0;2;0;0;0;1;0;0;3;0;0;0;1;2;0;0;0;0;2;1;1;0;1;0;0;0;1;2;0;0;0;3;1;0;0;2;0;0;0;0;0;0;1;0;0;0;0;1;0;0;0;0;3;0;1;0;0;1;0;1;0;0;0;0;0;0;0;0;0;0;0;0;0;0;0;0;2;1;1;0;0;1;0;1;0;0;0;0;0;0;0;0;0;0;0;0;0;0;0;0;1;0;0;0;0;0;2;0;0;1
PLAGL1_M06723_1.94d.bed	0.15672306322350846	176	1123	46761	8;5;3;4;8;5;2;6;5;3;5;1;8;5;4;7;6;3;3;7;7;8;3;5;2;7;7;6;3;5;4;10;5;5;8;8;5;7;8;11;7;6;10;7;6;10;10;10;13;14;5;11;14;10;8;13;13;9;11;9;12;15;10;13;5;13;14;12;18;12;11;10;11;10;10;6;14;11;14;10;16;7;11;13;12;6;14;13;8;10;8;14;9;13;9;7;8;9;8;9;8;10;9;4;6;5;7;9;5;3;8;5;11;5;8;8;6;7;7;7;3;3;7;6;4;4;7;4;2;8;2;4;6;8;5;3;2;3;7;2;5;5;5;2;4;5;3;4;1;7
ZNF410_M09369_1.94d.bed	0.15625	10	64	27938	1;1;0;1;0;2;1;0;0;0;0;0;0;0;0;1;2;1;1;0;0;0;1;0;0;0;0;1;0;2;1;0;0;0;0;2;0;0;1;0;1;1;0;1;0;0;1;0;0;0;0;0;2;0;0;0;0;0;1;1;0;1;1;0;1;0;0;1;1;1;0;1;1;0;0;1;0;1;0;0;2;0;0;1;1;1;0;0;0;0;0;1;0;1;0;0;1;1;0;1;0;1;0;1;0;1;0;1;0;1;1;0;0;0;0;0;1;1;0;0;1;0;0;0;1;1;0;0;0;0;0;0;0;1;0;0;0;0;0;0;0;0;0;0;0;0;2;0;0;2
MEF2A_M05890_1.94d.bed	0.1559633027522936	17	109	32637	2;1;0;2;0;1;1;0;3;0;2;1;1;0;0;0;2;2;0;1;2;0;1;1;3;0;0;0;1;1;3;2;0;0;0;0;0;0;0;1;2;0;0;1;0;1;1;0;2;0;0;1;0;0;0;2;2;0;0;0;0;0;3;3;0;0;0;1;2;0;1;2;1;3;0;1;0;0;1;0;1;4;0;0;0;0;0;0;1;0;0;2;0;2;0;0;1;0;1;0;0;0;0;0;1;2;0;0;0;1;0;0;1;0;0;0;0;2;1;0;0;0;0;1;1;2;1;1;0;0;0;1;3;1;0;1;1;0;0;2;0;0;1;1;1;0;4;1;0;1
CCDC169-SOHLH2_M09149_1.94d.bed	0.15584415584415584	24	154	24071	1;0;0;0;1;0;2;1;0;1;0;0;0;0;0;0;0;2;1;1;0;0;1;1;1;1;0;1;0;2;2;0;1;0;3;0;1;0;1;0;2;3;0;0;2;0;1;3;1;2;2;0;1;5;1;4;1;4;1;1;3;3;0;1;1;0;0;2;3;1;0;0;0;5;2;2;0;1;0;2;4;0;7;2;0;1;3;4;0;1;3;1;3;1;1;1;0;0;2;3;0;2;1;2;1;0;0;0;2;0;0;0;0;0;2;1;3;0;2;1;0;1;0;1;0;1;0;0;0;0;0;2;0;1;1;0;3;0;1;0;0;0;0;0;0;0;0;1;1;1
ZNF506_ZNF506.MEME.bed	0.15550755939524838	216	1389	72730	6;9;9;4;6;6;12;6;7;7;6;11;7;4;7;6;9;2;5;5;4;8;9;7;12;8;7;6;9;8;10;8;7;10;7;8;7;11;5;8;10;4;12;7;10;8;9;14;15;11;11;19;10;18;6;11;11;18;8;20;14;10;18;18;12;14;16;14;12;12;23;14;9;17;11;13;15;8;19;13;16;8;13;6;8;15;11;9;11;11;7;14;14;15;13;14;14;5;7;12;7;13;11;5;11;10;13;16;11;9;5;9;5;9;9;3;4;10;6;7;8;2;11;8;5;8;5;7;7;9;1;6;7;9;7;10;2;3;5;4;8;5;7;7;7;6;8;4;3;6
ZNF468_ZNF468.RCADE.bed	0.15550075352788054	1135	7299	221874	25;28;27;28;37;26;36;25;26;44;31;25;29;35;19;39;27;36;43;43;25;32;31;40;40;44;35;43;39;43;29;28;45;56;50;48;37;34;43;60;50;51;53;64;52;48;52;65;65;59;51;56;67;58;72;64;70;76;67;76;86;89;80;70;72;83;95;76;83;83;94;76;61;66;74;61;59;77;68;81;67;70;80;80;79;74;74;72;86;55;66;66;54;66;64;61;64;60;54;71;61;54;47;53;51;42;39;47;47;54;36;39;41;38;29;39;45;32;43;24;39;37;36;35;27;35;37;31;36;32;22;32;22;…
MAFA_M09011_1.94d.bed	0.15517241379310345	9	58	23074	1;1;1;0;0;0;0;0;1;1;0;0;0;0;1;0;0;1;0;0;0;0;0;0;0;0;0;0;1;1;0;2;0;0;1;0;0;1;0;0;2;0;0;0;1;0;1;1;2;0;1;0;0;1;1;1;1;1;1;0;0;1;0;0;0;3;0;0;0;1;1;0;2;0;0;0;1;0;1;1;0;0;0;1;0;2;0;0;1;1;0;0;0;2;0;0;1;0;0;0;0;0;0;0;0;0;0;0;0;0;1;0;0;2;0;0;0;0;0;0;1;0;1;0;0;1;0;0;0;1;0;1;0;0;0;1;0;0;0;0;0;0;0;0;1;0;0;0;0;1
TLX1_M06827_1.94d.bed	0.15476190476190477	104	672	53714	8;6;3;2;4;3;2;3;1;3;5;5;3;6;5;4;3;3;8;4;6;3;3;7;3;5;5;6;2;5;3;4;2;6;7;6;4;3;2;3;4;3;3;7;9;7;2;6;5;5;5;3;5;3;3;2;4;6;5;3;5;5;5;6;5;11;5;8;5;1;5;9;4;7;9;5;11;2;8;10;4;9;9;2;7;9;7;6;7;7;6;6;7;2;3;3;3;4;7;6;2;6;4;4;6;4;4;4;6;6;3;2;2;5;1;2;3;5;4;2;3;2;7;1;6;4;3;2;1;3;2;6;3;2;1;5;3;3;3;5;2;2;5;5;4;5;4;2;2;4
NFKB1_M10276_1.94d.bed	0.15457413249211358	147	951	60819	2;4;4;5;7;2;6;3;4;4;9;6;5;4;6;4;4;6;7;2;2;1;2;3;7;4;3;6;5;8;8;8;2;7;7;4;4;3;6;8;8;7;5;13;3;11;5;7;7;5;6;8;12;6;12;11;7;3;6;7;12;14;4;15;15;7;2;8;16;8;7;7;7;13;13;7;10;11;11;9;8;8;8;11;12;12;9;15;6;6;7;4;7;9;6;15;10;10;6;4;11;6;7;7;7;5;13;8;10;5;8;5;5;10;6;3;5;3;2;4;5;2;7;1;5;1;2;4;4;2;0;9;2;3;2;3;6;7;7;6;7;0;0;7;2;1;5;3;3;4
REST_M02696_1.94d.bed	0.15451055662188098	161	1042	73602	6;5;6;4;9;8;4;6;10;6;11;6;6;8;4;8;5;5;4;4;8;13;2;4;6;8;6;11;8;7;7;8;2;7;3;5;7;5;8;7;3;10;10;4;7;11;5;4;2;7;11;6;4;10;7;10;7;9;9;5;8;13;7;10;10;7;8;11;9;10;5;16;13;7;9;17;6;9;7;14;12;9;5;6;7;11;4;7;7;12;9;15;6;4;10;7;10;4;12;5;7;6;4;4;7;9;9;5;3;11;5;6;11;6;1;13;5;3;6;4;3;5;5;3;5;7;8;7;2;3;3;6;2;8;2;6;7;6;6;6;4;6;5;5;12;4;9;4;5;6
TP63_M06417_1.94d.bed	0.15439093484419264	109	706	57332	2;6;6;7;1;1;6;1;5;2;1;3;4;1;2;4;7;3;2;5;1;4;7;3;4;4;3;5;3;2;6;3;2;7;6;2;5;4;6;7;7;4;5;5;4;3;8;3;3;4;5;9;4;4;3;5;10;6;8;5;8;11;4;6;8;7;7;6;10;2;3;11;8;7;7;6;9;5;3;8;6;11;6;4;7;6;7;4;5;9;3;4;3;8;4;9;5;7;5;5;3;4;4;5;2;2;3;1;9;4;2;4;2;9;3;4;6;5;2;5;6;3;6;6;3;6;4;3;2;3;9;5;2;2;3;3;1;3;7;3;3;2;2;3;4;2;5;4;5;4
ZNF816_ZNF816.RCADE.bed	0.15401785714285715	483	3136	133524	8;11;12;14;12;14;12;10;13;17;13;13;10;11;13;12;14;16;16;14;15;12;13;16;24;9;18;14;25;16;22;16;21;22;29;19;12;12;11;25;25;18;29;23;23;29;26;36;28;35;30;22;31;24;23;32;38;22;31;29;25;23;29;36;36;31;31;31;23;33;35;32;25;32;29;35;31;32;35;23;29;28;32;30;28;42;25;36;21;19;32;29;27;18;30;22;24;33;32;36;29;25;22;28;12;18;25;17;14;15;21;11;14;13;17;10;18;23;20;17;6;18;12;22;19;19;14;20;15;15;15;19;14;11;…
SRF_M06142_1.94d.bed	0.15384615384615385	12	78	28102	1;1;0;0;0;2;0;0;0;0;1;0;0;0;0;0;2;0;0;0;0;1;1;1;0;1;0;0;0;0;0;1;0;0;0;1;1;1;0;0;0;0;1;1;1;0;1;1;1;1;0;0;0;0;2;2;0;1;2;0;0;2;1;0;1;0;0;0;0;0;2;0;0;1;1;0;1;2;0;0;0;0;1;1;2;0;0;0;0;0;3;2;0;1;0;0;1;1;0;1;0;1;0;0;1;0;0;0;2;2;2;0;0;0;0;0;0;0;1;1;0;2;1;0;0;0;0;0;2;0;1;1;0;1;0;1;1;0;0;0;0;0;0;1;0;1;1;0;0;1
MYBL2_M05924_1.94d.bed	0.15384615384615385	2	13	21860	1;0;0;0;0;0;0;0;0;0;0;0;0;0;0;0;0;0;0;0;0;0;0;0;0;0;0;0;0;0;0;0;1;1;0;0;0;0;0;0;0;0;0;0;0;0;0;0;0;0;0;0;0;0;0;1;0;0;0;0;0;0;0;0;0;0;0;0;0;0;0;0;0;0;0;0;0;0;0;0;0;0;0;0;0;0;0;0;1;0;0;0;0;0;0;0;0;0;0;0;0;0;0;0;0;0;0;1;0;0;0;0;0;0;0;0;0;0;0;1;0;0;0;0;0;0;0;0;0;1;0;0;0;0;0;0;0;0;0;0;0;0;2;0;1;0;0;0;0;1
SKOR1_M09133_1.94d.bed	0.15384615384615385	6	39	23634	1;0;1;0;0;1;0;0;0;0;1;0;0;0;0;0;0;0;0;0;0;0;0;0;0;0;0;1;0;0;1;0;1;0;1;1;1;1;0;1;0;0;0;0;1;0;1;0;0;0;0;0;1;1;0;0;0;1;0;0;0;0;0;0;0;1;0;0;2;1;0;1;1;0;0;0;0;0;0;0;0;0;0;0;0;0;0;0;0;0;0;0;0;0;0;0;0;0;0;0;0;0;0;0;1;0;0;1;0;0;0;0;0;1;0;0;0;1;1;1;1;0;0;0;1;0;0;0;0;0;1;0;0;0;1;0;0;0;0;0;1;0;0;0;0;0;0;1;1;2
ZFP2_M07132_1.94d.bed	0.15363881401617252	57	371	55211	2;3;0;1;5;4;2;3;2;1;2;0;3;1;1;2;4;2;3;1;2;0;3;4;3;1;3;1;4;3;2;2;1;3;3;1;4;3;1;1;2;4;1;3;0;5;1;2;2;1;0;3;1;2;4;4;3;1;4;3;3;6;5;3;5;4;0;7;5;4;5;5;1;4;1;3;2;2;1;6;3;4;6;5;5;8;3;5;2;2;2;2;2;2;5;1;1;0;1;2;2;3;2;4;0;3;1;2;4;1;4;2;1;3;1;2;1;1;1;0;3;3;2;2;4;0;1;2;3;0;2;2;1;3;4;1;1;2;1;5;3;3;1;5;2;1;1;3;1;4
NFIA_M08961_1.94d.bed	0.15326251896813353	101	659	50382	2;4;2;2;5;9;4;6;2;3;1;3;4;3;4;0;5;2;2;3;1;6;0;2;0;0;6;6;2;1;5;3;1;8;7;1;2;7;4;7;6;4;4;9;5;3;5;7;6;1;0;2;0;2;2;5;8;7;7;5;6;10;2;10;6;11;10;9;3;8;6;3;7;5;10;1;11;7;4;8;7;7;7;4;6;10;4;4;1;6;2;8;9;6;5;3;8;12;1;4;2;2;2;14;2;4;2;1;5;1;2;5;1;9;3;6;5;3;1;3;2;2;0;6;11;3;6;2;0;2;3;1;4;4;1;7;2;2;3;2;3;6;5;8;0;5;6;6;4;5
RUNX1_M09108_1.94d.bed	0.15294117647058825	26	170	32391	1;0;0;0;1;1;0;0;0;2;0;1;1;2;1;1;2;1;0;0;0;2;0;0;2;1;1;1;2;2;2;4;0;2;0;0;0;1;0;1;6;1;0;1;0;0;1;0;1;0;1;0;0;3;2;2;0;3;2;2;4;1;1;3;0;2;3;1;0;1;4;0;3;0;5;3;1;0;0;1;0;2;3;1;1;1;0;1;3;0;2;2;0;0;1;0;0;1;2;0;2;3;2;2;2;0;1;4;2;3;1;0;1;1;1;0;0;0;0;3;1;1;1;1;1;0;0;1;1;0;1;2;0;1;0;0;1;1;1;2;1;0;1;2;1;1;2;0;3;1
STAT2_M05474_1.94d.bed	0.1527777777777778	55	360	47012	3;2;2;3;2;1;2;3;3;4;2;2;5;3;1;1;3;0;2;0;0;1;2;1;3;2;3;2;2;1;2;0;2;2;5;1;3;4;1;0;3;0;2;2;1;3;3;4;3;2;3;4;2;5;2;3;2;3;4;5;2;8;5;3;4;4;3;6;2;4;2;3;3;6;5;2;2;2;1;7;2;2;6;7;3;4;8;5;3;4;2;1;2;2;4;2;0;1;0;2;3;3;3;2;2;0;2;0;5;3;2;1;0;5;0;1;3;3;1;2;4;5;0;2;0;0;1;2;2;2;1;1;0;0;3;0;1;2;0;5;2;2;0;3;2;2;1;2;0;2
ZNF547_M10390_1.94d.bed	0.1527777777777778	33	216	35095	2;0;1;1;1;1;2;3;0;1;2;4;2;1;1;3;0;1;1;3;1;1;2;1;1;1;1;4;1;0;1;3;1;1;0;0;1;1;2;1;1;0;2;0;4;0;3;0;4;2;1;1;1;2;3;4;0;0;2;0;0;4;2;3;0;4;1;1;5;3;0;3;3;1;2;5;2;0;2;1;3;0;0;2;1;1;0;3;1;1;0;0;1;1;0;1;2;2;0;2;2;5;0;0;1;2;1;0;0;1;1;2;2;1;1;4;1;0;1;0;1;0;3;3;2;0;1;1;3;0;1;0;2;1;2;1;1;1;1;1;2;2;3;1;4;1;1;0;1;3
ZNF605_ZNF605.RCADE.bed	0.1527293844367015	263	1722	90669	10;11;9;12;4;8;10;5;12;6;10;12;8;8;5;9;12;7;8;13;10;9;16;13;11;12;9;5;9;20;8;10;14;12;15;10;11;12;12;12;16;7;12;9;16;14;13;17;13;14;9;16;16;18;21;19;15;7;12;18;14;17;17;26;18;15;18;13;22;7;9;17;11;26;13;24;21;16;12;28;10;15;14;19;16;12;10;13;15;19;11;9;15;14;12;10;14;11;17;8;8;11;13;7;5;18;9;7;10;17;9;6;9;6;8;7;10;10;9;10;8;6;8;12;10;6;10;10;6;10;5;9;6;7;7;7;5;8;6;6;7;10;8;9;4;7;11;2;11;12
STAT2_M06795_1.94d.bed	0.15261044176706828	76	498	56734	3;3;0;3;3;5;3;2;3;1;4;0;4;3;2;4;3;2;3;4;1;2;2;3;1;4;3;2;3;3;4;2;1;3;3;3;5;6;2;3;5;4;4;5;1;6;1;3;2;5;2;4;6;3;2;5;5;5;5;3;4;8;5;3;6;12;3;4;7;8;4;2;4;5;5;3;4;2;2;8;8;3;8;8;2;6;6;7;2;1;3;0;2;2;9;1;1;2;1;2;3;4;3;4;3;3;4;3;6;3;4;1;2;4;1;2;4;4;2;0;4;5;0;3;0;2;1;2;2;1;2;2;1;3;4;1;2;4;1;5;3;9;2;3;4;2;2;3;1;3
ZNF714_ZNF714.RCADE.bed	0.15225563909774437	81	532	47439	6;1;2;3;4;6;5;4;5;2;2;4;2;3;1;1;4;2;1;4;3;3;3;1;2;2;5;3;4;1;2;3;1;4;2;2;1;6;3;2;6;3;3;3;5;8;5;1;2;4;3;4;5;6;8;3;6;5;9;7;2;2;8;7;7;6;4;6;7;3;6;3;7;4;3;9;4;6;7;4;4;5;5;5;6;7;3;4;3;4;0;5;2;6;5;5;4;4;1;8;1;2;4;3;6;7;2;2;2;0;3;4;3;4;2;3;3;3;2;6;1;3;1;0;3;2;7;1;0;5;5;1;3;1;3;2;7;2;1;0;2;1;1;1;5;2;1;4;0;2
ZNF573_ZNF573.RCADE.bed	0.15219842164599776	135	887	74072	8;9;7;5;3;4;8;3;7;7;6;6;4;5;7;9;7;3;6;7;4;2;4;9;9;5;7;3;5;5;2;4;3;8;5;4;4;1;10;2;6;5;8;5;5;0;2;4;9;5;8;7;2;5;11;7;6;8;4;10;6;7;6;4;10;3;12;6;13;14;5;5;9;10;4;5;6;10;11;7;11;9;9;9;6;6;10;7;8;10;7;5;4;4;5;6;5;7;6;5;6;4;7;6;6;6;6;3;7;5;4;5;9;5;5;6;4;5;5;9;4;4;2;10;8;4;4;7;4;3;3;3;7;8;5;7;3;3;9;1;5;0;7;4;5;6;4;5;4;8
ATOH7_M08749_1.94d.bed	0.15217391304347827	7	46	22248	1;0;1;0;0;1;1;0;1;0;0;0;0;0;2;0;0;0;0;0;0;0;2;0;1;2;1;1;0;2;0;1;1;0;0;0;0;0;2;0;0;0;0;0;0;0;0;0;0;0;1;0;0;0;0;0;0;2;0;0;1;0;0;0;0;1;0;2;0;0;0;0;0;0;0;0;1;1;1;0;0;1;0;0;1;0;0;3;1;0;0;0;0;0;0;0;0;0;0;0;0;0;0;0;1;0;1;1;0;0;1;0;1;0;1;0;0;0;0;0;0;0;1;0;0;0;0;0;0;0;0;0;0;0;0;0;0;0;0;0;1;0;0;0;0;0;0;0;0;1
MYF5_M09836_1.94d.bed	0.15178571428571427	17	112	25022	3;0;1;0;0;1;0;0;0;0;0;1;1;0;0;1;1;1;0;0;0;1;0;0;0;1;0;1;0;0;1;1;0;0;0;0;0;1;2;2;1;2;2;0;0;0;1;2;1;0;0;0;0;0;1;1;1;5;2;2;2;4;4;0;4;1;0;0;2;1;1;2;0;1;1;0;0;2;2;2;1;1;3;1;1;0;1;0;0;0;0;1;0;0;1;0;0;0;2;1;2;0;0;2;2;2;0;0;0;0;0;0;0;2;0;2;0;1;2;0;0;0;1;3;0;0;1;1;0;0;0;0;1;0;0;0;0;0;0;0;0;0;2;0;0;0;0;1;0;3
ZNF157_ZNF157.RCADE.bed	0.15163934426229508	111	732	59325	6;2;3;3;3;5;11;3;6;1;4;1;5;4;4;3;8;8;5;0;3;6;1;9;2;9;6;1;4;5;6;0;9;2;3;2;2;7;5;6;6;6;2;5;9;5;4;4;2;12;4;3;3;2;5;3;11;2;6;4;6;5;10;5;6;12;7;10;7;6;8;7;1;8;7;9;7;7;5;7;9;5;5;5;6;5;9;13;1;9;7;3;9;6;5;5;4;2;4;5;8;6;4;3;6;4;6;2;3;3;3;5;5;5;4;4;2;5;5;6;4;4;4;0;5;3;10;2;1;7;2;6;6;6;4;1;2;4;4;7;4;4;5;2;3;1;1;2;5;5
ZNF449_M10044_1.94d.bed	0.15139442231075698	38	251	27254	2;1;1;2;1;1;2;1;0;0;1;2;3;2;0;2;2;3;0;0;3;0;1;2;2;1;1;1;1;3;1;2;2;1;2;2;0;2;0;1;1;1;0;1;2;0;1;3;1;1;5;1;4;2;2;4;2;3;6;1;1;1;5;2;3;3;3;4;2;2;2;3;2;3;2;6;1;1;1;4;0;3;4;2;4;4;5;3;2;2;4;5;1;1;2;2;0;4;2;1;1;2;1;0;1;3;1;0;3;0;0;1;1;3;2;0;3;1;1;0;2;0;3;0;2;0;1;1;1;0;1;1;1;0;0;3;1;2;1;0;2;1;0;0;2;0;2;0;0;2
AR_M05563_1.94d.bed	0.1506849315068493	22	146	28335	2;0;1;1;1;1;0;0;3;2;2;0;1;2;1;2;0;0;0;1;0;1;0;0;2;2;1;0;0;1;0;0;1;0;0;0;0;0;1;2;0;0;0;0;1;0;1;3;0;1;0;0;0;2;1;0;0;1;2;2;2;0;0;3;1;3;0;0;1;0;2;4;1;2;1;2;0;2;0;3;1;0;1;1;2;1;0;0;0;2;0;3;2;0;0;3;5;1;0;0;3;1;0;7;2;3;1;0;2;0;1;4;1;0;2;1;0;0;0;4;2;0;0;0;2;0;1;0;0;0;0;0;0;0;2;1;0;0;2;0;1;0;0;2;0;2;1;0;2;1
GLIS2_M08731_1.94d.bed	0.15036045314109167	146	971	43471	10;4;4;6;5;6;4;5;3;5;3;3;4;2;5;3;5;9;8;2;2;4;4;4;6;8;4;5;7;2;5;4;7;7;11;5;5;4;7;3;4;7;9;13;5;7;8;12;7;6;5;11;13;11;7;11;7;9;9;7;13;14;12;14;10;15;10;6;9;11;14;9;15;10;12;5;11;7;8;7;8;5;17;1;10;9;12;10;8;11;10;10;8;6;3;4;6;7;9;9;7;7;9;7;8;3;6;9;12;10;8;5;4;4;8;5;6;3;5;8;4;6;1;4;7;2;8;1;5;2;4;0;3;4;3;2;1;4;2;4;5;0;2;3;1;1;4;2;1;7
ZNF300_ZNF300.MEME.bed	0.15006963788300837	862	5744	229366	28;9;26;28;27;20;26;34;31;27;29;29;36;25;28;28;26;33;25;29;34;43;40;21;41;20;34;30;26;36;33;33;30;21;49;41;27;35;35;38;38;42;35;34;49;32;49;58;42;54;48;45;48;51;49;46;61;59;54;52;55;71;60;47;57;57;56;55;49;67;48;44;41;43;61;44;46;39;53;56;79;71;49;55;34;48;56;54;53;62;43;51;59;52;54;46;50;40;55;47;38;44;48;36;49;25;37;35;37;25;43;49;31;41;31;29;27;33;30;26;32;34;26;24;20;33;37;33;35;28;29;36;25;2…
ZNF423_M04652_1.94d.bed	0.15	42	280	39139	1;1;5;0;1;0;3;1;1;2;1;1;0;3;3;0;0;1;1;1;4;0;0;2;0;6;0;1;2;1;0;0;1;3;1;3;4;0;1;0;2;1;1;2;1;3;3;0;1;3;3;1;3;1;1;0;1;2;0;6;2;3;4;0;2;3;3;2;0;0;1;0;5;7;2;6;4;4;3;1;2;0;4;1;1;5;1;2;2;0;2;1;4;0;4;0;5;3;3;1;4;1;0;4;3;1;2;1;1;4;2;3;1;3;0;5;5;2;0;3;0;2;4;1;2;2;5;2;0;2;1;1;2;1;1;1;0;2;0;2;2;0;4;2;3;1;4;1;0;3
ZBTB26_M09298_1.94d.bed	0.15	24	160	37115	2;0;1;1;2;2;1;2;1;1;2;2;0;2;1;4;1;2;1;1;2;1;2;3;1;2;0;0;2;0;0;0;0;1;1;0;2;2;2;0;2;3;1;0;0;0;3;1;1;0;0;0;1;1;0;2;1;0;0;1;0;3;2;1;2;0;1;1;0;1;1;5;2;1;0;1;2;0;1;2;4;0;2;0;0;1;2;1;2;0;0;2;0;0;1;2;0;0;0;1;2;0;0;0;1;0;0;1;3;3;2;2;0;2;3;0;0;1;1;2;1;1;2;0;0;1;1;1;0;1;2;2;0;1;0;1;3;0;0;0;0;1;1;1;0;0;0;2;1;2
ZKSCAN1_M10311_1.94d.bed	0.14953271028037382	16	107	25837	2;0;0;2;0;1;1;0;0;2;1;0;0;1;0;0;1;3;2;1;0;0;0;1;2;1;1;0;1;1;1;0;0;0;1;2;0;1;2;1;0;0;0;1;2;0;2;0;2;0;0;1;2;1;0;0;2;0;0;0;0;0;1;1;0;0;2;1;1;1;1;0;0;2;3;2;1;2;0;0;1;1;0;1;0;0;2;0;0;0;0;0;0;0;3;1;0;2;0;1;0;0;0;1;1;0;1;1;0;0;1;1;0;0;0;1;3;0;0;1;0;1;0;1;0;0;1;3;0;1;0;0;1;0;1;0;1;0;0;0;0;1;1;2;1;1;1;0;0;3
GLI1_M08727_1.94d.bed	0.14942528735632185	91	609	45355	2;3;0;1;5;1;2;5;1;2;4;5;1;1;4;3;1;3;3;3;2;3;1;1;3;4;6;3;5;6;3;0;4;2;6;3;2;7;5;1;5;3;2;5;6;3;4;8;8;6;4;6;4;4;5;1;2;10;5;5;5;7;8;7;7;6;4;7;9;9;4;5;5;9;5;5;6;6;8;0;6;5;3;6;8;4;6;5;7;2;5;3;8;1;5;1;2;5;6;9;3;5;1;7;7;6;4;3;2;4;1;6;3;7;2;1;4;3;7;4;3;6;3;4;1;3;5;4;3;5;5;3;4;3;4;0;2;3;4;5;3;4;0;1;3;2;3;3;3;4
ZNF430_ZNF430.RCADE.bed	0.1494149414941494	166	1111	69168	8;5;7;7;6;6;8;3;7;10;4;4;8;9;3;6;3;6;6;6;5;9;2;6;5;10;11;6;2;8;4;13;4;7;8;6;4;4;10;8;10;4;6;7;7;11;5;14;13;6;6;7;7;9;11;16;3;3;10;6;10;9;9;11;8;8;9;12;13;8;9;12;10;9;12;8;15;10;11;14;6;11;7;10;8;13;9;7;15;5;9;5;15;12;10;9;10;7;12;11;10;7;12;4;4;10;3;8;10;12;6;6;8;9;7;3;5;7;1;5;1;4;4;8;2;5;7;9;5;11;8;8;10;8;2;4;5;5;5;3;4;4;3;6;3;6;7;6;3;4
MAF_M00424_1.94d.bed	0.14893617021276595	14	94	24742	2;1;0;0;0;0;1;1;1;0;0;0;1;0;0;0;0;0;0;1;2;2;0;0;0;2;0;0;1;0;2;1;0;2;1;1;0;0;1;0;1;0;1;0;0;1;0;0;2;0;1;0;0;1;0;0;0;0;0;0;1;1;0;1;1;1;1;0;1;1;0;0;2;1;2;0;1;2;0;1;0;1;2;1;1;0;0;2;1;1;0;0;1;1;1;2;2;1;0;1;2;0;0;1;0;1;0;0;1;1;1;0;0;2;0;1;2;1;0;1;0;0;1;0;0;0;0;1;0;1;1;0;0;0;1;1;0;0;0;0;0;1;0;1;2;0;2;0;0;2
ZNF431_ZNF431.MEME.bed	0.14888535031847133	187	1256	74838	13;3;4;9;5;5;8;5;3;7;4;3;1;9;7;12;7;18;5;4;9;4;5;11;7;6;3;5;8;11;12;7;7;11;5;9;8;12;6;11;11;8;9;9;6;12;12;12;8;10;5;12;13;9;11;7;11;6;9;15;9;15;7;11;12;11;22;14;17;11;13;11;14;12;15;14;11;6;5;8;9;16;14;13;15;13;5;12;12;11;9;12;10;10;7;13;8;13;7;9;8;10;9;9;9;9;5;9;1;6;9;7;6;6;5;7;6;4;7;6;7;8;3;11;10;10;9;8;6;4;6;8;7;5;5;5;6;2;1;6;4;3;4;3;7;3;8;6;5;7
IRF3_M08827_1.94d.bed	0.14878048780487804	61	410	51396	2;4;5;3;8;1;2;2;2;0;3;3;3;1;1;1;1;2;5;2;1;3;1;2;1;2;0;2;0;3;3;1;4;3;4;6;0;3;3;2;3;1;3;5;3;0;5;7;3;2;4;3;3;2;4;4;1;3;2;5;5;2;6;3;3;4;4;3;5;4;3;4;9;1;3;7;3;3;1;4;1;3;6;7;5;8;5;7;6;1;4;2;1;2;4;3;5;1;2;6;1;2;5;0;2;2;2;3;1;1;2;0;4;4;0;2;4;3;3;1;1;2;2;3;1;2;1;1;5;2;2;0;1;1;3;2;2;0;2;0;1;2;4;2;1;3;1;0;2;4
BCL11A_M08508_1.94d.bed	0.14864864864864866	11	74	29274	1;1;0;0;1;1;0;2;1;0;0;1;1;1;0;0;0;1;0;0;0;1;0;0;0;1;1;1;0;1;0;1;0;0;0;0;0;0;0;1;1;0;0;1;1;2;0;0;0;0;0;3;0;0;1;0;0;0;0;0;0;1;3;0;0;3;0;1;1;0;0;0;1;0;1;2;1;1;0;1;1;0;1;2;1;0;0;0;0;2;0;0;0;0;0;1;0;0;1;0;0;0;0;1;0;1;1;1;1;1;1;0;0;0;1;0;0;1;0;0;0;1;0;0;1;1;0;1;0;1;0;1;0;0;0;0;1;0;2;0;0;0;1;0;0;0;0;0;0;2
ZNF778_ZNF778.RCADE.bed	0.14777327935222673	73	494	50966	4;3;3;4;2;2;4;2;1;2;3;0;1;3;1;4;3;4;3;3;2;4;4;1;5;3;2;1;0;2;4;3;3;3;0;3;5;1;2;3;4;2;2;1;4;4;4;6;3;6;2;3;5;6;1;4;6;6;6;2;1;8;4;6;4;4;6;5;4;5;6;2;7;6;2;5;6;4;5;4;2;8;2;8;5;7;2;5;7;6;2;5;1;4;2;2;9;4;5;5;4;3;1;4;1;4;1;0;3;3;1;4;5;3;2;4;3;1;4;2;3;2;1;3;2;0;1;3;2;1;4;6;4;3;3;1;1;0;4;1;3;4;1;5;2;4;4;2;1;4
MAFK_M05885_1.94d.bed	0.14705882352941177	25	170	33292	1;0;0;0;2;0;3;6;1;0;0;0;3;1;0;0;2;3;0;2;4;2;0;1;0;1;0;2;2;0;0;2;0;0;0;1;0;0;2;3;1;1;0;5;0;0;3;2;0;0;1;0;2;5;0;2;2;0;2;0;0;2;0;4;0;1;2;0;1;0;0;2;1;3;2;0;3;4;2;0;1;1;3;7;2;0;0;0;0;2;1;1;0;0;2;2;4;0;3;0;2;0;0;0;0;2;0;0;1;0;0;2;2;0;0;0;0;0;0;0;4;0;0;1;0;0;0;0;1;2;3;2;0;2;0;1;0;2;2;7;0;0;2;0;0;0;3;0;0;2
ZNF586_M10439_1.94d.bed	0.146991622239147	193	1313	87023	8;11;8;3;8;13;9;6;10;9;8;8;3;10;8;5;8;5;2;8;3;2;9;6;15;2;11;7;8;7;10;10;7;11;8;10;11;14;7;8;12;7;11;11;10;3;8;8;12;5;9;12;4;8;4;8;15;9;13;12;8;10;13;12;6;19;11;13;9;16;12;16;11;16;13;11;11;10;8;14;12;13;14;15;16;9;11;7;12;14;10;12;11;6;16;12;12;18;8;13;10;7;5;10;6;7;11;9;10;5;1;6;6;5;7;5;11;7;5;10;10;6;5;10;4;7;0;6;7;12;5;5;2;5;5;8;4;8;7;2;7;7;6;10;9;4;5;11;4;11
ZNF177_M09337_1.94d.bed	0.14634146341463414	6	41	24170	1;0;2;0;0;1;1;0;0;0;0;1;0;0;0;1;0;0;0;0;0;0;0;0;1;0;0;1;1;1;0;0;0;1;1;0;0;0;0;0;0;0;0;0;0;2;1;0;0;0;0;0;1;0;0;0;0;0;1;3;0;0;0;0;0;0;1;0;1;0;0;0;0;1;0;0;0;1;1;0;0;1;0;0;0;0;0;0;0;1;0;0;0;1;1;0;0;0;0;0;2;0;0;0;1;0;0;1;0;0;2;0;0;0;0;0;0;0;1;0;0;0;0;0;0;0;0;1;0;0;0;0;0;0;0;0;0;0;0;0;0;0;1;0;0;0;0;0;0;1
AR_M07575_1.94d.bed	0.14619883040935672	25	171	29239	2;2;0;1;0;1;1;1;1;2;0;1;0;0;2;5;1;0;0;0;0;0;1;0;0;1;1;0;0;2;0;0;3;0;0;0;0;0;2;2;0;0;0;1;3;1;2;2;2;2;1;1;1;1;0;0;2;4;2;4;0;1;1;4;3;3;3;2;1;0;2;1;0;3;1;1;0;4;2;1;1;2;0;2;2;0;1;2;0;4;2;0;0;6;3;3;0;0;5;1;3;7;0;2;1;2;1;0;2;0;0;1;1;0;0;0;5;0;1;0;1;2;0;0;0;1;0;0;0;0;1;1;0;0;1;0;0;0;1;1;0;2;0;0;0;2;0;0;1;2
ZNF18_ZNF18.MEME.bed	0.14610778443113773	122	835	77722	7;4;3;3;4;7;4;5;9;9;7;10;6;4;5;5;7;6;3;8;5;8;4;3;7;6;5;3;4;6;2;4;4;7;7;1;4;6;4;7;6;4;7;4;6;6;7;3;4;1;6;7;6;8;10;6;4;5;5;9;5;6;6;9;9;9;6;10;8;8;11;5;4;5;9;9;9;9;10;7;5;6;7;10;8;7;8;4;6;9;7;7;6;7;8;4;7;5;5;6;6;2;7;5;5;1;2;3;5;2;6;5;6;2;3;5;8;4;7;5;1;5;2;4;1;6;6;7;6;3;4;5;8;2;2;2;3;4;3;6;4;5;6;4;3;1;6;5;5;13
PATZ1_M04345_1.94d.bed	0.1459400146305779	399	2734	86814	12;15;5;13;11;14;16;7;16;10;10;12;12;9;5;18;7;16;13;15;14;9;7;13;11;22;11;18;18;14;26;19;19;11;8;21;10;21;14;13;19;26;23;19;16;18;31;29;30;24;28;17;27;25;28;30;21;18;32;29;24;30;32;21;31;36;28;23;24;28;33;20;24;26;31;19;19;23;31;26;21;34;27;37;27;27;28;32;25;15;22;27;19;19;26;19;18;29;15;18;13;21;19;21;24;22;14;14;21;24;14;12;18;15;8;22;22;15;25;13;12;13;11;16;14;8;8;13;11;7;10;9;19;16;15;12;6;14…
SPZ1_M04770_1.94d.bed	0.14556331006979062	292	2006	80928	10;11;7;11;6;13;7;9;12;14;17;13;12;10;8;4;10;6;13;10;8;8;7;9;12;9;9;7;8;12;14;10;16;17;10;13;11;11;16;12;18;19;21;15;18;11;15;19;20;19;15;15;11;17;21;14;20;24;26;17;28;26;14;22;28;26;19;19;19;17;20;15;14;19;13;22;18;18;20;19;23;25;17;17;21;20;23;19;19;20;19;20;19;15;15;22;12;7;15;13;10;9;14;14;11;14;10;14;9;7;13;11;12;16;9;8;8;18;13;8;8;4;14;11;4;12;10;6;5;5;5;11;8;11;15;7;9;6;12;10;6;4;8;9;10;3;…
PRDM1_M06024_1.94d.bed	0.14497041420118342	49	338	46327	4;1;2;1;3;2;1;3;2;4;5;4;2;2;2;1;0;3;2;1;5;3;1;3;1;3;1;2;0;2;3;1;0;3;4;0;0;2;4;0;3;1;2;2;6;1;1;4;2;2;5;0;1;1;0;4;2;3;3;1;2;1;7;0;3;5;4;8;1;5;3;3;4;4;5;3;2;0;0;3;4;3;5;3;3;1;3;3;5;5;3;3;3;2;4;1;2;2;2;1;2;3;3;2;0;2;1;0;2;1;0;1;4;3;2;4;3;1;2;1;1;1;4;1;1;0;0;2;1;6;3;2;2;0;0;2;2;0;2;2;1;4;3;1;2;2;2;1;3;1
ZNF467_M10385_1.94d.bed	0.14495985727029437	1625	11210	441711	49;46;56;58;48;63;50;44;51;51;53;49;50;40;53;65;47;70;59;52;54;50;63;67;61;59;67;83;70;66;57;72;74;66;73;73;66;76;67;68;94;77;81;79;81;87;85;95;90;93;78;90;118;101;90;98;105;87;116;117;127;120;109;126;111;133;112;113;117;101;115;93;98;107;94;102;82;107;97;110;119;110;109;109;115;110;118;98;104;104;90;105;107;97;67;96;84;76;69;81;86;77;79;54;79;88;76;82;65;64;67;58;80;62;57;58;54;66;71;54;53;53;52…
PPARA_M09922_1.94d.bed	0.14479638009049775	32	221	32546	4;1;2;0;2;6;1;1;1;3;3;2;0;0;1;1;1;1;1;0;0;3;0;2;1;0;1;0;1;2;0;4;0;0;0;1;0;3;0;0;1;1;0;0;1;1;0;3;0;0;0;1;1;1;0;3;0;2;4;5;2;0;3;1;0;1;2;3;0;1;2;2;1;3;4;5;1;0;1;4;0;2;1;1;4;1;0;5;6;1;0;0;1;2;2;4;4;0;1;2;1;2;0;0;0;3;1;0;3;1;3;0;1;0;2;2;2;3;0;3;3;1;2;2;0;1;1;3;2;0;0;0;1;1;1;1;5;2;0;2;3;4;1;1;3;0;0;3;1;3
ZNF787_M10059_1.94d.bed	0.14444444444444443	52	360	43541	2;2;1;0;4;1;3;0;3;4;6;1;2;4;1;3;0;3;0;4;3;0;3;2;4;2;2;1;1;1;4;3;2;3;1;3;4;0;5;3;1;4;3;3;5;7;2;3;1;1;1;4;1;1;1;1;5;1;1;3;6;3;2;2;4;2;0;1;5;5;2;4;2;3;4;6;2;2;3;5;3;3;1;4;3;2;4;5;3;0;3;3;2;1;4;2;1;3;2;3;0;3;2;3;0;5;0;5;6;7;2;2;2;3;1;2;0;3;0;1;2;1;5;2;4;2;1;1;1;4;2;0;0;1;1;3;2;1;1;1;4;3;4;5;2;1;1;0;0;2
ZNF528_M10374_1.94d.bed	0.14414414414414414	32	222	41884	4;4;3;1;3;2;1;3;1;0;1;1;0;1;2;2;1;2;2;1;1;1;1;1;0;3;1;0;1;1;4;1;2;3;2;3;2;1;1;0;1;2;2;1;1;1;2;2;2;2;1;1;1;0;3;0;3;5;2;3;1;1;2;3;0;2;1;1;1;0;2;1;6;2;2;2;3;1;0;5;1;2;2;0;1;1;0;2;3;1;1;1;1;2;2;5;0;2;4;2;0;0;0;0;0;1;1;1;1;2;1;1;2;1;1;0;2;0;3;1;2;2;1;1;0;1;0;0;0;2;1;0;1;0;3;0;2;0;3;0;1;1;1;2;3;1;2;2;1;2
ZNF148_M09349_1.94d.bed	0.144030399607747	1175	8158	294425	43;20;35;34;38;38;45;36;39;30;33;41;40;35;30;44;31;40;42;46;34;38;37;38;57;49;48;44;39;44;43;45;55;58;50;47;57;47;50;55;55;57;66;70;61;57;74;88;64;73;59;72;77;69;95;78;76;57;101;83;96;84;87;80;85;85;75;77;85;79;81;77;69;68;88;62;57;77;72;90;79;76;87;87;61;73;89;87;70;64;65;85;83;70;61;77;75;78;68;65;71;51;54;56;52;49;48;51;43;49;47;37;53;43;46;43;51;41;50;35;37;36;45;41;29;36;38;30;33;28;28;33;29…
ZNF764_ZNF764.MEME.bed	0.1437125748502994	48	334	44170	2;0;1;1;2;1;1;2;2;4;5;2;1;1;1;2;1;1;0;3;2;2;2;0;1;4;5;5;1;1;1;2;2;1;4;0;1;1;5;2;1;3;1;0;4;3;0;3;5;3;1;0;3;2;2;2;4;2;3;2;2;1;1;2;4;1;3;4;5;1;0;8;4;3;1;3;4;3;1;4;1;2;3;1;3;0;0;4;3;4;2;3;0;8;3;0;4;3;2;4;2;3;7;1;1;1;0;4;1;2;1;0;1;0;1;2;0;1;4;6;1;3;2;1;4;4;2;3;5;3;1;4;0;0;1;4;3;3;4;1;5;3;1;1;2;1;2;3;2;2
ZNF263_M09343_1.94d.bed	0.143646408839779	52	362	34493	3;1;3;2;2;1;0;0;1;1;5;1;5;3;4;2;2;2;3;2;1;1;2;0;0;6;0;0;1;1;1;2;4;0;3;2;4;0;1;5;2;2;1;2;3;6;4;2;2;5;3;4;5;3;3;0;2;3;2;6;5;2;3;4;2;3;4;2;3;5;3;5;2;5;3;4;3;1;3;3;2;5;2;4;2;4;3;1;2;4;1;2;4;6;2;4;4;3;1;3;3;5;3;1;5;5;0;5;1;2;3;1;1;3;3;1;3;2;0;2;2;1;1;0;2;0;0;0;1;1;4;3;0;2;4;4;3;2;1;0;1;1;2;2;1;2;2;0;5;4
ZNF550_ZNF550.RCADE.bed	0.1434659090909091	101	704	93293	7;8;5;2;8;5;3;10;6;2;2;7;6;5;2;3;4;1;2;6;3;4;8;5;2;6;3;6;5;2;5;4;4;1;2;3;3;1;6;9;8;8;3;9;4;3;6;5;6;4;12;6;9;4;4;5;10;9;4;7;4;4;3;3;7;4;5;0;7;5;6;9;6;12;7;5;8;7;6;8;4;7;3;4;4;5;3;6;5;3;6;5;6;6;3;6;0;6;6;4;4;4;5;2;4;3;5;3;3;5;3;4;4;2;1;6;5;5;3;2;1;5;4;4;2;3;2;4;2;3;2;1;4;2;3;2;7;3;6;6;1;9;4;4;8;4;10;4;6;4
MAZ_M10356_1.94d.bed	0.1434568351889031	786	5479	198718	27;20;19;21;32;27;32;24;26;31;20;21;22;24;22;32;20;30;33;33;27;27;26;32;38;31;32;37;28;31;32;24;27;38;38;34;28;37;32;50;35;30;42;54;37;42;43;47;50;46;47;39;53;38;55;53;53;54;58;53;66;47;62;48;55;56;55;50;55;51;60;50;53;47;51;38;48;53;47;53;53;50;63;55;48;56;55;55;55;30;49;50;43;49;45;42;50;41;49;44;45;41;33;33;37;37;36;34;36;41;30;23;32;20;21;32;29;21;40;20;27;15;27;30;23;37;21;24;27;32;21;27;22;…
GATA1_M08713_1.94d.bed	0.14285714285714285	1	7	21048	1;0;0;0;0;0;0;0;0;0;0;0;0;0;0;0;0;0;0;0;0;0;0;0;0;0;0;0;0;0;0;0;0;0;0;0;0;0;0;0;0;0;0;0;0;0;0;0;0;0;0;0;0;0;0;0;0;0;0;0;0;0;0;0;0;0;0;0;0;0;0;0;0;0;0;0;0;0;0;1;0;0;0;0;0;0;0;0;0;0;0;0;0;0;0;0;1;0;0;0;0;0;0;0;0;0;0;0;0;0;0;0;0;0;0;0;0;0;0;0;1;0;0;0;0;0;0;0;0;0;0;0;0;0;0;0;0;0;0;0;0;0;0;0;0;0;0;0;0;2
HSFY1_M09727_1.94d.bed	0.14285714285714285	4	28	21870	1;0;0;0;0;0;0;0;0;0;0;1;1;0;0;1;0;0;0;0;0;0;0;0;0;0;1;0;0;0;1;0;0;0;1;0;0;0;0;0;0;0;0;0;1;0;0;0;0;0;0;0;0;0;0;0;0;0;0;0;0;0;0;0;0;0;0;0;0;0;0;0;2;0;0;1;0;0;0;0;0;0;0;0;0;0;0;0;1;1;0;0;2;0;0;0;0;0;0;0;0;0;1;1;0;0;0;0;0;0;0;0;0;0;0;0;0;0;0;0;1;0;1;0;0;0;0;0;0;1;0;1;0;0;1;0;0;0;0;2;0;0;0;0;0;0;0;0;2;1
TCF3_M06175_1.94d.bed	0.14285714285714285	29	203	24284	3;0;0;0;0;0;0;1;0;0;3;0;2;2;2;2;2;1;1;0;1;1;0;1;2;1;2;1;0;1;0;2;2;1;0;1;0;2;1;1;1;1;1;2;2;0;0;0;1;2;2;2;2;1;1;2;1;0;2;7;2;1;1;2;2;2;6;0;2;1;2;3;0;1;2;1;6;2;2;1;1;3;1;1;3;2;0;5;3;2;1;4;1;1;1;3;5;1;2;0;2;2;3;1;2;0;1;2;2;1;1;1;0;2;1;3;0;1;1;2;1;0;0;0;1;1;3;1;1;2;0;0;3;3;0;0;3;0;1;2;0;0;0;0;0;0;1;1;1;1
OVOL2_M09037_1.94d.bed	0.14285714285714285	2	14	21188	1;0;0;2;0;0;0;0;0;0;0;0;0;0;0;0;0;0;0;0;0;0;0;0;0;0;0;0;0;0;0;0;0;0;0;0;0;0;0;1;0;0;0;0;0;0;0;0;0;0;0;0;0;0;0;0;0;0;0;0;0;0;0;0;0;0;0;0;0;0;0;1;0;0;0;0;0;1;0;0;2;0;0;0;0;0;0;0;0;0;0;0;0;0;0;0;0;0;0;0;0;1;0;0;0;0;0;0;0;0;0;0;0;0;0;0;0;0;0;0;0;0;0;0;0;0;0;1;0;0;0;0;1;0;0;0;1;0;0;0;0;0;0;0;0;0;0;0;0;1
BACH1_M09446_1.94d.bed	0.14285714285714285	6	42	22851	2;1;0;0;0;0;0;0;1;0;0;0;0;0;0;0;0;0;0;0;0;0;0;0;3;1;0;0;1;0;0;0;0;0;0;0;0;0;2;0;0;0;0;0;0;0;0;2;0;0;0;0;0;0;0;0;0;2;0;0;2;1;1;0;1;1;0;0;1;0;0;1;0;0;2;0;0;0;0;0;0;0;1;0;0;0;0;0;0;0;0;0;0;0;0;0;0;0;1;1;0;0;0;0;0;0;0;0;0;0;2;1;0;0;0;0;0;0;2;0;0;0;0;0;1;0;1;0;0;0;1;0;0;1;0;0;0;0;0;0;0;0;0;2;0;0;0;0;0;2
NFIL3_M05938_1.94d.bed	0.14285714285714285	3	21	22668	1;0;0;0;0;0;1;0;0;0;0;0;0;0;0;0;0;0;0;0;0;0;1;0;0;0;0;0;0;0;0;0;0;0;0;0;0;1;0;0;0;0;0;1;0;0;0;0;1;0;0;1;0;0;0;1;0;0;0;0;0;0;0;0;1;0;0;0;0;0;0;0;0;0;0;0;0;0;0;0;0;0;0;0;1;0;0;0;1;0;0;0;0;0;0;0;0;1;0;0;0;0;0;0;0;0;0;0;0;0;1;0;0;1;0;0;1;0;0;1;0;0;1;0;0;0;0;0;0;0;0;0;0;0;0;1;0;0;0;0;0;0;0;0;0;0;1;0;0;1
TBX19_M06157_1.94d.bed	0.14285714285714285	10	70	28681	2;2;0;0;0;0;0;0;0;0;1;2;0;0;0;2;0;0;0;0;0;0;0;0;1;0;0;0;0;0;0;0;0;2;3;0;0;0;2;2;0;0;0;2;0;0;0;0;2;0;0;0;2;0;0;0;2;0;0;2;0;0;0;2;0;2;0;2;0;0;2;0;2;0;0;0;0;3;0;0;0;0;0;0;0;0;0;0;2;2;0;0;0;0;0;0;0;4;0;0;0;0;0;0;0;0;1;0;0;0;0;0;0;0;0;2;0;0;0;0;0;3;1;0;0;0;4;1;0;0;2;0;2;0;0;0;0;0;2;0;0;0;0;0;0;0;0;0;0;1
INSM1_M02710_1.94d.bed	0.14255091103965703	133	933	53389	4;5;4;4;6;7;6;2;3;5;6;2;7;6;6;8;4;4;3;4;8;4;5;9;6;8;6;2;5;5;4;6;3;3;8;7;6;6;7;12;7;8;10;12;8;8;7;9;8;10;9;8;10;12;5;4;8;14;9;8;7;8;7;9;11;15;9;9;8;8;12;9;9;2;9;15;7;5;10;13;8;6;6;13;12;3;3;12;17;8;10;10;10;4;5;8;8;10;4;8;4;8;6;6;8;6;7;2;1;7;6;4;4;1;4;3;2;8;6;5;4;5;5;4;3;2;5;3;2;4;5;4;4;3;3;2;3;2;3;4;2;3;3;3;0;2;3;3;3;5
KLF1_M08888_1.94d.bed	0.14249363867684478	448	3144	194533	18;13;27;15;21;22;19;23;14;26;31;13;17;24;19;20;19;22;20;20;18;26;15;21;21;25;22;13;20;11;15;21;22;24;17;24;23;18;24;14;13;21;10;10;19;20;21;18;20;22;26;27;13;28;20;21;23;18;25;24;15;30;29;23;21;31;32;21;36;21;29;32;33;22;28;23;42;35;20;28;36;31;24;26;20;29;21;25;21;24;20;10;22;13;26;19;28;16;17;26;19;20;12;19;20;16;17;13;21;16;24;16;17;12;21;19;16;22;15;15;25;24;19;22;17;25;16;14;23;17;21;22;19;…
ZNF444_M09371_1.94d.bed	0.14218828783404164	1974	13883	461244	73;55;57;68;52;75;50;52;70;69;50;72;60;60;55;62;63;62;67;64;69;77;59;57;100;79;72;77;71;76;101;75;84;94;77;88;77;82;92;105;97;123;92;99;103;114;132;134;120;111;99;107;111;127;143;133;150;116;125;111;166;142;132;141;126;143;113;130;138;148;147;113;105;101;120;113;98;116;124;121;147;153;139;131;130;124;162;128;136;125;138;152;144;116;109;125;124;139;109;99;105;113;86;111;95;94;93;96;75;82;96;85;89;…
ZFP14_M10309_1.94d.bed	0.14174107142857142	127	896	61812	8;2;5;3;5;4;2;9;5;6;4;5;5;7;4;5;5;7;6;3;7;5;4;3;3;5;6;4;6;4;7;9;8;4;2;7;8;3;9;9;4;3;3;4;7;9;6;5;5;4;5;5;5;10;14;5;6;10;8;6;10;3;10;12;6;7;8;6;6;8;7;11;5;7;4;6;1;9;4;18;13;6;13;8;8;8;9;6;8;4;11;10;8;6;9;7;7;18;4;6;5;14;7;4;4;1;8;7;6;4;13;4;2;4;6;5;5;4;3;4;4;9;7;4;5;8;1;9;3;5;4;5;4;4;5;5;5;1;1;6;5;2;2;4;5;3;3;1;7;4
ZNF620_ZNF620.RCADE.bed	0.141643059490085	50	353	75198	4;0;1;1;7;2;7;3;4;1;4;4;5;1;1;2;3;2;2;2;3;1;1;3;2;1;0;2;1;0;3;3;2;3;0;2;3;1;2;6;3;2;2;2;4;3;3;0;0;1;3;4;1;1;4;3;2;4;2;1;0;3;3;1;4;1;0;2;7;4;2;5;3;2;8;4;0;3;2;2;0;1;3;2;2;2;5;2;2;4;3;2;2;3;2;1;0;4;2;0;4;5;2;0;2;1;1;0;1;3;2;4;3;1;0;2;2;6;1;0;3;1;1;3;0;1;0;2;2;1;4;5;0;2;2;6;2;2;4;1;3;5;1;2;6;4;4;1;5;1
MYC_M06652_1.94d.bed	0.1415929203539823	48	339	34205	1;2;4;3;0;1;3;4;2;1;0;1;0;2;2;3;2;3;1;2;2;3;2;1;2;3;1;1;2;6;2;2;3;2;0;0;2;1;1;3;3;4;4;2;1;3;6;3;2;4;3;3;0;3;4;5;2;3;3;1;4;2;1;3;5;6;4;2;4;3;3;3;1;4;2;3;4;2;3;5;6;2;0;6;4;2;1;5;0;2;2;4;1;3;3;5;3;2;1;1;1;3;2;2;2;7;3;3;3;1;1;1;0;2;1;1;1;0;1;2;2;1;3;5;1;3;2;1;1;1;1;1;3;0;1;1;2;0;0;2;0;0;2;0;2;4;1;1;6;2
CREB3L1_M05601_1.94d.bed	0.14150943396226415	30	212	32774	1;3;4;2;0;0;0;2;2;0;0;0;0;0;2;0;0;0;0;0;1;0;4;4;0;0;0;4;0;1;4;0;0;4;0;0;2;4;4;2;2;1;2;1;0;2;5;1;3;0;3;2;5;0;0;0;2;2;4;3;0;0;1;6;0;2;2;6;6;4;4;3;0;5;0;2;2;2;1;0;2;0;4;0;0;0;2;2;0;0;2;2;2;2;4;2;3;1;0;0;1;2;1;0;2;0;0;0;2;3;2;5;0;0;2;2;0;0;2;0;0;0;2;0;0;0;1;2;0;2;1;0;1;0;2;2;0;0;1;2;1;2;2;0;0;0;0;0;0;4
SMAD1_M06764_1.94d.bed	0.1412556053811659	126	892	75664	4;8;4;5;7;7;9;5;9;4;9;6;7;3;4;6;7;4;5;7;4;6;6;6;6;7;4;5;8;4;4;7;6;7;3;7;10;5;5;5;7;9;3;7;2;9;7;4;5;7;5;4;5;5;3;7;10;10;6;4;5;6;6;8;6;3;11;9;7;11;8;11;3;6;11;14;3;7;6;10;8;4;4;12;8;7;9;6;6;10;12;7;10;6;3;3;9;9;8;6;4;7;3;4;7;4;7;6;5;5;6;7;7;4;7;4;5;7;5;6;1;7;5;4;1;3;4;3;8;6;6;1;2;7;4;5;3;5;5;3;6;5;6;6;5;4;2;2;3;7
ZNF337_ZNF337.RCADE.bed	0.14102564102564102	11	78	37780	1;0;0;1;0;2;0;1;1;1;1;1;0;0;0;0;3;2;0;3;1;1;0;0;0;0;0;0;0;0;2;0;2;1;0;0;0;1;0;0;1;0;0;0;0;0;0;1;1;2;1;1;0;1;0;0;0;0;0;1;0;0;0;1;1;0;0;0;0;2;0;0;0;0;1;1;0;1;1;2;0;0;2;0;0;1;0;0;1;1;1;0;0;0;0;0;2;0;0;0;1;0;0;0;1;0;0;1;0;0;0;1;0;0;0;0;0;0;0;4;1;1;0;1;1;0;0;0;1;0;1;1;1;1;0;0;1;0;0;1;0;0;1;0;0;2;0;0;1;2
ZNF528_ZNF528.RCADE.bed	0.14090019569471623	72	511	52969	4;1;4;2;3;5;2;3;1;3;5;3;0;1;2;5;2;4;7;3;2;5;1;4;3;2;5;2;3;4;7;2;4;5;3;7;2;7;3;2;4;6;6;3;5;5;5;2;2;2;9;3;4;2;8;4;3;6;2;8;3;4;2;6;3;6;7;4;4;7;7;7;4;4;4;6;1;2;3;4;2;7;6;4;7;3;3;3;6;3;1;2;3;3;4;2;0;3;3;3;3;1;4;3;2;5;5;5;1;2;3;1;4;1;3;4;1;3;5;2;4;2;3;1;2;2;2;4;1;0;2;1;3;1;0;5;2;2;3;3;2;2;2;2;4;3;2;3;6;5
ZNF273_M10371_1.94d.bed	0.1407766990291262	29	206	40423	1;2;0;1;0;0;1;2;0;3;0;1;1;4;0;1;0;1;3;2;1;1;1;1;0;1;2;1;2;2;2;0;2;2;1;1;1;1;1;1;1;0;1;3;2;3;2;4;1;2;1;1;1;3;3;1;0;1;3;0;2;0;2;1;0;1;2;3;2;1;2;0;3;3;2;3;1;1;0;2;0;4;1;1;1;1;1;2;0;0;2;0;5;2;2;1;0;2;1;1;1;1;1;1;4;1;1;1;3;1;4;3;1;2;4;1;1;0;2;0;0;0;1;2;2;0;2;2;1;1;1;0;1;4;1;1;1;2;0;1;0;1;0;2;0;1;3;2;0;2
ZNF439_ZNF439.MEME.bed	0.1406025824964132	98	697	60068	5;3;4;3;3;5;5;2;3;6;4;0;5;3;6;5;4;4;5;4;4;3;7;6;2;4;10;6;5;5;5;6;2;9;3;5;6;5;6;6;3;4;3;4;4;2;3;7;4;5;11;1;6;6;5;4;7;4;5;5;7;9;8;11;4;4;6;8;4;2;9;7;6;10;4;9;6;6;5;9;3;5;7;4;6;6;6;4;7;2;2;2;3;1;5;3;7;4;5;2;2;4;3;8;3;7;5;2;5;2;6;2;6;8;4;2;4;4;4;6;4;1;3;3;4;2;8;8;2;3;5;3;1;6;4;3;3;6;6;1;7;5;2;2;4;2;2;7;4;3
MYCL_M07013_1.94d.bed	0.14058355437665782	53	377	34715	4;1;3;6;0;2;3;3;1;2;2;2;0;2;6;0;7;1;5;2;0;6;2;3;1;1;3;4;2;2;4;3;3;3;0;0;2;3;3;1;4;1;4;2;0;4;7;2;0;4;4;10;3;2;1;4;3;3;4;5;5;2;5;1;4;5;4;5;1;3;4;1;7;3;2;3;2;3;5;7;3;5;2;2;5;2;1;5;4;2;1;4;4;1;2;0;4;6;4;1;1;0;2;1;3;3;3;4;2;3;0;2;0;2;2;0;3;2;2;2;4;0;2;0;5;1;2;1;2;1;2;0;1;1;2;1;1;2;1;1;2;0;1;2;0;1;3;1;1;3
NFIA_M05935_1.94d.bed	0.14047619047619048	59	420	43835	6;2;1;5;3;3;2;2;3;0;1;0;4;3;1;2;3;0;6;3;1;0;0;1;0;1;8;5;1;2;3;2;5;1;3;2;2;7;2;0;5;4;4;5;3;2;3;5;2;0;0;2;2;2;0;4;11;8;0;2;7;2;3;2;1;3;7;0;2;0;4;2;4;3;6;5;3;4;7;4;4;2;6;0;8;2;3;3;3;3;3;3;5;2;2;3;3;8;1;0;3;4;1;8;1;2;2;3;1;2;1;4;3;7;1;5;6;1;2;2;0;2;0;10;2;2;4;0;0;2;2;0;3;1;1;4;1;1;0;3;6;1;2;5;2;0;2;3;3;5
ZNF282_M09351_1.94d.bed	0.1404494382022472	75	534	53586	5;5;8;3;1;2;1;5;5;5;3;7;1;3;2;3;5;2;2;5;1;5;1;4;4;5;3;1;2;5;2;4;5;3;1;2;2;5;2;4;4;1;6;4;1;4;5;5;4;2;5;5;5;6;3;3;3;5;7;4;3;8;3;8;4;4;5;4;10;4;6;7;4;1;4;7;4;3;6;6;5;5;1;5;4;8;4;5;3;5;1;2;2;3;1;5;4;2;6;3;3;4;0;4;1;3;6;3;2;3;3;1;3;1;2;6;2;2;4;4;3;2;6;3;2;1;2;2;3;1;3;4;1;2;4;7;2;0;4;7;3;3;3;2;1;1;3;1;4;5
ZNF41_M10352_1.94d.bed	0.14041994750656167	214	1524	111248	6;7;7;9;12;8;7;8;10;8;9;9;8;4;7;7;10;12;9;12;8;6;9;11;15;12;3;9;9;10;10;4;13;13;9;10;11;8;14;15;10;16;10;17;13;11;12;5;7;18;13;10;14;15;15;17;4;8;16;12;9;9;8;16;14;10;18;16;18;11;12;6;15;13;11;11;12;13;18;18;7;7;15;16;13;11;21;15;10;7;13;11;8;12;10;9;17;8;15;13;15;5;14;13;8;11;11;11;12;8;12;5;4;5;7;9;10;6;7;9;11;3;6;5;11;4;5;6;14;10;7;7;11;10;10;6;10;7;9;7;9;7;10;3;10;7;6;8;8;7
HOXA10_M09614_1.94d.bed	0.14	14	100	34381	1;1;2;1;0;2;0;1;0;1;1;1;2;0;0;2;0;0;2;0;2;0;1;0;0;1;1;0;2;1;1;3;0;2;0;0;1;0;0;0;1;1;1;0;2;1;0;0;0;1;2;1;1;0;2;2;0;0;0;0;0;1;0;0;1;0;2;0;1;4;1;2;1;1;1;0;1;0;0;0;1;0;0;1;0;1;0;0;0;1;1;0;1;0;0;1;0;0;1;0;0;1;0;1;0;0;0;2;1;2;1;0;0;0;0;1;2;1;1;0;0;0;1;0;0;0;1;1;1;0;0;0;0;0;0;0;0;1;1;1;3;1;0;0;1;0;0;0;1;2
RFX1_M02098_1.94d.bed	0.1396551724137931	81	580	59232	8;5;5;4;3;6;2;7;4;3;0;5;2;2;6;4;4;5;2;1;1;4;6;5;1;8;2;7;1;3;5;1;2;3;3;1;4;1;3;4;2;4;6;4;2;10;5;5;3;1;4;5;2;4;6;4;4;4;4;10;4;2;2;10;3;1;5;10;1;5;5;2;5;7;7;6;7;3;4;9;4;2;5;7;4;7;10;7;5;4;2;7;6;5;4;1;5;4;1;4;1;5;5;6;4;6;2;1;3;1;1;3;5;2;2;2;1;5;2;5;2;3;7;2;7;1;1;2;3;3;1;2;7;1;3;0;2;4;1;3;2;8;3;3;3;4;6;4;2;3
MTF1_M08937_1.94d.bed	0.13953488372093023	12	86	24884	1;1;1;1;0;2;0;0;1;0;0;0;3;2;1;0;0;0;1;1;0;0;0;0;0;2;1;0;0;0;0;0;1;1;0;1;0;0;0;0;1;0;1;3;0;0;0;0;0;0;1;0;0;0;0;1;2;1;1;2;2;2;0;0;0;1;0;0;2;0;1;2;0;0;1;0;1;0;0;0;1;0;2;1;0;1;0;0;0;0;0;0;0;1;3;2;0;0;2;1;2;1;1;0;0;1;0;0;0;0;1;1;0;2;0;0;2;0;1;0;0;1;0;0;2;1;1;1;1;0;0;0;0;0;0;1;1;0;0;0;0;0;0;0;0;0;1;1;1;1
NFKB2_M08965_1.94d.bed	0.1390728476821192	63	453	43402	4;5;1;3;3;2;3;4;2;1;6;5;3;0;0;4;2;4;2;1;0;1;0;4;3;3;3;5;0;3;5;7;1;3;4;4;1;4;3;2;7;2;5;5;1;3;0;7;0;4;3;2;3;3;7;5;2;1;3;3;4;9;2;9;7;4;1;4;8;3;1;3;1;8;4;2;5;4;3;7;3;6;3;8;5;3;3;8;3;1;5;3;2;3;5;7;7;5;3;1;2;5;3;2;1;6;4;6;2;4;3;1;1;1;5;1;2;4;0;1;2;1;0;1;4;1;3;2;0;2;1;1;2;0;2;2;5;4;2;1;1;1;1;1;1;0;2;1;0;4
ZFP14_ZFP14.RCADE.bed	0.1388986320589267	396	2851	161971	24;14;16;20;20;13;8;19;19;19;13;17;21;15;15;15;15;18;17;19;19;19;10;16;8;20;18;22;22;15;22;20;21;18;17;25;16;20;19;19;10;19;22;19;18;21;18;17;20;14;20;16;25;22;22;18;21;18;10;21;23;28;31;19;31;24;29;25;30;28;39;31;19;21;25;28;17;24;22;25;25;13;30;25;20;21;21;18;19;21;19;25;23;25;15;24;30;20;16;12;18;16;23;21;22;13;21;27;21;21;23;19;24;20;20;18;18;16;16;14;9;17;15;22;16;21;13;18;15;14;20;10;14;19;…
ZNF345_M09361_1.94d.bed	0.1388888888888889	15	108	27494	1;0;2;0;0;1;0;2;1;1;1;3;1;0;0;0;1;0;1;0;0;2;0;1;0;1;1;0;1;0;2;1;1;0;0;0;0;0;2;4;1;0;1;0;0;1;0;0;0;2;1;1;2;1;0;1;0;0;0;0;0;2;1;1;0;0;1;1;0;1;0;0;2;1;1;1;1;0;0;2;1;1;2;1;1;1;1;1;2;2;0;1;0;2;0;2;0;1;0;1;0;1;2;0;0;0;0;0;1;1;1;1;0;1;1;1;0;1;0;1;1;0;0;0;0;0;2;0;0;0;0;0;0;2;0;2;1;0;5;0;0;1;1;1;1;0;0;0;0;1
NFIB_M05937_1.94d.bed	0.1388235294117647	59	425	43262	5;2;1;5;3;3;2;1;3;2;2;1;4;2;1;2;3;0;6;5;1;0;0;2;0;2;8;5;0;2;2;2;5;0;3;1;1;7;2;1;4;4;4;5;3;1;3;5;2;0;0;1;2;2;0;4;8;8;0;2;6;2;3;2;1;2;10;0;1;0;3;1;5;3;6;4;3;6;5;6;4;3;6;0;7;2;3;3;3;1;3;2;6;2;3;2;3;7;1;0;3;7;1;9;1;3;2;3;1;3;1;4;3;6;1;4;5;1;3;1;0;2;0;8;2;2;6;0;1;2;3;0;3;1;2;4;1;1;0;3;7;1;4;5;2;1;3;4;3;6
MYCL_M08941_1.94d.bed	0.1387900355871886	39	281	35188	2;4;0;1;3;1;2;1;1;2;1;1;1;3;0;3;3;3;1;4;0;5;3;0;3;3;2;2;1;1;4;2;1;0;2;3;3;2;1;2;1;1;1;1;2;4;4;1;2;0;2;0;1;5;0;2;3;2;1;0;1;3;0;0;2;0;0;3;3;6;3;1;8;4;0;3;0;2;3;2;0;0;3;2;1;3;0;2;2;3;1;3;2;3;1;3;7;3;1;1;2;3;1;0;2;3;1;3;1;4;2;3;1;0;4;1;2;2;1;2;1;2;0;0;5;1;1;1;1;3;0;0;0;2;2;2;2;1;2;2;2;1;1;4;0;2;0;1;5;3
ZNF701_ZNF701.RCADE.bed	0.1386986301369863	81	584	54669	5;3;4;4;2;4;4;5;4;2;2;3;4;4;3;3;2;2;4;5;4;2;4;4;4;1;1;3;5;1;1;3;4;3;7;1;1;6;5;3;2;4;4;4;5;5;4;4;3;5;5;5;4;4;2;6;7;9;7;5;3;3;1;2;7;2;4;6;3;5;2;7;7;7;6;5;3;7;4;4;3;8;5;7;10;3;1;7;1;8;4;1;5;6;6;1;2;0;7;1;8;4;5;6;5;4;1;4;4;8;5;4;2;4;2;3;5;7;1;4;5;4;4;5;4;5;3;2;6;5;4;3;2;5;0;3;2;3;2;0;3;4;3;4;2;5;1;3;1;4
ATOH1_M09091_1.94d.bed	0.13855421686746988	23	166	31210	5;3;1;1;2;2;2;2;2;1;1;1;1;1;0;0;0;2;0;1;1;1;0;2;1;0;0;4;1;1;0;1;1;0;2;0;0;3;2;1;0;1;1;3;1;0;2;1;1;2;0;0;0;2;2;0;0;0;3;3;1;0;1;0;1;2;0;1;2;2;0;3;1;1;2;1;0;0;4;1;0;4;1;1;3;1;1;0;0;0;3;1;1;1;1;0;2;1;0;0;4;2;0;1;1;0;0;0;1;2;1;1;0;1;2;0;1;1;1;2;2;0;0;0;0;1;2;2;1;1;1;0;1;0;2;0;1;0;2;1;0;2;0;1;2;1;2;1;2;1
ZSCAN5A_M09419_1.94d.bed	0.13850415512465375	150	1083	130723	8;6;4;8;14;4;10;8;7;9;6;9;8;11;6;11;2;5;5;7;4;7;5;10;4;5;4;7;5;6;5;4;8;9;4;14;5;4;8;7;4;11;9;6;9;14;8;6;9;7;2;4;11;8;6;15;5;6;16;8;8;8;9;9;5;7;4;6;9;8;14;10;11;14;10;5;7;8;11;9;13;7;7;6;9;9;8;12;8;9;8;6;2;6;4;8;6;9;7;6;7;7;11;5;9;10;7;7;7;5;6;6;8;6;8;7;6;5;7;9;2;4;5;4;5;4;8;8;5;5;7;14;3;7;10;9;8;5;3;9;5;7;6;7;6;1;7;4;5;7
NFKB2_M05944_1.94d.bed	0.13841368584758942	89	643	55477	3;4;2;0;4;6;6;6;2;6;7;7;3;2;2;4;4;4;2;2;3;4;0;10;1;4;4;6;4;9;7;7;5;4;7;2;0;4;6;4;6;6;6;2;2;6;3;9;2;0;1;8;6;6;7;4;2;0;11;2;13;6;4;3;15;4;2;6;7;4;9;2;4;6;4;4;10;8;3;10;5;6;2;11;7;8;5;6;6;3;3;2;4;2;9;7;13;8;2;3;4;6;0;7;2;5;9;4;5;3;2;4;6;2;10;0;2;2;0;1;2;2;5;4;2;0;2;2;2;2;0;0;1;2;0;0;7;7;2;5;9;0;1;4;0;2;6;0;3;4
ATOH1_M09558_1.94d.bed	0.13815789473684212	21	152	34810	2;0;1;1;3;0;0;0;1;0;1;2;4;2;2;1;0;2;1;1;0;3;0;1;1;3;1;0;2;0;0;1;0;0;0;1;0;0;0;4;1;1;1;0;0;1;0;4;1;0;3;4;2;1;2;0;1;4;0;1;1;0;5;0;0;1;3;4;1;2;2;1;0;1;0;0;5;0;0;0;1;0;0;2;1;1;1;0;0;0;1;2;0;1;3;0;0;1;0;0;0;0;0;0;0;0;1;1;2;1;1;1;0;0;0;1;2;3;3;1;0;1;0;3;2;1;0;0;1;0;2;1;0;0;0;0;1;2;0;0;1;1;1;2;2;2;1;0;0;2
NR3C2_M05959_1.94d.bed	0.13793103448275862	20	145	33800	2;0;3;0;0;2;0;0;2;0;1;0;2;2;2;0;0;2;2;1;0;0;0;0;0;1;2;0;0;0;0;1;0;0;1;0;0;0;1;0;2;0;0;0;0;0;0;0;0;0;0;1;0;2;1;0;2;0;4;0;1;1;4;3;0;3;4;4;2;1;1;0;0;2;0;0;1;1;0;0;1;0;0;1;0;0;0;2;2;2;2;1;1;8;4;2;0;5;4;0;2;3;4;0;0;2;0;0;2;2;0;1;0;2;2;0;3;0;0;0;0;2;0;0;0;2;0;0;0;2;0;1;2;0;0;0;0;2;1;0;0;2;0;0;1;2;0;0;1;1
HNF4A_M05803_1.94d.bed	0.13793103448275862	24	174	33788	1;0;0;1;0;0;2;1;1;2;1;2;0;0;0;2;1;2;2;2;3;0;0;0;1;0;0;2;1;1;0;2;0;1;0;2;1;3;1;0;2;2;2;4;0;4;0;0;1;3;1;3;0;1;1;1;1;1;2;4;0;0;1;0;1;3;2;2;1;3;0;1;2;2;0;2;3;1;1;0;0;3;2;2;1;2;3;1;1;1;0;0;0;0;0;0;0;1;5;3;2;1;2;3;3;1;2;1;3;2;4;0;0;1;1;0;2;2;1;4;0;0;0;0;1;1;0;0;0;1;3;0;1;0;1;0;1;1;0;1;1;0;1;1;0;1;0;0;1;1
ZNF223_ZNF223.MEME.bed	0.13789954337899543	151	1095	80047	5;5;8;9;7;5;3;5;5;4;4;6;6;5;5;6;4;6;2;12;5;5;10;3;1;4;2;8;3;3;3;5;5;10;6;7;5;6;9;6;2;7;3;10;6;10;4;6;3;11;8;9;7;12;13;11;4;6;18;10;14;11;16;11;10;18;17;13;14;13;10;6;9;7;16;7;11;9;6;7;7;14;5;19;15;5;14;10;16;9;13;10;5;9;14;7;9;4;11;14;7;6;10;11;8;8;3;9;5;13;7;2;7;6;3;5;7;8;7;6;3;1;7;7;9;4;7;4;1;6;7;5;2;1;5;6;2;6;8;9;4;8;5;8;3;2;2;3;3;5
NFKB1_M05943_1.94d.bed	0.13732394366197184	78	568	52674	1;4;6;4;0;2;8;6;2;2;6;9;4;4;2;2;1;4;4;0;0;4;4;4;4;7;6;5;4;4;9;4;5;0;4;3;1;0;4;7;13;7;4;5;5;6;2;7;4;2;0;6;7;0;7;3;3;3;4;6;8;6;2;3;6;5;3;1;8;7;2;5;4;7;4;0;4;7;5;5;11;5;2;6;3;3;2;6;6;0;1;8;5;2;10;4;11;7;2;2;6;0;0;6;1;2;11;5;6;3;2;2;2;4;2;2;4;2;3;0;1;4;5;2;1;1;1;3;2;2;1;4;0;0;3;0;6;8;0;6;7;0;0;2;1;0;4;2;2;4
ZSCAN5C_M10321_1.94d.bed	0.13725490196078433	21	153	35581	3;3;1;1;1;0;0;0;0;1;2;1;1;1;1;2;0;1;3;1;2;2;3;0;2;1;1;2;1;1;0;1;0;0;0;1;0;0;1;1;2;0;3;2;0;0;1;3;1;0;2;1;4;0;1;1;2;0;0;1;3;0;2;1;0;3;0;2;1;1;2;0;0;3;0;0;1;3;0;1;2;4;1;2;0;0;2;1;1;1;3;0;1;0;0;0;0;0;1;1;1;2;1;1;0;0;2;0;0;1;1;1;1;0;0;1;2;1;0;0;0;1;1;2;1;1;1;0;1;2;1;1;1;1;0;1;2;1;0;0;1;1;2;1;2;0;1;0;1;1
ZNF621_M07151_1.94d.bed	0.13694507148231752	182	1329	94677	6;3;12;8;8;5;9;7;8;3;16;5;5;10;8;10;15;9;3;7;7;4;9;5;9;8;13;10;8;10;10;18;8;9;10;8;1;11;10;7;8;5;4;14;6;16;8;7;8;5;14;5;7;3;12;15;11;10;8;11;5;9;6;10;13;8;7;16;4;13;11;10;11;9;11;10;13;12;12;11;11;13;19;9;12;7;7;12;16;10;12;9;11;12;10;19;10;10;11;2;7;14;9;11;9;13;12;16;11;7;10;5;10;9;2;9;13;5;9;8;8;6;5;5;8;6;6;5;7;6;6;5;7;8;4;8;6;6;7;7;7;8;7;7;9;7;6;8;7;15
E2F7_M08596_1.94d.bed	0.1366906474820144	19	139	25097	5;1;0;0;0;0;0;1;1;1;1;2;1;0;2;0;0;0;0;0;0;1;3;1;0;1;2;0;4;1;0;0;0;3;1;1;0;1;0;0;0;0;0;2;1;3;0;2;2;1;2;0;1;1;5;0;0;1;0;1;0;3;2;2;2;3;1;1;1;2;1;1;1;1;1;0;1;0;2;2;2;1;1;0;0;0;1;1;1;1;0;1;2;1;0;2;0;2;2;1;1;0;0;3;0;2;0;0;0;1;1;1;1;1;1;1;1;1;1;2;3;0;2;0;1;0;1;0;1;0;1;1;0;1;0;1;0;1;0;0;1;1;0;0;0;0;0;0;2;1
ZNF285_ZNF285.MEME.bed	0.13636363636363635	18	132	36185	2;0;0;1;1;1;1;1;1;1;0;0;0;1;0;2;3;2;1;2;3;0;1;0;0;1;0;0;0;1;1;0;1;2;1;0;1;1;1;1;0;2;0;1;1;0;1;1;1;0;1;0;1;0;2;0;1;3;0;1;0;0;0;1;1;0;0;2;3;1;1;1;0;3;2;2;0;1;0;0;1;0;2;0;2;0;1;0;1;0;1;0;0;1;0;0;1;2;1;0;0;0;0;1;1;1;1;0;1;1;2;0;2;0;0;1;0;0;0;1;0;0;0;1;3;0;2;2;1;3;0;1;2;1;1;2;0;1;1;0;1;0;2;3;1;1;2;3;1;2
ZNF707_ZNF707.RCADE.bed	0.13591359135913592	151	1111	69477	3;4;5;11;5;8;6;6;6;6;5;7;5;9;6;5;7;8;13;4;1;6;7;10;6;5;3;7;5;6;6;6;9;5;7;6;6;11;7;8;5;7;3;4;4;9;5;4;12;10;11;8;7;11;7;5;15;7;9;7;10;11;7;14;8;16;16;11;9;10;10;2;10;12;9;6;16;11;9;10;8;9;12;14;7;15;8;11;13;13;14;12;12;10;3;11;10;9;13;8;6;5;11;8;15;7;9;12;4;8;10;9;9;7;4;6;8;7;9;5;4;7;1;4;5;7;4;5;7;11;5;3;3;7;6;1;1;3;3;2;1;1;2;4;4;6;3;3;4;9
ZNF821_M09405_1.94d.bed	0.13588110403397027	64	471	53129	4;1;1;3;6;0;1;1;4;2;3;0;4;4;6;2;10;3;4;0;2;3;3;2;2;6;4;2;3;2;2;4;4;0;3;6;7;3;4;6;1;1;2;1;1;5;1;3;2;8;4;5;1;5;7;1;4;1;1;1;10;9;4;2;2;6;2;6;7;5;3;1;2;1;8;3;3;4;5;3;4;2;5;9;5;3;4;5;2;1;3;6;3;4;1;0;7;3;4;2;4;3;0;1;3;4;6;6;4;7;2;2;3;6;2;2;2;2;2;3;3;1;2;1;3;6;2;2;0;1;2;1;4;2;2;0;1;0;2;1;5;1;1;0;5;3;2;5;3;4
NR3C1_M05958_1.94d.bed	0.1357142857142857	19	140	33368	2;0;4;0;0;2;0;0;2;0;1;0;2;3;2;0;0;2;1;1;0;0;0;0;0;2;1;0;0;0;0;1;0;0;1;0;0;0;1;0;2;0;0;0;0;0;0;0;0;1;0;0;0;2;1;0;2;0;4;0;0;2;3;2;0;3;4;3;2;1;1;0;0;2;0;0;0;1;0;0;2;0;0;1;0;0;0;2;2;2;3;1;1;8;4;2;0;4;4;0;2;3;4;0;0;2;0;0;2;2;0;1;0;1;2;0;2;0;0;0;0;1;0;0;0;1;0;0;0;2;0;2;2;0;0;0;0;3;0;1;0;2;0;0;0;2;0;0;1;1
ZFP69B_ZFP69B.RCADE.bed	0.1356534090909091	191	1408	97105	8;7;10;5;7;8;10;10;7;9;11;12;10;9;9;3;13;7;9;8;17;8;6;11;8;9;15;7;6;13;9;6;7;4;15;10;17;11;9;11;5;16;13;9;10;8;12;7;16;9;7;14;12;10;8;11;11;7;10;12;20;11;17;7;12;12;10;16;9;14;10;19;11;11;14;14;11;14;13;15;7;6;14;9;7;9;9;10;9;10;16;11;13;10;7;9;10;13;9;17;14;8;9;10;7;5;7;4;14;11;12;15;14;5;6;12;5;7;4;6;7;3;4;4;9;8;8;6;6;6;3;5;6;4;9;7;15;4;4;11;6;7;5;9;8;6;2;6;8;3
ZNF84_ZNF84.RCADE.bed	0.1344676180021954	245	1822	141037	15;10;7;20;17;19;9;8;11;18;17;4;14;10;9;9;10;8;10;13;17;13;9;7;11;18;14;10;12;12;13;12;17;11;15;15;10;8;11;10;11;8;13;9;17;11;11;10;13;10;13;7;14;9;13;8;15;17;15;12;9;13;16;14;18;15;19;11;14;16;17;16;15;20;11;18;11;14;18;17;19;14;16;15;10;14;9;17;16;10;13;16;7;9;10;11;16;17;18;8;17;17;7;15;14;11;7;16;15;7;10;11;17;12;11;6;11;9;10;10;8;12;8;13;6;8;15;8;10;13;9;17;4;11;9;12;11;11;13;11;7;12;3;14;9;…
T_M09978_1.94d.bed	0.13432835820895522	9	67	28031	1;0;0;0;0;0;0;1;0;0;0;0;0;0;0;0;0;2;0;0;0;0;0;0;0;0;0;0;0;0;0;0;0;0;0;0;2;2;2;0;0;2;2;0;0;0;0;2;0;0;0;0;2;1;0;0;2;0;0;0;0;3;0;0;2;2;0;0;0;2;0;2;0;2;0;0;0;0;2;0;0;0;0;2;2;0;0;0;0;0;0;0;0;0;0;0;2;2;0;0;0;0;0;0;0;2;2;0;0;0;0;0;0;0;0;0;0;2;0;0;0;0;0;0;0;0;0;2;0;0;0;0;4;0;0;0;0;4;0;0;0;2;0;0;2;0;0;0;0;2
ZNF667_M10377_1.94d.bed	0.13428571428571429	47	350	41638	4;2;2;1;4;2;0;4;1;3;2;2;1;2;0;4;2;2;1;0;2;3;0;3;0;0;3;3;6;2;0;3;2;2;5;1;2;5;3;4;1;0;1;2;2;3;2;3;5;3;3;4;0;2;0;3;5;1;1;1;5;4;4;5;5;5;1;3;1;2;2;2;4;2;1;4;4;6;3;2;4;3;3;4;3;4;3;8;3;3;4;3;4;3;2;2;0;2;1;1;1;0;2;1;5;2;3;3;3;2;5;2;1;3;2;1;0;1;0;2;1;2;0;3;4;3;4;4;2;1;2;3;1;2;2;2;1;2;3;3;0;0;1;1;1;2;1;3;0;1
RELB_M06749_1.94d.bed	0.1338432122370937	70	523	46720	6;2;0;2;2;2;1;3;5;3;5;4;5;4;1;6;6;3;2;0;1;4;3;3;2;7;4;5;6;5;3;4;2;5;1;1;2;4;3;3;2;2;5;3;2;3;2;1;4;6;3;4;7;1;2;1;4;5;1;3;4;3;0;9;2;2;3;6;1;4;2;3;5;4;4;5;6;7;3;3;5;9;4;7;10;5;5;5;3;3;4;8;6;4;3;12;3;7;4;5;5;5;4;2;2;5;2;2;4;4;6;4;5;1;6;0;4;2;4;2;2;4;3;3;1;6;2;4;2;2;2;5;2;4;1;2;5;1;3;1;1;1;0;2;1;1;3;3;5;2
ZNF71_M10438_1.94d.bed	0.13351134846461948	800	5992	360768	35;34;28;44;30;47;25;31;30;26;33;30;26;28;29;22;33;25;29;38;24;50;41;33;37;37;34;31;27;44;37;30;32;45;41;37;28;40;43;44;40;52;51;30;42;38;47;33;53;41;45;42;41;49;50;51;41;44;42;45;59;47;53;68;61;70;45;67;51;51;46;44;63;41;36;45;49;55;46;40;56;53;52;42;57;61;60;47;46;51;41;57;63;50;57;42;46;55;43;42;47;43;40;49;45;38;38;38;37;39;59;25;38;33;32;31;35;29;42;32;31;28;35;41;21;35;30;34;35;37;25;22;34;…
ZSCAN16_M09411_1.94d.bed	0.13297872340425532	25	188	35083	2;2;0;0;0;1;1;3;3;1;2;3;0;4;0;0;1;1;2;0;1;1;3;1;0;1;1;3;0;1;1;0;3;0;3;0;3;2;1;0;1;0;3;1;1;1;2;1;3;1;1;1;2;2;1;2;0;3;0;1;2;2;1;0;0;1;0;1;1;1;2;2;2;1;2;4;1;0;2;1;1;3;1;2;1;1;1;0;1;1;2;2;0;1;1;0;1;0;2;2;1;1;0;0;0;1;1;3;1;1;2;3;1;2;1;1;0;0;1;2;1;2;0;1;1;1;3;1;1;1;1;2;0;2;2;5;2;0;0;0;2;5;0;0;1;0;2;1;0;1
MESP1_M05902_1.94d.bed	0.13291139240506328	21	158	25023	3;0;1;0;0;1;1;1;1;0;1;0;2;1;4;0;2;1;1;0;0;1;2;1;1;3;2;3;0;2;0;2;2;1;0;0;0;0;4;0;1;0;0;1;1;0;0;0;0;1;3;2;0;0;0;1;0;2;1;1;1;1;0;2;0;4;2;4;1;0;0;1;0;1;1;0;4;3;2;0;2;3;0;1;2;0;0;6;1;2;0;3;0;1;1;2;2;0;2;0;1;1;2;1;2;0;1;3;2;0;2;1;1;1;1;1;0;1;1;1;1;0;1;0;1;1;2;1;0;1;0;0;3;2;0;0;2;0;0;2;1;0;0;0;0;0;1;1;0;1
ZNF549_ZNF549.RCADE.bed	0.1325	53	400	45892	5;4;3;3;4;1;1;3;1;2;3;7;0;3;0;2;1;3;2;4;5;1;0;3;4;2;0;3;2;1;6;3;5;1;1;1;3;3;3;1;4;4;6;1;4;5;2;3;4;1;5;3;2;3;0;4;4;3;5;4;1;2;2;6;3;2;1;3;1;2;4;4;1;2;3;8;4;2;3;4;2;5;4;5;2;6;3;3;1;0;1;3;7;3;6;2;8;3;4;4;3;1;2;2;2;3;6;2;2;2;3;2;2;3;1;1;1;4;3;3;1;2;0;3;1;6;3;2;1;2;3;0;0;2;0;4;4;2;1;1;3;1;0;2;2;3;0;2;0;3
ZNF680_ZNF680.RCADE.bed	0.13137557959814528	85	647	62351	5;3;7;2;3;4;0;5;5;4;3;6;6;1;4;7;4;3;2;3;2;0;3;5;2;4;7;3;3;1;1;4;5;5;4;5;4;5;5;5;6;8;5;11;7;4;3;5;2;7;5;1;6;6;4;5;1;5;5;4;3;3;10;1;3;8;6;6;8;2;4;2;8;1;12;3;8;8;2;6;8;5;2;3;4;4;5;10;5;5;6;3;3;3;4;3;7;3;6;1;6;5;7;6;5;4;2;7;4;5;6;6;5;1;3;1;4;3;3;6;2;3;8;4;6;4;6;8;4;6;6;6;5;3;2;1;3;7;3;3;2;7;3;0;1;1;0;4;2;3
FEZF1_M10319_1.94d.bed	0.13111545988258316	67	511	60191	2;8;3;8;3;2;3;2;1;3;2;3;1;6;6;4;1;1;4;6;7;5;2;6;4;3;3;2;5;0;7;3;6;2;0;2;5;4;2;5;4;5;4;6;4;1;6;3;1;2;4;5;8;2;2;2;4;2;1;6;3;1;1;6;5;5;4;6;6;4;5;1;5;5;3;4;3;3;4;6;2;4;6;3;3;4;3;4;3;3;6;8;4;3;1;1;2;4;4;3;2;4;1;7;2;5;3;3;2;2;4;1;3;4;3;2;7;4;5;2;4;2;3;2;2;4;4;2;5;2;3;1;0;3;1;3;2;3;4;4;5;2;1;1;1;3;1;4;4;3
ZNF782_ZNF782.RCADE.bed	0.1310344827586207	38	290	251967	2;1;1;3;2;1;4;1;3;0;2;0;3;2;1;0;0;3;2;2;1;1;1;0;0;3;1;4;0;0;2;1;2;3;1;5;3;2;2;1;2;2;3;3;3;2;1;5;1;0;3;5;0;0;0;2;2;3;4;3;2;2;1;2;4;1;1;3;3;1;3;2;1;4;2;5;2;2;2;1;1;2;3;2;4;1;0;4;1;1;2;3;3;0;2;4;2;2;2;3;0;3;4;0;1;2;1;0;2;3;3;2;3;0;3;5;0;0;2;0;2;3;1;1;1;0;1;2;3;2;3;0;2;1;2;4;4;3;3;1;1;3;3;2;1;3;2;1;2;2
RELA_M05337_1.94d.bed	0.130879345603272	64	489	48809	2;3;4;2;4;0;2;2;3;4;5;2;6;1;3;1;2;2;3;2;1;1;3;0;3;4;5;5;5;2;5;0;3;4;5;4;2;1;6;7;2;3;5;1;3;4;2;3;3;2;6;1;5;6;7;2;2;3;4;0;2;4;2;0;5;3;3;3;5;3;4;4;2;3;3;5;5;5;5;3;2;7;4;5;6;11;5;4;4;6;1;4;4;6;3;8;2;4;4;5;5;7;2;4;0;5;3;1;3;2;4;3;5;1;2;4;3;2;3;3;5;1;2;2;0;3;2;4;4;2;1;2;2;6;2;7;5;2;4;4;1;1;1;3;0;2;3;2;4;2
KLF1_M08884_1.94d.bed	0.1306486320319705	425	3253	204000	18;16;26;15;21;22;24;26;13;29;29;15;18;24;19;23;18;25;20;21;19;25;16;23;22;25;24;16;21;14;16;22;24;23;17;27;25;20;27;15;17;21;15;12;26;19;22;22;22;26;24;23;15;27;21;20;19;22;28;18;16;32;30;23;23;30;35;22;34;22;31;35;34;24;29;20;33;31;18;27;30;28;22;27;21;26;23;25;21;24;17;10;24;16;24;18;26;16;19;24;24;20;16;23;21;17;15;16;22;16;27;15;18;13;23;21;19;23;16;15;26;30;19;20;17;25;17;14;25;17;22;23;22;…
ZNF708_M10341_1.94d.bed	0.13059033989266547	73	559	51927	6;4;3;6;4;5;3;5;6;0;2;2;1;4;2;2;5;2;4;4;5;1;3;2;3;5;4;3;2;1;1;5;1;4;5;1;3;4;5;3;6;3;5;2;6;3;2;3;6;2;7;6;2;4;1;6;4;5;5;5;0;5;4;2;5;12;5;1;2;3;4;7;4;2;9;10;4;2;5;7;6;4;1;3;5;5;6;7;8;5;4;8;10;10;4;2;4;4;2;6;3;0;4;4;3;3;4;4;2;1;2;4;0;5;6;1;2;2;4;5;2;3;5;4;0;6;4;4;3;2;1;0;2;3;2;4;2;4;6;1;1;4;4;7;1;0;2;5;2;4
HOXC13_M05829_1.94d.bed	0.13043478260869565	3	23	21294	1;0;1;0;0;0;0;0;1;0;0;0;0;0;0;0;0;0;0;0;0;0;0;1;0;0;0;0;0;0;0;1;0;1;0;0;0;0;0;0;0;0;0;1;0;0;0;0;0;1;0;0;0;0;0;0;0;0;0;0;0;0;0;0;1;1;0;0;0;0;0;0;0;0;0;0;0;0;0;1;0;1;0;0;0;0;0;0;0;1;0;0;0;0;0;0;0;0;0;0;0;0;0;0;0;0;0;0;1;0;0;0;0;0;3;0;0;0;1;1;0;0;0;0;1;0;0;0;0;0;0;0;0;0;0;0;0;0;1;0;0;0;0;0;0;0;0;0;0;1
HOXD13_M05837_1.94d.bed	0.13043478260869565	3	23	21294	1;0;1;0;0;0;0;0;1;0;0;0;0;0;0;0;0;0;0;0;0;0;0;1;0;0;0;0;0;0;0;1;0;1;0;0;0;0;0;0;0;0;0;1;0;0;0;0;0;1;0;0;0;0;0;0;0;0;0;0;0;0;0;0;1;1;0;0;0;0;0;0;0;0;0;0;0;0;0;1;0;1;0;0;0;0;0;0;0;1;0;0;0;0;0;0;0;0;0;0;0;0;0;0;0;0;0;0;1;0;0;0;0;0;3;0;0;0;1;1;0;0;0;0;1;0;0;0;0;0;0;0;0;0;0;0;0;0;1;0;0;0;0;0;0;0;0;0;0;1
HMX3_M05795_1.94d.bed	0.13043478260869565	3	23	21694	1;0;0;0;0;0;0;0;0;0;0;0;0;1;0;0;0;0;0;0;0;0;0;0;0;0;0;0;0;0;0;1;0;1;2;0;0;1;0;0;0;0;0;0;0;0;0;0;0;0;0;0;0;0;0;0;1;0;0;0;0;0;0;0;0;0;0;0;0;0;0;0;1;0;0;0;0;0;0;0;0;0;1;0;1;0;0;0;1;0;0;0;1;1;0;0;1;1;0;0;0;0;0;0;0;0;0;0;0;0;1;0;0;0;0;0;0;0;1;0;0;0;0;0;1;0;0;0;0;0;0;0;0;1;0;0;0;0;0;0;0;0;0;0;0;0;0;1;0;1
HNF1B_M05798_1.94d.bed	0.13043478260869565	6	46	26586	1;1;2;0;0;1;0;1;0;1;1;0;1;0;0;1;0;0;0;0;0;0;0;0;0;1;0;0;0;0;2;0;0;0;0;0;0;2;0;0;1;0;0;0;0;0;0;0;0;0;1;0;0;2;0;0;0;3;0;0;1;0;0;0;0;0;0;0;0;0;0;0;0;1;1;2;0;0;1;0;0;0;0;0;0;0;0;0;0;0;0;0;0;0;0;0;0;0;0;0;0;0;0;0;0;1;0;0;1;0;3;0;0;2;0;0;0;0;0;1;3;0;0;0;2;0;0;0;0;0;0;0;0;1;0;0;0;0;0;0;0;0;0;0;0;1;0;0;0;2
ZNF442_ZNF442.RCADE.bed	0.1301775147928994	44	338	57529	2;3;3;2;3;1;3;1;3;3;3;3;2;2;3;3;2;1;2;3;2;2;2;4;3;3;2;3;2;2;5;4;3;1;2;3;5;5;2;0;0;0;3;1;1;0;1;0;1;6;1;0;3;0;1;1;2;0;1;2;2;2;1;2;1;1;1;3;0;4;2;3;7;1;2;5;5;0;1;2;2;2;4;1;1;2;2;1;0;5;3;2;2;2;6;2;2;1;1;1;2;0;4;2;2;4;1;1;2;3;3;2;3;2;4;3;1;3;1;2;2;2;6;2;2;1;3;4;0;1;2;3;2;1;1;3;2;6;0;5;3;3;2;6;1;4;4;1;3;3
E2F8_M05638_1.94d.bed	0.13008130081300814	16	123	29556	3;0;1;2;0;0;0;0;0;1;0;1;0;0;0;0;1;2;2;0;1;2;1;1;3;0;1;1;1;0;1;1;2;0;1;0;0;2;0;1;0;0;2;0;1;2;1;1;1;0;0;3;2;1;0;0;2;1;1;1;0;1;0;1;1;0;1;1;2;2;0;1;0;2;0;0;3;0;0;0;2;1;1;1;0;0;0;1;1;0;1;0;0;0;1;0;0;4;1;0;1;1;2;0;1;0;0;0;1;1;0;1;0;1;0;3;1;2;0;0;2;1;2;1;2;0;1;1;1;2;0;1;0;1;0;0;1;0;1;0;0;2;0;0;1;2;1;0;2;2
ZNF331_ZNF331.RCADE.bed	0.13001083423618634	120	923	76073	8;6;3;1;9;7;7;3;1;5;4;4;6;3;3;7;3;8;9;5;5;5;7;5;10;7;7;6;7;6;3;10;6;9;6;8;5;5;3;8;5;8;8;1;6;7;10;5;6;9;10;9;12;15;5;8;2;8;9;2;8;10;8;3;6;6;10;10;6;7;8;8;12;6;4;5;12;8;4;6;5;13;5;8;6;8;12;4;7;4;7;6;8;6;8;10;6;7;7;4;8;13;6;5;8;3;1;6;4;3;8;2;9;6;7;4;5;5;5;10;2;3;2;8;3;6;4;2;2;4;2;3;5;5;7;5;8;7;2;6;5;3;4;5;10;2;4;4;9;9
ZNF37A_M10345_1.94d.bed	0.12927756653992395	272	2104	106654	14;6;7;14;6;14;7;13;15;11;4;14;8;9;9;11;12;11;12;12;13;17;11;19;15;12;17;13;13;17;11;17;10;13;17;14;13;15;10;25;13;22;12;19;16;11;16;18;22;20;17;17;14;18;19;11;14;15;20;14;22;18;19;19;15;29;14;18;24;19;13;20;19;22;12;14;11;18;15;16;20;15;26;8;13;18;24;22;21;16;20;15;12;18;24;12;14;14;21;11;10;9;12;9;12;23;17;14;12;12;8;17;10;11;5;13;14;14;21;19;9;9;5;14;13;18;10;11;16;12;8;6;9;11;8;8;9;7;12;11;14…
ATOH7_M09989_1.94d.bed	0.1285140562248996	32	249	37687	1;6;3;2;1;1;1;0;0;3;1;0;1;4;4;1;0;1;1;1;1;1;6;3;1;3;3;0;2;0;1;6;1;4;1;0;2;1;2;2;2;0;3;0;0;0;1;0;4;1;1;0;1;0;1;2;1;1;3;1;1;3;4;1;2;0;3;3;0;2;3;0;1;2;2;2;2;7;3;1;1;2;1;3;0;2;5;2;1;0;0;3;4;1;1;4;0;3;2;1;1;2;0;1;3;3;2;1;1;2;2;0;2;2;1;3;2;0;1;2;0;1;4;3;1;1;2;2;1;4;3;4;1;0;1;3;1;0;1;1;0;1;0;1;2;0;0;1;2;4
RORA_M06062_1.94d.bed	0.12844036697247707	14	109	31306	2;1;0;1;1;3;3;2;2;2;0;3;1;0;0;0;0;1;0;1;0;1;0;2;0;1;1;0;0;3;1;0;2;0;0;0;1;0;1;1;2;0;0;1;0;0;0;1;0;0;0;3;1;0;1;0;0;1;0;2;1;0;0;1;1;1;0;1;1;1;0;0;1;0;2;0;0;0;0;0;4;2;1;1;0;1;1;0;1;1;2;0;0;2;1;1;1;3;0;0;1;0;0;1;0;1;0;0;0;2;0;1;1;1;1;0;1;1;1;1;0;1;0;0;1;1;1;0;0;0;1;1;0;0;0;0;0;0;1;0;1;2;0;0;0;1;0;0;1;2
GLIS1_M08729_1.94d.bed	0.12840852751611304	259	2017	73864	17;12;10;12;10;11;9;12;5;7;9;6;7;8;2;16;20;13;12;11;8;12;9;4;9;11;12;14;12;10;8;17;19;15;18;19;10;14;11;7;13;15;16;19;13;13;19;22;23;11;13;18;25;22;23;24;13;17;19;8;15;23;17;22;22;16;20;16;12;14;19;12;25;18;21;13;15;10;22;15;16;18;14;16;18;17;16;15;18;21;14;22;21;11;11;16;14;16;16;21;17;14;17;16;17;6;11;16;20;15;18;13;13;9;10;17;13;19;12;14;12;14;6;13;12;7;7;8;9;9;10;8;15;11;5;5;4;7;8;6;11;4;10;8…
ZBTB49_M06234_1.94d.bed	0.12837837837837837	19	148	28854	2;0;2;0;2;0;0;2;1;0;1;2;2;0;0;0;0;0;1;1;0;0;1;0;0;1;0;3;0;1;2;0;0;0;0;2;0;2;1;1;1;2;0;0;2;0;1;1;2;1;0;2;2;1;1;3;2;2;0;1;2;0;0;1;1;0;1;2;0;2;0;2;1;3;2;0;0;0;2;1;2;2;1;2;0;3;1;0;3;2;1;2;2;4;4;1;1;0;1;2;1;2;2;0;0;1;1;1;0;0;1;0;0;1;2;1;1;0;0;0;0;1;0;1;0;1;1;0;2;2;1;2;1;2;2;1;2;0;0;1;0;1;0;0;0;1;1;0;0;2
ZNF791_ZNF791.MEME.bed	0.1282565130260521	64	499	44621	3;0;4;4;3;7;1;2;2;2;2;6;4;4;1;3;5;7;1;3;4;2;1;1;2;2;0;2;3;8;5;2;4;1;1;2;2;4;4;5;3;2;1;3;2;3;0;6;3;7;4;5;3;8;4;6;7;3;3;4;5;4;1;5;8;6;4;3;4;4;4;5;5;2;3;2;4;3;5;2;8;2;6;4;2;3;7;2;5;1;2;6;4;3;1;3;5;6;5;3;1;4;3;3;4;2;7;1;4;4;4;1;4;4;6;3;2;4;6;2;5;2;5;1;2;2;2;6;4;2;0;2;3;3;4;3;2;1;1;3;0;1;4;1;6;2;1;3;2;3
GLI4_M10337_1.94d.bed	0.1281198003327787	77	601	51533	6;3;4;4;5;4;0;3;9;4;4;6;1;3;3;4;2;1;3;11;3;4;5;3;4;4;0;6;4;2;7;2;1;4;5;3;4;3;2;4;5;3;2;2;2;4;4;6;7;7;6;3;8;5;7;3;11;4;4;6;6;5;3;8;7;2;4;2;2;7;6;5;4;7;6;3;4;2;9;7;7;2;3;5;8;3;4;4;6;5;12;2;3;4;3;0;10;5;4;4;7;4;1;2;1;4;4;5;1;3;1;5;2;3;3;2;4;6;2;1;2;6;5;3;3;5;2;2;7;1;0;1;1;8;5;4;3;2;4;3;3;2;2;4;2;7;4;2;0;4
ZNF684_M09385_1.94d.bed	0.128	48	375	44989	1;4;2;6;3;3;4;1;1;1;1;0;2;1;3;2;7;2;2;3;1;1;1;3;2;3;3;3;1;1;3;0;0;4;4;4;1;4;3;5;3;1;0;4;5;2;3;2;5;4;1;2;3;0;2;1;5;3;3;1;5;4;2;3;3;5;2;1;4;4;3;4;1;3;3;3;3;1;4;4;5;1;6;5;3;3;2;2;4;4;1;3;1;5;4;2;3;1;2;2;1;5;5;2;2;2;7;2;2;0;2;2;1;3;1;1;4;1;0;0;1;2;4;4;3;1;3;4;3;1;4;3;1;1;1;3;4;1;3;1;2;1;1;1;2;2;1;0;1;5
CLOCK_M08534_1.94d.bed	0.1276595744680851	30	235	32411	3;3;3;2;0;2;1;3;2;0;1;2;1;1;1;2;2;0;0;3;1;3;0;0;2;1;3;0;2;1;3;1;1;1;1;2;1;2;1;0;3;3;0;3;2;1;2;3;4;2;1;0;1;0;1;2;0;1;2;2;3;1;2;1;1;1;2;3;1;5;3;2;2;2;0;1;2;3;2;0;0;3;2;2;0;3;1;2;0;3;2;1;5;2;1;5;1;1;2;0;2;3;0;2;3;4;2;1;2;0;2;1;2;2;1;3;4;0;2;1;1;0;0;2;1;2;2;1;3;4;0;0;1;0;3;2;0;0;1;1;1;0;1;1;0;1;1;1;1;2
ZNF140_M09333_1.94d.bed	0.12745098039215685	13	102	30632	3;0;0;1;1;0;0;0;2;0;1;0;0;0;1;0;3;0;3;1;1;0;1;0;0;1;0;1;0;0;0;1;0;0;3;0;0;0;0;1;1;1;0;0;0;1;0;0;1;2;0;0;0;0;2;2;0;1;0;1;0;0;0;0;2;0;0;2;0;0;1;0;1;0;1;1;1;1;1;3;0;1;0;1;0;0;0;0;1;3;0;0;0;0;2;1;0;1;1;1;1;0;1;0;1;0;0;0;1;0;1;1;0;0;1;1;1;1;0;0;1;2;0;0;2;2;0;0;2;0;0;0;0;1;2;2;1;2;0;2;0;0;0;2;2;0;0;1;2;2
ZSCAN31_M10415_1.94d.bed	0.12735849056603774	27	212	40248	8;1;1;1;2;2;1;1;2;4;0;2;1;1;3;1;0;1;2;1;1;0;3;0;2;3;0;0;3;0;5;2;2;1;0;0;0;0;1;3;1;2;0;1;1;0;1;0;1;4;3;0;1;0;5;0;0;1;3;0;1;0;0;3;1;1;0;2;2;2;2;1;2;1;1;0;3;0;5;0;0;4;1;1;3;3;2;2;1;0;2;3;4;1;1;1;4;1;0;1;2;3;2;3;2;0;1;2;0;0;0;0;1;0;0;2;1;2;0;1;0;2;2;1;1;1;2;1;3;2;1;1;4;1;0;0;1;1;1;1;4;0;0;0;1;6;1;2;1;1
ZNF250_M09341_1.94d.bed	0.1270718232044199	69	543	48329	6;1;1;2;2;3;3;3;5;1;8;2;5;1;6;1;2;3;3;1;7;1;3;8;3;2;5;2;3;4;7;2;1;2;6;6;6;3;5;2;3;5;7;5;1;3;3;5;6;7;4;5;2;7;5;0;4;5;3;4;3;7;4;3;3;5;5;1;4;0;7;5;6;2;8;8;6;5;1;5;3;4;4;5;3;1;6;1;7;3;3;5;3;6;3;4;1;8;2;5;4;3;2;2;1;1;6;6;1;2;5;2;2;2;1;2;2;3;3;4;1;5;2;2;4;5;1;6;4;4;5;1;4;5;4;4;1;2;4;2;2;4;1;3;5;2;8;2;4;5
TBX2_M09205_1.94d.bed	0.12683823529411764	69	544	49273	5;2;4;5;4;0;8;2;3;4;5;2;3;4;4;3;1;4;4;2;5;3;2;2;3;2;7;3;3;3;5;3;2;2;3;7;4;4;3;4;8;4;7;2;4;3;3;5;4;4;4;2;4;4;3;3;4;4;1;3;4;7;6;9;4;6;8;3;5;4;7;9;5;2;2;0;3;3;4;8;5;6;3;3;2;3;1;4;3;2;2;6;5;4;4;4;7;4;2;3;2;3;3;5;1;6;7;3;2;4;3;1;5;3;5;6;4;1;4;1;3;2;2;3;5;3;3;1;6;0;5;5;3;4;4;1;5;1;0;5;4;2;3;2;3;2;3;0;3;4
ZNF708_ZNF708.RCADE.bed	0.12678936605316973	62	489	43943	9;1;1;4;3;4;3;4;3;3;5;3;1;6;2;1;4;4;3;4;1;3;3;1;2;4;5;3;2;0;3;3;2;7;4;4;3;5;1;4;4;3;6;6;6;5;1;2;5;3;3;5;3;6;4;2;6;7;2;4;2;4;3;5;3;5;4;2;4;4;7;3;6;1;6;6;4;4;3;5;2;4;0;2;4;4;5;6;4;7;3;5;7;8;3;2;5;1;1;2;2;2;0;4;0;0;3;3;3;1;2;1;2;6;4;3;2;2;3;4;3;4;3;2;1;5;3;1;2;0;2;2;3;2;3;1;1;2;5;2;2;2;2;5;2;1;3;3;3;4
ZBTB4_M06841_1.94d.bed	0.12640449438202248	45	356	31918	2;1;1;0;2;2;2;0;3;4;2;1;4;2;0;2;1;0;2;1;1;2;3;1;1;3;3;1;1;1;3;2;4;5;0;1;3;2;4;7;5;3;3;4;1;2;3;2;5;3;1;0;5;2;4;1;3;3;3;4;4;3;8;2;4;6;3;2;2;2;3;6;3;5;1;2;4;3;2;4;1;4;2;2;0;3;5;5;1;4;5;1;5;3;2;3;2;2;0;4;2;1;4;2;4;2;2;5;2;0;5;1;0;6;2;0;1;2;4;1;3;1;0;4;2;1;2;2;0;1;3;3;2;2;4;2;0;1;1;3;0;2;0;4;1;0;2;0;1;2
ESR1_M08629_1.94d.bed	0.12624584717607973	38	301	40143	5;1;0;3;2;0;0;1;0;9;4;2;3;2;0;6;1;2;0;6;6;1;0;3;0;4;0;2;3;4;3;4;0;4;0;1;3;2;2;3;2;2;2;0;0;8;0;3;2;2;1;2;1;0;1;1;0;0;2;5;1;2;0;0;0;4;0;2;2;0;2;0;1;0;4;2;0;5;3;0;9;7;0;6;6;1;1;3;0;0;2;12;1;0;0;2;4;0;4;4;0;0;3;3;0;7;2;1;2;2;0;1;2;7;2;4;0;2;2;0;0;0;2;0;0;3;0;0;0;4;0;3;0;2;4;2;4;0;0;2;3;4;2;0;4;0;2;1;0;2
ZNF214_M10443_1.94d.bed	0.1262135922330097	13	103	33986	1;0;2;1;2;2;0;0;1;1;1;2;0;1;0;1;3;0;0;0;0;1;3;0;1;1;0;0;1;0;3;0;0;1;1;3;0;0;0;0;0;0;1;0;0;1;1;0;0;0;0;1;2;2;0;3;0;1;0;1;1;1;0;1;0;0;0;1;0;2;2;0;1;0;0;0;1;0;1;0;2;1;1;0;0;3;1;0;0;1;0;1;0;1;0;0;1;1;1;0;2;0;0;0;0;0;0;0;0;1;0;0;0;1;0;0;0;1;1;0;1;1;0;1;0;1;0;0;0;1;2;1;3;0;0;0;0;1;0;0;2;2;1;1;2;1;1;1;0;2
ZNF134_M10355_1.94d.bed	0.12608695652173912	58	460	48926	4;2;4;2;7;0;1;3;4;6;2;1;2;4;3;2;2;3;2;7;1;2;3;1;1;0;5;4;4;3;1;4;1;2;3;2;6;3;3;3;3;3;2;3;4;7;2;3;4;1;2;1;3;6;7;3;5;7;2;5;4;4;4;4;4;4;3;3;3;6;5;2;5;0;4;3;2;6;2;4;6;2;5;4;3;3;1;3;3;2;4;5;6;4;1;2;3;3;6;4;3;4;3;4;2;2;3;5;0;3;4;1;0;1;2;4;1;2;2;5;7;2;0;2;6;7;6;3;2;4;1;1;1;4;3;1;2;2;1;3;3;3;1;1;1;1;1;2;5;4
ZNF736_ZNF736.RCADE.bed	0.12605042016806722	75	595	89853	9;4;6;9;6;8;1;4;0;3;2;2;3;1;2;3;5;0;5;5;2;3;5;2;6;3;5;3;4;4;2;5;4;2;10;6;6;9;5;3;9;4;7;5;6;4;6;7;4;6;4;3;6;6;1;4;4;4;4;7;5;3;3;7;7;5;2;1;6;4;5;2;11;5;6;3;6;5;5;5;3;3;5;2;4;3;9;2;8;3;2;5;7;3;1;3;11;7;4;3;4;7;6;4;3;3;3;5;3;6;4;4;1;7;3;1;3;1;4;6;2;1;2;0;0;4;3;3;2;2;4;1;3;8;3;1;1;2;1;4;1;0;3;3;2;3;0;2;1;2
ZNF445_ZNF445.MEME.bed	0.12598425196850394	16	127	32541	2;1;2;0;1;0;0;0;3;1;0;1;0;0;0;0;2;1;2;2;0;0;0;1;0;1;1;1;1;1;0;1;1;0;0;3;1;0;1;0;0;2;0;1;0;0;0;1;1;0;0;1;0;2;0;1;2;1;2;0;3;0;1;0;1;0;0;1;1;2;2;0;1;0;0;3;2;1;0;0;0;2;0;2;0;1;0;1;0;1;1;0;2;0;0;3;0;1;1;0;0;1;0;1;2;1;1;1;0;0;2;2;1;2;0;0;2;0;2;0;0;1;0;1;1;1;1;2;3;0;1;1;0;0;1;1;0;0;2;3;1;1;1;2;0;2;1;1;0;2
ZNF384_M09363_1.94d.bed	0.12585034013605442	37	294	43986	1;0;0;6;0;5;1;1;6;1;2;1;9;3;2;5;3;3;3;4;1;1;2;0;0;3;1;0;6;0;0;0;2;0;1;2;3;0;4;2;1;4;1;3;4;4;1;3;4;1;0;1;0;3;8;4;4;1;0;5;1;1;0;0;4;2;1;2;3;3;3;3;0;5;0;1;4;1;4;1;2;4;0;2;0;1;1;1;1;5;1;8;2;0;0;0;0;0;2;2;2;0;2;2;5;1;0;1;1;1;1;3;0;0;3;3;2;1;0;5;1;1;1;0;6;2;6;2;0;0;1;3;2;0;3;4;1;2;0;0;5;3;1;0;3;1;0;1;3;1
TEAD1_M06179_1.94d.bed	0.12571428571428572	22	175	37485	2;2;1;1;1;0;3;0;1;0;4;1;0;0;2;3;0;0;1;2;0;2;1;0;2;1;1;2;0;0;1;0;1;2;2;2;0;0;1;0;1;0;0;0;2;0;1;3;1;1;1;2;1;0;0;1;2;0;2;3;2;0;1;1;0;0;0;5;0;2;2;0;2;4;2;2;1;1;0;0;2;0;2;0;2;2;2;1;2;4;1;4;3;4;3;3;1;1;0;1;1;0;4;0;2;1;0;0;0;3;0;0;0;0;1;1;3;1;0;4;0;1;1;0;1;4;1;0;1;0;0;0;0;1;1;2;0;2;0;2;1;0;1;0;1;2;0;1;1;3
TEAD4_M06183_1.94d.bed	0.12571428571428572	22	175	37485	2;2;1;1;1;0;3;0;1;0;4;1;0;0;2;3;0;0;1;2;0;2;1;0;2;1;1;2;0;0;1;0;1;2;2;2;0;0;1;0;1;0;0;0;2;0;1;3;1;1;1;2;1;0;0;1;2;0;2;3;2;0;1;1;0;0;0;5;0;2;2;0;2;4;2;2;1;1;0;0;2;0;2;0;2;2;2;1;2;4;1;4;3;4;3;3;1;1;0;1;1;0;4;0;2;1;0;0;0;3;0;0;0;0;1;1;3;1;0;4;0;1;1;0;1;4;1;0;1;0;0;0;0;1;1;2;0;2;0;2;1;0;1;0;1;2;0;1;1;3
SNAI1_M09139_1.94d.bed	0.12557077625570776	55	438	43670	3;1;1;3;4;2;6;0;3;2;4;0;5;3;3;1;0;1;3;1;2;2;4;2;7;3;5;2;4;5;4;2;3;4;2;3;4;2;4;3;1;1;3;4;2;2;2;0;1;2;3;4;6;4;2;3;6;3;3;4;5;4;4;4;3;6;2;5;4;5;5;5;0;2;4;6;5;1;3;2;4;5;3;4;2;2;0;7;3;1;2;3;7;4;3;5;2;1;3;3;2;4;1;2;4;2;3;5;3;3;3;5;3;2;4;1;3;4;4;4;2;0;2;3;3;1;1;3;3;2;1;0;1;3;8;3;1;2;1;1;3;4;2;0;6;1;2;3;1;4
ZNF436_M10428_1.94d.bed	0.1254858411993337	226	1801	106261	20;8;8;13;16;11;8;7;12;12;7;7;9;13;9;10;14;7;14;14;12;17;7;9;7;18;8;14;14;10;12;11;10;11;7;21;7;8;8;15;10;13;18;8;11;12;7;11;16;14;13;12;12;19;12;18;12;18;13;19;15;10;6;34;10;8;15;13;15;17;13;17;10;11;19;14;15;10;20;13;12;18;11;19;15;17;12;14;25;12;10;13;11;22;19;19;11;14;8;12;9;15;9;7;9;14;13;7;12;10;12;10;11;7;6;7;11;7;13;8;15;9;10;15;11;13;10;8;9;14;13;11;7;10;13;12;8;16;9;7;9;4;7;9;8;12;7;12;…
NR6A1_M09009_1.94d.bed	0.1253731343283582	42	335	46970	1;2;6;3;3;4;4;1;0;0;1;3;2;5;1;1;2;2;3;5;2;1;2;1;1;3;2;1;1;1;2;3;2;2;0;0;4;2;0;1;4;1;2;2;8;1;1;1;3;3;2;1;1;3;5;4;1;1;2;3;2;4;2;1;4;2;3;4;2;2;4;2;5;2;0;1;2;2;3;2;6;4;0;5;1;0;1;3;2;7;2;0;5;3;3;2;2;0;2;1;2;2;0;3;2;2;0;2;1;2;0;4;4;2;1;1;5;3;1;0;3;0;3;6;3;0;3;2;3;1;2;1;4;1;3;1;4;2;2;3;0;3;1;1;3;1;6;1;1;6
DRGX_M05623_1.94d.bed	0.125	4	32	25994	1;2;0;1;0;0;0;0;2;0;0;0;1;0;0;1;0;0;0;1;2;0;0;1;0;0;0;0;1;0;0;0;0;1;0;0;0;0;0;0;0;2;0;0;0;0;0;0;0;1;1;0;0;0;0;0;0;1;0;0;0;0;1;0;0;1;0;0;1;0;1;0;0;0;0;0;0;0;0;0;0;1;0;0;0;0;0;1;0;0;0;0;0;0;0;0;0;0;0;0;0;0;0;0;0;0;0;0;0;0;0;0;0;0;0;0;0;0;1;0;0;1;0;0;0;0;0;0;1;0;0;0;0;0;0;0;0;0;0;1;0;0;0;1;0;0;0;0;0;1
SPI1_M06138_1.94d.bed	0.125	56	448	64920	5;5;5;4;2;4;4;2;2;3;4;3;0;1;7;3;2;3;2;2;3;4;5;2;4;1;3;4;2;2;2;2;4;3;2;1;5;2;1;1;1;1;6;2;3;2;3;0;7;3;2;1;2;3;3;3;3;6;1;5;5;6;7;4;4;3;4;3;7;1;3;3;3;5;6;2;3;6;3;3;2;2;5;6;2;2;2;3;4;0;3;1;6;2;1;5;4;4;3;5;2;0;3;4;2;2;4;4;2;3;3;2;3;2;2;4;4;3;1;2;3;5;3;2;4;0;3;4;3;3;2;0;2;0;4;0;5;0;1;9;1;1;1;1;5;2;2;5;4;4
IRF6_M08835_1.94d.bed	0.125	3	24	23759	1;0;0;1;0;0;0;1;0;0;0;0;1;2;0;1;0;0;2;0;0;0;0;0;0;0;2;0;0;0;0;0;0;0;0;1;0;0;0;0;0;0;0;0;0;0;0;0;0;0;0;0;0;0;0;0;0;0;0;0;1;0;0;0;0;0;0;0;0;0;0;0;0;0;0;0;0;0;0;0;2;0;0;0;0;0;0;0;0;0;0;0;0;1;0;0;0;0;0;0;0;0;0;1;0;0;0;0;0;0;0;0;1;0;0;0;0;1;0;0;0;0;0;0;0;0;0;0;0;0;0;0;0;0;0;0;0;0;0;0;0;0;0;0;1;2;0;0;0;1
NR4A1_M06696_1.94d.bed	0.125	25	200	38080	3;3;1;2;3;2;3;1;3;1;2;3;0;0;1;2;2;0;4;1;2;0;2;1;3;1;0;0;2;0;1;0;0;0;4;0;0;2;0;1;1;2;1;1;1;1;1;1;2;1;3;2;0;2;1;2;2;1;3;0;2;1;0;1;1;0;2;1;1;2;3;1;0;0;1;3;2;5;2;1;1;1;1;1;2;3;0;2;1;1;1;3;1;1;0;1;0;0;1;0;1;1;2;3;0;1;0;1;2;2;1;0;1;2;0;1;0;1;0;0;2;1;3;1;6;2;3;1;0;2;0;0;1;2;1;0;2;1;1;2;0;0;1;1;2;4;3;1;1;2
ZNF219_M06854_1.94d.bed	0.12453392990305742	501	4023	235094	27;25;34;19;22;33;26;27;30;28;26;28;19;24;19;25;22;22;32;23;17;31;22;28;37;33;26;24;23;28;27;28;38;26;26;26;15;22;26;23;25;32;28;38;28;33;35;27;34;26;19;30;37;31;26;28;38;31;27;23;33;24;28;22;35;33;38;28;45;33;23;34;26;29;32;27;19;31;28;33;41;55;28;22;28;27;29;37;32;33;32;31;22;21;17;23;32;27;29;17;28;29;28;22;24;19;23;26;24;23;28;25;20;19;16;23;31;33;33;18;17;25;17;28;24;26;21;36;14;21;27;21;29;…
ZNF124_ZNF124.RCADE.bed	0.12449799196787148	93	747	75794	8;10;6;7;9;4;2;4;4;6;5;4;10;3;7;6;3;7;5;5;5;7;7;6;3;3;3;3;1;1;4;8;7;8;3;8;2;5;4;8;2;1;6;2;8;1;4;8;9;1;6;3;6;10;5;6;9;2;6;5;5;3;3;13;5;9;5;7;5;6;8;6;6;8;8;7;7;4;4;1;7;7;2;6;2;3;5;6;4;9;4;4;6;5;4;2;4;2;11;7;5;5;3;4;4;6;1;5;2;3;7;4;4;6;3;4;6;5;3;4;4;3;3;3;2;2;4;3;7;1;4;3;7;6;4;6;7;6;7;4;4;6;6;2;3;1;4;7;6;6
ZNF266_ZNF266.RCADE.bed	0.12406015037593984	66	532	52659	2;0;6;5;4;4;3;2;4;4;3;5;1;2;3;6;5;2;7;5;2;4;2;2;3;5;3;0;4;5;2;5;1;1;5;4;1;3;6;1;7;2;4;6;4;2;2;2;2;4;5;5;5;3;7;2;3;2;2;6;3;14;4;4;4;4;8;5;7;3;8;2;7;4;4;3;2;6;2;5;4;1;6;5;2;6;2;4;4;3;1;3;6;3;2;1;3;4;7;4;5;3;2;3;1;3;3;3;4;2;1;4;4;2;3;3;6;2;3;3;5;3;2;4;3;4;4;3;1;4;0;3;3;4;2;4;2;3;5;4;6;4;0;1;2;3;5;1;5;4
ZNF75D_ZNF75D.RCADE.bed	0.12389380530973451	42	339	47342	3;5;2;3;2;1;1;1;3;2;1;1;2;0;2;1;3;3;1;1;1;2;1;1;3;3;0;3;0;1;1;4;4;2;1;3;5;1;3;0;2;1;1;1;3;2;5;5;2;0;2;1;3;6;4;3;1;6;2;3;4;3;0;4;1;3;2;5;3;4;4;1;4;2;2;0;6;1;3;5;1;1;1;2;5;1;3;4;5;1;0;4;1;1;3;1;1;4;2;3;1;4;2;1;3;5;1;1;2;2;3;1;1;1;2;6;3;1;5;1;3;1;5;1;1;0;3;2;2;1;1;2;2;3;3;4;0;1;4;3;4;0;0;1;1;1;7;1;3;1
ZNF596_M10405_1.94d.bed	0.12378915586866272	984	7949	580316	39;31;41;67;49;42;27;36;26;16;36;51;50;29;37;57;53;31;26;37;43;32;29;38;46;59;51;62;45;30;40;52;62;55;51;39;52;50;68;52;46;48;44;44;63;62;61;74;71;65;59;46;71;66;88;77;65;64;65;82;77;88;64;79;106;70;86;88;76;71;84;86;63;42;56;49;39;44;55;53;67;68;59;72;68;71;79;66;78;50;49;56;56;49;65;43;69;76;67;50;70;37;58;62;72;48;48;65;72;60;39;67;53;32;54;43;61;41;40;38;40;39;25;47;56;46;33;51;56;69;71;54;49…
RORA_M10286_1.94d.bed	0.12359550561797752	11	89	29298	2;0;1;0;2;2;0;0;0;1;2;2;1;2;0;1;0;1;0;1;0;0;0;0;0;2;1;0;0;1;0;0;0;0;2;0;1;0;1;1;1;1;0;1;0;1;1;1;0;1;1;0;0;0;1;1;0;0;0;0;0;0;1;1;1;0;0;0;0;1;0;1;2;2;0;1;1;0;0;1;0;0;1;0;0;2;0;0;0;2;1;0;2;0;1;1;2;0;1;1;0;0;1;0;0;0;0;1;0;0;1;0;1;0;0;0;0;0;1;2;0;2;1;0;1;0;0;1;2;0;2;0;0;0;1;2;2;1;0;0;1;0;0;0;0;0;0;0;0;2
NR2C2_M05948_1.94d.bed	0.12357414448669202	65	526	46493	3;3;1;5;1;2;2;4;3;3;4;2;3;1;1;1;2;0;2;2;5;4;5;3;0;3;2;4;4;3;5;3;4;4;2;2;4;4;1;4;3;5;4;7;4;1;5;5;3;6;5;6;3;8;10;5;7;11;8;2;4;3;3;2;2;6;7;1;6;5;1;2;7;3;4;5;4;6;3;5;5;5;2;1;3;6;4;6;6;6;11;9;6;2;2;5;2;4;3;3;0;3;2;4;6;4;5;2;2;5;1;5;1;2;2;3;5;3;4;2;2;3;4;1;1;1;4;2;2;1;4;6;2;3;2;2;1;5;2;5;1;3;0;4;3;3;2;1;2;3
NR1D1_M08991_1.94d.bed	0.12337662337662338	19	154	34380	1;2;0;2;0;1;3;2;4;2;3;0;0;3;2;2;0;0;3;1;2;1;1;1;1;1;1;2;0;1;1;1;1;0;0;1;0;2;0;1;0;2;0;2;0;4;0;2;0;1;1;0;0;1;0;0;1;0;1;1;1;0;2;2;0;1;1;0;0;1;0;1;1;2;0;2;1;1;1;3;2;2;0;1;0;1;0;2;1;2;0;1;4;1;1;0;2;0;0;2;2;0;1;1;2;3;1;2;0;1;2;1;1;1;0;1;1;2;3;1;0;1;0;0;1;2;0;0;0;3;1;2;1;1;0;0;0;0;0;1;0;2;1;0;1;0;0;0;1;2
NR1D1_M08989_1.94d.bed	0.12322274881516587	26	211	35820	2;3;1;3;2;1;2;2;6;2;3;2;0;4;1;1;3;0;3;4;2;0;1;2;1;3;0;3;0;2;1;4;0;0;0;1;0;2;0;1;0;1;0;1;1;3;2;2;0;1;2;0;0;3;1;1;2;0;1;0;1;0;0;2;0;1;2;3;0;2;0;1;1;2;0;1;0;1;2;3;3;4;0;2;0;1;0;2;2;3;0;2;4;2;1;1;2;3;0;2;3;1;0;1;3;3;1;1;0;2;2;1;1;1;0;1;2;3;2;3;0;2;0;2;0;1;0;0;2;4;2;3;0;0;0;1;2;0;0;2;1;2;1;0;1;1;0;1;2;4
ZBTB6_M06843_1.94d.bed	0.12290502793296089	44	358	41594	4;3;4;5;1;2;4;5;2;1;3;1;2;3;2;3;1;2;3;1;2;1;4;1;3;3;1;2;1;2;2;5;3;2;1;1;4;1;3;2;1;3;0;1;0;4;7;1;3;1;0;4;4;2;1;1;1;2;1;1;2;2;6;1;4;2;1;1;2;5;4;4;3;2;2;2;2;1;1;4;5;5;3;1;4;3;2;2;2;3;4;7;2;1;6;6;4;4;4;4;3;5;1;0;1;1;2;3;3;2;1;2;0;0;5;1;4;1;0;0;1;1;4;0;1;3;3;7;2;1;2;1;0;1;4;2;2;1;1;5;4;5;2;3;0;3;1;1;2;2
NFIX_M05942_1.94d.bed	0.12289156626506025	51	415	45590	2;2;0;6;3;3;1;2;3;1;1;2;1;3;1;2;4;2;0;2;0;0;0;3;0;5;8;3;2;2;1;4;5;2;2;0;4;4;0;1;6;2;5;4;2;3;3;5;1;1;0;0;1;2;0;4;12;7;1;4;4;3;2;1;4;4;11;0;1;1;4;3;5;2;5;4;2;3;3;1;2;5;7;0;6;4;3;4;0;1;4;3;5;2;3;3;3;6;0;1;2;5;1;9;0;2;2;6;2;2;1;6;4;6;1;4;4;1;2;1;0;1;0;8;3;3;5;0;0;2;2;0;0;2;1;4;2;2;0;1;8;0;5;4;2;5;2;5;5;6
GLI2_M05763_1.94d.bed	0.12280701754385964	63	513	45023	3;1;1;1;2;1;1;5;0;1;2;4;3;1;3;4;1;4;3;2;2;2;2;0;3;5;4;4;1;5;4;0;7;4;5;4;1;5;3;1;5;3;2;8;5;3;3;4;8;3;2;4;4;3;4;1;2;9;5;5;7;5;5;3;6;7;2;3;5;3;4;1;1;4;3;2;6;8;9;2;7;3;3;3;10;4;5;4;6;1;3;5;5;2;0;1;4;6;7;4;4;8;1;10;5;5;3;3;0;4;3;4;4;4;1;2;4;2;4;5;4;3;4;4;1;0;5;3;2;4;4;2;3;4;2;1;2;4;3;3;3;1;2;1;2;2;4;2;1;3
ZSCAN31_M09357_1.94d.bed	0.12280701754385964	21	171	32283	2;2;1;2;3;2;1;0;1;2;1;0;1;1;3;0;1;0;0;1;0;1;1;2;1;0;0;0;2;0;1;4;0;1;1;1;0;1;2;1;2;1;0;1;1;1;1;0;1;3;1;2;0;0;2;0;1;1;3;1;2;0;3;2;2;3;0;0;0;2;1;2;0;0;2;3;1;0;4;2;1;2;2;1;2;3;2;1;2;0;1;0;1;1;0;2;1;3;1;0;2;2;2;1;4;2;3;1;0;1;0;1;0;1;2;2;1;4;4;0;0;1;0;1;1;0;0;1;0;0;0;0;0;1;0;1;2;2;0;0;1;0;0;0;0;2;0;1;1;2
ZNF880_ZNF880.RCADE.bed	0.12273540707377395	6104	49733	2384742	262;215;236;269;233;277;236;250;237;227;211;238;234;214;227;210;266;279;273;247;309;259;262;240;300;307;350;319;272;329;343;339;313;346;357;281;288;343;347;381;384;410;377;364;303;348;433;421;466;390;381;359;410;464;412;418;394;411;412;414;547;537;452;500;538;524;477;455;456;399;397;338;334;354;309;307;289;332;311;403;455;435;437;450;475;539;505;414;435;437;424;464;534;378;405;440;358;416;348;424…
ZNF324B_ZNF324B.RCADE.bed	0.1225296442687747	62	506	53198	2;1;0;4;3;3;1;4;2;3;5;4;5;2;6;2;2;1;3;3;2;1;8;5;4;1;4;8;3;0;4;3;0;2;6;4;4;3;1;7;0;0;4;5;5;3;2;4;4;6;2;4;6;4;6;2;4;2;6;4;7;8;1;3;7;5;10;6;4;7;2;1;1;3;4;7;3;2;5;7;3;4;3;4;4;1;4;2;4;6;3;7;8;5;5;6;3;8;5;0;6;2;5;2;2;0;2;3;1;3;1;1;0;2;2;5;1;4;1;1;1;3;3;1;2;1;4;4;3;1;1;5;4;3;4;6;2;3;5;3;3;3;2;1;3;2;4;2;2;3
IRX2_M05856_1.94d.bed	0.12244897959183673	6	49	27764	1;0;0;0;0;0;2;0;0;0;1;0;0;0;0;0;1;0;0;0;0;0;1;0;0;1;0;0;1;0;0;0;0;0;1;0;0;0;0;1;0;0;1;0;0;0;0;0;0;0;1;0;0;0;0;0;0;0;0;1;2;0;0;0;0;0;0;0;0;0;0;0;1;1;0;0;0;1;0;0;1;0;0;0;1;1;0;0;0;0;3;2;1;1;0;0;0;0;0;0;0;0;0;0;0;0;0;0;1;0;1;0;0;0;0;0;0;0;1;1;0;1;1;0;0;0;1;0;0;0;1;1;0;0;0;0;0;0;1;0;1;0;0;1;1;1;0;3;0;3
NR2F1_M05951_1.94d.bed	0.12241379310344827	71	580	49678	4;4;2;4;1;3;2;3;3;4;3;3;4;1;1;2;3;0;4;3;3;4;5;2;1;4;0;3;5;3;5;4;4;4;2;3;4;3;2;4;3;5;5;7;5;2;8;6;5;9;6;8;6;8;12;4;9;11;11;2;2;4;4;3;2;6;7;2;5;4;1;3;6;4;3;6;5;7;5;6;5;6;3;1;2;4;4;6;6;5;12;8;8;2;5;6;3;4;4;3;1;2;3;3;7;5;6;2;3;6;2;6;2;2;2;3;5;3;3;3;3;2;4;1;2;1;3;2;1;2;5;5;1;4;1;2;2;3;3;4;1;4;1;4;3;3;3;2;2;3
PLAG1_M02715_1.94d.bed	0.12236665172568355	273	2231	106027	14;8;10;9;17;12;13;11;9;7;12;14;7;9;11;9;14;6;17;10;16;16;15;10;14;12;14;14;19;9;15;11;20;15;15;17;13;14;14;22;17;13;13;20;13;15;13;19;13;15;19;16;13;20;30;12;15;20;17;11;17;27;26;26;26;27;19;23;21;19;13;16;14;16;14;13;20;19;16;18;17;21;22;23;17;25;23;15;32;25;17;21;18;18;17;18;13;11;22;13;14;15;21;15;26;15;16;14;16;15;19;10;13;12;18;11;14;13;20;3;18;6;13;13;16;9;9;11;2;11;11;7;6;15;10;15;17;10;9…
EBF1_M05639_1.94d.bed	0.12234042553191489	46	376	46822	3;2;2;4;4;1;1;2;4;1;3;2;1;0;0;0;8;1;1;1;1;5;3;2;4;4;7;2;2;2;3;2;0;0;1;3;4;6;0;4;4;0;3;5;0;2;5;1;3;2;4;5;3;1;2;3;3;2;1;1;3;2;4;2;3;4;2;2;4;0;0;6;3;5;1;3;5;3;5;0;2;2;4;3;2;2;3;6;5;0;2;2;1;1;2;4;1;1;1;4;4;2;1;1;4;5;1;4;2;2;3;7;5;1;1;5;0;4;3;0;5;1;4;4;0;3;5;0;2;7;0;3;0;1;0;0;2;0;3;1;3;4;2;2;5;2;0;2;3;5
ZSCAN4_M09417_1.94d.bed	0.12166172106824925	41	337	42984	2;3;5;1;4;2;2;4;2;2;2;1;2;1;2;1;1;7;6;1;2;2;3;3;7;3;2;4;3;1;3;3;3;2;3;2;4;1;1;1;2;4;0;2;0;1;1;1;1;3;3;4;2;1;2;0;2;4;3;1;3;1;2;2;3;3;1;1;2;6;0;1;2;1;2;7;2;1;2;1;3;5;4;0;3;1;2;1;0;2;2;4;2;2;2;1;3;3;2;2;4;3;3;2;1;4;5;1;3;2;2;2;3;1;1;3;1;1;2;3;3;2;3;2;1;2;4;2;2;1;1;4;4;2;2;1;5;3;2;3;1;1;1;0;3;2;1;1;1;1
NR1I2_M07567_1.94d.bed	0.12135922330097088	25	206	32757	2;0;1;0;0;0;0;1;1;2;3;0;2;1;1;2;0;1;0;2;1;2;2;2;0;1;0;0;1;1;3;2;2;1;0;2;4;2;0;3;1;4;0;2;1;0;3;3;0;3;1;2;1;1;0;2;1;2;2;2;1;2;2;1;1;1;0;0;2;2;1;1;2;2;3;0;3;1;1;0;2;2;1;3;4;2;1;3;0;1;1;0;3;1;0;0;0;3;3;1;1;2;1;0;0;1;5;0;1;0;1;4;1;3;4;3;0;2;1;2;1;2;1;1;2;2;3;2;2;1;2;0;1;3;1;1;1;0;0;1;2;4;0;0;0;0;2;0;0;2
FIGLA_M05705_1.94d.bed	0.12121212121212122	16	132	36986	2;1;4;0;0;0;0;0;1;0;0;1;1;3;4;1;0;0;0;0;1;1;0;0;0;1;3;0;0;0;2;2;0;2;2;2;2;1;1;1;2;2;1;2;2;0;0;0;3;1;0;1;0;1;2;1;0;0;0;1;1;1;0;0;1;1;1;0;1;2;0;0;0;2;2;0;0;3;2;1;0;1;1;0;1;3;0;1;0;0;0;1;0;0;1;1;0;0;1;0;2;1;2;0;0;1;0;0;1;0;1;2;1;1;0;1;1;2;2;1;1;0;1;0;0;1;3;1;2;0;2;0;2;0;2;0;0;0;1;2;0;2;0;0;1;0;0;1;0;3
CDC5L_M06466_1.94d.bed	0.12121212121212122	4	33	25486	1;0;0;0;0;0;1;0;0;1;0;0;0;0;0;0;0;2;0;0;0;0;0;0;0;2;0;1;0;0;1;0;0;0;1;0;0;0;0;1;0;0;0;0;0;0;0;0;0;0;0;0;1;0;0;0;0;0;0;0;0;0;0;0;0;1;0;0;0;0;0;1;0;0;0;0;1;0;0;0;1;0;0;0;0;0;0;0;0;0;1;1;0;0;0;0;0;0;0;0;0;2;0;1;0;0;0;1;0;1;2;0;0;0;0;0;1;1;0;0;0;1;0;0;0;1;1;0;0;1;0;0;0;0;0;0;0;0;0;0;0;0;0;0;0;0;0;0;0;1
ZNF540_ZNF540.MEME.bed	0.12121212121212122	4	33	30422	1;0;0;0;0;1;0;0;0;0;0;1;0;1;0;1;2;0;0;0;0;1;1;0;0;1;0;1;0;0;0;0;0;3;0;0;0;0;0;0;0;0;0;0;0;0;0;0;0;0;0;1;0;0;0;0;0;0;0;0;0;0;0;0;0;2;0;0;0;0;0;0;1;0;0;0;0;0;0;0;1;0;0;1;0;0;0;0;0;0;1;0;0;0;0;0;0;1;0;1;0;1;0;1;0;0;0;0;0;0;0;0;0;1;2;0;0;0;0;0;0;0;0;0;0;0;0;0;0;0;0;0;1;0;0;0;0;0;0;0;0;0;0;0;1;0;1;0;0;1
ZNF35_M10404_1.94d.bed	0.12116182572614108	146	1205	113170	12;8;11;12;8;9;10;12;10;10;11;8;14;9;10;7;12;10;11;12;9;10;8;8;8;10;6;6;6;4;8;6;12;8;5;8;4;9;8;8;3;11;9;4;6;8;8;1;6;12;7;5;3;5;4;10;10;8;9;9;11;9;12;9;8;7;11;8;14;3;14;8;10;12;12;9;7;7;10;11;8;4;7;5;6;9;13;10;9;10;6;10;9;6;6;10;7;7;18;7;5;5;4;5;6;7;11;13;12;6;4;2;5;12;10;3;6;9;2;7;2;3;6;7;4;5;6;10;12;6;13;7;7;9;8;9;4;8;7;8;6;7;7;2;8;3;10;9;10;13
POU3F2_M10279_1.94d.bed	0.12087912087912088	11	91	40902	2;0;2;1;1;1;0;2;0;0;1;1;0;1;1;0;0;1;0;0;1;0;0;0;0;1;1;0;1;1;0;0;0;0;0;0;0;0;0;1;0;0;1;0;1;0;1;1;1;1;1;0;0;1;0;0;0;1;2;0;0;0;1;0;1;0;0;1;0;1;1;1;1;0;1;1;0;0;1;1;0;1;0;0;2;0;1;0;0;2;0;0;0;1;0;1;1;1;1;0;1;2;0;1;0;5;0;0;0;0;0;0;1;0;0;1;0;4;2;1;2;3;0;0;1;0;0;1;0;2;0;0;0;0;1;0;0;0;2;0;1;0;1;1;0;1;2;0;0;1
FOXD3_M08675_1.94d.bed	0.12025316455696203	19	158	36678	1;1;3;1;0;0;2;0;3;0;0;1;1;0;0;1;1;0;2;0;2;1;0;3;2;1;1;3;2;0;4;1;2;0;0;1;1;1;2;0;1;1;1;1;1;1;1;1;2;1;0;3;0;1;2;2;0;1;3;1;1;0;1;0;0;1;1;1;3;1;4;1;0;1;0;0;1;1;1;0;1;2;3;0;0;1;1;2;0;0;1;0;1;0;0;1;1;1;1;2;1;1;1;0;1;1;0;2;0;1;0;3;3;0;2;0;0;3;0;1;0;0;0;2;2;2;1;3;0;0;2;1;2;1;2;1;0;0;0;3;0;0;0;2;1;0;2;2;2;2
ZIK1_ZIK1.RCADE.bed	0.12025316455696203	57	474	66572	7;4;2;5;3;5;3;3;7;3;3;2;5;2;2;4;3;2;3;0;5;3;1;1;2;4;2;5;1;2;2;6;4;4;2;6;2;3;4;4;2;3;5;1;2;2;2;2;1;6;1;6;1;5;5;4;9;3;4;4;3;1;4;3;2;5;0;5;7;5;4;1;2;3;6;1;3;4;5;5;3;2;1;2;1;1;5;7;5;3;5;1;3;3;6;3;5;3;2;1;3;3;1;1;5;5;3;3;3;0;5;3;2;2;3;6;2;1;2;4;2;2;3;2;2;4;1;1;4;5;1;2;2;5;5;4;4;1;4;5;3;1;2;1;4;5;1;4;1;5
ZNF805_ZNF805.RCADE.bed	0.12017640573318633	109	907	88085	6;5;3;4;6;8;4;5;6;2;8;8;7;7;4;7;4;7;5;8;5;5;3;3;9;8;7;8;6;6;2;11;8;6;5;8;7;11;7;9;3;7;6;4;7;7;5;6;7;7;5;6;3;5;7;4;9;6;10;6;5;7;5;8;7;1;8;8;8;5;7;10;10;7;12;5;3;6;7;8;6;2;8;4;5;5;5;9;7;7;1;10;5;7;10;9;10;2;4;3;11;8;4;4;7;7;5;4;1;4;6;6;6;3;8;7;6;9;3;3;6;2;6;4;8;3;6;8;5;5;10;6;5;5;2;6;8;7;6;5;2;7;8;4;5;7;5;5;11;3
FOXH1_M03020_1.94d.bed	0.12	12	100	27436	1;0;0;1;0;1;2;1;1;1;1;1;1;0;1;1;2;1;0;1;0;0;1;2;0;1;0;0;0;0;1;1;3;0;0;0;0;1;0;2;0;2;0;0;1;2;0;2;1;1;1;1;0;0;0;1;0;1;0;0;0;1;1;0;1;0;0;0;2;0;0;1;1;0;1;1;0;0;1;1;0;2;1;0;1;0;0;0;0;0;1;0;0;0;0;0;0;1;3;0;1;0;0;0;1;0;0;1;1;2;1;0;0;0;0;0;1;0;1;1;0;1;1;2;0;2;0;1;1;0;0;0;1;0;2;2;0;1;1;2;2;0;0;0;2;0;2;0;3;1
ZNF280A_M10358_1.94d.bed	0.11969111969111969	31	259	55282	3;3;1;0;3;2;1;2;2;0;1;1;2;0;2;1;2;2;1;4;1;0;1;0;0;1;0;0;0;3;2;0;2;2;3;3;2;2;4;1;1;0;5;1;3;1;4;3;3;2;4;3;0;2;1;2;1;1;0;4;2;1;1;3;0;4;0;3;1;0;2;3;2;0;4;0;4;1;2;1;3;1;2;1;3;3;2;2;2;0;2;4;1;2;1;3;3;2;0;2;2;1;2;1;3;1;2;1;3;1;2;3;6;0;3;1;1;4;2;2;1;2;2;1;1;3;2;0;0;2;3;1;0;0;4;0;1;0;1;3;1;0;2;2;2;0;1;3;1;4
BBX_M08506_1.94d.bed	0.11956521739130435	11	92	26576	2;2;0;0;0;2;3;0;2;4;0;0;2;0;0;0;2;0;0;0;0;2;0;0;0;0;0;0;2;0;0;2;0;2;0;0;0;0;0;1;4;0;0;0;0;0;0;0;0;0;0;0;0;2;2;0;2;2;2;0;0;0;0;0;0;0;0;2;0;0;0;0;0;4;0;0;0;0;0;0;0;4;0;0;0;0;2;2;0;0;0;0;2;0;0;0;0;0;2;0;0;0;0;0;0;0;2;0;0;0;2;0;0;0;0;0;0;0;0;0;0;4;0;2;0;0;0;4;2;0;0;0;2;0;2;0;0;2;0;0;0;2;0;0;0;2;2;1;0;2
ZNF432_ZNF432.RCADE.bed	0.11953508660841178	8495	71067	3998567	381;349;380;414;395;440;350;332;340;328;375;326;351;329;336;330;366;348;406;392;400;356;344;354;415;426;457;456;431;470;440;437;497;497;455;443;419;471;562;536;539;536;545;480;511;527;622;623;578;545;550;539;578;670;622;594;539;552;552;639;703;665;647;677;735;667;675;623;598;564;550;496;484;437;439;419;427;465;470;568;571;622;594;552;678;684;636;631;544;580;593;613;605;533;588;590;563;603;575;582…
ZNF135_M10312_1.94d.bed	0.11943793911007025	51	427	50828	4;1;3;1;5;1;2;3;2;1;2;1;4;3;4;1;1;2;3;2;4;1;1;3;1;2;1;5;3;4;1;3;1;2;6;3;1;2;4;2;2;3;2;0;2;2;3;1;6;4;4;4;3;0;3;1;3;4;5;2;4;7;6;3;4;5;9;2;2;2;0;2;1;5;3;8;8;2;2;1;5;0;8;5;7;1;5;1;10;7;2;3;4;4;2;4;4;6;1;5;2;4;4;2;3;2;4;3;3;2;1;5;6;3;1;1;2;1;1;1;3;2;2;3;1;2;3;3;3;1;1;2;3;2;4;3;0;3;3;3;2;1;0;3;1;0;3;5;1;2
HSF1_M08813_1.94d.bed	0.11891891891891893	22	185	33412	2;0;1;0;1;1;2;2;0;1;3;0;0;1;1;1;2;1;0;0;0;1;0;0;1;0;2;3;2;0;1;2;1;1;3;0;1;3;2;1;0;2;0;1;3;2;3;1;0;1;0;1;1;2;2;2;1;1;1;0;1;2;2;2;1;2;2;0;3;3;1;1;2;1;1;0;1;2;2;1;0;2;1;0;2;3;1;2;2;1;1;1;2;1;2;2;2;1;0;0;1;1;0;1;3;1;0;0;5;2;0;1;0;0;0;2;2;2;2;1;4;1;0;2;2;0;2;0;1;1;2;1;2;0;1;3;0;2;1;1;0;2;3;0;1;0;0;2;2;1
ZNF562_ZNF562.MEME.bed	0.11842105263157894	18	152	36425	1;3;1;0;1;2;5;1;0;1;0;0;3;2;3;2;1;0;1;1;2;0;0;2;0;1;2;0;1;1;2;2;0;0;0;1;0;2;2;2;0;1;1;2;1;0;1;1;0;2;0;0;0;1;1;0;1;0;1;1;1;1;1;0;0;0;4;1;0;1;1;1;3;0;2;1;1;0;1;0;0;1;1;1;4;0;2;2;3;2;1;1;1;0;0;0;1;0;0;2;2;0;1;1;1;3;1;2;0;4;1;1;2;1;1;1;2;0;0;0;1;1;1;2;1;0;0;0;2;1;1;1;0;1;1;0;1;0;2;2;1;1;0;1;1;0;0;0;1;1
ARX_M05566_1.94d.bed	0.11842105263157894	9	76	33434	2;1;1;0;0;2;1;1;1;0;1;0;1;1;1;0;1;2;3;0;1;0;0;0;0;0;0;0;0;1;1;0;0;0;0;2;0;1;1;0;0;0;1;1;0;1;0;1;0;0;1;0;0;1;0;0;1;1;1;0;0;0;0;0;0;0;1;0;3;1;0;2;1;1;0;0;0;0;0;0;0;0;0;0;0;0;1;0;0;0;1;0;0;0;0;0;1;0;0;1;0;0;1;1;1;0;0;0;0;0;0;0;0;1;0;0;0;0;2;0;0;0;1;2;0;0;0;0;1;0;0;2;2;0;0;0;1;0;1;0;1;2;0;2;0;0;0;2;1;3
ZNF254_ZNF254.RCADE.bed	0.11839708561020036	65	549	57505	5;4;3;4;3;0;4;1;3;3;1;4;6;2;1;3;3;0;2;1;4;3;7;5;2;4;7;1;9;4;3;2;3;2;5;6;5;3;5;3;2;5;4;1;6;3;2;4;2;5;5;4;4;3;5;3;5;1;5;2;1;5;6;3;13;2;4;6;4;2;5;6;7;3;3;4;7;3;4;5;1;2;5;2;2;6;4;5;4;2;1;3;4;4;0;3;5;2;1;4;5;5;5;6;7;5;7;4;4;4;2;3;5;4;5;2;5;7;1;4;2;5;0;7;5;6;1;3;2;3;2;4;4;1;3;4;0;3;1;7;0;7;3;3;3;4;4;4;3;4
RBAK_M09331_1.94d.bed	0.11811023622047244	15	127	32473	1;0;4;0;1;0;1;0;2;1;0;1;2;1;1;1;1;0;1;1;0;1;1;1;1;1;0;0;0;2;1;0;0;2;1;2;3;0;0;1;0;0;1;0;0;0;0;0;2;1;2;1;0;0;1;0;0;3;0;0;0;3;0;1;0;1;2;0;2;0;2;1;1;2;1;0;0;3;0;0;1;0;0;2;0;1;2;0;0;1;0;2;0;2;1;1;0;2;0;0;2;0;1;3;2;0;1;0;1;0;2;0;1;0;2;0;0;2;2;1;0;0;2;2;0;1;3;0;0;2;1;0;0;1;1;1;2;0;1;0;0;0;0;1;0;1;1;1;3;1
CENPB_M05595_1.94d.bed	0.11764705882352941	8	68	248635	1;0;0;0;0;0;0;0;0;0;2;0;1;0;0;1;0;0;0;2;0;1;0;0;0;0;1;0;0;1;0;0;1;0;0;0;1;0;0;0;1;0;0;0;1;0;1;1;0;0;0;1;1;0;1;0;0;0;0;0;0;0;0;1;1;1;0;0;0;1;0;0;0;1;0;0;1;1;0;1;0;0;0;1;0;0;1;0;0;1;0;1;0;1;3;1;2;1;0;0;1;0;1;0;1;0;0;0;0;0;0;1;1;0;1;0;1;2;2;0;0;0;0;0;0;0;0;0;0;0;0;1;4;0;1;0;0;2;0;1;1;0;2;2;1;0;0;0;0;2
CDC5L_M03776_1.94d.bed	0.11764705882352941	4	34	25156	1;1;0;1;0;0;1;0;0;0;0;0;1;0;0;0;0;0;0;0;0;0;0;0;0;1;0;0;0;0;0;0;0;0;0;0;0;1;0;1;0;0;1;0;1;0;0;0;0;0;1;0;0;0;0;0;1;0;0;0;0;0;1;0;0;0;0;1;0;0;0;0;0;0;1;0;0;0;0;0;0;0;1;1;1;0;0;1;0;0;0;0;1;0;0;1;0;0;0;0;0;0;0;0;0;1;0;0;0;0;1;0;0;0;0;0;0;0;1;2;0;0;1;1;0;1;0;0;0;0;0;0;1;0;0;0;0;0;0;0;0;0;0;1;0;0;0;0;1;1
HNF1A_M05796_1.94d.bed	0.11764705882352941	6	51	27093	1;1;0;3;0;0;1;0;1;0;1;1;0;1;0;0;1;0;0;0;0;0;0;0;0;1;1;0;0;0;0;2;0;0;1;0;0;0;2;0;1;0;0;0;0;0;0;0;0;0;1;0;0;2;0;0;0;2;0;0;1;0;0;0;0;0;0;0;0;0;0;0;0;2;2;0;0;1;0;0;0;0;0;0;0;0;0;0;0;0;0;1;0;0;0;0;0;0;0;0;0;0;0;1;0;0;0;1;4;0;0;0;2;0;0;0;0;1;1;2;0;0;2;0;0;0;0;0;0;0;0;2;0;0;0;0;0;0;0;0;0;0;0;1;0;0;0;1;0;1
ZNF85_M10363_1.94d.bed	0.11764705882352941	22	187	39202	3;1;0;0;2;1;2;0;2;5;1;1;3;1;2;2;3;0;0;3;0;1;1;0;0;1;1;2;1;0;1;2;1;1;0;0;1;3;1;1;0;2;0;1;4;1;0;3;2;0;0;0;1;0;0;1;0;2;3;1;0;1;0;2;1;0;3;0;0;0;2;2;4;2;1;0;0;1;0;1;1;5;1;2;2;2;2;1;1;2;2;2;2;0;1;2;1;0;4;3;0;2;1;1;0;0;0;3;2;1;3;0;2;4;0;0;2;1;2;1;1;0;1;1;2;0;2;0;0;2;0;2;1;0;1;1;0;1;0;6;1;0;1;1;1;3;0;1;3;2
KLF17_M08880_1.94d.bed	0.11751538891997762	210	1787	94759	7;5;12;17;5;5;10;8;5;11;8;10;14;8;9;8;7;12;13;12;8;16;14;13;18;8;12;11;7;8;14;7;12;6;10;14;16;20;13;8;11;9;10;16;14;10;16;18;16;9;9;13;14;19;9;13;14;13;11;25;15;17;14;16;18;15;17;12;15;19;16;10;11;14;12;11;14;18;13;9;13;17;11;12;17;13;18;19;24;21;13;13;22;13;10;10;13;12;9;16;17;8;13;25;22;5;8;9;10;9;15;13;11;9;11;7;13;13;11;7;16;4;10;10;13;7;10;13;9;14;19;10;7;10;10;8;6;8;6;10;5;10;7;2;5;10;12;9;…
ZFP3_M10419_1.94d.bed	0.11731843575418995	42	358	42470	2;4;0;3;0;2;2;1;2;2;1;1;3;3;2;1;4;3;2;2;2;2;6;3;5;1;2;3;0;3;5;4;3;1;1;3;0;3;2;5;2;1;3;1;3;3;4;1;2;4;4;3;3;2;1;1;1;7;3;2;0;4;4;1;3;1;3;3;7;3;4;0;4;2;2;2;2;2;3;2;1;2;3;2;3;3;4;2;1;3;2;3;2;1;2;5;1;4;2;4;2;4;2;3;2;2;0;0;4;2;7;1;0;3;2;1;2;2;0;3;1;2;6;1;1;2;2;4;0;1;0;4;1;3;2;2;4;3;2;2;2;0;4;3;4;3;0;3;2;4
NR2F6_M05957_1.94d.bed	0.1171003717472119	63	538	47734	3;3;3;2;1;2;4;3;3;5;2;2;2;2;1;1;1;0;3;4;3;1;5;2;1;2;1;2;8;4;4;4;3;4;3;3;3;4;1;5;3;5;5;6;4;2;6;6;3;6;6;9;5;8;11;5;7;11;10;3;3;4;2;2;2;7;7;2;3;3;1;4;5;3;3;5;5;8;4;5;4;6;1;1;2;4;4;6;6;5;11;8;7;1;4;4;3;4;4;4;0;3;2;4;7;5;6;3;4;5;2;5;2;2;2;1;5;3;4;1;2;3;2;1;1;1;2;2;2;2;2;5;1;4;1;1;2;4;3;5;1;5;0;5;3;2;3;2;3;3
NKX2-1_M08976_1.94d.bed	0.11702127659574468	11	94	29472	1;0;0;3;0;0;1;0;2;1;1;2;1;1;1;1;1;2;0;0;0;0;0;0;0;0;3;0;0;0;1;0;1;1;1;1;0;0;1;0;2;0;0;0;1;1;2;0;0;0;1;1;0;0;1;1;0;1;2;0;1;1;0;1;0;0;1;1;1;0;2;0;1;1;0;1;1;0;0;0;0;1;0;0;1;1;1;0;0;1;0;0;1;0;0;2;0;0;0;1;0;1;1;0;0;1;1;1;0;2;0;1;0;1;0;0;0;1;3;0;1;0;0;2;1;0;0;2;0;1;0;0;2;0;3;0;0;0;3;0;1;1;0;0;1;0;0;0;0;1
PPARA_M09921_1.94d.bed	0.11683168316831684	59	505	45660	2;3;3;4;1;2;2;5;3;4;4;1;3;2;1;1;2;0;2;2;6;3;5;2;0;2;2;4;2;3;3;3;4;3;2;1;4;4;4;4;3;5;4;6;4;2;3;6;4;7;4;7;3;8;10;5;7;10;8;1;2;3;2;2;2;6;8;1;4;4;1;4;5;3;4;5;3;6;3;4;5;5;1;2;3;6;4;7;7;5;10;10;6;2;2;5;3;4;3;3;0;2;1;3;5;4;5;2;2;5;0;5;1;1;2;3;5;3;4;2;1;3;3;1;1;1;4;2;1;1;4;6;2;4;2;1;1;5;3;5;1;3;0;4;2;2;1;1;2;2
ZNF175_M10448_1.94d.bed	0.11607142857142858	13	112	39892	2;2;0;2;1;1;1;0;0;1;0;0;0;2;0;2;1;0;0;0;0;1;1;0;0;5;0;1;1;0;1;0;2;0;1;3;1;0;0;0;2;0;2;0;2;0;0;0;1;0;0;0;1;1;0;1;2;1;0;0;1;0;0;0;1;2;0;1;0;1;1;1;0;1;2;0;0;0;2;2;0;1;0;1;0;0;0;0;0;1;0;0;0;1;0;0;0;2;0;2;1;2;0;1;1;0;1;0;1;1;1;1;0;0;1;0;0;1;1;3;1;0;0;1;0;3;1;3;2;0;1;0;0;1;0;0;1;0;0;0;2;0;0;2;0;1;1;0;4;3
STAT5A_M04818_1.94d.bed	0.11560693641618497	20	173	39391	4;1;2;1;4;2;0;1;1;1;3;2;0;0;0;2;1;1;0;1;1;0;3;1;0;1;2;1;0;0;1;1;0;0;0;0;2;3;1;3;0;2;0;3;1;2;1;0;1;0;2;3;0;0;0;1;0;2;1;0;1;4;1;0;1;1;2;1;0;1;0;2;4;0;2;1;0;1;3;1;0;1;2;2;1;2;0;5;1;2;1;2;1;2;4;0;1;1;2;1;2;1;0;2;1;1;0;1;2;0;1;0;3;0;0;2;2;2;0;1;0;2;2;1;0;0;0;0;2;1;1;1;2;2;1;0;0;0;0;0;1;1;2;1;3;1;0;0;3;1
HESX1_M05782_1.94d.bed	0.11538461538461539	6	52	25228	1;0;0;0;0;0;1;0;0;0;0;0;0;1;1;0;0;0;0;0;0;0;0;0;0;0;0;0;0;1;0;0;1;0;0;0;0;0;0;2;1;0;1;1;0;0;0;0;0;0;0;1;0;0;0;0;0;1;1;2;0;0;1;0;1;1;0;0;0;0;0;1;1;0;0;0;2;0;0;0;0;1;1;0;0;1;3;0;0;0;0;0;1;0;0;0;2;1;0;1;0;1;0;0;1;1;0;0;1;1;0;0;2;0;0;0;0;1;0;0;0;0;0;3;1;0;0;0;0;0;0;0;0;0;0;0;0;0;0;1;0;1;0;0;0;0;1;0;0;2
MIXL1_M05906_1.94d.bed	0.11538461538461539	6	52	25228	1;0;0;0;0;0;1;0;0;0;0;0;0;1;1;0;0;0;0;0;0;0;0;0;0;0;0;0;0;1;0;0;1;0;0;0;0;0;0;2;1;0;1;1;0;0;0;0;0;0;0;1;0;0;0;0;0;1;1;2;0;0;1;0;1;1;0;0;0;0;0;1;1;0;0;0;2;0;0;0;0;1;1;0;0;1;3;0;0;0;0;0;1;0;0;0;2;1;0;1;0;1;0;0;1;1;0;0;1;1;0;0;2;0;0;0;0;1;0;0;0;0;0;3;1;0;0;0;0;0;0;0;0;0;0;0;0;0;0;1;0;1;0;0;0;0;1;0;0;2
NKX1-1_M01370_1.94d.bed	0.11538461538461539	6	52	25228	1;0;0;0;0;0;1;0;0;0;0;0;0;1;1;0;0;0;0;0;0;0;0;0;0;0;0;0;0;1;0;0;1;0;0;0;0;0;0;2;1;0;1;1;0;0;0;0;0;0;0;1;0;0;0;0;0;1;1;2;0;0;1;0;1;1;0;0;0;0;0;1;1;0;0;0;2;0;0;0;0;1;1;0;0;1;3;0;0;0;0;0;1;0;0;0;2;1;0;1;0;1;0;0;1;1;0;0;1;1;0;0;2;0;0;0;0;1;0;0;0;0;0;3;1;0;0;0;0;0;0;0;0;0;0;0;0;0;0;1;0;1;0;0;0;0;1;0;0;2
LBX2_M05870_1.94d.bed	0.11538461538461539	6	52	25228	1;0;0;0;0;0;1;0;0;0;0;0;0;1;1;0;0;0;0;0;0;0;0;0;0;0;0;0;0;1;0;0;1;0;0;0;0;0;0;2;1;0;1;1;0;0;0;0;0;0;0;1;0;0;0;0;0;1;1;2;0;0;1;0;1;1;0;0;0;0;0;1;1;0;0;0;2;0;0;0;0;1;1;0;0;1;3;0;0;0;0;0;1;0;0;0;2;1;0;1;0;1;0;0;1;1;0;0;1;1;0;0;2;0;0;0;0;1;0;0;0;0;0;3;1;0;0;0;0;0;0;0;0;0;0;0;0;0;0;1;0;1;0;0;0;0;1;0;0;2
GBX1_M05755_1.94d.bed	0.11538461538461539	6	52	25228	1;0;0;0;0;0;1;0;0;0;0;0;0;1;1;0;0;0;0;0;0;0;0;0;0;0;0;0;0;1;0;0;1;0;0;0;0;0;0;2;1;0;1;1;0;0;0;0;0;0;0;1;0;0;0;0;0;1;1;2;0;0;1;0;1;1;0;0;0;0;0;1;1;0;0;0;2;0;0;0;0;1;1;0;0;1;3;0;0;0;0;0;1;0;0;0;2;1;0;1;0;1;0;0;1;1;0;0;1;1;0;0;2;0;0;0;0;1;0;0;0;0;0;3;1;0;0;0;0;0;0;0;0;0;0;0;0;0;0;1;0;1;0;0;0;0;1;0;0;2
MNT_M05909_1.94d.bed	0.11538461538461539	18	156	30372	4;3;1;1;1;0;2;2;0;0;3;1;2;1;2;3;0;1;0;1;3;0;1;0;0;2;0;2;0;0;0;1;0;1;0;2;2;2;0;0;1;2;3;4;0;0;0;2;3;2;0;0;0;0;1;1;0;1;1;1;0;0;4;0;0;1;2;3;0;1;1;2;0;0;2;0;1;3;2;0;0;0;2;1;0;1;2;3;2;0;1;1;0;1;2;2;1;1;0;0;1;2;1;0;1;0;0;0;0;0;1;1;1;2;1;1;1;0;1;0;1;0;0;0;0;1;0;0;1;1;1;0;1;1;1;1;1;1;1;3;1;1;1;3;1;3;0;0;4;4
RBPJ_M00862_1.94d.bed	0.11538461538461539	30	260	32243	2;4;3;0;2;1;1;1;0;1;3;1;3;0;4;0;2;0;6;2;2;1;1;1;4;2;3;0;2;1;4;1;0;2;2;2;0;0;2;0;1;3;2;1;4;0;1;2;5;4;1;1;1;2;4;3;1;3;1;3;4;1;2;2;1;2;0;5;1;2;3;0;2;3;3;1;1;2;3;1;0;1;3;1;4;3;3;4;1;2;1;1;0;2;1;2;5;3;2;2;3;1;2;0;2;1;1;1;2;0;0;1;2;2;1;0;2;3;2;1;1;4;3;2;1;3;0;1;1;2;2;2;0;3;0;2;2;0;0;0;1;4;1;0;1;1;2;2;1;1
FOXL2_M08689_1.94d.bed	0.11538461538461539	3	26	22144	2;0;0;0;0;0;0;0;0;0;0;0;0;0;0;0;1;0;0;0;0;0;0;0;1;0;0;0;0;0;0;0;0;0;0;1;0;0;0;0;1;0;1;0;0;0;0;0;0;0;0;0;0;2;0;0;0;0;0;0;1;0;0;0;0;2;0;0;0;0;0;0;0;0;0;0;0;0;1;0;0;1;0;0;0;0;0;0;0;0;0;1;0;0;0;0;0;0;0;0;2;0;0;0;0;0;0;0;0;0;0;0;1;0;0;0;0;0;0;1;0;0;0;0;0;0;0;0;0;0;0;0;0;1;0;0;0;0;2;0;0;1;0;0;0;1;0;0;0;1
BCL11A_M05292_1.94d.bed	0.11505681818181818	81	704	71616	4;1;6;4;6;6;2;4;7;5;5;8;3;3;3;1;5;2;7;7;5;7;6;11;7;2;2;6;6;4;7;4;4;5;5;4;5;6;3;8;7;8;6;6;7;4;8;3;4;3;5;3;3;6;5;5;7;4;8;3;4;6;3;4;8;4;6;7;3;9;6;4;8;4;7;9;2;5;3;3;2;4;6;6;6;5;4;12;6;8;5;1;5;5;1;6;0;5;4;5;5;3;9;4;8;5;5;5;1;5;9;7;3;2;3;5;5;2;2;3;3;3;2;7;4;6;6;2;3;5;3;3;6;2;4;3;3;4;2;6;2;3;4;5;4;6;3;3;2;1
BCL6B_M09457_1.94d.bed	0.11504424778761062	13	113	30941	2;0;1;1;1;0;0;0;1;3;1;1;0;1;1;2;0;0;1;0;0;1;1;1;0;0;0;1;1;1;1;1;1;3;0;1;0;0;0;1;1;0;1;3;0;0;1;0;0;0;0;1;2;0;0;1;2;4;0;1;1;0;0;0;1;0;1;2;1;0;0;1;0;0;1;0;1;1;0;2;1;0;2;0;2;2;1;2;0;0;0;0;1;1;1;2;0;0;0;2;2;1;1;0;2;0;1;1;0;2;2;0;1;1;1;0;1;0;0;0;0;0;0;0;0;2;0;1;0;1;1;2;1;1;0;1;1;1;1;0;0;0;1;0;0;1;0;2;2;1
THRA_M10017_1.94d.bed	0.11421911421911422	49	429	47704	2;2;3;4;0;0;0;8;4;8;2;0;2;3;2;6;2;4;6;4;4;0;8;4;2;2;6;4;6;8;2;3;2;3;0;2;0;5;6;3;2;2;4;0;0;0;6;0;0;4;0;2;4;0;1;9;4;3;4;0;2;2;2;0;6;2;2;6;0;3;6;0;2;3;3;5;0;2;2;2;8;4;2;6;4;0;1;4;7;2;6;3;2;0;2;3;2;2;2;4;1;0;4;2;5;4;4;2;4;0;2;2;4;0;2;2;4;8;4;4;2;4;0;8;3;2;2;4;0;2;8;0;8;2;0;6;0;0;6;1;4;4;0;0;7;2;0;2;0;2
ZNF382_M10422_1.94d.bed	0.11420612813370473	41	359	64169	3;0;4;4;3;3;3;2;1;2;5;6;3;3;1;4;3;4;3;4;1;4;2;2;4;4;2;1;0;2;2;6;2;5;4;1;2;4;2;0;3;3;1;3;1;1;3;3;2;2;3;0;0;2;2;0;3;1;2;4;1;3;0;2;1;1;4;2;1;3;2;2;0;3;0;4;5;4;0;0;6;3;4;4;2;2;2;2;1;1;1;3;2;3;0;0;3;2;1;4;4;3;3;3;0;3;1;2;3;2;5;2;2;1;3;2;1;3;3;1;4;6;1;2;1;1;0;5;3;3;1;6;0;5;0;2;5;2;6;1;2;3;3;2;1;1;2;1;3;5
ZNF121_M10357_1.94d.bed	0.11419974208339304	2391	20937	1437244	163;162;190;156;173;149;170;171;170;160;145;170;164;138;152;128;157;154;121;165;149;152;149;148;158;151;145;146;151;160;138;135;136;138;152;129;129;139;134;139;144;145;132;151;112;148;136;130;138;125;125;125;112;115;120;124;117;138;118;125;118;121;117;119;153;153;158;133;163;151;175;156;126;136;159;154;134;138;190;154;125;149;140;127;147;143;128;117;130;132;108;119;132;119;125;121;143;115;111;118…
ZNF419_ZNF419.RCADE.bed	0.11414634146341464	117	1025	70953	6;6;1;6;3;3;7;9;3;8;8;6;6;4;5;8;5;6;6;4;4;5;8;9;3;3;8;15;1;6;5;4;8;5;8;7;4;4;11;8;5;9;5;6;11;7;8;5;6;10;9;7;8;9;15;7;7;8;10;8;8;6;12;9;13;8;11;5;11;8;11;4;3;5;9;8;6;6;9;6;7;10;6;10;13;12;6;8;8;6;7;9;11;6;6;9;6;12;5;9;10;6;9;8;4;6;8;7;5;6;4;7;6;10;3;7;8;7;7;5;10;5;9;9;7;10;3;5;7;4;5;5;5;4;5;6;7;5;4;7;7;8;1;5;2;9;3;7;2;5
ZNF490_M10444_1.94d.bed	0.11392405063291139	45	395	50672	3;2;2;3;1;2;4;3;1;1;4;3;4;3;2;1;7;3;4;5;1;5;1;4;2;3;4;1;1;1;2;6;4;4;3;2;2;1;2;2;3;2;3;3;3;2;3;2;0;5;8;3;1;5;1;6;2;5;3;3;3;2;4;6;1;1;3;2;3;4;7;4;0;2;3;5;2;2;3;2;2;2;1;2;7;6;3;3;6;2;3;1;2;1;2;3;7;7;1;3;1;1;4;1;1;3;1;3;1;5;1;5;1;1;4;1;4;2;2;1;3;4;1;1;1;1;2;2;0;4;4;1;3;2;0;0;3;1;1;3;2;4;2;2;2;1;0;3;1;2
POU3F4_M06014_1.94d.bed	0.11363636363636363	5	44	28028	1;2;0;2;1;0;0;0;0;0;0;0;1;0;0;0;0;0;0;0;1;0;0;0;1;2;2;0;0;0;0;0;0;0;1;0;0;0;0;0;1;0;0;0;0;0;1;1;1;0;0;1;0;0;0;0;0;0;0;0;0;0;0;0;1;1;0;0;0;0;0;0;0;1;0;0;0;0;0;1;2;0;0;0;0;0;0;0;0;1;0;0;1;2;0;0;0;0;0;0;0;0;0;2;2;1;0;0;0;0;0;0;0;1;0;0;0;0;0;0;1;0;0;0;0;1;0;0;0;0;2;1;0;0;0;0;0;0;0;0;1;1;0;0;0;0;0;0;0;1
SKOR2_M09135_1.94d.bed	0.11363636363636363	5	44	25566	1;0;2;1;0;2;0;0;0;0;1;0;1;1;0;0;0;1;0;1;0;0;1;1;0;0;0;1;0;0;1;0;1;0;1;0;0;1;0;0;0;0;0;0;0;0;0;0;0;0;0;0;0;0;0;0;0;1;0;0;0;0;1;0;0;1;0;0;2;0;0;1;0;0;0;0;0;0;0;0;0;0;1;0;0;0;0;0;0;0;0;0;0;0;0;0;0;1;1;0;0;0;1;0;1;1;0;1;0;0;0;0;0;0;0;0;0;1;0;1;1;0;0;0;0;0;0;1;1;0;1;0;0;0;1;0;0;0;1;0;1;0;1;0;0;0;0;0;1;1
RXRG_M06075_1.94d.bed	0.11358574610244988	51	449	43392	4;4;1;4;1;2;4;5;1;4;3;1;3;1;0;1;2;0;1;2;6;3;5;2;0;2;1;3;4;2;4;2;2;3;2;1;2;4;3;4;2;5;3;6;4;1;4;6;3;5;4;7;3;8;10;5;6;11;8;2;1;2;2;1;2;4;8;1;4;2;1;3;5;5;3;4;1;6;2;2;5;6;0;2;2;4;4;5;6;5;10;9;7;1;3;3;2;4;4;3;0;2;1;3;3;4;5;2;2;4;0;4;1;2;0;2;3;1;4;1;1;1;2;1;1;1;4;2;0;1;2;5;1;5;1;2;1;4;2;4;0;4;0;3;2;1;1;1;2;3
ZNF146_M10372_1.94d.bed	0.1133250311332503	91	803	189980	10;15;8;2;4;9;6;6;6;6;6;8;8;3;11;4;10;11;6;5;7;8;12;5;8;7;5;5;9;5;9;5;10;6;7;6;9;5;4;8;5;2;7;6;3;1;1;0;1;5;3;2;4;10;4;3;4;0;6;7;3;2;1;7;4;5;4;4;5;5;5;6;8;2;6;6;9;6;4;10;2;7;7;2;5;4;3;6;2;5;3;5;2;2;5;3;4;8;3;2;0;2;5;11;6;4;2;4;2;2;8;5;5;6;2;4;2;3;2;5;4;7;5;6;6;8;6;4;5;10;6;6;6;2;4;4;8;6;10;5;5;3;6;9;13;3;10;3;4;8
MAF_M10114_1.94d.bed	0.11320754716981132	18	159	33446	2;1;1;0;1;1;0;1;0;4;1;2;1;0;1;0;1;1;1;1;1;2;1;1;0;3;0;0;2;1;0;1;2;3;0;0;2;0;2;0;1;3;0;2;1;2;0;0;1;1;2;2;1;0;1;0;1;0;1;2;1;4;2;2;2;3;2;0;0;3;0;2;1;2;0;0;2;0;0;1;2;4;2;3;1;1;1;1;0;0;1;0;0;2;1;1;1;1;2;0;1;0;2;0;1;1;1;2;0;1;1;2;2;1;1;2;0;0;0;1;1;0;2;0;0;0;0;0;0;1;0;2;0;3;1;2;1;4;0;2;0;1;1;1;1;0;1;0;1;1
RXRA_M09959_1.94d.bed	0.11270491803278689	55	488	45188	2;3;3;3;1;2;2;5;3;3;4;1;3;1;1;1;2;0;3;2;6;3;5;2;0;2;1;4;2;3;3;4;3;2;1;3;4;4;4;4;2;5;5;6;4;2;3;5;4;6;3;6;3;7;11;4;8;10;8;1;1;4;3;3;2;5;8;2;4;3;1;3;5;3;4;5;3;5;3;3;5;5;1;2;3;6;4;6;7;5;10;9;6;2;2;5;3;4;3;3;0;1;2;3;3;4;5;2;2;5;0;6;1;2;2;3;5;3;3;3;1;2;2;0;1;1;4;2;1;1;3;6;1;3;2;1;1;4;4;4;1;3;1;4;2;2;1;1;2;2
ZIM3_ZIM3.RCADE.bed	0.11255411255411256	26	231	46840	3;1;0;2;0;3;2;0;3;2;1;2;1;1;3;1;0;0;4;3;1;1;0;2;1;2;2;1;2;2;3;1;2;1;1;0;2;3;0;0;0;1;1;1;2;1;1;4;2;1;2;3;0;2;1;1;2;2;1;0;1;2;2;1;1;3;2;3;1;0;0;4;0;2;3;3;2;0;2;2;4;1;0;1;1;2;2;0;2;1;0;4;2;0;0;2;2;1;2;0;1;2;7;0;1;3;2;2;1;1;1;0;0;0;0;1;2;2;1;0;2;2;1;0;2;0;3;4;0;2;2;3;1;3;1;3;1;1;4;2;2;3;2;2;2;2;1;0;3;1
AR_M09001_1.94d.bed	0.1125	9	80	30708	2;0;0;0;0;2;0;0;2;0;0;0;0;2;0;0;0;2;0;0;0;0;0;0;0;0;1;0;1;0;0;0;0;0;2;0;0;0;0;0;2;0;0;0;0;0;0;0;0;0;0;0;0;2;2;0;0;0;2;0;0;0;4;0;0;0;4;2;0;0;0;0;0;0;0;0;0;0;2;0;0;0;2;0;0;0;0;2;0;0;0;2;0;4;2;2;0;2;4;0;0;2;0;0;0;2;0;0;0;0;0;2;0;0;4;0;6;0;0;0;0;0;0;0;0;2;0;0;0;2;0;0;0;0;0;0;0;0;0;1;0;0;0;0;0;2;0;0;0;2
STAT4_M06797_1.94d.bed	0.11206896551724138	39	348	50357	1;2;2;0;2;2;2;3;1;0;5;1;2;3;1;2;4;4;0;4;2;0;4;3;5;2;1;3;1;1;3;3;4;1;0;2;2;2;6;0;2;4;2;1;5;1;5;5;3;0;3;2;1;0;3;4;3;3;2;3;3;3;3;2;1;1;3;3;5;0;2;3;5;1;3;1;2;0;1;4;3;2;4;3;0;2;4;2;0;4;1;1;1;4;3;4;3;1;1;1;1;2;1;5;2;4;3;2;0;5;5;1;2;3;1;2;4;5;1;2;0;5;0;1;1;6;2;0;1;0;4;1;3;1;2;2;0;2;1;1;4;4;3;1;5;4;2;4;4;4
BHLHA15_M06569_1.94d.bed	0.112	28	250	40824	3;1;3;0;0;1;3;2;2;1;1;3;1;1;4;1;1;3;1;3;2;1;1;3;1;1;5;2;1;1;1;0;1;2;0;1;2;0;0;0;1;0;1;1;2;3;4;3;1;1;2;1;3;1;2;0;4;0;3;2;2;1;0;2;0;2;1;1;2;1;1;4;1;1;3;0;1;3;3;0;2;0;4;1;3;1;1;3;2;4;1;0;0;3;1;2;4;0;0;2;2;2;5;1;3;1;2;2;1;0;3;2;1;3;4;2;1;3;0;0;3;2;2;1;1;3;3;3;0;2;2;1;2;2;1;2;2;1;1;1;1;2;1;5;3;1;2;2;0;1
ZNF740_M09391_1.94d.bed	0.11165048543689321	552	4944	155130	17;31;24;29;18;41;20;19;24;23;18;33;25;29;14;30;18;22;39;35;21;52;25;20;32;46;32;31;27;42;47;46;36;28;38;38;28;35;25;23;24;54;42;34;38;45;76;45;50;24;46;24;40;37;42;50;53;32;28;35;31;45;43;38;32;36;33;26;52;42;41;29;20;22;22;34;13;25;31;34;45;76;52;30;38;34;48;25;62;61;48;55;50;37;27;46;40;65;36;27;29;33;36;48;43;36;27;19;31;27;36;45;30;38;22;43;38;36;46;22;14;27;17;19;32;29;12;44;30;21;27;30;23;…
XPA_M09278_1.94d.bed	0.11157601115760112	80	717	68565	11;4;4;3;6;6;4;5;3;6;7;3;4;4;5;4;5;2;5;7;3;3;3;4;6;4;5;3;7;4;7;8;10;6;2;7;3;1;5;12;3;5;5;7;5;3;3;7;4;6;11;6;10;4;7;11;4;4;5;2;8;11;4;5;1;8;4;1;9;1;7;8;6;3;7;4;1;7;10;2;5;4;4;5;3;6;5;7;7;7;8;9;9;9;3;3;5;3;3;5;4;7;2;2;3;2;5;4;5;4;5;4;2;3;3;4;3;1;5;7;3;3;3;4;9;4;4;1;4;3;2;4;1;2;7;5;1;7;3;3;1;3;3;6;5;2;4;5;5;4
DBP_M08771_1.94d.bed	0.1111111111111111	1	9	20493	2;0;0;0;0;0;0;0;0;0;0;0;0;0;0;0;0;0;0;0;0;0;0;0;2;0;0;0;0;0;0;0;0;0;0;0;0;0;0;0;0;0;0;0;0;0;0;0;0;0;0;0;0;0;0;0;0;0;0;0;0;0;0;0;0;0;0;0;0;0;0;0;0;0;0;0;0;0;0;0;0;0;0;0;0;2;0;0;0;0;0;0;0;0;0;0;0;0;0;0;0;0;0;0;0;0;0;0;0;0;0;0;0;0;0;0;0;0;0;0;0;0;0;0;0;0;0;0;0;0;0;0;0;0;0;0;0;0;0;0;0;0;0;0;0;0;0;0;0;2
IRX5_M05857_1.94d.bed	0.1111111111111111	5	45	26742	1;0;0;0;0;0;2;1;0;0;0;0;0;0;0;1;0;0;0;0;0;0;1;0;0;1;0;0;1;1;0;0;0;0;0;0;1;0;0;0;1;0;1;0;0;0;0;1;2;0;0;0;0;0;0;0;0;0;0;0;0;0;0;0;0;0;0;0;0;0;0;0;2;0;0;0;0;1;0;0;0;0;0;0;1;1;1;0;0;0;0;0;1;1;2;0;0;0;0;0;0;0;0;0;0;0;0;0;1;2;1;1;0;0;0;0;0;0;2;0;0;0;1;0;0;0;0;0;0;0;0;1;0;0;0;0;0;0;1;0;1;1;0;1;0;1;0;3;0;2
ZNF81_ZNF81.RCADE.bed	0.1111111111111111	18	162	37651	2;2;1;2;1;0;2;3;1;4;1;0;2;1;1;2;1;0;2;3;3;1;1;3;3;2;2;1;1;2;0;1;1;0;2;0;1;2;3;1;0;1;3;1;0;0;0;0;0;0;0;0;0;0;1;0;0;0;0;2;1;1;1;0;0;0;0;3;2;1;1;0;2;0;1;2;1;2;0;1;1;0;0;1;0;0;1;3;2;0;0;3;1;1;0;0;0;0;0;0;2;1;0;0;0;1;2;1;0;1;3;2;1;1;1;2;0;1;1;0;3;0;2;0;0;1;2;1;1;3;0;2;1;1;1;2;1;2;0;1;0;2;3;1;2;3;2;1;1;1
ZNF184_ZNF184.RCADE.bed	0.1111111111111111	37	333	44718	5;2;1;2;0;3;0;0;4;2;4;1;3;1;4;0;3;3;3;2;1;1;1;2;3;0;3;0;1;1;2;3;6;1;1;1;1;3;5;2;3;4;3;0;1;2;0;1;4;3;4;3;1;3;2;3;2;3;2;1;5;3;5;1;1;3;2;3;1;2;2;5;1;2;3;4;4;1;2;1;2;1;3;1;2;2;6;2;0;3;3;2;3;2;2;2;1;2;4;1;5;7;8;2;3;2;1;1;2;2;2;1;4;4;1;3;1;2;3;3;1;1;1;1;3;3;3;1;1;2;2;1;1;5;2;0;0;1;5;2;3;1;2;3;3;1;2;0;1;2
ZNF621_ZNF621.MEME.bed	0.11094674556213018	75	676	67264	6;3;7;3;4;2;4;2;2;3;3;1;1;6;3;7;3;3;3;2;2;4;4;3;4;6;6;5;3;5;11;6;4;5;5;3;0;5;2;3;3;4;6;6;4;6;3;2;4;3;6;3;9;4;6;5;5;6;9;5;3;4;5;1;6;2;4;5;0;4;4;6;2;4;5;6;4;2;2;4;6;8;13;3;5;8;7;9;6;3;8;2;4;5;6;8;10;8;5;4;6;4;2;6;5;5;3;9;6;3;5;9;5;7;3;4;6;3;4;3;4;4;4;3;2;2;3;5;5;5;6;4;2;4;0;3;7;4;3;5;5;4;3;7;3;4;2;3;6;11
ZNF677_M10389_1.94d.bed	0.11067193675889328	28	253	49850	3;0;2;1;1;2;2;1;3;2;2;1;5;5;2;0;0;4;3;0;0;1;2;3;2;3;3;2;2;2;0;2;5;0;3;3;2;2;0;2;1;1;1;1;1;1;2;0;1;3;1;1;4;1;2;4;3;0;2;0;3;1;1;1;1;2;2;0;1;1;1;4;3;5;0;0;2;3;2;2;1;0;2;1;1;1;1;2;3;1;1;2;1;0;1;1;2;3;2;0;1;0;4;2;1;0;1;1;2;1;2;2;3;2;4;1;1;2;1;0;2;2;1;2;3;0;2;2;0;2;5;4;1;0;2;2;1;3;3;4;1;2;0;1;3;1;0;1;1;1
ZNF671_ZNF671.RCADE.bed	0.11037234042553191	83	752	73887	5;5;5;6;7;4;4;7;3;4;6;3;9;3;2;3;4;6;3;6;7;3;4;2;3;7;7;2;4;7;2;7;6;3;5;4;6;2;3;6;6;5;5;7;3;2;11;2;6;5;6;5;7;6;3;10;3;4;5;3;4;8;9;7;13;4;3;9;6;6;4;2;3;5;7;6;5;4;6;2;5;6;6;8;4;7;1;4;6;5;4;5;6;7;7;5;3;5;6;4;5;5;3;4;1;6;4;7;4;6;5;4;6;10;6;9;4;9;2;7;3;6;2;6;6;7;6;7;4;5;7;2;1;7;3;4;3;3;4;5;7;5;8;1;5;3;3;6;3;6
ZFP90_ZFP90.RCADE.bed	0.1103448275862069	16	145	51162	2;0;0;0;2;1;2;1;1;1;2;2;0;0;1;0;0;2;1;2;0;1;2;1;1;1;0;0;0;1;0;0;0;1;1;2;1;2;1;1;0;0;4;1;0;0;1;0;1;0;2;1;1;2;1;0;0;1;2;3;1;1;2;3;1;1;1;3;1;3;1;0;0;1;2;1;0;0;1;0;1;1;0;0;1;0;1;0;2;1;1;2;0;0;0;1;0;2;2;2;1;3;1;0;0;0;1;1;1;3;2;0;1;1;3;0;3;3;1;1;1;0;0;0;0;0;2;0;2;0;0;2;0;0;1;1;0;2;0;1;0;1;1;0;1;2;1;0;2;2
E2F7_M08594_1.94d.bed	0.11023622047244094	14	127	29858	1;2;0;0;2;1;0;0;0;0;1;1;1;1;2;0;0;1;3;0;1;0;2;0;1;1;0;1;1;1;1;1;1;1;0;2;1;0;1;0;0;1;2;3;1;2;2;1;0;0;0;1;1;3;0;0;0;1;1;0;0;1;0;1;0;1;0;1;1;2;1;0;1;0;1;0;0;1;0;1;2;2;1;1;0;0;1;0;0;0;1;0;1;1;1;0;1;2;1;0;1;2;1;1;1;0;0;1;1;2;1;1;0;0;1;1;2;1;1;0;0;2;3;0;2;2;0;1;1;0;1;1;1;1;1;0;2;0;0;2;0;0;0;0;2;3;1;0;2;2
ZNF132_ZNF132.RCADE.bed	0.11008734043574239	1147	10419	707292	59;54;60;65;66;69;55;60;50;57;62;53;77;49;46;63;57;53;64;55;50;59;48;46;62;64;71;67;60;67;91;74;79;58;54;69;57;69;66;85;72;86;87;80;51;55;81;95;83;70;72;54;91;100;77;78;68;77;89;77;94;103;75;87;109;76;70;75;92;76;85;66;55;68;58;71;63;61;65;72;99;89;77;84;83;101;79;77;76;61;69;90;93;54;82;87;91;73;77;71;74;78;93;85;89;82;65;73;71;61;96;68;82;63;70;64;69;86;68;37;52;58;82;60;65;54;66;57;66;63;43;41…
RXRA_M06070_1.94d.bed	0.10995850622406639	53	482	44171	5;3;2;3;1;2;4;4;2;5;1;2;2;1;1;1;2;0;1;2;6;3;5;3;0;2;2;2;5;4;3;3;3;2;2;2;3;5;2;4;2;5;3;6;4;1;5;6;3;5;4;8;3;8;10;5;6;10;8;2;1;3;3;1;2;7;7;2;3;4;1;4;4;4;3;4;3;6;2;2;4;6;0;2;4;4;4;6;7;5;10;9;7;2;3;4;2;4;4;4;0;2;1;3;3;4;5;2;2;4;0;5;1;1;2;2;4;3;4;2;1;2;2;1;1;1;4;2;1;1;3;6;2;5;1;1;1;5;2;4;1;4;0;4;2;1;1;1;2;3
GFI1_M08723_1.94d.bed	0.1099290780141844	31	282	46700	4;2;1;6;0;3;2;1;4;1;2;2;2;0;1;0;2;3;0;2;2;5;1;1;2;2;6;3;4;1;1;4;1;5;1;3;1;3;1;1;3;4;5;1;4;1;3;1;2;0;0;0;1;2;2;1;2;2;4;2;1;2;2;2;2;2;0;2;3;1;4;1;2;2;4;3;1;3;0;2;1;0;2;2;1;2;1;2;2;2;2;4;0;0;1;3;1;0;1;3;1;0;1;1;1;1;1;0;1;5;1;0;1;1;3;3;2;2;3;2;1;1;1;4;2;1;2;1;3;2;3;3;3;2;1;0;4;2;1;2;0;1;4;0;2;0;3;3;0;4
NFAT5_M08955_1.94d.bed	0.10989010989010989	10	91	27280	1;1;0;1;0;0;1;0;0;1;0;1;1;0;0;2;0;0;0;0;1;1;0;1;1;0;0;1;0;1;1;1;2;0;1;1;1;1;1;0;2;0;3;0;0;0;0;3;1;0;2;3;0;1;0;2;0;0;0;0;1;0;1;0;1;1;1;0;1;0;0;0;0;1;0;2;1;0;0;0;1;3;0;2;0;1;3;0;0;0;1;0;0;0;0;0;0;0;0;0;0;0;0;0;0;2;0;0;2;1;1;0;0;1;1;0;3;1;0;1;0;2;0;0;0;0;0;0;0;0;0;0;0;0;2;1;0;1;1;1;0;3;0;1;0;0;1;1;0;1
ZNF675_M10406_1.94d.bed	0.10940919037199125	50	457	59308	4;2;1;3;2;7;6;3;5;1;4;5;2;5;4;2;3;6;5;4;1;1;3;3;6;4;5;5;3;3;2;3;0;6;4;1;4;3;1;6;1;2;1;4;4;2;4;3;2;3;6;5;3;2;2;1;4;5;6;2;3;4;4;3;3;4;2;4;1;5;2;3;4;3;7;3;2;2;4;2;1;0;6;1;3;3;9;3;5;5;6;2;0;4;2;2;5;3;3;3;2;1;1;6;3;5;5;4;0;3;6;2;1;3;4;0;5;3;1;2;6;2;7;1;0;1;4;2;4;0;0;1;1;2;1;2;3;0;2;1;1;3;6;1;2;1;6;2;2;4
NR4A1_M09892_1.94d.bed	0.109375	14	128	33510	3;0;0;0;1;4;0;0;1;1;0;1;1;2;0;1;1;0;1;0;2;1;0;1;1;1;1;0;0;1;0;1;0;1;2;1;1;2;1;2;0;1;0;0;2;1;0;1;2;0;0;1;1;0;0;2;0;0;3;2;0;1;2;1;0;0;2;0;0;1;1;1;0;0;3;0;1;0;0;2;0;2;0;2;0;0;0;0;1;1;0;1;2;2;0;0;1;1;4;2;1;2;0;0;2;0;1;0;0;2;0;1;0;2;0;2;3;1;2;0;1;1;0;0;0;0;2;2;0;0;0;2;0;1;1;0;1;0;0;0;0;0;2;2;0;0;0;1;4;2
FOXF1_M04073_1.94d.bed	0.109375	7	64	25988	3;0;0;0;0;1;0;1;1;0;0;0;1;1;2;1;1;0;0;0;0;0;1;0;1;0;0;2;0;0;1;1;1;1;0;0;0;0;1;0;1;0;0;0;0;0;0;0;0;0;1;0;1;0;0;0;0;0;1;0;0;0;0;1;1;0;1;0;1;0;0;1;0;0;0;0;0;0;0;2;1;0;0;1;0;0;3;0;1;0;1;0;0;0;0;0;1;0;0;0;0;0;1;2;0;0;2;0;0;0;1;0;1;1;0;1;0;0;0;0;3;0;0;0;0;2;0;0;0;0;0;3;0;0;0;0;0;0;0;1;0;0;0;0;1;1;0;0;1;2
DDIT3_M06487_1.94d.bed	0.1092436974789916	13	119	34708	1;1;1;4;1;2;1;1;0;2;2;1;0;2;2;1;0;1;2;0;1;0;0;0;2;1;1;0;2;1;0;0;1;2;0;0;2;0;1;0;0;1;1;1;0;0;2;0;2;0;1;0;1;0;1;0;0;1;4;1;0;1;0;0;2;0;0;1;1;0;1;0;0;2;0;0;1;1;1;0;0;0;0;5;0;2;0;3;0;1;1;0;2;1;0;1;0;0;0;0;0;1;1;1;2;2;0;0;0;1;1;0;1;0;2;0;0;1;0;1;0;1;1;1;0;0;1;1;0;1;0;2;1;0;1;0;0;0;1;0;0;1;0;2;4;1;0;2;0;1
ZNF18_M10343_1.94d.bed	0.10921501706484642	32	293	50641	5;0;1;1;4;1;3;3;3;3;5;2;2;4;3;2;2;1;2;1;1;6;1;0;3;3;2;1;1;5;1;1;1;3;2;0;1;1;1;3;1;0;3;2;0;3;1;2;2;0;1;1;1;2;0;2;2;0;1;0;1;2;0;3;3;1;1;1;1;1;2;4;1;1;2;4;2;2;1;1;4;2;3;5;2;4;0;1;3;4;2;2;3;2;2;1;3;2;1;2;2;1;3;2;2;1;2;2;3;0;4;1;1;2;3;1;3;0;1;1;0;2;1;2;1;5;2;2;1;0;3;2;4;1;1;1;2;3;2;2;1;3;4;3;1;1;3;5;3;5
NR1I2_M08993_1.94d.bed	0.10909090909090909	18	165	30413	2;1;1;0;0;2;1;0;1;1;0;1;1;2;0;0;0;2;0;5;1;2;0;1;1;3;1;2;1;1;4;0;1;0;4;1;1;0;0;1;0;0;1;4;0;1;1;0;1;1;1;0;2;0;2;1;1;1;3;1;0;1;2;2;3;1;1;1;2;0;2;0;1;1;0;2;1;1;1;2;1;2;0;1;5;0;1;0;0;0;2;2;1;1;2;1;0;4;1;0;0;3;2;0;0;0;2;0;0;0;1;1;1;3;1;2;0;0;1;1;1;0;2;1;2;2;1;2;1;1;1;0;0;1;0;0;1;1;0;3;2;1;0;1;3;1;1;1;1;1
ZNF774_M10380_1.94d.bed	0.10874017038007863	2655	24416	1578140	195;157;156;191;169;176;178;178;161;151;175;163;168;179;167;172;173;186;162;146;161;176;152;179;155;181;156;178;152;189;150;180;161;151;162;158;150;166;157;196;183;152;141;153;175;150;179;170;158;166;172;129;181;173;190;156;169;189;155;181;173;175;140;163;192;173;183;186;191;163;156;131;160;167;228;168;135;140;157;169;163;183;190;200;202;185;196;166;145;150;159;166;183;142;153;185;160;187;142;159…
HNF1B_M05797_1.94d.bed	0.10869565217391304	5	46	26474	1;1;2;0;0;1;0;1;1;0;2;1;1;0;0;1;0;0;0;0;0;0;0;0;0;0;0;0;0;2;0;0;1;0;0;0;2;0;0;1;0;0;0;0;0;0;0;0;1;0;0;0;1;0;0;1;2;0;0;1;0;0;0;0;0;0;0;0;0;0;0;1;1;1;0;0;1;0;0;0;0;0;0;0;0;0;0;0;0;0;0;0;0;0;0;0;0;0;0;0;0;0;0;0;0;1;3;0;0;0;2;0;0;0;0;0;2;2;0;0;2;0;0;0;0;0;0;0;0;0;1;0;0;0;0;0;0;0;0;0;0;1;1;0;0;1;0;0;0;1
ARID5A_M00144_1.94d.bed	0.10869565217391304	5	46	26408	2;0;0;0;0;0;1;0;0;1;0;1;0;0;1;0;1;0;0;0;0;0;0;0;1;0;0;0;0;0;0;0;1;0;0;0;0;1;1;0;0;0;0;0;0;1;0;0;0;1;1;0;0;1;0;1;0;1;0;0;1;0;0;0;0;0;0;0;0;1;0;3;0;0;0;0;0;0;0;0;0;0;0;0;0;0;0;0;0;0;0;2;0;0;2;1;1;3;1;0;1;0;0;1;0;0;0;0;0;0;1;0;0;0;0;0;1;0;0;0;1;0;0;0;0;0;1;0;0;0;0;1;0;0;0;0;0;0;0;1;0;1;1;0;1;0;1;0;0;1
SPIC_M06140_1.94d.bed	0.10852713178294573	56	516	74158	5;7;5;6;4;4;3;2;5;5;3;5;1;1;4;6;2;5;2;4;2;5;3;2;5;2;1;6;0;1;1;3;3;4;6;1;4;1;2;3;0;3;3;4;4;4;5;4;3;5;4;1;5;6;2;4;6;4;2;4;6;4;6;6;5;5;7;3;4;2;3;2;4;7;4;3;4;4;4;4;4;3;3;6;1;1;2;7;1;2;3;3;3;0;2;5;7;6;2;5;0;3;5;1;3;5;2;6;4;2;5;2;4;5;4;1;6;3;3;1;8;5;1;4;2;2;2;4;1;3;1;2;1;2;2;3;2;3;3;5;4;2;5;3;6;1;5;3;2;3
ZNF799_ZNF799.RCADE.bed	0.10830324909747292	30	277	44776	2;2;3;3;1;5;3;1;2;1;0;0;3;2;3;3;0;4;2;2;5;4;1;3;2;3;1;4;3;0;2;0;0;3;2;1;1;2;0;2;2;2;0;3;7;1;1;4;5;2;0;0;2;0;1;0;0;3;0;2;3;3;3;1;0;1;6;1;2;2;1;2;1;3;1;0;1;1;3;5;1;3;2;1;2;2;0;1;1;0;2;1;1;3;2;3;0;3;5;0;2;1;2;2;2;3;0;4;3;3;2;2;1;2;1;1;1;1;0;4;3;3;0;3;1;2;1;3;1;0;3;0;1;1;0;2;2;4;5;0;4;2;0;0;2;0;2;0;3;2
ZNF614_ZNF614.MEME.bed	0.10810810810810811	36	333	51757	2;2;1;0;4;3;2;0;3;1;2;2;4;6;3;2;1;6;2;4;1;1;0;4;3;5;4;1;0;5;4;0;5;2;3;3;2;6;3;1;4;1;1;0;2;1;3;0;3;1;4;3;0;1;3;2;1;1;2;0;5;1;0;3;0;1;3;2;3;3;2;4;1;3;4;0;1;3;1;2;4;2;0;5;1;4;3;1;5;3;1;0;0;4;2;2;7;2;2;0;1;3;3;2;2;2;3;2;2;4;2;1;2;0;2;0;5;1;0;1;1;1;3;1;1;3;2;1;2;2;2;1;2;1;1;3;1;3;3;3;5;4;3;2;2;1;2;3;5;4
NFAT5_M05930_1.94d.bed	0.108	27	250	44323	2;0;5;2;1;1;1;1;3;1;0;2;2;1;1;5;2;2;2;2;4;1;2;4;2;4;3;6;0;1;2;1;1;0;1;4;2;0;7;1;3;1;2;2;1;1;1;2;2;0;2;1;2;4;0;2;2;0;1;2;2;0;3;1;2;2;2;2;2;3;0;0;3;0;2;1;2;1;2;2;1;3;2;2;0;2;2;1;3;2;3;1;2;0;2;0;0;1;2;1;5;2;3;2;3;0;1;1;1;0;1;3;0;0;1;1;1;2;3;3;3;2;0;0;0;1;1;2;3;1;1;0;1;0;3;2;1;3;0;0;1;4;2;1;1;2;1;1;1;3
ZNF660_M09383_1.94d.bed	0.10795454545454546	19	176	34102	4;2;3;1;1;2;0;2;1;0;1;1;0;0;2;1;0;0;2;2;0;0;2;0;1;3;2;2;0;1;0;1;2;1;2;0;2;3;1;1;4;2;1;5;2;0;0;0;3;1;1;0;1;1;2;0;1;3;0;1;0;2;0;2;2;1;0;1;0;2;4;0;2;3;1;0;0;1;1;1;1;0;2;1;2;3;0;3;1;0;0;0;3;0;2;1;1;1;1;2;1;0;2;0;0;0;0;0;0;0;1;3;0;1;1;0;0;1;3;0;0;1;0;0;2;0;2;1;2;2;2;1;3;2;2;0;1;2;3;1;1;1;0;1;0;1;1;1;2;3
ZNF416_M07145_1.94d.bed	0.1076923076923077	35	325	62598	3;1;3;4;1;4;1;1;2;2;0;1;1;3;3;2;2;2;1;3;1;2;2;4;2;0;4;1;0;2;1;5;0;2;1;1;3;0;1;0;3;4;3;2;3;4;1;0;1;2;1;5;2;4;2;2;4;0;2;1;4;4;3;2;1;3;3;2;1;1;2;1;3;4;2;0;0;1;3;3;5;1;5;6;2;1;3;1;0;0;1;2;1;1;4;1;2;6;4;2;4;1;2;0;1;1;2;4;5;3;2;2;2;0;3;2;1;1;4;3;2;2;0;6;3;4;1;1;1;0;5;1;1;2;2;6;1;2;3;5;3;4;3;3;2;3;0;2;1;3
NFIA_M05936_1.94d.bed	0.10679611650485436	11	103	28284	2;2;1;0;0;1;2;1;1;1;1;0;1;1;0;1;1;0;1;0;3;0;2;0;1;2;4;0;1;0;0;1;0;0;0;0;0;0;0;1;0;0;1;1;0;0;0;0;0;2;0;1;1;1;0;1;2;1;1;1;0;2;0;1;0;2;1;1;0;0;0;0;0;1;0;0;1;0;4;1;1;1;0;1;0;0;0;0;0;0;0;0;2;2;2;2;0;0;0;0;0;0;1;1;0;1;1;0;0;0;0;0;0;0;0;1;0;0;2;1;1;0;0;2;0;1;1;1;1;0;0;0;1;2;0;0;1;0;2;0;1;3;0;1;1;2;1;1;0;1
NR5A1_M09007_1.94d.bed	0.10654008438818566	101	948	72994	10;6;9;2;3;6;10;4;5;3;10;3;12;7;8;4;8;4;9;12;3;4;6;5;13;8;5;10;5;7;8;9;9;6;5;11;10;5;6;6;7;6;6;4;6;8;5;8;6;10;3;5;9;10;2;7;6;6;6;7;2;4;7;9;4;8;6;7;8;6;8;11;5;6;6;9;7;7;6;4;5;4;5;8;3;4;5;4;8;9;7;5;3;6;9;5;4;4;8;6;5;6;10;8;5;9;10;6;4;3;8;7;9;6;8;6;4;4;11;3;6;7;4;6;4;3;4;9;3;5;4;10;5;4;12;7;10;6;8;5;4;6;6;1;5;3;4;3;8;8
PKNOX2_M05997_1.94d.bed	0.10648148148148148	23	216	40450	3;0;1;5;1;0;2;5;0;0;2;3;4;1;1;3;3;3;3;2;1;3;1;3;2;4;0;1;2;1;0;1;0;2;3;3;0;3;0;2;2;2;1;4;0;0;0;0;1;0;0;1;0;0;1;0;0;2;1;6;1;1;6;5;0;2;4;0;1;0;0;0;1;3;1;1;3;1;2;2;0;3;1;0;1;1;0;1;1;1;0;2;0;1;0;1;1;2;2;2;0;3;4;0;0;1;0;1;2;2;2;2;0;1;2;2;1;1;1;1;1;1;0;3;1;3;1;3;1;1;2;2;1;2;0;1;3;3;1;0;2;0;0;1;2;2;0;0;1;2
ZKSCAN3_M06246_1.94d.bed	0.10606060606060606	14	132	28037	1;1;0;0;0;2;0;1;2;1;0;0;1;1;1;1;0;0;0;0;1;2;4;0;0;1;0;0;1;0;2;1;0;0;1;1;1;0;1;0;4;0;1;0;1;1;2;4;0;4;2;1;1;3;1;0;1;3;2;0;1;0;0;0;0;2;0;0;0;0;1;0;1;1;0;2;2;2;0;0;0;3;1;0;2;1;1;0;2;0;1;0;0;3;0;1;2;3;0;1;0;3;0;0;1;1;1;1;1;0;2;1;1;0;0;0;1;0;2;2;0;1;0;1;1;1;2;1;0;2;1;0;1;1;0;2;1;1;1;3;0;0;0;0;0;0;0;0;0;2
ATOH1_M09441_1.94d.bed	0.10596026490066225	16	151	31964	2;2;2;0;0;1;2;1;1;0;0;1;0;0;3;1;1;0;1;2;1;1;3;5;1;0;0;2;1;1;1;1;2;0;3;0;3;0;2;2;1;3;0;4;0;1;0;1;3;2;1;1;0;1;1;0;0;0;2;1;3;1;2;1;2;1;0;0;0;0;1;0;0;1;2;1;2;1;4;1;0;1;1;1;1;0;2;1;1;0;0;2;2;2;0;1;1;0;2;1;0;1;0;1;0;1;1;0;1;0;0;1;1;1;0;0;0;0;1;2;1;0;1;1;1;1;0;2;1;0;1;1;2;2;1;0;0;1;1;1;1;0;0;1;1;1;0;1;1;2
ZNF16_M10342_1.94d.bed	0.10571923743500866	61	577	54810	4;2;1;6;2;4;6;4;5;4;0;6;5;3;2;3;4;5;2;6;2;0;4;5;0;2;5;5;4;5;3;3;3;4;6;5;5;2;3;5;5;3;6;2;4;3;5;5;3;4;4;4;4;6;4;4;4;6;1;6;4;5;8;4;4;3;2;2;5;6;3;3;5;2;3;5;3;5;5;1;3;6;4;7;6;2;4;4;3;4;2;3;2;4;7;2;7;3;5;5;6;6;5;1;5;5;5;2;6;4;3;7;5;6;2;4;5;2;3;1;3;2;0;5;3;4;5;3;5;6;9;2;4;2;0;1;2;2;0;3;4;7;4;3;4;4;4;5;3;5
HES1_M08751_1.94d.bed	0.10490566037735849	139	1325	109601	13;9;8;6;8;18;17;9;15;7;12;8;13;6;6;11;9;11;14;12;9;13;5;13;15;7;11;13;9;15;15;13;10;7;17;7;7;5;7;4;5;5;7;3;13;6;5;6;7;6;13;5;9;8;11;10;9;11;5;2;10;4;8;11;10;3;6;9;8;9;7;12;20;10;8;12;10;3;10;6;8;3;12;9;6;9;11;4;9;9;10;11;11;6;6;7;5;10;1;7;5;9;3;8;11;5;9;13;13;4;10;13;6;10;14;5;8;6;7;10;8;5;5;11;7;14;4;11;9;3;12;10;8;8;4;11;9;8;5;6;13;10;3;16;13;6;9;14;3;20
ESRRA_M08639_1.94d.bed	0.10479797979797979	83	792	64520	8;5;7;1;2;7;7;5;5;1;7;3;9;6;4;4;8;5;10;11;3;4;4;4;11;5;4;7;3;7;7;8;8;5;3;8;10;5;4;3;7;6;6;3;6;6;2;6;5;7;3;4;8;8;3;5;5;5;5;4;2;4;6;8;3;7;5;5;4;7;6;8;4;6;5;10;6;5;7;2;2;3;4;4;3;2;6;4;8;7;4;6;4;6;9;4;2;5;6;6;5;5;10;7;4;7;8;8;4;3;6;7;9;6;7;3;0;3;9;3;6;6;5;3;4;2;2;4;4;4;3;9;4;4;8;5;7;6;7;6;4;5;6;1;6;2;2;3;6;6
MEIS1_M09078_1.94d.bed	0.1044776119402985	21	201	38969	2;0;0;2;3;0;2;4;1;0;2;2;6;1;0;3;1;3;4;0;2;3;0;0;2;2;7;2;1;1;0;0;1;2;6;3;1;0;4;2;0;2;3;0;5;0;0;1;0;0;0;4;1;0;0;1;0;2;0;1;4;0;0;6;4;0;0;4;0;1;0;0;0;1;3;2;0;5;0;1;2;1;2;0;1;2;0;0;0;1;0;1;0;1;2;0;2;2;2;2;2;0;3;0;2;2;0;3;0;0;0;2;2;0;4;2;3;0;1;0;3;0;0;0;1;1;0;2;0;1;0;1;3;0;0;0;0;0;0;2;0;0;4;0;0;1;4;2;0;2
RORA_M10287_1.94d.bed	0.1044776119402985	7	67	27438	2;1;0;0;0;1;3;1;1;0;0;0;1;0;1;1;2;1;0;1;0;0;0;0;0;1;0;1;0;2;0;0;0;0;1;0;0;0;0;0;1;0;0;1;1;0;0;0;0;2;2;0;1;0;0;0;0;1;0;1;1;0;0;0;0;1;0;0;0;0;1;0;0;2;0;1;1;1;0;0;0;0;0;1;1;0;0;0;1;0;1;1;0;1;0;0;0;1;0;2;0;0;0;0;1;1;0;0;1;0;0;1;0;1;0;0;0;1;1;0;1;0;1;0;1;1;1;0;0;0;1;0;0;1;0;1;0;0;0;0;0;0;0;0;1;0;0;1;0;1
ZNF7_ZNF7.RCADE.bed	0.1039426523297491	29	279	77202	1;2;3;4;3;2;6;5;4;4;2;1;3;1;3;0;1;2;1;5;1;5;4;3;2;2;0;2;3;1;1;1;3;1;1;2;3;3;0;0;0;2;3;1;1;0;3;2;3;3;1;2;1;1;3;0;1;2;2;2;1;0;2;3;1;4;0;2;1;3;2;2;3;1;1;2;5;1;1;0;1;0;5;2;1;4;1;1;0;1;0;1;0;1;3;0;0;1;1;2;1;3;0;0;1;1;3;1;1;1;1;0;2;2;2;1;4;2;4;2;4;1;1;3;3;0;1;0;3;1;0;2;1;2;2;5;3;3;1;3;5;2;2;4;2;2;0;2;2;2
MESP1_M08932_1.94d.bed	0.1038961038961039	8	77	29702	2;0;1;0;0;0;3;2;2;1;0;0;2;0;0;0;0;0;2;2;0;0;0;0;2;0;3;0;0;2;0;0;0;0;0;0;0;2;0;0;0;0;0;0;0;0;0;0;2;0;0;2;0;0;0;0;0;0;0;1;0;0;2;3;4;0;0;0;2;0;2;0;0;2;0;1;0;0;0;0;0;0;0;0;1;0;0;0;0;0;0;0;0;0;0;0;2;0;3;0;0;0;0;0;0;0;0;2;4;0;0;2;0;0;0;0;0;0;0;0;0;0;0;1;0;0;0;0;3;0;0;0;3;1;0;0;0;0;1;1;0;0;0;0;0;2;0;0;0;3
ZNF382_ZNF382.RCADE.bed	0.10380622837370242	30	289	47653	2;2;1;1;2;3;2;1;1;3;4;1;2;1;4;5;5;1;2;4;2;3;1;1;1;3;1;2;1;0;1;3;3;4;4;1;0;3;2;0;5;1;1;3;2;4;2;2;0;2;3;2;1;3;1;1;4;2;1;4;2;2;1;0;0;2;1;1;1;4;1;1;0;2;2;3;1;2;0;2;3;2;4;2;3;2;3;1;0;1;2;0;0;2;1;3;0;0;0;4;2;1;1;1;3;2;2;2;1;3;1;5;1;1;1;2;3;1;1;2;2;5;0;1;1;1;2;4;4;3;1;1;2;1;2;4;1;0;3;2;4;1;8;2;1;0;2;2;2;2
ZNF418_M10408_1.94d.bed	0.10365853658536585	34	328	53848	3;2;2;3;1;4;1;1;1;2;1;2;8;3;3;2;4;2;1;2;4;1;1;4;3;1;3;0;2;6;3;2;1;2;3;1;1;2;1;1;3;1;0;1;3;4;1;2;0;1;1;3;3;3;3;2;0;1;1;1;3;1;3;5;0;5;3;1;2;2;3;2;1;1;2;1;2;4;3;3;1;1;5;3;2;3;3;3;1;2;1;4;3;1;2;4;2;4;1;1;0;0;2;3;0;2;2;3;1;0;4;2;1;4;2;2;0;2;4;3;2;1;4;1;3;3;2;2;1;2;2;0;4;2;6;3;1;2;2;3;4;3;3;5;1;1;2;1;1;5
ZNF274_ZNF274.RCADE.bed	0.10365853658536585	17	164	40766	4;0;2;0;0;1;2;0;0;4;2;1;1;0;3;1;0;2;1;0;1;3;2;0;1;1;0;0;0;0;2;0;2;0;2;5;1;0;2;0;2;1;1;0;0;2;1;2;2;0;0;2;0;0;6;0;1;1;2;3;0;2;1;1;2;0;1;0;2;0;2;0;2;0;2;0;2;0;1;1;2;1;1;1;1;3;1;2;0;1;1;1;0;2;0;2;0;0;0;1;3;0;0;3;2;5;0;1;0;1;2;1;2;1;1;0;2;1;0;1;0;0;2;3;2;1;0;0;0;1;0;0;1;0;0;2;0;0;2;1;2;1;1;1;0;2;0;1;0;3
ATOH7_M09817_1.94d.bed	0.10344827586206896	18	174	32731	4;1;3;0;1;0;0;0;2;0;0;2;1;1;0;0;0;3;0;0;1;5;1;3;1;3;1;0;0;0;2;1;0;0;1;0;3;0;3;4;1;4;0;0;0;0;2;0;0;0;1;0;0;0;0;0;0;2;5;1;0;4;5;0;1;0;2;2;0;0;3;1;2;2;0;0;1;3;2;1;0;0;2;1;2;1;4;1;0;0;0;4;6;0;0;4;0;2;0;2;1;0;0;0;3;2;5;0;1;2;0;0;0;0;1;1;2;1;2;0;0;0;0;3;4;0;2;2;1;0;1;4;3;1;2;1;0;0;0;0;2;0;2;0;0;1;0;0;1;1
SOX1_M02182_1.94d.bed	0.10309278350515463	10	97	30424	2;0;1;1;0;0;1;1;5;0;0;0;1;1;1;1;1;0;0;3;0;0;0;0;0;1;1;2;0;0;0;0;0;1;2;0;1;4;2;0;1;0;0;0;0;0;0;0;1;1;1;1;1;0;1;0;0;0;0;2;2;1;0;0;2;1;2;0;1;0;1;1;0;0;1;0;2;0;0;0;0;2;0;1;0;0;2;1;0;0;0;0;1;1;0;0;1;1;1;0;0;0;0;2;0;0;2;0;0;1;0;1;2;2;1;2;0;1;0;0;0;1;1;0;0;0;1;1;1;0;0;1;0;0;1;0;1;2;0;0;0;0;0;2;0;1;0;1;0;1
LHX6_M09778_1.94d.bed	0.10256410256410256	4	39	27059	2;0;0;0;0;0;0;0;0;0;0;2;0;0;0;0;0;2;0;0;0;0;0;0;0;2;0;0;0;0;0;0;0;0;0;0;0;2;0;0;0;0;0;0;0;0;0;1;0;2;0;0;0;0;0;0;2;0;1;0;0;0;0;0;0;0;0;0;0;0;0;0;0;0;3;0;0;0;0;0;0;0;0;2;0;0;0;0;0;0;0;0;0;0;0;0;1;0;2;0;0;0;0;0;0;0;0;0;0;0;0;2;0;0;0;0;0;0;0;0;0;0;1;0;0;0;3;1;0;0;0;1;0;0;0;0;0;0;2;0;0;0;0;1;0;0;0;0;1;2
MEIS1_M06401_1.94d.bed	0.10215053763440861	19	186	35249	1;0;1;2;0;0;0;3;0;0;1;0;3;0;1;2;1;1;3;0;0;1;1;2;2;4;2;1;1;2;1;1;1;0;4;2;1;0;4;2;2;2;0;3;4;1;0;1;0;1;6;1;1;0;0;0;2;0;3;0;2;4;1;0;5;3;0;3;3;0;2;0;0;0;1;0;2;0;2;2;0;3;0;3;0;0;0;1;2;1;0;0;0;0;0;0;2;2;0;1;2;2;0;2;2;0;0;0;1;0;0;0;3;1;2;0;3;3;2;2;2;1;3;0;0;0;1;1;2;0;1;2;2;0;3;0;0;2;0;1;3;4;1;0;1;1;0;1;1;4
RBPJL_M07039_1.94d.bed	0.10204081632653061	10	98	24522	2;0;2;0;1;2;1;1;1;1;1;0;1;0;1;0;0;0;0;0;0;1;0;0;0;0;0;2;0;1;2;0;0;0;0;0;0;2;2;0;2;1;2;2;3;1;0;1;0;2;0;1;1;1;0;2;3;0;2;1;0;0;0;0;2;0;0;1;1;0;1;0;0;0;0;0;0;1;1;0;2;1;1;0;1;1;0;0;0;0;0;1;2;1;2;0;0;1;1;1;1;1;0;1;0;1;0;0;0;0;2;0;0;0;0;1;0;4;0;1;0;2;1;0;2;1;0;0;0;0;1;1;0;1;0;2;0;0;0;0;0;1;0;0;0;0;1;0;0;1
ZNF274_M09345_1.94d.bed	0.1016949152542373	12	118	29090	4;0;0;1;0;1;1;1;3;3;1;1;1;0;0;2;2;1;0;0;1;0;1;1;1;0;0;0;0;0;0;0;0;0;0;0;0;1;0;0;1;1;0;1;1;1;0;1;3;0;2;2;0;0;2;1;3;1;1;0;0;0;1;0;3;0;0;0;0;0;0;0;0;2;2;1;4;0;0;0;0;1;0;1;0;0;1;1;1;0;1;2;2;0;0;0;0;0;1;0;0;2;2;0;3;0;3;2;0;0;0;1;1;1;1;1;2;1;0;0;1;0;0;1;0;3;1;0;0;0;1;0;1;0;0;1;2;0;0;0;2;2;3;3;0;1;2;0;0;1
ZNF580_M10051_1.94d.bed	0.10166240409207161	159	1564	97442	15;6;3;11;12;4;7;13;12;7;10;9;8;5;7;8;10;14;10;12;12;8;11;11;6;5;11;14;11;14;5;12;15;7;9;7;13;14;15;11;6;15;10;12;17;14;19;16;14;13;15;13;14;12;14;12;15;13;11;8;11;21;14;10;11;10;7;11;7;12;11;7;11;1;11;9;7;5;11;19;13;9;17;9;11;8;14;10;14;17;11;15;10;11;7;13;9;11;11;16;13;13;12;11;20;10;7;14;10;6;7;15;12;8;13;2;10;8;11;10;9;14;11;10;11;10;9;7;11;6;14;5;8;10;11;3;13;2;5;10;10;9;3;5;7;6;7;13;7;6
POU6F1_M10220_1.94d.bed	0.10144927536231885	7	69	27950	2;1;0;0;0;2;0;0;0;0;0;0;0;1;0;0;0;0;0;2;0;0;0;1;0;0;1;0;1;1;0;1;0;0;1;0;2;0;3;0;0;1;1;1;0;0;0;1;0;0;0;0;0;0;0;0;0;0;0;2;1;1;0;1;5;0;0;0;1;0;0;0;0;0;1;1;0;1;1;0;0;1;1;1;0;0;0;0;0;0;0;0;0;0;0;0;0;1;1;0;1;2;2;0;1;1;0;1;1;1;0;1;0;0;0;0;0;1;0;0;0;1;0;1;0;0;0;0;1;1;0;0;0;1;1;1;0;1;1;0;0;0;0;1;0;0;0;2;0;1
NKX2-1_M08973_1.94d.bed	0.10126582278481013	8	79	27664	1;0;2;3;1;0;1;2;0;1;0;0;0;0;0;0;0;1;0;1;0;1;0;0;1;2;2;1;0;1;0;1;0;0;0;0;0;1;1;1;1;0;0;1;0;0;1;0;0;0;0;0;1;0;3;2;1;0;0;0;1;1;2;0;0;0;1;0;1;0;0;0;2;0;1;2;0;0;0;0;0;0;1;0;0;0;1;0;0;0;0;0;1;2;2;2;1;2;0;0;0;1;0;0;0;1;1;1;0;0;0;0;0;0;1;1;1;1;0;1;0;0;0;0;1;0;0;0;1;0;0;1;1;1;0;0;0;0;0;0;0;1;0;0;0;0;0;2;1;2
NKX2-1_M08974_1.94d.bed	0.10126582278481013	8	79	27664	1;0;2;3;1;0;1;2;0;1;0;0;0;0;0;0;0;1;0;1;0;1;0;0;1;2;2;1;0;1;0;1;0;0;0;0;0;1;1;1;1;0;0;1;0;0;1;0;0;0;0;0;1;0;3;2;1;0;0;0;1;1;2;0;0;0;1;0;1;0;0;0;2;0;1;2;0;0;0;0;0;0;1;0;0;0;1;0;0;0;0;0;1;2;2;2;1;2;0;0;0;1;0;0;0;1;1;1;0;0;0;0;0;0;1;1;1;1;0;1;0;0;0;0;1;0;0;0;1;0;0;1;1;1;0;0;0;0;0;0;0;1;0;0;0;0;0;2;1;2
ZNF777_M10317_1.94d.bed	0.10091743119266056	11	109	25108	1;0;0;0;0;0;1;1;1;0;1;1;0;0;0;2;1;0;1;1;1;0;0;0;0;0;1;0;1;1;3;0;1;1;1;0;1;1;0;1;0;2;0;1;1;0;0;0;0;4;2;1;0;1;0;3;3;1;1;2;3;0;1;2;0;2;2;0;0;0;3;0;1;0;0;1;1;1;1;1;1;0;0;0;0;0;0;2;2;0;0;0;1;2;1;1;0;0;0;0;1;2;0;2;1;0;0;2;1;4;2;0;1;0;2;0;0;0;0;1;1;1;1;0;0;0;0;1;0;0;0;0;0;0;1;1;1;0;0;1;1;1;1;0;0;0;2;0;0;1
TBX15_M09201_1.94d.bed	0.10077519379844961	26	258	42922	2;4;2;3;2;1;2;0;0;0;2;1;0;3;2;3;1;2;4;3;2;3;2;1;2;2;3;0;2;2;0;1;4;3;2;0;1;2;0;2;2;0;0;2;2;4;1;0;3;0;1;2;3;1;3;2;1;1;4;1;1;1;2;2;1;1;1;0;1;2;0;1;3;3;3;1;2;0;4;1;1;1;2;1;1;0;2;1;0;1;2;2;2;1;1;0;6;0;4;3;2;2;1;1;3;1;3;1;0;1;0;4;1;1;2;2;4;2;0;2;1;1;2;2;1;1;1;4;1;3;1;4;3;2;1;3;3;1;1;1;6;2;3;1;1;1;0;1;2;5
GFI1_M08721_1.94d.bed	0.10033444816053512	30	299	47381	4;1;3;3;5;4;1;1;2;3;1;1;3;0;0;1;3;2;2;0;2;4;5;0;2;2;7;5;4;2;1;4;1;3;4;4;1;4;1;1;4;4;5;2;2;2;4;0;2;1;1;0;0;1;3;2;2;1;5;1;2;2;2;1;2;2;1;1;2;2;4;1;1;2;5;1;3;3;0;1;2;0;1;4;1;2;1;2;2;2;2;3;0;0;1;3;2;0;1;3;1;0;1;2;1;0;2;0;1;3;3;1;1;2;3;1;4;2;2;2;1;1;2;3;2;1;2;1;4;2;3;2;3;3;2;0;3;1;2;2;1;1;3;1;2;0;3;3;0;3
CEBPA_M08526_1.94d.bed	0.1	2	20	21298	1;0;0;0;0;0;0;0;0;0;0;0;1;0;0;0;0;0;0;0;0;0;0;0;1;0;0;0;0;0;0;0;0;0;0;0;0;0;1;0;0;2;0;0;0;0;0;0;0;1;0;2;1;0;0;0;2;0;0;0;0;0;0;0;1;0;0;0;0;0;0;0;0;0;0;0;0;0;0;0;0;1;0;0;0;0;0;0;0;0;0;0;0;0;0;0;0;0;0;0;0;0;0;0;2;0;0;0;0;0;0;0;0;0;0;0;0;0;0;1;0;0;0;0;0;0;0;0;0;0;1;0;0;0;0;0;0;0;0;0;0;0;0;0;0;0;0;0;0;1
SCRT2_M06080_1.94d.bed	0.1	15	150	31479	2;1;2;1;1;1;0;1;0;0;1;3;0;1;3;0;2;0;1;0;1;0;0;2;3;5;1;1;1;2;2;2;1;0;1;4;1;0;0;1;2;2;0;1;2;1;1;0;1;0;0;0;1;2;1;0;0;1;1;0;1;0;0;0;0;1;0;0;3;0;0;2;0;1;0;1;3;2;2;0;0;0;2;0;2;2;1;0;0;0;1;0;2;1;1;0;1;3;2;0;2;0;2;1;0;1;0;1;1;1;0;2;1;1;0;2;1;2;0;0;0;1;1;0;1;2;1;3;1;1;2;1;1;1;1;1;1;0;0;2;2;1;1;0;4;0;0;2;0;2
ZNF525_ZNF525.RCADE.bed	0.1	6	60	31112	2;2;0;1;1;0;0;0;0;0;1;1;1;0;0;3;0;0;0;2;0;0;0;0;1;0;1;2;0;0;1;0;1;1;0;0;0;0;0;0;1;0;1;0;0;0;0;0;0;1;0;0;0;1;0;0;0;1;0;0;1;0;0;0;1;0;0;0;1;0;1;1;0;0;0;0;0;0;1;0;0;1;0;0;0;0;0;0;0;0;0;0;0;2;0;0;1;0;0;0;0;1;1;0;1;0;0;3;0;0;1;0;0;0;0;0;0;0;0;0;0;1;1;0;0;1;1;0;2;0;0;0;1;1;0;0;2;2;0;1;0;0;1;0;0;0;0;0;0;2
OVOL2_M09039_1.94d.bed	0.1	2	20	20990	1;0;1;0;0;0;0;0;0;0;0;0;0;0;0;0;0;0;0;0;0;0;0;0;0;0;0;0;0;0;0;0;0;0;0;0;0;0;0;0;0;0;0;0;0;0;0;0;0;0;0;0;0;0;0;1;1;0;0;0;1;0;1;0;0;1;0;0;0;0;0;1;0;0;0;0;0;0;0;0;0;0;0;0;0;0;0;0;0;0;0;0;0;0;0;1;0;0;0;0;0;0;0;0;0;0;0;0;0;1;0;0;0;0;0;0;0;0;0;0;0;0;0;0;1;0;0;0;1;0;0;0;0;1;0;0;1;0;1;0;0;1;0;0;2;0;0;0;0;1
HMGA1_M06581_1.94d.bed	0.1	3	30	23936	1;0;1;0;0;0;0;0;0;0;0;0;0;0;0;0;0;0;0;0;0;1;0;0;0;0;0;0;0;0;0;0;1;2;0;0;1;0;0;0;1;0;0;0;1;0;0;0;0;0;0;0;0;0;0;0;1;2;0;0;0;0;0;0;0;0;0;0;0;0;0;0;0;0;0;1;0;0;0;0;0;1;0;0;0;0;0;0;0;0;0;0;0;0;0;0;1;1;1;1;0;0;0;0;0;0;0;0;0;1;1;0;2;1;0;1;0;0;1;0;0;0;0;1;0;0;1;0;0;0;0;0;0;1;0;0;0;0;0;0;0;0;0;0;0;0;0;0;0;1
ZNF396_M09367_1.94d.bed	0.1	4	40	21694	2;1;0;1;0;1;1;0;0;0;0;0;0;1;0;0;2;0;0;0;0;0;0;1;0;0;0;0;2;0;0;2;0;1;0;0;0;0;0;0;0;0;0;0;2;0;0;0;0;1;1;0;0;0;0;0;1;0;0;1;1;0;0;0;1;0;0;0;0;0;0;0;0;1;0;0;1;0;0;0;0;0;0;0;0;0;0;0;1;2;1;0;0;0;0;0;1;1;0;0;1;0;0;0;0;1;0;0;0;0;0;1;0;0;0;0;0;0;0;0;0;1;0;0;0;0;0;0;0;0;0;1;0;0;0;0;0;0;0;1;0;0;0;0;1;0;0;0;0;1
BARX1_M08498_1.94d.bed	0.1	6	60	30072	1;0;2;0;1;1;0;0;0;0;2;0;2;0;0;1;1;0;1;0;0;0;0;3;0;1;2;1;1;1;0;0;0;0;1;1;0;0;0;1;0;0;1;0;0;0;1;2;1;0;1;0;0;0;0;0;0;0;1;1;0;0;0;0;0;0;0;0;0;0;0;0;0;1;1;0;0;0;1;1;1;0;0;0;0;2;0;0;0;3;0;0;0;1;0;0;1;0;0;1;0;0;1;1;0;0;1;0;0;0;1;0;0;0;0;0;0;0;0;0;0;0;1;0;0;0;1;0;0;0;1;0;1;0;0;0;1;0;0;1;0;0;0;0;1;0;1;0;0;2
POU1F1_M05999_1.94d.bed	0.09917355371900827	12	121	38615	2;1;1;2;1;1;1;1;1;0;0;1;1;2;0;2;2;0;0;0;0;0;0;0;2;0;1;1;1;0;1;3;1;0;1;1;1;0;1;0;1;0;1;4;1;1;1;1;1;2;2;0;1;0;3;1;0;0;1;1;0;0;0;1;0;1;1;1;0;0;1;0;0;0;0;1;1;2;2;1;0;2;1;0;1;0;0;0;1;0;1;0;0;0;0;0;1;0;1;1;0;2;2;2;1;1;1;1;0;0;0;1;2;0;0;0;0;1;0;1;1;1;1;1;1;0;1;0;2;1;0;1;0;1;1;1;0;0;1;3;1;1;3;0;0;1;1;1;2;2
ESRRA_M08633_1.94d.bed	0.0990990990990991	77	777	66617	8;5;8;2;3;7;7;5;5;1;6;4;10;6;5;3;6;4;10;11;3;4;4;4;11;5;5;7;3;8;7;7;8;5;3;8;11;4;4;4;5;6;6;3;6;6;2;6;5;7;3;4;8;8;2;5;6;5;5;4;2;5;5;7;3;8;5;4;4;5;7;8;4;6;4;9;6;5;5;1;3;3;3;4;3;2;5;4;6;7;4;6;5;6;8;4;2;4;6;6;5;5;10;7;4;7;8;6;3;3;5;6;8;6;7;3;0;3;9;3;6;6;4;2;4;2;3;4;3;4;5;8;5;4;9;5;8;6;7;4;3;5;5;2;5;3;3;4;6;6
TBX2_M09209_1.94d.bed	0.09881422924901186	25	253	40582	5;3;2;3;2;1;2;2;1;5;2;1;2;1;1;5;1;2;0;0;1;1;2;0;4;1;0;2;2;1;4;2;1;1;0;1;2;0;1;4;6;2;1;1;3;2;0;2;2;2;4;0;2;0;1;4;1;0;1;0;1;1;2;2;1;2;0;1;3;0;1;1;1;2;2;2;1;1;4;1;0;3;3;3;1;2;0;1;0;2;0;3;1;1;2;1;3;3;4;1;1;2;1;1;1;2;1;1;0;5;0;2;1;2;3;2;2;1;1;1;2;2;2;1;0;3;0;2;0;4;4;1;4;0;0;2;2;1;2;4;2;2;1;2;0;4;1;2;1;3
ZNF789_ZNF789.RCADE.bed	0.09876543209876543	64	648	72407	7;4;3;2;4;3;9;4;7;1;0;2;5;2;5;10;3;3;4;4;3;2;1;6;9;5;6;7;7;0;9;2;5;1;5;2;3;3;3;2;3;2;5;3;4;7;8;3;7;5;4;5;3;7;2;4;5;7;3;1;7;4;1;5;3;8;1;3;2;2;3;3;1;5;6;9;3;4;8;6;1;6;5;3;4;1;7;4;6;6;11;5;5;8;6;2;8;6;8;4;5;9;3;3;3;4;6;5;3;3;1;9;2;4;4;0;4;8;3;1;5;7;13;3;6;2;3;5;7;5;4;5;1;3;3;4;4;3;1;4;4;4;7;2;7;2;2;3;2;5
MGA_M05904_1.94d.bed	0.09859154929577464	7	71	29464	3;1;2;0;0;0;0;0;0;0;0;0;0;0;0;0;0;0;0;1;0;0;1;0;0;0;0;0;0;1;0;3;0;0;2;0;0;2;0;0;0;0;0;0;1;0;0;2;0;0;0;0;0;0;0;0;1;0;0;0;0;2;0;2;1;0;0;0;0;0;0;0;2;0;0;0;0;1;0;0;1;2;0;0;0;0;0;0;0;0;0;0;2;0;0;0;0;0;1;0;0;1;0;4;2;0;0;0;0;0;0;0;0;1;0;0;2;1;0;0;0;0;0;1;6;2;3;0;0;0;4;0;0;0;1;0;0;2;0;1;0;1;0;0;0;0;2;0;0;2
FOXI1_M08679_1.94d.bed	0.09859154929577464	7	71	26818	1;1;1;0;3;0;1;0;1;1;0;0;0;0;0;0;0;1;0;0;0;1;1;0;0;1;0;1;2;3;1;0;0;0;1;0;0;1;0;0;0;0;0;0;2;1;0;0;2;0;0;1;0;1;0;0;0;0;0;0;0;0;0;0;2;0;0;0;1;0;0;1;0;0;0;2;0;0;1;0;0;1;0;1;0;0;0;0;0;1;0;0;0;0;0;0;0;0;1;0;0;0;1;1;1;0;2;0;0;0;0;2;1;0;0;0;0;0;1;1;0;0;2;1;0;2;0;0;0;1;1;2;0;0;1;0;0;0;2;1;0;0;0;1;0;2;0;2;0;2
ZBTB45_M09307_1.94d.bed	0.0975609756097561	4	41	24216	1;0;0;0;1;0;0;0;1;0;2;0;1;1;0;0;0;0;0;0;0;0;0;1;0;0;2;0;0;0;0;1;1;0;0;0;0;0;0;0;0;1;0;0;0;1;1;0;0;0;0;0;0;0;0;2;0;0;0;1;0;0;0;0;0;0;0;0;0;0;0;0;0;0;1;0;0;0;1;0;0;0;1;1;1;0;0;2;0;0;1;1;0;0;0;0;0;0;0;1;0;0;0;0;0;1;0;0;0;0;0;0;0;0;0;1;0;0;0;0;1;0;0;0;1;1;0;0;0;0;0;1;0;0;1;2;0;0;0;0;0;0;0;0;0;1;0;0;1;1
ZSCAN1_M09407_1.94d.bed	0.09683794466403162	49	506	58835	3;4;3;3;6;3;6;3;4;3;4;1;0;3;2;2;2;5;10;0;3;4;7;3;8;2;2;4;4;1;7;4;6;3;4;3;2;8;5;0;1;5;1;4;2;0;0;3;3;3;3;6;2;2;4;0;1;3;3;7;5;2;2;2;4;5;1;2;4;4;2;1;3;2;5;6;3;2;4;1;3;3;3;0;3;4;3;4;3;2;5;5;7;5;6;2;4;2;2;8;5;1;2;2;4;9;7;3;5;4;4;3;4;4;5;3;3;1;1;3;4;3;2;3;2;3;8;3;3;3;4;5;2;3;4;4;4;4;3;5;1;3;1;1;5;4;4;3;2;2
ZNF415_M10315_1.94d.bed	0.0967741935483871	3	31	23448	1;0;0;0;0;0;2;0;0;0;1;0;0;0;0;0;0;0;0;0;1;0;0;0;0;0;0;0;0;1;0;0;0;0;1;0;0;0;0;0;0;1;0;0;1;1;0;0;0;0;0;0;0;0;0;0;0;0;1;0;0;0;0;0;0;0;0;0;1;0;0;0;0;0;0;0;0;1;0;0;1;0;0;0;0;0;0;0;0;1;0;0;0;0;1;0;0;0;0;0;0;1;0;0;0;0;1;0;0;0;0;0;0;0;0;1;1;0;0;0;1;0;0;0;0;0;0;0;1;0;1;0;0;1;0;2;0;1;1;0;0;0;0;0;0;1;0;0;0;1
NR5A1_M10142_1.94d.bed	0.09666666666666666	29	300	45835	3;3;1;4;3;3;2;4;2;0;2;1;3;2;3;2;1;1;2;3;1;2;2;1;6;1;2;3;2;2;1;0;1;1;0;4;5;1;0;5;1;0;1;2;1;5;0;2;2;1;1;1;3;3;1;1;3;2;1;2;3;1;1;2;0;7;3;0;0;4;4;2;0;2;2;4;2;2;2;0;1;2;1;1;1;1;1;2;2;2;2;4;3;3;3;2;1;1;3;4;2;2;2;0;0;3;1;2;3;1;0;1;2;0;4;3;0;2;5;2;3;1;2;1;2;1;3;3;1;1;6;2;1;1;1;4;5;2;4;2;1;2;2;2;2;3;3;1;0;3
ZNF398_ZNF398.MEME.bed	0.09635332252836305	1189	12340	897036	71;68;76;104;83;64;41;69;49;57;73;69;86;57;59;99;85;60;60;69;67;50;44;53;83;83;94;91;58;75;83;89;104;82;87;64;84;86;115;93;80;77;75;79;74;100;103;97;127;87;85;74;101;101;115;105;100;79;99;98;106;123;85;115;129;97;112;132;79;81;84;90;71;51;58;53;45;47;53;89;91;96;106;102;90;101;109;111;103;70;75;83;100;74;110;86;110;105;96;101;124;92;109;102;91;95;95;106;117;108;70;84;85;65;63;75;79;65;75;78;58;65…
ZNF334_ZNF334.RCADE.bed	0.09615384615384616	20	208	55986	2;3;0;2;2;4;3;2;3;0;2;1;3;4;3;2;0;2;3;1;3;0;3;2;1;0;2;1;4;1;3;0;3;1;0;2;1;4;0;2;1;1;1;2;0;0;1;0;1;1;3;1;1;0;0;3;0;1;2;1;0;1;1;1;0;0;0;3;4;0;0;2;1;0;0;2;1;1;0;0;3;1;1;1;0;1;1;1;1;1;2;2;2;2;1;0;2;0;2;0;0;0;3;2;1;2;0;0;1;4;1;1;2;0;1;2;1;1;0;0;2;1;2;3;0;2;2;2;2;1;1;2;1;4;1;1;1;2;3;1;1;1;1;2;4;1;1;1;1;2
ZKSCAN7_M10313_1.94d.bed	0.09615384615384616	15	156	31892	1;1;0;0;0;2;1;0;1;1;0;0;1;1;1;1;0;1;1;2;1;1;0;1;3;0;2;2;0;3;0;1;1;3;2;2;0;0;1;0;0;2;2;2;0;1;0;0;0;1;0;2;2;1;3;0;3;1;1;0;0;0;2;1;0;0;0;1;0;2;1;1;1;0;2;1;1;1;1;0;1;1;0;0;1;0;0;2;1;2;1;3;1;6;3;0;0;1;0;0;3;0;1;2;2;1;2;2;0;2;2;0;0;1;0;0;3;1;1;2;2;0;1;0;5;1;0;0;1;0;0;1;2;2;1;3;1;0;0;3;1;0;0;0;1;0;2;3;2;1
POU3F1_M06006_1.94d.bed	0.09574468085106383	9	94	45489	3;1;2;0;0;1;0;1;0;1;1;0;0;1;0;2;0;0;0;1;2;2;1;2;0;1;1;0;1;0;1;3;0;0;0;1;1;0;0;0;0;0;1;3;1;1;0;1;0;1;1;0;0;0;0;0;0;0;0;0;1;0;0;0;0;1;0;2;0;0;0;0;1;1;0;0;1;1;0;1;0;1;1;0;1;0;0;0;1;0;0;1;1;0;1;0;3;0;0;0;1;1;0;1;2;0;1;0;1;1;0;0;0;2;0;0;2;0;3;0;1;0;1;1;0;2;0;2;0;0;0;1;0;0;1;0;2;0;0;2;0;1;0;0;1;1;1;1;1;1
TBX6_M09211_1.94d.bed	0.09565217391304348	11	115	33267	1;1;0;0;3;0;0;0;1;0;1;0;1;2;1;1;2;2;0;0;2;1;1;0;2;1;0;2;1;0;1;2;3;0;0;0;1;1;0;1;0;0;1;1;1;0;0;1;0;0;2;1;0;1;0;0;0;0;0;0;0;1;0;1;1;1;0;0;1;1;0;1;1;1;1;1;0;0;1;1;0;0;1;0;0;1;1;0;0;1;1;1;1;0;0;2;0;1;1;2;3;0;0;1;1;0;1;2;0;0;1;2;1;0;1;2;1;0;0;0;1;0;0;0;1;1;1;1;1;1;5;3;0;3;0;0;1;0;0;2;3;0;2;1;0;0;0;1;0;1
TBX21_M06165_1.94d.bed	0.09565217391304348	11	115	33267	1;1;0;0;3;0;0;0;1;0;1;0;1;2;1;1;2;2;0;0;2;1;1;0;2;1;0;2;1;0;1;2;3;0;0;0;1;1;0;1;0;0;1;1;1;0;0;1;0;0;2;1;0;1;0;0;0;0;0;0;0;1;0;1;1;1;0;0;1;1;0;1;1;1;1;1;0;0;1;1;0;0;1;0;0;1;1;0;0;1;1;1;1;0;0;2;0;1;1;2;3;0;0;1;1;0;1;2;0;0;1;2;1;0;1;2;1;0;0;0;1;0;0;0;1;1;1;1;1;1;5;3;0;3;0;0;1;0;0;2;3;0;2;1;0;0;0;1;0;1
ZBTB43_M09305_1.94d.bed	0.09561752988047809	24	251	39949	2;0;1;2;3;2;3;2;1;1;0;1;1;3;1;2;1;1;6;1;3;2;0;1;0;3;1;3;1;1;3;1;1;2;1;2;3;1;0;1;1;1;4;0;1;1;6;1;0;1;1;2;0;3;1;3;3;4;1;1;3;3;3;1;2;3;1;3;2;1;2;0;1;0;2;0;2;2;1;1;2;3;1;1;1;1;1;1;1;2;4;1;3;1;3;2;1;1;0;1;0;1;3;5;1;4;2;3;1;0;2;3;0;1;2;2;2;2;2;3;1;5;3;1;1;1;3;2;0;1;2;2;1;2;1;0;0;1;3;4;1;2;0;1;1;1;3;2;1;2
PRDM4_M06025_1.94d.bed	0.0954356846473029	23	241	39480	1;4;3;0;0;3;1;0;1;0;2;0;2;2;1;1;0;2;2;0;2;0;2;4;2;3;3;1;0;2;3;2;4;4;1;2;4;0;0;0;1;1;2;4;2;3;2;2;1;1;0;3;4;4;3;2;2;0;1;0;0;4;2;2;5;0;2;1;2;1;0;2;2;1;0;0;2;4;0;3;1;2;1;1;0;5;1;1;1;1;1;0;2;5;3;2;4;2;3;3;1;0;2;3;0;4;2;2;2;1;0;0;2;1;3;1;0;1;0;1;1;0;1;2;1;2;3;2;1;1;2;3;1;1;0;4;1;0;2;3;2;1;1;2;0;0;0;2;0;1
SCRT1_M09114_1.94d.bed	0.09523809523809523	12	126	28955	2;0;0;1;3;2;2;0;0;0;1;1;1;1;1;1;1;0;0;1;0;0;2;2;4;0;1;0;2;2;1;0;0;1;3;2;0;1;1;1;1;0;0;1;3;0;1;0;1;1;0;1;0;1;1;0;0;0;1;0;1;0;1;1;1;1;0;1;1;0;0;0;2;0;1;1;2;1;1;0;0;1;1;1;2;0;1;1;0;1;0;1;0;2;0;0;1;3;1;0;2;1;2;1;1;1;0;1;2;1;0;3;1;0;0;2;2;1;0;0;0;2;1;0;0;0;0;0;0;0;2;1;0;1;0;1;0;0;0;2;0;1;0;0;4;1;0;2;0;2
TGIF1_M06208_1.94d.bed	0.09523809523809523	18	189	38320	1;0;0;2;2;0;1;2;0;0;2;1;5;0;1;0;0;4;4;0;2;2;0;0;2;3;9;1;2;2;1;0;2;1;6;1;3;1;4;0;0;2;2;0;6;1;1;0;0;0;2;2;0;0;0;0;0;2;1;0;6;1;0;6;4;0;0;4;0;0;0;0;0;0;2;1;0;3;0;2;3;0;2;0;0;1;2;0;0;0;0;0;1;0;2;0;2;1;2;2;2;0;4;0;2;1;0;4;0;1;1;2;2;0;3;2;2;0;0;0;5;0;1;0;1;0;0;2;2;0;0;2;3;0;0;0;0;0;0;2;0;0;3;0;0;1;3;3;0;1
SCRT1_M09116_1.94d.bed	0.09523809523809523	12	126	28955	2;0;0;1;3;2;2;0;0;0;1;1;1;1;1;1;1;0;0;1;0;0;2;2;4;0;1;0;2;2;1;0;0;1;3;2;0;1;1;1;1;0;0;1;3;0;1;0;1;1;0;1;0;1;1;0;0;0;1;0;1;0;1;1;1;1;0;1;1;0;0;0;2;0;1;1;2;1;1;0;0;1;1;1;2;0;1;1;0;1;0;1;0;2;0;0;1;3;1;0;2;1;2;1;1;1;0;1;2;1;0;3;1;0;0;2;2;1;0;0;0;2;1;0;0;0;0;0;0;0;2;1;0;1;0;1;0;0;0;2;0;1;0;0;4;1;0;2;0;2
ZNF808_ZNF808.RCADE.bed	0.09510086455331412	33	347	41845	3;3;2;4;3;1;0;1;2;2;2;5;4;4;2;0;1;3;1;2;3;3;2;3;3;2;4;3;3;3;3;2;4;1;2;0;1;3;3;2;6;1;3;2;2;2;3;1;0;3;2;3;2;1;2;3;1;3;1;6;3;2;1;2;3;1;0;4;1;1;3;1;0;3;5;3;2;3;0;2;1;3;1;3;1;2;2;2;0;0;1;4;1;3;2;2;5;2;2;0;2;3;3;2;2;3;3;0;3;3;2;2;2;1;2;2;2;0;2;2;5;5;5;3;6;0;3;3;2;1;4;1;2;4;4;6;1;2;2;4;3;3;4;2;2;3;1;1;3;1
CDX1_M08520_1.94d.bed	0.09473684210526316	9	95	31022	2;0;1;1;0;0;0;0;1;1;0;0;1;1;0;0;1;1;1;2;1;2;0;2;1;1;1;0;4;1;1;0;1;0;0;0;0;0;1;1;2;1;2;0;0;0;0;1;2;0;2;2;0;2;0;1;0;0;1;0;1;0;0;0;0;1;0;1;3;0;1;1;0;0;0;0;0;0;0;1;0;1;0;0;0;0;0;2;0;0;1;1;1;0;0;1;0;4;0;0;0;2;0;0;0;0;0;0;2;2;0;0;1;0;1;0;1;3;1;0;0;0;2;0;0;0;0;2;0;0;0;0;2;0;0;0;1;0;1;1;0;1;2;0;0;0;2;0;0;1
ATF4_M06454_1.94d.bed	0.0944206008583691	44	466	59211	7;3;5;4;1;2;3;2;2;3;3;3;3;1;2;4;2;4;3;2;3;2;2;5;4;6;6;6;2;3;4;5;4;1;2;2;2;2;5;3;7;1;1;6;4;5;3;4;4;3;2;2;2;2;1;0;5;6;6;4;4;3;2;1;2;2;5;4;4;2;1;5;1;2;2;5;3;3;2;2;1;4;5;7;0;1;2;4;3;6;2;4;2;5;7;2;5;2;5;1;5;3;9;5;3;2;3;2;4;2;5;1;2;3;0;3;3;3;1;1;1;3;3;2;1;2;3;3;4;0;2;7;3;4;3;2;5;5;4;2;6;5;2;4;1;3;0;2;1;3
FOXI1_M08681_1.94d.bed	0.09345794392523364	10	107	34396	6;0;1;1;1;0;0;2;1;1;2;1;1;0;0;4;1;1;0;0;1;1;0;2;0;0;2;1;2;0;3;0;1;1;0;0;1;0;1;0;0;0;0;2;0;0;1;2;0;1;0;0;2;1;0;1;0;2;1;0;1;0;2;1;1;1;1;0;0;1;0;0;0;0;0;0;0;1;1;2;2;1;1;0;0;0;2;2;1;0;0;1;0;0;1;2;1;0;1;1;1;0;1;2;0;0;0;2;0;0;1;0;0;2;0;1;0;1;0;0;1;0;0;0;1;1;2;0;0;0;0;1;0;1;1;0;2;0;0;1;0;0;0;0;2;1;0;0;0;1
ZNF419_M10413_1.94d.bed	0.09338842975206611	113	1210	105098	12;9;5;12;10;5;12;12;7;6;6;6;8;9;7;6;11;7;7;8;9;8;6;11;8;10;7;5;8;6;6;10;8;11;10;10;12;5;13;13;7;5;6;10;7;11;7;4;10;8;9;6;8;4;12;8;9;6;17;9;6;13;8;13;4;8;17;7;10;11;9;5;5;5;3;10;12;4;7;6;5;7;8;10;11;9;3;9;11;8;5;7;9;4;10;13;4;6;6;11;13;8;7;11;12;7;8;7;5;10;6;8;6;7;12;2;11;9;10;4;11;7;9;9;8;8;3;7;11;6;12;5;6;5;8;8;7;4;7;10;11;7;9;6;3;5;8;7;9;7
SREBF1_M09969_1.94d.bed	0.09283551967709384	92	991	113028	12;13;8;7;7;11;9;6;6;7;5;12;16;9;10;10;9;4;6;9;9;9;6;6;6;5;3;8;6;9;3;8;2;7;7;5;9;8;4;8;8;8;5;5;11;5;8;6;4;5;4;4;6;9;0;4;10;4;5;1;3;3;4;6;6;9;8;8;6;9;7;3;5;5;11;3;3;10;4;3;2;6;7;9;9;8;4;4;6;6;7;5;1;3;1;1;8;6;3;2;3;4;8;6;4;5;9;5;7;5;5;6;2;6;9;5;6;8;7;10;11;6;10;12;13;11;6;7;7;7;7;12;9;3;7;10;6;6;8;7;5;5;8;7;7;6;8;10;7;12
ZFP28_M10402_1.94d.bed	0.09259259259259259	100	1080	144339	8;5;7;10;7;8;11;7;5;9;9;10;7;5;7;9;7;6;8;10;9;12;2;7;5;11;5;4;16;9;8;5;5;12;1;5;12;10;12;3;8;8;6;2;6;9;9;12;3;4;6;9;10;5;7;7;9;6;8;12;6;8;6;7;6;6;6;4;11;4;12;5;7;5;6;6;7;5;2;4;4;6;4;11;3;6;4;4;4;13;7;8;4;8;4;3;8;4;6;9;4;5;10;4;9;6;5;9;7;14;5;8;8;8;7;7;9;8;9;4;5;9;8;3;10;6;6;8;8;9;10;11;11;6;16;10;10;4;6;6;9;11;9;5;8;5;6;6;6;9
ZNF440_ZNF440.RCADE.bed	0.09251101321585903	21	227	44072	3;1;4;1;0;2;1;0;3;2;0;1;1;2;1;1;2;2;1;1;2;3;1;1;3;2;1;3;2;1;1;1;2;2;3;2;1;4;1;1;2;1;4;1;0;3;3;3;1;1;3;1;1;1;1;2;2;0;1;1;2;2;0;2;0;1;2;1;2;1;0;0;2;1;3;2;2;3;0;0;0;3;0;2;0;2;1;3;4;1;0;0;0;0;2;1;0;2;2;0;3;2;1;1;2;3;1;1;0;1;3;0;2;4;1;1;2;0;1;1;5;0;0;2;0;2;1;2;5;3;4;1;0;1;0;2;0;1;2;1;4;1;3;2;1;0;1;1;2;2
ZNF302_ZNF302.RCADE.bed	0.09223300970873786	19	206	41388	4;0;2;1;1;2;2;0;1;3;2;1;0;2;1;3;3;1;2;1;0;2;2;0;2;2;0;1;1;2;4;1;3;2;3;1;1;0;4;1;3;2;0;1;4;0;1;1;5;2;2;1;4;2;2;1;1;0;2;1;2;2;1;1;0;0;0;1;1;3;1;0;0;4;3;0;0;1;1;0;0;3;1;1;1;1;4;1;1;1;3;0;3;0;0;5;0;0;0;1;2;2;0;1;2;1;0;1;0;2;2;2;1;2;0;1;0;1;1;0;0;1;0;2;2;1;1;0;0;1;2;1;2;1;1;4;1;0;2;3;2;1;3;1;0;0;0;3;1;2
VDR_M06221_1.94d.bed	0.09219858156028368	13	141	31442	2;1;0;0;0;0;2;0;0;1;1;1;2;1;0;1;1;3;0;4;1;2;0;0;1;2;0;0;0;2;2;1;0;2;2;1;0;0;0;1;0;0;0;2;0;2;1;1;0;0;1;0;1;0;1;3;1;0;1;0;1;0;0;1;1;1;0;1;1;0;1;1;0;0;0;0;0;2;1;0;4;1;0;3;0;0;2;0;0;1;1;3;0;0;1;0;1;5;0;0;3;2;1;0;0;2;1;0;0;0;0;0;1;3;3;1;0;1;2;1;0;1;0;1;3;1;1;2;1;0;0;1;2;3;1;1;0;0;1;1;1;1;1;2;2;3;2;1;1;1
POU3F2_M09082_1.94d.bed	0.09174311926605505	10	109	35218	3;0;1;1;1;0;2;2;1;0;0;0;1;1;0;2;0;1;0;0;0;0;0;0;0;1;1;0;1;0;1;4;0;0;0;2;0;1;0;0;1;0;2;2;1;1;1;1;0;3;0;1;1;0;1;1;0;2;0;1;1;0;0;1;0;0;2;1;0;0;0;0;0;0;0;1;0;2;2;1;0;1;1;1;1;0;0;0;1;1;0;1;0;1;0;0;1;0;1;0;1;1;1;1;0;0;0;3;0;0;0;0;1;0;0;0;1;1;0;1;1;2;1;2;0;0;1;0;1;1;0;1;0;1;0;2;0;1;2;2;1;0;2;1;0;1;2;1;3;1
BPTF_M04009_1.94d.bed	0.091324200913242	20	219	68577	1;5;3;2;1;0;1;3;3;1;0;1;0;1;1;1;0;3;2;2;0;0;1;1;3;1;2;2;3;2;1;2;1;1;0;1;3;3;1;2;2;1;1;1;2;2;0;1;1;0;2;5;1;1;2;2;1;2;2;2;0;0;2;0;2;1;0;1;1;0;0;1;1;3;2;0;0;0;1;2;3;4;0;1;0;1;1;1;2;3;1;1;0;0;3;1;0;2;2;2;2;2;2;2;3;4;1;1;1;1;1;1;2;2;4;0;2;0;2;1;1;3;1;2;2;2;4;1;2;1;1;0;2;2;0;2;2;2;2;1;0;1;2;2;3;1;2;0;0;3
ZNF248_ZNF248.RCADE.bed	0.09090909090909091	14	154	59165	2;1;0;2;1;2;2;1;1;2;2;3;3;0;3;1;0;2;0;1;2;1;2;5;1;0;1;1;2;1;1;1;1;0;2;0;0;0;1;3;1;0;1;3;1;1;2;3;0;1;2;1;0;1;2;1;1;1;1;1;2;1;1;0;1;2;1;1;0;0;2;2;0;2;0;3;1;1;0;0;0;1;0;0;0;0;1;0;1;0;3;2;2;0;0;2;0;0;2;0;0;2;1;1;2;2;0;1;0;1;0;0;0;0;2;1;1;0;0;0;0;1;0;1;2;0;0;2;0;1;2;1;2;0;2;1;2;0;0;0;0;0;1;1;1;2;0;2;1;2
MYBL1_M05920_1.94d.bed	0.09090909090909091	1	11	21798	1;0;0;0;0;0;0;0;0;0;0;0;0;0;0;0;0;0;0;0;0;0;0;0;0;0;0;0;0;0;0;0;0;0;0;0;0;0;0;0;0;0;0;0;1;1;0;0;0;0;0;0;0;0;0;0;0;0;0;0;0;0;0;0;0;1;0;0;0;0;0;0;0;0;0;0;0;0;0;0;0;0;0;0;0;0;0;0;0;0;0;0;0;0;0;0;0;0;0;0;0;0;0;0;0;0;0;0;0;0;0;1;0;0;0;0;0;0;0;0;0;0;1;0;0;0;0;0;0;0;0;1;0;0;0;0;0;0;0;0;0;0;0;2;0;0;0;0;0;1
TLX1_M09259_1.94d.bed	0.09090909090909091	3	33	26307	2;0;0;0;0;2;0;0;0;2;0;0;0;0;0;0;2;0;0;0;0;0;0;2;0;0;0;0;0;0;0;0;0;0;0;0;0;0;0;0;2;1;0;0;0;0;0;0;0;0;0;0;0;0;0;0;0;0;0;0;0;0;0;0;0;0;0;0;0;0;0;0;0;0;0;0;0;0;0;0;2;0;0;0;0;1;0;2;0;0;0;0;0;0;0;0;0;0;0;0;0;0;0;0;0;0;0;0;0;1;0;0;0;2;0;0;0;0;1;0;0;0;0;2;0;0;0;2;0;0;0;0;0;0;0;0;0;0;0;0;0;1;0;0;0;0;0;4;0;1
E2F7_M05637_1.94d.bed	0.09090909090909091	11	121	28900	3;0;0;2;0;0;0;0;0;1;1;1;1;1;0;0;1;3;1;0;1;1;1;0;1;0;1;1;1;0;2;1;0;0;2;0;0;1;0;1;0;2;4;0;2;1;2;0;0;0;1;1;2;0;1;0;1;1;0;0;1;0;1;0;1;0;1;1;1;1;0;0;0;0;0;0;0;1;1;1;3;0;1;1;0;2;1;0;0;0;1;1;0;1;1;0;2;2;0;0;1;2;2;0;2;0;0;2;0;1;1;0;0;1;0;1;2;2;1;1;1;2;2;1;0;1;1;0;1;1;0;1;0;2;0;0;2;0;1;2;0;0;0;0;2;3;1;0;2;2
ZNF197_ZNF197.RCADE.bed	0.09024745269286755	62	687	76192	7;8;4;7;5;6;3;5;6;3;4;2;3;3;4;5;3;2;4;9;2;4;7;3;5;7;9;6;3;4;7;6;3;3;2;5;5;6;4;4;5;7;6;3;3;5;4;6;5;6;4;5;2;10;8;8;5;5;5;4;2;5;2;5;5;6;6;5;3;5;5;2;1;6;1;0;7;5;4;10;3;3;4;3;3;7;3;2;6;3;5;6;4;7;3;7;5;5;6;6;5;10;3;4;4;4;8;5;6;2;7;8;6;2;2;7;3;3;4;8;6;3;3;2;6;1;2;5;2;9;6;1;7;5;5;4;5;1;3;5;0;5;4;3;5;2;4;3;4;4
ZNF768_M10431_1.94d.bed	0.09021675454012888	154	1707	145341	13;13;13;15;6;11;19;12;13;12;12;16;4;16;17;9;11;9;10;13;11;6;16;12;7;12;11;15;17;12;16;13;11;9;13;19;6;14;21;9;15;13;17;11;13;9;13;17;11;18;8;10;12;9;10;14;7;5;10;8;13;9;8;7;11;8;5;13;9;14;13;12;12;12;7;13;8;5;6;4;12;10;9;14;7;12;9;13;11;15;14;12;10;9;6;12;12;5;14;19;15;13;11;6;15;10;15;9;10;8;7;12;13;16;15;9;15;9;15;10;13;13;10;8;13;4;12;10;11;7;14;10;17;8;17;7;11;9;14;11;10;10;15;16;12;13;10;9;…
HES5_M08757_1.94d.bed	0.09015715467328371	109	1209	103827	10;8;10;6;8;18;16;8;11;9;12;7;11;6;7;8;8;12;12;14;8;10;5;12;14;6;11;14;9;15;16;8;12;11;10;4;7;5;7;7;2;6;7;3;10;4;4;5;7;9;13;2;10;9;7;10;9;8;8;4;7;7;6;7;6;4;6;7;6;2;8;10;15;8;7;9;9;4;10;5;5;1;10;5;6;8;6;6;11;8;11;9;10;8;5;2;5;8;1;9;2;8;6;7;10;4;7;12;12;3;8;12;5;9;13;6;5;8;6;11;8;5;5;8;6;9;3;10;8;5;12;9;9;9;2;9;11;7;3;5;14;10;2;15;13;8;8;13;2;20
STAT6_M06798_1.94d.bed	0.09012875536480687	21	233	42388	2;0;0;1;2;3;2;1;1;1;3;1;5;5;5;3;2;1;1;2;1;2;2;3;0;2;1;0;0;2;1;0;0;3;1;3;1;3;4;3;1;1;1;4;2;1;2;1;0;1;0;5;0;2;1;0;1;3;1;3;1;2;1;0;1;4;3;2;0;2;2;2;0;2;3;1;1;1;0;1;2;0;3;1;1;2;1;5;3;2;3;2;0;1;3;0;3;0;2;2;4;2;1;3;0;1;1;1;2;0;1;0;0;1;1;4;0;1;0;1;0;1;3;0;2;0;2;3;1;1;3;1;4;2;2;2;0;1;3;2;0;0;2;1;0;0;0;2;0;2
ZNF823_ZNF823.RCADE.bed	0.09005275056518462	717	7962	722949	46;44;43;82;61;50;34;52;36;27;46;59;51;44;32;70;57;34;38;59;48;37;27;47;62;62;49;66;42;49;63;55;63;64;55;42;64;53;74;58;39;56;41;44;49;58;64;69;83;44;51;38;75;80;78;73;62;53;62;64;50;85;50;61;69;61;79;84;49;48;58;55;44;31;21;30;30;32;28;55;50;59;58;54;39;56;56;76;64;38;40;41;60;47;65;47;73;103;73;57;74;44;48;60;51;53;57;72;80;69;49;47;48;47;49;43;63;44;46;41;40;42;24;47;53;48;42;65;79;82;73;61;38…
ZNF480_ZNF480.RCADE.bed	0.08958837772397095	37	413	54228	5;3;4;3;2;2;1;4;3;0;2;4;3;2;4;3;6;3;2;3;3;2;1;2;1;3;2;3;1;3;0;0;5;0;3;5;7;2;3;2;4;3;3;4;5;1;3;1;3;4;1;4;4;3;3;2;4;2;0;3;3;2;3;3;2;2;3;2;3;1;2;0;5;3;1;3;0;3;4;4;1;4;2;3;4;3;1;5;3;6;1;1;3;3;0;1;1;1;6;4;4;3;2;3;2;1;3;4;3;2;5;3;2;4;2;2;2;2;4;7;2;1;0;1;2;3;2;2;3;1;1;1;3;7;2;2;4;2;2;4;5;0;5;5;6;3;1;2;5;9
ZFP30_M10310_1.94d.bed	0.08951406649616368	35	391	43838	4;3;0;1;4;1;4;4;3;4;1;4;2;2;2;1;3;3;2;4;2;3;1;4;0;2;2;1;5;0;1;4;1;4;4;3;1;6;2;1;0;3;3;1;3;2;2;5;6;3;0;5;2;2;4;4;3;1;3;2;3;2;2;5;4;5;4;4;1;4;0;1;1;2;3;3;0;1;5;3;2;2;3;8;4;4;2;3;1;3;1;6;3;3;5;2;4;2;3;2;2;3;2;3;4;0;3;1;3;1;3;4;4;1;3;1;1;4;3;2;3;2;1;2;5;2;0;0;4;4;3;2;3;1;6;3;4;3;0;3;4;1;5;2;2;1;2;0;1;4
ZNF34_M10393_1.94d.bed	0.08935611038107753	68	761	83527	8;5;4;8;5;5;4;4;4;3;10;6;2;8;5;7;5;3;4;5;5;7;5;7;5;5;3;8;7;3;2;6;5;5;9;5;7;8;4;7;4;4;3;3;5;6;6;5;6;5;2;3;6;3;4;7;8;2;3;6;4;7;3;6;6;3;8;3;6;4;2;5;4;3;4;2;4;3;5;5;9;2;6;5;2;5;5;6;10;6;5;9;6;7;4;4;4;4;4;6;4;4;5;4;3;7;5;2;4;2;6;5;6;7;8;8;2;0;4;6;3;5;8;3;4;4;5;7;9;8;10;1;7;7;4;3;6;7;5;2;3;5;8;5;5;8;8;3;3;7
HSF4_M05842_1.94d.bed	0.08928571428571429	25	280	44199	1;2;0;2;4;3;3;3;1;2;2;1;1;3;1;1;1;3;1;0;1;3;2;1;0;2;2;1;3;2;3;3;0;3;2;1;1;3;3;2;3;1;2;1;7;3;1;2;1;2;2;2;1;0;3;0;1;1;1;1;4;3;2;2;3;2;4;1;1;2;1;1;3;4;1;0;2;3;0;1;1;2;1;1;1;3;5;1;2;0;1;3;2;1;1;4;1;1;3;1;3;0;1;1;4;1;0;0;6;4;0;1;1;1;0;0;2;6;4;2;5;1;1;4;2;3;3;3;0;1;2;0;2;1;2;4;1;3;2;1;0;3;4;0;3;0;1;3;3;1
DPRX_M05622_1.94d.bed	0.08888888888888889	4	45	23550	1;0;1;0;0;0;0;0;0;0;1;1;3;0;1;0;0;0;0;0;0;1;1;0;1;1;0;1;0;0;0;0;0;0;1;0;0;2;0;0;0;1;0;0;1;0;0;0;0;0;1;0;0;0;1;0;0;1;1;0;1;0;0;0;0;0;0;0;0;0;1;1;1;1;1;0;0;1;0;0;0;0;0;2;2;0;0;0;0;0;0;0;0;0;0;0;0;0;1;0;0;0;0;0;0;0;0;0;0;1;0;1;0;0;0;1;1;0;0;0;0;0;0;0;0;0;1;0;0;0;1;1;0;0;0;1;0;0;0;0;0;0;1;0;0;0;0;0;0;1
ZFP69_ZFP69.RCADE.bed	0.08888888888888889	28	315	49645	1;3;0;4;0;4;1;3;2;4;1;1;4;5;2;2;4;2;2;3;3;2;6;2;5;3;1;2;4;3;3;2;1;1;4;4;1;4;2;4;2;2;0;2;0;2;2;1;1;1;2;3;1;1;4;1;6;2;0;1;1;1;3;2;3;2;3;2;1;3;1;3;0;1;3;3;2;2;2;1;3;0;1;2;3;2;0;3;4;2;4;3;0;3;1;0;4;2;2;4;5;0;1;4;1;3;0;0;1;2;0;3;2;1;1;1;1;3;3;2;2;1;2;1;1;2;1;1;1;2;3;0;2;1;0;0;5;1;4;2;3;3;1;6;2;3;2;0;4;3
NKX2-1_M08977_1.94d.bed	0.08888888888888889	8	90	27603	4;0;1;1;0;0;1;0;0;1;0;0;0;2;0;0;1;0;0;0;1;4;1;1;0;0;1;0;0;1;1;0;0;1;0;0;1;2;0;0;0;2;0;1;0;0;1;1;1;0;1;0;2;0;1;0;2;0;2;0;0;0;1;0;0;0;0;0;0;0;0;1;1;2;0;1;0;0;0;0;2;0;0;0;0;0;0;0;0;2;1;0;1;1;2;0;1;1;0;1;2;0;1;0;1;0;1;1;0;1;0;0;1;0;2;0;2;0;0;1;0;0;1;0;0;0;0;1;1;0;3;1;0;1;0;0;0;0;2;1;1;0;3;0;0;0;1;1;0;2
HOXA13_M09621_1.94d.bed	0.08860759493670886	7	79	30703	2;0;0;0;1;1;1;1;0;1;1;1;0;2;1;0;0;1;1;0;1;0;1;3;0;0;0;1;1;0;0;0;0;0;1;0;1;0;0;0;0;0;2;0;0;3;1;0;1;0;0;0;0;0;1;1;0;0;0;0;2;1;0;0;0;0;1;0;1;0;0;1;0;1;0;0;0;1;0;1;0;1;0;1;0;1;0;1;0;0;0;0;0;0;0;0;1;0;2;0;0;2;0;0;0;1;0;0;0;0;1;1;0;1;0;0;0;0;2;0;1;0;2;0;1;0;0;0;0;1;1;2;1;1;0;0;0;1;0;0;1;1;1;2;0;2;1;1;1;1
STAT5A_M06793_1.94d.bed	0.08823529411764706	18	204	48350	1;1;2;1;2;2;0;2;0;4;0;1;1;3;1;1;2;3;3;2;2;4;2;3;0;1;1;0;1;1;2;0;3;0;1;0;2;1;0;2;3;2;2;3;1;1;1;2;1;1;2;1;3;0;2;1;1;2;4;2;1;3;0;0;0;0;1;1;1;0;1;2;3;2;1;0;0;1;1;1;1;0;2;4;0;2;1;1;1;1;4;2;1;1;1;1;1;1;3;2;3;1;0;1;1;0;0;1;0;1;2;4;2;0;2;1;3;1;0;1;1;0;1;2;1;2;2;2;1;1;1;2;3;0;1;0;0;0;0;1;0;0;1;3;5;2;0;3;1;1
SNAI1_M09141_1.94d.bed	0.08782435129740519	44	501	58279	3;1;3;4;3;4;6;4;1;4;3;1;4;4;3;2;2;2;4;2;4;3;5;2;10;4;4;3;8;8;2;4;3;4;5;3;5;2;4;3;2;1;2;4;2;1;2;0;1;2;3;4;6;0;2;5;3;1;2;3;1;1;3;5;3;4;2;1;6;6;2;6;0;2;1;2;1;1;2;6;3;3;2;4;3;0;2;5;1;4;0;3;5;7;4;2;4;1;1;4;3;4;3;3;8;5;3;9;2;3;3;5;6;3;9;3;5;5;4;3;3;3;3;2;3;5;4;4;4;4;3;4;4;8;7;2;3;3;3;2;9;2;1;2;4;2;4;3;3;2
PAX9_M05986_1.94d.bed	0.0875	7	80	25746	2;0;0;1;0;0;1;1;1;1;0;0;0;0;0;0;0;0;0;0;1;1;0;0;0;1;0;2;0;1;3;0;0;0;1;0;1;1;0;1;1;1;0;1;0;1;0;0;0;0;1;1;1;1;1;0;1;2;1;1;0;0;1;0;0;0;0;2;0;0;0;0;0;1;0;0;0;0;1;1;1;0;0;0;0;0;0;1;1;2;0;1;0;0;1;1;0;2;0;2;1;1;0;0;0;0;0;0;0;2;0;0;1;1;1;2;0;0;1;0;0;0;1;1;2;0;0;0;1;1;0;0;0;2;0;0;1;0;1;0;0;2;1;1;0;0;0;1;1;1
E2F1_M09494_1.94d.bed	0.0875	7	80	24912	1;1;2;0;0;1;0;0;2;1;0;1;1;0;0;0;0;0;0;2;0;0;0;0;0;0;1;0;0;0;0;0;1;0;1;1;2;0;1;1;0;0;0;2;2;1;0;0;0;0;0;0;1;2;0;0;0;0;0;2;1;0;0;0;0;0;0;0;0;0;0;0;2;1;0;1;0;1;0;0;0;1;0;0;0;3;0;2;0;2;2;0;1;0;1;0;1;1;1;0;0;0;0;0;0;1;0;0;0;1;1;0;0;0;0;0;2;0;2;0;3;1;0;1;3;0;0;1;1;1;0;0;0;0;1;0;0;1;0;2;1;0;1;0;1;0;0;0;1;2
RREB1_M02642_1.94d.bed	0.08727895037079293	612	7012	362196	42;30;28;57;38;49;39;36;31;40;41;44;45;41;25;36;44;58;48;36;40;53;58;40;53;43;53;48;39;58;56;41;45;51;52;67;39;51;38;43;43;64;47;63;58;43;42;48;69;49;45;53;50;42;59;63;81;61;53;50;43;50;77;56;64;45;51;39;55;40;31;28;27;31;26;25;37;30;45;32;55;54;59;34;46;51;53;48;55;70;57;45;51;48;37;54;60;69;65;32;42;44;66;59;54;36;51;60;36;51;65;63;50;41;64;35;47;68;62;45;56;35;29;53;45;44;48;58;54;45;64;42;27;…
ZIM3_M10420_1.94d.bed	0.0871559633027523	38	436	100345	7;3;4;2;2;5;3;2;2;7;2;4;2;3;5;3;3;2;3;3;3;1;2;4;2;3;4;5;0;4;5;2;4;1;1;1;1;1;2;1;2;2;2;2;3;3;4;3;4;4;7;1;4;1;1;5;3;2;2;1;2;2;2;2;3;4;3;2;1;1;5;3;0;5;3;1;3;2;2;2;4;1;1;4;4;4;0;3;2;4;4;3;2;1;3;2;1;2;2;1;2;5;1;5;2;2;3;2;1;4;2;1;0;1;5;5;3;2;2;6;2;1;3;6;3;6;3;3;6;1;6;3;2;5;2;7;6;6;5;5;1;3;3;4;6;4;3;2;5;3
ZNF680_M10401_1.94d.bed	0.08713692946058091	21	241	47625	3;1;3;2;2;1;2;1;1;1;2;0;2;3;1;3;3;1;1;5;1;2;3;1;2;2;0;2;2;2;2;4;0;0;1;0;1;3;3;1;0;1;2;4;1;2;0;0;2;2;3;3;0;0;2;1;1;1;2;1;4;1;1;1;1;2;1;2;2;2;1;1;0;1;2;1;1;0;0;1;2;2;1;2;1;1;0;1;3;2;4;2;2;0;1;2;5;1;2;1;6;3;3;4;1;2;0;5;0;1;1;2;2;1;0;2;0;3;1;3;1;3;3;2;1;1;0;2;2;2;0;2;1;1;0;1;1;0;1;1;1;0;5;3;1;3;1;0;2;1
SOX8_M06116_1.94d.bed	0.08695652173913043	6	69	31755	2;0;2;1;0;0;3;0;0;1;1;0;1;0;3;1;0;0;1;2;0;0;2;0;1;0;2;0;2;1;1;0;1;1;1;0;1;0;0;0;1;1;0;0;0;1;0;0;0;0;0;0;0;0;0;0;0;0;0;1;1;0;0;0;1;0;1;1;1;0;0;0;1;0;0;0;0;0;0;2;0;1;0;0;0;0;1;0;0;0;0;0;0;1;0;1;0;0;0;0;0;0;0;1;0;2;0;1;0;0;0;0;0;1;0;0;0;0;0;1;1;0;1;0;1;0;1;0;0;0;1;0;0;0;0;0;0;1;1;0;1;0;1;0;0;0;1;1;0;4
LCOR_M02074_1.94d.bed	0.08695652173913043	8	92	28564	1;0;1;2;1;1;1;1;1;0;0;0;0;1;0;0;0;1;1;1;2;0;1;0;2;0;1;0;0;1;3;1;0;1;0;4;0;1;2;0;2;2;0;1;1;1;1;1;2;1;1;1;1;1;0;0;0;1;0;3;0;1;2;1;0;1;1;0;0;0;3;1;0;2;0;0;1;0;0;0;0;0;0;0;0;0;2;0;0;0;1;0;0;1;1;0;0;0;0;0;0;0;0;2;1;0;0;1;0;0;3;0;0;1;0;0;0;0;1;1;0;0;0;0;0;2;0;0;1;0;0;0;1;0;1;0;1;0;1;0;0;0;1;1;0;0;0;0;0;2
HLF_M05791_1.94d.bed	0.08695652173913043	2	23	21579	1;0;0;0;0;0;0;0;0;0;0;0;0;0;0;1;0;0;0;0;0;0;0;0;0;0;0;1;0;0;0;0;0;0;0;0;2;0;0;0;0;1;1;0;0;0;0;1;0;0;1;0;0;0;1;0;0;0;0;0;0;0;0;0;0;0;0;0;0;0;0;0;0;0;0;0;0;0;0;0;0;0;0;0;1;0;2;0;1;0;0;0;0;0;0;0;0;0;1;1;0;0;0;0;0;0;0;0;0;0;0;0;1;0;0;0;0;0;0;0;0;0;0;0;2;0;0;0;0;0;0;0;0;0;0;2;0;0;0;0;0;0;0;0;0;0;0;0;0;1
HSF1_M08821_1.94d.bed	0.08648648648648649	16	185	35054	3;0;1;0;0;2;1;2;0;1;4;0;1;1;1;1;2;1;0;0;0;2;0;0;1;1;2;2;1;0;1;1;1;1;4;0;1;3;2;1;0;0;1;1;2;2;3;1;0;1;0;1;1;2;3;1;1;1;1;0;2;3;2;3;2;1;2;0;2;1;1;1;2;1;1;0;1;1;1;0;0;2;1;0;1;4;0;1;2;2;1;2;3;1;2;2;2;2;1;0;1;1;0;1;3;0;0;1;4;2;0;1;0;0;0;3;2;2;2;0;3;1;1;2;2;0;1;0;1;1;3;0;1;1;1;4;0;1;1;1;0;2;3;0;2;0;1;2;2;1
ZNF154_ZNF154.RCADE.bed	0.08641975308641975	7	81	32090	2;2;2;0;1;1;0;0;1;1;0;0;1;1;2;0;0;2;1;0;0;1;0;2;0;0;1;0;1;1;0;2;0;1;2;0;1;0;0;0;0;0;0;0;0;0;0;1;1;1;0;0;1;0;0;0;1;1;0;0;0;0;0;1;0;0;0;0;2;0;0;0;1;1;0;0;0;0;0;0;2;0;2;0;2;2;0;0;0;0;0;2;1;1;1;1;1;0;2;0;0;3;2;3;0;0;1;1;0;0;2;1;0;0;0;0;0;0;0;1;0;0;2;0;0;1;0;0;0;0;0;0;0;0;1;0;0;0;0;0;0;2;1;0;0;0;1;0;0;1
ZNF85_ZNF85.RCADE.bed	0.08571428571428572	45	525	64929	4;8;2;3;5;6;1;3;4;8;4;2;8;2;10;1;2;4;2;4;5;6;4;4;6;5;5;2;4;3;5;4;2;1;2;2;2;2;2;1;0;1;2;8;6;5;3;0;3;1;2;5;3;2;3;4;1;4;4;8;2;4;3;7;4;3;1;2;4;3;2;3;4;1;0;2;3;4;5;2;3;0;6;1;3;2;3;3;3;2;5;3;4;3;1;2;3;3;4;3;5;0;6;2;3;3;4;4;5;7;5;2;2;5;4;7;1;5;3;7;3;3;7;2;3;3;6;1;2;2;6;2;5;4;3;3;6;6;6;2;4;4;5;9;4;1;4;3;2;2
ALX1_M05586_1.94d.bed	0.08571428571428572	3	35	25930	2;0;1;0;1;0;0;0;0;2;0;0;1;0;0;0;1;0;0;0;1;1;0;0;0;0;0;0;0;1;0;0;0;1;0;1;0;0;0;0;0;0;2;0;0;0;0;0;0;1;1;0;0;0;0;0;0;0;1;0;0;0;1;0;0;0;1;0;1;0;0;1;0;0;0;0;0;0;0;0;0;0;0;0;0;0;0;0;0;0;0;0;0;0;0;0;0;0;0;0;0;0;0;0;0;1;1;0;0;0;0;0;1;0;0;1;1;0;1;0;0;1;0;0;0;0;0;0;1;0;0;0;0;0;0;0;1;0;0;1;0;0;0;1;0;0;0;0;0;1
RORA_M06061_1.94d.bed	0.08561643835616438	25	292	40001	3;4;2;5;0;0;1;3;1;0;2;0;1;1;0;4;3;2;1;4;3;4;1;0;2;2;1;3;1;1;3;3;3;1;3;4;1;2;0;3;1;0;2;3;3;1;4;2;1;3;1;1;4;2;0;2;1;2;3;2;1;0;5;2;2;0;3;1;4;1;1;1;1;0;2;0;2;4;3;1;2;1;0;5;1;1;3;2;2;5;5;2;5;2;0;2;1;1;0;3;2;3;4;1;2;2;4;2;1;4;3;0;1;5;2;1;3;1;2;1;1;1;0;1;1;2;0;2;1;1;1;1;3;1;2;1;2;1;5;2;2;5;2;6;0;3;0;1;2;4
STAT5A_M06792_1.94d.bed	0.08542713567839195	17	199	40773	3;0;1;1;2;2;0;1;0;1;2;4;0;0;0;3;1;4;1;3;0;2;0;3;1;2;0;0;1;0;2;0;2;2;2;1;2;1;0;2;4;2;2;3;2;0;0;2;1;1;1;1;3;0;1;1;3;3;0;4;0;1;0;1;0;2;1;0;1;0;1;3;2;1;0;0;0;1;2;1;1;2;1;3;3;2;0;2;0;3;3;2;1;4;1;1;3;4;1;1;1;3;2;2;0;0;1;2;1;3;0;3;0;0;0;1;1;0;2;1;1;1;2;0;0;1;2;1;0;2;1;5;2;2;0;1;1;2;0;0;1;1;1;1;3;1;0;0;1;1
ATOH7_M09990_1.94d.bed	0.0851063829787234	4	47	26375	1;0;2;0;0;1;0;0;0;0;0;1;0;0;2;0;1;0;1;0;0;0;0;0;0;0;0;0;0;1;0;0;0;0;0;0;0;1;0;1;0;1;0;0;0;0;1;0;0;0;0;0;0;1;0;0;0;2;0;0;0;0;2;0;1;0;0;0;0;0;0;0;0;0;0;0;3;0;0;0;0;0;1;0;0;0;0;0;0;0;0;0;0;0;1;2;1;0;1;0;0;0;0;0;0;2;2;0;0;0;0;0;0;0;0;0;0;0;1;1;0;0;1;0;1;1;0;0;0;0;0;0;0;1;0;0;0;1;0;0;3;1;0;0;0;0;0;0;1;1
TLX1_M01240_1.94d.bed	0.0851063829787234	4	47	26052	1;1;0;1;0;0;0;0;0;0;1;0;1;0;1;0;0;1;0;0;0;0;1;1;0;1;0;0;2;0;0;0;0;0;1;0;0;0;0;1;0;2;1;0;0;1;0;0;1;0;0;0;1;1;0;0;1;0;0;0;1;1;0;1;0;1;0;0;0;0;0;0;0;0;0;0;0;1;0;0;0;1;0;0;0;1;0;0;0;1;0;0;1;0;0;0;0;0;0;1;0;0;0;1;1;0;1;0;0;0;0;0;0;1;0;0;0;1;0;0;1;1;0;0;0;0;0;0;0;0;0;1;1;0;0;0;0;0;0;0;1;1;0;0;1;1;0;0;0;1
ZNF324_ZNF324A.RCADE.bed	0.08502772643253234	46	541	87965	5;2;7;2;7;3;9;7;7;4;3;4;0;5;2;4;4;3;3;8;3;3;3;2;6;4;4;3;7;1;2;2;3;2;5;2;6;5;4;3;1;5;3;3;5;3;4;0;3;5;6;3;3;0;4;4;5;5;4;3;3;5;4;3;3;2;5;3;1;4;2;3;6;3;3;0;2;4;1;0;5;5;3;5;4;4;1;1;2;4;3;1;1;3;4;5;3;3;0;4;2;5;3;1;6;3;5;6;6;3;3;5;4;3;1;6;3;5;3;5;7;5;4;3;5;5;2;2;7;3;3;5;4;3;3;4;4;5;8;4;0;3;9;2;1;5;2;0;4;4
ZNF75A_M06254_1.94d.bed	0.08498583569405099	30	353	49684	2;3;3;0;2;0;8;0;4;2;1;2;1;6;4;0;0;4;3;4;1;3;3;4;3;3;1;1;0;1;0;4;1;3;3;2;3;2;2;2;0;2;2;4;1;0;9;8;3;3;0;5;4;2;4;1;1;1;1;5;6;2;3;0;6;2;0;1;3;1;1;1;3;0;2;1;4;2;2;2;4;0;2;2;5;7;2;3;0;1;2;1;2;2;4;4;3;4;3;3;4;3;3;4;2;2;6;2;2;3;3;4;1;0;2;2;1;3;0;1;5;0;1;4;0;1;1;2;3;1;1;1;2;3;2;0;1;2;4;3;6;2;3;0;3;1;3;2;2;2
THRA_M06211_1.94d.bed	0.08482142857142858	19	224	36899	3;1;1;0;8;0;0;1;1;0;0;4;2;0;4;2;2;4;0;1;0;1;1;0;2;4;2;1;0;1;1;0;4;0;0;3;0;1;1;0;0;0;2;0;3;0;5;0;2;0;4;1;0;0;0;0;3;1;0;4;2;2;0;2;2;2;3;2;1;0;2;0;3;0;3;2;2;0;0;0;0;2;2;1;1;2;0;0;2;0;2;0;2;0;3;4;4;2;1;0;0;5;0;2;5;4;1;1;4;0;2;0;2;3;2;2;0;2;0;0;1;3;3;4;6;0;2;0;3;1;2;1;1;0;3;1;0;2;1;2;0;4;0;2;0;0;3;0;2;4
ZFP82_M10394_1.94d.bed	0.0845771144278607	17	201	68801	1;3;0;2;2;3;2;1;1;2;0;4;1;2;1;1;2;2;1;4;1;1;3;1;1;1;2;1;4;6;2;0;1;0;1;1;2;0;1;1;2;2;0;0;2;0;0;1;0;2;1;0;1;0;0;3;1;1;1;0;3;0;0;0;0;0;1;1;1;2;2;1;0;1;0;2;0;2;3;0;0;0;1;1;1;0;0;0;1;0;0;1;1;0;2;2;1;2;1;1;0;2;1;0;1;2;2;2;2;2;0;1;1;2;2;2;4;0;2;0;0;1;2;1;3;1;1;2;0;2;2;1;3;1;1;4;2;1;1;3;3;2;3;2;2;3;1;1;4;3
HSF2_M08819_1.94d.bed	0.08444444444444445	19	225	38662	2;0;1;0;1;2;2;3;0;2;4;1;1;1;1;1;2;0;1;0;0;2;0;0;2;1;2;2;1;1;1;3;1;1;4;0;1;4;3;0;0;2;3;1;4;3;2;2;0;2;0;2;1;1;3;1;1;1;1;0;3;3;4;3;3;2;3;0;2;2;1;1;3;1;1;0;1;2;0;1;0;2;1;0;1;4;2;2;2;2;1;1;3;1;2;3;2;1;2;2;2;2;0;1;3;0;0;0;5;3;0;1;0;0;0;1;2;4;2;1;5;1;0;3;2;0;2;1;1;1;3;0;2;0;1;3;0;2;1;1;0;2;2;0;2;0;1;4;2;1
HES6_M08756_1.94d.bed	0.08403361344537816	10	119	28066	1;1;1;2;0;0;1;0;2;1;0;2;1;0;1;1;0;0;0;0;0;1;0;1;0;0;1;0;3;0;0;1;2;1;2;1;0;1;1;1;0;2;0;0;1;2;0;0;0;1;1;0;2;0;2;1;0;2;2;0;2;0;2;1;0;0;1;0;0;1;1;1;0;0;0;0;0;1;2;0;0;2;1;0;0;0;1;0;0;1;2;1;2;2;1;3;0;0;2;0;0;0;0;3;1;0;0;2;0;0;1;0;1;2;0;2;1;0;1;1;1;0;1;1;1;1;1;1;2;2;0;0;2;0;5;3;0;0;0;1;1;0;1;0;0;1;0;0;0;2
ZBTB20_M09294_1.94d.bed	0.08333333333333333	1	12	21856	1;0;0;0;0;1;0;0;0;0;0;0;0;0;0;0;0;0;0;0;0;1;2;0;0;0;0;0;0;0;0;0;0;0;0;0;0;0;0;0;1;0;0;0;0;0;0;0;0;0;0;0;0;0;0;0;0;0;0;0;0;0;0;0;0;0;1;0;0;0;0;2;0;0;0;0;0;0;0;0;0;0;0;0;0;0;0;0;0;0;0;0;0;0;0;0;0;0;0;0;0;0;0;0;0;0;0;0;0;0;0;0;0;0;0;0;0;0;0;0;0;0;0;0;0;0;0;0;0;0;0;0;0;0;0;0;0;0;0;0;0;0;0;0;0;0;0;0;0;2
ZSCAN9_M09421_1.94d.bed	0.08333333333333333	8	96	32776	4;0;0;0;0;0;0;2;1;2;0;1;0;0;0;1;0;4;1;1;1;0;3;0;0;5;0;1;1;1;0;0;1;0;0;0;0;1;2;2;1;0;0;0;1;1;1;0;1;0;2;0;0;1;1;0;0;0;0;0;1;0;0;0;0;1;0;0;0;1;0;0;1;0;0;1;2;1;0;0;1;0;0;0;3;0;0;1;0;1;0;0;0;1;0;0;1;1;1;1;0;0;1;1;2;2;0;0;0;1;0;0;3;1;1;0;0;1;0;0;1;0;0;0;1;0;1;0;1;0;0;1;1;2;2;0;0;0;0;2;0;3;0;1;0;0;1;0;1;1
ESX1_M05689_1.94d.bed	0.08235294117647059	7	85	26993	2;0;0;0;0;0;0;1;4;0;0;0;0;1;0;1;0;2;0;1;1;0;2;0;0;0;0;0;0;1;1;0;0;1;0;0;0;0;2;0;0;0;0;0;2;0;2;0;0;0;2;0;1;2;0;1;0;0;1;1;0;0;0;0;1;0;0;1;0;0;0;1;0;0;0;0;1;1;1;0;0;0;1;1;1;0;0;0;0;0;0;0;0;0;0;0;0;1;0;0;0;0;0;0;5;0;0;1;0;0;2;0;1;1;0;0;0;2;1;1;0;2;4;3;0;3;1;0;1;1;1;2;0;1;0;1;0;1;0;1;1;0;0;1;1;0;0;1;0;2
GBX2_M05758_1.94d.bed	0.08235294117647059	7	85	26993	2;0;0;0;0;0;0;1;4;0;0;0;0;1;0;1;0;2;0;1;1;0;2;0;0;0;0;0;0;1;1;0;0;1;0;0;0;0;2;0;0;0;0;0;2;0;2;0;0;0;2;0;1;2;0;1;0;0;1;1;0;0;0;0;1;0;0;1;0;0;0;1;0;0;0;0;1;1;1;0;0;0;1;1;1;0;0;0;0;0;0;0;0;0;0;0;0;1;0;0;0;0;0;0;5;0;0;1;0;0;2;0;1;1;0;0;0;2;1;1;0;2;4;3;0;3;1;0;1;1;1;2;0;1;0;1;0;1;0;1;1;0;0;1;1;0;0;1;0;2
EN1_M05665_1.94d.bed	0.08235294117647059	7	85	26993	2;0;0;0;0;0;0;1;4;0;0;0;0;1;0;1;0;2;0;1;1;0;2;0;0;0;0;0;0;1;1;0;0;1;0;0;0;0;2;0;0;0;0;0;2;0;2;0;0;0;2;0;1;2;0;1;0;0;1;1;0;0;0;0;1;0;0;1;0;0;0;1;0;0;0;0;1;1;1;0;0;0;1;1;1;0;0;0;0;0;0;0;0;0;0;0;0;1;0;0;0;0;0;0;5;0;0;1;0;0;2;0;1;1;0;0;0;2;1;1;0;2;4;3;0;3;1;0;1;1;1;2;0;1;0;1;0;1;0;1;1;0;0;1;1;0;0;1;0;2
ZNF74_ZNF74.MEME.bed	0.08223684210526316	25	304	87917	6;3;1;0;4;4;2;3;4;2;6;2;2;7;3;2;2;3;2;6;4;0;1;5;1;2;2;6;0;2;1;2;4;1;1;2;0;3;1;0;1;1;2;1;4;2;0;1;1;0;1;1;1;2;3;1;4;0;0;1;1;2;0;0;0;0;1;0;0;2;1;1;2;0;1;2;3;3;1;2;4;1;1;0;1;3;4;1;2;2;0;2;1;1;3;1;1;2;2;0;1;0;0;2;2;0;0;3;0;2;1;1;1;1;5;6;2;1;2;0;6;4;2;2;2;5;1;3;2;2;1;3;1;4;2;3;4;2;4;1;4;4;6;3;4;4;3;2;3;3
ARGFX_M09430_1.94d.bed	0.0821917808219178	6	73	32282	3;0;1;0;1;3;1;0;1;1;0;3;1;0;1;0;1;1;1;1;0;0;0;0;0;0;0;0;0;1;0;0;0;0;1;1;0;1;2;0;0;0;1;0;0;1;0;1;0;1;0;0;0;1;0;0;1;0;2;0;0;0;1;0;0;0;0;0;2;1;0;1;0;1;0;0;0;0;0;0;0;0;0;0;0;1;0;1;0;0;1;0;0;0;1;0;1;0;0;1;0;1;0;1;0;1;0;0;0;0;0;0;0;0;0;1;0;0;1;1;0;0;2;1;0;1;0;0;2;0;0;0;2;0;0;0;1;0;1;1;1;2;0;1;0;0;0;1;0;4
FOXB1_M05711_1.94d.bed	0.08196721311475409	10	122	43608	2;2;0;2;0;0;0;0;1;0;0;0;1;5;0;0;0;0;0;0;1;3;1;2;1;2;1;2;3;1;1;0;2;0;0;0;3;0;1;1;0;0;1;0;0;3;0;0;0;0;0;0;1;1;0;0;2;0;2;0;1;0;1;0;5;0;0;0;0;1;2;1;0;0;0;0;0;0;0;0;0;2;0;1;2;0;2;3;0;1;0;0;0;2;4;0;0;1;0;0;0;0;1;0;1;0;0;0;0;0;0;1;0;0;0;0;0;2;2;0;1;0;1;0;0;3;3;2;0;0;1;0;1;1;0;0;0;0;2;0;6;3;3;2;2;0;2;0;0;4
ONECUT3_M05972_1.94d.bed	0.08196721311475409	10	122	44717	3;2;1;2;2;2;1;1;4;0;0;0;2;3;1;3;1;0;0;1;0;1;2;0;0;1;0;0;0;2;0;0;1;1;0;0;1;2;0;2;0;0;0;2;0;0;0;1;0;1;2;0;0;1;0;0;1;0;1;0;1;0;0;0;1;1;0;0;1;0;0;0;1;1;0;0;0;0;1;0;2;2;1;1;0;1;3;0;1;4;1;0;1;0;0;1;1;0;0;2;2;0;1;0;2;0;0;1;2;2;1;0;2;0;0;1;1;1;0;1;1;0;0;0;3;1;2;0;1;1;2;0;0;1;1;0;2;0;2;1;1;0;1;1;2;0;0;1;0;1
ATOH1_M08943_1.94d.bed	0.08108108108108109	3	37	28832	2;0;0;0;0;0;0;0;0;0;0;0;0;0;0;0;0;0;1;0;2;0;0;0;0;0;0;0;0;0;0;1;0;0;0;1;1;0;1;1;0;0;0;0;0;0;2;1;0;1;0;0;0;0;0;0;0;0;0;0;0;0;0;1;1;0;0;0;0;2;0;0;0;0;0;0;0;0;0;0;0;0;0;0;0;0;0;1;0;0;1;1;0;0;0;0;0;0;0;0;0;0;0;1;1;1;0;0;0;0;0;2;0;1;0;0;0;0;0;0;0;0;1;0;0;0;0;0;0;1;0;0;0;0;0;0;0;0;0;1;1;2;0;0;0;1;1;0;0;1
NR1H2_M06684_1.94d.bed	0.08064516129032258	15	186	35531	1;5;0;1;0;2;2;4;2;1;1;0;0;2;2;1;0;0;1;0;2;0;2;4;1;2;1;1;3;0;2;1;1;1;1;2;1;2;3;1;2;1;1;3;3;0;2;3;2;0;0;2;2;0;2;2;1;1;1;1;1;0;2;0;0;2;1;2;1;0;0;2;2;1;0;0;0;2;1;0;1;3;0;0;1;3;4;0;1;3;2;2;1;1;2;4;0;1;0;0;2;0;0;0;1;0;0;3;2;3;1;0;1;0;0;0;2;1;2;2;2;0;2;3;1;1;3;0;1;1;2;1;1;0;0;0;0;1;3;3;1;0;2;0;1;2;1;1;0;1
BCL6_M09453_1.94d.bed	0.08035714285714286	9	112	29727	3;1;1;0;1;0;1;0;1;3;0;2;0;1;1;1;1;0;2;1;0;1;0;0;1;0;0;0;1;1;0;1;2;1;0;2;0;0;1;0;1;0;1;2;1;0;1;0;0;0;1;1;2;0;0;1;1;3;2;1;1;0;0;0;1;1;0;2;1;0;0;0;0;1;0;0;0;1;0;1;1;0;2;0;2;3;1;2;0;0;1;0;2;1;1;2;1;1;0;1;1;1;1;0;1;0;0;1;0;2;1;0;1;1;1;0;0;1;1;0;0;0;0;1;0;1;1;0;0;0;5;1;0;2;0;1;0;1;0;0;0;0;1;0;1;0;1;1;0;2
PBX1_M06714_1.94d.bed	0.08	8	100	31361	1;3;0;2;4;0;3;1;0;2;1;1;2;0;3;1;0;1;0;0;2;0;1;0;0;4;1;0;2;1;0;0;1;1;0;1;2;0;0;0;0;1;0;2;1;0;1;1;0;0;0;2;0;1;1;2;1;2;0;2;0;1;0;0;0;1;0;1;0;0;0;2;1;1;0;0;0;0;0;1;0;1;0;1;1;1;1;0;0;0;1;0;1;0;1;0;0;1;1;0;0;0;0;0;2;1;0;1;0;0;0;0;0;1;0;0;0;0;1;0;1;0;0;1;2;0;0;0;1;1;2;0;0;1;0;0;0;1;0;0;1;0;0;0;0;0;2;1;2;1
ESRRA_M08637_1.94d.bed	0.08	24	300	46401	2;2;2;4;2;3;2;4;1;1;2;1;2;4;2;2;2;1;3;3;1;2;2;1;7;3;1;5;1;2;3;1;2;1;0;3;3;1;1;3;4;0;1;1;4;2;0;2;2;1;1;2;3;3;2;0;1;4;0;1;3;2;1;0;1;4;3;1;0;3;3;4;0;1;0;3;3;1;0;1;2;1;0;2;2;0;1;3;1;3;1;5;2;5;4;0;2;0;4;2;3;4;2;0;0;1;1;3;2;1;3;0;3;0;3;4;1;2;0;3;6;1;3;1;0;2;2;2;1;2;4;3;4;1;2;1;7;2;6;2;1;2;1;2;2;0;3;2;0;2
ARID5A_M00146_1.94d.bed	0.08	2	25	21665	1;0;0;0;0;0;0;1;0;0;0;0;0;2;0;0;0;1;0;0;0;0;0;0;0;0;0;0;0;0;0;0;0;0;0;0;0;0;0;1;0;0;0;0;0;0;0;0;0;0;0;0;1;0;1;1;1;0;0;0;1;0;0;0;0;0;0;0;1;0;1;0;0;0;0;1;0;0;0;0;0;0;0;0;0;0;1;0;0;0;0;0;0;0;0;0;0;0;0;0;0;0;0;0;0;1;0;0;0;0;0;0;0;0;0;0;0;0;0;1;0;0;1;2;0;0;0;0;0;0;0;0;0;0;2;0;0;0;0;0;0;1;0;0;0;0;0;0;0;1
ZNF224_M10440_1.94d.bed	0.07989347536617843	120	1502	148303	13;14;8;11;7;12;18;17;8;13;19;12;14;12;11;22;10;5;13;9;13;18;16;15;10;10;6;9;6;12;6;8;10;6;15;7;12;11;13;10;8;14;5;13;15;15;16;10;13;8;7;13;11;7;14;12;7;5;9;10;5;9;8;9;4;8;6;10;3;6;4;10;7;8;10;7;8;10;6;8;10;6;6;6;5;8;8;4;9;6;7;11;8;12;4;6;10;6;12;8;8;9;7;10;15;6;15;9;19;3;9;8;10;11;10;5;14;9;6;10;11;12;9;9;14;10;17;11;12;10;11;12;9;19;9;14;9;11;9;10;13;14;7;10;14;6;15;10;10;10
ZNF565_ZNF565.RCADE.bed	0.0798611111111111	23	288	46233	3;4;3;2;1;5;4;3;3;2;4;4;1;1;0;1;1;2;0;0;5;0;3;2;4;2;2;1;1;1;1;4;2;0;1;1;1;0;1;4;3;3;3;4;1;1;0;3;0;2;3;1;1;4;3;3;1;1;3;3;4;4;1;4;4;0;2;1;3;3;2;2;3;0;0;1;0;2;0;0;0;3;2;0;0;2;4;0;2;1;4;1;3;3;1;2;3;0;2;1;0;0;1;0;2;3;1;0;4;2;2;2;5;4;4;1;5;2;1;1;1;4;3;0;3;1;4;0;1;2;1;1;7;1;1;2;2;2;0;0;1;2;0;1;1;1;4;3;3;2
MEIS1_M09076_1.94d.bed	0.07981220657276995	17	213	39874	2;0;0;2;2;0;2;4;0;0;2;2;6;0;0;1;0;4;6;0;2;2;0;0;2;4;10;2;2;2;0;0;2;2;8;2;2;0;4;2;0;2;3;0;6;0;0;0;0;0;4;4;0;0;0;0;0;2;0;0;6;2;0;6;4;0;0;4;0;0;0;0;0;0;2;2;0;4;0;0;4;0;2;0;0;2;0;0;0;0;0;0;0;0;2;0;2;2;2;2;2;0;4;0;2;2;0;4;0;0;0;2;2;0;4;2;2;0;0;0;6;0;0;0;2;0;0;2;0;0;0;2;4;0;0;0;0;0;0;2;0;0;6;0;0;2;4;4;0;2
TEF_M06185_1.94d.bed	0.07936507936507936	5	63	24647	1;0;0;0;0;0;0;0;0;0;0;0;0;1;0;0;0;1;0;0;0;0;0;1;0;2;0;0;0;1;2;0;0;0;0;2;0;0;0;0;1;0;0;1;0;1;0;0;0;2;0;1;1;0;0;0;1;0;0;0;1;0;0;1;0;0;0;0;0;0;0;0;0;0;0;0;0;0;1;1;2;0;1;0;0;0;0;1;1;0;0;1;0;3;3;2;1;1;1;0;2;0;0;1;0;0;0;0;1;0;0;0;0;1;2;0;0;2;0;0;0;0;0;0;1;0;0;0;0;1;4;0;0;0;2;0;0;0;0;0;0;0;0;1;0;2;0;0;1;1
ZNF90_ZNF90.RCADE.bed	0.07865168539325842	91	1157	135368	6;7;9;7;6;14;18;13;7;9;7;17;12;12;10;10;11;11;9;6;7;15;14;7;11;11;8;10;6;9;7;6;8;10;5;9;7;6;15;8;4;9;5;3;10;9;4;5;6;10;3;7;7;6;3;6;2;6;6;2;6;2;6;4;1;5;8;5;7;4;5;8;8;6;6;10;5;0;3;5;4;7;10;5;8;6;2;7;3;6;5;4;4;4;11;4;3;7;7;8;4;6;6;8;6;3;7;5;5;6;6;10;9;7;12;10;9;11;9;14;6;8;11;13;9;7;13;13;9;14;4;7;10;10;6;11;7;8;11;16;12;8;9;9;9;8;8;10;8;17
ZNF212_ZNF212.MEME.bed	0.07846311126256603	2763	35214	3472306	229;279;307;316;330;257;184;223;211;165;191;193;302;265;212;222;236;216;198;216;179;208;221;254;250;250;283;225;226;221;278;287;313;247;237;257;310;287;307;241;267;249;208;219;251;252;289;313;223;229;276;266;275;270;252;288;287;270;275;250;248;235;235;304;306;288;268;275;204;168;185;191;152;118;115;123;103;115;155;201;198;174;228;209;222;211;259;342;250;191;277;265;254;191;232;227;261;273;245;226…
HSF5_M09723_1.94d.bed	0.0784313725490196	4	51	22980	3;0;0;0;0;0;0;0;2;2;0;0;0;0;2;0;0;0;0;0;0;0;0;2;2;0;0;0;0;1;0;1;0;0;0;0;0;0;2;0;2;0;1;0;0;1;1;0;0;0;0;0;0;1;0;0;0;0;2;0;0;1;1;0;0;0;0;0;0;0;0;0;0;0;0;0;0;1;0;0;0;0;1;0;1;0;0;0;0;0;0;0;0;0;0;0;0;1;0;1;2;0;0;0;2;0;0;0;1;1;0;0;4;1;0;0;0;0;0;2;0;0;0;0;0;0;0;0;0;0;0;0;0;0;0;0;2;0;1;0;0;0;0;0;0;0;1;0;0;1
GCM1_M05761_1.94d.bed	0.0784313725490196	4	51	22712	1;0;0;0;1;2;0;0;2;0;0;0;0;1;0;0;0;0;1;0;0;0;1;0;1;0;0;1;0;0;0;0;1;0;1;2;0;0;0;0;1;0;1;0;0;0;2;0;0;0;0;0;0;1;0;0;0;1;0;0;0;1;0;0;0;1;0;0;0;0;0;0;1;1;1;0;0;0;0;0;0;0;0;1;1;0;0;0;1;0;0;1;1;1;0;0;1;0;1;0;0;1;1;1;0;0;0;1;0;0;0;0;0;0;0;0;0;0;1;0;0;1;0;1;0;0;0;1;0;0;1;0;1;0;0;1;0;2;0;0;0;0;0;0;0;2;0;0;0;1
TGIF1_M09253_1.94d.bed	0.0784313725490196	16	204	37800	1;2;1;0;3;3;0;3;4;2;0;0;2;4;2;0;1;1;2;7;0;2;0;1;0;2;3;8;2;2;2;0;0;2;2;9;4;1;0;6;0;0;0;3;4;2;0;0;0;0;1;5;0;0;0;0;0;0;2;0;3;2;0;2;3;0;0;4;0;0;0;0;0;0;2;2;2;3;0;0;3;0;2;0;0;2;0;0;0;0;0;0;1;0;2;2;0;2;2;2;2;2;2;2;2;0;2;2;1;0;0;4;0;4;2;0;0;0;1;5;0;1;0;2;0;0;2;0;0;0;2;4;1;1;0;0;1;2;0;0;3;2;0;1;0;3;2;0;2;1
HES1_M08753_1.94d.bed	0.07819287576020852	90	1151	107219	11;8;10;6;8;18;17;8;11;10;12;7;10;6;8;9;7;12;12;12;8;11;5;13;13;6;10;13;11;15;14;8;12;11;11;4;6;6;8;6;1;7;6;2;11;3;3;5;7;6;12;2;10;6;7;9;9;6;5;2;7;4;6;8;6;2;5;7;5;1;7;11;14;4;5;5;6;4;10;4;4;1;8;5;3;7;6;4;7;6;9;9;11;5;5;4;5;8;1;7;1;7;6;8;8;4;7;13;11;2;8;13;5;8;14;5;5;6;7;12;8;5;5;8;7;9;3;11;10;4;11;9;10;9;4;10;9;7;3;5;13;10;2;15;14;6;8;13;2;22
ZNF567_ZNF567.RCADE.bed	0.07804878048780488	48	615	102855	8;2;7;6;9;12;9;4;6;6;4;5;3;6;9;4;1;7;6;5;3;4;3;11;5;4;6;4;8;11;1;1;4;6;6;5;3;0;6;3;2;5;2;3;4;4;3;4;4;1;3;3;4;0;0;6;5;5;0;3;2;4;2;5;2;0;4;1;4;1;2;4;3;1;4;2;4;2;3;4;3;3;5;4;5;1;2;0;6;3;4;5;0;1;1;6;3;3;2;2;4;2;3;5;4;5;5;3;5;4;3;1;6;4;5;4;5;2;4;9;1;7;6;2;10;5;10;3;2;5;5;1;6;6;4;4;9;5;2;4;3;6;4;6;3;4;5;7;4;5
GATA1_M09589_1.94d.bed	0.07801418439716312	11	141	35634	1;1;1;2;1;0;0;0;1;2;1;0;0;2;1;0;0;1;1;0;1;3;2;1;1;1;0;0;1;1;1;2;0;1;2;1;0;3;0;0;1;3;0;1;1;0;0;1;1;3;1;0;0;0;1;1;0;0;3;1;1;3;4;1;0;1;3;1;0;1;1;0;1;0;1;2;1;1;0;1;0;0;1;1;1;0;1;0;1;0;0;1;0;2;0;1;0;0;0;0;1;0;1;0;1;2;2;0;2;0;0;1;1;0;0;0;4;1;2;3;0;2;2;1;0;3;4;2;1;1;1;1;1;0;0;1;1;0;0;1;0;0;1;2;0;0;2;1;3;2
MAF_M10120_1.94d.bed	0.07792207792207792	6	77	27138	1;1;0;1;0;1;1;0;1;0;0;0;0;1;1;3;0;1;0;0;0;0;0;1;0;0;0;0;3;3;0;1;0;1;1;1;0;1;0;0;2;0;0;0;0;0;0;1;2;0;0;0;0;1;0;1;0;0;1;0;0;1;0;1;0;1;0;0;0;0;0;0;1;0;0;0;0;1;2;1;0;0;0;0;0;1;1;0;1;1;1;0;1;2;1;0;0;0;1;0;0;0;0;0;1;0;0;0;0;0;1;0;0;2;0;0;2;1;0;0;1;3;1;0;0;0;0;0;0;0;0;1;0;0;0;1;1;3;0;1;0;1;1;1;2;0;1;0;0;1
MEIS3_M05897_1.94d.bed	0.07722007722007722	20	259	45456	5;2;1;3;5;1;3;3;4;0;3;1;5;2;1;4;4;3;3;0;3;3;2;7;1;3;3;1;1;1;2;0;0;1;5;3;0;1;3;2;1;4;3;2;4;0;1;0;0;2;2;2;0;0;1;0;0;2;1;2;3;1;5;4;4;0;4;1;0;1;0;0;1;3;1;0;3;0;2;1;1;3;0;1;1;2;0;0;1;0;1;0;3;0;1;1;2;2;1;3;2;2;1;2;1;0;0;1;0;2;4;2;0;2;1;5;1;3;2;1;0;2;0;2;2;4;2;2;2;2;2;1;1;2;0;1;2;6;2;1;3;1;0;1;0;4;0;0;1;1
HSFY1_M09728_1.94d.bed	0.07692307692307693	1	13	20020	2;0;0;2;0;0;0;0;0;0;0;0;0;0;0;0;0;0;0;0;2;0;0;0;0;0;0;0;0;0;0;0;0;0;0;0;0;0;0;0;0;0;0;0;0;0;0;0;0;0;0;0;0;0;0;0;0;0;0;0;0;0;0;0;0;0;0;0;0;0;0;0;0;0;0;0;0;0;0;0;0;0;0;0;0;0;0;0;0;0;0;0;0;0;0;0;0;0;0;0;0;0;0;0;0;0;0;0;0;0;0;0;0;0;0;0;0;0;0;0;0;0;0;0;0;0;0;0;0;0;0;2;0;0;0;0;0;0;0;0;0;0;0;0;0;0;0;0;0;4
FEZF1_M07239_1.94d.bed	0.07692307692307693	11	143	32595	3;1;2;1;1;1;1;1;3;1;1;3;2;0;2;1;2;0;0;1;2;2;0;0;1;1;1;1;0;0;1;0;1;1;0;0;0;3;1;1;4;1;2;1;0;1;0;1;1;0;2;1;1;1;0;2;3;1;1;0;0;0;0;1;1;1;0;1;0;1;3;0;0;0;2;0;0;0;0;2;0;0;2;0;1;0;0;3;1;0;0;1;0;0;3;0;0;1;0;0;1;0;0;0;1;3;0;1;1;4;0;0;0;0;1;0;0;1;3;2;0;0;0;0;0;1;0;1;2;1;3;1;2;4;0;2;0;1;2;4;1;1;0;1;1;0;2;1;0;3
GCM2_M05762_1.94d.bed	0.07692307692307693	1	13	21320	1;0;0;0;0;0;0;0;0;0;0;0;1;0;0;0;0;0;0;0;0;0;0;0;0;0;0;0;0;0;0;0;0;0;0;0;0;0;0;1;0;0;0;0;0;0;1;0;0;1;1;0;0;1;0;0;0;0;1;0;0;0;0;0;0;0;0;0;0;0;0;0;0;0;0;0;0;0;0;0;0;0;0;0;0;0;0;1;0;0;0;0;0;0;0;0;0;0;0;0;0;0;0;0;0;0;0;0;0;0;0;0;0;0;0;0;0;0;0;0;0;0;0;0;0;0;0;0;1;0;0;0;0;0;0;0;0;0;0;0;0;0;0;0;0;0;0;1;0;1
ONECUT1_M07569_1.94d.bed	0.07692307692307693	1	13	21502	1;0;0;0;1;0;0;0;0;0;0;0;0;0;0;0;0;0;1;0;0;0;0;0;0;0;0;0;0;0;0;0;1;0;0;0;0;0;0;1;0;0;0;0;0;0;0;0;0;0;0;0;0;0;0;0;0;0;0;0;0;0;0;0;0;0;0;0;0;0;0;0;0;0;0;0;0;0;0;0;0;0;0;0;0;0;0;0;0;0;0;0;0;1;0;0;0;1;0;0;0;0;0;0;0;0;0;0;1;0;0;0;0;0;0;0;0;0;0;0;0;0;0;0;0;1;0;0;0;0;0;1;0;0;0;0;0;0;0;0;0;0;0;0;0;0;0;1;0;1
ZNF8_ZNF8.RCADE.bed	0.07692307692307693	7	91	52572	1;1;1;3;0;4;0;1;0;0;1;0;0;0;0;0;1;0;1;0;2;1;2;0;2;1;0;0;2;0;2;1;0;0;0;0;1;0;1;1;0;1;0;2;0;0;0;0;0;0;0;1;1;1;1;0;0;1;0;0;0;0;2;0;0;1;0;0;0;1;0;0;2;1;0;1;0;0;0;0;0;1;0;0;0;1;0;0;0;0;0;1;0;1;0;0;1;0;0;0;1;0;0;1;0;0;0;0;0;1;1;1;0;0;0;0;1;0;1;0;1;1;1;1;0;1;0;0;3;2;0;2;0;1;1;1;0;3;0;2;0;2;1;0;2;2;0;1;2;2
CLOCK_M05596_1.94d.bed	0.07692307692307693	3	39	23284	2;0;0;0;0;0;0;1;1;0;0;0;0;0;1;0;0;1;0;0;1;2;0;0;1;1;0;0;0;1;0;0;1;0;0;0;0;0;0;1;0;0;0;1;1;1;0;0;0;0;0;1;0;1;0;0;0;0;1;0;0;0;0;0;0;2;0;0;0;0;1;0;0;0;0;0;0;0;0;0;0;0;0;1;0;0;0;0;0;0;0;0;1;0;0;0;0;0;0;0;0;0;1;0;0;0;0;0;0;0;1;0;0;1;0;0;0;0;1;0;0;1;0;0;0;1;0;1;0;0;0;0;1;0;0;0;0;0;0;2;0;0;0;0;0;1;1;0;0;1
PRDM14_M06945_1.94d.bed	0.07633587786259542	10	131	31077	1;1;0;0;0;1;0;1;2;0;1;0;4;3;0;1;0;2;1;1;1;1;1;1;0;1;1;0;2;1;2;0;0;0;1;2;2;0;0;4;0;0;2;2;2;2;1;4;1;1;1;1;0;1;1;2;0;2;3;1;1;1;1;1;2;0;0;0;0;4;1;0;0;0;0;1;1;0;0;0;2;0;0;2;0;0;2;0;0;1;0;2;1;1;0;0;0;1;0;2;0;1;0;1;0;1;0;1;1;0;0;0;0;1;1;3;1;2;0;1;0;1;1;0;0;0;1;1;0;0;2;0;0;2;2;0;1;0;0;0;1;1;0;1;1;1;1;1;3;2
ZNF770_M10379_1.94d.bed	0.07619413497246766	1785	23427	2050261	239;199;195;202;219;207;246;224;198;205;190;215;203;212;224;213;190;201;184;206;195;197;179;189;199;186;195;179;192;161;179;178;162;179;157;189;147;150;166;151;141;150;163;147;154;159;154;152;114;123;124;134;145;135;133;111;97;94;103;93;111;99;98;84;88;88;107;128;103;105;104;97;106;149;196;139;101;110;82;101;105;120;109;100;90;92;99;96;96;85;95;88;99;86;108;109;117;138;109;154;133;128;124;155;138…
ZNF627_ZNF627.RCADE.bed	0.07563025210084033	9	119	38302	2;3;1;0;0;1;1;1;0;1;1;2;1;0;1;0;1;3;0;2;0;0;1;0;1;0;0;1;0;1;2;3;0;2;2;3;2;0;0;0;1;1;1;0;1;2;0;1;0;0;1;1;1;1;0;0;0;0;0;0;0;1;1;0;1;1;0;0;1;1;0;0;1;0;1;1;1;0;0;0;1;0;1;3;0;0;0;1;0;1;1;1;2;2;0;0;1;4;1;1;0;0;2;0;1;1;2;1;1;0;2;2;1;1;1;0;1;0;2;0;0;1;1;0;0;0;0;0;1;2;1;0;1;2;1;0;0;0;2;0;0;0;1;1;1;1;1;0;0;3
SRY_M06144_1.94d.bed	0.075	6	80	33008	2;0;0;0;0;0;0;0;1;0;0;0;0;1;0;0;0;1;1;3;1;0;1;0;0;0;2;0;0;0;2;0;0;1;0;0;0;1;1;0;2;1;2;1;0;3;4;0;1;0;2;2;0;2;0;2;0;0;0;2;0;1;1;0;0;0;0;0;0;0;0;0;0;0;0;1;0;0;0;1;0;0;2;1;0;0;0;0;0;0;2;0;0;0;0;1;1;0;0;2;0;1;0;0;0;0;0;0;0;0;3;2;0;0;0;0;0;0;0;0;0;0;1;0;2;3;2;1;1;1;0;1;0;0;0;0;1;1;0;0;0;2;0;0;0;0;0;0;1;1
ZNF705G_ZNF705G.MEME.bed	0.075	9	120	31425	1;0;0;1;0;1;1;1;1;2;0;1;1;1;0;2;2;0;0;0;0;2;1;1;2;2;0;0;1;1;1;1;2;1;0;0;0;0;1;1;0;0;1;1;0;0;1;0;1;1;0;2;0;1;2;2;1;2;1;1;1;0;0;0;0;3;0;1;0;0;1;1;1;1;1;1;0;0;0;0;1;0;0;0;1;1;0;1;0;0;0;0;1;1;1;1;1;3;0;2;0;0;1;0;0;2;2;2;0;0;1;0;2;1;2;0;0;2;2;1;1;1;1;1;0;1;1;2;0;0;1;0;1;0;0;0;2;1;1;2;0;0;1;1;1;0;1;0;4;3
ZNF713_M06251_1.94d.bed	0.07462686567164178	10	134	33682	2;0;1;0;0;1;1;0;1;2;0;0;1;2;1;2;0;2;0;1;1;1;1;1;0;2;0;1;4;0;1;1;0;1;1;2;2;0;0;1;1;1;0;2;5;1;2;3;0;1;0;1;0;1;1;0;0;0;2;0;0;0;3;0;0;0;1;1;1;1;0;0;0;0;1;1;0;1;0;2;0;0;1;2;0;1;0;1;0;0;0;0;2;1;0;0;2;2;3;3;0;0;2;3;1;2;0;0;0;1;1;0;0;0;0;1;1;1;3;1;2;1;0;0;2;2;2;0;1;0;1;1;1;2;0;0;1;0;0;0;0;2;1;1;1;0;2;1;2;2
ZSCAN23_M09413_1.94d.bed	0.07462686567164178	5	67	29308	2;1;1;0;0;2;0;0;2;1;1;0;0;0;0;0;1;1;1;2;0;0;0;0;0;2;1;0;1;0;0;1;1;0;1;0;1;0;0;1;0;0;0;0;1;1;1;0;1;0;0;0;0;0;0;0;0;0;0;1;1;0;1;0;0;0;0;1;0;0;0;0;1;0;1;0;0;1;0;0;0;0;1;1;2;1;0;0;0;0;0;1;0;0;0;0;0;0;0;1;0;0;0;0;1;1;1;1;0;2;1;0;0;0;1;0;0;1;1;1;1;0;0;1;2;1;0;1;0;0;0;0;1;0;0;0;1;0;0;0;1;2;0;0;0;0;0;0;1;1
TBX1_M09197_1.94d.bed	0.07456140350877193	17	228	40329	3;3;2;2;0;3;0;0;0;0;2;1;0;1;2;2;2;1;5;1;0;4;0;1;3;2;2;1;2;1;3;1;1;3;2;1;0;3;1;1;3;0;0;2;2;3;0;1;1;0;2;2;3;3;2;1;1;2;5;2;0;1;1;1;2;0;2;0;1;0;0;0;3;0;3;0;0;1;2;0;2;2;2;1;1;1;1;0;0;2;1;3;1;2;2;2;3;0;5;3;3;0;1;1;2;1;3;0;0;1;0;4;1;2;1;0;5;1;0;1;1;2;2;2;1;1;0;2;1;3;1;6;3;1;0;1;5;1;0;0;3;2;3;2;1;3;0;0;2;3
ZNF584_ZNF584.RCADE.bed	0.07407407407407407	10	135	62408	3;2;1;0;0;1;2;1;2;0;1;1;2;0;0;0;1;1;0;1;0;1;2;0;0;1;0;0;1;0;1;2;0;1;2;2;2;0;0;0;0;3;0;0;0;1;2;2;2;3;1;1;1;2;1;0;0;0;0;0;0;1;0;1;1;1;1;0;1;1;0;0;0;1;1;0;1;0;1;0;0;2;1;0;0;3;0;1;1;0;1;2;1;1;0;0;0;1;3;0;0;4;0;0;1;2;0;0;3;0;3;0;1;2;0;0;1;2;0;0;2;1;1;3;2;2;2;2;2;0;0;2;1;0;0;1;2;0;1;0;0;0;1;2;1;2;0;1;0;3
ZNF716_ZNF716.RCADE.bed	0.07407407407407407	16	216	44362	2;3;3;3;1;1;3;1;3;3;2;1;3;2;1;0;1;1;3;0;2;3;2;0;3;1;2;1;3;1;2;1;0;0;3;3;1;0;0;2;1;0;0;1;0;0;0;1;1;2;2;2;1;2;1;4;2;2;0;1;1;0;1;0;1;1;0;3;3;1;3;0;0;0;0;0;2;1;0;1;1;0;0;0;2;3;3;3;0;1;3;1;2;1;1;0;1;2;0;2;3;2;2;1;1;1;1;2;1;2;1;1;0;2;3;3;2;2;1;0;3;1;2;2;1;1;2;1;1;3;3;1;2;0;0;1;2;0;2;0;5;2;0;0;3;1;3;2;3;3
ZNF558_ZNF558.RCADE.bed	0.07375	59	800	139536	10;8;5;3;8;7;8;11;7;3;4;8;11;2;5;7;2;4;10;9;13;9;2;9;6;5;8;5;6;10;9;5;9;5;9;3;12;6;7;2;6;4;10;2;8;7;4;2;8;2;4;1;3;4;5;2;5;5;2;1;2;5;2;5;6;2;3;3;3;5;3;0;5;5;6;1;4;4;2;2;6;4;4;4;1;2;2;3;0;6;3;3;5;5;3;4;2;6;4;0;4;8;2;9;4;5;3;7;6;5;3;3;8;7;10;5;6;3;6;3;10;5;2;6;9;4;8;7;5;2;8;5;8;7;4;4;9;8;9;7;10;6;5;9;6;9;7;5;8;8
ZNF296_M09353_1.94d.bed	0.07352941176470588	15	204	38129	4;1;0;3;1;2;0;1;2;2;2;3;2;2;1;1;0;3;2;2;0;1;0;2;3;2;2;2;0;0;3;1;2;1;2;0;3;1;0;0;1;0;0;3;3;5;2;0;0;0;0;0;1;0;0;1;2;1;0;1;1;2;1;3;0;0;3;1;2;0;1;1;1;2;0;0;0;1;1;0;2;1;2;0;1;0;1;0;0;1;1;2;2;2;1;2;0;2;1;4;0;2;1;0;1;0;1;1;1;3;3;2;3;0;1;1;2;1;2;7;0;2;1;1;0;2;1;1;1;1;2;1;6;2;2;3;4;0;1;2;3;1;1;3;0;1;0;2;1;2
MESP1_M08924_1.94d.bed	0.07317073170731707	3	41	25255	2;0;0;1;0;0;0;0;0;0;0;0;0;0;0;0;0;1;0;0;0;0;2;0;0;0;0;0;0;0;0;0;0;0;0;0;0;0;0;1;1;0;0;0;0;0;1;0;0;0;1;0;0;2;0;0;0;0;0;2;1;2;0;2;0;0;0;0;0;0;1;0;0;0;0;0;0;0;0;0;1;0;1;1;0;0;0;0;0;0;0;0;0;0;0;1;0;1;0;0;0;0;0;0;0;2;3;0;0;0;0;0;0;0;1;1;0;0;0;1;0;0;0;0;1;0;0;0;0;0;0;0;1;1;0;0;0;1;0;0;1;0;0;0;0;0;0;0;0;2
ZNF136_ZNF136.RCADE.bed	0.0731070496083551	28	383	104054	3;6;7;4;3;7;6;5;2;2;3;3;5;2;6;4;3;3;2;2;5;7;3;2;2;2;2;3;5;2;3;4;1;4;5;4;3;2;3;2;1;3;2;2;2;3;2;0;1;5;1;1;1;1;2;1;3;0;1;5;2;1;0;1;2;2;1;2;2;4;1;0;2;0;3;1;1;1;2;2;2;3;1;1;2;2;3;0;1;0;0;2;0;3;4;0;1;3;2;2;2;1;2;3;4;2;2;4;0;4;2;3;3;1;2;3;4;3;3;2;3;0;2;2;2;1;1;0;3;3;1;4;2;0;7;3;1;3;2;9;5;5;5;4;5;1;3;7;2;5
POU4F1_M09918_1.94d.bed	0.07228915662650602	6	83	33524	1;1;0;0;0;2;0;1;1;1;1;2;1;0;2;5;1;2;0;0;1;0;1;1;0;0;1;0;1;0;0;0;1;2;0;0;3;1;0;1;0;0;0;0;0;0;0;0;0;1;1;1;0;1;0;0;1;0;2;1;0;0;1;1;0;0;0;0;0;0;1;0;2;0;0;0;0;0;0;1;0;0;1;0;0;0;0;0;0;0;1;0;1;0;0;0;0;1;1;1;0;0;1;0;1;0;1;2;2;0;0;0;0;0;0;1;0;0;1;0;1;0;1;3;0;0;1;0;0;0;1;0;0;0;0;0;1;2;1;0;0;1;0;0;1;0;1;1;1;3
ZNF787_M10060_1.94d.bed	0.07197857381988618	215	2987	213148	27;19;19;25;22;24;24;30;17;31;25;28;33;24;18;28;22;19;18;19;17;26;18;23;22;23;26;23;18;25;24;32;24;24;15;21;24;19;12;26;19;30;22;18;19;14;25;19;26;25;22;28;22;17;22;20;18;17;24;23;13;16;11;16;15;13;15;11;12;13;15;8;13;16;16;17;13;9;15;15;10;20;12;19;11;15;17;13;20;12;8;15;15;17;26;19;16;27;23;22;26;17;18;23;20;16;20;16;26;26;19;28;20;23;23;23;19;24;20;20;18;19;24;21;26;15;24;19;19;19;9;18;15;15;2…
HES7_M05781_1.94d.bed	0.07162162162162163	53	740	89946	6;7;8;7;8;14;14;6;7;9;13;5;6;2;5;4;2;12;8;4;4;10;2;8;10;4;8;10;6;10;6;4;4;7;10;4;5;5;6;3;0;3;5;2;4;0;4;5;3;4;10;0;8;5;2;0;7;4;2;2;2;3;3;6;0;0;0;4;3;1;6;6;10;2;4;4;3;0;3;3;2;1;5;4;0;4;3;2;6;3;7;5;9;4;4;4;4;2;0;4;3;3;4;6;6;2;10;4;8;0;7;10;2;4;13;0;2;6;2;12;2;2;2;6;4;5;0;5;6;4;6;6;4;4;4;8;6;5;4;2;8;4;2;10;9;2;8;8;1;19
E2F3_M05632_1.94d.bed	0.07142857142857142	4	56	23328	2;0;4;0;0;0;0;0;0;0;0;1;0;1;0;0;0;0;0;0;0;0;1;0;0;0;0;0;0;0;1;1;0;0;0;0;3;0;0;0;0;1;0;1;1;0;0;0;0;0;0;1;0;0;1;0;0;1;1;3;0;0;2;0;0;0;1;0;0;0;0;1;0;0;1;0;0;0;0;1;0;0;0;0;0;0;1;0;0;0;1;2;0;0;2;1;0;0;1;1;0;0;0;0;0;0;0;1;0;1;0;0;0;0;0;1;2;0;1;1;0;1;0;2;1;0;0;0;0;1;0;0;0;0;0;1;0;0;0;0;1;0;0;1;0;0;0;0;0;1
FOXQ1_M08701_1.94d.bed	0.07142857142857142	4	56	29400	2;0;1;1;0;0;0;0;0;0;2;0;0;0;2;0;0;1;0;1;0;0;0;0;0;0;0;2;0;1;1;1;1;0;0;1;0;0;0;0;1;0;2;0;0;0;0;1;2;2;0;0;0;0;1;0;2;0;0;0;0;0;0;1;0;0;0;0;1;0;0;0;0;0;0;1;0;0;0;2;0;1;0;0;0;0;1;0;0;1;0;0;0;0;1;2;0;0;0;0;1;0;0;1;0;0;0;0;0;0;0;0;1;0;1;0;1;0;0;0;1;0;0;1;1;0;0;0;0;1;0;0;1;1;0;1;0;0;1;0;0;1;0;0;0;0;1;0;0;1
POU5F1B_M06020_1.94d.bed	0.07142857142857142	7	98	35385	2;2;0;6;0;0;0;4;0;0;2;2;2;0;1;1;1;0;1;0;0;1;1;0;0;0;0;1;1;2;0;0;0;0;1;0;0;1;2;0;0;1;4;0;1;1;0;0;2;0;0;1;0;0;0;0;2;1;0;1;1;0;0;0;0;1;2;0;0;0;0;1;0;0;0;0;2;0;1;0;1;0;1;0;0;0;0;0;0;1;0;0;0;0;0;2;0;0;1;0;1;1;1;1;1;0;0;0;0;1;0;0;1;0;0;2;0;1;0;1;0;3;1;1;1;0;0;0;0;0;0;0;2;1;1;0;0;2;1;0;2;0;0;0;1;1;2;0;4;1
POU3F3_M06012_1.94d.bed	0.07142857142857142	4	56	30196	1;2;0;0;1;0;1;0;1;0;0;0;0;2;1;0;2;0;0;0;2;0;1;1;1;0;0;0;0;0;0;0;0;2;0;1;2;0;0;1;1;0;1;0;0;0;0;0;0;0;0;1;0;1;0;0;1;1;0;0;0;0;1;0;1;0;0;0;0;0;1;0;0;0;0;0;0;1;0;1;0;0;0;0;0;0;0;0;0;0;0;0;0;0;1;0;0;1;1;0;1;0;1;1;0;0;0;0;0;0;0;1;0;1;0;0;0;0;1;0;0;1;0;1;0;1;0;0;0;0;1;1;0;0;0;0;0;1;0;2;0;0;0;0;1;1;1;0;0;2
FOXA1_M08669_1.94d.bed	0.07142857142857142	7	98	32716	3;2;0;2;3;0;0;0;0;0;0;0;0;4;0;0;0;0;1;0;0;0;0;2;1;0;0;0;1;0;2;0;1;2;0;1;0;1;2;0;0;0;0;1;1;2;3;0;0;0;1;0;0;1;0;0;0;0;1;2;0;1;1;0;2;0;2;0;0;1;1;0;0;0;0;0;0;0;0;0;0;1;0;1;2;1;2;2;0;0;0;1;0;3;2;0;2;0;0;0;1;0;0;0;1;0;0;0;0;1;0;2;0;0;0;0;0;3;1;3;0;0;1;1;0;1;2;1;2;0;0;0;1;1;0;0;2;0;0;0;1;0;3;0;2;0;0;0;1;1
ZNF317_M10421_1.94d.bed	0.07103825136612021	13	183	37887	4;3;1;3;1;2;6;3;2;1;1;1;0;2;2;1;2;2;0;1;2;3;3;1;1;1;0;3;4;2;1;1;3;0;3;2;0;1;2;2;0;1;0;4;1;2;2;0;1;0;1;1;2;0;0;0;0;1;2;1;1;1;0;0;0;2;1;0;0;1;2;0;1;1;0;1;0;2;0;0;2;0;2;0;0;1;2;0;0;0;1;1;0;2;2;2;2;3;1;1;0;0;2;1;3;2;0;1;0;2;1;1;2;2;1;1;0;1;2;1;2;1;0;0;0;0;3;0;2;2;1;0;0;0;2;0;2;0;1;0;1;1;1;2;3;0;3;1;2;2
OSR2_M09027_1.94d.bed	0.07042253521126761	10	142	36740	2;4;0;0;0;2;1;0;0;1;1;0;0;1;1;1;0;2;0;0;1;0;3;0;3;0;1;0;0;0;1;0;2;1;0;0;1;2;0;2;0;2;0;2;1;1;2;1;1;1;0;0;0;1;0;0;1;1;0;2;0;1;0;2;2;1;1;0;0;0;1;1;1;1;1;0;0;0;2;0;0;0;2;1;2;0;1;0;0;0;4;0;2;5;2;1;0;1;0;0;5;3;2;0;0;0;1;1;0;1;0;0;0;0;0;2;0;3;1;0;0;2;1;0;0;1;1;4;0;0;3;1;1;1;0;2;2;2;3;3;3;3;0;0;0;0;3;0;1;1
TLX1_M09257_1.94d.bed	0.07017543859649122	4	57	26117	2;0;0;0;0;1;0;0;0;1;0;0;0;0;1;0;0;1;0;1;0;0;0;3;2;0;0;0;0;0;4;2;1;0;0;2;1;0;0;0;2;1;0;0;0;0;0;0;1;0;1;0;0;0;0;3;0;0;4;2;0;0;0;0;0;0;1;0;0;0;0;0;0;0;0;0;0;0;2;0;0;0;0;0;0;0;0;0;0;0;0;0;0;0;0;1;0;0;0;0;0;0;0;0;0;0;0;2;0;0;0;0;0;0;0;0;0;1;4;0;0;1;0;0;0;0;0;0;3;1;0;0;0;1;0;1;0;0;0;0;0;0;0;0;0;0;0;0;0;2
ATOH1_M08945_1.94d.bed	0.06976744186046512	3	43	26348	1;0;0;0;0;0;0;0;0;0;0;0;0;0;0;2;1;0;0;1;0;2;1;0;1;0;0;0;0;1;1;0;0;0;1;0;0;0;0;0;3;0;0;0;0;0;1;0;0;0;0;0;1;0;0;0;0;0;0;0;3;0;1;0;0;0;0;0;0;0;0;0;0;0;1;0;0;1;0;0;0;0;0;0;0;1;0;0;0;1;0;0;0;0;0;0;0;0;0;0;0;0;0;0;0;1;0;0;0;0;1;1;0;0;0;1;0;1;0;0;1;0;0;1;0;0;0;0;0;0;0;0;1;0;2;0;0;0;2;1;0;1;0;0;0;0;1;0;0;2
FOXP1_M08697_1.94d.bed	0.06976744186046512	6	86	30543	3;1;1;0;1;0;0;2;1;1;3;1;2;0;0;0;3;1;0;2;1;1;0;0;0;1;1;0;0;0;1;0;1;1;0;0;0;0;1;0;3;1;0;1;0;0;0;2;0;1;0;0;0;2;1;2;0;0;0;1;0;0;0;0;0;0;0;0;0;1;0;0;0;0;0;1;0;0;0;0;0;2;0;1;2;0;0;0;0;0;0;1;0;1;0;1;0;1;0;2;0;0;1;0;0;0;1;0;0;0;0;2;1;0;0;1;0;2;1;1;1;1;0;1;1;0;0;0;0;0;0;0;0;0;0;1;1;1;0;0;2;0;1;0;2;0;3;0;1;2
BARHL2_M05570_1.94d.bed	0.06976744186046512	3	43	25272	1;0;0;0;0;1;0;2;0;1;0;1;0;0;0;1;1;0;0;0;0;0;0;0;0;0;0;1;3;0;0;1;0;1;0;0;1;0;0;1;0;1;0;1;1;0;0;0;0;1;0;0;0;0;0;1;0;0;0;0;0;1;0;0;1;0;0;0;0;0;0;0;0;0;2;0;0;0;0;0;0;0;1;0;0;0;1;1;0;1;0;1;0;0;0;0;0;1;1;1;0;0;0;1;0;0;0;0;0;0;0;0;0;0;2;0;0;0;0;0;0;0;0;1;0;1;0;0;0;0;0;1;0;0;1;0;0;0;0;0;0;0;0;0;0;0;0;0;1;1
VENTX_M10022_1.94d.bed	0.06976744186046512	3	43	25272	1;0;0;0;0;1;0;2;0;1;0;1;0;0;0;1;1;0;0;0;0;0;0;0;0;0;0;1;3;0;0;1;0;1;0;0;1;0;0;1;0;1;0;1;1;0;0;0;0;1;0;0;0;0;0;1;0;0;0;0;0;1;0;0;1;0;0;0;0;0;0;0;0;0;2;0;0;0;0;0;0;0;1;0;0;0;1;1;0;1;0;1;0;0;0;0;0;1;1;1;0;0;0;1;0;0;0;0;0;0;0;0;0;0;2;0;0;0;0;0;0;0;0;1;0;1;0;0;0;0;0;1;0;0;1;0;0;0;0;0;0;0;0;0;0;0;0;0;1;1
AIRE_M06440_1.94d.bed	0.06944444444444445	5	72	30962	2;1;0;0;0;1;1;1;0;0;3;0;0;1;0;0;2;0;0;0;0;2;0;1;1;0;0;0;1;2;1;1;0;0;0;1;2;2;0;0;0;1;1;0;0;0;0;3;0;1;2;1;0;0;1;0;0;0;0;1;0;0;2;0;0;0;1;1;0;0;1;0;0;0;0;1;0;0;0;0;0;0;0;0;0;1;0;1;0;0;0;0;0;0;0;2;1;0;0;0;0;0;1;1;0;0;0;0;0;0;0;1;0;1;1;0;0;0;1;0;0;1;0;0;1;0;0;0;0;1;0;2;0;0;1;0;1;1;0;0;2;0;0;1;1;2;0;1;0;2
HOMEZ_M05805_1.94d.bed	0.06896551724137931	2	29	22944	2;0;0;0;0;0;0;0;1;0;0;0;0;0;1;0;0;0;0;0;0;0;0;0;1;0;1;0;0;1;2;0;0;1;0;0;1;1;0;0;0;0;0;0;0;0;1;0;0;0;0;0;0;0;0;0;1;0;0;0;0;1;0;1;0;0;0;0;0;0;1;0;0;0;0;0;0;0;0;0;0;0;0;0;1;0;0;0;0;0;1;0;0;0;0;0;0;0;0;0;0;0;0;0;0;0;1;2;0;0;0;0;0;0;0;0;0;0;0;0;0;0;0;1;0;0;0;0;0;0;0;0;0;0;0;0;2;0;0;1;0;0;0;0;0;0;0;1;0;1
ALX4_M05562_1.94d.bed	0.06896551724137931	2	29	27612	2;0;3;0;0;0;0;0;1;0;1;0;0;0;0;0;0;0;1;1;1;0;0;1;0;0;0;0;0;0;0;1;0;0;0;0;1;0;1;0;0;0;0;0;0;1;0;0;1;0;0;0;0;0;1;0;0;0;0;0;0;0;0;0;0;0;0;0;0;0;0;0;0;0;0;0;0;0;1;0;0;0;0;0;0;0;0;0;0;0;0;0;1;0;0;0;0;0;0;0;0;0;0;0;0;0;0;0;0;0;0;0;0;1;0;0;0;0;0;0;0;1;0;0;1;0;0;0;0;0;0;2;0;1;0;0;0;0;0;0;0;0;1;0;0;0;0;1;0;1
FOXD1_M09581_1.94d.bed	0.06862745098039216	7	102	37401	1;1;0;1;1;2;1;0;2;1;1;1;0;0;2;2;0;0;1;2;2;0;0;1;2;0;0;0;0;1;2;1;0;2;0;1;0;1;0;0;1;0;1;2;0;2;1;3;0;1;3;1;0;0;0;0;0;1;0;0;1;1;0;1;1;0;1;0;1;0;0;1;0;0;0;1;0;0;1;0;1;1;0;0;1;1;0;0;1;1;0;0;0;0;0;0;1;1;0;1;0;1;0;0;0;1;1;0;0;1;1;1;0;3;1;1;0;1;1;1;1;0;0;0;0;0;3;0;0;1;0;0;0;0;1;0;0;3;1;1;1;1;0;1;1;0;2;1;1;2
POU3F2_M06009_1.94d.bed	0.06796116504854369	7	103	40535	2;1;2;1;1;1;0;1;0;1;0;1;0;1;0;2;1;0;0;0;3;2;0;2;0;1;1;0;3;0;2;3;0;0;0;1;1;0;0;0;0;0;1;4;0;0;0;2;1;2;0;0;1;0;0;0;0;0;0;0;1;0;0;0;0;1;0;2;0;0;0;0;0;1;0;0;1;1;0;1;0;0;1;0;1;0;0;0;1;0;0;1;1;1;1;0;2;0;0;0;2;0;0;1;2;0;1;0;1;1;0;0;1;2;0;1;1;0;2;0;1;1;1;2;0;2;0;1;1;0;0;1;0;0;1;0;3;0;0;2;0;1;0;0;2;1;1;1;1;2
BHLHE40_M05580_1.94d.bed	0.06754966887417219	51	755	89799	6;6;7;8;8;15;15;7;6;9;13;4;9;3;3;5;4;13;10;6;4;8;1;9;10;4;6;12;2;10;6;4;5;7;8;4;4;4;4;7;0;2;4;1;7;0;3;4;3;7;9;2;8;5;2;3;5;4;3;2;1;3;3;7;2;1;0;3;5;0;4;6;12;1;4;5;2;1;3;2;1;0;7;5;3;5;3;1;8;2;5;7;5;3;7;2;4;3;0;5;2;6;4;4;7;2;6;8;9;0;7;10;3;5;12;2;2;3;2;8;4;2;2;4;3;6;0;4;8;3;10;5;4;7;2;6;7;5;4;2;9;5;3;6;12;5;6;12;1;14
ZNF485_ZNF485.RCADE.bed	0.06692913385826772	17	254	49025	2;2;0;1;0;1;2;3;2;3;2;1;1;0;0;2;0;0;1;2;0;2;0;1;2;0;0;4;2;1;1;3;5;2;4;0;1;2;3;2;2;2;4;2;3;5;4;2;2;0;3;1;1;4;4;2;1;2;2;1;2;2;3;1;1;0;1;3;0;1;0;1;0;1;0;1;3;2;1;1;0;0;4;2;1;4;3;3;0;1;2;1;1;1;0;0;3;3;2;2;1;2;1;0;2;3;2;0;0;6;2;0;2;2;1;1;3;2;2;1;5;3;1;1;2;4;0;1;0;1;1;2;2;2;5;4;1;0;5;1;2;2;2;2;0;0;1;1;2;3
BPTF_M06463_1.94d.bed	0.06666666666666667	8	120	44978	1;1;0;1;1;0;0;0;0;0;1;2;0;2;0;0;0;0;1;0;0;2;2;3;0;1;1;0;2;1;1;1;2;1;1;1;0;2;1;0;1;1;1;2;2;0;0;0;4;0;1;1;0;0;0;2;0;1;2;0;0;1;0;1;2;2;0;1;0;1;1;0;0;1;0;0;0;0;1;0;2;0;1;0;0;0;0;2;0;1;0;0;0;1;2;2;0;0;1;0;0;1;0;0;0;1;3;0;2;1;2;0;1;0;1;2;1;0;0;1;2;1;3;3;0;0;1;0;0;0;0;1;0;1;0;1;2;1;1;1;2;0;0;1;2;3;2;0;1;1
NEUROD2_M05927_1.94d.bed	0.06666666666666667	3	45	26907	2;0;0;0;2;0;0;0;0;0;4;0;0;0;0;0;0;0;0;2;0;0;0;0;0;0;2;0;0;0;0;0;0;0;0;0;2;0;0;0;0;0;0;0;0;0;0;2;0;0;0;0;0;0;0;0;0;0;0;2;0;0;0;0;2;0;0;0;0;0;0;0;0;0;0;0;0;0;0;0;0;0;0;0;0;0;0;0;0;0;0;0;2;2;0;0;0;2;0;0;0;0;0;0;0;2;0;0;0;0;0;0;0;0;0;0;0;0;0;0;0;2;0;0;0;0;2;0;0;0;2;4;0;0;0;0;0;0;0;0;0;0;0;0;0;2;0;0;2;2
ATOH7_M00242_1.94d.bed	0.06666666666666667	3	45	26907	2;0;0;0;2;0;0;0;0;0;4;0;0;0;0;0;0;0;0;2;0;0;0;0;0;0;2;0;0;0;0;0;0;0;0;0;2;0;0;0;0;0;0;0;0;0;0;2;0;0;0;0;0;0;0;0;0;0;0;2;0;0;0;0;2;0;0;0;0;0;0;0;0;0;0;0;0;0;0;0;0;0;0;0;0;0;0;0;0;0;0;0;2;2;0;0;0;2;0;0;0;0;0;0;0;2;0;0;0;0;0;0;0;0;0;0;0;0;0;0;0;2;0;0;0;0;2;0;0;0;2;4;0;0;0;0;0;0;0;0;0;0;0;0;0;2;0;0;2;2
ATOH1_M09462_1.94d.bed	0.06666666666666667	3	45	26907	2;0;0;0;2;0;0;0;0;0;4;0;0;0;0;0;0;0;0;2;0;0;0;0;0;0;2;0;0;0;0;0;0;0;0;0;2;0;0;0;0;0;0;0;0;0;0;2;0;0;0;0;0;0;0;0;0;0;0;2;0;0;0;0;2;0;0;0;0;0;0;0;0;0;0;0;0;0;0;0;0;0;0;0;0;0;0;0;0;0;0;0;2;2;0;0;0;2;0;0;0;0;0;0;0;2;0;0;0;0;0;0;0;0;0;0;0;0;0;0;0;2;0;0;0;0;2;0;0;0;2;4;0;0;0;0;0;0;0;0;0;0;0;0;0;2;0;0;2;2
TBX1_M02208_1.94d.bed	0.0664451827242525	20	301	49334	3;2;4;5;7;2;2;1;4;2;3;3;2;5;7;6;1;3;5;2;3;3;5;3;2;2;1;2;1;4;2;2;4;3;0;2;3;2;1;2;1;1;1;2;2;2;3;4;2;2;0;2;1;0;4;0;0;2;0;1;0;1;2;1;1;0;2;0;0;3;0;0;3;1;1;0;2;1;1;1;2;1;3;2;0;0;0;0;1;1;1;0;3;1;0;1;3;0;4;3;1;2;2;2;1;3;2;1;4;0;0;4;1;2;2;2;1;2;2;2;1;6;1;1;4;2;2;1;2;1;4;6;4;1;4;2;3;0;3;1;5;2;1;3;0;1;2;4;1;4
ZNF25_ZNF25.MEME.bed	0.06504065040650407	16	246	55312	1;2;3;3;1;2;2;0;1;1;2;5;0;1;1;2;3;2;1;2;0;3;2;3;3;1;4;3;1;2;2;2;4;4;0;2;0;1;0;1;3;2;1;2;1;3;0;3;1;2;2;4;0;0;2;1;4;0;0;1;1;1;2;1;0;0;0;1;1;0;0;1;2;0;0;0;3;0;0;2;3;1;1;1;1;0;0;2;2;1;2;1;0;0;1;2;1;1;1;0;3;0;1;1;1;4;1;1;1;4;2;2;0;3;1;3;4;1;2;2;3;2;2;0;2;1;0;3;3;2;3;1;4;3;2;4;5;2;3;1;3;1;2;3;3;0;2;0;3;4
ZNF513_M10396_1.94d.bed	0.06473126716359356	165	2549	260148	20;22;23;28;23;17;29;28;25;37;29;33;35;27;24;23;16;17;29;23;21;20;27;24;26;25;13;14;16;4;12;11;12;11;31;13;14;14;18;26;17;14;18;21;14;16;25;26;16;17;10;10;18;11;12;13;8;10;6;17;6;12;20;16;8;7;6;11;10;16;5;8;11;8;6;9;9;9;19;8;9;10;17;6;12;17;20;9;5;12;15;21;15;15;12;20;18;23;25;15;12;10;20;23;27;16;21;22;11;13;17;14;17;23;5;14;14;18;17;7;22;12;14;17;15;15;25;8;11;22;22;22;20;17;19;29;16;17;26;18;1…
IRX1_M08847_1.94d.bed	0.06451612903225806	4	62	30652	1;0;0;3;0;0;2;0;0;0;0;0;1;0;0;0;1;0;0;0;0;0;0;0;0;0;1;0;0;0;1;1;0;0;0;1;2;1;0;0;0;1;0;0;0;1;0;0;0;0;0;0;0;0;0;1;1;0;2;0;0;1;0;2;0;0;0;0;1;0;1;0;0;0;0;0;0;0;0;0;0;0;0;1;0;0;0;0;1;0;0;0;0;3;0;0;3;1;0;0;2;1;0;0;0;0;0;1;0;1;1;0;0;1;0;0;1;1;1;0;0;2;0;0;0;1;0;0;1;0;0;0;0;0;3;2;0;0;0;0;1;0;0;0;4;1;0;0;0;1
HELT_M08767_1.94d.bed	0.06429548563611491	47	731	88656	7;6;9;6;6;14;15;6;6;9;12;4;7;2;3;5;4;12;8;6;4;9;0;9;10;4;7;11;4;10;6;4;7;6;9;4;4;3;5;5;0;4;4;0;7;0;3;4;2;5;9;0;8;5;2;2;6;4;2;1;0;3;4;5;2;1;1;2;3;0;4;7;10;1;4;4;2;2;4;0;1;1;7;4;2;4;2;1;5;3;6;6;8;3;6;4;4;2;1;5;1;4;4;5;7;2;6;9;9;0;6;11;2;4;13;2;2;3;3;10;4;2;2;4;3;6;0;5;8;4;9;4;6;6;4;7;7;4;2;2;8;4;2;6;11;5;6;10;0;16
HELT_M08763_1.94d.bed	0.06429548563611491	47	731	88656	7;6;9;6;6;14;15;6;6;9;12;4;7;2;3;5;4;12;8;6;4;9;0;9;10;4;7;11;4;10;6;4;7;6;9;4;4;3;5;5;0;4;4;0;7;0;3;4;2;5;9;0;8;5;2;2;6;4;2;1;0;3;4;5;2;1;1;2;3;0;4;7;10;1;4;4;2;2;4;0;1;1;7;4;2;4;2;1;5;3;6;6;8;3;6;4;4;2;1;5;1;4;4;5;7;2;6;9;9;0;6;11;2;4;13;2;2;3;3;10;4;2;2;4;3;6;0;5;8;4;9;4;6;6;4;7;7;4;2;2;8;4;2;6;11;5;6;10;0;16
TBX20_M06158_1.94d.bed	0.06358381502890173	11	173	34846	5;2;2;1;2;4;1;2;3;3;2;3;1;3;0;2;1;0;0;0;1;1;0;1;0;1;0;0;0;1;1;1;1;0;3;1;1;2;3;5;1;1;3;1;3;3;3;4;1;1;1;2;3;1;0;0;0;0;0;0;1;2;0;0;0;1;3;0;1;0;1;1;0;1;0;2;1;1;0;0;0;0;2;0;0;0;0;2;0;0;2;0;0;2;0;2;0;2;3;0;0;2;1;2;3;1;1;0;2;1;1;0;0;2;0;1;1;1;0;4;2;0;0;3;0;1;0;0;2;2;0;1;1;1;1;3;1;0;0;3;1;2;1;1;0;3;0;0;1;1
ZFP1_M10308_1.94d.bed	0.06358381502890173	11	173	45590	2;3;2;0;4;2;1;1;1;1;2;1;4;1;1;3;3;0;0;1;1;0;1;4;5;2;3;0;2;2;3;0;1;1;0;0;1;1;1;0;0;2;0;0;0;1;0;1;1;0;2;1;1;1;0;1;1;1;1;0;1;1;1;0;0;0;0;1;0;0;2;1;0;0;0;1;0;1;0;3;1;0;0;1;0;1;0;0;2;0;0;1;1;1;2;0;1;2;0;2;1;0;1;0;0;1;1;2;2;0;1;0;0;1;1;2;1;2;2;0;1;1;3;0;3;2;1;3;1;0;2;2;1;0;2;2;1;2;2;3;2;1;1;1;3;2;3;2;3;2
MYNN_M10435_1.94d.bed	0.06329113924050633	10	158	43318	2;3;0;2;3;3;1;0;0;0;2;2;0;1;0;1;0;0;1;1;2;1;0;0;2;1;2;0;2;0;1;1;0;1;2;1;1;1;2;1;3;3;1;1;0;1;1;1;1;1;1;1;2;0;0;0;0;2;0;0;1;1;0;1;0;1;1;1;3;1;1;0;1;1;0;0;0;0;0;0;0;0;1;0;0;1;1;2;2;0;2;1;0;1;1;1;2;2;2;1;0;1;0;1;3;0;1;3;2;0;2;0;0;2;3;1;1;0;1;2;1;0;1;0;3;3;0;3;2;1;1;0;2;0;3;2;1;3;1;2;1;0;0;1;0;0;6;0;0;2
ZNF615_ZNF615.MEME.bed	0.06282722513089005	12	191	40980	6;2;2;3;1;0;1;2;0;0;3;2;2;2;1;0;1;1;1;5;1;2;0;2;0;2;0;1;3;1;4;0;0;0;0;1;2;3;0;2;0;1;2;1;1;1;3;1;0;1;0;1;1;4;0;3;0;3;0;0;2;0;0;2;0;0;5;1;1;1;0;0;0;0;1;0;0;1;1;0;1;1;1;1;1;1;1;0;0;1;1;2;0;0;1;2;0;1;0;1;1;1;3;1;0;3;2;1;1;0;2;0;1;2;1;1;5;2;1;0;2;1;0;3;3;0;3;1;2;1;1;3;1;1;0;0;1;3;1;2;2;2;2;1;1;4;2;1;2;3
TGIF1_M09245_1.94d.bed	0.0625	12	192	37987	2;1;0;2;2;0;2;4;0;0;1;2;2;2;2;1;0;2;6;2;2;0;1;0;2;2;9;2;4;0;3;0;0;2;2;8;2;0;3;4;0;0;1;3;4;2;0;0;1;0;0;4;4;0;0;0;0;0;2;0;0;5;2;0;5;3;0;0;3;0;0;0;0;0;0;2;0;0;1;0;0;5;0;2;0;0;0;2;0;0;0;0;0;0;0;0;2;0;2;0;2;2;2;0;4;2;0;2;0;4;0;0;0;2;2;0;4;2;1;0;2;0;7;0;0;0;2;0;0;1;0;0;0;2;2;0;0;0;0;0;0;3;0;0;2;0;0;2;0;5
BHLHA15_M00224_1.94d.bed	0.0625	4	64	31330	2;0;0;1;0;1;1;1;2;0;0;0;0;0;0;1;1;0;0;0;0;0;0;1;2;0;1;0;0;1;1;0;0;0;1;0;3;0;0;0;0;1;0;0;0;0;1;0;0;2;0;0;0;1;0;1;0;0;0;0;0;0;0;1;0;1;0;0;0;0;0;1;0;0;0;0;0;0;0;0;0;2;0;0;0;1;0;0;0;1;0;0;0;0;0;0;0;2;0;0;0;0;0;1;0;1;1;1;0;0;0;0;1;1;0;0;1;1;2;0;2;2;0;0;0;0;0;1;1;0;1;2;0;0;1;1;1;0;1;0;0;0;0;1;0;0;1;1;1;1
ZNF98_M10322_1.94d.bed	0.062410841654778886	175	2804	309202	26;23;31;23;33;18;15;27;27;26;25;28;32;32;16;13;17;33;28;19;22;29;16;25;18;30;22;21;17;14;15;20;24;22;24;20;14;25;21;23;27;23;17;14;18;22;26;23;22;14;19;18;20;13;20;21;24;7;12;13;13;19;16;16;8;6;13;16;8;15;13;15;3;11;12;12;7;10;10;9;12;16;5;12;11;11;14;15;13;20;9;18;11;15;15;22;8;15;19;19;14;13;13;16;20;12;11;15;12;24;21;18;15;19;11;25;17;22;29;28;28;23;27;14;20;20;25;19;28;24;12;22;30;16;27;21;2…
ZNF492_ZNF492.RCADE.bed	0.0617338003502627	141	2284	245179	20;20;24;25;30;19;21;21;24;22;19;16;20;28;28;25;13;21;29;16;14;21;21;17;9;25;13;16;14;17;18;13;22;15;17;20;17;19;16;17;19;23;15;11;21;13;20;17;18;7;20;13;12;4;14;14;13;7;10;6;10;14;10;17;5;13;16;14;8;6;8;5;8;7;10;9;8;9;7;5;15;14;8;8;8;11;13;11;9;10;8;13;13;8;16;14;14;11;16;13;12;10;9;15;14;15;14;14;14;13;22;11;14;12;2;13;20;27;25;13;20;19;17;12;13;23;20;15;20;18;17;10;19;18;15;9;23;10;18;15;17;16…
ZNF33B_ZNF33B.RCADE.bed	0.06172839506172839	10	162	105584	2;3;0;5;2;1;1;1;2;1;0;3;0;0;0;1;2;1;2;2;0;1;0;0;1;0;2;1;1;0;3;3;1;0;0;2;0;0;1;2;2;0;0;1;1;2;1;2;0;1;0;5;2;0;1;0;3;0;1;0;0;1;1;1;1;1;0;0;0;0;0;1;2;2;0;0;0;1;0;2;1;0;1;1;1;0;2;1;0;1;0;0;0;0;2;2;1;0;0;0;1;1;0;0;0;2;0;2;0;2;2;2;2;2;0;2;1;0;2;1;3;2;1;3;3;1;2;2;0;1;2;3;1;1;0;1;0;0;3;0;1;0;3;1;1;1;1;2;2;3
DMRT3_M08575_1.94d.bed	0.06172839506172839	5	81	35618	1;2;0;0;2;1;0;1;0;1;0;0;0;0;1;1;0;0;2;2;1;0;0;1;0;0;1;0;0;0;0;1;0;0;1;0;1;0;0;2;0;0;0;1;1;0;0;1;0;2;0;0;1;1;0;2;1;0;2;0;0;0;1;0;0;1;0;0;1;0;0;0;0;0;0;0;1;0;0;0;0;0;1;1;0;1;0;0;0;0;0;0;0;1;0;0;0;0;0;1;0;0;0;1;0;0;0;1;0;0;0;3;0;2;0;0;3;0;2;1;2;1;2;1;0;0;1;0;0;2;0;0;2;2;0;0;1;1;0;0;1;0;0;2;1;2;2;0;0;1
TGIF1_M09251_1.94d.bed	0.06132075471698113	13	212	39326	3;0;0;2;2;0;2;4;1;0;2;2;2;2;0;2;1;2;6;2;2;0;2;0;2;2;10;2;4;0;2;0;0;2;2;8;2;0;2;5;0;0;2;4;4;3;0;0;2;0;0;4;4;0;0;0;0;0;2;0;1;6;3;0;7;4;0;0;4;0;0;0;0;0;0;2;0;0;2;0;0;4;0;2;0;0;0;3;0;0;0;0;0;0;0;0;2;0;2;0;2;2;2;1;4;2;0;2;0;4;1;0;0;2;2;0;4;2;2;0;2;0;6;0;0;0;2;0;0;2;0;1;0;2;2;0;0;0;0;1;0;2;0;0;2;0;0;2;0;6
ZNF133_ZNF133.RCADE.bed	0.0603448275862069	7	116	34801	1;0;0;1;0;1;0;2;1;1;1;1;0;1;0;0;0;1;0;1;0;0;2;1;0;1;1;2;1;3;2;1;1;1;0;2;1;0;2;0;0;1;1;0;0;4;0;1;2;1;0;2;0;1;0;0;2;0;2;2;0;1;2;0;2;1;0;1;0;0;0;0;0;1;0;0;0;1;0;1;0;0;2;1;0;2;1;2;0;0;0;2;1;0;0;0;0;0;0;0;0;1;0;1;2;1;1;3;1;0;0;3;0;1;0;0;1;1;1;1;0;1;0;0;2;1;1;0;0;0;1;0;4;1;1;0;0;2;0;0;0;0;1;0;4;0;0;1;1;3
FOXC1_M05716_1.94d.bed	0.05970149253731343	4	67	32243	1;0;0;2;2;0;0;1;1;1;1;0;1;0;1;2;1;0;2;1;0;0;0;1;1;0;1;0;0;0;1;1;0;0;0;0;0;0;1;0;0;0;2;0;2;1;1;1;0;0;0;0;1;0;0;1;0;0;0;1;0;0;0;0;1;0;0;0;0;0;0;0;0;0;0;0;0;0;0;0;1;2;0;1;0;0;0;0;1;0;0;1;0;0;0;0;1;1;0;0;0;0;0;1;0;0;0;0;0;1;0;1;1;1;0;1;0;0;0;1;1;1;0;1;0;0;2;0;0;2;0;1;0;2;0;0;1;0;0;0;1;0;1;0;0;2;0;0;0;2
HELT_M08761_1.94d.bed	0.059334298118668596	41	691	87764	7;6;8;6;6;14;15;6;6;9;12;4;6;2;3;5;4;12;8;4;4;9;0;9;10;4;7;10;4;10;6;4;6;6;9;4;4;3;5;4;0;4;4;0;7;0;2;4;2;4;9;0;8;4;2;2;5;4;2;0;0;2;3;5;2;0;1;2;3;0;4;7;10;0;4;2;2;1;4;0;0;1;4;4;2;4;2;0;4;3;5;6;7;2;5;4;4;2;1;4;0;4;3;5;6;2;6;9;8;0;6;11;2;4;12;1;2;2;3;11;4;2;2;4;3;6;0;5;8;3;8;4;6;6;4;7;6;4;2;2;8;4;2;6;11;4;6;10;0;16
CEBPD_M05591_1.94d.bed	0.058823529411764705	1	17	21110	1;0;0;0;0;0;0;0;0;0;0;0;0;0;0;0;0;1;0;0;0;0;0;0;2;0;0;0;0;0;1;0;0;0;0;0;0;0;0;0;0;0;0;0;0;0;1;0;1;0;0;0;0;0;0;0;0;0;0;0;0;0;0;0;0;0;0;0;0;0;0;0;0;0;0;0;0;0;0;0;0;0;0;0;0;0;0;0;0;0;0;0;0;0;0;0;0;0;0;0;1;1;0;0;1;0;0;0;0;0;0;0;0;1;0;0;0;0;0;0;0;0;0;0;1;0;0;0;0;0;1;0;0;1;0;0;0;0;0;0;0;0;0;0;0;0;0;1;0;1
ZNF79_ZNF79.RCADE.bed	0.058823529411764705	13	221	56719	2;0;0;2;2;1;1;0;1;3;2;2;3;3;1;3;1;3;3;3;1;2;1;3;1;1;0;3;0;1;4;1;2;2;3;1;2;2;1;1;1;2;1;2;3;1;3;2;0;1;3;0;1;1;1;0;1;2;0;1;1;1;1;0;1;1;1;1;2;1;0;0;0;0;1;2;0;0;2;0;1;1;2;1;2;2;3;0;0;2;0;0;1;3;2;2;2;1;1;1;0;0;7;0;1;1;1;3;1;3;0;3;1;1;1;0;0;1;2;3;1;3;1;2;0;0;3;1;0;1;3;6;1;1;1;2;3;1;3;3;2;0;3;0;2;2;2;2;0;6
CEBPE_M05592_1.94d.bed	0.058823529411764705	1	17	21110	1;0;0;0;0;0;0;0;0;0;0;0;0;0;0;0;0;1;0;0;0;0;0;0;2;0;0;0;0;0;1;0;0;0;0;0;0;0;0;0;0;0;0;0;0;0;1;0;1;0;0;0;0;0;0;0;0;0;0;0;0;0;0;0;0;0;0;0;0;0;0;0;0;0;0;0;0;0;0;0;0;0;0;0;0;0;0;0;0;0;0;0;0;0;0;0;0;0;0;0;1;1;0;0;1;0;0;0;0;0;0;0;0;1;0;0;0;0;0;0;0;0;0;0;1;0;0;0;0;0;1;0;0;1;0;0;0;0;0;0;0;0;0;0;0;0;0;1;0;1
CEBPB_M05589_1.94d.bed	0.058823529411764705	1	17	21110	1;0;0;0;0;0;0;0;0;0;0;0;0;0;0;0;0;1;0;0;0;0;0;0;2;0;0;0;0;0;1;0;0;0;0;0;0;0;0;0;0;0;0;0;0;0;1;0;1;0;0;0;0;0;0;0;0;0;0;0;0;0;0;0;0;0;0;0;0;0;0;0;0;0;0;0;0;0;0;0;0;0;0;0;0;0;0;0;0;0;0;0;0;0;0;0;0;0;0;0;1;1;0;0;1;0;0;0;0;0;0;0;0;1;0;0;0;0;0;0;0;0;0;0;1;0;0;0;0;0;1;0;0;1;0;0;0;0;0;0;0;0;0;0;0;0;0;1;0;1
ZNF354A_ZNF354A.RCADE.bed	0.05855855855855856	13	222	69859	5;4;2;1;4;5;3;2;4;4;2;2;0;2;3;1;1;3;2;0;2;2;2;0;2;1;2;2;1;2;0;1;2;2;2;0;0;1;1;1;2;1;1;2;2;4;2;1;1;1;1;0;3;2;2;2;0;0;0;2;0;1;1;0;0;1;1;0;0;3;2;0;0;1;1;2;0;1;1;1;0;0;2;0;0;0;1;0;1;2;3;0;2;1;1;2;3;0;0;1;2;0;2;1;2;1;2;0;2;0;1;1;1;0;0;2;1;1;0;1;1;1;4;2;4;1;2;0;0;1;2;0;3;1;1;1;0;4;2;1;4;3;2;1;3;5;3;1;1;7
ZNF354A_M10328_1.94d.bed	0.05855855855855856	13	222	68863	5;4;2;1;6;4;3;2;4;3;2;2;0;2;3;1;1;4;3;0;2;2;2;0;3;1;1;2;1;2;1;0;1;2;2;0;0;1;1;1;2;2;1;2;2;3;1;1;1;1;1;0;3;2;2;2;0;1;0;2;0;1;1;0;0;1;1;0;0;3;2;0;0;1;1;1;0;1;1;1;0;1;2;0;0;0;1;0;1;3;3;0;3;1;0;1;2;0;0;1;2;0;2;1;2;1;2;0;2;0;1;1;1;0;0;2;1;1;0;1;1;1;3;2;5;1;2;1;0;0;2;0;3;3;1;1;0;4;2;1;3;2;2;1;2;5;4;1;1;7
ZNF181_ZNF181.RCADE.bed	0.05842408181855824	1411	24151	2377486	259;246;225;219;232;259;275;246;229;220;206;245;235;240;227;254;214;217;224;226;215;227;221;199;206;204;207;191;209;202;186;193;178;171;178;177;181;180;158;146;144;175;133;157;140;147;160;139;116;114;134;109;122;124;112;92;90;87;89;79;71;71;64;65;44;64;72;102;85;75;54;98;81;125;143;108;78;85;63;75;88;83;64;58;81;64;69;79;76;70;73;98;88;100;106;100;106;128;133;122;128;132;118;146;145;150;157;171;1…
IRX1_M08851_1.94d.bed	0.05813953488372093	5	86	33789	5;3;0;2;1;2;0;0;1;0;2;1;0;0;0;0;0;2;0;0;0;0;0;0;1;1;0;4;0;1;0;0;1;0;0;2;0;1;0;0;0;2;0;0;0;0;2;2;1;0;0;0;0;0;0;0;0;0;0;0;4;0;0;2;0;1;0;0;0;0;0;1;0;1;0;0;0;0;0;0;0;2;0;0;0;0;2;0;0;0;0;0;0;3;0;0;0;0;0;0;0;0;0;1;0;0;0;1;0;1;0;0;2;0;2;0;0;1;0;0;0;0;0;0;1;0;0;0;1;0;3;4;0;2;0;3;0;0;0;2;0;3;0;1;0;2;0;0;0;2
EOMES_M05671_1.94d.bed	0.057692307692307696	6	104	33452	2;2;0;0;0;0;1;0;0;0;1;1;0;0;0;2;1;0;2;2;0;2;1;0;2;2;3;1;1;1;1;0;2;3;1;0;0;0;0;1;0;0;0;1;3;1;0;0;2;0;0;0;0;0;0;0;0;1;0;0;0;1;1;1;0;0;0;0;0;0;0;0;0;1;1;0;0;0;1;1;1;0;0;0;0;0;1;1;0;1;0;0;0;0;0;0;2;0;4;1;2;0;2;0;0;0;1;0;0;0;0;0;0;1;0;1;1;0;2;1;0;0;2;0;0;1;1;1;1;1;2;2;0;1;0;2;1;1;1;0;2;1;2;1;0;1;0;0;2;5
ZBTB18_M06244_1.94d.bed	0.05755395683453238	16	278	49577	4;3;4;5;1;6;1;0;2;3;2;2;0;0;2;0;1;3;2;3;2;0;1;3;2;3;5;2;1;1;3;0;1;1;1;4;3;2;2;3;1;2;4;5;1;1;3;3;4;2;3;1;2;0;2;0;0;1;5;0;1;1;2;1;2;0;1;0;2;0;3;1;1;1;2;2;1;0;1;1;0;0;0;1;2;2;2;1;2;0;2;0;1;1;2;1;1;2;1;3;0;4;1;1;1;5;0;5;2;1;1;1;1;0;2;5;3;6;1;4;2;4;0;4;3;1;0;0;2;1;0;3;5;0;2;3;3;4;3;3;5;2;1;2;0;0;1;3;3;2
ZNF317_ZNF317.RCADE.bed	0.056716417910447764	19	335	80729	4;4;5;6;6;3;7;5;2;4;9;6;4;1;0;2;3;1;2;2;3;5;2;4;3;2;6;3;4;4;0;3;3;2;3;1;3;0;1;1;1;5;2;3;3;3;2;2;0;3;3;0;3;0;2;2;0;0;0;1;1;1;1;1;4;1;2;0;2;0;3;0;1;2;0;2;2;1;0;1;2;2;0;0;1;0;3;0;0;3;0;2;1;0;1;0;1;1;2;0;2;1;6;2;1;3;2;1;3;2;4;1;2;2;2;2;3;0;1;2;2;3;1;3;2;2;0;1;2;2;5;1;5;2;3;7;6;3;2;6;2;1;1;8;2;2;3;2;4;1
FOXP3_M08699_1.94d.bed	0.05660377358490566	3	53	29474	1;0;0;0;1;2;0;0;0;1;0;1;0;0;1;0;2;0;1;1;0;1;0;0;3;0;0;0;0;0;0;1;0;1;1;0;0;0;0;1;0;0;1;0;0;0;2;0;0;0;0;1;0;0;0;0;0;0;1;1;0;0;0;1;0;0;0;1;0;0;0;0;0;0;0;0;1;0;0;0;0;0;0;1;0;0;0;0;0;0;0;2;1;0;0;1;1;0;0;1;0;0;1;0;0;0;1;1;0;0;1;0;0;0;0;1;0;0;0;0;0;0;0;0;0;1;0;0;0;1;0;0;1;0;0;0;0;0;1;0;0;1;0;0;3;1;1;0;1;1
DMRT3_M00894_1.94d.bed	0.05660377358490566	3	53	27806	1;0;0;2;0;0;0;1;0;2;1;0;0;0;1;0;2;0;0;0;0;0;0;1;0;0;0;0;1;0;0;2;0;0;0;1;1;0;0;0;0;0;2;0;0;1;0;0;0;0;0;0;0;1;0;0;0;0;0;1;1;0;1;0;0;0;0;0;0;0;0;2;0;0;0;0;0;0;0;0;0;0;0;0;0;0;0;0;2;1;0;0;0;0;0;1;0;2;1;0;0;0;0;1;0;0;0;0;0;0;1;0;0;0;1;0;2;0;1;1;0;1;0;1;0;0;0;0;1;0;1;0;0;1;1;0;1;0;0;0;1;0;0;0;0;1;1;1;1;1
ZNF3_ZNF3.RCADE.bed	0.05642023346303502	58	1028	118897	13;12;9;10;5;4;5;13;15;2;6;2;10;7;4;2;5;8;16;12;3;7;14;8;11;10;16;7;6;8;9;4;12;8;9;8;14;14;6;10;17;8;18;11;12;10;7;9;5;4;6;6;5;4;1;6;7;12;3;10;3;6;8;2;3;4;8;2;7;5;4;6;3;7;1;0;1;0;2;2;6;7;6;6;4;1;1;6;14;7;9;9;8;4;0;1;2;8;6;4;3;8;3;10;11;2;4;11;2;12;8;14;3;0;7;3;8;11;8;3;9;10;11;5;4;10;0;4;5;5;2;6;8;13;9;12;4;7;1;6;8;10;5;5;8;6;4;12;9;10
NR4A2_M05962_1.94d.bed	0.056338028169014086	4	71	30367	1;2;0;0;1;0;1;0;1;1;0;1;0;0;0;0;0;0;1;0;2;1;1;1;0;0;1;1;0;1;2;0;1;0;0;0;1;0;1;0;1;0;0;1;0;1;1;0;1;0;0;0;0;2;1;0;1;2;0;2;0;1;0;0;0;0;0;1;0;1;0;0;0;1;0;0;0;0;0;0;0;0;1;0;0;0;0;2;0;2;1;0;1;1;0;0;1;1;0;1;0;0;0;0;0;1;0;1;0;0;0;0;0;1;1;1;2;0;0;1;0;0;0;0;0;0;0;0;1;0;0;2;0;0;0;1;1;0;0;0;0;0;0;0;1;3;0;1;1;1
POU2F1_M06001_1.94d.bed	0.05625	9	160	44093	4;3;1;6;0;1;2;2;0;0;3;2;2;1;0;5;5;1;0;0;0;1;2;1;0;1;1;0;1;0;0;0;2;0;0;0;0;1;1;0;0;0;6;0;1;1;0;0;1;0;0;4;0;0;2;0;2;0;0;2;2;0;0;1;0;2;3;1;0;0;0;0;0;1;0;0;2;0;1;0;2;0;1;1;0;0;0;0;1;2;0;0;0;0;0;2;0;0;1;0;2;0;1;0;2;1;0;4;1;1;0;2;1;0;0;1;2;2;0;3;0;4;2;0;2;1;0;0;0;1;2;0;2;1;0;1;1;2;2;2;5;2;1;0;3;1;3;3;1;3
RARA_M10181_1.94d.bed	0.05614849187935035	121	2155	246074	22;26;27;32;28;24;23;22;18;19;21;30;20;23;21;20;12;19;30;18;23;20;18;18;16;26;19;15;16;11;17;16;18;22;16;10;9;14;13;15;8;10;16;20;12;14;10;15;14;8;13;13;13;10;10;10;8;6;9;4;8;6;4;5;4;6;4;9;10;4;6;5;13;7;11;8;4;1;11;14;11;6;3;4;5;8;2;10;10;9;3;7;9;2;7;15;13;8;10;11;10;15;11;9;9;14;14;10;16;9;19;14;21;17;17;12;13;14;14;20;17;17;18;14;27;18;27;16;19;13;16;21;21;19;19;13;18;11;21;25;25;16;23;23;22;20…
ZNF225_ZNF225.MEME.bed	0.05594826289667619	372	6649	765331	59;62;60;70;68;56;71;47;56;59;58;63;56;77;55;56;52;58;68;57;49;59;60;61;48;58;45;46;42;57;41;53;50;46;64;46;35;48;39;37;46;50;51;44;42;41;42;53;47;47;37;20;37;34;25;26;50;25;27;31;29;55;33;31;20;24;35;30;31;22;21;29;12;15;12;22;14;18;33;26;26;29;23;22;42;25;37;28;30;24;38;33;26;36;43;33;24;37;42;35;39;40;37;59;40;40;46;35;46;46;35;55;47;31;37;57;46;51;54;56;60;49;66;56;49;55;48;42;55;48;54;70;57;…
ZNF354B_ZNF354B.RCADE.bed	0.05583756345177665	11	197	55423	4;5;4;0;2;5;3;3;3;1;1;3;0;0;3;2;1;2;3;0;2;2;2;0;3;2;2;1;4;1;1;0;1;1;3;0;0;0;0;0;2;1;1;1;1;3;1;3;0;2;1;0;1;1;2;1;0;1;1;3;1;0;2;0;1;1;1;0;1;1;1;0;0;2;0;0;0;2;1;1;1;0;1;0;0;0;1;0;1;2;3;0;1;0;1;1;0;0;1;0;3;1;2;1;1;4;0;1;2;0;1;2;0;0;2;2;0;1;1;1;4;1;2;2;3;1;0;1;0;0;1;1;1;1;1;0;1;3;2;1;2;1;1;2;2;3;4;0;3;3
HES5_M05779_1.94d.bed	0.055632823365785816	40	719	91160	6;6;9;7;7;14;14;6;6;10;13;5;6;2;6;5;2;12;8;4;4;10;2;7;10;4;9;10;6;10;6;4;5;6;10;4;5;5;7;2;0;5;4;2;4;0;3;5;3;4;11;0;8;4;2;0;6;3;1;1;1;2;2;6;0;0;1;2;3;1;5;6;9;0;4;2;2;1;3;0;0;1;4;3;0;4;2;0;6;2;7;4;7;2;5;4;4;2;0;4;3;3;4;6;6;2;10;5;8;0;7;11;2;4;14;1;2;4;2;12;2;2;2;6;4;5;0;6;8;4;6;6;4;4;4;8;6;5;4;2;8;4;2;10;8;4;8;8;1;20
BORCS8-MEF2B_M06400_1.94d.bed	0.05555555555555555	11	198	45938	2;2;0;2;4;0;2;0;1;1;3;1;3;2;2;0;3;1;1;2;2;2;2;5;0;2;4;2;2;3;4;1;3;2;1;0;1;3;1;2;0;0;0;0;0;1;3;0;0;2;0;0;0;1;1;2;2;1;1;0;0;1;1;5;2;1;1;0;0;1;0;1;2;0;0;0;1;0;2;0;0;1;0;2;0;0;0;0;0;0;0;1;0;0;0;0;1;2;1;2;3;0;2;1;1;0;3;1;1;2;5;1;2;0;0;1;1;3;2;4;0;4;0;1;3;6;0;1;0;0;1;1;3;2;1;0;4;2;2;0;3;0;2;2;0;3;1;2;1;3
POU4F1_M09911_1.94d.bed	0.05555555555555555	4	72	32294	2;0;0;0;0;0;0;1;0;1;2;2;2;0;2;2;4;0;0;2;2;2;0;0;0;0;1;1;0;0;0;0;0;0;0;2;0;1;5;2;0;2;0;0;0;0;0;0;0;0;0;0;0;2;0;0;0;0;0;0;0;0;4;3;0;0;0;0;0;0;0;0;0;0;0;0;0;0;0;0;0;0;2;0;0;0;0;1;0;0;0;0;0;0;0;0;0;0;0;0;0;0;0;0;0;0;0;0;0;2;0;0;1;0;2;0;0;0;0;0;0;2;2;0;0;0;0;0;0;1;2;2;0;0;0;0;0;0;0;0;0;0;0;0;0;2;0;2;2;1
DMRTA1_M08577_1.94d.bed	0.05555555555555555	3	54	30054	1;2;0;1;1;0;1;0;0;0;0;0;0;0;0;1;1;1;0;0;2;2;0;0;1;0;0;2;0;1;0;1;0;0;0;1;0;0;1;0;0;0;1;0;0;1;0;0;0;0;0;0;0;0;0;0;0;0;2;0;0;1;0;0;1;0;0;0;0;0;0;0;0;0;0;0;0;0;0;0;0;0;0;0;0;1;1;0;0;0;0;0;0;0;0;0;0;0;0;1;0;1;0;0;1;0;0;0;0;0;0;0;1;0;0;0;0;2;1;0;0;1;2;1;0;0;0;1;3;0;1;1;1;0;0;1;0;0;0;0;1;0;1;0;0;0;1;1;0;2
ZNF182_ZNF182.RCADE.bed	0.055225148683092605	130	2354	245111	17;17;23;22;24;13;22;21;27;22;14;21;19;29;18;20;23;33;24;25;19;20;32;11;14;24;15;17;18;17;19;11;19;15;21;16;16;17;18;22;24;29;14;8;14;21;24;15;17;11;9;17;17;7;13;16;11;3;12;6;7;15;7;18;10;8;18;13;7;6;8;9;6;4;8;10;5;9;11;6;16;11;6;4;10;12;11;17;10;17;14;17;8;15;16;19;9;13;15;12;17;15;15;19;10;13;17;13;11;8;13;15;20;13;8;16;22;28;26;23;18;21;12;12;10;22;23;22;19;13;19;8;12;22;16;13;22;11;20;18;18;2…
ZNF879_ZNF879.RCADE.bed	0.05519053876478318	84	1522	282532	21;16;15;14;13;9;15;13;22;14;15;17;12;15;14;19;6;10;10;12;13;11;11;12;9;12;17;17;20;11;16;10;9;11;7;9;9;7;6;9;11;5;12;9;14;11;11;5;7;12;6;6;5;5;16;6;9;5;5;6;8;7;13;2;3;2;4;10;4;4;7;1;1;2;4;4;7;5;4;5;4;7;10;10;6;8;5;3;12;8;14;6;7;7;6;8;11;5;15;6;10;5;11;9;10;8;7;18;17;18;9;9;8;6;13;8;8;10;6;7;13;13;14;15;10;13;16;12;9;11;13;15;8;16;9;10;8;14;10;22;14;21;14;13;13;15;12;13;15;14
SNAI2_M09145_1.94d.bed	0.05511811023622047	7	127	34054	1;1;1;1;2;2;2;1;0;0;2;3;3;2;0;0;1;2;1;0;1;1;0;3;4;2;0;0;4;1;2;2;2;0;1;2;0;1;0;0;0;0;1;0;1;0;0;2;1;1;1;1;0;2;1;0;0;3;0;1;1;0;0;1;1;0;1;1;0;0;0;0;0;0;0;1;0;0;1;2;0;1;0;0;1;0;3;0;1;0;1;0;0;3;0;0;0;2;0;1;1;1;0;0;0;2;2;0;2;0;0;0;0;2;0;0;0;0;0;0;1;0;2;1;1;1;0;0;2;0;1;1;0;1;0;1;1;0;2;3;1;1;1;1;1;2;2;0;0;1
ZNF443_ZNF443.RCADE.bed	0.05490374757945096	1446	26337	2681594	291;272;258;251;293;272;285;269;244;232;269;249;273;272;261;272;234;255;230;238;236;256;228;215;247;216;214;235;217;202;229;199;188;183;200;184;205;202;183;166;150;205;157;169;150;151;162;143;134;133;131;126;114;145;100;106;86;76;83;81;79;68;70;63;46;72;79;115;79;86;65;77;85;137;147;115;75;85;61;76;93;83;74;50;76;67;77;77;71;76;84;94;92;110;111;106;111;120;135;137;142;147;148;158;141;184;172;186;…
TOPORS_M04321_1.94d.bed	0.054890219560878244	55	1002	126137	8;6;12;10;9;15;15;8;4;10;14;10;12;12;7;12;11;9;7;7;10;8;8;3;11;9;10;14;11;8;7;9;5;9;7;7;11;6;6;3;6;4;5;8;6;5;7;5;6;6;9;6;7;3;3;3;2;5;9;3;6;6;5;2;6;1;7;5;5;3;2;2;3;4;5;4;2;1;4;2;1;3;9;1;1;3;4;4;2;6;5;4;2;5;3;7;4;5;7;3;9;13;2;5;7;6;5;5;7;8;3;4;11;9;5;6;10;3;8;5;9;14;11;4;4;5;9;9;10;4;7;4;5;12;10;12;9;8;7;9;7;11;12;4;9;6;5;10;9;13
POU2F2_M06003_1.94d.bed	0.0547945205479452	8	146	43139	3;4;1;5;0;1;1;3;0;0;3;3;2;1;0;4;3;1;0;0;0;2;2;1;0;2;1;0;1;0;0;0;1;0;0;0;0;1;1;0;0;0;5;0;0;1;0;0;1;0;0;4;0;1;0;0;2;0;0;1;2;0;0;1;0;2;3;0;0;0;0;1;0;1;0;0;2;0;1;0;1;0;1;1;0;0;0;0;2;2;0;0;0;0;0;2;0;0;1;0;2;1;0;0;1;0;0;3;2;0;0;2;1;0;0;4;1;2;0;1;0;4;1;0;2;0;0;0;0;1;1;0;2;1;0;1;1;2;4;2;5;1;1;0;3;1;3;1;2;1
MECOM_M02602_1.94d.bed	0.0547945205479452	4	73	31483	1;3;5;5;3;0;1;0;1;0;0;0;1;0;0;0;0;0;0;0;0;0;1;0;3;0;1;0;2;0;0;0;1;0;0;0;1;1;0;1;1;0;1;0;0;0;1;0;0;0;1;1;1;1;0;0;1;1;0;0;1;0;0;0;0;1;0;0;0;0;0;0;0;1;0;0;1;1;0;0;0;0;0;1;0;1;0;0;0;0;1;0;0;1;0;0;0;0;0;0;0;0;0;0;1;0;1;1;0;0;1;0;1;2;1;0;0;1;0;1;0;0;0;0;1;1;0;1;1;0;1;2;0;0;0;1;0;0;0;0;0;0;0;0;0;1;1;0;0;3
DUXA_M05624_1.94d.bed	0.05454545454545454	3	55	28692	2;0;0;2;0;2;1;0;1;0;1;0;1;0;1;1;0;1;0;0;0;1;1;0;0;0;2;0;1;1;0;0;2;0;0;1;0;0;0;0;0;0;1;0;1;0;0;0;0;0;0;0;0;1;0;0;0;0;0;0;0;0;0;1;0;0;0;0;0;0;0;0;0;0;0;0;0;0;1;0;1;0;0;1;1;0;0;1;0;0;0;0;0;0;1;0;0;0;1;0;0;0;0;0;0;0;0;0;0;0;1;1;0;0;0;1;1;1;0;1;1;0;0;1;0;1;0;0;0;1;1;0;0;1;1;0;1;2;1;0;1;0;0;0;1;0;0;0;0;2
SNAI2_M09147_1.94d.bed	0.05384615384615385	7	130	33224	1;1;2;1;2;2;1;0;0;3;2;0;1;0;2;0;1;1;1;0;0;1;2;1;1;2;2;1;3;2;0;0;1;1;1;0;0;4;0;0;3;1;2;1;1;1;1;0;1;1;0;0;0;0;1;0;3;0;0;0;0;0;1;0;0;1;0;1;1;0;0;0;0;1;0;1;1;1;1;0;0;0;0;0;1;1;0;0;0;2;0;2;0;2;0;0;1;2;1;0;0;0;0;0;0;1;1;0;2;1;0;0;1;0;1;0;1;0;1;1;1;2;3;1;1;3;0;1;0;3;0;4;0;0;1;2;0;1;2;1;1;1;2;1;2;1;1;1;2;1
SOX18_M06097_1.94d.bed	0.05357142857142857	3	56	33516	2;1;0;0;0;0;1;0;0;0;0;0;0;1;0;0;0;0;0;0;1;0;1;0;0;0;2;0;0;1;2;0;1;0;2;0;0;2;0;1;0;0;0;0;1;1;0;1;1;0;0;0;0;0;0;0;0;0;0;1;0;0;0;1;1;0;1;2;0;0;0;0;0;0;0;0;0;0;0;0;0;0;0;1;0;0;0;0;0;0;0;0;0;0;3;0;0;0;0;0;1;0;1;1;0;1;0;0;0;0;0;1;0;0;1;1;0;0;1;0;1;1;2;0;1;0;0;0;2;0;0;1;0;0;1;0;0;0;1;0;0;0;0;0;0;1;2;1;0;1
ZBTB32_M09300_1.94d.bed	0.05357142857142857	3	56	29166	2;0;0;1;2;0;2;0;0;0;0;0;0;0;0;0;0;0;0;0;0;0;2;0;2;2;0;0;2;0;0;1;0;0;0;0;0;0;0;2;0;2;0;0;0;1;0;0;0;2;0;0;0;0;0;0;0;0;0;0;2;0;0;0;0;2;0;0;0;0;0;0;0;2;0;0;0;0;0;0;0;0;0;0;0;0;0;0;2;0;0;0;0;0;0;0;0;0;0;0;0;0;0;0;0;1;4;0;0;0;0;0;0;0;0;2;0;0;0;0;0;0;0;0;4;0;0;2;0;0;0;0;2;0;0;0;2;0;2;0;0;0;0;0;1;0;0;0;2;2
TGIF1_M09243_1.94d.bed	0.052884615384615384	11	208	40651	4;0;0;2;2;0;2;4;2;0;2;2;2;2;1;0;2;2;5;2;2;0;2;0;2;2;9;2;4;0;3;0;0;2;2;7;2;0;3;6;0;0;2;2;4;4;0;0;0;0;0;2;4;0;0;0;0;0;2;0;2;5;3;0;8;4;0;0;4;0;0;0;0;0;0;2;0;0;0;0;0;4;0;2;0;0;0;4;1;0;0;0;0;0;0;0;2;0;2;0;2;2;2;2;4;2;0;2;0;4;2;0;0;2;2;0;4;2;2;0;0;0;6;0;0;0;1;0;0;2;0;2;0;2;2;0;0;0;0;2;0;2;0;0;1;0;0;1;0;5
FOXD1_M09582_1.94d.bed	0.05263157894736842	4	76	28198	1;1;0;0;0;1;1;1;2;0;1;1;0;0;0;0;3;0;1;0;0;1;0;0;0;1;1;0;0;0;1;0;0;0;0;0;1;1;2;2;0;3;1;1;1;1;1;0;2;2;1;3;0;0;0;0;0;2;0;0;1;1;0;0;0;0;0;0;1;0;0;1;0;0;0;0;0;0;0;0;0;0;1;1;0;0;1;0;0;1;1;1;0;0;0;0;0;0;0;0;0;1;0;0;2;0;2;0;0;1;0;1;1;0;1;0;1;0;0;1;0;0;0;0;1;0;1;0;0;0;1;3;1;0;0;0;0;1;0;0;2;0;0;1;0;0;1;0;0;1
ESRRB_M05685_1.94d.bed	0.05263157894736842	6	114	37286	3;1;3;0;1;0;2;0;1;1;0;1;0;0;2;2;1;1;1;1;1;2;1;1;1;2;0;0;0;2;1;1;0;1;0;1;1;1;1;1;1;0;2;1;0;1;2;1;0;0;0;0;1;1;0;0;0;0;0;1;2;0;0;0;0;1;1;1;0;1;0;0;0;0;0;0;0;1;0;0;1;1;0;0;1;1;1;1;0;0;0;2;1;1;3;0;1;0;2;1;0;0;1;0;0;0;0;0;0;0;0;1;0;3;0;1;0;3;0;1;2;1;0;1;1;0;0;0;0;0;2;0;6;1;2;1;1;1;1;1;2;0;1;1;0;1;1;0;1;1
DMRTC2_M09488_1.94d.bed	0.05263157894736842	2	38	28326	1;1;1;1;1;0;0;0;0;0;0;1;0;0;2;0;0;0;0;2;0;0;0;1;0;0;0;0;0;0;0;0;0;0;1;0;1;0;1;1;0;0;0;0;0;0;0;0;0;0;0;0;0;0;0;0;1;0;0;0;0;0;1;0;0;0;0;0;0;0;0;0;0;1;0;0;0;0;0;0;0;0;0;0;0;0;0;0;0;0;0;0;0;0;0;0;0;0;0;0;1;0;0;0;1;0;0;0;1;0;0;0;0;1;1;0;0;2;0;0;0;1;1;1;0;0;1;0;0;0;0;0;0;0;1;0;0;0;0;0;0;2;0;1;2;0;0;1;0;1
TCF7L1_M06178_1.94d.bed	0.05263157894736842	10	190	41395	1;1;0;0;1;1;1;0;1;4;2;1;1;3;3;1;2;1;3;2;3;3;1;3;2;1;1;0;0;2;2;2;1;1;3;1;1;1;1;1;0;1;0;1;1;1;1;3;2;1;0;2;1;2;1;0;2;0;0;0;2;1;1;1;2;1;2;0;1;0;0;1;0;1;1;1;3;0;0;1;0;0;0;2;2;1;1;3;1;0;4;2;0;0;0;3;0;2;0;0;4;0;1;3;1;1;3;0;1;1;1;2;2;1;0;3;2;1;2;0;1;0;0;2;0;1;1;0;0;1;1;2;1;2;2;0;1;3;4;0;2;4;3;0;2;4;0;2;2;1
NKX2-1_M08975_1.94d.bed	0.05223880597014925	7	134	37508	4;2;1;1;2;0;2;1;4;2;2;1;0;2;0;0;3;0;1;0;5;0;1;1;1;2;2;0;1;1;4;0;1;1;0;3;1;2;1;1;0;2;0;0;2;2;2;1;0;0;0;0;1;0;0;1;1;0;0;1;1;1;0;0;1;0;0;1;0;0;1;0;1;2;0;0;0;1;0;0;0;1;0;0;2;0;0;1;0;0;0;0;0;0;0;0;0;0;0;2;2;1;2;0;3;0;2;0;2;1;2;1;2;1;1;2;0;0;1;1;1;0;0;0;1;0;2;1;1;0;0;0;0;1;0;3;1;4;2;0;0;0;1;1;1;1;1;0;0;3
ZNF224_ZNF224.RCADE.bed	0.05085934759733427	145	2851	417484	33;34;38;24;21;29;16;17;38;21;32;24;30;29;28;25;25;26;27;26;33;27;36;22;21;17;15;21;20;19;16;23;23;18;16;20;20;19;24;18;13;21;29;20;22;23;15;18;24;19;10;15;6;15;15;12;17;8;13;11;18;8;10;7;6;5;10;13;7;9;4;10;13;8;8;10;11;5;15;6;7;5;7;9;10;6;6;11;10;17;9;15;12;10;15;19;18;13;21;19;18;21;20;20;25;27;12;21;18;22;23;32;13;18;13;20;26;32;19;21;20;23;27;19;26;18;23;26;19;31;20;23;23;23;26;29;20;24;27;19…
ZNF232_M06242_1.94d.bed	0.05084745762711865	3	59	28763	1;1;0;2;0;0;0;0;1;1;1;0;1;1;0;1;0;0;0;0;1;0;0;0;0;0;0;1;0;1;0;1;0;0;1;0;0;0;0;1;0;0;0;1;2;0;0;0;0;0;2;0;1;0;0;0;0;0;1;0;1;0;1;0;0;0;2;0;0;0;0;0;0;0;0;0;1;0;0;0;0;1;0;0;0;1;0;0;0;0;0;0;0;1;0;1;0;2;1;0;0;2;0;0;0;0;0;0;0;0;1;1;0;0;1;3;0;1;0;1;0;2;0;0;0;0;0;0;0;0;0;0;1;0;1;0;0;2;0;1;0;0;0;0;1;0;1;0;3;1
ZNF487_ZNF487.MEME.bed	0.050741654528700095	1707	33641	3485886	385;319;293;321;304;307;355;275;287;372;324;281;289;351;310;334;296;269;306;284;223;318;239;377;292;197;261;294;308;231;251;272;259;227;286;312;244;314;264;212;254;264;224;191;213;202;171;224;273;165;158;177;184;175;209;162;142;138;160;154;133;195;183;133;109;90;168;166;135;95;97;87;41;62;66;59;42;96;140;154;129;154;146;90;113;187;131;171;150;175;177;212;164;113;179;177;157;148;166;159;227;153;18…
HMX1_M05793_1.94d.bed	0.05	3	60	35168	1;0;2;0;1;1;0;1;2;2;0;0;0;0;0;0;0;0;2;0;0;1;0;0;0;1;0;0;0;1;0;1;0;0;1;3;0;0;0;0;0;2;1;0;1;0;0;1;0;0;1;1;1;0;0;0;1;0;0;0;1;0;1;0;0;0;0;0;0;0;0;0;1;0;0;0;0;0;0;0;1;0;0;0;0;0;0;0;1;2;0;0;0;1;0;0;1;0;0;1;0;1;0;0;0;1;1;0;3;0;1;0;0;1;0;1;1;0;2;0;0;1;1;0;0;0;0;0;0;0;0;0;0;0;1;1;0;0;1;1;0;0;0;0;0;0;1;0;0;1
ZNF785_ZNF785.MEME.bed	0.04973398103169095	1290	25938	2755888	175;171;181;226;259;207;219;234;266;253;210;241;269;267;201;226;234;180;159;217;224;225;196;191;261;251;215;187;241;256;298;227;247;159;158;142;162;246;255;189;183;173;218;191;179;195;187;174;161;186;208;165;173;170;145;117;92;135;145;158;197;189;121;123;112;142;104;77;79;66;65;57;63;68;90;70;66;72;59;101;107;82;138;131;151;115;155;154;175;148;122;157;191;205;180;217;178;188;201;94;146;176;135;17…
ZNF324_M10329_1.94d.bed	0.04956896551724138	23	464	63222	7;7;7;2;5;4;4;8;1;6;4;2;1;4;5;3;8;2;8;1;2;3;4;3;2;4;2;5;4;4;0;7;1;4;5;9;7;2;5;3;3;2;7;3;4;3;2;2;3;3;4;1;2;3;4;2;1;0;1;3;2;1;1;1;2;1;3;3;0;1;1;1;4;2;3;1;0;1;1;2;0;2;0;1;1;0;2;0;0;2;2;1;1;6;1;1;0;3;4;2;5;4;1;1;3;3;4;4;6;3;3;4;8;4;7;3;3;2;4;2;5;2;3;1;6;3;2;1;3;7;8;7;2;6;1;3;6;4;3;2;3;3;7;3;2;5;3;0;4;6
ZNF570_ZNF570.RCADE.bed	0.04941860465116279	17	344	83492	7;3;2;1;1;2;2;3;4;3;2;5;2;1;3;8;3;1;0;4;3;2;4;2;3;4;3;0;3;3;6;4;3;3;1;0;3;2;1;4;2;0;2;4;1;3;5;1;2;4;0;1;3;1;2;4;2;0;3;1;5;1;3;3;4;0;1;1;1;1;0;0;2;2;0;1;1;0;2;2;2;0;0;2;3;0;1;2;2;2;0;4;3;0;1;3;2;3;2;1;2;1;2;1;2;2;5;3;0;3;3;5;4;1;1;2;2;1;2;3;4;2;4;1;2;5;5;0;2;5;3;2;3;2;2;5;3;2;5;1;2;3;2;2;3;1;3;4;2;3
ZNF287_ZNF287.RCADE.bed	0.04926327543640789	5647	114629	12465851	1147;1066;1060;959;1128;984;1200;1061;993;1214;1094;1011;980;1165;1039;993;913;879;1033;997;840;977;976;1077;891;868;824;864;948;821;908;853;889;809;841;898;701;959;850;777;781;801;827;736;824;675;629;709;721;563;603;624;633;620;706;604;584;512;565;584;480;601;569;537;446;405;604;592;406;292;272;279;190;179;192;239;194;281;458;536;486;439;394;347;433;522;572;640;553;654;676;752;590;582;647;601;47…
T_M09203_1.94d.bed	0.049019607843137254	5	102	28558	4;3;0;1;0;2;0;2;2;0;1;3;0;0;0;0;0;0;1;0;0;0;0;0;0;0;2;0;1;0;0;0;1;0;0;1;0;1;0;2;3;1;1;0;0;3;3;1;0;0;0;2;1;0;0;0;0;2;0;2;0;0;2;0;0;1;0;2;3;1;0;0;2;0;0;0;1;0;0;0;0;0;0;0;0;0;0;0;0;0;0;0;0;0;1;1;0;0;1;3;0;0;2;0;0;0;0;2;3;0;2;0;0;0;0;0;0;1;0;2;0;0;0;2;0;1;1;2;2;0;0;2;0;1;0;2;1;2;1;0;0;0;2;1;0;1;0;0;3;1
TBX4_M06172_1.94d.bed	0.04896421845574388	78	1593	203052	9;20;14;24;12;16;15;21;14;9;9;23;9;20;20;16;20;21;8;8;20;18;10;14;9;7;10;9;17;17;14;12;14;10;9;9;8;10;8;12;7;8;14;11;5;10;9;5;7;7;12;4;5;4;8;8;3;6;6;3;2;3;5;6;8;4;8;2;2;4;8;2;4;5;6;6;8;4;7;10;2;7;0;4;1;5;2;3;2;4;4;8;12;10;6;8;6;6;14;16;5;6;3;5;5;13;11;17;11;8;13;14;15;14;18;12;17;5;17;17;11;17;20;9;9;15;11;22;11;15;20;16;22;14;10;13;12;14;15;22;16;8;9;20;3;24;21;32;15;9
TBX5_M06174_1.94d.bed	0.048927038626609444	57	1165	163717	7;15;13;14;11;9;10;17;11;7;10;16;8;14;15;12;15;18;7;8;13;16;10;8;6;4;8;6;13;14;9;8;9;9;5;3;4;5;8;10;4;6;8;8;2;6;6;5;4;3;8;4;4;2;6;7;2;4;6;2;2;2;3;5;4;4;5;2;2;3;4;2;2;4;4;6;4;2;6;7;2;6;0;2;0;4;2;2;1;3;3;5;12;8;4;7;5;3;10;11;6;3;2;3;4;12;5;13;9;6;10;7;12;9;11;11;13;4;13;8;7;16;17;4;6;10;7;18;9;9;14;11;16;10;7;11;11;11;11;13;13;7;6;18;2;17;15;24;13;5
ZNF35_M07124_1.94d.bed	0.048672566371681415	11	226	77288	3;3;1;2;2;3;3;2;0;2;2;1;3;2;1;1;2;1;3;4;2;1;3;2;1;5;4;2;4;3;2;2;2;0;2;2;0;2;0;1;3;0;1;2;1;0;1;1;3;1;1;0;1;2;2;1;2;0;1;0;0;0;0;2;1;0;2;1;3;0;1;0;0;0;0;0;2;0;0;1;0;2;0;0;1;1;0;0;0;1;0;2;3;1;1;1;1;1;0;0;1;1;2;0;1;5;1;0;1;2;3;1;1;0;1;3;1;1;0;1;1;3;3;0;2;0;3;3;1;2;2;7;2;1;3;1;2;2;1;1;5;2;1;1;2;2;1;3;6;4
PRDM6_M10436_1.94d.bed	0.04861073741233027	2710	55749	5781204	592;495;510;524;471;442;597;448;453;609;490;426;536;534;458;545;408;486;447;463;367;474;442;622;413;393;384;484;473;400;466;420;448;421;445;461;384;503;425;350;450;405;407;338;300;344;291;354;466;282;281;293;350;267;332;323;233;268;260;259;240;308;338;276;206;177;299;300;213;156;142;127;76;127;115;101;83;139;225;248;237;223;227;166;209;266;289;351;311;263;328;372;323;232;273;291;253;291;309;253;3…
SOX15_M06094_1.94d.bed	0.04838709677419355	3	62	32448	1;2;0;0;0;1;0;0;1;0;0;1;1;1;1;0;0;0;1;0;1;0;0;0;1;0;2;1;2;0;0;0;1;2;0;1;0;0;2;1;0;0;1;0;0;1;0;0;1;0;0;0;0;0;0;1;0;0;1;0;1;0;0;0;1;0;0;0;1;0;0;0;0;0;0;0;0;0;0;0;1;0;0;0;0;0;1;0;0;0;1;0;0;0;0;2;0;0;0;0;0;1;0;1;1;1;1;0;0;0;0;2;1;0;0;1;1;0;0;0;0;1;0;0;0;2;0;1;0;0;1;0;0;1;0;0;2;0;1;1;0;0;0;0;1;0;0;0;2;1
ZNF235_ZNF235.MEME.bed	0.0478098808523474	4438	92826	10038129	1003;891;841;826;874;832;998;834;809;958;929;811;834;917;903;878;754;734;881;814;693;795;851;902;685;683;644;738;779;678;732;720;709;715;751;760;609;731;695;635;697;714;665;573;653;519;486;579;654;473;479;472;478;425;550;529;471;386;419;471;348;545;470;426;355;315;468;472;323;264;223;229;120;140;162;183;150;224;324;403;425;363;312;265;332;435;455;488;464;480;500;554;473;416;480;506;358;457;531;51…
DUX1_M03009_1.94d.bed	0.047619047619047616	2	42	26518	1;0;0;0;0;0;1;0;1;0;0;1;0;0;1;0;1;0;0;0;0;2;0;0;0;0;0;1;0;0;0;0;0;0;1;0;0;0;0;2;0;1;0;0;0;0;0;0;0;0;0;0;0;0;0;0;1;0;0;0;1;0;0;1;0;0;0;0;0;0;0;0;0;0;0;0;0;0;0;0;0;1;0;0;0;0;0;1;1;0;0;0;0;0;0;0;1;0;0;1;0;1;0;1;1;1;0;0;0;0;1;0;0;1;1;0;0;0;1;1;0;0;0;0;0;0;0;0;0;2;0;1;0;1;1;1;0;1;0;1;0;0;0;1;0;0;0;0;0;2
FOXL1_M05736_1.94d.bed	0.0472972972972973	7	148	41589	1;2;0;0;2;2;1;2;0;2;1;0;1;3;2;1;2;1;2;0;2;0;2;0;1;4;2;2;1;1;2;0;1;0;5;3;2;0;0;2;2;2;2;0;4;1;0;1;2;0;1;0;0;1;0;1;2;1;1;0;0;0;1;3;1;0;2;0;1;0;2;1;0;0;1;0;0;0;1;0;0;0;0;2;1;2;1;0;0;0;1;1;1;2;1;2;0;0;1;0;2;0;4;1;2;1;0;4;0;0;1;0;2;1;0;1;0;1;1;0;2;3;2;0;0;0;0;0;3;2;1;0;1;0;2;0;1;2;0;0;0;1;0;0;0;0;0;0;1;1
ZNF276_M09347_1.94d.bed	0.046875	3	64	26337	2;0;0;1;1;0;0;0;1;0;0;1;0;0;1;0;0;1;0;0;0;0;1;0;0;0;0;3;1;1;0;0;0;4;1;0;0;0;1;0;1;0;5;0;0;0;0;0;1;0;1;0;0;0;0;0;0;2;2;0;0;2;0;0;0;2;0;0;0;0;0;0;1;1;0;0;0;0;0;0;0;0;0;0;0;0;0;1;2;1;0;0;0;1;0;0;0;0;0;1;0;0;0;0;0;1;2;0;2;0;2;1;0;1;0;1;0;0;2;0;0;1;0;0;0;0;0;1;1;0;0;0;0;0;0;0;1;0;0;0;1;0;0;0;0;0;0;1;0;1
ZNF496_ZNF496.MEME.bed	0.04671932269887977	905	19371	1986680	202;218;228;211;214;208;178;195;178;191;189;206;182;193;173;179;215;184;162;173;208;181;149;176;178;177;151;143;184;154;152;150;167;133;167;149;140;140;141;135;136;134;138;125;123;101;106;100;94;94;93;82;79;85;82;76;92;83;65;68;45;46;46;58;82;61;43;54;49;56;68;57;50;39;51;62;61;79;64;44;57;49;48;64;59;57;59;71;57;64;67;72;65;75;84;85;83;101;96;102;96;115;113;121;119;126;123;123;140;135;130;130;14…
BARX1_M05575_1.94d.bed	0.046511627906976744	2	43	27388	2;0;0;0;1;0;1;0;0;0;0;0;1;0;1;0;0;0;0;1;0;0;0;0;1;0;0;1;0;0;1;0;0;1;0;0;0;1;1;0;1;0;0;0;2;0;0;0;0;0;0;0;0;0;0;0;0;0;1;0;0;0;0;0;0;1;0;0;0;0;0;0;0;0;0;0;0;0;0;0;0;0;0;0;0;0;0;0;0;1;1;0;0;0;0;0;0;0;0;0;0;1;1;0;0;0;1;0;0;0;0;0;1;0;1;0;2;0;1;0;1;0;1;0;0;0;2;0;0;0;0;2;0;0;0;0;0;0;0;0;0;0;0;2;0;0;0;1;2;3
FOXC2_M05719_1.94d.bed	0.046153846153846156	6	130	40663	1;3;2;3;1;1;0;1;1;1;2;0;0;2;1;1;0;1;2;0;1;1;2;1;1;0;0;0;0;1;0;1;2;0;3;1;3;1;0;3;2;0;0;2;1;0;2;2;1;0;3;0;1;1;0;2;0;1;0;1;0;1;0;0;1;0;0;0;0;0;1;0;0;0;0;1;0;0;1;0;0;0;3;2;1;0;3;3;0;1;0;1;0;0;2;1;0;1;1;2;1;0;0;1;0;1;0;0;0;0;0;2;1;0;3;0;0;0;2;1;1;1;0;4;1;0;0;1;1;1;1;0;0;0;0;1;2;0;0;3;0;1;1;2;1;2;0;1;0;3
FOXA1_M08671_1.94d.bed	0.046052631578947366	7	152	44126	2;0;1;4;0;1;1;0;0;0;0;0;3;3;0;0;1;0;1;0;2;1;2;1;2;0;0;4;0;0;0;1;1;2;0;0;7;3;2;0;0;0;0;0;0;0;0;0;2;3;1;0;1;0;0;0;2;1;2;2;0;1;0;2;2;4;0;0;1;1;0;0;0;0;1;0;0;0;0;0;1;0;0;3;0;2;2;0;1;0;2;1;3;0;0;3;2;0;1;1;1;0;3;0;0;1;0;0;0;0;1;0;1;0;0;3;1;3;2;2;0;1;0;1;5;2;3;0;0;0;1;2;1;0;0;0;1;1;4;2;1;2;1;2;0;0;2;4;2;2
TBR1_M06149_1.94d.bed	0.04597701149425287	4	87	31377	1;1;1;0;0;0;1;0;0;1;0;1;0;1;0;0;1;1;1;1;0;1;0;0;0;1;4;0;0;1;1;0;0;1;1;0;0;1;0;1;1;0;0;3;2;1;0;0;2;0;0;0;2;0;0;0;0;1;0;0;0;1;1;1;2;0;0;0;0;0;0;0;0;1;1;0;0;0;0;0;1;0;0;0;0;0;1;1;0;1;1;0;0;0;0;0;0;0;3;2;0;0;0;0;0;0;1;0;0;0;0;0;0;1;0;1;2;0;2;1;0;0;2;0;0;1;0;1;1;1;2;3;0;0;0;2;1;1;0;0;3;1;2;0;0;0;0;1;1;3
DMRT2_M08579_1.94d.bed	0.045454545454545456	2	44	29148	1;2;1;1;1;1;0;0;0;0;0;0;0;0;1;0;0;0;0;1;1;0;0;1;0;0;2;0;0;0;0;0;0;0;0;0;0;0;1;0;0;0;0;1;0;0;0;0;0;0;0;0;0;0;0;1;1;0;1;0;0;1;0;0;0;0;0;0;0;0;0;0;0;0;0;0;0;0;0;0;0;1;0;0;0;1;0;0;0;0;0;0;1;0;0;0;0;0;1;0;0;0;0;0;0;0;0;1;0;0;0;2;1;0;0;0;2;0;0;0;0;2;0;0;1;0;1;1;1;0;0;0;0;0;0;1;0;0;0;2;0;0;2;1;0;0;0;0;0;2
SOX7_M06111_1.94d.bed	0.044444444444444446	4	90	35362	2;0;2;1;0;0;0;1;2;0;0;0;1;2;1;1;0;0;2;2;2;2;1;1;0;0;1;0;0;0;2;2;0;1;2;0;1;0;1;0;1;0;1;1;0;3;1;0;2;0;1;2;0;1;0;2;0;0;0;1;0;0;0;0;1;1;0;0;1;1;0;0;1;0;0;0;0;0;0;0;0;0;0;0;1;1;0;0;0;0;2;0;0;1;0;0;0;0;0;1;0;0;0;1;0;0;0;0;0;1;5;0;3;0;0;0;0;1;0;0;1;1;0;0;2;0;0;1;1;0;2;1;0;0;1;0;1;0;0;1;1;0;0;0;0;0;2;1;1;1
BORCS8-MEF2B_M08912_1.94d.bed	0.043478260869565216	3	69	28892	1;0;1;0;0;0;0;1;1;0;0;0;2;2;1;1;0;0;1;0;0;1;1;1;0;0;1;0;0;0;0;1;0;1;0;0;1;1;1;0;1;0;0;2;1;0;1;0;0;0;0;1;1;0;0;2;1;2;0;0;0;1;0;1;1;0;0;0;0;0;0;0;0;0;0;0;0;0;1;0;1;0;0;1;0;0;1;0;2;0;0;0;0;0;0;0;0;1;0;1;1;1;0;0;0;1;0;1;0;0;0;0;0;0;0;0;1;0;1;1;2;0;0;2;0;0;0;0;0;1;2;2;1;0;0;0;1;0;2;0;0;0;1;0;0;1;2;0;0;1
T_M09977_1.94d.bed	0.0427807486631016	8	187	42577	4;0;3;2;1;0;1;1;4;2;3;2;1;3;4;2;4;4;2;1;3;0;0;1;0;1;2;0;2;4;2;0;0;0;3;2;0;0;0;2;2;1;0;2;2;2;1;2;1;2;1;2;2;0;0;0;0;1;2;0;0;0;1;2;1;0;0;0;0;0;1;0;1;0;0;1;0;0;0;0;2;2;0;1;1;0;0;5;0;0;0;0;2;0;0;0;0;2;2;3;1;1;0;2;0;2;0;8;0;0;2;0;0;1;3;4;0;2;6;1;2;3;1;3;1;2;0;0;3;1;2;0;4;1;1;0;1;0;0;0;1;0;1;2;0;2;1;2;2;1
FOXO1_M05738_1.94d.bed	0.041666666666666664	4	96	34343	2;3;0;0;1;0;1;0;2;1;0;0;0;0;2;0;2;0;3;2;0;1;0;0;0;2;2;1;0;0;0;2;2;0;0;0;0;0;0;0;0;0;2;0;1;0;0;2;0;0;0;0;1;1;0;0;2;0;0;0;2;1;0;1;0;2;2;0;0;0;0;0;0;0;1;0;0;0;0;0;0;2;0;0;0;0;0;0;0;0;0;0;0;0;0;1;0;1;0;0;0;1;0;2;0;0;0;0;0;0;0;1;0;1;2;0;1;1;1;0;4;3;2;0;0;3;0;0;4;0;2;4;0;1;2;0;0;2;2;0;0;1;2;0;0;0;0;1;0;1
ZNF433_ZNF433.RCADE.bed	0.041666666666666664	3	72	29742	1;2;0;0;0;0;0;0;0;0;0;0;0;0;1;0;0;2;0;0;2;1;1;0;0;0;0;1;0;0;0;2;2;1;0;0;1;0;0;1;0;2;0;1;0;0;0;0;0;0;1;0;0;0;1;0;0;1;1;1;0;2;0;0;0;0;3;0;0;0;0;0;0;0;0;1;1;0;0;0;0;0;0;0;1;0;1;0;0;0;2;0;1;0;0;1;0;1;1;0;0;0;0;1;0;1;0;2;1;1;1;1;1;0;2;0;0;0;1;1;1;0;0;0;0;1;0;0;1;1;1;1;0;0;1;1;0;0;0;1;0;0;1;0;1;1;1;2;1;1
FOXJ2_M05730_1.94d.bed	0.04065040650406504	5	123	40436	2;0;1;1;0;2;1;0;0;5;2;0;1;0;0;0;0;2;3;0;1;0;0;1;0;1;0;1;1;0;1;1;1;2;0;0;3;0;0;0;1;0;0;4;1;0;1;1;2;1;1;0;0;0;1;1;0;2;0;2;1;0;0;2;1;1;0;0;0;0;0;0;0;0;0;1;0;0;1;1;0;0;1;0;0;2;0;0;1;1;0;0;1;0;1;0;0;1;1;1;0;0;1;4;0;2;1;2;1;0;2;2;1;0;1;1;0;0;0;2;1;0;2;1;1;0;0;1;1;2;0;2;2;1;1;0;1;1;1;0;1;1;3;0;0;1;1;1;4;3
GSX1_M01465_1.94d.bed	0.038461538461538464	2	52	25052	2;0;0;0;0;0;0;0;1;0;0;0;0;0;0;0;0;0;1;0;0;0;0;0;0;0;0;0;1;1;2;1;0;0;1;0;0;0;0;1;0;0;0;0;0;0;2;0;2;2;2;0;0;0;1;0;0;0;0;0;0;1;0;0;0;0;0;0;0;0;0;0;0;0;0;0;1;0;0;0;0;0;0;0;0;2;0;0;0;2;0;1;1;0;0;1;0;0;0;0;0;0;1;0;1;1;0;3;0;1;1;0;0;0;1;0;2;0;0;0;0;0;0;0;1;1;1;0;0;0;0;0;0;1;0;1;2;0;0;0;0;0;0;0;0;0;1;1;0;2
PROP1_M06027_1.94d.bed	0.037037037037037035	1	27	27084	1;1;1;0;0;0;0;0;1;0;0;0;0;0;0;0;0;0;0;0;0;0;1;0;0;0;0;0;0;0;0;1;0;0;0;0;1;0;0;0;0;0;1;0;0;1;0;0;0;0;0;0;1;0;0;0;0;0;0;1;0;0;0;0;1;1;0;1;0;0;0;0;0;0;0;0;0;0;0;0;0;0;0;0;0;0;0;0;0;0;0;0;0;0;0;0;0;0;0;0;0;0;0;0;0;1;0;0;0;1;1;0;0;1;0;0;0;0;0;0;1;0;0;1;0;0;1;0;0;1;0;0;0;0;0;0;0;0;0;0;0;0;0;0;1;0;0;1;1;1
PHOX2B_M05991_1.94d.bed	0.037037037037037035	1	27	27084	1;1;1;0;0;0;0;0;1;0;0;0;0;0;0;0;0;0;0;0;0;0;1;0;0;0;0;0;0;0;0;1;0;0;0;0;1;0;0;0;0;0;1;0;0;1;0;0;0;0;0;0;1;0;0;0;0;0;0;1;0;0;0;0;1;1;0;1;0;0;0;0;0;0;0;0;0;0;0;0;0;0;0;0;0;0;0;0;0;0;0;0;0;0;0;0;0;0;0;0;0;0;0;0;0;1;0;0;0;1;1;0;0;1;0;0;0;0;0;0;1;0;0;1;0;0;1;0;0;1;0;0;0;0;0;0;0;0;0;0;0;0;0;0;1;0;0;1;1;1
SOX21_M06102_1.94d.bed	0.03636363636363636	2	55	30422	2;1;0;0;1;0;2;1;0;2;0;1;1;0;1;1;1;0;1;0;4;2;0;1;1;0;2;1;0;0;0;0;0;0;0;2;1;0;0;1;0;0;0;0;0;0;0;0;0;0;0;0;1;0;0;0;0;0;1;0;0;0;0;0;0;0;0;0;0;0;0;0;0;0;0;0;0;0;1;0;0;0;0;0;0;0;0;0;1;0;0;1;0;0;0;0;1;0;0;0;1;0;0;1;0;1;0;2;0;0;0;2;0;0;0;0;0;0;0;0;1;0;0;2;0;0;1;0;0;0;1;0;0;0;0;0;0;0;1;0;0;0;2;0;0;1;0;0;0;2
POU4F2_M06016_1.94d.bed	0.03614457831325301	3	83	34946	4;1;1;2;0;0;1;2;0;0;2;2;1;0;0;0;0;0;1;0;0;0;0;1;1;0;0;4;0;2;2;0;0;1;0;0;0;0;0;0;0;0;1;1;1;1;0;3;2;2;0;2;2;0;1;0;0;0;0;0;0;0;0;0;0;1;0;0;0;0;0;0;1;0;0;0;0;0;0;1;0;0;0;0;0;1;1;0;0;1;1;2;1;1;0;1;0;0;0;0;0;0;1;1;0;0;1;1;1;0;0;0;0;1;0;0;1;1;0;1;1;1;0;1;0;0;0;0;0;0;0;0;2;0;2;0;0;0;1;0;1;1;0;1;0;0;1;1;1;3
ATOH1_M08512_1.94d.bed	0.03571428571428571	2	56	29232	2;0;2;1;0;1;0;1;0;2;0;0;0;0;0;3;1;2;0;1;0;0;0;0;0;0;1;1;0;0;1;0;0;0;0;1;0;1;0;1;0;0;0;3;0;0;1;0;1;0;0;0;0;0;0;0;0;1;0;0;0;0;2;0;0;1;0;0;0;0;0;0;0;0;0;0;1;0;0;0;0;0;0;1;0;0;0;0;0;0;0;0;0;0;0;1;0;1;0;0;0;2;0;0;0;0;0;0;0;1;0;1;0;0;0;0;0;1;1;0;0;0;0;0;2;0;1;0;1;0;1;0;0;0;0;1;0;0;0;0;2;0;1;2;0;0;0;1;0;2
ATOH1_M08492_1.94d.bed	0.03571428571428571	2	56	29232	2;0;2;1;0;1;0;1;0;2;0;0;0;0;0;3;1;2;0;1;0;0;0;0;0;0;1;1;0;0;1;0;0;0;0;1;0;1;0;1;0;0;0;3;0;0;1;0;1;0;0;0;0;0;0;0;0;1;0;0;0;0;2;0;0;1;0;0;0;0;0;0;0;0;0;0;1;0;0;0;0;0;0;1;0;0;0;0;0;0;0;0;0;0;0;1;0;1;0;0;0;2;0;0;0;0;0;0;0;1;0;1;0;0;0;0;0;1;1;0;0;0;0;0;2;0;1;0;1;0;1;0;0;0;0;1;0;0;0;0;2;0;1;2;0;0;0;1;0;2
SOX2_M06107_1.94d.bed	0.03571428571428571	2	56	32113	1;1;0;0;1;0;0;0;1;1;0;0;1;0;0;0;0;0;1;0;1;0;1;0;0;0;2;1;1;0;1;0;0;1;0;1;0;0;2;1;0;0;0;0;0;0;0;0;1;0;0;0;0;0;0;0;0;0;1;1;0;0;0;0;1;0;1;0;1;0;0;0;0;0;0;0;0;0;0;0;0;0;0;0;0;0;1;0;0;0;0;0;0;0;0;3;0;0;1;0;0;1;0;1;0;1;1;0;0;0;0;0;1;0;0;0;2;0;0;0;0;1;0;1;1;2;0;1;0;0;1;0;0;0;0;0;1;1;0;0;0;0;0;1;1;2;1;0;3;1
POU4F2_M06017_1.94d.bed	0.03571428571428571	3	84	34520	4;1;3;2;0;0;0;2;0;0;1;2;1;0;0;0;0;0;1;0;0;0;0;0;1;0;0;4;0;2;2;0;0;1;0;0;1;1;0;1;0;0;1;1;1;0;0;3;1;2;0;2;1;0;1;2;0;0;0;0;0;0;0;0;0;1;0;0;0;0;0;0;1;0;0;0;0;0;0;1;0;0;0;0;0;1;1;0;0;0;0;2;1;2;0;1;0;1;0;0;1;0;2;1;0;0;0;0;1;0;0;0;0;1;0;0;0;1;0;1;1;0;0;1;0;0;0;0;0;0;0;1;2;0;2;0;0;0;1;0;1;1;0;1;0;0;2;2;1;2
ATOH1_M09442_1.94d.bed	0.03571428571428571	2	56	29232	2;0;2;1;0;1;0;1;0;2;0;0;0;0;0;3;1;2;0;1;0;0;0;0;0;0;1;1;0;0;1;0;0;0;0;1;0;1;0;1;0;0;0;3;0;0;1;0;1;0;0;0;0;0;0;0;0;1;0;0;0;0;2;0;0;1;0;0;0;0;0;0;0;0;0;0;1;0;0;0;0;0;0;1;0;0;0;0;0;0;0;0;0;0;0;1;0;1;0;0;0;2;0;0;0;0;0;0;0;1;0;1;0;0;0;0;0;1;1;0;0;0;0;0;2;0;1;0;1;0;1;0;0;0;0;1;0;0;0;0;2;0;1;2;0;0;0;1;0;2
MECOM_M06525_1.94d.bed	0.03488372093023256	3	86	36457	1;3;5;5;2;0;1;0;1;0;1;0;1;1;0;0;0;0;0;0;0;0;1;0;3;1;1;1;2;1;0;0;0;1;1;0;1;1;0;1;1;0;2;0;0;0;0;0;0;0;0;2;0;0;0;0;1;0;1;0;1;0;0;0;0;1;0;0;0;1;0;0;0;0;0;0;0;1;0;0;0;0;0;0;0;2;1;0;0;0;0;0;0;1;0;1;0;0;0;0;0;1;0;1;1;0;2;1;0;0;2;0;2;2;1;2;0;0;2;2;0;1;0;0;0;1;0;1;0;2;0;2;0;1;0;1;0;0;0;0;0;0;1;1;0;0;2;0;0;1
FOXA1_M09574_1.94d.bed	0.03482587064676617	7	201	48847	2;0;1;3;3;2;1;2;0;1;0;0;3;6;0;1;1;0;1;0;3;1;2;1;3;0;0;2;0;1;0;0;2;0;1;0;9;3;0;1;1;0;1;1;0;1;2;0;2;5;1;1;1;1;0;2;0;3;1;3;0;0;1;4;2;4;0;0;1;1;0;0;0;1;0;0;0;0;0;0;1;0;0;2;0;3;3;0;0;0;2;5;2;1;0;4;3;0;1;0;2;0;4;2;0;2;0;0;0;1;1;0;1;0;1;3;0;2;2;1;1;3;0;5;2;4;3;0;0;0;1;2;0;0;1;1;2;3;6;2;3;0;0;4;2;0;3;1;3;3
FOXO6_M05746_1.94d.bed	0.03333333333333333	3	90	32584	2;2;0;0;0;1;0;0;0;2;0;0;0;0;2;1;2;0;0;2;2;1;1;0;0;2;3;0;0;0;0;0;3;0;0;0;0;0;0;1;0;1;0;1;0;0;0;0;3;0;0;0;0;1;1;0;0;2;0;0;1;2;0;0;1;0;2;2;0;0;0;0;0;0;0;0;0;0;0;0;0;0;2;0;0;0;0;0;0;0;0;0;1;0;0;0;1;0;0;1;0;0;0;1;1;1;0;0;0;0;0;0;3;0;0;1;1;0;0;0;1;0;2;2;1;0;0;2;0;0;4;0;2;3;0;0;2;2;0;2;2;1;0;0;2;0;0;2;0;2
BHLHE22_M05582_1.94d.bed	0.03125	2	64	31734	3;3;2;0;2;0;0;1;0;0;0;0;0;0;0;0;1;1;0;1;0;0;0;3;0;0;0;1;1;0;1;1;0;0;0;1;0;1;1;0;0;0;0;1;0;0;0;0;0;0;1;1;1;0;2;2;0;1;1;2;0;0;0;0;0;0;0;0;0;0;0;0;0;0;0;0;0;0;1;0;0;0;0;0;0;0;1;0;1;0;0;0;0;0;1;1;0;0;0;0;0;1;0;0;0;0;1;0;1;0;0;1;0;0;0;0;0;1;0;2;2;0;1;0;0;0;0;1;1;1;0;0;1;0;0;0;1;0;0;1;0;1;0;0;0;2;0;1;0;2
FOXR1_M08703_1.94d.bed	0.02996845425867508	19	634	156189	9;9;5;8;7;7;8;7;2;8;2;5;6;7;8;8;5;6;9;5;9;10;6;7;7;8;5;6;11;2;10;12;8;7;5;4;5;2;2;7;7;6;4;7;2;5;3;6;5;3;2;1;0;3;2;3;3;1;0;0;1;2;2;1;0;2;1;1;0;1;1;1;0;2;0;1;2;0;0;3;1;2;3;3;5;4;1;1;2;0;1;0;3;2;2;2;3;2;2;5;0;1;4;0;1;2;2;2;4;5;5;5;4;7;4;3;7;3;3;3;7;6;8;7;2;4;3;6;9;5;2;2;3;4;7;13;9;7;7;8;8;5;4;8;2;7;3;5;8;7
FOXJ1_M01034_1.94d.bed	0.028169014084507043	2	71	27262	1;0;2;0;2;0;0;0;1;0;0;1;1;0;0;0;0;2;0;1;2;0;0;0;1;1;0;1;2;0;0;0;0;2;1;0;1;1;1;0;2;1;1;0;0;1;1;0;0;0;0;0;3;1;1;0;0;0;0;0;0;1;2;0;0;0;0;0;0;0;0;0;0;0;0;0;0;0;0;1;0;0;0;1;1;0;0;0;0;1;0;0;0;2;0;1;0;0;1;0;0;1;0;2;0;2;0;0;0;1;1;0;0;1;1;0;1;1;0;0;1;1;0;0;0;0;0;2;1;1;0;0;0;0;1;0;0;0;0;1;0;0;0;1;1;1;0;0;1;1
FOXF1_M04169_1.94d.bed	0.02666666666666667	2	75	31162	2;0;1;0;2;1;0;1;0;2;0;0;0;0;4;1;1;0;1;1;0;0;0;1;0;0;0;0;0;0;0;1;1;1;0;0;0;0;0;0;0;2;1;0;0;0;1;1;2;0;0;0;0;1;0;0;0;1;0;3;2;0;0;0;0;1;0;0;0;0;0;0;0;0;0;0;0;0;1;0;0;0;0;0;0;0;0;0;0;1;0;0;1;0;0;0;4;0;1;0;0;0;0;0;3;3;0;1;2;1;0;0;1;0;2;0;0;0;1;0;1;2;1;1;0;0;0;0;2;2;0;0;1;0;0;0;0;1;0;0;0;1;1;0;0;0;0;1;0;2
IRX1_M08849_1.94d.bed	0.022727272727272728	1	44	33630	1;0;0;0;0;0;2;0;0;0;2;0;0;0;0;0;0;0;0;0;0;0;0;0;0;0;0;0;0;0;2;0;2;0;0;0;0;0;0;0;0;4;0;0;0;0;0;0;0;0;0;0;0;0;0;0;0;0;0;0;2;0;0;0;0;0;0;0;0;0;0;0;0;0;0;0;0;0;0;0;0;0;0;0;0;0;2;0;0;0;0;0;2;0;0;0;2;0;0;0;0;0;0;0;0;0;0;0;2;0;2;0;0;0;0;0;2;0;0;0;0;2;0;2;2;0;0;0;0;0;0;0;0;2;0;0;0;0;2;0;0;1;0;0;1;0;0;2;0;2
