# Supplementary material for: The MUC5B-associated variant rs35705950 resides within an enhancer subject to lineage- and disease-dependent epigenetic remodeling
Source: JCI Insight. 2021 Jan 25;6(2):e144294. doi: 10.1172/jci.insight.144294 (PMC7934873; doi:10.1172/jci.insight.144294)
Supplement: Supplemental Data Set 2 [file jciinsight-6-144294-s077.zip › best_curated_Human_TFs_p1e-6_grch38/A549PROseq.tfit_merged_md_scores.txt]

DBP_M08771_1.94d.bed	0.625	5	8	15974	2;0;0;0;0;0;0;0;0;0;0;0;0;0;0;0;0;0;0;0;0;0;0;0;0;0;0;0;0;0;0;0;0;0;0;0;0;0;0;0;0;0;0;0;0;0;0;0;0;0;0;0;0;0;0;0;0;0;0;0;0;0;0;0;0;0;0;0;0;0;0;0;0;0;0;0;0;0;0;0;0;0;0;0;0;0;0;0;0;0;0;0;0;0;0;0;0;0;0;0;0;0;0;0;0;0;0;0;0;0;0;0;0;0;0;0;0;0;0;2;0;0;0;0;0;0;0;0;0;0;0;0;0;0;0;2;0;0;0;0;0;0;0;0;0;0;0;0;0;1
SIX1_M09131_1.94d.bed	0.5384615384615384	7	13	16069	1;0;0;0;0;1;0;0;0;0;0;0;0;0;0;0;0;0;0;0;0;0;0;0;0;0;0;0;0;0;0;0;0;0;0;0;0;0;0;0;0;0;0;0;1;0;3;2;0;0;0;0;0;0;0;0;0;0;0;1;0;0;0;0;0;0;0;0;0;0;0;0;0;0;0;0;0;0;0;0;0;0;0;0;0;0;0;0;0;0;0;0;0;0;0;0;0;1;0;0;0;0;0;0;0;0;0;0;0;0;0;0;0;0;0;0;0;0;0;0;0;0;0;0;0;0;0;0;0;0;0;0;0;0;0;0;0;0;0;0;1;0;0;0;0;0;0;0;0;1
DMBX1_M05620_1.94d.bed	0.5	5	10	16337	1;0;0;0;0;0;0;0;0;0;0;0;0;0;0;0;0;0;0;0;0;0;0;0;0;0;0;0;0;0;1;0;0;0;0;1;0;0;0;0;0;0;0;1;0;0;0;0;0;0;0;0;0;0;0;0;0;0;0;0;0;0;0;1;0;0;2;0;0;0;0;1;0;0;0;0;0;0;0;0;0;0;0;0;0;0;0;0;0;0;0;0;0;0;0;0;0;0;0;0;0;0;0;0;0;0;0;0;0;0;0;0;0;0;0;0;0;0;0;0;0;0;0;0;0;0;0;0;0;0;0;0;0;0;0;0;0;0;0;0;0;0;0;0;0;0;0;0;0;1
ELK1_M08659_1.94d.bed	0.4489795918367347	110	245	19458	2;0;0;0;1;0;0;0;0;1;0;0;1;0;0;0;0;0;0;0;0;0;0;0;0;2;0;0;0;0;1;0;0;1;1;2;1;0;2;2;1;0;2;0;1;0;0;1;0;1;3;1;0;2;1;0;2;2;4;5;2;3;1;3;3;3;1;6;7;8;2;11;7;9;6;10;3;4;4;6;5;8;12;10;5;4;2;2;4;2;2;2;5;4;3;2;4;1;0;1;2;1;0;3;0;1;0;0;0;1;0;0;0;0;0;1;0;0;0;0;1;0;0;0;0;3;0;0;2;0;0;1;0;0;0;0;0;0;0;2;1;0;2;0;0;0;0;1;0;2
ELK1_M08655_1.94d.bed	0.43915343915343913	83	189	19378	1;0;0;0;0;0;0;0;0;0;0;0;0;0;0;0;0;0;0;0;0;1;0;0;0;0;0;0;0;0;2;1;2;0;1;0;3;0;1;1;0;1;0;0;1;0;1;1;0;0;1;0;0;1;1;3;5;1;2;1;2;4;0;1;2;9;4;4;6;6;7;5;6;6;4;3;1;1;3;8;9;7;4;3;2;1;1;2;1;2;5;1;4;1;6;0;1;1;3;2;0;0;1;1;0;1;0;0;1;0;0;0;0;0;0;0;0;0;0;1;0;0;0;0;3;0;0;1;1;0;0;1;0;0;0;0;0;1;0;2;0;0;1;0;0;0;0;1;0;2
FLI1_M05706_1.94d.bed	0.4387755102040816	43	98	17854	1;0;0;0;1;0;0;0;0;0;0;0;0;0;0;0;0;0;0;0;0;1;0;0;0;0;0;0;0;0;1;1;1;0;1;0;0;0;1;0;0;1;0;0;0;0;0;0;1;0;1;0;0;2;0;2;4;0;0;0;1;2;0;1;2;5;2;3;3;2;3;4;2;2;1;2;0;1;4;3;5;4;3;1;1;0;1;0;0;0;2;1;2;0;3;0;1;0;0;2;0;1;1;1;0;0;0;0;1;0;0;0;0;0;0;0;0;0;0;0;0;0;0;0;0;0;0;0;0;0;0;0;0;0;0;0;0;0;0;2;0;1;1;0;0;0;0;0;0;1
ETV1_M05695_1.94d.bed	0.4387755102040816	43	98	17854	1;0;0;0;1;0;0;0;0;0;0;0;0;0;0;0;0;0;0;0;0;1;0;0;0;0;0;0;0;0;1;1;1;0;1;0;0;0;1;0;0;1;0;0;0;0;0;0;1;0;1;0;0;2;0;2;4;0;0;0;1;2;0;1;2;5;2;3;3;2;3;4;2;2;1;2;0;1;4;3;5;4;3;1;1;0;1;0;0;0;2;1;2;0;3;0;1;0;0;2;0;1;1;1;0;0;0;0;1;0;0;0;0;0;0;0;0;0;0;0;0;0;0;0;0;0;0;0;0;0;0;0;0;0;0;0;0;0;0;2;0;1;1;0;0;0;0;0;0;1
ERF_M05673_1.94d.bed	0.4387755102040816	43	98	17854	1;0;0;0;1;0;0;0;0;0;0;0;0;0;0;0;0;0;0;0;0;1;0;0;0;0;0;0;0;0;1;1;1;0;1;0;0;0;1;0;0;1;0;0;0;0;0;0;1;0;1;0;0;2;0;2;4;0;0;0;1;2;0;1;2;5;2;3;3;2;3;4;2;2;1;2;0;1;4;3;5;4;3;1;1;0;1;0;0;0;2;1;2;0;3;0;1;0;0;2;0;1;1;1;0;0;0;0;1;0;0;0;0;0;0;0;0;0;0;0;0;0;0;0;0;0;0;0;0;0;0;0;0;0;0;0;0;0;0;2;0;1;1;0;0;0;0;0;0;1
ERG_M05674_1.94d.bed	0.4387755102040816	43	98	17854	1;0;0;0;1;0;0;0;0;0;0;0;0;0;0;0;0;0;0;0;0;1;0;0;0;0;0;0;0;0;1;1;1;0;1;0;0;0;1;0;0;1;0;0;0;0;0;0;1;0;1;0;0;2;0;2;4;0;0;0;1;2;0;1;2;5;2;3;3;2;3;4;2;2;1;2;0;1;4;3;5;4;3;1;1;0;1;0;0;0;2;1;2;0;3;0;1;0;0;2;0;1;1;1;0;0;0;0;1;0;0;0;0;0;0;0;0;0;0;0;0;0;0;0;0;0;0;0;0;0;0;0;0;0;0;0;0;0;0;2;0;1;1;0;0;0;0;0;0;1
FEV_M05704_1.94d.bed	0.4387755102040816	43	98	17854	1;0;0;0;1;0;0;0;0;0;0;0;0;0;0;0;0;0;0;0;0;1;0;0;0;0;0;0;0;0;1;1;1;0;1;0;0;0;1;0;0;1;0;0;0;0;0;0;1;0;1;0;0;2;0;2;4;0;0;0;1;2;0;1;2;5;2;3;3;2;3;4;2;2;1;2;0;1;4;3;5;4;3;1;1;0;1;0;0;0;2;1;2;0;3;0;1;0;0;2;0;1;1;1;0;0;0;0;1;0;0;0;0;0;0;0;0;0;0;0;0;0;0;0;0;0;0;0;0;0;0;0;0;0;0;0;0;0;0;2;0;1;1;0;0;0;0;0;0;1
ELK1_M05658_1.94d.bed	0.4387755102040816	43	98	17854	1;0;0;0;1;0;0;0;0;0;0;0;0;0;0;0;0;0;0;0;0;1;0;0;0;0;0;0;0;0;1;1;1;0;1;0;0;0;1;0;0;1;0;0;0;0;0;0;1;0;1;0;0;2;0;2;4;0;0;0;1;2;0;1;2;5;2;3;3;2;3;4;2;2;1;2;0;1;4;3;5;4;3;1;1;0;1;0;0;0;2;1;2;0;3;0;1;0;0;2;0;1;1;1;0;0;0;0;1;0;0;0;0;0;0;0;0;0;0;0;0;0;0;0;0;0;0;0;0;0;0;0;0;0;0;0;0;0;0;2;0;1;1;0;0;0;0;0;0;1
ELK1_M09521_1.94d.bed	0.4372623574144487	115	263	20257	2;0;0;0;1;0;0;0;0;1;0;0;1;0;0;0;0;0;0;0;0;0;1;0;0;1;0;0;1;0;1;0;0;1;2;3;1;1;4;2;0;0;2;0;1;0;0;1;0;0;2;1;0;3;1;1;2;2;4;5;0;4;1;3;3;3;1;8;7;8;3;12;6;11;7;11;3;4;3;7;6;6;10;13;5;4;2;2;4;2;0;1;3;6;3;3;3;1;3;3;2;1;0;4;1;2;0;0;0;2;0;0;0;1;0;1;3;0;0;0;2;0;0;0;0;1;0;0;0;0;0;0;0;0;0;0;1;0;0;2;1;0;2;0;0;0;0;1;0;2
ERG_M08653_1.94d.bed	0.4367816091954023	76	174	18873	1;0;0;1;1;0;0;0;0;0;0;0;0;0;0;0;0;0;0;0;1;0;0;0;1;0;0;0;0;0;0;0;1;1;2;1;0;1;2;1;1;2;0;1;0;0;1;0;1;1;0;0;1;0;0;1;0;3;5;1;2;1;3;3;1;1;3;7;3;3;8;3;6;5;8;3;2;3;1;1;8;6;9;6;3;3;0;2;1;2;1;4;1;4;1;5;0;1;0;1;2;0;0;1;1;0;0;0;0;2;0;1;0;0;0;0;0;0;0;0;1;0;0;0;1;0;0;0;0;0;0;1;0;0;0;0;0;0;0;2;0;0;1;0;0;0;0;1;1;1
HSFY2_M05845_1.94d.bed	0.42857142857142855	3	7	14827	2;0;0;0;0;0;0;0;0;0;0;0;0;0;0;0;0;0;0;0;0;0;0;0;0;0;0;0;2;0;0;0;0;0;0;0;0;0;0;0;0;0;0;0;0;0;0;0;0;0;0;0;0;0;0;0;0;0;0;0;0;0;0;0;0;0;0;0;0;0;0;0;0;0;0;0;0;0;0;0;0;0;0;0;0;0;0;0;0;0;0;0;0;0;0;0;0;0;0;0;0;0;0;0;0;0;0;0;0;0;0;0;0;0;0;0;0;0;0;0;0;0;0;0;0;0;0;0;0;0;0;0;0;0;0;0;0;0;0;0;0;0;0;0;0;0;0;0;0;2
TFEB_M06206_1.94d.bed	0.4110429447852761	67	163	19341	4;2;0;0;0;0;0;0;0;0;0;0;0;0;0;0;0;0;0;0;0;0;2;0;0;0;0;0;0;0;0;0;0;2;0;0;0;0;0;0;0;0;0;0;4;0;0;0;2;0;10;0;2;4;0;0;2;0;0;6;0;0;2;4;2;2;6;4;4;4;2;2;2;2;4;8;4;2;4;10;4;6;2;2;2;2;0;0;4;4;2;0;6;2;0;0;0;4;0;0;0;4;0;0;0;0;0;0;0;0;0;0;0;0;0;0;0;0;0;0;0;0;0;0;0;0;0;0;0;0;2;0;0;0;0;2;0;0;0;0;0;2;0;0;2;0;0;0;0;2
ELK1_M08656_1.94d.bed	0.4037122969837587	174	431	22983	2;1;2;0;0;0;1;0;0;0;2;3;0;1;0;0;0;0;0;0;0;1;2;0;1;3;1;0;2;0;1;0;2;0;4;1;1;4;0;4;1;2;1;0;1;0;1;1;1;1;4;1;2;4;4;4;3;3;7;3;2;8;5;4;2;3;3;13;9;9;14;13;10;12;14;8;12;8;8;3;11;14;19;10;10;5;6;9;6;8;3;4;3;6;6;8;3;2;3;3;3;1;1;2;1;1;1;2;0;1;0;0;0;1;0;2;1;2;2;1;6;0;1;0;1;0;0;0;0;2;0;1;0;2;1;0;0;0;2;4;0;0;1;1;0;0;1;0;1;2
ELK1_M00977_1.94d.bed	0.4016393442622951	49	122	18840	1;0;1;0;0;0;0;0;1;0;0;0;0;0;0;0;0;0;0;1;0;0;0;0;0;0;0;0;1;1;0;0;1;1;1;0;0;0;0;0;0;0;0;1;2;0;0;0;1;0;2;1;1;0;5;1;0;1;1;1;0;2;0;4;2;5;2;3;4;2;1;4;0;3;3;0;4;2;6;5;3;3;3;0;0;0;0;1;3;4;1;0;1;5;1;1;0;1;1;1;0;0;0;1;0;1;1;1;0;0;0;0;0;0;0;0;0;0;0;0;0;0;0;0;1;1;1;1;1;0;0;1;0;0;0;1;0;0;1;0;0;0;1;0;0;0;0;0;0;1
ETV5_M05699_1.94d.bed	0.4	62	155	18386	1;0;0;0;1;0;1;0;0;1;0;0;0;0;0;1;0;0;0;0;0;2;0;0;1;1;0;0;0;0;1;2;1;0;2;0;1;1;1;0;0;1;0;0;0;0;0;0;1;0;2;0;0;2;0;2;5;1;0;0;1;5;2;1;2;7;3;3;3;4;5;7;2;4;1;5;0;1;4;6;7;4;5;1;1;0;2;1;1;3;4;2;2;1;6;0;1;0;1;2;0;1;1;1;0;0;0;0;1;0;0;0;0;0;0;0;0;1;0;0;0;0;0;0;0;0;1;0;0;0;0;1;0;0;0;0;0;0;0;2;0;1;1;0;0;0;0;0;0;1
ETV6_M09550_1.94d.bed	0.4	48	120	20738	2;0;2;0;0;0;1;0;0;0;0;0;0;0;2;0;0;0;1;0;0;0;0;0;0;0;0;0;2;0;0;0;0;0;0;0;2;2;0;0;2;2;2;2;0;0;1;2;1;2;0;2;0;2;0;0;2;0;0;0;0;3;4;5;0;2;3;2;4;4;4;6;2;0;0;4;4;0;2;0;0;0;0;0;0;2;2;0;2;0;0;2;0;0;4;0;2;0;0;0;0;0;1;0;2;0;0;0;0;1;0;2;0;0;0;0;2;0;0;0;4;2;2;0;0;0;0;0;0;2;0;0;0;0;0;0;0;0;0;0;0;0;2;0;0;0;0;0;0;2
ELK4_M05660_1.94d.bed	0.4	62	155	18386	1;0;0;0;1;0;1;0;0;1;0;0;0;0;0;1;0;0;0;0;0;2;0;0;1;1;0;0;0;0;1;2;1;0;2;0;1;1;1;0;0;1;0;0;0;0;0;0;1;0;2;0;0;2;0;2;5;1;0;0;1;5;2;1;2;7;3;3;3;4;5;7;2;4;1;5;0;1;4;6;7;4;5;1;1;0;2;1;1;3;4;2;2;1;6;0;1;0;1;2;0;1;1;1;0;0;0;0;1;0;0;0;0;0;0;0;0;1;0;0;0;0;0;0;0;0;1;0;0;0;0;1;0;0;0;0;0;0;0;2;0;1;1;0;0;0;0;0;0;1
ZNF32_M09355_1.94d.bed	0.39473684210526316	15	38	18701	1;1;0;1;0;0;0;0;0;0;0;1;0;0;0;0;0;0;0;1;1;0;0;0;0;1;0;0;0;0;0;0;0;0;0;1;0;0;0;0;0;0;0;0;0;0;1;0;0;0;0;0;0;0;0;0;0;0;0;1;0;0;0;0;0;0;1;0;0;2;3;1;2;0;0;1;1;0;0;1;2;0;3;0;0;0;0;0;0;0;1;0;0;0;0;0;2;0;0;0;0;0;0;0;0;0;0;0;0;0;0;0;0;1;0;0;0;0;0;0;1;0;0;1;0;0;0;0;0;0;0;0;0;0;0;0;0;0;0;0;0;1;0;1;0;0;0;0;1;1
ZBTB33_M06968_1.94d.bed	0.3944223107569721	99	251	18125	4;2;0;0;0;1;1;0;0;0;0;0;0;0;0;0;0;0;1;0;0;0;1;0;0;2;0;0;0;0;0;0;0;1;1;3;2;1;0;2;0;0;1;0;4;1;1;2;3;0;0;2;1;4;0;0;0;2;4;2;2;1;2;1;4;1;11;1;6;4;5;10;6;6;11;10;4;8;4;6;1;8;6;3;4;5;8;2;4;4;3;0;4;1;2;2;5;2;1;1;1;2;0;5;5;1;0;0;0;0;1;0;0;2;6;0;0;0;0;0;0;0;0;0;0;1;1;0;0;0;1;0;0;0;0;1;0;2;0;0;0;0;0;0;0;0;0;2;0;1
ELK1_M10260_1.94d.bed	0.3938053097345133	89	226	19568	1;0;0;0;0;0;0;0;1;0;0;1;1;0;0;0;0;0;0;0;0;0;0;0;0;1;0;1;1;0;1;0;0;1;1;2;1;1;4;3;0;0;1;0;0;1;0;1;0;1;1;1;1;1;2;1;1;2;5;5;1;1;2;3;2;2;1;4;8;5;3;6;8;10;5;12;1;3;4;3;6;3;7;7;5;3;2;2;3;3;3;0;1;3;6;1;5;1;1;3;3;3;1;2;3;1;0;0;0;0;1;0;0;0;1;0;1;2;1;0;0;1;1;0;0;1;0;0;0;1;0;0;1;0;0;0;1;0;0;0;3;0;0;1;0;0;0;0;1;1
SREBF1_M09970_1.94d.bed	0.39204545454545453	69	176	19513	4;2;0;0;0;0;0;0;0;0;0;0;0;0;0;0;0;0;0;0;1;0;2;0;0;0;0;0;0;0;0;0;0;2;0;0;0;0;0;0;0;0;1;0;5;0;0;0;2;2;10;1;2;4;0;0;2;0;0;6;0;0;2;4;2;2;6;4;5;4;2;2;2;2;4;8;4;2;4;11;4;6;4;2;3;2;0;0;4;4;2;0;6;2;0;0;0;4;0;0;0;4;0;0;0;0;0;0;0;0;0;0;0;0;0;0;0;0;0;0;0;0;0;0;0;2;0;0;0;0;2;0;0;0;0;2;0;0;0;0;0;2;0;0;2;0;0;0;0;2
USF1_M06218_1.94d.bed	0.3903345724907063	105	269	23896	1;0;0;0;0;0;0;0;1;4;0;2;0;0;0;1;0;0;0;1;1;0;1;0;0;1;1;0;0;1;3;0;0;0;1;0;1;1;0;1;0;2;0;0;0;0;1;1;1;1;2;3;1;1;4;1;10;2;0;4;0;3;3;1;7;1;1;5;6;6;2;11;2;10;5;7;4;5;7;10;7;3;6;11;12;4;3;8;2;3;0;4;6;4;3;4;4;1;0;5;1;0;0;4;1;0;0;0;1;0;1;0;0;0;0;1;0;0;0;1;0;0;0;0;0;0;0;1;0;0;2;0;0;2;0;2;1;0;0;0;2;0;0;2;0;0;0;0;3;1
HSFY1_M09728_1.94d.bed	0.38461538461538464	5	13	15597	2;0;2;0;0;0;0;0;0;0;0;0;0;0;0;0;0;0;0;0;0;0;0;0;0;0;0;0;0;0;0;0;0;0;0;0;0;0;0;0;0;0;0;0;0;0;0;0;0;0;0;0;0;0;0;0;0;0;0;0;0;0;0;0;0;0;0;0;0;0;0;2;0;0;0;0;0;0;2;0;0;0;0;0;0;0;0;0;0;0;0;0;0;0;0;0;0;0;0;0;0;0;0;0;0;0;0;0;0;0;0;0;0;0;0;0;0;0;0;0;2;0;0;0;0;0;0;0;0;0;0;0;0;0;0;0;0;0;0;0;0;0;0;0;0;0;0;0;0;2
ELF1_M09516_1.94d.bed	0.37433155080213903	70	187	19948	2;1;0;0;0;0;0;0;0;0;0;1;1;0;1;0;2;0;0;1;1;0;1;0;1;0;0;0;1;0;0;0;1;1;0;0;1;2;1;2;1;1;1;1;1;0;0;1;2;0;0;2;2;1;0;1;0;1;2;2;1;3;3;1;0;2;1;4;3;2;4;8;5;4;2;1;8;3;5;4;5;2;2;4;4;5;7;2;3;2;3;3;5;3;1;2;2;3;1;0;0;3;0;0;0;0;0;0;0;0;0;1;2;0;1;0;1;1;0;2;1;1;0;0;1;1;0;0;1;0;0;0;0;1;0;0;0;0;1;0;0;0;1;0;0;0;3;0;0;1
NRF1_M05963_1.94d.bed	0.36883116883116884	568	1540	26039	1;0;1;0;0;4;1;1;0;1;3;1;0;0;2;0;1;3;0;0;2;2;1;2;0;0;1;0;2;6;2;2;3;3;2;3;3;4;0;5;0;5;6;5;15;9;6;15;12;8;17;10;14;17;15;17;20;16;13;19;22;17;23;19;32;40;29;40;51;31;36;45;25;36;26;28;21;40;44;36;53;44;26;38;42;21;24;25;24;23;10;13;18;6;12;10;7;16;9;12;11;17;7;8;8;4;4;9;8;11;6;4;2;4;1;2;4;4;1;5;1;1;0;0;0;0;2;11;3;0;2;4;2;0;0;0;0;2;0;2;3;1;2;0;0;1;0;0;5;2
ELK1_M09537_1.94d.bed	0.3684210526315789	14	38	16399	2;0;0;0;0;0;0;0;0;0;0;0;0;0;0;0;2;0;0;0;0;0;0;0;0;0;0;0;0;0;0;0;0;0;0;0;0;0;0;0;0;0;1;0;0;0;0;0;0;2;0;2;0;0;0;0;0;0;0;0;0;0;0;0;0;2;0;2;0;0;0;0;4;1;3;0;2;0;0;0;1;0;0;0;0;2;1;0;1;0;0;1;0;0;0;0;0;0;0;0;0;0;1;0;2;0;0;0;0;0;0;0;0;0;0;0;0;0;1;0;2;0;0;0;0;0;1;0;0;0;0;0;0;0;0;0;0;0;0;0;0;0;0;0;0;0;0;0;0;1
ZNF385D_M09365_1.94d.bed	0.3673469387755102	18	49	15356	2;0;0;0;0;0;0;0;0;0;0;0;0;0;0;0;0;0;0;0;0;0;0;0;0;0;0;0;0;0;0;0;0;0;0;0;0;0;0;0;0;0;0;0;0;0;0;0;0;0;0;0;0;0;0;0;0;0;2;0;0;0;0;0;0;0;0;0;2;2;0;0;2;0;0;2;0;0;2;0;0;0;0;0;2;0;0;2;0;0;0;0;0;0;0;0;0;0;0;0;0;0;0;2;2;2;2;0;0;0;0;0;2;0;0;0;0;2;2;0;0;2;1;0;0;2;2;0;0;0;0;0;0;2;2;0;2;0;0;0;0;0;0;1;0;0;0;0;0;2
YY1_M10305_1.94d.bed	0.36542669584245074	167	457	22664	2;1;1;2;1;0;0;1;1;1;1;0;0;1;2;0;2;1;0;1;0;1;1;2;1;2;0;1;2;2;2;0;0;0;0;1;4;3;1;1;1;1;1;3;2;1;1;6;3;2;7;3;4;4;3;2;3;5;8;4;5;6;5;3;8;8;6;7;9;8;11;11;12;11;18;7;8;4;10;12;16;15;7;11;9;6;8;3;7;7;3;3;6;5;6;4;4;3;3;3;1;4;3;1;3;3;0;1;1;0;2;3;0;0;2;1;2;2;1;0;0;0;0;0;2;2;2;2;2;2;1;0;0;0;0;1;0;0;1;0;0;0;1;1;0;1;0;0;2;2
SMAD1_M09137_1.94d.bed	0.36363636363636365	4	11	16867	1;0;0;0;0;0;0;0;0;0;0;0;0;0;0;0;0;0;0;0;0;0;0;0;0;0;0;0;0;0;0;0;0;0;0;1;0;0;0;0;0;1;0;0;0;0;0;0;0;0;0;0;0;0;1;0;0;0;0;0;0;0;0;0;0;0;0;0;0;1;0;0;0;0;0;0;0;0;0;0;0;1;0;0;0;1;0;0;0;0;0;0;0;0;0;0;0;0;0;0;2;0;0;0;0;0;0;0;0;0;0;0;0;0;0;0;0;0;0;0;0;0;0;0;0;0;0;0;0;0;0;0;0;0;0;0;0;0;0;0;0;0;0;0;0;0;0;0;0;1
ZBED1_M09284_1.94d.bed	0.36363636363636365	4	11	15679	1;1;0;0;0;0;0;0;0;0;0;0;0;0;0;0;0;0;0;0;0;0;0;0;0;0;0;0;0;2;0;0;0;0;0;0;0;0;0;0;0;0;0;0;0;0;0;0;0;0;0;0;0;1;0;0;0;2;0;0;0;0;0;0;0;0;0;0;0;0;0;0;0;0;0;0;0;0;0;0;0;0;0;0;2;0;0;0;0;0;0;0;0;0;0;0;0;0;0;0;0;0;0;0;0;0;0;0;0;0;0;0;0;0;0;0;0;0;0;0;0;0;0;0;0;0;0;0;0;0;0;0;0;0;0;0;0;0;0;0;0;0;0;0;0;0;0;0;0;1
SMAD3_M06083_1.94d.bed	0.36363636363636365	4	11	16867	1;0;0;0;0;0;0;0;0;0;0;0;0;0;0;0;0;0;0;0;0;0;0;0;0;0;0;0;0;0;0;0;0;0;0;1;0;0;0;0;0;1;0;0;0;0;0;0;0;0;0;0;0;0;1;0;0;0;0;0;0;0;0;0;0;0;0;0;0;1;0;0;0;0;0;0;0;0;0;0;0;1;0;0;0;1;0;0;0;0;0;0;0;0;0;0;0;0;0;0;2;0;0;0;0;0;0;0;0;0;0;0;0;0;0;0;0;0;0;0;0;0;0;0;0;0;0;0;0;0;0;0;0;0;0;0;0;0;0;0;0;0;0;0;0;0;0;0;0;1
ETV6_M05700_1.94d.bed	0.3634085213032581	145	399	27087	1;0;0;0;1;1;2;1;2;2;0;1;0;0;1;2;2;1;2;4;2;1;0;1;1;0;1;0;2;4;5;1;2;1;2;1;2;2;1;1;1;1;0;3;2;2;2;2;4;1;4;5;3;1;7;1;1;1;3;6;4;2;12;8;9;5;10;10;14;10;10;4;8;10;8;8;14;6;7;13;6;9;7;4;9;5;4;7;3;5;3;2;3;3;2;0;3;1;1;4;2;0;2;1;0;0;0;0;0;5;3;1;1;0;1;1;1;1;0;2;0;0;1;1;1;1;1;2;2;0;2;0;0;0;1;0;1;0;1;0;2;1;0;0;0;1;0;0;1;2
ARNTL_M05565_1.94d.bed	0.358974358974359	84	234	22732	1;0;0;0;1;1;0;0;0;0;0;0;3;4;2;0;0;0;0;0;0;0;1;0;0;1;0;0;1;0;0;0;0;3;0;0;0;2;0;1;1;0;0;1;4;4;2;1;1;0;1;1;0;2;2;0;0;2;3;10;2;3;3;0;0;2;1;6;2;1;5;5;5;3;10;4;6;3;2;3;2;10;4;7;2;13;5;6;3;2;2;4;1;1;6;8;0;6;2;0;0;4;0;0;1;2;2;0;0;0;0;1;0;0;0;0;0;0;0;0;0;0;0;0;0;0;0;1;1;0;0;2;0;0;0;0;3;1;1;0;0;0;4;0;2;0;0;0;0;2
BHLHE41_M05584_1.94d.bed	0.358974358974359	84	234	22732	1;0;0;0;1;1;0;0;0;0;0;0;3;4;2;0;0;0;0;0;0;0;1;0;0;1;0;0;1;0;0;0;0;3;0;0;0;2;0;1;1;0;0;1;4;4;2;1;1;0;1;1;0;2;2;0;0;2;3;10;2;3;3;0;0;2;1;6;2;1;5;5;5;3;10;4;6;3;2;3;2;10;4;7;2;13;5;6;3;2;2;4;1;1;6;8;0;6;2;0;0;4;0;0;1;2;2;0;0;0;0;1;0;0;0;0;0;0;0;0;0;0;0;0;0;0;0;1;1;0;0;2;0;0;0;0;3;1;1;0;0;0;4;0;2;0;0;0;0;2
BHLHE40_M08516_1.94d.bed	0.358974358974359	84	234	22732	1;0;0;0;1;1;0;0;0;0;0;0;3;4;2;0;0;0;0;0;0;0;1;0;0;1;0;0;1;0;0;0;0;3;0;0;0;2;0;1;1;0;0;1;4;4;2;1;1;0;1;1;0;2;2;0;0;2;3;10;2;3;3;0;0;2;1;6;2;1;5;5;5;3;10;4;6;3;2;3;2;10;4;7;2;13;5;6;3;2;2;4;1;1;6;8;0;6;2;0;0;4;0;0;1;2;2;0;0;0;0;1;0;0;0;0;0;0;0;0;0;0;0;0;0;0;0;1;1;0;0;2;0;0;0;0;3;1;1;0;0;0;4;0;2;0;0;0;0;2
RORA_M10286_1.94d.bed	0.3584905660377358	38	106	24741	1;1;1;0;0;0;0;0;1;0;0;1;0;2;0;2;0;0;1;0;0;0;0;1;1;0;0;0;1;0;0;3;0;1;1;0;0;0;1;1;1;0;0;0;1;2;0;1;0;0;0;1;0;1;1;1;1;1;0;2;1;0;1;2;1;5;1;3;2;2;0;1;3;1;2;2;2;3;5;4;4;1;3;1;0;0;1;0;1;0;0;1;1;0;0;1;0;2;1;0;0;0;0;0;0;0;0;1;0;0;0;0;2;0;0;0;0;1;0;0;0;0;1;0;1;0;0;0;0;1;1;0;0;0;1;1;0;1;0;0;0;0;0;0;0;0;1;1;0;1
ELF1_M09509_1.94d.bed	0.35359116022099446	64	181	20085	1;1;0;1;0;1;0;0;1;0;0;0;0;0;1;0;0;0;1;0;2;0;0;2;0;0;0;0;0;1;0;0;0;1;0;0;1;0;1;0;0;1;0;2;1;1;0;1;1;0;0;0;0;0;3;0;1;5;4;5;2;2;3;2;3;3;3;3;3;0;2;3;7;0;4;7;2;5;10;4;0;5;2;7;4;2;2;5;2;0;4;1;2;3;0;2;0;1;1;0;2;2;0;4;1;0;2;0;0;1;2;2;0;0;0;1;1;1;0;0;0;2;1;0;0;1;0;0;0;0;1;0;0;0;0;1;0;0;0;0;0;0;0;0;1;1;0;0;1;1
ATF1_M10066_1.94d.bed	0.35294117647058826	96	272	19567	4;0;2;0;0;0;0;0;0;1;0;0;0;0;0;0;0;0;2;0;0;2;1;0;0;1;0;0;4;2;0;0;2;0;0;2;0;2;0;0;0;4;0;0;0;0;1;0;0;1;4;8;2;4;2;4;4;6;2;0;0;1;9;3;4;4;2;4;10;12;1;2;10;8;1;4;11;3;6;6;8;5;0;6;12;2;5;4;0;2;0;9;3;4;4;6;2;2;2;4;1;1;0;0;0;1;4;2;2;0;0;0;0;0;1;2;0;0;4;0;0;0;0;0;0;0;0;0;0;0;0;0;0;0;0;0;2;0;0;0;0;0;0;0;0;0;0;0;0;3
TFE3_M06205_1.94d.bed	0.35	21	60	19529	2;0;0;0;0;1;0;1;1;0;0;1;1;0;0;0;0;0;0;0;0;0;0;0;0;0;0;0;0;0;0;0;0;0;0;0;1;0;0;0;0;2;0;1;0;0;0;1;1;1;0;0;0;1;1;2;0;1;0;0;0;1;1;0;0;4;1;2;3;1;0;0;2;0;1;2;2;1;4;2;2;0;0;0;1;0;0;0;0;2;1;0;0;0;0;0;0;0;0;0;0;0;1;0;0;0;0;0;0;0;0;0;0;0;1;0;0;0;0;0;0;0;0;0;0;1;0;0;0;0;0;1;0;0;0;0;0;1;0;0;0;0;0;1;0;0;0;0;0;1
ZNF200_M10359_1.94d.bed	0.34714003944773175	176	507	22361	1;0;1;0;0;1;2;0;1;1;0;3;2;1;1;0;1;0;1;0;2;2;0;1;1;1;1;0;1;0;0;2;2;3;1;1;2;3;6;3;3;2;0;4;5;1;2;6;5;1;2;1;4;3;3;4;5;10;4;2;2;7;6;15;6;7;13;12;10;16;11;13;12;9;11;11;11;9;13;11;14;12;4;9;6;4;8;6;8;5;8;8;7;5;3;2;5;6;3;2;5;1;1;4;2;3;2;5;2;0;1;1;1;1;2;3;0;0;2;0;0;1;0;2;4;1;2;0;1;2;1;0;1;0;1;0;0;1;0;1;0;1;1;0;1;2;0;0;0;2
CREBL2_M07230_1.94d.bed	0.345679012345679	28	81	17917	1;0;0;1;0;0;0;0;0;0;0;0;0;0;0;0;0;0;0;0;0;0;0;0;2;0;0;0;0;0;0;1;0;1;0;1;0;0;0;0;1;0;1;0;0;2;0;0;0;0;1;0;0;1;1;0;1;0;0;3;1;1;3;2;1;0;1;0;1;2;0;1;2;1;0;2;3;3;0;0;3;0;2;0;3;0;0;4;2;1;1;3;2;0;0;1;1;1;0;0;0;0;3;1;1;1;0;0;1;0;0;0;0;0;0;0;2;0;0;0;0;0;0;1;0;0;0;1;0;0;0;0;1;0;0;0;0;0;0;0;0;0;0;0;1;0;0;0;0;1
ATF2_M08481_1.94d.bed	0.34497816593886466	79	229	18661	2;0;1;0;0;0;0;1;0;1;0;0;0;0;1;0;0;0;2;0;0;1;2;0;0;1;0;0;2;1;0;0;1;0;0;1;0;2;1;0;2;2;0;0;0;0;2;0;0;2;2;7;2;3;2;3;3;9;1;0;0;1;6;4;3;3;1;4;9;7;2;2;7;4;2;8;8;2;6;5;7;2;2;3;7;1;7;2;1;2;0;7;6;3;3;4;2;2;3;2;1;1;0;0;0;2;0;2;1;0;0;0;0;0;2;1;0;0;4;0;0;0;0;0;0;0;0;0;0;0;0;0;0;0;0;0;1;0;0;0;0;0;0;0;0;0;0;0;0;3
ATF1_M08544_1.94d.bed	0.3448275862068966	100	290	20313	3;0;3;0;1;0;0;0;0;1;0;1;0;0;0;0;0;0;0;0;2;0;1;3;2;0;0;1;0;0;3;1;0;0;2;0;0;1;2;0;0;0;2;2;0;0;1;1;2;0;2;2;3;8;2;6;0;8;7;2;0;2;3;8;4;3;6;2;5;10;10;4;2;10;7;3;5;12;3;6;6;7;3;5;5;8;1;7;2;0;2;1;7;6;5;2;5;2;3;2;3;0;1;0;0;1;1;1;2;2;0;0;0;0;2;2;0;0;4;0;0;0;0;0;0;0;0;0;0;0;0;2;0;0;0;0;1;0;0;0;1;0;2;0;0;1;1;0;0;3
SREBF2_M06141_1.94d.bed	0.3442622950819672	21	61	18640	1;0;0;0;0;1;1;0;0;0;0;0;0;0;0;0;0;1;0;0;0;0;0;0;0;0;1;0;0;0;1;0;0;0;0;0;0;0;0;1;1;0;0;0;0;0;0;2;0;1;0;0;0;0;1;0;0;0;1;2;1;3;1;1;0;0;0;1;0;0;0;1;2;0;0;2;1;2;2;1;1;1;1;0;1;2;0;0;0;0;1;1;1;0;0;0;0;0;0;0;0;0;1;0;1;2;0;0;0;0;0;0;0;1;0;0;0;0;0;0;0;0;1;2;1;0;0;1;0;1;0;0;0;0;0;0;0;0;1;0;0;0;0;0;0;0;1;1;1;3
TFEC_M06207_1.94d.bed	0.3442622950819672	21	61	18640	1;0;0;0;0;1;1;0;0;0;0;0;0;0;0;0;0;1;0;0;0;0;0;0;0;0;1;0;0;0;1;0;0;0;0;0;0;0;0;1;1;0;0;0;0;0;0;2;0;1;0;0;0;0;1;0;0;0;1;2;1;3;1;1;0;0;0;1;0;0;0;1;2;0;0;2;1;2;2;1;1;1;1;0;1;2;0;0;0;0;1;1;1;0;0;0;0;0;0;0;0;0;1;0;1;2;0;0;0;0;0;0;0;1;0;0;0;0;0;0;0;0;1;2;1;0;0;1;0;1;0;0;0;0;0;0;0;0;1;0;0;0;0;0;0;0;1;1;1;3
YY2_M06231_1.94d.bed	0.3433179723502304	149	434	24385	1;2;1;1;4;0;0;1;1;1;1;2;0;1;1;0;1;0;0;2;0;2;1;0;0;1;0;3;0;2;1;1;0;0;0;1;4;3;2;5;2;5;3;4;2;1;3;6;1;4;1;4;1;4;5;5;3;9;6;5;3;7;6;5;7;5;7;8;7;11;8;11;11;13;7;7;6;6;8;14;14;5;16;8;9;2;5;4;4;1;4;9;4;4;2;2;2;3;1;3;5;2;2;2;3;0;2;0;0;4;3;0;1;1;2;0;3;2;0;0;0;0;1;2;2;3;0;2;0;2;0;0;0;0;0;0;2;1;0;1;0;0;0;1;1;0;2;0;1;1
ELF3_M05650_1.94d.bed	0.34285714285714286	36	105	20285	1;0;0;0;0;0;0;0;1;0;0;0;0;2;0;0;0;0;1;1;1;0;2;0;0;0;1;0;1;0;0;0;0;0;0;1;0;1;0;0;1;0;1;0;0;1;1;0;0;0;0;0;1;0;2;1;0;2;1;1;0;0;1;5;1;1;1;0;2;4;0;1;4;2;1;4;4;2;2;3;2;2;4;0;1;2;0;3;1;2;1;1;1;0;4;0;0;0;0;0;3;1;0;0;0;0;2;1;1;0;0;1;0;1;0;0;0;1;0;0;0;1;0;0;0;0;0;0;0;0;0;1;0;0;0;0;0;0;0;1;1;0;0;0;0;1;0;0;0;1
ELF5_M05654_1.94d.bed	0.3419354838709677	53	155	18772	1;0;0;0;0;0;0;0;1;0;0;0;0;0;0;0;0;0;1;0;2;0;0;2;0;0;0;0;0;1;0;0;0;0;0;0;2;0;2;0;0;1;1;2;1;1;1;1;1;0;1;0;0;0;1;0;1;3;4;3;2;3;1;1;2;5;3;2;5;1;1;3;5;0;4;4;3;3;9;3;0;4;2;4;5;2;3;4;2;1;5;1;2;2;0;2;0;1;1;1;2;1;0;2;0;0;1;0;0;0;2;2;0;0;0;1;1;1;0;0;0;1;0;0;0;0;0;0;0;0;0;0;0;0;0;1;0;0;0;0;0;0;0;0;1;1;0;0;0;1
ZNF597_M09381_1.94d.bed	0.33916083916083917	194	572	32000	4;1;2;2;3;1;1;1;0;1;0;1;3;2;1;1;1;2;0;4;6;0;3;1;1;0;1;1;1;1;3;2;0;0;1;2;3;1;4;2;1;1;4;4;2;3;1;7;2;1;7;5;5;5;4;4;5;4;10;8;5;6;7;4;7;7;13;11;10;9;14;12;12;13;19;8;8;4;13;11;16;22;11;14;7;12;8;9;9;10;5;3;6;9;6;4;4;3;6;2;1;3;4;2;3;1;1;0;2;2;3;3;1;0;2;1;1;1;0;2;2;0;0;0;2;3;2;1;2;2;1;1;0;0;1;0;0;1;3;1;0;0;1;1;3;1;0;0;3;1
EHF_M05647_1.94d.bed	0.3387096774193548	42	124	19114	1;0;0;0;0;0;0;0;1;0;0;0;0;0;0;0;0;0;1;0;2;0;0;2;0;0;0;1;0;1;0;0;0;0;0;0;1;0;2;0;0;1;0;2;0;1;0;1;1;0;0;0;0;0;1;0;1;3;4;3;1;1;0;0;2;2;3;1;3;0;0;3;2;0;3;5;2;2;6;4;0;3;1;5;4;2;0;2;2;0;5;1;2;1;0;2;0;1;1;0;2;1;0;3;1;0;1;0;0;1;2;2;0;0;0;1;1;1;0;0;0;1;0;0;0;0;0;0;0;0;0;0;0;0;0;1;0;0;0;0;0;0;0;0;1;1;0;0;0;1
ELF1_M09501_1.94d.bed	0.3385416666666667	65	192	19591	1;0;0;1;0;1;0;0;1;0;0;0;0;0;1;0;0;0;1;0;2;0;0;2;0;0;0;0;1;0;0;0;0;1;1;0;1;0;2;0;0;1;0;1;1;1;1;1;1;0;0;0;0;2;1;1;2;4;6;3;2;3;3;2;3;5;1;4;4;3;0;5;5;1;4;6;3;10;4;2;1;7;3;4;6;3;6;4;0;3;2;4;1;2;1;1;0;2;1;2;1;2;2;2;0;2;0;0;0;3;2;1;0;0;1;1;1;0;0;0;3;0;1;0;0;0;0;0;0;0;1;0;0;0;0;1;0;0;0;0;0;0;0;0;0;0;0;0;0;2
ATF2_M08540_1.94d.bed	0.3377049180327869	103	305	20315	2;0;4;0;2;0;0;0;0;0;0;2;0;0;0;0;0;0;0;0;2;0;0;1;2;0;0;2;0;0;3;2;0;0;1;0;0;2;2;0;0;0;2;2;0;0;0;0;2;0;2;2;4;7;2;6;0;7;8;1;0;2;4;10;4;2;5;2;6;9;11;4;2;9;10;4;4;10;4;4;6;8;6;4;5;12;2;8;2;0;2;0;10;6;6;2;6;2;4;2;4;0;2;0;0;2;2;2;2;2;0;0;0;0;2;1;0;0;4;0;0;0;0;0;0;0;0;0;0;0;0;2;0;0;0;0;2;0;0;0;0;0;2;0;0;0;0;0;0;4
ATF2_M08479_1.94d.bed	0.3356401384083045	97	289	19868	1;0;4;0;2;0;0;0;0;0;0;2;0;0;0;0;1;0;0;0;2;0;0;1;2;0;0;2;0;0;3;2;0;0;1;0;0;2;2;0;0;0;2;2;0;0;0;0;2;0;2;1;4;7;2;5;0;7;8;1;0;0;3;10;4;1;5;1;6;8;11;4;2;7;9;4;4;9;4;4;6;8;6;3;5;12;2;8;2;1;2;0;10;6;6;1;5;2;4;2;4;0;2;0;0;2;2;2;2;2;0;0;0;0;2;1;0;0;4;0;0;0;0;0;0;0;0;0;0;0;0;1;0;0;0;0;2;0;0;0;0;0;1;0;0;0;0;0;0;4
GMEB1_M08733_1.94d.bed	0.3333333333333333	3	9	16072	2;0;0;0;0;0;0;0;0;0;0;0;0;0;0;0;0;0;0;0;0;0;0;0;0;0;0;0;0;0;0;0;0;0;0;0;2;0;0;0;0;0;0;0;0;0;0;0;0;0;0;0;0;0;0;0;0;0;0;0;0;0;0;0;0;0;0;0;0;0;0;0;0;0;0;0;0;0;0;0;0;0;2;0;0;0;0;0;0;0;0;0;0;0;0;0;0;0;0;0;0;0;0;0;0;0;0;0;0;0;0;0;0;0;0;0;0;0;0;0;0;0;0;0;0;0;0;0;0;0;0;0;0;0;0;0;0;0;0;0;0;0;0;0;0;0;0;0;0;2
EHF_M06390_1.94d.bed	0.3333333333333333	36	108	18338	1;0;0;0;0;0;0;0;1;0;0;0;0;0;0;0;0;0;1;0;2;0;0;2;0;0;0;0;0;1;0;0;0;0;0;0;1;0;1;0;0;1;0;2;0;1;0;1;1;0;0;0;0;0;1;0;1;3;4;3;1;1;0;0;2;2;3;0;2;0;0;3;2;0;3;4;2;1;6;3;0;3;1;4;3;1;0;1;2;0;4;1;2;1;0;2;0;1;1;0;2;1;0;2;0;0;1;0;0;0;1;2;0;0;0;1;1;1;0;0;0;1;0;0;0;0;0;0;0;0;0;0;0;0;0;1;0;0;0;0;0;0;0;0;1;1;0;0;0;1
DBP_M05613_1.94d.bed	0.3333333333333333	6	18	16702	2;0;0;1;0;0;0;0;0;0;0;0;0;0;0;0;0;0;0;0;0;0;0;0;0;0;0;0;0;0;0;0;0;0;0;0;1;0;0;0;0;0;0;0;0;0;0;0;2;0;0;0;0;0;2;0;0;0;0;0;2;0;0;0;0;2;0;0;0;1;0;2;0;0;0;0;0;0;0;0;0;0;0;0;0;0;0;0;0;0;0;0;0;0;0;0;0;0;0;0;0;0;0;0;0;0;0;0;0;0;0;0;0;0;0;0;0;0;0;0;0;0;0;0;0;0;0;0;0;0;0;0;0;0;0;0;0;0;0;0;0;0;0;0;0;0;0;0;1;1
GATA1_M08711_1.94d.bed	0.3333333333333333	2	6	15186	1;0;0;2;0;0;0;0;0;0;0;0;0;0;0;0;0;0;0;0;0;0;0;0;0;0;0;0;0;0;0;0;0;0;0;0;0;0;0;0;0;0;0;0;0;0;0;0;0;0;0;0;0;0;0;0;0;0;0;0;0;0;0;0;0;0;0;0;0;0;0;0;0;0;0;0;0;0;0;0;0;0;0;0;0;0;0;0;0;0;0;0;0;0;0;0;0;0;0;0;0;0;0;0;0;1;0;0;0;0;0;0;0;0;0;0;0;0;0;0;0;0;0;0;0;0;0;0;0;0;0;0;0;0;0;0;0;0;0;0;0;0;0;0;0;0;0;0;0;1
BACH1_M06885_1.94d.bed	0.3324607329842932	127	382	37774	3;3;3;2;1;1;1;3;2;0;1;1;1;0;2;0;1;1;1;2;2;0;0;0;1;1;1;2;2;0;3;3;1;0;2;0;1;0;1;1;1;4;3;0;2;4;0;2;1;2;0;1;4;3;3;2;4;4;4;5;4;4;4;6;9;5;10;7;10;7;9;14;4;8;9;9;7;6;5;7;13;7;5;3;10;8;4;2;6;4;2;4;3;0;0;3;2;1;2;1;0;2;1;2;0;1;2;1;0;2;1;1;2;1;1;2;0;2;0;0;2;0;0;2;0;0;2;1;0;2;0;1;2;3;0;1;2;3;1;2;1;0;3;1;1;1;1;1;2;2
FOXN2_M08691_1.94d.bed	0.3232963549920761	204	631	20552	3;4;0;5;3;2;1;1;2;0;0;2;2;0;1;1;3;0;2;4;4;2;3;2;2;0;1;2;1;0;2;3;0;1;6;1;2;4;6;0;6;2;2;4;3;1;5;6;1;4;11;6;8;1;8;9;7;5;2;8;2;6;6;9;7;10;20;4;22;7;14;12;24;11;13;12;15;8;6;18;5;9;11;7;8;7;9;3;5;6;5;6;7;8;6;8;1;7;5;6;1;2;2;1;2;2;4;4;3;4;5;0;1;4;4;0;3;2;1;3;2;1;0;3;3;0;4;2;2;4;2;1;2;0;2;2;4;2;4;0;4;1;0;0;1;0;0;0;2;2
ATF3_M09744_1.94d.bed	0.32196969696969696	85	264	19980	2;0;4;1;2;0;0;0;0;0;0;1;0;0;0;0;0;0;0;0;2;0;0;1;2;0;0;1;0;0;2;2;0;1;2;0;0;2;2;0;1;0;2;2;0;0;0;0;2;0;2;0;3;6;0;7;0;5;8;1;0;3;4;9;4;0;6;2;4;7;7;5;2;6;6;4;4;8;1;4;7;9;6;3;5;12;1;7;2;1;2;0;7;6;5;0;4;2;3;2;3;0;1;0;0;1;1;2;2;0;0;1;0;0;2;1;0;0;4;0;0;0;0;0;0;0;0;0;0;0;0;2;0;0;0;0;2;0;0;0;0;0;2;0;0;0;0;0;0;3
MITF_M00255_1.94d.bed	0.3212669683257919	71	221	23517	1;1;0;1;0;0;0;0;0;3;2;3;1;0;0;0;0;0;1;0;0;0;0;0;0;0;0;0;2;1;1;0;0;1;0;0;3;1;2;1;2;0;1;0;7;0;3;3;1;3;2;1;0;1;1;1;1;1;2;1;3;1;2;4;0;4;6;2;10;5;4;5;3;2;7;2;7;4;3;4;5;4;8;3;1;5;1;3;2;4;2;2;4;0;1;4;1;0;3;1;0;0;2;1;1;1;2;1;0;1;1;1;0;2;1;1;0;1;0;0;0;0;0;0;0;0;1;1;0;2;0;1;0;1;0;0;2;1;1;2;0;1;0;0;1;0;0;1;0;1
PROX1_M09088_1.94d.bed	0.3181818181818182	21	66	18393	2;0;0;2;0;0;0;0;0;0;0;1;0;0;0;0;0;0;1;0;1;0;0;0;0;1;0;0;0;0;0;0;0;0;1;0;0;0;0;0;0;0;0;1;0;0;0;1;0;0;0;0;0;0;0;0;2;0;0;1;0;0;0;2;0;0;2;1;2;0;1;0;2;5;1;1;1;0;2;0;1;1;1;0;1;0;0;4;1;2;0;1;0;0;0;0;0;0;1;0;1;0;1;0;0;1;0;1;0;2;0;1;0;1;0;0;0;1;0;0;1;0;0;0;0;0;1;0;1;0;0;1;0;0;0;2;1;0;0;0;0;0;0;1;0;0;0;0;0;1
HNF1B_M05798_1.94d.bed	0.3146853146853147	45	143	21909	1;0;0;0;0;0;0;0;1;0;0;2;0;1;0;0;0;0;1;0;0;0;0;0;0;0;0;2;0;0;2;0;0;0;0;0;0;0;0;0;0;0;1;0;0;1;0;0;3;1;0;1;0;0;0;0;1;1;2;0;1;2;4;1;0;3;2;2;3;1;2;3;1;3;2;0;6;2;6;5;3;2;2;1;2;2;3;2;4;1;4;2;1;2;1;0;1;0;0;1;4;2;0;0;0;0;0;2;1;4;0;0;2;0;1;0;0;2;0;0;1;0;3;0;2;1;1;0;1;0;0;1;0;1;0;0;0;1;0;0;0;0;2;0;0;0;2;0;2;2
YY1_M09317_1.94d.bed	0.30935251798561153	129	417	34639	3;1;1;0;1;1;2;1;0;3;0;0;2;4;0;0;2;2;1;0;2;3;1;1;1;1;0;0;0;2;1;1;1;2;0;1;3;1;2;3;1;1;3;4;1;1;3;4;1;3;3;5;4;2;5;4;3;10;5;4;4;5;6;7;3;3;8;9;5;12;7;8;10;16;5;4;2;9;10;15;9;6;5;11;6;4;5;8;6;4;1;6;5;4;3;4;4;1;3;1;6;1;3;1;0;0;1;0;0;1;1;1;1;1;0;0;1;0;2;1;0;1;1;3;2;1;2;4;0;1;1;0;1;0;0;0;2;1;0;0;1;1;3;0;0;1;1;1;3;3
BACH1_M09445_1.94d.bed	0.3092105263157895	47	152	27845	1;0;0;0;0;0;0;0;0;0;0;1;1;0;1;0;0;0;0;0;1;2;0;0;1;0;1;0;3;2;0;0;1;1;0;2;2;0;0;0;0;0;1;0;1;1;0;2;0;1;1;2;0;2;0;4;0;4;1;0;4;2;3;2;1;6;3;5;5;6;0;3;1;5;3;1;2;3;4;1;4;1;2;1;2;5;0;1;1;1;1;0;0;1;1;0;0;0;0;0;0;0;0;0;0;0;2;0;4;1;1;0;1;0;0;0;0;0;0;0;1;0;0;1;0;0;0;0;0;0;1;0;1;2;4;0;0;0;0;1;0;2;0;3;0;0;1;0;3;1
HNF1A_M05796_1.94d.bed	0.3082191780821918	45	146	22413	1;0;0;0;0;0;0;0;1;0;0;2;0;1;0;0;0;0;1;0;0;0;0;0;0;0;0;2;0;0;1;0;0;0;0;0;0;0;0;0;1;0;1;1;0;1;0;0;3;1;0;1;0;0;0;0;1;2;2;0;2;2;3;1;0;2;2;2;3;1;2;2;1;2;2;1;6;2;5;5;4;2;2;1;2;1;3;3;4;1;4;2;1;2;1;1;1;0;0;1;4;2;0;0;0;0;0;2;1;5;0;0;2;0;1;0;0;2;0;0;1;0;3;0;2;1;1;0;1;0;0;1;0;2;0;0;0;1;0;0;0;0;2;0;0;0;2;0;2;2
MITF_M09241_1.94d.bed	0.3076923076923077	76	247	24288	1;1;0;2;0;0;1;0;0;2;2;2;0;0;0;0;0;0;1;1;0;0;0;0;0;1;2;1;1;1;0;0;0;2;0;0;3;3;2;3;0;1;0;5;4;1;4;1;2;3;0;1;2;0;1;2;1;2;2;0;4;3;6;0;4;8;2;8;7;5;2;4;4;6;4;7;6;4;3;6;4;7;3;4;6;2;4;3;4;2;2;3;1;1;4;1;1;2;1;2;3;2;0;1;1;1;0;1;1;0;1;1;1;1;0;1;0;1;0;0;0;0;0;0;1;1;1;0;0;0;1;0;1;0;0;2;0;2;0;1;1;0;1;0;1;2;0;0;0;1
FOXA1_M09569_1.94d.bed	0.3067484662576687	150	489	32164	1;1;1;0;0;0;0;1;0;0;0;2;2;0;1;0;1;0;2;2;0;0;0;0;2;1;2;0;0;0;1;0;1;3;1;0;0;1;1;0;0;0;1;3;1;3;2;3;1;0;3;6;8;5;15;12;9;15;10;11;6;15;18;8;6;12;12;10;8;10;8;8;7;11;4;7;11;11;12;9;12;8;10;10;6;6;7;9;5;10;5;7;10;9;6;5;2;2;0;0;3;1;0;0;1;0;1;2;0;1;0;0;2;0;0;3;1;0;0;1;1;3;1;0;0;0;1;0;1;1;0;0;2;0;0;0;0;0;0;1;0;0;1;1;0;1;0;0;0;1
RFX1_M09096_1.94d.bed	0.30663615560640733	134	437	34218	2;6;2;2;0;0;2;2;0;2;2;0;0;2;6;0;0;0;0;0;6;4;0;4;0;2;0;4;2;4;1;0;0;0;0;0;0;0;0;0;0;2;0;2;0;0;0;2;6;2;0;2;8;2;6;2;12;2;4;4;6;12;8;4;0;5;16;2;18;6;2;6;17;2;2;2;10;10;12;12;12;6;12;8;4;2;4;6;4;6;4;6;6;2;0;2;2;4;4;2;4;2;6;2;0;2;0;4;4;0;0;0;0;4;0;0;2;0;0;0;6;2;0;0;0;2;2;2;0;0;5;0;0;0;6;2;2;2;0;0;2;2;2;0;4;0;0;2;0;4
PBX1_M01230_1.94d.bed	0.30434782608695654	7	23	17345	1;0;1;0;0;0;0;0;0;0;0;0;1;1;0;0;0;0;0;0;0;0;0;1;0;1;0;0;0;0;0;0;0;0;0;0;0;2;0;0;0;0;0;0;0;1;0;0;0;0;0;0;0;1;0;0;0;0;0;0;0;0;0;0;0;0;2;1;0;0;0;0;1;0;0;1;0;0;0;0;0;0;1;0;0;0;0;0;1;0;0;0;0;0;0;0;1;0;0;0;0;0;0;0;0;0;0;0;0;0;0;0;0;1;0;0;0;0;0;0;0;0;0;0;0;0;0;0;0;1;0;0;0;0;0;0;0;0;0;1;0;0;0;0;0;0;0;0;0;1
ATF2_M08542_1.94d.bed	0.30303030303030304	60	198	19329	2;0;2;0;0;0;0;0;0;0;0;0;0;0;0;0;0;0;0;0;2;0;0;0;2;0;0;0;0;0;1;2;0;2;0;0;0;0;2;0;2;0;2;2;0;0;0;0;2;0;2;0;3;4;0;6;0;4;6;0;0;2;4;6;6;0;4;2;2;6;2;6;2;4;3;2;4;8;0;4;6;6;0;2;4;4;3;6;2;2;4;0;7;6;4;0;2;2;2;2;2;0;0;0;0;0;0;0;2;0;0;0;0;0;2;0;0;0;4;0;0;0;0;0;2;0;0;0;0;0;0;2;0;0;0;0;0;0;0;0;0;0;2;0;0;0;0;0;0;2
ATF6_M09436_1.94d.bed	0.3021276595744681	71	235	19760	2;0;4;2;0;0;0;0;0;0;0;2;0;0;0;0;0;0;0;0;0;0;0;0;2;0;0;2;1;0;2;0;0;0;2;0;0;0;2;0;0;0;2;2;0;0;0;0;2;0;4;0;4;4;0;8;0;4;6;0;0;3;4;8;4;0;6;2;0;4;8;4;2;4;6;4;4;6;2;2;4;8;6;4;4;6;3;8;2;0;2;0;10;6;7;0;2;2;2;2;2;0;2;0;0;2;0;2;2;0;2;2;0;0;2;0;0;0;0;0;0;0;0;0;0;0;0;0;0;0;0;3;0;0;0;0;0;0;0;0;1;0;2;0;0;0;0;0;0;4
FOXA1_M09573_1.94d.bed	0.30184804928131415	147	487	32340	1;2;1;1;0;0;0;0;0;0;0;2;1;1;1;0;1;0;2;2;0;0;0;0;2;1;2;0;0;1;1;1;1;2;1;0;0;1;2;0;0;0;1;3;1;3;2;3;1;0;3;6;8;5;15;12;9;15;9;11;7;15;18;8;6;12;12;10;8;10;8;7;7;9;4;7;11;11;11;10;13;8;10;10;6;6;7;11;4;10;5;7;10;8;6;5;2;1;0;0;2;1;1;0;1;0;1;2;0;0;0;0;2;0;0;3;1;0;0;1;1;3;1;0;0;0;1;0;0;1;0;1;1;0;0;0;0;0;0;1;0;0;1;1;0;1;0;0;0;1
HOXA10_M09609_1.94d.bed	0.3	3	10	16523	1;0;0;0;0;0;0;0;0;0;0;0;1;0;0;0;0;1;0;0;0;0;0;1;0;0;0;0;0;0;0;0;0;0;0;0;0;0;0;0;0;0;0;0;0;0;0;0;0;0;0;0;0;0;0;0;0;0;0;0;0;0;1;0;0;0;0;1;0;0;0;0;0;0;0;0;0;0;0;0;0;0;0;0;0;0;0;0;0;0;0;0;0;0;0;0;0;0;0;0;0;0;0;0;0;0;0;0;0;0;0;0;0;0;0;0;0;0;0;0;0;0;0;0;0;0;0;0;0;0;0;0;0;0;1;0;0;0;0;0;0;0;0;0;1;0;0;0;0;1
OVOL2_M09039_1.94d.bed	0.3	6	20	16437	2;0;0;0;0;0;0;0;0;0;0;0;0;1;0;0;0;0;0;0;0;0;0;0;0;0;1;0;0;0;0;0;0;0;1;0;2;0;0;0;0;0;0;0;0;0;0;0;0;0;0;0;0;0;0;0;0;0;0;0;0;0;0;0;0;0;0;0;2;0;1;0;0;0;0;0;0;0;1;0;1;0;0;0;1;0;0;0;0;0;0;1;0;1;0;0;0;0;0;0;0;0;0;0;0;0;0;0;0;1;0;0;0;0;0;0;0;0;0;0;1;1;0;0;0;0;0;0;0;0;0;0;0;0;0;0;0;0;0;0;0;0;0;0;0;0;0;0;0;1
ARNT_M00226_1.94d.bed	0.29850746268656714	20	67	20691	1;2;0;0;0;0;0;0;0;0;0;0;2;0;0;0;0;0;0;1;0;0;0;0;0;0;0;0;0;0;1;0;0;0;0;1;0;0;0;0;0;0;0;1;0;0;0;0;2;0;0;1;1;1;0;0;0;0;1;1;2;0;0;0;1;1;1;1;2;2;2;2;2;2;1;0;0;1;1;0;1;3;0;1;0;0;0;0;0;0;1;0;0;0;0;0;0;1;0;0;0;0;1;0;1;0;1;0;0;2;1;0;0;0;2;1;0;1;0;1;0;0;0;0;0;1;0;3;0;0;0;0;0;0;1;1;1;1;0;0;0;0;0;0;0;0;0;1;1;1
ARNT_M00267_1.94d.bed	0.2978723404255319	28	94	18966	2;0;0;0;0;0;0;0;0;0;1;0;3;0;0;0;0;0;0;0;0;0;0;0;0;0;0;0;0;0;0;1;0;0;0;0;2;0;1;1;1;0;1;1;5;2;1;2;1;1;1;0;0;0;1;0;0;1;0;0;1;3;1;0;0;1;3;1;2;4;2;2;2;0;3;3;0;0;2;2;0;1;2;3;1;1;0;0;1;1;1;1;2;1;0;0;0;0;0;0;0;1;0;1;0;0;1;1;0;1;2;1;0;0;0;1;0;0;0;0;0;0;0;0;0;0;0;0;1;3;0;0;0;0;0;0;1;0;1;0;0;0;0;0;0;0;0;0;1;1
ATF3_M08483_1.94d.bed	0.29523809523809524	62	210	19485	2;0;3;0;0;0;0;0;0;0;0;0;0;0;0;0;0;0;0;0;2;0;0;0;2;0;0;0;0;0;2;2;0;2;0;0;0;0;2;0;2;0;2;2;0;0;0;0;2;0;2;0;4;4;0;7;0;4;6;0;0;1;4;7;6;0;4;2;2;4;3;6;2;3;5;3;4;8;0;2;6;7;2;2;4;5;4;6;2;2;4;0;10;6;4;0;2;2;2;2;2;0;0;0;0;0;0;1;2;0;0;0;0;0;2;0;0;0;4;0;0;0;0;0;2;0;0;0;0;0;0;2;0;0;0;0;0;0;0;0;0;0;2;0;0;0;0;0;0;2
HNF4A_M05803_1.94d.bed	0.29120879120879123	53	182	29249	1;0;0;0;1;2;1;2;2;0;1;1;0;0;0;0;0;0;0;1;1;1;0;0;0;3;1;0;0;1;1;1;1;2;0;1;0;3;0;5;1;0;3;2;1;0;2;0;1;0;0;2;1;1;1;2;0;1;1;2;2;2;1;0;0;6;1;2;1;7;2;4;6;2;3;2;1;2;0;6;3;5;4;0;3;7;3;2;2;2;1;2;1;0;1;1;0;0;2;2;0;0;1;1;1;2;2;0;0;1;1;1;1;1;0;1;2;1;0;0;0;1;0;0;0;1;1;0;1;1;0;1;2;0;0;2;0;0;1;1;1;1;2;0;2;0;1;0;0;1
HNF1B_M05797_1.94d.bed	0.2900763358778626	38	131	21820	1;0;0;0;0;0;0;0;1;1;0;2;0;1;0;0;0;0;1;0;0;0;0;0;0;0;0;2;0;0;2;0;0;0;0;0;0;0;0;0;0;0;1;0;0;1;0;0;2;0;0;1;0;0;0;0;1;1;2;0;2;1;4;1;0;2;2;2;3;1;2;1;2;2;2;1;6;3;4;3;3;1;2;1;0;1;3;2;3;0;5;2;1;2;1;0;1;0;0;1;4;2;0;0;0;0;0;2;1;3;0;0;2;0;1;0;0;2;0;0;1;0;2;0;2;1;1;0;1;0;0;1;0;1;0;0;0;1;0;0;1;0;2;0;0;0;2;0;2;2
ONECUT1_M09903_1.94d.bed	0.2857142857142857	2	7	14773	1;0;0;0;0;0;0;0;0;0;0;0;0;0;0;0;0;0;0;0;0;0;0;0;0;0;0;0;0;0;0;0;0;0;0;0;0;0;0;1;0;0;0;0;0;0;0;0;0;0;1;0;0;0;0;0;0;0;0;0;0;0;0;0;0;0;0;0;0;0;0;0;0;0;0;0;0;0;0;0;0;0;0;0;0;0;0;0;0;0;0;0;0;0;0;0;0;0;0;0;0;0;0;0;0;0;0;0;0;0;0;0;1;0;0;0;0;0;0;1;0;0;0;0;0;0;0;0;0;0;0;0;0;0;0;0;0;0;0;0;0;0;0;0;0;0;0;0;0;1
FOS_M08665_1.94d.bed	0.281767955801105	51	181	19165	2;0;2;1;0;0;0;0;0;0;0;0;0;0;0;0;0;0;0;0;0;0;0;0;2;0;0;0;0;0;0;2;0;2;1;0;0;0;2;0;2;0;2;2;0;0;0;0;2;0;4;0;0;4;0;8;0;4;6;0;0;2;4;6;6;0;5;2;0;4;2;6;2;4;2;2;4;6;0;2;4;5;2;3;4;4;2;6;2;2;4;0;4;6;2;0;2;2;2;2;0;0;0;0;0;0;0;0;2;0;2;1;0;0;2;0;0;0;0;0;0;0;0;0;2;0;0;0;0;0;0;2;0;0;0;0;0;0;0;0;0;0;2;0;0;0;0;0;0;2
FOS_M08663_1.94d.bed	0.281767955801105	51	181	19103	2;0;2;2;0;0;0;0;0;0;0;0;0;0;0;0;0;0;0;0;0;0;0;0;2;0;0;0;0;0;0;1;0;1;2;0;0;0;2;0;1;0;2;2;0;0;0;0;2;0;4;0;0;4;0;8;0;4;6;0;0;2;4;6;6;0;6;2;0;4;2;5;2;3;2;2;4;6;0;2;4;6;2;4;4;4;2;6;2;1;4;0;4;6;2;0;2;2;2;2;0;0;0;0;0;0;0;0;2;0;2;2;0;0;2;0;0;0;0;0;0;0;0;0;2;0;0;0;0;0;0;2;0;0;0;0;0;0;0;0;0;0;2;0;0;0;0;0;0;2
ATOH7_M09990_1.94d.bed	0.28125	9	32	21855	1;0;0;0;0;0;0;0;0;0;1;1;2;0;0;0;0;0;0;0;0;0;0;0;0;0;0;0;0;2;0;0;1;0;0;1;0;0;0;0;0;0;0;0;0;0;0;0;0;0;0;0;0;0;0;0;0;1;0;0;0;0;0;0;0;0;0;0;0;0;0;0;0;0;0;1;2;0;3;0;0;0;0;0;0;0;0;2;0;0;0;0;0;0;0;0;0;0;0;0;0;0;2;0;0;0;0;0;0;1;0;0;0;0;0;0;1;0;0;0;0;0;0;0;0;1;0;0;1;0;0;0;0;0;1;0;0;0;0;1;0;0;2;0;0;0;0;1;0;2
RFX2_M06048_1.94d.bed	0.2800718132854578	156	557	39348	2;6;2;2;0;0;2;2;0;2;2;0;0;4;6;0;0;0;2;1;5;4;2;4;0;2;0;4;2;2;4;0;2;0;1;4;0;0;2;2;0;2;2;4;0;1;0;2;5;3;0;5;10;2;7;4;11;2;9;4;6;11;10;5;0;9;19;3;15;9;4;6;18;8;4;8;12;11;11;14;11;8;12;10;6;2;5;13;6;9;6;8;6;2;4;2;2;6;4;2;6;2;7;2;0;2;0;5;4;0;0;0;3;6;3;0;2;2;0;0;6;2;2;4;0;2;2;2;0;0;6;0;0;0;6;4;2;2;0;0;2;4;0;0;4;0;3;2;0;4
ATF7_M08490_1.94d.bed	0.28	49	175	19038	2;0;2;1;0;0;0;0;0;0;0;0;0;0;0;0;0;0;0;0;0;0;0;0;2;0;0;0;0;0;0;1;0;1;1;0;0;0;2;0;1;0;2;2;0;0;0;0;2;0;4;0;0;4;0;7;0;4;6;0;0;3;4;6;6;0;5;2;0;4;2;5;2;4;2;2;4;6;0;2;4;5;1;3;4;4;2;6;2;1;4;0;4;6;2;0;2;2;2;2;0;0;0;0;0;0;0;0;2;0;2;1;0;0;2;0;0;0;0;0;0;0;0;0;2;0;0;0;0;0;0;2;0;0;0;0;0;0;0;0;0;0;2;0;0;0;0;0;0;2
RFX3_M06050_1.94d.bed	0.27804107424960506	176	633	40894	2;5;2;2;0;1;2;2;0;3;2;1;0;4;6;0;2;0;2;2;6;4;2;6;0;2;0;2;2;3;4;0;2;1;2;4;0;0;0;2;1;3;4;4;0;1;2;2;5;3;0;6;10;2;9;5;12;2;9;4;4;11;11;7;3;11;21;7;19;10;5;6;18;9;5;10;11;16;11;17;11;8;15;10;7;3;6;13;9;12;5;8;7;3;4;2;2;6;4;2;7;5;5;2;2;2;0;6;4;0;1;0;4;6;4;2;2;3;0;0;8;2;2;6;0;2;4;2;0;0;3;0;0;2;5;5;2;2;0;1;2;4;0;0;4;0;2;2;0;4
ZBTB7B_M09311_1.94d.bed	0.2773109243697479	33	119	17743	1;0;0;0;0;0;1;0;0;0;0;1;0;0;1;0;0;0;2;2;0;0;0;1;0;1;0;0;1;1;0;0;2;0;1;0;0;0;0;0;1;0;1;0;0;0;3;0;0;0;0;2;0;1;2;2;1;2;0;1;0;0;2;7;2;0;2;2;3;0;2;1;4;2;3;1;2;0;4;1;4;2;0;0;3;2;1;5;0;3;2;2;2;1;0;0;0;1;1;1;1;0;0;2;3;1;0;2;0;0;0;0;0;0;0;1;1;0;0;2;1;0;1;0;2;0;0;0;0;0;0;0;0;0;0;0;0;0;0;0;0;0;0;0;0;0;0;0;1;1
RFX5_M06055_1.94d.bed	0.2762237762237762	158	572	40072	1;4;1;2;0;1;3;1;0;3;2;0;1;3;6;0;3;2;2;3;3;4;2;3;0;3;0;3;4;2;2;0;2;0;2;4;0;0;1;1;1;7;2;3;0;3;0;1;4;4;0;6;9;3;7;5;10;2;8;3;4;12;10;4;0;9;21;6;17;10;2;5;15;10;4;12;13;16;9;11;8;7;13;11;8;5;5;6;5;11;3;6;5;3;4;2;2;8;4;2;11;2;4;1;0;4;1;6;4;0;0;0;2;6;2;0;2;2;0;0;6;2;2;5;0;2;3;2;0;0;4;1;1;0;5;5;2;2;0;2;3;4;0;1;4;0;3;2;0;3
ZBTB2_M09292_1.94d.bed	0.27586206896551724	8	29	17576	1;0;0;0;0;0;0;0;0;0;0;0;1;0;0;0;0;0;1;0;1;0;2;0;0;0;0;0;0;0;0;0;0;0;0;0;0;0;0;0;0;1;0;0;0;0;1;0;0;0;0;0;0;0;1;0;0;1;1;0;0;0;0;0;0;0;0;0;0;1;0;0;1;1;1;0;1;1;0;0;1;0;0;1;0;1;0;1;1;0;0;0;0;1;0;0;0;0;0;1;0;0;0;0;0;0;1;0;0;0;0;0;0;0;0;0;0;0;0;0;0;0;0;0;0;0;0;0;0;0;0;0;0;1;1;0;0;0;0;0;0;0;0;0;0;0;0;0;0;1
ETV6_M05701_1.94d.bed	0.2748091603053435	36	131	18582	1;0;0;0;0;2;0;1;0;0;0;0;1;0;0;0;0;0;1;0;0;0;0;1;0;1;0;0;0;1;2;0;1;1;2;3;0;0;1;0;0;0;1;1;1;0;1;0;1;0;1;0;1;0;0;1;2;2;2;2;0;1;2;2;2;3;4;2;6;0;1;2;2;1;2;3;1;3;0;1;2;5;3;2;4;6;0;1;1;3;3;4;0;3;1;2;0;1;1;0;0;0;0;0;0;3;0;0;1;1;2;0;0;0;0;1;1;0;0;0;1;0;0;0;0;1;0;0;0;1;0;0;0;0;0;0;0;0;0;1;0;0;0;0;1;0;0;0;0;1
USF1_M09265_1.94d.bed	0.2746268656716418	92	335	27388	1;2;1;2;0;0;1;3;0;2;3;1;0;0;0;0;1;1;2;1;0;1;1;0;1;1;2;4;2;3;0;0;1;2;1;0;2;3;4;2;2;1;1;3;2;1;2;1;2;1;0;2;2;1;2;3;2;2;2;1;3;3;6;1;5;9;3;5;9;4;1;5;6;8;4;9;6;7;4;9;4;8;5;4;7;4;4;4;4;1;1;3;1;1;5;2;2;4;2;3;3;2;1;1;1;1;3;2;3;1;1;2;4;2;2;5;2;2;0;2;0;0;0;2;1;1;5;0;0;0;3;1;1;0;0;4;0;3;0;2;1;0;2;0;2;2;1;0;0;3
USF1_M09267_1.94d.bed	0.2746268656716418	92	335	27388	1;2;1;2;0;0;1;3;0;2;3;1;0;0;0;0;1;1;2;1;0;1;1;0;1;1;2;4;2;3;0;0;1;2;1;0;2;3;4;2;2;1;1;3;2;1;2;1;2;1;0;2;2;1;2;3;2;2;2;1;3;3;6;1;5;9;3;5;9;4;1;5;6;8;4;9;6;7;4;9;4;8;5;4;7;4;4;4;4;1;1;3;1;1;5;2;2;4;2;3;3;2;1;1;1;1;3;2;3;1;1;2;4;2;2;5;2;2;0;2;0;0;0;2;1;1;5;0;0;0;3;1;1;0;0;4;0;3;0;2;1;0;2;0;2;2;1;0;0;3
BATF3_M08502_1.94d.bed	0.2744186046511628	59	215	19544	2;0;2;1;0;0;0;0;0;0;0;2;0;0;0;0;0;0;0;0;0;0;0;0;2;0;2;2;0;0;0;0;0;1;0;0;0;2;0;0;1;2;2;0;1;0;2;0;2;2;0;4;0;2;5;2;2;6;0;1;8;4;2;5;3;2;2;4;6;4;2;3;4;2;4;6;3;4;3;4;5;2;4;4;5;6;2;0;4;0;6;10;2;2;2;2;0;2;2;2;0;0;0;2;0;2;0;4;1;0;0;0;2;0;1;0;0;0;0;0;0;1;0;0;0;1;0;2;2;0;0;0;0;0;0;0;2;0;0;2;0;0;0;0;0;0;4;0;0;1
PAX2_M05978_1.94d.bed	0.2706766917293233	36	133	21139	1;1;1;0;0;0;0;2;0;0;0;1;0;1;0;0;0;2;0;0;0;1;0;0;0;1;1;1;0;0;1;1;0;1;3;2;0;0;0;2;2;1;2;1;0;0;1;1;2;0;4;0;1;2;0;1;0;3;0;3;2;1;1;2;3;0;1;2;4;0;0;0;0;2;2;2;5;6;1;1;1;3;3;4;2;3;1;1;0;1;0;3;2;1;0;1;2;2;0;0;0;2;0;0;0;0;1;1;1;0;0;0;2;1;0;0;0;0;1;0;0;0;1;0;1;0;0;0;1;0;0;0;0;0;1;1;0;0;1;1;1;1;0;0;0;0;0;0;1;1
CREB3L4_M10091_1.94d.bed	0.26993865030674846	44	163	22314	1;1;0;2;0;0;2;1;0;0;0;0;1;0;0;1;1;1;0;1;2;1;0;1;0;0;1;0;0;1;1;1;0;2;0;2;0;1;2;0;2;1;0;0;1;0;2;1;3;0;0;1;2;1;1;2;3;1;1;6;4;2;2;3;3;1;2;3;4;2;1;2;3;6;4;0;5;1;1;5;2;1;1;1;2;2;0;3;2;1;1;4;0;1;1;0;3;0;2;0;0;0;1;1;2;0;0;3;1;1;1;1;0;0;0;0;0;1;0;1;0;0;0;1;0;1;0;0;0;0;0;0;0;1;1;0;3;0;1;0;0;0;1;0;0;1;0;1;1;1
SP1_M09177_1.94d.bed	0.2694824509220702	906	3362	64201	9;5;5;6;5;3;6;5;8;6;6;10;6;11;8;5;6;12;16;8;13;7;7;8;4;9;9;11;6;15;9;11;10;11;16;14;13;13;16;27;17;27;17;19;22;26;27;24;18;29;30;41;30;25;34;41;37;38;43;38;36;47;52;62;59;62;70;72;72;55;52;59;52;36;68;51;40;53;64;71;71;57;56;59;59;43;50;42;53;45;38;37;34;41;29;26;24;25;25;26;17;18;24;13;20;14;15;16;15;20;11;11;6;10;7;8;10;7;12;12;15;7;8;11;4;4;4;13;4;1;13;5;4;6;5;4;3;4;4;2;3;5;3;4;2;7;3;3;7;6
SP4_M06130_1.94d.bed	0.2662096543844616	932	3501	63547	9;6;7;6;6;7;7;4;8;8;7;8;4;15;12;5;6;12;13;9;14;7;11;8;3;8;10;9;9;17;8;11;10;10;16;19;12;19;20;27;19;30;18;17;25;26;29;24;22;28;33;38;32;27;37;44;42;39;41;33;40;51;61;66;61;66;69;70;72;60;55;55;57;42;63;55;34;52;66;78;66;66;65;57;61;46;48;38;51;45;42;37;38;36;36;25;27;30;21;33;20;19;25;16;19;21;13;15;16;18;11;10;6;11;9;7;7;6;11;14;14;6;9;12;5;7;3;15;6;1;11;6;5;6;8;6;3;4;3;3;3;5;3;4;2;6;4;2;6;6
KLF1_M08883_1.94d.bed	0.2653946227233304	306	1153	34303	6;1;1;2;2;2;1;2;2;1;2;2;3;2;1;1;3;10;2;2;4;0;4;1;2;2;5;4;3;4;8;2;3;5;7;3;10;3;11;8;7;7;4;6;8;8;11;9;13;11;14;11;11;6;14;15;11;10;10;12;17;13;15;24;25;22;18;23;20;19;21;18;21;17;14;17;15;24;19;23;20;21;22;16;13;22;17;20;15;13;12;15;10;6;6;9;5;11;8;1;5;6;7;3;5;10;4;3;6;4;5;7;6;3;6;6;2;2;5;6;5;4;1;4;6;3;2;4;4;1;1;3;4;0;2;6;1;2;5;1;0;1;2;1;1;1;1;0;1;2
IRF5_M08831_1.94d.bed	0.2653061224489796	13	49	17931	1;0;0;1;0;0;0;0;0;0;0;0;0;0;0;0;1;0;0;0;1;1;0;0;0;0;0;0;0;0;0;0;0;0;1;2;0;0;0;0;2;0;0;0;0;1;1;0;0;0;0;0;0;1;0;0;1;0;0;0;1;0;0;0;0;0;0;0;2;1;0;0;2;0;1;1;0;1;0;1;4;2;0;0;0;1;1;0;0;0;1;0;1;1;0;1;1;0;1;0;1;0;1;0;0;0;0;0;0;0;0;1;0;0;1;1;0;0;0;0;0;0;0;0;0;0;0;0;0;0;0;0;0;0;0;0;0;0;0;0;0;2;0;0;0;1;0;0;1;1
PAX5_M05982_1.94d.bed	0.2638888888888889	38	144	21512	1;2;1;0;0;0;0;2;0;1;0;0;0;1;0;0;0;1;0;0;0;1;0;0;2;1;2;1;0;0;1;1;0;3;0;2;0;1;0;3;2;1;2;2;0;0;1;1;2;0;4;0;1;2;0;1;0;3;0;2;1;1;1;1;3;0;1;2;4;0;0;1;0;4;4;2;5;6;2;1;0;2;2;4;0;3;1;1;0;2;1;3;3;2;0;1;2;1;2;1;0;2;0;0;0;0;1;1;1;0;0;0;2;0;0;0;1;1;1;0;0;0;1;0;1;0;0;0;1;0;0;0;0;0;1;1;0;1;1;1;1;1;0;0;0;0;0;0;1;1
ZFP42_M10416_1.94d.bed	0.2637571157495256	139	527	44977	3;1;5;1;3;3;0;2;1;3;2;1;2;4;2;0;1;2;2;4;3;1;1;0;2;1;2;2;3;4;4;1;1;4;0;4;0;1;2;3;1;3;1;6;1;3;3;3;3;7;5;2;4;3;4;7;6;11;5;8;4;9;3;2;8;5;9;9;7;9;7;12;13;13;4;3;6;11;7;14;13;6;9;8;6;7;7;4;5;6;2;7;6;5;2;4;1;5;3;1;5;3;3;3;5;0;2;3;0;4;2;1;1;3;2;0;1;0;2;2;1;2;2;2;4;4;0;4;1;4;0;0;5;2;0;0;3;3;0;0;0;2;3;2;1;0;3;1;2;4
NR1I2_M07567_1.94d.bed	0.26359832635983266	63	239	28196	1;0;1;2;0;1;0;1;1;0;0;1;1;0;0;0;1;1;1;3;0;2;0;0;1;2;3;0;2;0;1;1;0;1;1;2;3;1;5;2;1;3;2;2;2;1;1;4;4;1;0;2;0;2;1;2;3;4;2;1;0;6;1;2;1;1;4;4;7;5;2;4;4;3;3;4;5;3;4;4;4;2;3;6;3;1;0;2;2;5;1;1;3;0;1;1;1;2;1;0;1;3;2;1;0;0;1;0;1;3;0;0;3;0;3;0;1;0;1;2;0;3;0;0;1;3;1;0;1;0;1;2;3;1;0;0;3;1;1;0;0;2;1;1;1;1;1;1;0;1
KLF1_M00616_1.94d.bed	0.26241373506143745	1559	5941	79228	10;9;9;12;12;12;11;8;7;12;9;11;13;19;15;11;13;17;17;13;18;14;13;14;10;9;21;19;28;18;12;15;20;20;28;31;25;25;29;32;33;30;35;34;48;41;43;42;44;46;52;56;63;56;67;74;63;66;55;68;78;88;101;92;116;121;117;120;121;95;106;97;93;78;93;91;74;92;120;118;118;115;96;107;101;82;88;80;90;72;69;68;68;60;51;46;47;47;36;45;36;30;42;20;39;33;25;28;25;26;18;19;21;21;18;11;17;14;21;16;22;15;18;18;12;8;12;18;11;9;11;1…
KLF1_M00600_1.94d.bed	0.26202798543224076	1367	5217	69131	9;8;7;9;8;11;11;7;6;12;8;9;12;19;12;10;11;16;16;12;17;12;10;14;7;8;20;18;25;16;11;12;16;17;23;27;22;23;29;31;29;29;28;33;43;34;40;37;37;44;44;50;53;52;61;64;58;61;49;58;69;78;94;82;103;102;103;101;103;85;93;85;82;65;84;79;72;80;105;106;101;96;89;89;92;72;74;67;83;63;59;60;61;54;44;42;40;41;27;40;28;26;39;17;38;27;22;20;21;25;17;18;18;18;17;10;14;10;17;14;18;10;17;15;10;5;11;15;9;9;10;11;7;9;10;8;…
ZNF574_M10384_1.94d.bed	0.26062322946175637	92	353	28185	3;1;2;0;0;0;1;0;2;2;1;1;2;1;0;2;1;3;1;1;0;3;1;1;1;1;0;1;4;2;3;1;1;4;0;1;2;3;0;2;2;2;3;4;2;4;1;4;2;5;3;3;5;2;7;4;1;2;4;3;4;3;6;4;5;6;10;2;4;2;5;7;7;9;3;5;5;7;6;6;7;8;6;3;7;2;3;0;4;4;4;3;2;4;1;2;2;2;2;3;2;2;1;1;0;0;4;4;0;0;3;2;0;0;0;1;0;3;2;2;4;1;2;3;2;2;1;0;1;0;0;1;0;2;0;3;1;1;1;0;0;0;0;1;2;0;3;0;0;1
ZNF143_M09397_1.94d.bed	0.25825825825825827	172	666	42661	3;2;0;1;1;3;2;1;4;5;0;0;1;3;0;2;1;2;1;1;4;1;2;2;3;2;3;3;3;3;8;2;1;2;2;7;3;2;1;1;2;4;3;2;0;3;4;3;5;2;6;5;4;6;8;6;9;11;5;9;5;6;14;8;11;10;11;13;10;10;15;15;8;12;8;7;11;13;12;8;10;13;7;10;19;5;13;7;6;6;4;4;6;8;5;5;4;3;4;4;4;5;6;2;5;5;0;4;2;5;4;3;3;2;1;3;3;2;2;2;1;6;1;2;4;4;1;6;2;3;2;1;2;4;0;2;5;1;3;2;0;1;3;1;0;1;0;2;2;5
E2F4_M06494_1.94d.bed	0.25806451612903225	8	31	16125	4;0;1;0;0;0;0;0;0;0;0;0;0;0;0;0;1;0;0;0;0;1;0;0;0;0;1;0;1;0;0;0;0;0;0;0;0;1;0;1;0;0;0;1;0;1;0;0;0;0;1;1;0;0;0;0;0;0;0;0;0;0;0;2;0;2;0;1;0;0;0;0;0;0;0;0;0;1;0;0;0;0;0;0;0;0;0;0;0;0;0;1;0;0;0;1;1;0;0;0;0;2;0;0;0;0;0;1;0;0;0;0;0;0;0;0;0;1;0;0;0;0;1;0;0;0;0;0;0;0;0;0;0;0;0;0;0;0;0;0;0;0;0;0;0;0;0;0;0;1
ATF3_M08485_1.94d.bed	0.2568306010928962	47	183	19349	2;0;2;0;0;0;0;0;0;0;0;0;0;0;0;0;0;0;0;0;0;0;0;0;2;0;0;0;0;0;2;2;0;2;0;0;0;0;2;0;2;0;2;2;0;0;0;0;2;0;4;0;4;4;0;6;0;4;6;0;0;0;4;6;6;0;4;2;0;4;2;6;2;2;4;2;4;6;0;2;4;4;0;2;4;4;4;6;2;2;4;0;10;6;2;0;2;2;2;2;0;0;0;0;0;0;0;0;2;0;2;0;0;0;2;0;0;0;0;0;0;0;0;0;2;0;0;0;0;0;0;2;0;0;0;0;0;0;0;0;0;0;2;0;0;0;0;0;0;2
SPDEF_M06135_1.94d.bed	0.2558139534883721	11	43	17491	1;0;0;0;1;0;0;0;0;0;1;0;0;1;0;0;0;0;0;0;2;0;0;0;1;0;0;0;0;0;0;0;1;1;0;0;1;0;0;0;0;0;0;0;0;0;0;0;0;0;0;0;0;0;0;0;0;1;0;0;1;3;1;0;0;2;1;0;1;0;1;2;1;0;1;0;0;2;0;1;1;2;0;1;0;0;0;0;2;0;1;0;0;0;0;0;2;0;0;0;0;0;0;0;0;0;0;0;0;0;0;0;1;0;1;0;0;0;0;0;0;0;0;0;0;0;0;1;0;0;0;0;0;0;0;0;0;0;0;0;0;1;0;0;0;0;0;0;0;1
KLF14_M05867_1.94d.bed	0.2553191489361702	480	1880	41944	7;4;3;4;2;4;7;2;1;3;5;7;2;10;2;2;5;5;4;3;8;3;5;1;3;3;8;5;8;7;4;5;5;5;7;9;11;11;17;16;9;15;7;7;15;8;11;16;12;20;15;19;13;14;15;29;17;21;23;19;13;21;23;27;42;44;35;33;32;30;33;29;28;20;33;32;30;24;26;36;38;31;31;38;25;28;31;26;28;18;16;20;19;17;21;9;20;9;14;16;16;15;15;10;14;11;11;2;13;5;7;4;6;6;8;5;4;4;7;9;11;3;8;7;3;4;5;5;10;1;5;9;7;4;3;4;4;1;5;2;3;6;2;1;3;5;1;3;2;6
ATF4_M08489_1.94d.bed	0.25274725274725274	23	91	19358	4;0;0;0;0;0;0;0;0;0;0;0;0;0;0;0;0;0;0;0;0;0;0;0;2;0;0;0;2;0;0;0;0;2;0;0;0;0;0;0;0;0;0;0;0;2;0;0;0;2;0;0;0;0;0;2;0;0;2;0;2;2;0;4;2;2;2;0;0;2;0;0;6;0;2;0;6;0;0;0;0;2;4;0;2;2;2;2;2;2;2;4;2;0;0;0;0;0;0;0;0;0;0;0;0;0;0;0;2;0;0;0;2;0;0;2;0;0;0;0;0;0;2;0;0;0;0;0;2;0;0;0;0;0;0;0;0;2;0;0;0;0;0;0;0;2;0;0;0;2
JUN_M10271_1.94d.bed	0.25210084033613445	30	119	18452	2;0;1;1;0;0;0;0;0;0;0;0;0;0;0;0;0;0;1;0;0;0;0;0;2;0;0;1;1;0;1;0;1;0;0;0;0;0;0;1;0;0;1;0;2;0;3;0;2;1;1;2;0;0;4;1;5;3;1;1;4;0;4;1;1;3;0;2;0;3;1;5;0;2;1;2;1;3;3;0;3;2;1;1;3;0;3;0;1;2;2;2;0;1;0;1;0;0;0;0;0;0;0;0;0;2;0;3;2;0;0;2;0;0;1;0;2;0;0;0;0;1;0;0;0;0;0;1;0;0;0;0;0;0;0;1;1;0;2;0;0;0;0;0;0;1;0;1;0;1
MIXL1_M08926_1.94d.bed	0.25	1	4	16329	1;0;0;0;0;0;0;0;0;0;0;0;0;0;0;0;0;0;0;0;0;0;0;0;0;0;0;0;0;0;0;0;0;0;0;0;0;0;0;0;0;0;0;0;0;0;0;0;0;0;0;0;0;0;0;0;0;0;0;0;0;0;0;0;0;0;0;0;0;0;0;0;0;0;0;0;0;0;0;0;0;0;0;0;0;0;0;0;0;0;0;0;0;0;0;0;0;0;0;0;0;1;0;0;0;0;0;0;0;0;0;0;0;0;0;0;0;0;0;0;0;0;0;0;0;0;0;0;0;0;0;0;0;0;0;0;0;0;0;0;0;0;0;0;0;0;0;0;0;1
TFCP2_M09261_1.94d.bed	0.25	60	240	20162	2;2;2;0;0;0;2;0;0;0;0;0;0;0;0;0;1;2;4;2;2;0;0;0;0;0;0;0;0;3;2;0;1;1;0;2;3;0;0;2;4;3;0;2;4;2;1;2;4;1;4;2;1;5;3;0;3;1;2;0;0;0;2;5;3;2;4;0;0;3;2;4;8;2;2;7;3;5;7;2;1;1;4;4;4;4;6;0;6;0;5;3;1;2;2;2;0;2;3;2;3;2;4;0;1;0;0;1;0;4;0;0;2;1;0;0;0;2;2;0;2;3;0;1;0;2;0;0;0;2;2;0;4;0;0;0;1;2;0;0;2;2;0;2;0;0;0;0;0;2
SIX1_M09121_1.94d.bed	0.25	3	12	16483	1;0;0;0;0;0;0;0;0;0;0;0;0;1;0;0;0;0;0;1;0;0;0;1;0;0;0;0;0;0;0;0;0;0;0;0;0;0;0;0;0;0;0;1;0;0;0;0;1;0;0;0;0;0;0;0;0;0;1;0;0;0;0;0;0;0;0;0;0;0;0;1;0;0;0;0;0;0;0;0;0;0;0;0;0;0;0;0;0;0;0;0;0;0;0;0;0;0;0;0;0;0;0;1;0;0;0;0;0;0;0;0;0;0;0;0;0;0;0;0;0;0;1;0;0;0;0;0;0;0;0;0;0;0;0;0;0;0;0;0;0;0;0;0;0;0;0;0;0;1
ONECUT1_M09023_1.94d.bed	0.25	2	8	15567	1;0;0;0;0;0;0;0;0;0;0;0;0;0;0;0;0;0;0;0;0;0;0;0;0;0;0;0;0;0;0;0;0;0;1;0;0;0;0;0;0;0;0;0;0;0;0;0;0;0;0;0;0;0;0;0;0;0;0;0;0;0;2;0;0;0;0;0;0;0;0;0;0;0;0;0;0;0;0;0;0;0;0;0;0;0;0;0;0;0;0;1;0;0;0;0;0;0;0;0;1;0;0;0;0;0;0;0;0;0;0;0;0;0;0;0;0;0;0;0;0;0;0;0;0;0;0;0;0;0;0;0;0;0;0;0;0;0;0;0;0;0;0;0;0;0;0;0;0;1
ZBTB14_M09286_1.94d.bed	0.2494773519163763	358	1435	37114	2;1;2;0;3;3;2;9;4;2;2;4;4;5;1;4;8;0;6;4;1;10;11;5;3;3;2;3;7;2;2;2;11;3;17;7;4;11;6;8;9;16;5;8;8;10;8;15;5;8;14;10;10;11;13;19;11;11;20;12;22;22;27;13;28;33;36;28;24;16;16;13;24;30;29;26;14;13;26;27;23;31;17;25;16;11;30;26;17;19;5;7;16;12;12;32;7;6;8;7;2;5;6;11;4;4;8;6;12;5;2;6;12;5;6;6;3;8;3;5;4;14;3;8;3;6;2;2;2;4;9;2;3;6;1;7;3;0;1;2;1;3;1;2;4;5;3;8;3;2
CCDC169-SOHLH2_M09149_1.94d.bed	0.24793388429752067	30	121	19562	1;0;0;2;0;0;0;1;0;1;1;1;0;0;0;1;0;1;0;0;2;2;1;0;2;0;0;0;0;1;1;0;2;0;2;1;1;2;0;1;4;2;2;0;1;0;0;0;0;0;2;0;0;2;5;2;2;0;1;1;1;1;0;0;2;2;2;2;0;0;8;0;0;0;4;6;0;1;0;0;0;0;0;1;6;1;0;0;2;1;0;2;0;2;0;0;2;1;0;0;0;1;0;0;2;0;1;0;0;4;0;0;1;2;1;0;0;0;0;1;0;2;0;0;0;1;0;0;0;0;0;0;0;0;1;0;0;0;1;2;0;0;0;1;0;0;0;0;0;1
RFX4_M06052_1.94d.bed	0.24719101123595505	132	534	36251	2;5;3;2;0;0;2;2;0;4;2;2;0;2;6;0;1;2;2;2;6;3;1;6;0;1;1;3;2;1;2;0;0;1;2;2;0;2;1;1;0;2;2;4;0;2;1;2;4;3;0;6;7;2;8;4;11;3;9;3;5;12;11;5;2;9;21;5;12;7;2;3;15;7;4;7;10;10;10;10;8;8;13;12;4;3;6;9;7;12;5;6;6;2;4;2;2;5;4;2;5;4;5;2;0;3;0;4;4;1;0;0;3;5;3;1;2;2;0;0;6;2;2;2;0;2;3;2;0;1;4;0;0;1;5;3;1;2;0;0;2;4;1;0;4;0;2;2;0;4
TCF4_M06176_1.94d.bed	0.24629080118694363	83	337	24542	2;2;2;1;0;0;0;1;1;1;1;0;2;2;3;1;0;3;2;1;1;1;2;3;2;0;1;1;2;4;3;4;3;1;1;1;2;3;1;2;2;2;3;4;2;2;1;4;2;4;4;3;3;2;4;2;2;6;2;3;3;2;4;5;5;5;6;7;7;7;5;2;5;3;5;3;5;3;5;6;8;4;5;3;2;2;3;3;4;0;2;6;1;5;5;4;1;4;5;1;1;1;2;2;4;2;1;3;3;1;0;0;1;2;0;5;0;1;3;5;1;0;1;1;0;1;0;0;0;3;1;1;0;0;1;1;0;0;0;2;1;0;1;0;0;0;0;1;0;2
IRF4_M08829_1.94d.bed	0.2459016393442623	15	61	19207	1;0;0;1;0;0;0;0;0;0;1;0;1;0;0;0;1;0;0;0;0;0;1;0;2;0;0;0;0;0;0;1;0;1;0;1;0;1;0;1;0;1;1;1;0;0;0;0;0;1;0;0;1;0;0;0;2;0;1;0;0;0;0;0;3;1;1;0;1;2;1;1;1;1;2;1;1;1;1;1;0;0;0;1;0;2;1;0;0;1;0;1;0;0;1;1;0;0;0;0;0;0;0;1;0;2;3;0;0;0;1;0;0;0;0;0;0;0;1;0;0;0;0;0;0;0;0;0;0;0;1;0;0;0;0;1;0;0;1;0;0;0;0;0;0;0;0;0;0;1
ZNF114_ZNF114.MEME.bed	0.24334600760456274	128	526	26825	2;5;2;0;3;0;1;2;1;3;0;0;4;1;1;1;1;2;2;3;2;3;4;2;2;1;4;2;3;2;6;2;0;4;3;4;2;3;4;4;4;2;4;4;5;3;4;4;2;3;5;2;4;2;4;4;4;5;4;6;4;7;10;5;7;11;6;8;5;7;10;12;8;6;10;8;10;15;8;3;9;2;9;3;7;3;4;6;4;3;6;2;3;6;0;5;7;5;1;3;6;4;2;3;2;3;3;6;1;2;2;3;1;2;1;4;2;5;1;1;3;1;3;3;0;2;6;3;4;4;3;1;0;1;3;1;3;1;0;1;3;3;2;1;0;0;1;1;2;1
ATF7_M05568_1.94d.bed	0.24242424242424243	24	99	18659	1;0;0;1;0;0;1;0;0;0;0;0;0;0;0;0;0;0;0;0;0;0;0;0;0;1;0;0;0;0;0;0;2;0;1;0;0;0;0;0;0;0;2;0;0;1;0;0;1;0;2;0;2;1;0;1;0;0;4;3;1;4;1;0;1;4;2;2;2;1;1;2;0;0;2;0;0;4;0;2;0;3;0;2;0;4;0;4;2;0;2;2;2;2;1;2;1;2;2;0;0;0;0;2;0;0;0;0;0;0;0;0;0;1;0;0;2;2;0;0;2;0;0;0;0;0;0;0;0;0;0;1;0;0;0;0;0;2;0;0;0;0;0;0;0;0;0;0;0;2
ETS1_M08647_1.94d.bed	0.2422360248447205	39	161	22322	2;2;0;0;0;0;0;2;0;0;0;0;2;0;0;0;1;4;0;0;0;0;0;0;2;0;4;0;0;0;0;1;2;0;0;0;0;0;2;2;0;0;0;0;2;0;0;0;1;4;0;4;2;6;4;2;0;2;0;2;2;0;0;4;2;3;2;0;4;2;5;2;0;0;2;0;0;2;6;2;7;4;2;0;2;4;2;0;2;2;0;2;0;2;0;3;4;0;4;0;4;0;0;0;0;2;0;0;2;4;0;2;0;0;0;0;0;2;0;0;0;0;0;2;0;0;0;0;0;0;0;1;0;0;0;0;0;0;2;0;0;0;0;2;0;0;2;0;0;2
IRF7_M08839_1.94d.bed	0.24193548387096775	15	62	17873	1;0;0;0;1;1;0;0;0;0;0;0;0;0;0;0;0;0;0;1;1;0;0;0;0;0;0;1;1;1;2;0;2;0;0;0;0;1;0;0;0;0;1;0;0;0;0;0;1;1;0;0;1;0;1;2;1;0;0;0;1;2;1;2;1;0;2;0;1;4;0;3;1;0;1;0;0;1;0;0;0;1;0;0;1;0;0;0;1;1;0;0;1;1;1;0;0;0;0;0;0;1;1;1;2;0;0;1;0;0;0;0;0;1;0;0;0;0;0;0;1;0;0;0;0;0;0;0;1;0;0;0;0;0;1;0;0;1;0;0;0;0;0;0;0;0;0;1;0;1
SP1_M06128_1.94d.bed	0.24145131819368312	1850	7662	148920	17;20;12;14;11;21;22;15;13;19;17;18;20;23;24;24;26;27;31;28;26;27;20;23;19;22;32;30;30;35;24;15;26;40;32;35;33;38;33;54;42;34;42;47;60;56;55;53;42;57;67;73;84;72;83;77;86;94;99;91;102;110;126;106;119;136;128;134;135;117;126;110;117;83;127;110;98;111;134;145;132;126;118;115;116;102;101;95;117;95;80;86;91;79;59;59;56;65;48;57;42;43;57;31;53;39;35;36;34;34;36;24;25;29;25;18;23;16;27;22;34;21;29;22;1…
BACH1_M09446_1.94d.bed	0.2413793103448276	7	29	18309	1;0;0;0;0;0;0;0;0;0;0;0;0;0;0;0;0;0;0;0;0;0;0;0;0;0;0;0;0;0;0;0;1;0;0;0;0;0;0;0;0;0;0;0;0;2;0;0;0;0;0;0;0;0;0;1;0;0;0;0;2;0;1;1;0;0;1;2;0;1;0;0;0;0;2;1;0;0;0;0;0;0;2;0;0;0;0;0;0;0;0;0;0;0;0;0;0;0;0;0;0;0;0;0;0;1;0;0;0;0;0;0;0;0;2;0;0;0;0;0;0;0;0;0;1;1;0;1;0;0;0;1;0;0;0;0;0;0;0;0;0;0;0;0;2;0;0;0;0;1
PAX1_M09051_1.94d.bed	0.24083769633507854	46	191	22456	2;0;1;0;1;2;0;2;0;1;0;1;0;0;1;0;0;0;0;2;1;2;2;1;1;1;0;1;1;3;0;2;0;2;0;0;0;2;2;2;2;1;1;1;0;3;2;0;4;1;3;4;0;1;3;3;0;3;2;1;2;4;3;0;1;2;5;1;0;1;6;3;1;2;8;6;4;1;1;1;1;3;1;3;4;3;1;4;1;2;2;2;0;2;3;0;2;1;0;2;1;0;0;0;1;1;1;1;0;0;2;1;1;1;1;0;2;1;0;0;1;0;1;0;0;1;1;1;1;1;0;0;1;2;0;0;1;0;1;1;0;0;0;0;0;0;1;0;1;1
ETV2_M05696_1.94d.bed	0.24	6	25	17557	1;0;0;0;0;0;0;0;0;0;0;0;0;1;1;0;0;0;0;1;0;0;0;0;0;0;0;0;0;0;0;0;0;0;0;0;0;0;0;0;0;0;0;0;1;0;0;0;0;0;0;0;0;0;0;0;0;0;0;0;0;0;0;0;0;0;0;1;0;0;0;0;0;0;0;0;0;0;3;0;1;0;1;0;1;1;0;1;0;0;0;0;1;0;0;0;0;1;0;1;0;0;0;0;0;0;0;0;0;0;0;1;0;0;0;0;0;1;1;1;0;0;0;0;0;0;1;0;0;0;0;0;0;0;0;0;0;0;0;0;0;0;0;0;0;0;0;0;1;1
IRF1_M08823_1.94d.bed	0.23880597014925373	16	67	18602	1;1;0;0;0;0;0;0;0;0;0;0;0;0;1;1;0;0;0;1;0;0;0;1;1;0;1;0;1;0;0;0;0;1;0;0;0;0;0;1;0;0;0;2;0;3;0;0;0;2;2;0;3;2;0;0;0;2;2;0;1;1;0;1;1;2;0;2;1;3;0;0;1;0;2;0;0;1;0;1;0;1;2;0;0;0;0;1;0;0;1;1;1;0;1;0;0;1;0;1;0;0;1;0;0;1;0;0;0;0;0;0;1;0;0;0;0;0;0;0;0;0;0;1;1;0;0;0;1;0;0;0;0;0;0;0;0;1;0;0;0;0;0;0;0;0;0;1;0;2
ZNF143_M06241_1.94d.bed	0.23868312757201646	58	243	34939	3;1;0;3;2;0;0;2;1;2;1;0;1;1;3;1;1;1;2;1;0;1;1;3;1;3;0;0;0;0;4;0;1;1;1;0;1;0;1;0;0;0;1;1;3;1;2;2;1;2;0;3;4;3;1;2;0;1;5;0;2;6;4;1;3;3;4;2;6;2;4;1;3;5;7;3;7;2;2;3;1;4;3;2;6;5;0;2;2;1;2;1;2;1;0;0;3;0;2;1;1;0;0;1;2;1;0;2;3;2;0;0;0;2;2;3;2;1;0;0;1;3;1;1;0;1;0;3;2;2;1;1;1;1;1;2;3;0;1;1;1;1;0;2;0;0;0;1;1;4
PAX2_M09043_1.94d.bed	0.23845007451564829	160	671	28428	3;3;1;0;1;1;3;4;1;3;0;0;0;2;1;1;2;0;0;0;0;3;5;2;3;1;4;1;3;6;3;2;2;3;5;3;4;1;8;6;3;2;8;4;3;5;9;4;7;11;8;6;8;6;5;9;7;7;9;12;17;13;7;9;5;8;12;14;6;3;6;8;4;10;6;21;10;10;11;12;9;16;11;6;5;11;10;8;9;6;5;7;5;6;7;8;6;3;5;6;3;1;4;8;2;7;6;1;2;1;5;4;3;6;2;3;2;3;2;2;2;1;3;2;1;0;1;4;3;0;0;2;1;1;0;3;2;2;0;0;0;2;0;0;2;1;2;1;0;2
NFYA_M06672_1.94d.bed	0.23809523809523808	130	546	36485	4;3;2;1;1;3;3;4;2;1;0;0;4;1;6;1;1;1;1;3;0;2;1;1;3;3;1;0;1;1;1;2;0;3;2;0;2;3;2;2;2;3;2;4;2;3;0;10;2;2;4;4;8;6;2;13;7;4;4;5;10;14;12;7;6;15;8;12;7;13;5;6;5;6;3;13;6;9;8;7;10;10;15;10;4;6;10;8;5;4;5;5;2;6;5;3;5;6;4;5;1;3;2;0;3;2;4;4;0;2;2;1;2;0;4;3;2;1;2;0;1;1;2;4;0;2;2;2;0;3;1;1;2;3;5;1;1;1;2;2;1;1;1;3;1;0;0;3;1;1
ZNF76_M10350_1.94d.bed	0.23787878787878788	628	2640	89942	10;6;7;11;2;5;11;5;4;15;13;8;8;9;8;9;5;7;4;8;4;5;10;9;7;12;12;14;13;14;11;16;10;13;10;17;10;16;9;20;9;17;16;18;13;19;15;20;15;17;25;25;28;15;26;29;23;33;32;28;34;33;41;44;42;46;37;49;42;35;46;35;33;35;35;40;36;48;42;40;38;41;32;36;42;32;44;36;32;34;26;29;32;24;19;27;21;10;16;12;20;15;15;17;12;15;13;9;19;12;15;18;7;5;14;7;11;2;7;7;6;10;6;9;12;7;7;10;5;7;10;8;4;8;7;11;3;4;4;6;6;7;7;8;6;11;7;3;8;6
KLF1_M08867_1.94d.bed	0.23781902552204176	205	862	43223	5;2;2;2;3;5;4;5;0;2;3;5;3;5;0;4;0;8;4;2;3;0;3;0;1;1;8;5;2;1;4;3;3;3;7;5;7;3;5;9;4;7;4;4;3;4;7;8;5;7;7;11;8;5;7;16;5;9;6;8;8;9;7;10;21;13;8;11;18;18;15;9;17;11;6;12;7;13;16;16;8;16;12;20;12;13;15;12;7;11;7;7;8;5;10;3;9;6;5;4;3;5;4;2;5;5;6;4;2;2;4;4;6;2;2;3;6;2;1;6;6;8;2;5;5;2;2;3;4;6;0;1;5;2;3;2;4;1;2;3;1;0;2;3;0;1;1;1;2;3
ZBTB7A_M06235_1.94d.bed	0.23754789272030652	62	261	20439	1;0;0;1;2;1;0;0;1;1;0;0;0;1;1;1;0;1;2;0;2;2;3;1;2;1;2;4;0;0;0;0;1;1;1;2;1;2;1;0;2;0;0;2;3;4;0;1;1;2;2;2;2;6;3;3;0;5;2;3;2;2;2;1;4;4;7;1;3;2;6;3;0;3;8;3;5;4;1;6;4;2;5;5;4;2;3;5;2;1;5;2;3;4;3;2;1;2;1;3;1;3;0;1;0;3;4;1;0;3;2;1;1;1;3;0;0;1;3;1;0;1;1;2;0;2;3;1;0;1;1;1;0;0;1;1;0;0;0;0;0;1;1;1;1;0;1;0;2;1
SP1_M09181_1.94d.bed	0.23722780569514237	1133	4776	87953	10;11;11;8;10;12;11;10;7;11;14;15;9;20;12;14;13;18;18;13;18;15;17;16;13;14;19;18;18;25;12;10;15;15;23;28;19;32;28;37;28;37;29;22;28;36;42;33;31;42;38;47;51;37;54;58;54;52;59;48;60;52;78;69;76;81;90;83;86;81;63;88;65;52;86;61;55;65;83;68;89;72;76;74;73;58;73;58;65;49;47;53;53;43;36;35;40;39;34;45;28;34;31;24;23;25;20;22;23;21;19;13;18;21;14;14;15;8;18;23;29;20;23;20;12;11;14;17;11;8;11;11;9;13;8;9…
ZNF486_ZNF486.MEME.bed	0.237012987012987	146	616	24915	3;3;1;0;0;4;1;0;0;1;1;2;0;4;3;0;3;1;4;4;3;2;4;2;3;2;2;4;2;2;2;2;0;7;3;5;3;4;2;6;2;5;5;3;4;6;4;5;4;9;3;6;9;1;4;13;6;5;5;9;7;9;7;11;7;5;9;5;8;9;6;12;7;11;14;10;8;10;9;7;10;8;13;9;10;5;9;5;5;4;12;5;8;3;6;4;4;6;5;2;6;1;6;3;2;3;2;0;3;5;3;5;1;3;2;2;1;2;1;3;2;3;2;0;1;5;2;1;1;2;5;1;2;3;1;2;1;1;3;1;5;2;1;2;2;0;1;1;0;1
HLF_M05791_1.94d.bed	0.23529411764705882	4	17	17030	1;0;0;0;0;0;0;0;0;0;0;0;0;0;0;0;0;0;0;0;0;0;0;0;0;0;0;1;0;0;0;0;0;0;0;0;0;0;0;0;0;0;0;0;2;0;0;0;0;0;0;0;0;0;0;0;0;0;0;0;0;0;0;0;0;0;0;0;0;0;0;0;0;0;0;0;0;1;0;0;0;0;2;0;0;0;2;0;0;0;0;0;1;0;0;0;0;0;0;0;0;0;0;1;0;0;0;0;0;0;0;1;0;0;0;1;0;0;0;0;0;0;0;0;0;0;0;0;0;0;0;0;0;0;0;0;0;0;1;0;0;0;0;0;1;0;0;0;0;1
NFIL3_M05938_1.94d.bed	0.23529411764705882	4	17	18121	1;0;0;0;0;1;0;0;0;0;0;0;0;0;0;0;0;0;0;0;0;0;0;0;0;0;0;0;1;0;1;0;0;0;0;0;0;0;0;0;0;0;0;0;0;1;0;1;0;0;0;0;0;0;0;0;0;0;0;0;0;0;0;0;0;0;0;0;0;0;1;0;0;0;0;0;0;1;1;0;0;0;0;0;0;0;0;1;0;0;1;0;0;1;0;0;0;0;0;0;0;0;0;0;0;1;0;0;0;0;0;0;0;0;0;0;0;0;0;0;0;0;0;0;0;0;0;0;0;0;0;0;0;0;0;0;0;0;0;0;1;0;0;0;0;0;0;0;1;1
ZNF555_ZNF555.MEME.bed	0.23500206868018203	568	2417	93947	6;4;6;5;7;9;5;11;11;11;12;9;7;9;7;9;8;15;8;8;11;10;11;10;10;8;11;9;10;10;8;12;11;12;10;11;9;13;17;6;17;9;15;17;25;15;17;20;15;19;20;25;26;23;30;25;26;26;36;42;27;25;35;29;36;27;35;19;29;29;29;37;28;47;38;40;56;38;40;30;34;22;34;38;42;27;30;34;28;23;24;25;12;20;13;20;25;16;16;13;19;12;11;4;12;20;20;18;12;22;10;8;9;13;6;11;9;13;4;3;8;11;15;10;5;8;7;7;5;5;1;12;4;3;10;5;5;2;8;5;6;4;3;9;10;1;2;8;0;7
IRF4_M08843_1.94d.bed	0.2345679012345679	19	81	21063	1;0;0;0;0;0;0;0;0;0;1;0;1;0;0;0;0;0;0;0;1;0;1;0;1;0;0;0;0;1;0;1;0;1;1;1;0;1;0;1;0;0;1;1;0;0;0;0;0;0;0;0;2;0;0;0;2;1;1;1;0;0;0;3;2;1;1;0;1;2;0;4;1;1;3;1;2;1;1;1;0;0;0;1;0;2;3;0;1;1;0;2;1;0;1;1;1;1;1;0;0;0;0;1;0;1;1;0;0;0;1;0;0;0;0;0;1;0;1;1;0;0;0;0;1;0;0;1;1;0;1;0;0;2;0;1;0;0;1;0;0;0;1;0;0;0;0;0;0;1
ZNF441_ZNF441.RCADE.bed	0.2340013821700069	1693	7235	203831	21;18;22;22;24;23;16;19;21;16;22;29;18;35;21;25;24;28;30;22;26;24;24;27;26;27;29;28;37;38;26;31;23;39;31;36;38;42;45;49;36;40;47;37;54;55;48;61;45;42;47;62;55;69;76;60;65;77;74;89;80;101;122;105;121;107;112;111;128;115;109;97;114;83;88;98;87;112;127;130;121;119;117;108;103;87;84;81;89;78;83;71;81;64;72;61;65;48;46;69;35;34;46;32;41;38;45;37;34;31;32;24;31;21;20;22;27;29;18;23;23;18;23;30;24;15;20…
HSF5_M09724_1.94d.bed	0.23376623376623376	18	77	18195	1;0;2;0;0;3;3;0;0;0;2;0;0;0;0;0;0;0;0;0;0;0;0;1;1;0;1;0;0;0;0;0;0;0;0;0;0;1;1;0;1;1;1;1;0;0;1;3;0;2;1;1;0;0;0;0;0;0;0;1;0;0;1;0;1;0;1;2;0;0;0;0;0;2;2;2;2;2;1;0;1;1;0;1;2;0;0;1;2;1;0;0;0;0;0;1;0;1;2;0;1;0;0;0;0;1;0;1;0;2;0;0;1;0;0;0;1;0;0;0;0;0;0;0;0;0;0;0;0;0;0;0;0;0;0;1;0;1;1;0;2;0;2;1;0;1;0;0;0;2
EGR2_M05643_1.94d.bed	0.23375706214689265	331	1416	30213	3;2;4;3;2;4;2;5;3;2;2;2;5;6;1;3;4;4;2;4;5;4;1;2;5;6;4;7;5;7;6;5;4;9;4;2;6;14;7;12;7;7;12;8;14;8;7;10;12;4;10;17;10;6;17;23;21;15;22;15;22;20;19;28;24;20;20;29;34;17;17;17;20;10;15;23;13;23;23;21;24;26;27;19;18;13;27;21;25;13;11;15;15;12;15;7;9;15;15;16;10;6;6;10;8;7;7;7;8;10;9;7;2;7;11;9;2;5;7;6;6;2;0;5;2;3;3;3;6;6;5;3;2;2;3;8;3;4;3;1;2;1;3;0;3;1;2;3;1;4
ARNT_M08470_1.94d.bed	0.2336448598130841	25	107	19858	1;0;0;0;1;1;0;0;0;0;0;3;1;0;0;0;0;0;0;0;0;2;0;0;1;0;0;1;0;0;0;0;1;0;0;2;2;2;1;2;0;1;2;4;2;1;1;0;1;1;0;1;0;0;0;3;0;1;2;2;0;1;0;1;0;5;0;3;2;4;2;1;0;3;1;0;1;2;2;1;1;2;1;0;1;0;1;2;1;2;3;2;0;0;1;0;1;0;0;1;1;0;0;0;0;0;1;1;0;2;0;0;0;0;0;0;0;0;0;0;0;0;1;1;0;1;0;0;0;0;1;2;1;0;0;0;2;0;0;0;0;0;0;0;0;0;0;0;0;1
ARNT_M08469_1.94d.bed	0.2336448598130841	25	107	19858	1;0;0;0;1;1;0;0;0;0;0;3;1;0;0;0;0;0;0;0;0;2;0;0;1;0;0;1;0;0;0;0;1;0;0;2;2;2;1;2;0;1;2;4;2;1;1;0;1;1;0;1;0;0;0;3;0;1;2;2;0;1;0;1;0;5;0;3;2;4;2;1;0;3;1;0;1;2;2;1;1;2;1;0;1;0;1;2;1;2;3;2;0;0;1;0;1;0;0;1;1;0;0;0;0;0;1;1;0;2;0;0;0;0;0;0;0;0;0;0;0;0;1;1;0;1;0;0;0;0;1;2;1;0;0;0;2;0;0;0;0;0;0;0;0;0;0;0;0;1
ZNF501_M09375_1.94d.bed	0.233201581027668	59	253	17570	2;0;1;0;0;0;3;0;1;2;2;0;2;0;2;1;0;0;0;1;2;2;0;2;0;0;1;1;1;2;1;1;0;1;0;1;2;1;1;1;4;1;0;2;3;1;2;3;2;1;5;0;2;4;5;5;1;2;4;1;3;3;2;2;3;3;5;2;6;2;7;5;5;3;2;5;5;4;2;0;4;2;1;0;1;1;5;4;3;4;4;3;1;3;2;0;2;4;1;2;3;3;3;2;1;0;2;1;2;4;1;3;1;2;1;1;0;0;1;3;1;1;0;0;0;0;1;0;1;0;0;0;1;1;0;0;1;3;1;0;0;1;1;0;0;0;1;0;2;1
ZNF454_M10047_1.94d.bed	0.23278116826503922	267	1147	32682	5;5;4;0;0;1;2;5;6;2;0;4;2;9;5;0;6;2;4;3;7;2;7;2;0;10;3;4;4;0;6;8;8;3;9;9;3;4;7;1;6;1;11;4;13;12;9;7;7;6;5;14;19;9;21;12;7;4;10;12;19;10;8;13;16;17;17;17;17;14;21;7;23;34;26;5;9;17;12;24;15;18;7;19;17;17;16;23;15;10;14;9;8;11;8;12;15;6;9;6;16;6;4;8;11;6;2;6;9;9;4;6;10;1;8;2;2;4;0;6;2;6;2;4;2;4;7;2;2;4;0;4;2;4;0;2;4;2;2;7;4;3;2;0;7;3;4;2;4;3
ATF6_M09435_1.94d.bed	0.2318840579710145	16	69	20029	1;1;0;0;0;0;0;0;0;1;0;0;0;0;1;1;2;0;0;0;0;0;0;0;0;1;0;0;0;0;0;0;0;0;0;0;0;1;0;0;1;0;1;0;0;0;3;0;0;0;0;0;0;0;1;0;1;1;0;2;1;1;2;2;2;3;1;1;1;1;0;0;0;1;3;0;1;2;0;1;1;0;1;0;1;0;0;0;1;2;0;1;2;0;0;0;0;1;1;1;0;1;0;0;1;0;0;1;1;0;1;1;0;0;0;0;0;0;1;0;0;0;0;0;1;0;1;0;0;0;0;0;1;0;0;0;0;1;1;0;0;0;0;0;1;0;0;0;0;1
NR2C1_M09871_1.94d.bed	0.23115577889447236	46	199	23950	2;2;2;0;2;0;4;0;0;0;2;1;0;2;0;1;1;0;0;0;0;0;0;0;0;2;3;0;1;1;1;0;0;1;0;3;0;0;2;0;1;1;1;2;2;0;0;3;3;2;2;2;0;3;0;1;2;3;0;1;1;3;1;2;3;0;0;1;2;2;7;2;3;1;3;7;5;4;1;3;1;0;3;1;2;1;2;1;1;4;0;0;0;6;1;1;2;0;2;0;2;3;0;3;2;2;4;2;3;0;3;1;0;1;4;2;0;0;0;0;0;0;3;0;0;1;0;0;0;1;0;3;0;0;0;0;0;0;2;0;0;3;0;6;1;3;0;0;0;2
HOXA10_M09699_1.94d.bed	0.23076923076923078	3	13	16703	1;0;0;0;0;0;0;0;0;0;0;0;0;0;0;0;0;0;0;0;0;0;1;0;0;0;0;0;0;0;0;0;0;0;0;0;0;2;0;0;0;0;0;0;0;0;1;0;0;1;0;0;0;1;0;0;0;0;0;0;0;0;0;0;0;0;0;0;0;0;0;0;0;0;0;0;0;0;0;0;2;0;0;0;0;0;0;0;0;0;0;0;0;0;0;1;0;0;0;0;0;0;0;0;0;0;0;0;0;0;1;0;0;0;0;0;0;0;0;0;0;0;0;0;0;0;0;0;0;0;0;0;0;0;0;0;0;0;0;0;0;0;0;0;0;0;0;0;0;1
HOXA9_M05806_1.94d.bed	0.23076923076923078	3	13	16753	1;0;0;0;0;0;0;0;0;0;0;0;0;0;0;0;0;0;0;0;0;0;1;0;0;0;0;0;0;0;0;0;0;0;0;0;0;2;0;0;0;0;0;0;0;0;1;0;0;1;0;0;0;1;0;0;0;0;0;0;0;0;0;0;0;0;0;0;0;0;0;0;0;0;0;0;0;0;0;0;2;0;0;0;0;0;0;0;0;0;0;0;0;0;0;1;0;0;0;0;0;0;0;0;0;0;0;0;0;0;1;0;0;0;0;0;0;0;0;0;0;0;0;0;0;0;0;0;0;0;0;0;0;0;0;0;0;0;0;0;0;0;0;0;0;0;0;0;0;1
HOXC11_M05822_1.94d.bed	0.23076923076923078	3	13	16703	1;0;0;0;0;0;0;0;0;0;0;0;0;0;0;0;0;0;0;0;0;0;1;0;0;0;0;0;0;0;0;0;0;0;0;0;0;2;0;0;0;0;0;0;0;0;1;0;0;1;0;0;0;1;0;0;0;0;0;0;0;0;0;0;0;0;0;0;0;0;0;0;0;0;0;0;0;0;0;0;2;0;0;0;0;0;0;0;0;0;0;0;0;0;0;1;0;0;0;0;0;0;0;0;0;0;0;0;0;0;1;0;0;0;0;0;0;0;0;0;0;0;0;0;0;0;0;0;0;0;0;0;0;0;0;0;0;0;0;0;0;0;0;0;0;0;0;0;0;1
HOXD12_M05834_1.94d.bed	0.23076923076923078	3	13	16703	1;0;0;0;0;0;0;0;0;0;0;0;0;0;0;0;0;0;0;0;0;0;1;0;0;0;0;0;0;0;0;0;0;0;0;0;0;2;0;0;0;0;0;0;0;0;1;0;0;1;0;0;0;1;0;0;0;0;0;0;0;0;0;0;0;0;0;0;0;0;0;0;0;0;0;0;0;0;0;0;2;0;0;0;0;0;0;0;0;0;0;0;0;0;0;1;0;0;0;0;0;0;0;0;0;0;0;0;0;0;1;0;0;0;0;0;0;0;0;0;0;0;0;0;0;0;0;0;0;0;0;0;0;0;0;0;0;0;0;0;0;0;0;0;0;0;0;0;0;1
MYCL_M07013_1.94d.bed	0.23076923076923078	63	273	30280	2;1;1;0;3;2;2;0;2;1;1;2;1;3;0;1;0;0;1;3;2;0;2;1;2;3;1;1;0;4;1;2;1;1;2;1;0;2;4;3;2;2;3;0;2;0;1;1;1;1;0;4;2;2;1;2;2;4;1;1;0;0;2;3;3;2;2;7;2;6;2;4;4;3;4;3;1;7;2;7;10;2;5;0;4;5;1;3;6;1;2;2;0;1;0;2;2;4;2;0;2;2;1;0;0;1;3;3;1;1;1;2;3;0;1;1;1;2;1;4;2;0;0;3;1;0;2;3;0;0;2;1;2;0;1;1;2;3;0;2;0;1;2;0;1;0;0;1;1;4
HOXC12_M05827_1.94d.bed	0.23076923076923078	3	13	16703	1;0;0;0;0;0;0;0;0;0;0;0;0;0;0;0;0;0;0;0;0;0;1;0;0;0;0;0;0;0;0;0;0;0;0;0;0;2;0;0;0;0;0;0;0;0;1;0;0;1;0;0;0;1;0;0;0;0;0;0;0;0;0;0;0;0;0;0;0;0;0;0;0;0;0;0;0;0;0;0;2;0;0;0;0;0;0;0;0;0;0;0;0;0;0;1;0;0;0;0;0;0;0;0;0;0;0;0;0;0;1;0;0;0;0;0;0;0;0;0;0;0;0;0;0;0;0;0;0;0;0;0;0;0;0;0;0;0;0;0;0;0;0;0;0;0;0;0;0;1
HOXA10_M09613_1.94d.bed	0.23076923076923078	3	13	16703	1;0;0;0;0;0;0;0;0;0;0;0;0;0;0;0;0;0;0;0;0;0;1;0;0;0;0;0;0;0;0;0;0;0;0;0;0;2;0;0;0;0;0;0;0;0;1;0;0;1;0;0;0;1;0;0;0;0;0;0;0;0;0;0;0;0;0;0;0;0;0;0;0;0;0;0;0;0;0;0;2;0;0;0;0;0;0;0;0;0;0;0;0;0;0;1;0;0;0;0;0;0;0;0;0;0;0;0;0;0;1;0;0;0;0;0;0;0;0;0;0;0;0;0;0;0;0;0;0;0;0;0;0;0;0;0;0;0;0;0;0;0;0;0;0;0;0;0;0;1
MBD2_M06638_1.94d.bed	0.23051037577117217	411	1783	29517	5;5;2;2;5;4;4;3;1;3;3;4;5;4;6;4;4;7;8;4;8;5;9;8;3;5;5;7;5;7;11;8;12;15;14;11;11;8;12;11;11;10;10;14;14;12;14;21;14;13;11;23;19;18;21;19;21;10;20;25;15;25;14;29;30;23;23;19;24;29;31;27;23;27;20;27;27;29;27;29;25;25;32;24;28;19;21;21;25;27;13;14;26;21;22;17;13;20;11;15;16;12;18;6;12;8;18;6;14;9;8;4;10;4;8;5;6;3;4;6;7;6;3;7;2;6;6;7;3;7;3;4;3;0;5;2;4;2;2;3;0;5;2;2;8;6;1;0;1;3
ZNF17_ZNF17.RCADE.bed	0.23037857802400738	499	2166	92380	9;7;6;5;5;7;12;7;8;11;10;9;10;10;8;8;7;8;15;9;8;11;7;10;12;11;10;7;11;4;10;9;13;12;12;11;13;14;11;11;20;12;17;13;22;15;12;19;14;15;21;19;19;14;21;24;15;16;23;18;31;20;23;24;23;25;29;32;30;31;28;31;28;41;22;35;25;39;33;31;38;24;20;25;24;27;22;30;21;24;22;17;14;25;11;12;18;15;14;8;15;13;12;18;11;11;8;10;12;14;18;10;15;13;10;10;9;7;13;11;16;15;4;5;7;14;4;8;8;4;12;8;6;4;6;6;6;5;4;3;10;7;7;4;8;4;8;4;5…
KLF16_M05868_1.94d.bed	0.23013447432762837	1506	6544	119066	17;15;14;15;9;23;10;18;15;14;17;15;17;19;15;20;22;28;25;18;25;22;27;15;19;19;29;20;23;28;28;13;28;31;27;23;26;44;38;47;42;40;30;35;45;40;49;44;47;52;54;69;60;52;76;72;82;86;92;83;92;87;105;87;100;113;110;103;108;106;98;90;99;63;100;89;75;102;109;112;107;113;90;97;93;78;100;81;89;72;67;74;78;58;62;48;49;56;45;58;44;40;41;25;40;32;27;34;37;29;30;19;19;23;34;24;19;21;21;27;25;21;21;21;17;17;14;19;18…
PBX3_M06715_1.94d.bed	0.22879177377892032	89	389	35330	4;2;0;1;0;2;1;5;2;2;1;1;0;2;1;1;0;0;1;2;1;1;1;1;1;1;1;1;0;1;2;3;1;3;0;1;3;0;3;1;2;0;1;1;1;1;1;4;0;3;3;2;2;5;0;7;6;5;4;7;8;6;8;6;2;7;8;4;8;7;3;3;8;2;1;5;6;2;7;6;9;7;6;8;9;3;2;6;9;3;4;4;3;4;5;4;1;3;3;3;3;2;3;4;1;3;0;1;1;2;1;3;2;2;0;1;4;1;2;2;1;1;1;2;1;1;0;0;2;1;0;0;1;1;2;1;3;3;0;0;2;0;2;1;2;1;4;1;0;4
EGR1_M08604_1.94d.bed	0.22874058127018299	425	1858	36686	3;2;4;5;4;6;4;5;6;1;3;5;7;8;2;6;5;6;2;7;9;5;6;4;9;4;6;10;10;8;8;5;5;9;9;1;12;15;6;15;13;8;14;10;12;11;9;16;10;8;11;23;15;13;22;28;28;21;24;20;25;26;30;30;28;26;25;34;43;20;24;27;22;15;20;29;17;24;33;25;40;30;31;25;21;17;30;21;33;16;20;29;21;15;17;12;12;22;20;15;14;11;10;12;8;7;10;10;12;13;11;8;5;11;13;10;6;10;6;9;7;3;5;7;1;4;5;3;8;6;7;3;4;4;5;9;6;5;4;1;2;5;3;1;3;4;4;2;2;5
IRX2_M05856_1.94d.bed	0.22857142857142856	8	35	23251	1;1;0;1;0;0;0;1;0;0;0;0;0;0;0;1;0;0;0;0;0;0;0;0;0;0;0;0;0;0;0;0;0;1;0;0;0;0;0;1;0;0;1;0;0;0;0;0;0;0;0;0;0;0;0;0;0;0;0;1;0;0;0;0;0;0;0;0;0;2;1;0;1;0;0;0;0;0;2;1;0;0;0;0;0;0;0;0;0;1;1;0;0;0;0;0;0;0;1;0;0;0;0;0;0;0;0;0;0;0;0;0;0;0;1;0;0;2;0;0;0;1;1;0;0;0;1;0;0;0;2;0;0;0;2;1;0;0;1;1;0;0;0;0;0;0;0;0;0;2
NFE2_M08957_1.94d.bed	0.22839506172839505	37	162	24835	2;0;0;1;1;1;2;0;2;0;0;1;0;0;0;3;0;3;2;0;0;0;1;1;0;0;1;0;0;2;0;1;1;1;0;6;0;2;0;0;0;0;0;0;1;0;1;0;1;2;0;1;3;0;5;3;0;0;0;0;2;0;5;1;2;4;0;3;1;3;4;2;4;1;3;0;1;4;3;3;0;4;2;7;6;0;4;3;3;2;0;0;1;0;1;0;0;0;1;0;0;1;0;0;0;1;0;1;2;0;0;0;0;0;0;0;0;0;0;3;0;0;1;0;0;1;0;6;1;2;0;0;3;0;0;1;0;0;0;0;1;0;3;0;1;0;0;1;0;1
NFYC_M06674_1.94d.bed	0.22796934865900384	119	522	34166	3;2;2;1;1;2;4;3;3;1;1;3;2;3;1;1;1;1;1;2;0;0;1;3;2;5;1;0;1;1;5;3;1;1;3;1;1;2;1;3;1;3;3;5;2;4;3;5;2;4;4;1;6;5;2;12;10;6;6;8;8;12;9;6;8;14;11;8;10;10;6;11;4;5;6;11;1;7;6;6;7;8;12;5;9;3;6;6;4;9;4;2;3;6;5;4;3;3;4;4;2;1;4;0;5;3;5;4;2;1;4;1;0;1;2;1;2;1;2;0;0;4;1;4;0;1;2;3;1;2;0;2;0;2;2;3;2;2;1;3;1;0;3;2;0;1;1;1;3;2
MITF_M09237_1.94d.bed	0.22695035460992907	32	141	19231	1;0;1;1;2;1;0;0;0;0;0;0;0;0;0;1;0;0;0;1;0;1;0;1;1;0;0;0;0;0;1;2;1;0;2;0;0;0;3;2;0;4;1;0;0;0;1;1;1;0;0;1;2;1;3;4;0;1;2;1;3;4;1;8;0;2;2;3;1;0;3;0;1;4;0;3;1;4;3;2;3;3;0;3;0;3;0;1;2;1;0;4;1;1;2;0;0;1;2;0;1;1;0;1;0;2;0;3;0;2;0;2;0;0;0;1;0;0;0;0;1;0;0;0;1;2;0;0;0;0;1;0;0;0;0;0;1;0;0;0;0;1;0;0;0;1;0;0;0;2
HINFP_M05789_1.94d.bed	0.226590421729807	317	1399	26772	1;6;5;3;3;4;7;7;1;2;4;5;5;2;1;6;3;2;4;4;4;5;5;1;5;3;1;9;11;7;5;6;6;9;3;2;7;6;7;15;12;5;8;16;9;13;16;12;14;9;12;10;18;24;16;11;16;28;20;17;5;10;15;18;15;12;13;24;15;20;23;23;14;17;16;19;19;13;20;28;25;19;21;25;20;16;15;16;27;13;13;15;21;15;14;12;10;9;8;11;9;18;7;5;11;8;7;10;10;11;6;3;7;2;11;8;7;12;8;6;1;4;8;3;2;4;2;3;6;6;3;3;1;6;2;1;2;4;2;2;3;3;1;2;4;3;2;3;2;2
XBP1_M06228_1.94d.bed	0.22535211267605634	16	71	20129	1;0;0;0;0;1;1;0;1;0;0;0;0;0;0;0;0;0;0;0;1;0;2;0;0;0;0;0;0;0;1;1;0;0;0;1;0;0;0;1;1;1;0;0;1;0;1;1;0;0;2;0;0;0;0;0;0;2;1;0;0;1;1;0;0;2;2;2;1;1;0;0;0;0;3;1;3;1;2;0;0;1;0;0;0;1;0;0;2;0;1;1;3;0;1;0;0;1;0;1;0;1;0;1;0;0;1;0;0;0;1;0;0;0;0;0;0;1;0;0;0;0;0;0;1;0;1;0;0;0;1;0;0;1;1;0;0;0;0;0;0;1;0;2;0;0;1;1;0;2
ATOH1_M09558_1.94d.bed	0.22527472527472528	41	182	30215	3;1;2;1;2;3;2;0;2;0;1;0;1;2;0;0;0;0;0;2;3;0;2;0;1;0;1;1;0;1;3;1;0;0;2;0;0;4;0;1;0;2;1;0;0;1;1;1;0;1;2;2;0;3;0;2;1;1;1;2;2;0;2;1;2;0;4;1;1;1;0;3;6;3;1;7;2;1;6;5;0;1;1;2;4;3;1;2;2;0;1;1;3;0;0;1;1;1;0;1;1;0;1;2;0;0;3;0;1;0;3;0;1;2;0;1;0;0;0;0;2;1;0;2;3;0;2;0;0;0;3;0;0;2;2;1;2;0;1;0;0;1;0;1;1;0;2;2;0;2
KLF10_M08868_1.94d.bed	0.22513840475702276	1098	4877	103661	9;14;13;13;12;16;12;13;10;11;17;15;13;19;14;18;14;24;19;12;20;19;16;18;15;18;21;15;16;23;16;12;17;22;25;24;16;31;31;37;34;35;28;25;28;31;44;30;32;35;42;47;48;38;50;57;55;49;59;46;54;51;71;73;70;77;86;88;83;71;59;83;65;48;85;60;56;61;83;62;85;73;72;71;72;59;75;54;70;57;47;56;57;43;40;37;42;40;39;44;27;35;31;28;31;27;25;19;26;18;23;8;19;20;20;18;14;15;17;26;26;17;27;17;11;13;14;19;12;15;17;12;12;12…
NFYB_M06673_1.94d.bed	0.2246376811594203	124	552	36799	3;4;3;1;0;4;2;4;2;2;0;1;3;2;4;1;1;1;0;2;1;1;1;0;3;3;2;0;1;1;2;2;1;3;2;0;2;2;1;2;2;3;3;6;2;4;0;10;1;2;4;3;9;6;2;15;7;4;4;7;9;13;10;8;6;15;9;11;6;13;5;6;4;4;3;12;6;9;7;6;11;11;13;10;3;5;12;10;8;6;4;5;3;7;4;3;5;6;5;6;3;3;2;0;4;2;2;5;0;2;2;1;2;0;4;3;2;1;2;0;1;2;2;4;0;2;2;2;0;1;0;1;2;3;5;2;2;1;2;2;1;1;1;2;1;1;1;2;1;1
KLF11_M08878_1.94d.bed	0.22463471254950157	1645	7323	106407	13;15;16;20;17;25;14;17;14;18;17;12;19;21;16;24;18;34;23;19;29;26;26;21;25;26;30;27;43;27;28;24;33;31;33;35;35;46;45;56;40;39;41;52;65;49;58;61;65;63;58;87;69;66;80;80;81;85;72;74;98;104;126;111;124;112;131;116;127;116;105;101;108;76;100;104;75;97;128;115;126;114;115;102;108;89;106;80;97;74;69;78;83;68;69;54;57;65;60;59;49;45;55;27;51;40;36;44;31;35;31;26;23;36;37;20;27;24;26;24;24;20;24;26;21;16…
EGR1_M05640_1.94d.bed	0.22462941847206386	394	1754	33090	5;2;4;4;1;4;4;4;4;3;3;2;8;8;2;3;5;6;2;6;10;7;5;4;6;5;5;13;9;9;6;6;6;10;7;3;10;16;8;14;11;9;14;9;15;13;11;12;17;6;11;22;16;8;23;21;26;21;24;17;24;25;26;30;32;25;26;32;37;21;21;22;23;11;18;27;17;24;27;21;37;36;30;24;30;12;30;22;27;17;13;22;19;11;21;12;16;23;19;15;14;8;8;9;11;7;8;9;10;12;12;7;6;10;12;8;4;5;6;8;7;2;3;6;1;3;4;3;7;6;7;2;2;3;6;9;4;3;5;2;2;3;4;1;3;2;2;2;1;4
PAX2_M09049_1.94d.bed	0.2242152466367713	50	223	23949	3;1;0;0;0;1;1;0;0;0;0;1;1;0;0;0;0;0;1;0;1;1;0;0;1;1;2;0;0;3;1;0;3;3;3;2;1;1;3;2;1;3;2;0;0;2;2;1;1;5;0;4;2;1;2;1;3;1;5;3;1;3;3;3;1;1;6;2;1;1;1;6;2;3;2;9;1;1;5;3;2;3;6;3;2;3;0;2;0;2;1;4;0;2;5;3;1;4;0;4;1;1;1;1;2;1;5;0;0;1;2;2;0;3;1;1;1;0;0;0;1;1;1;0;0;1;0;0;2;0;0;1;2;0;0;1;2;1;0;0;1;0;0;0;0;3;0;2;0;2
ZNF93_ZNF93.RCADE.bed	0.22367228068247383	8141	36397	603735	84;99;77;86;106;113;104;109;122;99;115;106;119;136;108;87;94;150;125;138;88;113;145;146;132;159;173;160;128;177;148;166;166;148;155;204;208;231;242;259;210;266;245;237;302;344;301;374;334;339;319;369;358;325;403;385;410;449;431;482;452;457;479;493;541;492;497;549;499;532;536;480;472;478;520;441;479;472;515;475;469;385;471;462;439;430;458;416;372;383;401;370;400;356;311;297;303;360;326;257;222;264…
EGR3_M05644_1.94d.bed	0.2231543624161074	399	1788	35740	4;2;4;3;4;5;5;6;3;2;6;1;6;8;2;3;6;5;6;6;7;6;4;2;8;6;5;10;10;10;6;5;5;10;5;4;10;15;8;15;11;8;15;8;18;15;11;11;15;7;14;22;21;13;21;21;29;19;25;18;23;25;29;28;28;26;26;33;37;22;23;22;20;11;18;29;17;23;28;25;37;32;32;25;22;15;30;21;28;16;15;24;20;12;19;12;17;22;16;18;14;8;10;12;9;6;9;10;10;15;12;8;7;10;12;9;5;7;8;6;8;2;5;6;0;3;2;4;6;6;7;5;3;3;4;9;4;2;4;1;2;5;3;3;3;4;2;2;2;4
SP1_M09185_1.94d.bed	0.22303231151615577	1346	6035	102489	12;13;14;10;9;16;13;17;12;16;17;15;11;26;15;18;18;26;20;13;28;20;22;20;18;20;21;22;30;28;23;19;16;26;29;34;23;43;30;42;35;42;39;35;46;44;51;47;44;54;48;62;68;56;68;75;73;69;68;60;73;74;98;88;113;102;109;107;105;101;83;89;76;58;91;71;65;81;107;88;104;83;91;90;96;77;86;75;82;73;59;62;69;49;46;49;45;53;46;51;39;40;41;30;33;40;24;32;38;24;26;16;17;26;19;18;15;19;21;28;32;19;26;19;19;12;16;18;12;10;15…
ZFX_M06848_1.94d.bed	0.22277447412798437	2510	11267	220525	27;30;25;28;30;28;27;32;31;34;25;34;32;29;31;44;43;41;29;28;36;41;57;53;41;48;41;40;51;40;48;51;44;69;53;74;56;58;73;73;69;79;68;72;64;87;98;104;95;94;83;129;126;95;100;124;118;130;125;106;132;148;159;154;157;145;154;169;170;167;165;147;178;154;144;130;131;148;175;180;181;151;148;176;139;144;141;108;116;104;116;108;114;108;96;129;95;83;86;90;87;64;83;69;80;78;58;69;62;58;65;54;54;59;43;44;47;46;2…
SP2_M10360_1.94d.bed	0.2225921521997622	1872	8410	113718	16;13;19;20;16;28;17;17;18;20;25;19;21;20;22;23;22;29;28;27;33;27;29;29;31;27;36;25;47;42;41;30;41;38;39;41;33;59;51;63;57;45;50;66;82;58;66;68;72;68;69;97;89;81;95;86;102;95;99;73;111;112;141;116;137;126;143;148;139;144;113;112;118;93;100;107;92;115;145;132;156;128;131;113;126;102;115;95;115;89;86;88;100;82;75;73;63;70;76;69;53;47;68;33;54;42;31;51;38;46;37;29;29;37;38;26;29;27;30;33;31;23;25;24…
SOX12_M09155_1.94d.bed	0.2222222222222222	2	9	17067	1;0;0;0;0;0;0;0;0;0;0;0;0;0;0;0;0;0;0;0;0;0;0;0;0;0;0;0;0;0;0;0;0;0;0;0;0;0;0;0;0;0;0;0;0;0;0;0;0;0;0;0;0;0;1;0;0;0;0;1;0;0;0;0;0;1;0;0;0;0;0;0;0;0;0;0;0;0;0;0;0;0;0;0;0;0;0;0;0;0;0;0;0;0;0;0;0;0;0;0;0;0;0;0;1;0;0;0;0;0;0;0;0;0;0;1;0;0;0;0;0;0;1;0;0;0;0;0;0;0;0;0;0;0;0;0;0;0;0;0;0;0;0;0;0;0;0;0;0;1
ZBED1_M06233_1.94d.bed	0.2222222222222222	2	9	15575	1;0;0;0;0;0;0;0;0;0;0;0;0;0;0;0;0;0;0;0;0;0;0;0;0;0;0;0;2;0;0;0;0;0;0;0;0;0;0;0;1;0;0;0;0;0;0;0;0;0;0;0;1;0;0;0;0;0;0;0;0;0;0;0;0;0;0;0;0;0;0;0;0;0;0;0;0;0;0;0;0;0;0;2;0;0;0;0;0;0;0;0;0;0;0;0;0;0;0;0;0;0;0;0;0;0;0;0;0;0;0;0;0;0;0;0;0;0;0;0;0;0;0;0;0;0;0;0;0;0;0;0;0;0;0;0;0;0;0;0;0;0;0;0;0;0;0;0;0;1
KLF11_M08872_1.94d.bed	0.2221384122194984	1178	5303	97722	9;15;13;12;11;18;15;15;11;12;17;17;11;18;18;20;19;23;21;12;21;18;21;22;15;15;19;15;17;30;21;18;15;24;26;25;17;37;33;39;31;43;29;27;32;35;46;35;37;51;44;49;51;44;53;63;67;60;63;51;65;54;76;81;79;80;95;88;87;76;63;87;71;55;94;60;63;66;90;66;89;81;80;75;78;70;85;62;73;60;47;63;62;52;48;36;41;41;44;46;35;42;37;29;30;32;25;20;32;21;20;12;22;26;21;16;18;14;17;24;26;18;27;19;17;15;15;18;13;15;16;15;15;1…
TFAP2B_M10001_1.94d.bed	0.2217687074829932	163	735	25013	2;2;2;3;3;0;0;1;3;4;1;5;6;4;1;4;10;1;5;6;5;2;3;2;3;0;7;2;3;2;5;0;4;6;4;6;7;2;2;1;2;9;3;2;6;3;0;10;3;8;6;8;6;9;7;3;8;5;12;10;10;9;17;8;12;7;8;17;2;6;6;11;11;8;18;11;4;9;17;12;17;4;7;10;11;9;15;15;5;8;11;12;5;10;3;0;8;4;2;1;2;7;0;5;3;3;2;4;6;4;2;3;3;4;4;2;2;0;2;2;0;2;2;4;3;4;0;4;0;4;2;0;5;0;0;6;0;0;0;6;4;3;0;1;4;2;5;2;0;2
ZNF792_ZNF792.MEME.bed	0.22104594537370315	5220	23615	258057	40;31;49;47;48;38;54;46;48;72;61;54;66;84;51;82;78;67;71;75;59;78;83;98;87;93;90;100;108;108;105;109;110;125;145;112;136;140;169;163;170;161;136;194;170;180;197;221;204;236;236;230;229;257;236;247;258;274;257;314;339;329;321;325;332;328;363;371;316;350;351;294;314;318;275;304;304;314;319;325;324;332;327;313;345;312;311;286;257;223;257;240;229;235;219;219;196;197;203;202;179;168;171;176;144;141;13…
LIN28A_M08897_1.94d.bed	0.2204724409448819	28	127	16887	1;0;0;0;0;1;0;0;0;0;1;0;0;0;1;0;1;1;0;0;0;0;1;1;0;1;0;0;1;0;0;1;0;3;4;0;2;0;1;1;0;1;1;0;1;2;1;1;0;1;1;1;0;1;3;2;0;0;1;1;0;1;3;2;0;2;0;0;2;1;2;3;1;5;4;0;0;2;1;3;1;2;1;2;3;1;0;0;2;0;1;2;1;2;3;1;2;1;3;4;2;0;0;1;1;0;1;0;0;0;0;0;2;0;1;1;0;1;0;0;3;2;0;0;0;0;0;0;0;0;0;0;0;0;1;1;0;0;1;1;0;0;0;0;0;0;1;1;0;1
IRF4_M05848_1.94d.bed	0.22033898305084745	13	59	19463	1;0;0;1;0;0;0;0;0;0;1;0;0;1;0;2;0;0;0;0;0;0;0;0;1;0;1;0;0;0;1;0;0;0;0;0;1;0;1;0;2;0;1;0;0;0;1;0;0;0;0;0;0;1;0;0;2;0;0;0;2;0;0;1;0;0;0;0;0;1;1;0;1;0;0;2;0;1;0;1;2;2;1;0;1;1;1;0;0;0;1;0;1;2;0;1;1;0;1;0;0;0;1;0;0;0;0;0;0;1;0;2;0;0;1;2;0;1;0;0;0;0;0;0;0;0;0;0;0;1;0;0;0;0;0;0;0;0;0;0;0;2;0;0;1;0;0;1;1;1
SP1_M09183_1.94d.bed	0.21918941273779982	1060	4836	91319	12;13;12;10;8;14;11;16;12;12;15;12;9;17;11;17;16;22;16;11;25;17;21;16;15;17;20;19;20;22;18;14;12;20;25;28;16;34;26;37;28;40;30;26;32;30;43;32;36;43;38;49;49;40;54;57;57;53;58;45;56;55;75;71;84;79;88;81;82;76;60;75;64;45;81;55;47;64;79;67;81;74;70;72;74;60;73;59;63;55;47;53;52;34;43;36;38;40;37;41;31;34;33;23;24;30;20;24;32;19;20;11;15;23;19;18;14;16;19;28;24;19;21;16;18;12;16;19;12;11;13;10;11;11…
CTCF_M05451_1.94d.bed	0.2186842105263158	831	3800	71786	15;8;10;4;6;8;5;12;5;20;15;8;11;11;17;5;15;12;15;6;13;11;9;15;14;12;16;18;8;16;14;15;16;19;13;18;19;23;24;18;27;19;29;22;30;35;28;32;28;32;19;30;42;40;40;42;52;44;35;41;52;58;43;47;80;57;73;56;49;65;43;52;39;48;38;44;45;51;62;69;60;63;61;53;45;52;63;58;45;36;56;43;34;44;31;32;27;36;31;33;32;21;25;19;19;28;17;18;21;21;19;21;20;13;17;16;13;18;9;10;13;12;13;10;12;12;9;10;3;14;9;5;14;9;4;11;8;9;10;10…
ZBTB7B_M06236_1.94d.bed	0.21818181818181817	24	110	17749	1;1;0;0;1;0;0;1;0;0;0;0;0;0;0;1;1;0;0;0;1;0;0;1;1;1;3;1;0;0;1;0;2;0;0;0;0;1;1;1;0;1;1;2;0;1;3;0;0;2;0;3;0;1;1;0;2;2;1;1;0;4;0;0;0;0;2;1;3;2;0;1;1;5;0;0;3;3;0;1;2;3;1;0;0;0;2;2;0;0;1;1;1;0;3;3;0;1;2;1;1;0;0;0;0;2;1;2;0;0;0;2;0;0;0;1;0;0;0;0;1;0;1;1;0;1;0;1;1;0;0;0;1;0;0;1;0;0;0;0;0;0;0;0;1;0;0;0;0;1
ZNF610_M10398_1.94d.bed	0.21729237770193402	191	879	22095	2;1;0;2;3;1;0;3;3;2;2;3;4;2;3;3;2;3;5;2;1;1;2;4;4;2;5;3;1;4;5;3;4;4;3;5;7;5;5;7;4;4;10;4;6;4;11;10;6;10;10;6;12;13;12;12;10;5;8;13;12;13;15;18;11;12;14;12;12;9;8;11;14;15;13;13;13;15;18;8;8;13;14;15;13;17;12;13;10;11;6;12;6;9;6;10;5;4;8;9;4;4;6;2;7;6;4;4;5;5;3;5;1;3;2;4;3;4;3;4;1;3;5;1;4;2;1;1;2;1;2;2;2;2;1;3;2;2;2;1;1;2;1;0;4;0;0;1;0;2
ZNF610_ZNF610.RCADE.bed	0.21729237770193402	191	879	22095	2;1;0;2;3;1;0;3;3;2;2;3;4;2;3;3;2;3;5;2;1;1;2;4;4;2;5;3;1;4;5;3;4;4;3;5;7;5;5;7;4;4;10;4;6;4;11;10;6;10;10;6;12;13;12;12;10;5;8;13;12;13;15;18;11;12;14;12;12;9;8;11;14;15;13;13;13;15;18;8;8;13;14;15;13;17;12;13;10;11;6;12;6;9;6;10;5;4;8;9;4;4;6;2;7;6;4;4;5;5;3;5;1;3;2;4;3;4;3;4;1;3;5;1;4;2;1;1;2;1;2;2;2;2;1;3;2;2;2;1;1;2;1;0;4;0;0;1;0;2
ZNF12_ZNF12.RCADE.bed	0.21677873839257125	677	3123	77900	9;13;5;7;10;13;20;7;11;8;3;12;7;7;10;11;16;11;9;9;7;11;9;10;15;12;16;13;7;21;15;13;19;20;18;20;18;16;22;19;23;21;17;24;26;27;20;28;22;33;24;22;27;34;30;26;44;30;35;48;42;44;39;34;51;49;32;42;38;42;46;42;42;47;37;40;47;44;42;50;48;32;44;42;39;37;45;27;33;33;36;22;28;33;30;28;20;26;29;14;20;21;19;24;21;30;21;18;11;22;18;22;15;6;7;13;6;16;12;6;15;10;10;17;15;7;8;4;7;5;8;5;3;4;12;3;4;10;4;10;9;5;8;12…
HHEX_M01568_1.94d.bed	0.21621621621621623	8	37	17653	1;0;0;0;0;0;0;0;1;1;0;1;0;0;0;1;0;0;0;0;0;0;0;0;0;0;1;0;0;0;0;0;0;0;0;0;1;0;0;0;0;0;0;0;2;1;0;1;2;1;0;0;1;0;0;0;0;1;1;0;2;1;0;0;0;0;1;0;0;0;1;0;1;0;1;0;0;0;3;1;0;0;0;0;0;1;0;0;1;0;0;0;0;0;0;0;0;0;0;0;0;0;0;0;1;0;0;0;0;1;0;0;0;0;0;0;1;0;0;0;0;0;0;0;1;0;0;0;0;0;0;0;0;0;0;0;0;0;1;0;0;0;0;0;0;0;0;0;0;1
HESX1_M05782_1.94d.bed	0.21621621621621623	8	37	20708	1;0;0;0;0;0;0;1;1;0;0;0;0;1;0;0;0;0;0;0;1;0;0;0;0;0;0;0;0;0;0;0;1;1;0;0;0;0;1;0;0;0;2;0;0;0;0;1;0;0;1;0;1;0;0;0;0;1;0;0;0;1;0;0;2;0;0;0;0;0;0;0;0;1;0;1;2;0;0;0;0;0;0;0;0;0;0;0;0;0;0;0;0;0;0;0;0;0;0;0;0;0;0;0;1;0;1;0;0;0;0;1;0;1;0;0;0;1;2;0;0;0;0;1;0;2;0;1;0;0;0;0;0;0;0;0;1;0;0;0;0;0;1;0;0;0;1;0;0;1
MIXL1_M05906_1.94d.bed	0.21621621621621623	8	37	20708	1;0;0;0;0;0;0;1;1;0;0;0;0;1;0;0;0;0;0;0;1;0;0;0;0;0;0;0;0;0;0;0;1;1;0;0;0;0;1;0;0;0;2;0;0;0;0;1;0;0;1;0;1;0;0;0;0;1;0;0;0;1;0;0;2;0;0;0;0;0;0;0;0;1;0;1;2;0;0;0;0;0;0;0;0;0;0;0;0;0;0;0;0;0;0;0;0;0;0;0;0;0;0;0;1;0;1;0;0;0;0;1;0;1;0;0;0;1;2;0;0;0;0;1;0;2;0;1;0;0;0;0;0;0;0;0;1;0;0;0;0;0;1;0;0;0;1;0;0;1
NKX1-1_M01370_1.94d.bed	0.21621621621621623	8	37	20708	1;0;0;0;0;0;0;1;1;0;0;0;0;1;0;0;0;0;0;0;1;0;0;0;0;0;0;0;0;0;0;0;1;1;0;0;0;0;1;0;0;0;2;0;0;0;0;1;0;0;1;0;1;0;0;0;0;1;0;0;0;1;0;0;2;0;0;0;0;0;0;0;0;1;0;1;2;0;0;0;0;0;0;0;0;0;0;0;0;0;0;0;0;0;0;0;0;0;0;0;0;0;0;0;1;0;1;0;0;0;0;1;0;1;0;0;0;1;2;0;0;0;0;1;0;2;0;1;0;0;0;0;0;0;0;0;1;0;0;0;0;0;1;0;0;0;1;0;0;1
LBX2_M05870_1.94d.bed	0.21621621621621623	8	37	20708	1;0;0;0;0;0;0;1;1;0;0;0;0;1;0;0;0;0;0;0;1;0;0;0;0;0;0;0;0;0;0;0;1;1;0;0;0;0;1;0;0;0;2;0;0;0;0;1;0;0;1;0;1;0;0;0;0;1;0;0;0;1;0;0;2;0;0;0;0;0;0;0;0;1;0;1;2;0;0;0;0;0;0;0;0;0;0;0;0;0;0;0;0;0;0;0;0;0;0;0;0;0;0;0;1;0;1;0;0;0;0;1;0;1;0;0;0;1;2;0;0;0;0;1;0;2;0;1;0;0;0;0;0;0;0;0;1;0;0;0;0;0;1;0;0;0;1;0;0;1
GBX1_M05755_1.94d.bed	0.21621621621621623	8	37	20708	1;0;0;0;0;0;0;1;1;0;0;0;0;1;0;0;0;0;0;0;1;0;0;0;0;0;0;0;0;0;0;0;1;1;0;0;0;0;1;0;0;0;2;0;0;0;0;1;0;0;1;0;1;0;0;0;0;1;0;0;0;1;0;0;2;0;0;0;0;0;0;0;0;1;0;1;2;0;0;0;0;0;0;0;0;0;0;0;0;0;0;0;0;0;0;0;0;0;0;0;0;0;0;0;1;0;1;0;0;0;0;1;0;1;0;0;0;1;2;0;0;0;0;1;0;2;0;1;0;0;0;0;0;0;0;0;1;0;0;0;0;0;1;0;0;0;1;0;0;1
ZNF704_M09387_1.94d.bed	0.2161993769470405	347	1605	29265	6;2;5;2;2;5;0;6;4;5;6;2;6;4;10;2;10;8;12;4;4;9;5;4;6;6;10;6;5;8;5;12;10;17;15;8;6;8;8;10;10;10;9;10;10;12;11;12;21;10;15;25;27;18;28;6;23;24;14;29;21;14;13;17;18;20;28;14;32;29;13;14;28;17;31;8;29;23;20;26;17;31;14;26;22;21;16;18;22;19;12;29;12;22;7;12;20;8;3;11;12;14;15;8;12;6;12;4;8;8;2;4;6;2;10;5;8;2;9;10;2;2;4;8;10;0;4;4;2;0;6;2;4;0;4;4;4;3;0;6;0;0;9;6;4;6;6;0;1;2
ETV6_M09549_1.94d.bed	0.21610169491525424	51	236	30031	2;0;0;0;0;0;0;0;0;0;2;4;2;4;2;1;1;2;0;0;0;0;0;0;0;2;0;0;0;2;0;1;2;2;2;0;0;0;2;0;0;0;4;0;0;2;6;0;2;0;4;0;6;4;0;0;3;2;2;4;2;0;2;2;0;4;0;2;4;8;2;2;4;2;0;0;0;0;8;8;4;4;2;2;2;3;4;0;2;0;0;4;6;2;2;2;0;3;3;0;1;2;2;0;2;0;2;2;2;2;4;0;0;10;0;0;0;4;0;0;2;0;0;2;0;0;0;0;0;4;0;4;0;4;0;0;3;0;0;2;0;0;2;0;4;2;0;4;0;2
HAND1_M08969_1.94d.bed	0.21598770176787088	281	1301	56497	6;3;0;3;6;2;8;5;7;2;4;4;6;2;3;3;7;10;7;3;8;3;6;5;4;6;6;4;2;6;6;3;6;3;9;11;6;6;12;4;10;6;7;9;14;8;8;7;9;14;14;6;8;12;13;7;16;15;18;19;16;15;14;20;7;15;18;20;20;13;19;20;14;14;17;10;27;18;17;14;17;28;15;13;11;11;17;19;11;12;8;17;19;6;12;13;10;6;4;1;13;9;11;10;5;8;11;8;11;3;7;2;6;7;5;4;10;6;13;7;6;4;4;0;4;8;5;4;9;4;11;3;2;4;2;4;8;2;2;9;5;3;4;5;7;2;6;2;8;2
NFIA_M08959_1.94d.bed	0.21592279855247287	179	829	54390	3;9;9;0;8;3;2;2;2;0;3;2;1;5;5;3;5;3;3;9;3;1;4;2;6;1;1;6;5;4;3;7;4;3;8;3;5;5;3;4;4;3;5;5;2;3;5;4;0;11;3;10;6;5;3;10;10;5;4;8;7;12;7;7;13;10;9;10;7;8;9;9;12;7;10;11;14;13;16;19;10;9;14;7;20;10;8;6;8;8;7;2;10;7;4;11;6;4;5;14;5;2;1;4;6;4;2;5;1;1;2;3;4;1;8;2;3;2;6;7;5;4;6;6;3;3;5;3;6;1;0;2;5;3;5;7;5;1;5;7;2;2;4;3;6;0;4;7;4;4
PAX1_M09041_1.94d.bed	0.2159090909090909	38	176	22604	2;0;1;0;0;2;0;3;1;0;0;1;0;0;0;0;1;0;0;1;1;1;1;1;0;0;0;0;1;3;0;2;0;2;0;0;0;2;2;2;2;1;1;0;0;3;1;0;6;0;2;4;1;2;1;4;1;3;2;1;1;5;3;0;1;2;4;1;0;0;4;2;1;2;5;5;3;2;0;2;1;4;1;3;4;2;1;2;0;3;1;3;1;2;2;0;1;1;0;2;1;0;0;0;2;1;1;0;0;0;3;1;2;2;1;0;2;0;0;0;2;0;1;0;0;2;0;1;1;1;0;0;1;2;0;0;1;1;1;0;0;0;0;0;0;0;1;0;1;1
ZNF213_M10324_1.94d.bed	0.2152777777777778	310	1440	39643	3;5;2;5;7;4;2;6;7;8;6;5;5;2;3;3;6;3;4;0;4;7;6;7;2;3;7;10;4;8;9;4;9;11;7;7;6;7;6;5;17;5;19;11;5;14;10;7;16;17;10;14;20;14;16;19;10;7;14;14;21;19;25;22;20;18;20;20;22;19;20;16;17;22;14;14;19;20;21;15;31;25;20;12;14;17;15;15;13;16;9;20;15;18;16;20;9;10;18;10;7;14;8;8;13;2;14;6;7;8;5;11;7;3;6;6;4;6;6;9;6;7;7;7;6;5;3;1;2;2;3;3;5;4;3;4;2;2;4;4;2;3;4;2;5;1;2;0;4;5
MLX_M08929_1.94d.bed	0.21518987341772153	51	237	24586	1;0;2;0;0;1;1;3;0;1;2;1;1;1;0;0;1;0;1;0;0;2;0;1;0;0;0;3;1;1;2;0;1;0;1;2;0;2;2;4;0;1;1;6;2;1;5;1;3;1;1;2;0;4;1;0;1;1;1;2;3;1;3;1;3;6;5;7;5;4;4;2;1;3;2;0;4;3;2;4;5;5;4;2;1;2;2;1;4;2;4;0;1;3;3;1;3;2;0;2;1;3;0;3;0;1;1;3;1;1;1;3;3;2;3;3;2;1;2;0;1;2;0;1;0;0;3;0;0;0;0;1;0;0;1;1;2;1;0;0;0;0;2;2;0;1;0;0;1;1
ZNF777_M10317_1.94d.bed	0.21518987341772153	17	79	20593	1;0;1;1;0;0;1;0;2;1;0;1;1;0;0;2;1;0;1;0;1;1;0;1;0;1;0;2;0;0;0;0;1;0;1;1;1;1;1;0;0;0;0;0;1;0;0;0;1;0;1;0;0;0;1;0;0;1;0;0;1;0;0;0;1;1;2;2;1;0;0;0;0;0;1;0;2;0;2;1;1;2;0;0;0;3;1;1;2;1;0;0;1;0;2;0;0;0;1;1;0;0;0;0;0;0;2;0;0;2;1;0;0;0;1;0;1;0;0;0;0;0;0;0;1;2;0;1;1;0;0;0;1;0;0;0;1;0;1;0;0;0;0;0;1;0;0;0;0;2
ETS1_M05692_1.94d.bed	0.2147239263803681	35	163	22225	4;1;0;0;0;0;0;2;0;0;0;0;2;0;0;0;0;2;1;1;0;0;0;0;1;0;2;0;0;0;0;0;0;2;0;1;0;0;2;3;0;0;2;1;2;0;3;0;0;2;0;2;2;6;3;2;0;2;1;0;3;1;0;4;1;2;1;0;1;3;6;2;0;0;3;0;0;2;4;1;5;3;2;0;2;4;2;2;1;1;1;2;1;2;0;0;2;1;4;0;5;0;0;0;0;1;0;0;1;3;0;4;1;0;1;0;0;2;1;2;0;0;0;2;0;0;1;1;0;0;2;0;0;0;1;1;0;0;2;0;0;0;0;2;1;0;0;2;0;5
KLF1_M08886_1.94d.bed	0.21445221445221446	276	1287	44519	6;3;6;5;2;4;3;4;0;2;3;2;1;6;3;6;3;9;4;3;6;2;7;1;1;5;6;7;2;2;6;1;5;5;8;6;7;6;7;9;8;10;5;7;5;7;15;9;12;13;13;10;9;6;15;19;15;11;12;20;11;20;12;22;23;16;15;18;26;15;11;20;12;16;26;18;17;19;20;17;16;16;22;19;21;19;24;11;11;16;11;16;3;11;9;7;9;13;9;9;4;10;5;6;12;10;12;6;4;4;4;7;5;7;12;8;7;4;8;3;7;3;7;6;6;3;4;2;6;2;7;4;3;4;5;5;3;3;2;4;3;4;5;5;2;5;6;3;4;4
ZBTB7A_M09309_1.94d.bed	0.21428571428571427	39	182	17588	2;0;0;0;0;0;1;1;0;0;0;1;0;0;0;0;0;0;0;2;4;0;3;0;2;2;0;0;0;1;2;0;1;1;0;1;0;1;0;2;0;4;0;1;1;0;2;2;1;1;1;1;3;0;1;1;3;3;3;1;0;1;1;3;6;5;2;1;4;8;1;1;2;4;1;5;1;1;2;1;2;2;1;2;6;1;3;1;3;2;2;1;1;2;1;1;1;1;2;2;2;3;2;1;1;3;2;1;1;0;0;0;0;0;1;2;1;0;1;0;0;2;0;2;0;1;0;0;1;0;0;1;1;0;1;0;3;0;0;0;0;2;0;0;1;0;0;1;0;1
MYBL2_M05924_1.94d.bed	0.21428571428571427	3	14	17301	1;0;0;0;0;0;0;0;0;0;0;0;0;0;0;0;0;0;0;0;0;0;0;0;0;0;0;0;1;0;0;0;0;0;1;0;0;0;0;0;0;0;0;0;0;0;0;1;0;0;1;0;0;0;0;0;0;0;0;0;0;0;0;0;0;0;0;0;0;0;0;0;1;0;0;0;0;0;0;0;0;0;0;0;0;0;0;0;0;1;0;0;0;0;0;0;0;0;1;0;0;0;0;0;0;0;0;0;0;0;0;0;0;0;0;1;0;0;0;0;0;0;0;0;0;0;0;0;1;0;0;0;0;0;0;1;0;0;0;0;1;0;0;0;0;0;0;0;0;1
NFE2_M05934_1.94d.bed	0.21428571428571427	24	112	23652	1;0;0;0;0;0;1;0;0;0;0;2;0;0;0;1;1;2;1;0;1;0;1;0;0;1;1;0;0;2;0;1;0;1;0;3;0;1;0;0;0;0;0;0;0;0;2;0;0;1;2;0;1;0;2;2;0;1;0;1;2;0;3;0;3;2;0;1;2;3;2;1;2;0;2;0;0;1;3;3;1;2;1;5;4;1;2;2;3;2;0;1;1;0;1;0;0;0;0;0;0;1;1;0;0;0;0;1;2;0;1;0;1;0;0;1;0;0;1;0;0;0;1;0;0;1;0;3;0;0;0;0;3;0;0;0;0;1;0;0;0;0;1;0;0;0;0;1;1;1
ZNF311_ZNF311.MEME.bed	0.2135896151920188	5545	25961	271604	47;42;39;52;78;64;69;63;94;76;74;69;84;73;74;67;71;112;86;88;70;58;101;92;106;115;125;96;102;106;111;102;127;101;122;129;148;166;162;180;152;177;164;175;210;234;213;260;268;270;241;219;260;274;268;240;302;337;342;323;347;381;352;324;391;373;390;376;367;358;449;340;329;347;324;309;346;338;364;364;309;290;368;415;345;350;358;304;288;249;303;269;295;231;263;232;203;262;225;205;187;152;159;170;172;16…
CTCF_M10351_1.94d.bed	0.21339501206757844	1061	4972	98457	16;11;13;7;9;11;12;13;6;23;20;13;13;18;17;14;17;15;20;11;15;17;13;18;14;14;22;23;14;20;23;19;20;21;19;23;29;36;40;28;27;29;41;38;40;42;36;43;34;40;42;43;51;49;51;55;67;52;52;56;69;67;65;66;91;79;80;68;76;82;59;61;51;63;53;62;51;70;78;78;80;74;77;81;68;66;69;67;58;45;62;55;51;54;36;38;35;53;36;39;36;33;38;26;26;37;18;29;20;24;34;20;25;22;16;17;24;21;16;15;14;16;16;14;11;19;16;12;7;17;14;12;18;13;6…
TET1_M00880_1.94d.bed	0.2130242825607064	193	906	21708	3;0;0;1;2;2;1;3;3;4;4;0;5;3;1;2;5;2;1;5;0;4;2;3;3;3;2;3;5;8;11;4;7;6;2;12;9;9;8;2;4;4;7;7;6;11;3;4;6;10;14;8;10;10;10;9;12;13;14;17;10;10;11;9;13;13;16;11;16;11;8;17;12;13;11;11;8;15;15;14;11;12;18;7;14;15;11;12;11;8;9;4;10;8;6;7;8;5;6;3;5;8;3;5;4;4;4;2;3;1;4;7;4;5;6;4;3;4;4;3;8;4;1;7;0;4;1;5;1;6;4;1;2;1;2;1;1;1;1;1;4;2;1;0;1;0;1;1;0;2
HAND1_M08971_1.94d.bed	0.212890625	218	1024	48742	4;3;0;1;4;2;7;4;7;1;4;0;5;2;2;3;5;9;8;1;8;2;5;3;2;3;5;3;3;5;5;1;8;1;6;7;5;5;13;2;5;8;4;8;11;7;9;5;12;8;12;4;5;11;10;6;12;14;15;14;8;12;10;12;5;7;14;21;19;8;15;16;9;12;12;12;21;12;14;9;9;24;8;14;10;8;11;17;8;9;8;12;15;3;7;12;8;5;2;3;10;6;7;10;3;9;8;5;9;2;4;2;3;4;2;3;11;6;11;7;5;1;3;0;5;5;5;6;8;6;6;1;3;3;3;5;5;0;3;7;4;1;3;4;8;2;3;2;6;3
SP3_M06129_1.94d.bed	0.21235688053575286	983	4629	98581	11;11;13;11;10;16;11;17;15;13;14;11;9;19;11;17;12;23;16;12;23;24;23;15;15;15;17;11;16;21;17;16;19;20;22;21;22;37;30;42;27;35;29;26;30;30;34;33;37;40;38;46;41;41;40;55;53;55;53;48;49;55;61;65;72;78;74;74;82;71;64;61;57;40;61;61;47;57;74;61;72;82;55;76;64;50;68;56;51;47;45;54;43;40;44;33;35;42;41;51;31;35;30;23;23;27;25;23;23;22;19;10;19;19;24;16;18;18;21;24;20;22;17;19;13;13;17;14;15;22;10;15;11;1…
IRF6_M08835_1.94d.bed	0.21212121212121213	7	33	19207	1;0;0;0;0;0;0;0;0;1;0;0;0;0;0;0;0;1;0;0;0;0;0;0;0;0;0;0;0;0;0;0;4;0;0;0;0;0;0;0;1;2;0;0;0;0;0;0;0;2;0;0;0;0;0;0;0;0;0;0;0;0;0;0;0;0;0;0;0;2;1;0;0;1;0;1;1;0;0;0;0;0;0;0;0;0;0;0;2;0;0;0;0;0;0;0;0;0;2;0;0;1;0;0;0;0;1;0;0;0;0;2;0;0;0;1;0;0;0;0;0;0;1;0;0;0;0;0;0;0;1;0;0;0;0;1;0;0;0;0;0;0;0;0;0;0;0;0;0;2
TCFL5_M09217_1.94d.bed	0.21212121212121213	49	231	19484	1;1;1;0;0;1;0;1;1;0;1;0;1;0;1;0;0;1;0;0;1;0;2;1;0;0;0;1;0;1;1;0;1;1;0;0;0;1;3;0;0;0;1;2;3;3;0;1;1;2;3;3;1;2;2;0;2;4;1;2;3;5;3;3;2;1;3;7;5;4;2;2;1;0;4;3;3;3;5;3;7;2;1;4;5;6;4;7;3;6;3;4;1;2;4;1;3;3;3;2;2;1;2;0;2;1;1;3;1;1;0;1;1;2;2;0;1;3;0;0;0;0;0;0;1;0;0;0;0;0;0;3;0;0;2;1;0;1;0;1;0;0;0;1;0;3;2;1;0;1
ZNF100_ZNF100.RCADE.bed	0.21157174027537431	2812	13291	120911	21;14;20;34;46;33;34;25;40;40;46;32;44;39;31;23;49;47;37;40;22;27;54;44;68;57;42;46;64;43;39;48;60;66;46;75;65;85;90;100;85;86;77;91;115;93;109;144;129;128;131;140;144;118;126;112;160;160;182;200;210;214;166;187;205;197;219;183;189;189;194;167;155;168;167;150;167;197;211;218;163;170;185;204;179;180;180;152;150;117;135;150;140;97;159;135;99;140;114;114;72;102;65;86;78;81;91;89;81;68;60;81;74;59;43…
MBNL2_M08908_1.94d.bed	0.21153846153846154	66	312	22494	4;2;1;2;0;0;0;0;1;1;1;1;0;1;0;0;0;1;2;2;1;1;1;3;1;2;0;1;0;1;1;1;2;2;1;0;1;3;2;2;4;2;5;1;0;4;5;2;4;3;4;3;4;3;6;4;4;5;1;5;1;2;3;1;6;3;5;0;5;4;6;6;7;4;7;2;6;5;2;2;2;2;1;5;5;1;5;2;5;6;3;6;4;2;5;1;0;3;1;4;2;3;1;1;3;0;3;1;2;1;1;1;0;0;1;0;0;2;4;1;2;3;1;2;0;1;0;0;1;0;0;0;3;1;1;3;1;1;0;1;1;0;1;1;0;1;2;1;1;1
ZNF737_ZNF737.MEME.bed	0.21138211382113822	26	123	24225	1;1;1;1;2;0;0;1;1;0;0;0;1;1;0;1;0;0;0;0;0;1;1;1;0;1;1;0;0;1;3;2;0;1;0;0;1;0;0;2;1;0;2;1;3;0;0;2;0;1;1;1;1;2;1;2;2;1;0;1;0;2;1;1;2;1;2;1;2;3;1;0;0;2;2;2;1;2;2;2;1;1;1;1;0;0;3;1;1;0;3;0;0;2;0;1;0;0;1;1;1;1;0;1;0;0;0;0;1;0;1;0;0;2;0;1;1;0;0;0;1;0;0;0;1;1;1;1;1;0;0;1;0;0;0;0;1;0;2;2;1;0;0;0;1;1;2;1;0;1
SP8_M06131_1.94d.bed	0.21090567220307113	673	3191	81417	8;10;8;6;6;12;10;13;6;5;12;6;7;12;13;12;8;17;10;8;14;14;11;14;7;10;16;9;12;16;13;9;12;11;15;18;14;24;22;24;14;27;15;16;19;21;29;24;19;34;30;25;38;28;34;46;33;37;42;21;33;28;55;41;57;51;57;54;57;51;40;47;33;32;49;35;38;33;53;47;43;45;44;47;55;32;35;38;28;33;28;35;34;23;33;21;28;24;27;30;21;26;20;18;16;22;15;12;18;12;14;10;13;13;14;14;12;12;14;22;15;15;12;13;11;13;11;14;10;7;8;8;6;11;6;10;8;3;8;10;…
ZNF563_M10403_1.94d.bed	0.21075740944017562	384	1822	74998	8;3;8;5;3;3;4;5;8;4;3;9;9;9;4;8;4;8;8;4;6;10;3;6;7;8;13;17;5;8;6;10;8;12;10;8;9;8;13;12;11;16;12;16;19;15;7;10;9;15;9;15;19;15;10;18;21;22;14;23;14;23;22;13;23;18;20;25;33;20;30;23;34;27;18;24;22;19;23;26;26;15;21;22;24;26;14;19;16;23;20;21;14;23;14;16;16;17;10;15;17;11;12;11;24;13;13;14;7;11;10;10;9;8;9;6;9;8;6;6;10;9;5;9;4;10;11;7;7;6;5;5;3;8;5;3;4;8;2;6;3;7;3;7;6;7;5;10;8;3
SPZ1_M06787_1.94d.bed	0.21052631578947367	64	304	26024	1;1;1;3;2;3;0;0;3;0;1;2;2;1;0;2;0;1;1;0;0;0;4;2;1;1;2;2;2;2;0;0;1;1;3;1;1;2;4;4;2;4;6;0;3;3;1;2;1;4;2;1;5;3;4;1;4;3;0;5;4;5;6;1;4;2;5;3;2;4;1;4;5;4;8;5;1;5;7;1;6;5;3;0;4;1;2;2;3;8;4;3;2;3;7;0;3;3;2;1;1;0;3;0;2;3;2;3;1;1;1;2;2;1;1;0;4;1;0;1;0;0;2;1;0;1;1;0;0;1;0;1;1;0;1;0;1;0;2;0;1;4;0;0;1;0;1;3;1;1
TFAP2B_M09227_1.94d.bed	0.21019108280254778	330	1570	28565	2;3;3;2;5;6;4;6;2;4;4;2;4;3;7;5;1;6;9;5;8;5;5;4;5;4;8;6;18;3;9;3;10;10;6;18;5;16;11;6;8;9;15;16;8;9;11;2;5;10;7;12;21;13;10;21;17;14;29;14;28;19;15;35;31;19;24;25;24;11;15;11;23;24;16;30;25;24;17;23;26;26;18;38;10;23;24;22;31;23;11;24;16;14;13;19;5;17;13;9;11;8;16;5;14;11;14;2;10;6;4;2;6;10;4;8;6;4;0;6;5;0;6;4;8;4;5;4;2;4;6;2;3;2;2;2;3;0;3;10;4;2;0;7;5;2;3;4;0;5
ZNF543_ZNF543.RCADE.bed	0.2086604203595847	1648	7898	123426	22;24;16;17;15;25;17;22;22;27;21;22;42;20;19;25;23;19;25;27;22;25;29;25;37;18;22;31;46;40;36;31;35;46;36;41;44;48;43;63;52;39;61;57;68;57;57;85;66;69;60;84;79;74;90;92;89;100;80;86;99;114;116;97;123;121;136;120;131;118;115;99;94;92;89;86;84;96;115;88;128;117;129;103;84;94;92;90;86;82;91;83;87;65;76;67;66;70;71;56;59;61;47;49;48;41;57;47;44;51;35;36;28;35;37;31;30;26;25;27;24;31;30;20;18;26;18;30;…
TP63_M06215_1.94d.bed	0.20833333333333334	15	72	24236	1;0;0;0;0;0;0;2;0;0;0;0;1;0;0;0;1;0;0;0;0;2;1;0;1;0;1;1;0;1;1;0;0;0;1;1;0;0;0;0;0;0;0;0;1;0;3;0;0;0;1;1;0;0;0;4;2;0;0;0;0;1;0;0;2;0;0;0;0;0;2;0;1;0;0;2;0;2;3;0;2;2;2;0;0;2;0;1;0;1;0;0;0;1;0;0;0;1;1;0;0;0;2;0;0;0;0;0;2;0;0;0;0;0;0;0;0;0;1;3;0;0;0;1;0;1;0;0;0;0;0;2;0;2;0;1;0;0;0;0;0;0;0;1;0;0;0;0;0;2
TFCP2_M06204_1.94d.bed	0.20833333333333334	10	48	18081	2;0;0;0;0;0;1;2;0;1;1;0;0;0;0;0;0;0;0;0;0;2;0;0;0;0;0;0;0;1;0;0;0;0;0;0;0;0;0;0;0;3;0;0;1;0;0;0;0;0;0;0;0;0;1;1;1;0;0;0;0;1;0;0;0;0;0;0;0;1;1;0;0;0;0;0;0;0;0;1;0;3;0;0;0;0;1;1;0;0;0;0;1;2;1;0;0;0;0;0;0;0;0;0;0;2;0;0;0;0;0;1;2;0;0;0;0;0;0;0;2;0;0;1;1;0;0;1;0;0;0;0;0;1;0;0;0;0;0;0;0;1;1;2;0;0;0;0;0;2
ZFP64_M10434_1.94d.bed	0.20799492385786802	1639	7880	101908	23;17;17;15;21;20;9;23;15;16;29;17;23;16;22;24;24;14;24;35;29;32;28;22;25;34;43;32;43;48;34;49;55;34;43;34;44;53;57;71;68;48;48;56;61;71;67;63;62;70;63;84;99;82;82;92;86;97;93;96;85;88;110;112;102;109;115;110;112;120;124;102;113;122;93;87;96;85;100;117;118;103;74;149;89;106;87;84;100;79;71;80;85;81;92;74;65;63;55;73;57;63;44;49;42;47;46;34;36;54;34;48;36;42;22;29;35;34;30;33;31;19;21;28;29;26;21;…
ZBTB7C_M06237_1.94d.bed	0.2074688796680498	50	241	19402	1;0;1;1;2;1;1;0;1;1;0;0;1;1;0;1;0;1;1;0;1;3;2;1;4;1;3;4;0;0;0;0;1;0;1;1;1;3;1;1;1;2;1;2;3;4;1;1;3;2;1;2;1;4;4;1;1;2;2;6;2;1;1;1;3;2;9;0;2;3;5;2;0;5;4;2;3;6;3;3;1;2;3;6;2;3;3;1;3;3;2;4;3;0;4;1;3;0;1;2;1;2;3;1;1;1;4;2;0;1;4;1;0;2;2;1;2;2;0;1;0;2;1;1;1;0;2;0;1;2;0;0;1;1;1;0;2;0;0;0;0;0;0;1;1;0;0;1;0;1
ZNF552_ZNF552.MEME.bed	0.2073170731707317	34	164	22829	2;1;1;1;0;1;1;0;0;1;2;0;1;2;2;0;2;1;0;0;0;0;0;0;0;0;0;1;0;0;1;1;1;2;0;0;3;0;0;3;0;0;0;2;0;1;0;2;0;0;1;3;1;0;2;1;1;2;3;1;0;2;2;1;2;1;4;3;1;3;2;4;0;2;0;2;2;2;5;2;3;0;3;3;1;1;2;3;2;2;1;3;2;0;1;1;1;1;1;1;4;0;1;2;2;3;0;2;0;1;1;1;1;2;1;1;0;0;0;1;0;0;0;1;0;1;1;2;0;0;0;1;0;0;0;0;2;1;2;1;0;0;2;0;1;0;0;1;0;2
ZNF587_ZNF587.RCADE.bed	0.2072398190045249	229	1105	48647	7;3;0;1;1;2;0;5;5;1;3;8;4;6;5;3;5;9;10;6;3;3;5;7;4;7;5;1;9;6;10;4;5;6;9;7;12;10;11;12;7;10;6;5;3;4;8;9;12;5;7;12;13;15;11;17;11;13;9;12;12;15;9;3;12;19;12;15;17;17;7;15;13;15;12;13;16;17;23;9;12;16;8;13;11;7;16;10;14;15;8;15;4;7;6;5;14;5;7;8;5;6;10;9;6;8;8;7;6;5;5;7;6;2;8;5;4;3;5;5;3;5;8;4;3;4;4;3;1;2;2;5;3;3;5;0;3;4;4;1;2;2;4;4;2;4;6;2;5;5
ZNF141_ZNF141.RCADE.bed	0.2070859167404783	1169	5645	114539	12;14;8;22;12;14;14;13;17;23;21;24;32;21;17;17;25;17;27;16;17;26;25;32;24;26;20;20;28;37;17;29;37;33;31;34;29;43;28;31;34;42;39;44;49;44;39;52;61;47;47;49;55;54;71;55;62;48;65;65;64;67;65;84;65;68;73;57;79;60;79;73;79;84;84;70;75;85;72;70;67;59;69;64;53;67;59;57;61;39;69;60;51;59;53;46;55;46;57;31;48;43;27;31;31;40;31;30;37;31;33;31;37;31;20;24;24;18;25;25;28;22;19;23;11;19;17;20;26;26;15;23;20;1…
ZNF776_ZNF776.RCADE.bed	0.20687439768711854	644	3113	110575	13;5;4;16;10;8;8;20;14;9;11;8;8;8;11;18;10;9;14;17;10;7;18;8;16;16;15;11;12;14;16;14;15;19;25;18;21;16;17;12;19;25;21;17;28;19;18;21;28;32;31;33;26;30;28;28;28;39;22;35;45;39;35;30;53;50;26;39;34;41;35;46;39;36;36;43;46;46;39;38;36;49;39;38;34;34;28;41;35;33;33;25;37;23;33;23;27;28;21;30;25;19;19;18;16;21;17;26;21;13;19;15;17;15;18;18;16;9;9;12;14;10;9;8;12;9;8;11;9;12;5;11;10;9;7;6;5;11;12;7;8;3…
ZNF566_ZNF566.RCADE.bed	0.20623764550845597	1878	9106	148605	19;34;20;26;20;27;21;22;33;27;29;29;32;25;19;25;27;35;29;31;26;26;36;43;40;33;46;39;44;50;40;44;38;46;44;57;54;61;47;71;56;47;57;65;92;72;74;87;74;74;89;62;85;82;94;89;107;110;115;116;119;127;117;124;108;118;123;115;142;130;131;107;105;95;107;104;105;121;125;153;102;117;127;144;113;125;126;109;117;105;89;77;81;87;69;94;72;83;76;78;60;68;48;51;69;47;68;57;56;40;44;57;45;64;40;27;41;39;39;37;26;32;…
MECP2_M01775_1.94d.bed	0.20618556701030927	40	194	19089	1;0;0;0;0;0;0;0;1;1;1;1;1;0;0;0;0;0;0;1;0;0;1;1;1;1;1;1;1;1;3;0;1;3;0;3;0;2;1;1;2;0;0;0;1;2;3;2;4;1;0;1;2;2;2;4;3;2;2;1;0;4;4;4;1;2;4;3;3;4;5;2;1;4;1;2;3;3;1;3;3;1;2;2;4;1;6;0;1;4;2;1;1;0;4;0;1;0;0;2;3;2;1;1;2;2;1;1;0;0;2;1;0;2;0;1;2;0;0;1;0;3;3;0;1;2;0;0;1;1;0;2;0;0;0;1;1;1;1;0;0;0;0;0;0;1;0;0;0;1
KLF1_M08881_1.94d.bed	0.2058080808080808	1141	5544	211972	29;14;20;25;17;23;17;21;12;19;17;12;18;21;26;21;24;31;25;19;22;23;23;21;19;20;26;32;29;22;24;27;27;25;30;29;30;32;36;38;35;38;42;35;46;36;35;50;33;40;34;55;42;58;54;53;46;57;48;46;60;61;77;66;87;71;92;87;91;69;76;79;61;53;73;67;57;66;88;75;94;71;82;70;80;57;57;59;77;53;54;52;55;46;45;42;42;36;31;44;33;32;33;23;40;27;27;23;28;35;19;21;25;23;17;24;20;22;32;29;26;18;22;24;15;15;21;22;22;9;20;16;17;1…
ZNF304_ZNF304.RCADE.bed	0.20572491125260609	7302	35494	550123	59;83;86;96;90;102;110;94;95;83;104;101;103;121;114;124;116;120;126;114;123;141;129;137;131;136;163;146;174;167;196;155;160;159;167;163;210;210;215;255;265;237;223;270;309;292;291;313;319;314;298;350;324;364;351;376;407;398;396;388;461;470;501;479;528;537;534;521;549;514;433;401;484;386;431;388;377;429;494;448;466;505;459;450;437;443;411;399;385;360;381;352;378;342;332;323;285;312;299;284;264;259…
ZNF582_ZNF582.RCADE.bed	0.20539730134932535	137	667	44473	4;4;1;2;6;4;1;2;7;2;5;2;4;5;2;6;2;1;4;3;0;4;3;1;4;5;3;2;6;2;3;2;4;1;0;8;3;4;5;8;8;6;4;7;2;4;2;4;6;4;4;9;2;12;13;8;6;8;6;4;4;11;11;9;6;7;7;8;9;12;12;7;8;5;6;8;7;12;7;11;12;4;7;2;6;7;5;5;3;9;8;3;5;5;2;8;1;6;5;5;10;4;3;1;5;1;7;3;5;5;5;4;1;1;3;1;1;4;0;1;4;0;1;4;2;5;1;2;4;1;2;2;4;2;0;5;2;2;2;1;2;0;5;2;2;2;3;2;4;4
ZNF682_ZNF682.RCADE.bed	0.20506818644412783	2015	9826	206054	32;29;27;25;32;26;28;27;29;27;31;31;20;43;33;41;39;36;34;38;44;52;38;32;33;48;55;48;50;52;48;55;52;51;47;60;57;51;68;78;57;57;73;68;78;82;79;91;88;68;89;92;95;99;100;98;112;97;86;88;132;121;128;114;141;128;152;141;147;107;139;119;105;122;124;106;125;131;149;113;146;136;112;123;121;142;125;98;101;88;109;89;104;100;76;87;69;76;97;70;73;66;72;63;68;45;67;49;67;50;52;54;48;42;50;45;42;29;39;37;35;45;…
ZNF548_ZNF548.RCADE.bed	0.20483844423720446	3734	18229	324853	42;56;37;49;51;61;55;45;56;60;51;52;48;54;50;55;62;71;48;60;64;59;69;63;77;86;75;95;104;79;87;87;66;101;96;113;89;116;104;118;119;120;130;117;167;156;133;156;205;186;171;180;204;175;185;186;202;216;222;230;236;259;201;230;271;235;228;236;258;260;234;230;221;208;229;224;224;229;233;261;243;214;253;249;209;217;238;203;191;173;163;187;190;156;189;166;134;173;163;145;139;131;103;119;132;122;101;108;8…
STAT3_M05480_1.94d.bed	0.20476190476190476	86	420	40908	2;2;2;2;1;4;2;1;2;1;4;2;1;1;2;6;1;3;1;3;2;3;3;0;3;1;2;3;3;3;7;2;2;3;2;3;3;0;1;2;3;0;3;1;1;3;2;2;4;2;2;2;3;6;2;6;3;1;2;3;1;2;3;3;0;7;6;8;6;3;7;6;4;7;6;1;3;6;3;6;6;8;9;4;1;1;4;5;4;2;3;5;2;6;3;6;3;1;2;3;5;3;1;5;4;1;3;4;1;2;2;3;2;4;6;4;1;3;0;1;4;0;1;3;1;0;0;1;2;2;1;2;3;0;5;2;5;3;1;1;1;1;1;2;3;0;0;5;2;4
ZNF283_ZNF283.RCADE.bed	0.20467502850627137	4667	22802	385174	57;38;61;48;52;70;60;62;67;68;52;51;64;90;62;83;88;86;82;65;93;83;97;75;79;120;103;111;100;111;110;114;133;130;114;154;141;159;142;163;149;129;162;166;165;196;193;203;190;209;198;202;197;209;241;228;253;237;229;260;288;287;293;298;354;308;285;273;336;284;302;284;274;273;300;276;266;260;298;304;323;305;297;260;320;290;256;259;240;232;234;213;234;190;209;193;163;206;206;200;176;164;143;170;178;133;…
ZNF611_ZNF611.RCADE.bed	0.20467153284671533	2103	10275	173284	31;20;17;21;33;18;22;25;31;22;44;33;37;37;51;40;31;37;38;41;48;35;47;41;47;35;52;42;56;47;47;58;53;57;53;55;81;58;72;65;88;68;67;86;99;88;98;95;79;92;109;110;93;113;110;138;119;117;117;126;110;132;122;113;114;143;154;142;150;145;155;140;144;125;124;131;106;129;135;135;127;133;105;157;107;118;104;109;121;114;103;99;91;88;102;91;71;69;79;80;69;74;71;74;58;49;69;56;52;58;45;52;44;51;49;42;50;45;51;4…
ZNF343_M09359_1.94d.bed	0.20465890183028287	123	601	28461	2;3;1;2;1;1;3;1;1;1;3;3;3;3;1;3;1;0;0;1;1;6;3;0;2;3;2;5;6;3;3;3;2;3;1;10;1;1;4;5;4;6;7;1;2;4;3;8;6;4;7;3;4;3;5;2;8;10;9;6;2;8;9;12;4;8;9;13;4;7;9;10;6;8;8;9;6;10;7;4;7;9;6;4;6;8;11;9;9;6;6;6;6;5;7;7;4;5;6;3;4;4;3;4;4;2;4;5;2;2;3;1;1;1;3;1;2;3;3;4;5;1;6;1;5;2;2;0;2;3;2;0;3;0;2;4;2;1;2;2;1;0;0;1;1;3;3;4;0;3
ZNF765_ZNF765.RCADE.bed	0.20442930153321975	1440	7044	188288	19;25;19;34;23;23;20;16;17;22;22;32;20;17;21;29;25;20;20;21;27;24;32;27;40;31;38;33;43;30;33;40;32;36;35;40;38;61;48;41;51;38;40;51;46;48;52;57;67;57;63;76;78;60;87;72;73;64;70;76;89;84;104;90;84;88;83;97;92;110;97;68;88;88;83;92;91;99;83;95;81;86;102;80;91;80;82;78;74;55;52;67;74;54;50;58;49;54;56;48;50;60;37;51;51;44;48;40;38;43;47;45;54;33;21;27;31;39;30;32;29;25;29;22;24;30;27;30;23;25;18;19;…
ZNF44_ZNF44.RCADE.bed	0.20395520609959494	2568	12591	220341	40;27;32;27;45;44;37;31;39;41;35;39;39;40;35;32;41;52;40;52;35;30;52;45;44;44;52;58;68;57;62;51;62;73;73;82;71;75;72;89;77;122;87;89;132;117;88;127;113;127;124;113;148;120;137;141;119;141;171;153;166;190;152;155;198;160;140;178;156;169;167;156;135;162;130;131;163;165;166;157;149;151;173;195;169;175;146;147;139;120;125;120;138;123;130;94;108;115;92;84;81;78;84;86;90;83;65;66;64;60;84;83;47;65;61;5…
ZIC1_M09327_1.94d.bed	0.2034082668600435	561	2758	57196	8;6;12;7;6;6;9;7;4;10;7;10;11;13;8;14;9;10;13;6;13;11;11;13;6;11;11;14;17;11;13;15;11;14;17;13;10;20;13;23;22;16;24;27;13;22;20;27;26;32;30;30;32;25;21;33;21;32;30;36;28;33;35;35;36;46;39;44;48;31;33;21;32;40;26;38;27;31;40;41;45;32;48;35;35;33;37;26;29;21;31;33;32;31;26;22;20;25;23;29;20;17;18;23;12;16;17;17;21;9;8;12;16;11;14;10;14;7;8;13;10;6;11;13;7;8;10;9;10;2;3;4;6;8;6;7;4;12;5;11;8;3;6;4;3…
E2F6_M03012_1.94d.bed	0.20315682281059064	399	1964	46285	6;6;7;7;3;7;7;7;2;7;11;10;7;5;6;6;9;9;9;7;8;10;6;8;7;9;11;7;9;11;6;6;10;7;11;11;11;7;8;10;11;19;20;13;13;18;18;16;16;20;23;13;29;25;17;24;16;26;28;19;20;33;18;27;26;30;26;29;31;29;28;22;37;29;25;25;19;26;17;24;24;21;22;21;30;17;27;26;20;21;8;22;18;19;12;14;11;13;17;12;25;19;14;10;10;15;14;10;9;8;11;3;13;6;13;4;5;3;12;11;11;8;12;8;10;8;3;5;7;6;2;9;4;3;7;3;5;4;3;5;5;5;3;5;1;3;1;3;6;2
IRF9_M05855_1.94d.bed	0.20224719101123595	18	89	24037	1;1;0;1;1;1;0;1;2;0;0;0;0;1;0;2;0;0;0;0;0;1;0;0;0;0;3;0;0;1;1;0;1;0;0;1;0;0;0;0;1;0;0;0;1;0;1;0;0;0;0;2;0;1;0;1;0;2;0;0;0;1;2;0;0;0;2;1;1;2;0;2;1;0;3;2;2;1;0;0;2;0;0;0;0;0;1;0;1;1;0;0;1;0;0;1;1;1;1;1;1;0;2;1;2;0;2;1;0;2;1;0;1;0;1;0;0;1;0;0;1;1;0;0;0;0;2;0;0;2;0;2;0;0;1;0;0;0;1;0;1;0;0;0;0;0;0;1;0;2
DNMT1_M00879_1.94d.bed	0.20176746166950596	1895	9392	76371	17;16;16;20;20;28;18;20;20;18;30;22;32;22;14;19;39;34;32;21;25;21;34;37;53;43;35;38;36;39;36;35;51;50;50;47;44;59;55;68;61;64;58;75;75;62;86;95;83;104;89;124;89;93;104;91;98;136;118;150;130;165;131;126;158;136;127;126;114;141;145;106;107;126;108;102;119;140;139;146;113;115;126;166;114;144;124;99;105;98;94;100;89;90;96;86;76;97;90;62;49;76;53;62;59;59;48;57;57;48;42;54;53;47;38;27;24;45;39;42;33;3…
ZNF669_M10411_1.94d.bed	0.20166666666666666	121	600	32941	1;0;1;0;4;4;1;2;3;2;1;2;1;2;1;2;4;1;0;6;3;3;3;5;2;0;4;3;4;3;2;2;1;3;1;6;0;2;1;6;7;5;11;1;2;7;2;7;4;4;3;11;9;2;9;7;9;14;8;5;5;9;3;4;10;7;9;12;5;11;7;6;3;3;7;14;5;7;13;7;13;6;7;2;8;5;6;11;5;3;3;4;9;8;1;3;3;6;3;3;5;2;4;5;0;1;3;8;5;2;6;1;5;4;4;4;2;3;3;3;1;2;2;1;4;3;1;4;2;3;1;2;1;1;2;3;0;3;1;3;0;0;2;2;0;2;1;3;2;2
ZNF174_M09335_1.94d.bed	0.20161290322580644	25	124	22467	1;0;0;0;0;2;0;0;0;2;0;0;0;3;0;0;1;1;0;0;0;1;0;0;0;0;0;2;1;1;1;3;1;0;0;0;1;0;0;0;0;0;1;2;1;1;1;1;1;1;1;1;2;1;0;1;1;0;0;0;1;0;1;0;4;3;1;1;1;3;2;1;2;1;0;1;2;2;1;1;0;4;2;2;2;3;1;1;0;1;1;2;0;3;0;1;2;1;1;1;0;0;1;0;0;0;1;1;0;1;0;1;0;0;1;0;2;0;1;1;0;0;0;1;0;0;1;0;1;2;1;0;0;1;0;1;1;1;1;1;0;1;0;2;2;0;0;1;0;2
SP1_M09179_1.94d.bed	0.20141843971631207	710	3525	90417	13;8;10;7;15;10;13;10;23;11;10;11;8;10;11;11;13;16;17;13;10;11;13;14;11;17;14;19;14;24;18;10;10;22;17;16;15;31;24;29;21;27;16;23;33;26;31;23;31;35;27;33;36;31;26;37;37;38;40;26;51;47;63;39;54;57;54;50;55;40;39;47;33;38;47;50;37;31;47;56;50;57;43;46;48;38;44;44;44;36;32;35;40;32;36;23;31;27;36;31;25;23;24;24;15;24;21;21;26;15;18;9;13;11;13;16;9;14;14;13;19;13;15;13;11;13;11;15;10;14;15;8;4;8;12;4;…
TCF3_M06175_1.94d.bed	0.2012987012987013	31	154	19835	1;0;1;2;0;0;1;1;0;0;0;0;1;0;0;1;1;1;0;0;1;0;0;0;2;1;2;2;1;1;1;0;0;1;0;1;0;0;1;1;2;1;1;0;0;0;3;3;1;1;0;1;2;0;1;1;1;2;2;1;2;3;2;3;0;0;1;2;1;2;2;3;3;2;0;0;1;3;1;1;2;3;1;2;5;0;2;3;1;1;0;0;3;1;0;4;1;1;3;2;0;2;1;0;1;1;1;1;3;2;2;1;0;1;0;1;0;1;0;1;1;0;1;1;1;0;0;0;0;0;2;1;0;4;0;1;0;1;1;0;0;0;0;0;2;0;0;1;1;1
GSC2_M05776_1.94d.bed	0.2	3	15	16527	1;0;0;0;0;0;0;0;1;0;0;0;0;0;0;0;0;0;0;0;0;0;0;0;0;0;1;0;0;1;0;0;0;0;0;0;0;0;0;0;0;0;0;0;0;0;0;1;0;0;0;0;0;0;0;0;0;0;0;1;0;0;0;1;0;0;0;0;0;0;0;0;0;0;0;0;0;0;0;0;0;0;0;0;0;0;0;0;0;0;0;0;1;0;0;0;0;0;0;0;0;0;0;1;0;0;0;0;0;0;1;0;0;0;0;0;0;0;0;0;0;0;0;0;0;0;0;0;0;0;1;0;0;0;0;0;0;0;0;0;0;0;0;0;0;0;1;0;1;1
ZNF547_M10390_1.94d.bed	0.2	34	170	30602	1;0;1;0;1;2;1;1;1;3;0;3;0;2;1;0;2;1;1;1;0;2;1;1;0;2;1;2;1;0;1;1;1;1;0;1;2;0;0;2;2;1;1;0;0;0;3;0;1;3;1;2;1;1;2;3;4;0;0;2;1;1;1;1;2;0;1;0;1;2;3;2;2;1;3;5;3;1;4;1;1;3;1;1;1;0;2;1;0;0;0;3;2;0;2;1;2;0;0;0;0;1;2;1;1;2;2;0;0;0;0;0;0;0;1;0;0;3;1;1;0;1;2;0;2;0;2;2;1;1;1;3;0;0;0;2;2;0;1;1;0;0;1;1;0;1;2;2;1;2
MYF5_M09843_1.94d.bed	0.2	13	65	21080	3;0;0;0;0;0;0;0;0;1;0;1;0;0;0;0;0;1;0;0;0;0;0;0;0;0;0;0;0;0;1;0;1;1;0;1;0;0;1;0;0;0;0;1;1;1;0;0;0;0;0;1;1;0;0;0;0;0;1;1;0;0;0;1;1;0;0;0;1;0;1;3;0;0;3;0;0;1;1;0;2;1;1;0;0;1;0;0;0;0;2;1;1;1;0;0;0;0;0;4;0;0;1;1;0;0;1;0;0;0;0;1;1;1;0;0;0;2;1;1;1;0;0;0;1;0;0;1;0;0;1;0;0;0;0;1;1;0;1;1;0;1;0;0;0;0;0;0;0;1
ZNF415_M10315_1.94d.bed	0.2	4	20	18913	1;0;0;0;0;0;0;0;0;0;0;0;0;0;0;0;0;2;0;0;0;0;0;0;0;0;0;0;0;0;0;0;0;0;0;0;0;1;0;0;0;0;0;1;1;0;0;0;0;0;0;0;0;0;0;0;0;0;0;0;0;0;0;0;0;1;0;0;0;0;0;0;0;0;0;0;0;0;0;0;0;2;0;0;0;0;0;0;0;0;0;0;0;0;0;0;0;0;0;0;0;0;0;0;1;0;0;0;0;1;0;0;0;0;0;0;0;1;0;0;0;0;0;0;0;1;1;0;0;0;0;2;0;0;0;0;0;0;0;0;0;0;0;0;0;0;0;0;1;2
KMT2A_M00878_1.94d.bed	0.19886363636363635	70	352	20855	1;0;0;2;0;3;1;2;2;0;0;0;2;1;4;1;1;0;2;1;0;5;1;3;1;0;0;3;1;2;1;4;0;0;3;1;2;3;3;1;3;5;4;4;2;1;5;4;0;6;3;3;4;2;4;3;2;5;4;5;3;6;5;2;5;7;1;7;6;9;2;3;6;4;4;6;2;0;6;4;5;3;3;4;1;7;5;3;2;2;0;7;4;0;2;4;3;4;5;2;2;2;3;1;4;2;3;1;1;2;0;2;0;2;2;4;3;1;0;1;2;1;2;1;1;0;0;0;2;0;1;2;2;1;1;3;1;0;0;1;0;2;0;2;3;2;1;2;0;2
ZNF28_ZNF28.RCADE.bed	0.19884393063583816	1032	5190	145906	18;11;19;19;19;20;17;18;18;17;19;18;8;21;21;22;22;16;17;23;23;24;23;17;31;28;19;23;22;23;28;30;19;24;32;26;31;35;30;46;33;28;23;28;39;46;47;50;34;41;35;54;48;66;52;49;56;63;62;57;60;79;77;61;63;74;55;62;69;40;82;73;69;62;57;72;70;56;58;81;64;56;72;56;54;56;49;51;67;40;57;63;54;38;44;30;36;40;46;36;32;40;26;40;25;18;27;17;23;27;29;26;29;28;28;24;33;13;25;19;21;20;22;24;14;23;12;20;20;18;15;16;23;1…
ZNF280A_M10358_1.94d.bed	0.19858156028368795	28	141	50653	1;2;0;1;0;2;0;0;0;2;2;0;0;1;1;1;0;0;0;3;0;1;0;2;0;0;1;0;1;0;3;1;1;0;1;1;0;0;1;1;1;2;0;1;1;1;0;1;0;0;0;0;1;0;1;0;2;3;2;2;1;0;0;3;0;1;0;0;1;1;0;1;6;4;0;1;0;1;0;7;0;2;1;2;0;3;2;1;1;1;0;0;0;2;1;0;1;1;1;0;0;0;2;0;0;1;1;0;1;2;2;1;0;3;0;0;4;1;2;1;2;0;1;1;1;1;0;1;0;0;1;0;1;2;0;0;0;0;2;1;5;0;0;1;0;1;0;1;1;2
KLF15_M08876_1.94d.bed	0.19827851214263756	1290	6506	152875	18;21;22;21;16;27;19;25;17;22;24;18;18;24;25;27;30;32;21;16;30;22;30;21;23;23;27;23;32;33;29;20;25;37;31;37;27;40;39;56;51;47;40;37;48;51;59;41;41;59;61;61;68;51;66;80;67;66;71;61;77;72;87;83;104;101;109;100;109;88;79;87;73;59;95;70;59;78;86;79;103;83;91;93;83;75;82;69;84;69;58;66;84;60;59;46;51;48;51;51;44;46;41;34;38;41;26;30;42;29;37;21;25;25;24;27;22;25;29;37;34;26;29;27;21;23;17;26;21;23;19;…
ZNF682_M10316_1.94d.bed	0.19792865362485615	172	869	50036	2;4;3;4;3;4;2;2;3;5;5;4;6;5;4;5;4;3;1;4;6;4;3;3;5;6;6;5;3;3;7;8;7;5;6;1;2;8;4;6;7;4;5;8;5;1;10;5;2;7;5;6;11;6;7;15;7;10;6;8;10;4;6;8;13;7;7;9;11;8;11;14;12;12;13;10;14;10;8;7;18;12;8;16;11;5;9;6;4;3;8;6;10;2;9;6;5;4;6;13;7;8;7;12;5;4;4;6;12;5;5;8;2;2;4;7;3;7;0;3;3;3;4;2;4;3;1;3;3;2;1;1;4;4;3;3;4;0;6;5;3;2;3;4;6;4;4;2;2;7
ZNF267_ZNF267.RCADE.bed	0.19705764611689353	3938	19984	277748	45;49;51;50;54;65;60;60;69;59;57;61;72;56;65;72;65;81;64;72;60;60;64;69;84;94;104;76;90;110;116;99;107;94;111;123;123;124;113;156;134;121;119;152;159;176;169;163;195;185;199;208;225;185;191;202;202;229;246;223;292;269;233;262;321;286;288;288;270;287;246;206;210;231;213;220;230;258;250;307;239;227;283;276;260;254;246;213;232;187;214;184;208;182;188;179;153;193;182;153;158;141;128;132;131;138;114;1…
JUN_M10269_1.94d.bed	0.19696969696969696	13	66	18001	1;0;0;0;0;0;0;0;0;0;0;0;0;0;0;0;0;0;0;0;0;0;0;0;1;0;0;1;2;0;0;0;0;0;0;0;0;1;0;0;1;0;0;1;1;0;1;0;1;1;0;1;0;1;3;2;1;2;0;1;4;0;1;2;1;2;1;0;0;1;0;1;1;1;0;1;0;2;0;0;1;2;2;0;2;0;0;0;2;0;1;5;0;0;0;0;0;0;0;0;0;0;0;0;0;0;0;1;0;0;0;0;1;0;0;0;0;0;0;0;0;1;0;0;0;1;0;1;1;0;0;0;0;0;0;0;1;0;0;1;0;0;0;0;0;0;0;0;0;1
ZNF778_M10417_1.94d.bed	0.19689119170984457	38	193	21248	1;1;1;1;0;0;0;0;0;0;2;1;0;0;1;0;1;0;1;0;2;0;2;1;1;0;0;2;1;3;1;3;0;1;0;1;0;3;0;2;2;2;0;2;1;1;2;3;1;1;0;1;2;1;2;0;1;0;1;6;3;2;2;3;1;1;3;2;2;4;4;2;0;1;0;2;4;1;3;3;4;2;3;3;2;2;3;2;1;2;4;2;1;2;2;2;1;1;0;2;2;2;0;2;0;2;1;1;0;2;1;0;1;3;1;0;0;0;1;1;2;1;0;1;3;1;0;2;1;1;1;0;2;2;1;2;1;0;0;0;0;1;0;1;1;0;0;1;0;1
CREB3_M10072_1.94d.bed	0.19642857142857142	22	112	21411	1;0;0;1;0;0;0;0;0;1;0;0;1;1;1;1;0;0;2;0;1;0;0;1;0;0;0;0;1;0;1;0;2;2;0;2;1;0;1;0;0;0;0;0;3;1;1;0;0;1;1;1;2;0;2;1;1;3;3;1;3;2;1;2;1;1;1;1;1;0;0;2;4;0;2;1;1;1;3;0;1;0;1;0;1;1;1;1;1;2;1;1;1;0;0;1;2;0;0;0;0;1;1;0;1;0;1;2;0;1;0;0;0;0;1;0;1;1;0;0;0;1;0;0;1;0;0;0;0;0;0;0;1;0;2;3;0;0;2;0;0;0;1;0;1;0;0;1;2;2
ZNF891_ZNF891.RCADE.bed	0.1961298786487373	598	3049	102996	11;9;10;11;11;14;9;8;9;12;8;5;14;11;9;17;13;18;8;13;12;5;7;12;16;18;10;16;9;14;15;22;22;21;11;11;15;13;19;13;24;21;20;19;14;17;16;24;26;25;20;27;23;28;32;24;26;32;30;34;43;35;34;44;45;41;42;37;37;31;35;33;31;34;39;45;34;39;42;42;43;45;34;40;26;33;38;45;40;35;32;27;37;22;21;35;26;25;16;26;17;20;24;15;13;15;21;20;17;15;14;19;19;15;21;13;11;12;16;12;12;10;19;13;10;18;10;19;3;6;8;13;9;9;10;15;9;16;12…
ZNF589_M06860_1.94d.bed	0.19607843137254902	70	357	27663	4;2;1;0;2;2;3;4;1;0;2;2;3;1;3;1;2;2;1;1;3;2;0;1;4;5;2;1;3;1;1;2;1;0;1;2;5;1;6;4;4;3;3;1;1;1;2;1;2;5;1;6;2;2;7;4;3;3;1;1;5;6;5;7;5;2;4;6;5;2;3;3;3;6;6;7;1;4;5;4;6;5;4;5;3;1;2;3;1;2;5;2;1;2;3;6;3;1;1;2;3;1;2;1;3;1;4;0;0;2;2;2;4;1;1;3;1;7;2;1;1;1;0;0;2;0;3;0;0;1;2;1;0;1;0;1;2;0;3;2;1;2;1;0;1;0;3;2;2;1
NFYB_M03040_1.94d.bed	0.196	98	500	63010	4;5;3;4;2;5;2;5;1;5;1;2;2;3;0;3;2;3;2;2;2;5;3;2;2;2;0;3;1;0;0;3;1;0;2;1;3;2;3;5;3;2;0;3;4;2;4;7;1;0;1;3;4;3;2;6;5;3;3;5;7;5;6;3;7;6;6;11;6;10;5;7;1;3;3;7;3;7;6;6;8;8;7;9;6;6;5;3;2;5;6;2;7;4;5;3;4;2;2;4;1;4;3;4;3;4;4;5;2;4;2;3;0;1;2;0;4;0;2;1;1;1;2;2;0;3;1;5;1;2;1;1;4;6;2;0;0;3;1;0;4;3;4;4;4;4;5;2;4;10
CREB3L1_M05601_1.94d.bed	0.19594594594594594	29	148	28253	2;0;0;0;2;2;2;1;1;1;0;0;0;2;0;0;0;0;1;1;2;0;4;2;0;2;2;0;0;2;0;2;4;0;0;1;0;0;0;0;0;0;0;2;0;0;0;0;2;0;0;4;0;0;1;2;2;0;1;0;0;0;2;2;0;0;0;8;0;4;0;1;0;0;0;5;2;2;2;1;5;4;2;0;2;4;2;0;1;0;0;0;0;3;2;0;3;3;2;0;0;0;2;0;0;0;1;0;1;2;0;6;0;4;4;2;2;0;1;2;0;0;1;0;0;0;0;2;0;0;1;0;0;0;0;0;0;0;0;0;0;1;0;0;1;0;0;0;0;2
ZNF771_M09401_1.94d.bed	0.1956521739130435	9	46	20015	2;0;0;0;2;0;0;0;0;0;0;0;0;2;1;0;0;0;0;0;0;0;0;0;0;0;1;0;0;0;0;0;0;0;1;0;1;0;0;2;0;0;0;1;1;0;0;0;0;0;0;0;0;1;0;0;0;0;0;0;0;4;2;0;0;1;0;1;0;0;0;0;2;0;0;0;0;1;2;1;1;0;0;0;0;0;0;0;2;0;0;0;0;0;0;0;1;1;0;1;0;0;0;0;1;1;0;0;1;1;0;0;0;0;0;1;1;1;0;0;0;1;0;0;0;0;0;0;0;0;0;0;0;0;0;0;0;0;0;0;0;0;0;1;0;0;0;0;0;1
FOXF1_M04073_1.94d.bed	0.1956521739130435	9	46	21463	2;0;1;0;0;0;0;0;0;0;0;0;0;1;1;0;0;1;0;0;1;0;0;0;1;0;0;0;0;0;0;0;0;1;1;0;0;0;0;0;0;0;0;1;0;0;0;0;0;0;0;0;1;0;0;1;0;0;0;0;0;2;1;1;0;1;1;0;0;1;0;1;0;1;0;0;1;0;0;1;1;0;0;0;1;0;0;1;0;0;0;0;0;0;0;0;0;0;2;0;0;1;0;1;1;0;0;1;0;0;0;0;0;1;0;0;1;0;0;0;0;0;0;0;3;0;2;0;0;1;1;0;0;0;0;0;0;0;0;0;0;1;0;0;0;0;0;0;0;2
ASCL1_M08476_1.94d.bed	0.19558359621451105	186	951	69047	6;3;1;13;5;5;4;4;1;7;6;4;6;3;5;2;2;5;5;3;4;1;2;1;4;8;4;2;2;8;5;5;3;7;9;5;2;2;3;2;6;1;7;6;2;6;5;6;8;6;7;4;3;6;11;11;8;8;6;12;9;10;6;12;6;4;10;10;20;14;17;9;17;9;8;11;14;11;8;8;17;5;14;6;7;8;11;13;6;11;14;13;20;7;4;6;8;4;11;11;4;4;7;8;7;6;4;10;6;4;5;3;5;5;4;3;5;5;4;4;2;1;3;2;12;7;3;9;5;10;3;8;0;3;5;1;0;4;5;5;4;7;4;3;5;8;7;2;3;9
ZNF417_ZNF417.RCADE.bed	0.1952479338842975	189	968	37122	6;4;3;4;3;5;1;2;4;2;2;3;2;5;3;5;6;3;4;4;4;4;4;9;2;4;3;2;4;6;7;2;2;4;4;7;9;5;12;5;7;4;8;4;4;4;8;9;6;9;3;8;7;10;7;10;14;8;8;12;10;6;8;9;10;15;10;9;9;14;11;11;12;12;7;12;15;9;21;17;7;8;14;8;12;10;11;19;14;13;11;15;7;11;10;15;11;6;6;13;7;15;8;6;4;8;7;8;5;6;5;7;9;2;4;3;3;4;2;3;4;3;0;2;2;3;4;1;2;2;1;4;4;7;6;1;1;4;3;4;3;0;4;2;3;2;2;1;3;5
ZNF329_M10387_1.94d.bed	0.19480519480519481	270	1386	80206	10;2;2;6;5;2;7;4;9;7;3;6;7;9;4;5;8;3;7;7;7;11;8;7;6;12;7;5;7;8;5;4;14;4;8;8;7;6;8;8;7;8;12;7;7;15;18;10;7;13;12;14;11;12;15;10;12;13;21;10;9;12;15;14;17;9;13;19;16;11;20;17;12;16;19;18;15;22;21;15;15;14;20;20;16;17;10;12;17;13;18;14;12;9;10;10;9;11;13;6;5;7;17;5;10;6;12;4;11;13;4;11;5;10;7;4;6;7;7;6;7;2;6;6;6;3;3;4;7;7;2;3;5;3;12;7;6;5;3;3;3;5;8;3;3;6;11;5;2;9
GRHL2_M06916_1.94d.bed	0.19444444444444445	28	144	31454	2;2;1;1;2;0;0;3;1;0;1;1;0;0;1;2;3;1;1;0;0;2;0;1;0;0;2;1;5;3;1;3;2;0;0;1;0;0;1;0;0;0;2;0;0;0;0;2;0;2;1;0;0;0;0;0;0;1;3;1;0;0;0;4;3;0;1;0;1;1;3;2;1;2;6;2;0;2;1;2;3;0;0;0;0;0;0;0;1;2;2;4;0;3;0;0;0;0;2;0;0;0;1;0;2;0;0;0;1;0;3;0;1;1;1;0;1;0;0;0;1;0;0;0;4;2;1;1;0;2;0;2;0;0;1;0;2;0;0;0;0;0;0;2;0;2;4;1;0;3
STAT2_M05474_1.94d.bed	0.19433198380566802	48	247	42673	1;0;1;1;1;1;1;0;3;2;0;1;2;0;1;6;3;1;1;1;0;0;1;1;2;0;2;3;3;1;0;4;0;0;3;1;2;0;2;1;0;2;1;0;1;0;1;1;3;1;3;0;2;1;0;2;1;2;1;2;3;2;3;1;4;3;0;2;3;1;4;6;4;1;3;3;5;4;1;3;3;0;4;2;2;1;5;1;1;4;3;2;3;0;0;2;2;2;0;3;1;2;2;2;1;2;2;1;2;2;1;1;0;2;2;1;2;2;2;1;1;2;1;1;0;0;2;1;3;2;2;0;2;1;0;1;3;0;3;4;1;0;4;1;0;1;0;2;1;3
NFIA_M08961_1.94d.bed	0.19427402862985685	95	489	45975	7;7;0;2;2;3;2;0;2;0;0;1;6;4;2;5;3;2;8;2;2;2;2;2;0;1;5;2;2;3;2;3;4;3;2;2;0;4;2;1;1;2;2;2;0;1;2;0;5;5;4;6;5;3;2;6;2;4;0;1;4;10;4;2;13;4;2;3;3;11;0;9;3;2;9;5;6;13;4;11;3;5;9;7;4;7;5;3;2;4;1;1;5;3;7;7;4;3;4;6;3;2;3;2;1;3;1;4;1;0;2;2;4;1;6;1;1;1;1;5;1;2;3;7;2;1;4;2;5;1;0;1;5;0;4;2;3;0;1;7;0;1;5;3;4;3;1;8;3;2
TLX1_M09259_1.94d.bed	0.1935483870967742	6	31	21759	2;0;0;0;0;0;2;0;0;0;0;0;0;0;0;0;0;0;0;2;2;0;0;0;0;0;0;0;0;0;0;0;0;0;0;0;0;0;0;0;2;0;0;0;0;0;0;0;0;0;2;0;0;0;0;0;0;0;0;0;0;0;0;0;0;0;2;0;0;0;0;0;0;1;0;0;0;0;0;2;0;0;0;2;0;0;0;0;0;0;0;0;0;0;0;0;0;0;0;0;0;0;0;0;0;0;0;0;0;0;0;0;0;0;0;0;0;2;0;1;0;0;0;0;0;0;2;0;0;0;3;0;0;0;0;0;0;0;0;2;0;0;0;0;0;0;0;0;0;1
ZNF524_M09377_1.94d.bed	0.19333333333333333	58	300	22232	1;0;1;1;1;0;0;2;1;1;0;1;3;0;2;0;2;2;2;0;0;5;0;4;0;1;0;1;1;2;1;4;1;2;2;1;2;0;3;3;0;3;3;1;2;1;3;2;2;1;2;5;2;6;4;4;2;2;6;3;4;5;2;2;4;2;4;3;3;5;3;0;1;6;3;1;4;3;4;3;4;6;8;2;3;0;2;3;2;4;5;0;1;1;3;5;1;4;2;2;3;0;4;4;2;3;2;1;4;1;3;5;1;2;0;2;4;1;1;0;2;0;0;1;5;0;2;2;0;1;1;1;5;0;1;0;1;1;1;1;0;0;1;1;0;0;1;0;0;1
IRF3_M08827_1.94d.bed	0.19281045751633988	59	306	46989	3;1;1;2;0;2;1;3;3;3;0;4;3;0;2;2;1;1;3;1;0;0;3;3;3;2;2;3;2;2;0;1;3;3;3;1;1;1;3;1;2;1;0;0;2;3;0;1;2;1;1;1;3;1;3;1;2;2;2;0;2;6;2;4;3;7;7;4;6;1;5;2;3;2;4;4;5;1;4;5;3;3;5;1;2;2;1;0;2;3;6;9;2;3;0;3;2;3;2;1;2;1;3;1;0;1;3;0;2;5;2;4;0;0;2;1;0;1;4;0;3;0;1;0;1;0;0;0;1;1;2;1;1;1;2;3;3;0;1;1;1;3;2;2;0;2;3;1;0;6
ASCL1_M08474_1.94d.bed	0.19254658385093168	155	805	50175	6;2;6;8;2;4;4;2;4;4;4;4;2;4;2;0;2;6;0;2;4;0;2;2;2;10;0;2;6;6;2;0;4;2;10;4;2;4;2;4;6;0;8;10;4;4;4;8;4;4;8;0;4;6;10;14;6;10;10;6;12;10;4;8;4;4;8;14;12;8;16;8;8;6;8;10;16;12;6;8;10;4;14;4;6;12;6;8;6;12;12;8;12;14;0;4;8;6;12;6;2;2;4;8;6;6;4;10;6;4;4;4;4;2;2;4;4;2;4;6;2;0;2;0;4;10;4;4;10;2;4;8;2;2;2;4;0;0;8;2;2;6;8;2;2;6;2;4;2;4
TP63_M06417_1.94d.bed	0.1923743500866551	111	577	53029	3;6;1;3;0;3;2;1;3;3;1;2;2;5;6;2;3;7;3;0;5;5;2;3;2;7;4;6;2;2;0;3;2;5;6;5;2;5;7;3;3;3;1;2;3;5;3;5;3;2;7;3;3;4;6;3;11;5;4;3;4;3;4;3;3;10;4;3;7;7;2;2;5;4;5;10;14;8;8;11;11;1;11;2;5;6;3;8;4;3;4;2;5;6;5;5;5;5;3;3;0;5;5;0;4;1;5;3;4;6;4;3;4;3;4;3;2;2;5;4;1;0;3;5;1;3;5;1;4;2;3;2;1;8;7;3;2;1;5;4;2;1;2;2;3;7;3;1;0;2
ZSCAN30_M10388_1.94d.bed	0.19216003232976359	951	4949	164333	12;15;23;16;22;20;19;24;20;22;19;21;27;30;17;14;18;26;17;22;21;22;26;18;26;25;20;27;18;20;17;27;29;28;34;32;31;34;34;41;28;21;35;35;31;34;38;34;42;35;43;44;43;46;51;48;56;50;52;54;49;65;68;49;50;62;58;56;54;65;56;56;61;69;54;66;52;55;74;62;70;61;67;57;66;54;52;55;58;39;50;55;51;49;43;36;50;32;37;36;28;35;38;19;29;20;26;33;31;23;27;25;23;20;23;19;27;25;15;26;22;32;18;24;11;20;13;13;15;18;21;21;19;…
ZNF674_ZNF674.RCADE.bed	0.1918194640338505	136	709	43288	3;1;3;1;1;0;4;5;4;2;0;4;3;5;6;1;1;1;3;1;1;3;2;1;2;3;4;4;4;5;2;2;4;3;2;5;6;6;5;4;1;2;7;3;7;4;9;5;1;4;4;10;8;4;8;4;8;8;5;6;7;10;10;6;7;10;7;6;8;4;9;12;13;6;16;14;9;7;7;7;6;8;7;4;6;5;7;10;8;8;12;9;11;4;5;6;6;10;4;3;7;7;4;3;5;6;2;7;5;4;4;10;5;4;2;3;3;2;2;3;0;1;5;6;0;1;5;6;2;0;2;5;0;2;1;3;1;4;3;1;7;3;1;3;3;1;1;4;5;5
ZNF180_ZNF180.RCADE.bed	0.19150730461095816	15442	80634	1277272	195;206;185;206;203;229;234;201;236;239;271;250;250;267;252;277;275;281;297;250;256;286;311;280;332;326;382;349;396;411;395;379;369;435;353;470;472;533;591;618;543;534;643;694;707;777;740;738;739;803;782;881;850;763;790;863;952;932;912;814;1053;1102;1127;1021;1116;1183;1182;1109;1176;1088;949;881;868;778;890;872;848;862;1050;962;1067;1059;1089;1023;932;930;993;900;851;836;886;783;816;796;690;684;…
CENPB_M05595_1.94d.bed	0.19148936170212766	9	47	244079	1;0;0;0;0;0;0;0;0;1;0;0;0;0;0;0;0;1;0;0;0;0;1;0;0;0;0;0;1;0;0;1;0;0;0;0;0;0;0;0;1;1;0;0;1;0;2;2;1;0;0;0;0;0;0;1;3;0;1;0;1;0;0;1;0;0;0;0;0;1;1;1;0;1;1;1;0;0;0;0;0;2;0;0;0;1;0;1;0;1;0;0;0;0;1;0;1;0;0;1;1;1;0;1;0;0;0;0;0;1;0;0;0;0;0;0;0;0;1;0;0;0;0;0;0;0;0;0;0;2;0;0;0;0;1;0;1;0;0;0;0;0;0;0;0;0;1;0;0;1
ZNF135_M10312_1.94d.bed	0.19137466307277629	142	742	46089	2;0;2;1;0;3;2;1;1;0;1;2;0;3;1;2;4;1;2;0;3;3;2;3;3;0;2;0;1;1;4;2;2;2;4;2;1;1;3;2;2;1;4;2;1;0;2;2;7;8;10;24;16;15;14;14;15;12;11;21;11;8;13;12;15;17;15;8;9;10;8;4;10;8;7;7;8;9;10;6;11;12;19;13;13;8;10;10;8;6;12;6;10;12;14;11;13;16;4;7;4;3;1;1;4;2;0;4;4;1;2;1;1;1;2;1;3;0;0;0;6;0;1;3;1;4;0;1;0;2;2;2;0;2;2;1;2;2;0;1;1;1;3;0;2;0;0;1;2;4
TFAP2C_M06195_1.94d.bed	0.19133192389006343	181	946	50114	6;3;0;3;8;4;2;6;5;4;1;2;4;10;2;2;8;3;9;4;2;7;3;9;7;5;2;1;4;12;5;5;7;4;2;4;6;6;9;1;9;8;3;3;2;10;13;12;6;11;8;13;8;5;10;13;5;10;8;7;18;14;5;11;12;14;3;12;11;14;10;9;13;10;9;16;15;8;12;9;11;11;11;8;10;3;10;6;3;6;11;8;7;9;9;9;8;11;4;14;7;4;3;6;6;1;4;3;9;11;3;6;6;2;5;5;2;5;3;3;14;3;5;2;4;0;3;2;9;2;1;1;0;6;1;2;7;1;9;3;5;4;6;5;1;2;1;0;4;3
ZNF30_ZNF30.RCADE.bed	0.19120975855130784	3041	15904	222200	37;38;39;43;50;43;47;43;56;52;51;54;54;57;42;45;66;74;55;57;55;57;76;68;76;75;83;69;79;78;73;83;92;77;84;104;89;106;116;110;90;123;94;135;136;124;140;164;135;156;152;172;165;126;153;124;161;189;186;190;207;235;182;212;216;190;190;201;221;218;206;183;195;167;172;157;209;196;198;201;189;200;208;222;202;200;206;162;169;151;135;152;174;141;160;138;127;160;148;139;119;125;114;106;106;108;95;86;100;101…
ZNF383_ZNF383.RCADE.bed	0.19099786640407024	4655	24372	589369	68;74;65;77;87;59;73;85;80;85;82;89;75;87;93;89;76;102;85;82;87;94;84;90;99;127;109;103;135;112;129;128;134;137;134;125;135;143;157;188;196;157;222;217;213;209;195;204;203;208;233;231;219;239;234;241;240;284;268;223;289;297;310;318;306;329;347;301;313;343;271;272;253;233;257;272;271;301;282;300;303;314;314;315;312;234;269;244;249;246;249;222;232;258;204;225;175;214;205;209;186;182;198;192;159;151…
ZSCAN10_M00592_1.94d.bed	0.1906779661016949	45	236	35492	3;1;4;3;1;0;1;4;2;1;2;0;0;1;0;0;1;0;0;1;3;0;2;0;0;0;1;1;0;2;0;0;0;1;3;2;2;2;0;0;1;0;1;3;3;1;1;3;1;0;1;2;4;2;2;1;0;1;1;2;2;1;1;6;1;3;3;2;2;5;6;5;3;4;2;1;4;0;1;3;2;3;2;3;3;1;0;5;6;6;1;1;1;2;0;1;2;0;0;1;2;2;2;0;1;1;3;3;0;3;1;0;0;0;3;2;2;1;1;0;0;2;1;1;0;3;1;0;2;1;0;1;1;3;2;1;1;0;1;3;3;0;1;0;2;1;1;1;3;3
ZNF626_ZNF626.RCADE.bed	0.1903323262839879	126	662	51862	5;3;4;1;4;5;5;4;4;6;1;3;2;3;2;0;3;8;1;4;6;3;4;1;2;5;4;1;6;0;4;3;5;2;3;4;4;2;4;8;5;5;3;6;5;4;1;4;9;1;7;8;4;4;3;6;4;8;3;6;8;6;11;8;2;7;7;8;10;7;7;6;10;9;9;5;6;7;10;11;8;5;6;5;4;7;5;5;7;5;1;10;2;9;6;5;4;3;2;7;1;3;5;4;4;4;3;4;3;6;7;5;9;4;2;2;3;1;3;5;2;4;3;5;4;2;0;3;2;1;2;4;9;1;4;2;1;1;2;1;4;5;1;1;2;5;5;2;3;7
ZBTB4_M06841_1.94d.bed	0.18996415770609318	53	279	27502	1;1;3;1;0;1;3;1;1;3;0;6;2;1;0;2;0;3;1;2;0;2;4;2;1;1;2;3;1;1;2;1;4;1;2;1;1;2;1;1;0;5;0;3;0;1;2;0;1;5;3;3;5;1;2;2;2;0;2;1;3;4;5;2;2;0;6;5;3;3;1;1;2;6;3;4;3;4;7;0;4;4;2;2;3;2;5;4;4;1;3;2;0;1;2;3;0;1;1;3;0;1;3;3;1;3;2;0;4;1;1;2;1;1;3;0;0;3;2;1;0;0;1;0;1;2;1;2;3;0;2;0;1;0;1;1;1;0;0;3;1;1;0;1;3;0;2;2;1;2
TFAP2B_M10002_1.94d.bed	0.18973561430793157	244	1286	55956	6;4;1;7;6;3;5;5;8;4;4;2;5;5;6;7;9;5;7;5;4;8;4;6;8;6;5;4;8;16;7;6;12;10;6;6;3;8;12;5;11;4;5;6;8;13;10;13;11;11;12;10;8;12;11;9;11;18;5;11;14;15;9;13;16;15;11;15;18;17;17;11;13;14;13;13;18;13;17;18;18;18;14;14;14;6;12;13;10;8;15;15;11;10;14;20;11;13;10;11;6;9;9;8;8;5;9;8;9;12;5;7;10;7;5;9;9;6;6;6;10;5;5;7;5;3;2;1;7;6;3;4;4;10;3;4;7;1;5;1;5;6;4;6;3;2;1;2;6;10
ZNF582_M10418_1.94d.bed	0.1895910780669145	204	1076	61562	7;4;5;5;5;10;5;5;4;4;2;5;8;7;9;4;6;5;4;4;6;3;2;7;8;7;5;8;3;6;8;6;4;9;5;4;7;4;7;6;3;8;8;4;10;10;8;6;7;10;7;2;9;8;11;15;5;6;8;11;12;13;10;15;10;11;10;11;14;10;11;7;14;15;15;11;12;12;23;15;12;9;11;15;11;6;14;7;9;9;9;9;14;7;6;9;7;7;5;7;6;8;10;7;4;7;3;11;10;8;9;8;8;6;7;4;2;9;3;11;8;6;5;7;4;2;5;4;4;3;3;5;3;2;5;2;5;11;0;2;3;3;5;8;3;5;1;4;0;3
ZNF594_M10414_1.94d.bed	0.18955349620893008	225	1187	50168	3;6;7;2;4;4;4;0;4;3;5;3;10;4;6;2;3;5;6;3;5;6;8;8;4;4;4;9;7;4;8;7;5;5;2;5;6;8;9;12;5;7;9;8;8;14;7;15;11;13;6;7;6;14;10;11;14;11;15;16;12;12;17;8;22;14;16;20;19;17;17;11;8;18;12;10;17;10;16;11;13;13;15;9;13;13;14;12;9;12;13;10;9;9;9;9;10;6;6;7;7;12;11;6;11;13;10;8;9;5;7;7;7;6;5;7;6;7;7;3;2;5;6;2;5;4;9;4;5;4;5;4;2;4;7;2;3;1;0;3;5;5;5;2;5;3;4;2;4;5
ZNF616_ZNF616.RCADE.bed	0.18896321070234115	113	598	36736	5;2;1;2;1;2;3;2;3;2;0;1;7;2;3;3;4;0;0;2;2;3;1;1;0;8;2;1;5;4;3;2;8;4;2;4;4;6;5;8;4;2;3;2;2;2;2;4;7;7;5;2;5;4;4;3;9;7;2;4;5;14;7;7;7;6;6;9;2;2;6;8;6;7;7;17;12;5;5;6;10;5;5;5;8;4;5;4;6;5;5;5;8;3;7;8;6;1;6;0;6;4;4;7;3;3;2;6;1;4;8;5;5;2;4;8;3;0;1;1;1;5;2;2;2;2;3;5;1;1;4;2;0;6;1;2;4;1;0;1;1;4;2;3;0;3;5;3;1;5
PAX1_M05977_1.94d.bed	0.18867924528301888	10	53	19136	1;2;0;0;1;0;0;0;0;1;1;0;0;0;0;1;0;1;0;0;0;0;0;1;1;0;0;0;0;0;0;0;0;3;0;0;0;0;0;0;0;1;2;2;0;0;1;1;1;0;2;0;1;0;0;1;1;0;0;0;0;0;0;0;0;0;1;1;0;0;0;0;1;0;0;1;0;1;1;0;1;1;2;1;0;1;0;1;1;0;1;0;2;0;0;0;0;1;0;1;0;0;0;0;1;0;1;0;0;0;0;0;0;0;0;1;0;0;0;0;0;0;0;0;0;0;0;0;1;0;0;0;0;0;1;0;0;0;0;0;1;0;0;0;0;0;0;0;0;1
ZNF23_M09339_1.94d.bed	0.1886730325979585	573	3037	76400	5;10;10;12;4;8;7;7;8;8;9;8;11;12;7;8;10;9;12;20;11;13;16;12;18;10;14;19;16;9;24;13;13;15;18;26;17;26;16;25;19;26;14;23;32;25;30;34;24;26;27;36;19;37;30;31;27;36;31;37;40;31;39;48;44;38;52;36;40;31;34;37;31;25;30;35;36;31;60;31;44;39;36;30;41;30;28;35;34;25;31;27;31;26;33;25;24;36;26;23;25;19;20;29;15;17;15;15;13;17;11;10;19;15;19;12;16;13;17;12;9;15;13;13;6;10;6;5;10;9;7;10;13;10;7;11;9;8;9;4;13;…
ZNF140_M10354_1.94d.bed	0.18866571018651362	263	1394	70744	5;6;5;4;6;4;4;4;4;4;8;6;4;5;5;6;7;5;2;5;3;7;5;9;9;5;8;6;8;6;9;4;10;10;11;6;11;5;10;9;5;6;10;10;4;12;9;10;11;9;11;9;16;7;13;13;14;10;7;24;15;11;21;18;14;23;17;19;21;16;18;16;14;12;17;11;19;16;18;15;18;14;17;13;23;17;18;9;11;14;16;14;20;14;10;8;16;8;9;12;16;12;5;10;5;5;13;3;11;3;7;8;7;5;5;5;6;6;9;11;3;8;5;6;4;6;5;6;12;8;5;3;7;5;4;3;6;5;6;8;4;8;6;6;4;5;6;4;4;7
ZBTB34_M09303_1.94d.bed	0.18857142857142858	33	175	19553	1;0;3;0;1;0;2;0;1;2;0;0;1;1;0;0;1;1;0;0;0;0;1;0;0;0;2;1;1;0;1;2;0;0;3;0;2;0;1;0;2;1;1;4;2;0;1;4;1;2;0;1;2;1;0;2;3;0;4;0;2;1;3;0;4;6;2;4;3;2;2;3;2;1;1;3;1;1;2;3;1;1;3;3;1;4;2;4;2;1;0;3;2;3;4;1;1;0;1;3;0;0;1;2;2;1;1;1;0;3;1;1;0;1;0;1;0;0;1;0;0;1;3;0;0;0;0;0;1;0;0;1;1;0;1;0;0;0;1;1;0;0;1;0;0;0;0;0;0;2
NFIA_M05935_1.94d.bed	0.18840579710144928	52	276	39415	6;6;0;3;1;0;0;1;2;1;0;0;4;2;1;3;1;1;4;0;1;3;1;1;1;1;5;0;2;0;4;5;2;0;0;1;0;2;1;0;1;0;0;2;1;0;0;0;1;4;3;2;4;1;1;3;0;1;1;0;0;8;6;0;7;3;1;2;3;1;3;2;3;1;3;4;6;4;6;7;3;1;3;0;5;1;1;2;2;2;2;0;0;3;0;3;1;5;0;3;4;4;2;2;1;0;0;1;2;0;0;3;3;1;3;1;2;2;0;0;5;0;0;1;1;1;3;2;3;3;0;1;1;0;0;0;3;0;1;0;4;0;0;4;1;3;1;1;4;3
ZNF322_M10383_1.94d.bed	0.18815240083507306	721	3832	142414	14;21;16;14;11;10;18;17;10;10;12;19;20;11;15;17;14;13;9;17;15;24;19;26;12;21;22;18;18;19;16;22;27;21;19;30;30;27;25;28;25;16;30;26;30;27;29;21;32;24;42;29;30;30;44;26;41;40;45;47;52;48;48;38;41;43;41;50;55;39;52;32;46;48;41;38;38;41;60;42;56;43;42;41;43;38;51;45;36;33;37;34;46;49;34;36;24;27;25;35;25;29;22;25;25;22;28;28;26;32;16;22;22;16;16;18;17;12;15;18;14;16;15;14;15;17;12;9;17;19;9;12;13;8;7…
ZIM2_ZIM2.MEME.bed	0.18750739382467763	1585	8453	234028	33;34;28;31;35;25;43;23;25;34;33;31;30;34;32;36;21;45;46;29;31;42;49;42;32;48;42;54;38;57;58;33;42;54;38;60;49;53;54;53;57;64;61;57;72;61;72;64;62;62;71;65;57;75;85;76;90;71;108;90;99;106;86;86;95;101;100;113;103;100;86;90;83;97;96;91;99;96;105;102;98;102;88;93;113;91;97;89;87;71;69;69;85;71;79;64;78;54;66;55;72;60;55;53;49;53;53;60;54;54;49;38;46;40;39;45;50;38;47;32;49;32;47;30;49;29;31;29;41;3…
ZNF341_M10427_1.94d.bed	0.18724083828308866	6683	35692	817433	119;113;96;130;104;115;126;104;124;111;119;131;119;112;128;132;121;150;135;102;132;117;136;117;139;155;183;155;155;173;181;159;164;178;174;204;209;222;219;262;211;240;290;307;298;304;330;310;288;378;337;302;331;333;395;358;383;396;417;361;425;459;477;457;465;518;513;480;522;497;425;395;363;309;348;371;372;427;453;405;446;445;476;485;396;405;440;425;346;386;330;323;361;334;317;330;316;336;297;277;…
ATOH7_M09817_1.94d.bed	0.18674698795180722	31	166	28178	1;2;2;2;0;4;2;0;1;0;4;0;0;0;0;3;1;2;1;4;0;0;2;2;2;0;1;5;0;3;2;2;0;1;3;0;0;0;2;2;1;0;1;0;0;0;0;3;0;0;0;0;1;0;1;1;2;1;0;1;2;0;0;0;2;1;3;2;0;3;3;1;2;2;0;5;3;4;0;1;2;1;0;0;2;0;0;1;5;0;2;0;2;2;0;1;0;0;2;0;0;0;0;3;0;0;2;0;2;2;3;2;2;0;1;2;0;3;0;0;1;0;2;0;0;2;4;2;3;0;0;0;0;2;0;0;0;0;0;0;0;2;0;0;0;1;0;0;0;2
ZNF669_ZNF669.RCADE.bed	0.18604651162790697	56	301	22002	2;0;0;0;0;0;0;0;3;0;0;1;2;3;0;2;0;0;2;3;2;3;1;2;4;3;0;2;3;0;3;0;3;1;3;0;0;2;2;0;0;2;3;0;4;6;1;3;1;3;2;3;1;2;9;2;4;7;2;4;0;1;2;7;5;5;4;4;3;6;2;4;2;2;5;6;0;4;4;5;5;0;4;2;2;6;4;8;3;1;1;1;6;1;3;2;4;0;2;0;1;0;5;4;1;1;2;6;1;1;5;3;2;0;2;0;2;0;0;0;0;0;2;1;1;1;2;1;3;0;1;3;1;1;1;0;0;1;0;0;0;0;1;0;0;1;0;1;3;2
ZNF2_ZNF2.MEME.bed	0.1859799713876967	130	699	27430	3;1;4;3;3;0;1;3;2;2;0;2;1;2;0;4;1;1;1;2;0;4;3;1;1;2;2;3;5;2;5;6;1;4;3;7;4;6;2;1;2;7;3;6;9;7;6;4;5;5;7;6;7;11;7;7;5;7;12;10;8;10;4;15;8;10;15;12;8;12;8;6;8;5;10;6;4;8;14;8;10;8;10;11;5;8;7;4;11;6;2;6;9;8;6;5;8;5;3;7;4;3;8;7;5;6;3;3;3;7;4;8;0;0;4;4;3;2;1;2;2;2;5;2;2;3;3;4;6;2;4;2;2;4;0;2;3;4;3;2;5;1;2;3;2;0;0;0;0;2
ZNF619_ZNF619.MEME.bed	0.1854778028592927	493	2658	87960	16;6;9;8;7;4;12;9;2;6;12;7;18;13;8;15;8;6;12;15;10;11;16;9;15;6;12;10;16;13;11;11;17;13;12;14;9;18;24;15;14;13;19;18;24;24;24;32;23;22;25;20;25;27;28;25;26;26;20;25;29;37;24;46;33;37;34;38;29;37;32;33;30;23;22;30;22;34;45;27;29;33;29;40;19;25;28;23;28;21;25;31;30;25;23;19;15;22;25;18;17;24;18;26;26;28;13;15;15;17;17;11;14;14;13;8;12;10;13;12;11;9;9;11;11;11;9;8;8;12;9;9;14;6;6;8;13;10;4;8;3;12;5;…
ATOH1_M09091_1.94d.bed	0.18487394957983194	22	119	26759	3;0;2;0;0;0;0;0;0;0;1;0;0;0;1;0;0;1;1;2;1;0;0;2;0;0;1;1;1;0;0;0;4;2;0;0;0;0;0;0;2;2;3;0;0;1;0;0;1;1;0;0;3;2;0;0;0;0;1;1;1;2;1;0;0;2;1;2;1;1;2;2;1;1;1;1;0;0;1;2;2;1;4;0;0;1;0;3;0;0;3;3;0;2;0;2;1;1;0;0;0;0;1;0;2;1;0;1;0;1;1;0;0;0;0;2;1;1;1;0;0;0;1;0;0;1;0;1;1;0;2;1;0;2;2;0;0;0;0;2;1;1;0;1;0;2;0;0;1;2
STAT1_M06794_1.94d.bed	0.18475073313782991	63	341	38852	3;2;0;3;1;3;2;2;0;1;2;3;2;0;1;3;0;1;1;2;1;1;0;0;1;2;3;2;3;1;3;1;1;3;2;2;2;1;2;2;1;1;3;0;4;2;3;2;3;1;2;1;1;4;3;5;4;1;1;4;0;4;2;5;2;5;6;10;3;3;5;3;4;5;3;1;4;5;5;4;4;4;5;5;6;2;4;2;1;2;2;3;2;3;1;4;3;1;4;2;4;2;2;3;3;5;3;1;2;1;1;3;3;3;4;2;0;1;1;3;3;0;0;1;1;1;0;1;1;1;2;2;2;2;4;0;1;3;3;0;0;2;1;2;4;1;0;2;1;2
MYC_M06652_1.94d.bed	0.18442622950819673	45	244	29803	3;1;0;1;3;1;1;0;0;4;2;1;0;3;0;0;0;2;2;2;1;1;1;2;1;0;2;0;0;1;0;5;0;0;1;0;1;0;3;2;0;4;2;0;1;0;3;3;3;2;1;3;0;1;3;1;0;1;1;1;1;0;2;1;1;2;3;4;4;3;2;1;3;6;1;3;2;4;4;4;3;2;0;8;2;5;3;3;4;4;2;1;1;1;3;1;5;1;2;4;1;4;0;1;3;1;3;1;3;2;1;2;0;2;0;4;0;0;4;1;0;1;1;1;0;3;3;2;1;0;1;1;0;2;0;1;0;1;2;0;1;0;0;1;0;1;0;1;1;2
ZSCAN22_M10335_1.94d.bed	0.18435277382645804	1296	7030	154585	16;24;21;19;22;26;21;19;26;16;24;23;27;19;23;12;25;18;25;28;18;26;29;26;35;35;26;27;43;43;32;32;31;36;36;31;28;54;47;57;55;44;47;59;54;47;57;69;69;66;84;61;50;67;69;79;71;72;99;81;95;100;71;84;104;94;92;92;93;100;66;63;83;61;79;70;67;82;101;81;84;101;91;91;95;82;93;75;70;60;53;73;64;64;64;60;65;71;49;54;45;49;43;49;52;42;47;37;39;46;38;43;40;46;44;18;37;35;26;26;33;19;31;27;25;37;23;23;23;28;24;2…
ZNF692_M07147_1.94d.bed	0.18371467025572005	273	1486	75566	7;8;11;8;17;8;9;5;7;8;5;8;3;7;3;8;8;9;13;9;7;8;11;3;6;13;6;10;6;10;7;2;13;6;8;20;10;11;11;10;11;3;10;13;12;5;9;14;11;8;13;7;7;12;12;12;9;10;18;18;6;14;12;16;10;9;6;13;19;15;16;15;16;12;21;28;13;14;33;12;21;15;21;14;16;14;6;7;9;10;14;16;19;5;18;14;8;13;7;10;17;7;11;10;11;9;12;11;7;7;11;13;3;8;3;4;9;5;6;14;9;7;8;7;7;1;7;9;3;5;14;6;4;5;6;7;8;5;4;7;9;7;6;7;11;6;7;6;2;7
ATF6_M10064_1.94d.bed	0.18309859154929578	13	71	19874	1;0;1;0;0;0;0;0;0;0;0;0;0;0;0;1;1;1;1;0;0;0;0;0;0;0;1;0;0;0;0;0;0;0;0;0;1;0;1;0;0;1;0;1;0;0;0;3;0;0;0;0;0;0;0;1;0;2;1;0;2;1;1;2;2;2;2;1;1;0;1;0;0;0;1;2;0;2;1;0;0;1;0;0;1;0;0;0;0;3;1;1;2;1;0;1;0;0;0;3;0;0;1;0;1;0;0;0;0;1;1;1;0;0;0;0;0;0;1;0;0;0;0;0;1;0;1;0;0;0;0;0;1;1;0;1;0;1;1;0;1;0;0;0;1;0;0;0;0;2
KLF10_M08865_1.94d.bed	0.18289625262587247	2699	14757	354648	46;39;39;59;42;62;32;56;50;46;64;51;44;72;58;63;56;48;67;52;56;73;74;45;65;73;67;70;74;95;69;81;65;77;83;100;81;90;133;131;111;85;100;115;133;144;123;118;122;156;124;136;142;154;140;172;147;148;156;133;191;212;214;177;171;207;169;182;202;187;179;146;140;136;144;150;159;142;175;162;220;199;179;165;172;165;173;164;144;141;154;117;170;137;130;115;115;135;141;116;105;119;85;116;105;93;82;84;84;81;69;…
ZIC1_M00636_1.94d.bed	0.18274111675126903	108	591	29753	2;3;3;1;1;0;2;3;2;0;0;2;4;0;2;4;0;4;2;1;0;3;1;4;1;3;2;2;0;3;4;4;4;2;6;4;5;5;6;2;3;4;5;4;6;12;2;5;7;3;4;7;4;1;4;9;6;5;9;6;6;6;4;4;12;6;9;9;6;3;10;4;11;7;4;8;1;7;10;10;7;10;5;9;2;2;4;8;5;10;3;9;4;6;6;7;5;4;2;5;3;4;4;2;9;9;4;7;6;5;4;3;1;2;2;7;3;0;2;2;3;0;0;2;2;2;3;3;1;3;2;2;3;2;2;1;2;5;1;2;4;1;2;2;5;1;0;1;0;1
MYF5_M09836_1.94d.bed	0.18269230769230768	19	104	20508	2;0;0;0;0;1;0;1;1;1;2;0;0;0;0;1;0;2;0;0;2;0;0;0;0;0;1;0;1;0;1;1;1;0;0;0;0;0;0;0;0;1;3;1;0;0;0;1;0;0;0;2;0;1;0;1;0;0;1;0;0;4;1;2;1;3;2;2;2;0;1;3;0;0;2;2;0;2;1;1;2;0;1;1;1;1;1;0;0;0;1;1;1;0;1;3;1;0;2;0;0;0;0;3;0;0;0;1;0;1;1;0;1;3;0;2;0;0;1;2;0;0;0;2;0;1;0;0;1;0;1;1;1;0;0;1;0;1;2;0;0;0;0;0;0;1;0;0;0;1
RARA_M10176_1.94d.bed	0.18269230769230768	19	104	21291	2;0;0;3;2;0;1;1;3;0;1;1;3;0;1;1;0;1;0;1;0;0;0;0;1;0;1;1;3;0;0;0;1;0;1;0;0;1;2;0;0;0;3;0;0;2;0;2;0;2;0;1;0;0;0;1;2;0;0;1;1;0;0;0;0;2;1;1;0;1;2;0;2;1;1;1;1;1;5;1;0;0;4;1;3;1;1;1;1;2;1;0;0;0;1;1;1;2;0;0;0;0;0;0;0;0;1;1;0;0;0;0;0;0;0;1;0;1;0;0;1;1;1;0;0;0;0;0;1;0;0;0;3;0;0;0;0;0;0;0;0;0;0;0;1;1;1;0;0;2
TP53_M06704_1.94d.bed	0.18240343347639484	85	466	49204	2;5;2;1;1;1;2;3;0;3;4;3;3;7;2;4;5;4;1;0;0;1;5;2;3;4;1;4;1;2;5;2;2;2;1;4;4;6;3;3;2;1;1;2;4;1;3;3;2;2;4;4;4;3;3;8;6;6;6;4;4;3;5;4;8;3;1;2;6;5;2;2;2;2;2;12;7;6;9;8;9;6;5;5;2;3;2;6;4;5;3;4;8;5;4;0;2;6;2;3;0;3;1;0;4;1;5;4;3;5;3;1;4;1;2;3;3;2;3;0;0;1;1;1;1;4;3;1;1;7;2;1;5;3;4;1;3;0;4;0;2;3;1;0;2;5;2;1;1;3
ZNF534_ZNF534.RCADE.bed	0.18234610917537747	314	1722	59043	10;3;6;7;10;5;3;13;5;4;2;8;6;6;8;9;3;9;16;7;11;13;6;7;10;6;3;7;8;12;5;14;4;6;8;5;6;14;8;12;13;20;16;13;17;12;8;12;8;9;9;12;21;16;12;15;12;16;23;14;16;20;19;14;30;21;21;13;24;25;14;22;21;23;19;22;18;19;16;19;14;26;21;21;24;16;14;16;10;18;13;16;23;14;22;10;13;16;20;16;10;13;8;16;15;22;10;11;16;9;7;10;10;11;10;6;11;8;10;4;7;7;4;9;9;9;4;10;9;10;3;5;3;5;8;3;4;6;5;6;7;9;6;4;6;4;3;4;8;5
ZNF529_ZNF529.MEME.bed	0.18217932495659594	6191	33983	818913	91;93;88;126;111;121;111;101;124;95;103;113;133;113;125;130;116;150;120;134;142;116;120;131;148;140;164;158;193;178;164;180;178;187;173;173;203;199;235;274;258;246;300;300;311;287;305;309;259;348;325;305;308;336;372;375;348;368;365;313;371;423;443;435;437;425;481;452;498;431;384;335;309;328;330;347;324;329;377;394;436;415;416;443;382;343;380;377;333;390;318;326;364;322;262;291;275;276;308;314;276…
ZNF660_M09383_1.94d.bed	0.18181818181818182	24	132	29630	1;1;2;0;4;0;1;0;2;0;0;0;0;1;0;0;1;2;0;1;2;0;1;3;2;1;1;0;0;2;0;0;0;1;1;1;2;1;0;0;4;0;1;1;3;0;0;2;1;0;2;0;0;0;0;1;0;0;0;3;1;1;1;0;0;1;0;0;3;2;2;0;1;1;1;2;1;3;1;3;2;1;1;0;1;0;0;2;1;1;0;0;1;1;1;1;0;3;0;0;1;1;2;1;0;0;2;0;0;1;2;0;0;0;1;0;0;0;0;0;0;1;0;1;0;2;2;2;0;0;0;1;1;1;1;0;1;2;2;2;0;1;2;0;0;1;0;0;3;2
HMX3_M05795_1.94d.bed	0.18181818181818182	2	11	17165	1;0;0;0;0;0;1;0;0;0;0;0;0;0;0;0;0;0;0;0;0;0;0;0;0;0;0;0;0;0;0;0;0;0;0;0;0;0;0;0;0;0;0;0;1;0;0;0;0;0;0;0;1;0;0;0;0;0;0;0;0;0;0;0;0;0;0;0;0;0;0;0;0;0;1;0;0;0;0;0;0;0;1;0;0;0;0;0;0;0;0;0;0;0;0;0;0;0;0;0;0;0;0;0;0;0;0;0;0;1;0;0;0;0;0;0;0;0;0;0;0;0;0;0;0;0;0;0;0;0;0;0;0;1;0;0;0;0;0;0;0;0;1;0;0;0;0;0;0;1
TEAD3_M06181_1.94d.bed	0.18181818181818182	22	121	29365	2;0;2;2;0;0;1;1;0;1;0;0;1;0;1;0;1;1;2;1;2;2;2;1;0;0;0;0;0;0;0;0;0;0;0;0;1;0;1;0;0;1;2;3;0;1;2;0;1;0;1;0;0;2;0;0;0;2;1;1;2;2;0;1;1;1;1;1;1;2;2;0;0;1;1;2;2;2;1;1;1;3;1;2;1;0;0;0;1;0;1;0;3;2;0;3;1;1;0;0;0;2;2;1;1;4;0;0;2;0;1;0;0;0;1;1;1;0;0;1;1;1;0;0;0;0;0;1;1;2;0;0;0;1;1;1;0;0;0;0;1;0;1;1;1;0;1;0;0;3
NR0B1_M06682_1.94d.bed	0.181739879414298	211	1161	36558	6;2;5;4;4;4;3;1;3;3;2;3;5;4;3;5;5;3;6;5;4;3;8;9;14;9;7;2;6;7;6;5;5;5;3;13;13;5;8;6;4;9;6;6;6;7;9;8;12;12;13;13;12;11;6;19;7;13;16;14;17;20;11;9;17;9;19;14;21;15;13;11;3;16;14;15;16;14;11;14;11;15;13;9;11;15;17;17;15;15;14;13;10;11;11;11;8;9;9;12;7;13;7;7;4;9;6;7;5;3;7;2;8;6;6;4;3;6;5;5;6;2;0;6;4;7;2;1;7;3;3;1;4;5;4;1;1;5;6;4;1;1;5;2;4;0;3;0;6;4
ZNF460_ZNF460.RCADE.bed	0.18118466898954705	2808	15498	326148	42;40;60;58;57;47;60;51;60;51;71;49;62;54;52;62;75;69;52;61;56;50;76;71;86;67;52;82;104;77;67;63;82;79;74;88;92;106;86;105;110;91;113;111;124;133;127;166;145;144;141;166;168;127;133;166;155;172;186;180;182;211;189;165;191;195;192;207;195;208;212;158;161;153;146;159;163;181;197;196;167;213;209;233;151;183;184;164;163;145;147;153;146;122;131;128;115;159;129;119;93;101;94;100;83;98;113;111;96;89;90;…
RBAK_M09331_1.94d.bed	0.18072289156626506	15	83	28010	2;1;0;1;0;1;0;0;0;0;0;3;1;1;2;0;0;0;0;0;1;1;1;0;1;0;1;0;0;1;0;0;0;0;1;0;1;0;1;1;0;0;0;0;1;1;0;2;1;2;0;0;0;0;0;0;0;1;0;0;0;1;1;0;0;0;0;0;1;2;2;1;1;0;2;2;0;0;0;1;1;1;1;0;1;0;0;0;2;0;1;0;1;0;1;0;0;0;0;0;1;0;0;0;1;0;3;0;0;1;0;0;0;0;1;0;1;1;0;0;0;1;0;1;0;0;1;1;1;0;1;0;1;0;1;0;0;1;0;1;0;1;1;2;3;0;0;1;1;1
TFCP2_M09235_1.94d.bed	0.18045112781954886	24	133	19687	3;0;2;0;0;0;2;2;1;0;0;0;1;0;0;0;0;0;2;2;1;2;0;0;0;0;0;0;0;0;0;2;0;0;0;0;0;0;2;0;2;0;2;2;0;2;2;0;0;0;1;0;0;1;0;0;6;0;0;4;0;0;0;0;0;6;2;2;4;2;0;1;0;1;0;0;1;2;0;7;0;0;3;2;0;1;2;0;4;0;2;0;2;0;0;0;1;0;0;2;0;0;1;0;2;2;3;2;0;0;0;0;0;0;2;0;0;2;0;0;0;0;0;2;0;0;5;0;1;0;1;2;0;0;0;2;2;0;2;0;0;0;2;0;4;0;1;0;0;3
KLF10_M08863_1.94d.bed	0.180388633045041	1606	8903	240717	39;20;23;33;26;47;20;35;32;26;40;27;30;41;39;37;30;28;39;37;32;41;41;35;41;46;44;39;46;59;48;45;38;46;56;62;54;60;78;77;70;47;47;87;87;82;60;67;66;84;72;72;83;97;76;99;84;92;93;73;119;112;121;104;108;120;94;112;123;110;101;95;77;92;91;91;96;84;100;96;122;115;104;98;110;103;99;98;89;84;77;68;101;86;78;74;68;83;82;75;66;72;60;67;66;57;47;46;47;61;33;36;38;47;50;43;53;43;48;43;40;44;41;29;29;36;13;2…
MAFA_M09011_1.94d.bed	0.18	9	50	18530	1;0;0;0;0;0;0;0;1;1;1;0;0;0;0;0;0;1;0;0;0;1;0;0;0;0;1;0;0;0;0;0;0;0;0;0;3;0;0;1;0;0;1;0;0;0;0;0;2;1;0;1;0;0;0;0;0;2;2;0;1;0;2;1;1;0;0;0;1;0;0;0;0;0;2;1;1;1;1;0;0;0;0;0;0;2;0;1;1;0;0;1;0;0;3;0;0;0;0;0;0;0;0;0;1;0;0;0;0;0;0;0;0;2;2;0;0;0;0;0;0;0;0;0;0;0;0;0;0;0;0;0;0;0;0;0;0;0;0;0;0;0;0;0;1;1;0;0;0;2
ZNF345_M09361_1.94d.bed	0.1797752808988764	16	89	22995	2;1;0;0;0;3;1;1;3;1;0;1;0;0;0;0;1;0;0;1;2;0;0;0;0;1;1;0;0;0;0;0;0;0;1;2;0;0;0;1;1;0;0;0;2;1;2;1;0;0;1;1;0;1;1;0;0;1;0;1;0;0;1;0;1;1;0;0;1;1;1;0;1;1;1;2;0;0;0;1;2;1;0;3;1;1;1;0;0;2;0;1;1;0;0;4;1;0;0;1;1;0;1;2;1;0;0;0;1;1;0;0;1;0;0;0;0;0;1;0;0;1;1;0;0;0;0;0;1;0;0;0;0;1;0;0;0;1;0;1;2;0;0;0;1;1;1;0;0;1
KLF15_M08874_1.94d.bed	0.17972185902769525	1512	8413	198686	26;23;34;39;28;31;31;33;27;28;31;22;27;29;33;33;43;33;44;25;46;31;37;25;29;28;41;42;47;40;41;36;36;64;36;43;38;67;57;77;71;61;56;55;61;65;86;60;75;83;71;80;78;68;80;99;83;80;100;62;90;94;118;101;112;127;144;118;139;103;79;90;89;70;97;94;66;83;101;94;130;110;104;103;86;87;98;89;98;74;86;71;95;77;92;57;64;72;81;66;60;58;56;64;47;50;42;44;59;41;50;26;32;44;43;41;33;37;41;56;34;31;45;40;36;26;28;31;3…
ZNF692_M10425_1.94d.bed	0.17962308598351	305	1698	81044	6;8;11;9;16;7;13;7;10;8;7;8;3;8;4;6;10;10;12;9;7;9;14;4;8;12;6;13;6;11;7;3;14;8;12;21;9;11;12;10;12;4;10;15;13;7;11;13;11;11;15;10;9;14;12;15;11;13;20;19;8;15;18;17;13;13;7;16;24;17;21;17;16;11;23;28;14;19;33;13;22;17;26;19;20;18;8;12;11;13;15;16;20;8;23;14;9;15;8;11;19;9;13;10;15;8;17;13;10;9;13;14;4;9;4;7;11;5;8;14;10;9;11;8;9;2;9;11;5;5;15;6;4;7;5;7;8;5;3;6;11;10;6;7;10;8;7;8;4;7
ZNF263_M09343_1.94d.bed	0.1792452830188679	57	318	30058	1;0;2;0;1;2;0;2;2;2;2;1;2;6;0;2;0;2;0;0;2;4;2;1;3;2;1;1;0;2;3;4;2;0;2;5;2;5;3;3;3;2;3;2;2;2;2;1;4;0;1;2;5;1;3;2;6;5;2;1;3;0;2;3;5;3;1;3;2;4;2;5;3;3;7;3;3;6;4;1;5;3;4;2;3;1;3;3;6;5;0;0;2;0;4;2;2;1;1;5;2;0;2;1;2;2;1;4;2;2;3;0;3;2;2;0;2;1;1;1;3;1;2;2;2;3;1;0;2;2;0;2;3;1;2;2;0;0;2;2;0;0;1;2;0;1;0;3;5;2
ZNF449_M10044_1.94d.bed	0.17894736842105263	34	190	22779	2;1;0;0;0;1;2;2;1;3;1;0;1;1;0;1;2;1;0;0;1;1;1;1;2;1;1;2;5;1;2;0;1;0;0;0;3;0;3;2;1;0;1;2;0;2;2;1;1;3;3;4;2;1;0;0;1;3;3;2;1;2;2;2;1;1;4;0;3;1;2;1;5;3;1;4;2;2;4;1;1;3;1;1;1;2;4;2;1;1;2;2;0;0;3;1;0;0;0;2;0;0;1;1;3;1;2;4;2;2;0;0;2;2;0;1;0;0;0;3;0;2;0;1;1;0;2;1;0;0;0;0;0;0;3;0;0;0;0;1;0;1;2;2;0;1;0;0;0;1
NFKB2_M05944_1.94d.bed	0.17857142857142858	85	476	51032	1;0;2;2;4;3;5;5;0;0;0;0;4;7;4;3;2;1;4;4;2;6;0;3;4;0;2;0;2;7;4;2;0;2;0;6;3;2;2;2;4;4;2;7;4;0;7;6;2;6;0;0;6;0;11;1;2;3;11;4;1;4;6;8;6;2;8;4;12;7;6;2;2;2;4;7;2;7;10;1;6;6;6;5;2;4;7;3;2;2;6;6;4;5;2;6;3;2;2;8;0;0;1;3;6;6;1;1;7;2;2;0;1;0;6;7;2;2;2;2;4;0;3;3;9;0;0;4;2;0;0;0;1;2;1;5;4;0;0;3;2;4;2;0;0;0;2;1;2;2
NFIB_M05937_1.94d.bed	0.17832167832167833	51	286	38843	6;6;0;3;1;0;0;1;2;3;1;0;4;1;1;3;1;2;5;1;1;3;2;1;1;1;3;0;2;0;4;5;3;0;0;1;0;1;1;0;2;0;1;2;1;0;0;0;1;4;3;2;4;1;1;3;0;1;0;0;0;7;6;0;5;2;1;2;2;1;3;1;3;1;5;4;6;3;6;7;3;1;3;0;5;2;1;2;2;2;2;0;0;3;0;3;1;4;0;3;4;4;2;2;1;0;0;2;2;0;0;2;3;1;3;1;2;1;0;1;5;0;0;1;2;1;4;3;2;3;0;1;2;2;0;1;4;0;1;2;3;2;0;4;1;3;1;1;4;3
TLX1_M06827_1.94d.bed	0.17827868852459017	87	488	49422	5;9;2;3;5;2;2;2;1;2;0;0;5;2;2;3;6;0;5;5;3;3;3;1;4;2;1;6;5;0;1;5;2;1;2;2;4;2;3;3;4;0;4;4;2;0;6;3;2;4;2;6;2;2;2;5;4;4;3;1;2;5;2;2;2;7;2;6;4;6;5;4;4;4;5;8;9;6;8;5;5;3;4;1;9;8;4;4;4;5;5;3;2;2;6;3;7;3;0;6;6;5;3;1;3;4;0;7;3;1;1;3;3;2;2;4;4;3;2;4;1;3;7;2;2;2;1;1;3;0;0;1;1;2;3;3;1;4;6;3;2;1;6;2;1;1;6;2;0;5
ZIC1_M09321_1.94d.bed	0.17785843920145192	196	1102	50386	5;1;5;3;3;5;9;6;2;3;6;5;8;6;11;8;7;5;5;6;8;6;7;8;5;0;3;7;8;9;6;7;7;7;4;5;3;7;7;8;8;6;8;8;9;10;11;11;5;14;6;10;5;9;5;14;11;16;10;16;8;11;17;9;14;15;11;11;13;14;8;11;14;12;8;14;8;14;15;21;9;7;18;13;9;15;18;8;10;8;12;16;8;16;8;12;12;6;6;16;12;5;5;11;4;2;7;6;10;9;2;3;6;4;6;5;6;0;4;4;2;1;3;3;3;4;4;5;7;6;4;3;2;5;1;5;3;5;1;3;4;1;2;2;2;4;0;2;4;1
ZBTB4_M06842_1.94d.bed	0.17723880597014927	95	536	41449	5;1;1;3;1;5;3;1;1;2;5;2;6;1;6;3;3;2;5;3;4;6;3;7;3;2;2;2;2;4;2;1;1;3;4;2;2;1;3;3;5;3;3;2;3;2;2;4;2;0;7;8;4;6;5;4;4;5;7;3;5;12;10;8;8;4;7;7;5;5;2;9;6;7;6;5;5;7;5;3;10;6;9;3;8;7;7;4;4;7;3;6;2;6;6;3;0;4;2;6;1;4;2;0;0;3;4;2;3;3;1;4;0;3;3;3;2;2;2;1;4;4;3;5;1;5;3;2;3;5;2;0;3;2;0;2;4;2;3;1;2;1;2;1;1;0;3;1;1;2
HKR1_HKR1.RCADE.bed	0.17718131689912422	2185	12332	340104	45;39;35;50;42;45;46;45;63;40;51;55;43;50;56;45;43;53;46;41;48;47;61;56;62;54;69;55;65;55;54;59;62;86;72;63;77;76;71;78;79;86;94;98;123;105;108;103;103;127;124;111;93;109;119;116;125;120;124;122;140;149;176;137;135;141;165;156;151;156;115;135;127;113;129;123;134;122;139;149;141;161;148;146;160;134;129;119;118;128;138;121;125;111;86;108;106;105;93;102;117;107;88;85;92;78;64;88;68;59;58;62;64;65;42…
ZFP14_M10309_1.94d.bed	0.17714285714285713	124	700	57498	4;3;2;1;2;4;4;2;5;5;3;3;5;5;4;5;2;3;3;4;3;9;5;4;5;6;5;7;1;3;8;3;4;4;2;4;3;5;3;6;5;5;7;4;6;4;2;4;6;6;4;7;6;3;3;4;8;6;3;4;9;10;8;6;4;5;5;6;9;8;7;5;9;5;9;9;6;6;6;14;12;6;7;11;8;5;6;7;6;4;5;6;6;9;6;2;4;8;4;7;6;5;6;2;3;3;3;6;3;3;1;6;5;2;3;3;3;1;8;1;4;6;2;1;3;4;2;4;4;4;1;3;3;6;5;4;6;3;1;4;1;7;0;3;1;2;2;1;2;6
ZNF184_ZNF184.RCADE.bed	0.17712177121771217	48	271	40315	1;3;2;0;2;2;2;0;0;1;2;3;1;3;2;0;2;1;0;2;0;0;1;1;2;3;3;1;0;0;0;5;1;0;2;4;1;4;0;2;4;1;2;3;1;2;0;2;7;2;2;5;4;1;3;1;0;2;3;3;3;1;1;2;1;3;4;6;1;2;2;2;4;3;2;0;4;5;5;3;2;2;3;2;0;2;1;1;3;0;3;1;3;1;1;1;2;3;3;3;0;1;1;1;1;2;6;1;1;3;1;2;5;0;2;0;2;0;1;2;1;2;0;1;1;2;1;1;0;2;2;1;3;4;0;0;2;1;1;0;2;2;2;2;2;0;2;2;0;1
ZNF331_M10437_1.94d.bed	0.17701260911736177	365	2062	115242	5;14;13;5;10;8;12;4;16;8;10;7;7;7;15;12;10;9;6;12;11;11;14;3;4;13;11;14;19;14;19;14;10;11;7;11;9;15;9;16;18;11;9;12;16;9;21;9;19;20;12;11;22;20;11;17;19;20;19;24;23;24;31;20;27;24;17;15;30;31;20;25;19;20;25;23;23;13;22;26;22;21;26;15;19;21;17;12;27;15;19;15;22;13;16;18;11;12;14;13;6;18;9;14;11;16;16;10;8;18;16;20;8;11;14;7;10;9;13;15;14;8;9;13;6;14;9;11;8;10;4;8;9;4;4;18;5;6;13;7;6;11;9;10;6;15;2…
ZNF860_ZNF860.RCADE.bed	0.17649135192375573	500	2833	128469	13;13;9;13;4;9;11;10;11;15;5;10;17;11;11;12;17;22;10;19;8;10;10;11;7;18;7;16;9;19;15;14;18;15;18;16;20;20;19;24;16;16;28;20;27;13;29;14;16;30;22;19;12;21;23;25;31;25;36;28;35;35;28;26;33;36;36;41;33;33;27;28;26;36;31;36;21;28;35;28;36;33;37;35;38;30;27;29;22;21;31;22;23;26;32;18;26;22;21;17;16;16;15;20;10;19;15;17;24;17;14;14;10;17;12;20;14;15;10;14;21;22;11;21;13;17;10;8;10;10;13;11;13;7;12;14;1…
BARHL2_M05570_1.94d.bed	0.17647058823529413	6	34	20727	1;0;0;0;1;0;0;0;0;0;0;0;0;2;0;0;1;0;0;1;0;0;0;1;0;0;0;0;0;1;1;0;0;0;0;0;0;1;1;1;0;0;0;0;0;1;0;0;0;0;0;0;1;0;0;0;0;0;0;0;0;0;0;1;1;1;0;0;0;0;1;0;0;0;1;0;1;1;0;0;1;0;0;0;0;0;2;0;0;0;0;2;0;0;0;0;0;0;0;0;0;0;0;0;0;1;0;0;0;0;0;0;0;0;1;0;0;1;0;0;0;0;0;0;0;0;0;3;0;0;0;0;0;0;0;0;0;0;0;0;0;0;0;0;0;0;0;0;0;1
VENTX_M10022_1.94d.bed	0.17647058823529413	6	34	20727	1;0;0;0;1;0;0;0;0;0;0;0;0;2;0;0;1;0;0;1;0;0;0;1;0;0;0;0;0;1;1;0;0;0;0;0;0;1;1;1;0;0;0;0;0;1;0;0;0;0;0;0;1;0;0;0;0;0;0;0;0;0;0;1;1;1;0;0;0;0;1;0;0;0;1;0;1;1;0;0;1;0;0;0;0;0;2;0;0;0;0;2;0;0;0;0;0;0;0;0;0;0;0;0;0;1;0;0;0;0;0;0;0;0;1;0;0;1;0;0;0;0;0;0;0;0;0;3;0;0;0;0;0;0;0;0;0;0;0;0;0;0;0;0;0;0;0;0;0;1
ZNF396_M09367_1.94d.bed	0.17647058823529413	6	34	17139	1;0;0;0;0;0;0;1;0;0;0;0;0;0;0;0;0;0;1;0;0;0;1;0;0;1;0;1;1;0;1;0;0;0;0;0;0;0;0;0;0;0;0;0;1;0;0;1;1;1;0;0;0;0;1;0;0;0;0;0;1;0;0;0;1;0;0;0;1;0;0;0;1;0;0;1;1;0;0;0;1;0;0;0;2;0;0;0;0;0;0;0;0;0;1;1;0;0;0;0;0;0;0;0;0;0;0;0;0;1;1;0;0;2;1;0;0;0;0;0;1;0;0;0;0;0;0;0;0;0;0;0;0;0;0;1;0;0;1;0;0;0;0;0;0;0;0;0;0;1
CEBPZ_M06474_1.94d.bed	0.17647058823529413	39	221	30717	2;1;0;0;1;4;4;1;1;0;1;1;0;3;3;0;0;0;2;0;1;0;0;2;3;1;0;1;1;2;1;0;0;2;0;0;1;0;2;0;2;0;3;0;2;0;4;1;1;2;0;1;2;0;5;5;1;4;1;4;4;4;1;3;6;5;5;0;2;2;2;3;3;1;2;4;3;3;2;1;2;5;3;1;2;2;1;4;5;2;2;1;5;3;0;1;1;1;2;3;1;1;0;2;0;1;2;1;1;0;1;1;1;1;2;0;1;1;2;0;0;0;0;1;0;0;0;0;1;1;0;0;2;1;4;2;1;1;0;0;1;0;1;1;1;0;1;0;0;1
ALX1_M05586_1.94d.bed	0.17647058823529413	3	17	21409	1;1;0;1;1;1;0;0;0;0;1;0;0;0;0;0;0;0;0;0;0;0;0;0;0;0;0;1;0;0;0;0;0;0;0;0;0;1;0;0;0;0;0;0;0;0;0;0;0;0;0;0;0;0;0;0;0;0;0;0;0;0;0;0;0;0;0;0;1;0;0;0;0;0;0;0;0;1;0;0;0;0;0;0;0;0;0;0;0;0;0;0;0;0;0;0;1;0;0;0;0;0;0;0;0;0;0;0;0;0;0;0;0;0;0;1;0;0;0;0;0;0;0;0;0;0;0;0;0;0;0;1;0;0;0;0;0;0;0;0;0;0;0;0;0;1;0;0;0;2
NFKB1_M05943_1.94d.bed	0.17647058823529413	78	442	48228	5;0;2;6;5;4;4;0;0;3;1;1;4;3;3;2;1;0;5;4;0;5;5;0;2;1;1;2;4;2;2;0;2;4;5;2;4;3;6;4;6;2;4;3;2;6;6;4;6;0;2;5;1;8;1;2;2;9;1;1;7;2;10;6;1;7;0;7;5;5;1;3;3;4;8;0;8;11;4;7;8;2;9;0;3;4;2;3;2;3;4;2;2;2;7;1;2;2;2;4;1;2;2;0;5;2;1;5;8;0;1;2;0;1;11;1;0;4;4;0;2;0;4;4;5;0;0;4;0;0;0;0;1;1;2;5;0;2;0;4;2;5;1;0;0;0;2;1;4;1
ZNF189_ZNF189.RCADE.bed	0.1758490566037736	233	1325	75495	9;8;4;6;4;3;4;5;7;5;6;2;6;12;5;4;5;10;3;1;10;7;9;4;9;6;6;4;13;7;4;7;4;5;6;7;11;4;7;15;10;12;10;10;12;7;10;8;9;10;15;10;11;9;11;13;22;14;9;15;11;10;12;16;7;15;17;13;16;18;20;23;14;14;6;19;17;15;8;16;11;10;19;14;14;9;12;21;15;9;5;12;8;11;14;13;8;8;7;11;4;7;6;4;4;9;7;8;11;9;8;8;9;3;8;6;3;5;7;10;8;8;9;4;11;2;5;3;5;8;10;6;7;5;10;5;4;5;5;4;5;7;11;7;8;6;5;4;7;5
ZNF681_ZNF681.RCADE.bed	0.1752136752136752	41	234	23859	3;0;0;0;1;1;1;0;1;0;0;0;2;0;0;0;0;0;1;0;1;1;1;1;2;2;1;0;0;2;0;2;3;5;0;2;1;1;4;2;0;3;2;0;3;2;2;2;2;1;1;3;2;4;1;2;3;8;3;6;1;3;2;3;2;4;2;3;0;5;1;3;1;2;1;2;2;4;4;3;4;2;3;4;2;2;2;2;1;3;0;4;2;2;3;2;2;3;2;3;5;1;0;4;0;2;2;0;2;0;0;2;1;3;0;1;2;0;0;0;5;1;1;3;0;0;1;1;0;0;0;0;2;0;0;0;0;0;1;1;0;0;0;0;1;0;2;0;1;1
ZNF554_M10386_1.94d.bed	0.1747700394218134	399	2283	134750	16;14;13;10;9;17;10;12;11;11;11;11;10;11;8;9;16;11;14;13;12;13;17;13;11;9;11;12;11;10;9;10;12;11;16;5;14;14;19;11;12;13;17;17;17;21;14;15;25;17;14;16;15;17;21;18;25;17;25;21;28;29;22;23;27;15;15;24;30;28;27;26;29;20;22;21;21;24;27;26;27;22;25;24;25;24;11;17;14;18;24;25;24;14;17;20;11;17;18;23;10;19;15;14;17;9;16;13;13;15;13;13;12;10;14;8;10;19;8;8;12;10;14;7;8;13;9;12;14;7;11;14;12;7;10;8;10;13;1…
ZNF189_M10331_1.94d.bed	0.17442622950819672	266	1525	90413	12;7;6;6;7;0;6;10;6;10;10;5;5;8;7;3;3;9;5;8;8;10;8;7;10;9;12;2;9;7;10;7;6;9;12;12;9;19;12;20;8;10;11;10;12;13;11;15;5;14;14;6;14;10;13;13;19;14;14;17;13;11;8;14;23;16;13;14;19;11;18;17;23;21;16;20;15;18;12;21;11;16;17;16;13;12;19;11;12;12;11;15;11;12;17;12;13;15;11;7;13;16;8;7;10;14;3;8;10;6;7;8;8;11;6;6;7;8;4;10;6;8;10;5;6;6;1;5;11;5;13;5;10;6;5;4;9;4;7;7;7;9;3;5;9;4;6;8;5;5
ZNF250_M09341_1.94d.bed	0.17369727047146402	70	403	43987	4;5;1;1;1;0;0;2;3;1;2;1;6;0;2;2;3;2;3;7;2;3;1;1;2;2;1;9;1;2;7;3;4;3;0;0;0;5;4;2;3;2;7;3;2;3;3;1;1;1;1;3;1;5;2;2;3;1;3;7;1;1;0;5;2;3;3;4;5;2;10;4;7;6;4;4;2;4;2;2;7;3;4;0;3;6;5;3;0;4;3;3;2;5;3;1;1;3;1;3;3;1;5;1;2;5;2;5;4;1;2;3;1;1;4;0;4;4;1;2;4;5;3;1;1;3;2;2;0;2;4;1;6;2;1;2;3;2;2;2;1;0;2;2;2;1;3;3;3;3
ZNF530_ZNF530.RCADE.bed	0.17278481012658228	819	4740	205905	18;18;24;31;14;21;15;21;20;21;22;13;21;24;18;18;17;20;20;20;29;13;17;17;27;19;32;31;29;23;26;33;20;38;29;33;25;28;22;24;25;31;20;31;43;39;29;35;42;36;37;37;40;44;42;53;40;48;47;42;45;48;57;38;54;55;54;61;47;42;51;50;53;55;46;39;47;51;55;58;54;52;69;60;41;47;50;36;43;45;39;42;49;41;47;33;52;41;36;47;40;34;36;33;36;36;29;32;34;30;21;32;21;18;34;19;20;21;19;20;30;25;20;25;20;20;16;29;14;22;9;31;18;1…
SPI1_M09193_1.94d.bed	0.17204301075268819	32	186	31819	3;0;2;2;0;1;1;1;1;1;0;0;0;0;5;2;1;1;2;1;1;2;1;0;0;1;4;0;3;0;2;1;2;0;0;0;0;1;1;0;0;1;4;0;2;2;1;0;0;1;1;1;0;0;1;2;2;1;4;1;3;2;0;0;0;1;3;5;3;0;3;1;1;3;3;5;1;4;0;1;2;2;2;1;1;1;3;2;2;6;2;3;0;3;3;0;0;1;0;0;2;1;1;3;1;1;0;2;2;0;0;1;1;1;0;1;1;2;0;0;2;0;0;1;2;1;0;1;1;0;0;0;1;0;0;1;0;0;1;2;2;0;2;0;2;1;0;1;2;2
MTF1_M08937_1.94d.bed	0.171875	11	64	20351	1;1;1;1;0;1;0;0;0;0;0;0;1;0;0;0;0;0;0;0;1;1;1;0;0;0;0;0;0;0;0;0;1;0;0;0;1;1;0;0;0;0;0;1;0;1;0;0;1;1;1;1;1;0;1;1;1;0;0;0;0;2;1;1;0;1;0;0;1;0;0;2;1;0;0;1;1;1;0;2;0;2;0;1;0;0;2;0;0;1;0;1;0;0;0;0;0;0;1;0;1;0;0;1;1;0;0;1;1;1;2;0;0;1;1;0;0;0;2;0;0;0;0;0;0;0;0;0;0;1;0;0;0;0;0;1;0;0;1;0;0;1;1;0;0;0;0;0;1;1
IRF9_M08845_1.94d.bed	0.17142857142857143	18	105	23169	1;0;0;1;0;1;1;1;0;0;1;1;1;1;1;1;1;0;0;0;1;0;1;0;1;0;0;0;0;1;0;2;0;1;1;1;1;2;0;1;0;2;0;2;0;0;0;1;0;0;0;0;2;0;0;0;2;1;1;1;0;1;0;4;3;1;1;1;1;2;0;3;1;0;3;1;2;1;1;1;0;0;0;0;0;1;2;0;1;1;0;5;2;0;1;1;1;1;1;0;0;1;1;1;0;1;1;1;0;0;1;0;1;0;0;0;0;0;1;1;0;0;0;0;1;0;0;1;1;0;1;1;0;2;0;1;0;0;1;0;0;0;2;0;0;0;0;1;0;1
THAP12_M02286_1.94d.bed	0.17142857142857143	6	35	18341	1;0;0;0;0;0;0;0;0;0;0;0;1;0;0;1;0;0;0;1;0;1;0;0;0;0;0;0;1;1;0;1;1;0;0;0;0;0;0;0;0;0;1;0;0;0;0;0;2;0;0;0;0;1;0;0;0;0;0;1;0;0;0;0;0;0;0;1;1;0;0;0;1;1;0;0;0;0;0;0;0;0;1;1;0;0;1;0;0;0;2;1;0;0;0;1;0;0;1;0;0;1;0;0;0;0;0;0;1;0;1;0;0;0;0;0;0;0;0;0;0;1;1;0;0;0;0;0;0;0;2;0;0;0;0;0;0;0;0;0;0;0;0;0;0;0;0;0;0;1
ZNF320_M10320_1.94d.bed	0.17133098281181136	1555	9076	252425	27;29;21;30;29;49;28;34;38;37;29;32;30;46;31;34;41;37;34;41;40;34;43;34;42;47;51;48;46;53;58;53;64;57;38;50;48;55;67;72;73;66;77;68;75;83;77;83;85;91;71;65;88;89;88;100;105;88;93;76;106;95;87;93;105;107;100;128;101;92;110;84;76;80;77;100;94;91;84;99;97;131;101;93;101;103;86;89;81;89;60;89;89;85;74;76;52;80;85;87;94;87;51;70;62;62;58;77;61;46;51;48;48;48;41;55;40;46;47;46;34;36;47;39;30;49;44;41;2…
ZNF483_ZNF483.RCADE.bed	0.17122473246135553	144	841	68615	5;3;5;2;1;4;5;8;1;5;4;5;6;5;5;5;6;6;4;6;4;5;2;4;5;4;4;8;6;3;7;5;3;10;8;3;9;7;5;5;7;6;7;8;6;2;11;4;2;2;11;6;8;4;11;8;5;8;12;10;3;8;4;6;6;8;11;7;10;10;9;8;10;11;8;14;6;9;10;8;13;5;8;5;9;12;11;12;10;6;7;8;4;7;2;9;4;5;5;8;4;0;5;3;3;6;6;5;6;10;2;1;6;7;10;2;7;5;0;3;9;4;3;3;6;2;1;1;1;4;5;6;3;2;2;1;2;7;2;5;2;3;3;0;3;1;5;2;5;4
ZNF223_ZNF223.MEME.bed	0.17118093174431204	158	923	76002	2;7;6;6;2;2;3;6;6;3;5;3;3;3;6;2;6;6;2;4;6;7;2;6;5;7;8;5;2;2;2;4;5;3;4;2;3;3;7;4;8;3;7;7;5;8;3;8;7;8;6;8;13;13;13;8;8;8;7;4;10;8;8;13;18;9;20;10;11;13;12;8;9;7;11;7;7;9;8;10;12;14;13;12;12;9;9;17;17;10;8;9;9;11;13;8;6;4;6;5;6;8;7;5;6;6;2;8;3;4;3;6;4;4;5;7;1;2;3;4;2;2;4;4;2;8;4;2;1;7;3;3;4;2;4;4;6;5;1;2;2;5;0;2;0;2;3;2;5;3
ZBTB1_M00608_1.94d.bed	0.17105263157894737	130	760	28708	3;1;5;2;1;3;3;1;1;2;2;4;2;4;0;3;3;1;1;3;1;4;1;3;5;6;6;2;3;6;7;4;3;2;3;3;5;5;6;5;6;6;6;5;8;3;5;7;4;7;5;4;7;10;6;10;8;9;10;6;11;14;3;12;14;11;8;8;12;5;10;7;8;11;11;7;8;3;5;8;11;8;10;13;8;6;8;12;6;5;8;13;6;6;8;7;5;6;5;5;5;7;11;2;11;0;3;8;4;9;7;5;6;2;2;9;5;5;4;4;2;4;3;7;0;2;2;1;3;0;2;4;1;4;0;2;1;1;2;1;3;2;2;2;3;1;3;0;0;3
ZFP2_M07132_1.94d.bed	0.17100371747211895	46	269	50792	2;2;2;2;4;1;0;1;1;1;0;3;1;1;0;2;4;0;0;2;2;1;0;1;5;0;4;1;6;1;2;1;0;1;2;2;1;2;3;1;1;4;2;1;3;2;2;1;2;0;2;1;1;1;0;0;1;2;3;3;0;1;3;3;6;2;0;1;2;4;2;6;4;4;3;4;1;6;2;1;1;1;4;4;0;1;2;2;1;3;1;2;4;2;0;2;2;0;1;1;1;4;3;3;0;1;2;0;1;1;1;1;0;2;0;1;1;1;3;1;3;1;2;1;2;0;2;2;2;2;0;2;0;2;1;3;3;0;3;1;3;0;3;2;0;1;5;2;3;4
TEF_M06185_1.94d.bed	0.17073170731707318	7	41	20126	1;0;0;1;0;0;0;0;0;0;0;0;0;0;0;1;0;0;1;0;1;0;0;0;0;0;2;1;0;0;1;1;0;0;0;0;1;0;0;0;1;0;0;1;0;0;0;0;0;0;0;0;0;0;0;0;0;0;0;0;0;1;0;0;0;0;0;0;0;1;0;0;0;1;0;1;0;0;0;2;0;0;1;2;0;0;0;0;0;0;0;1;0;1;0;0;0;0;1;0;0;0;1;0;0;1;0;0;0;0;0;0;0;0;1;0;1;1;2;0;0;1;0;1;0;0;0;0;0;0;0;0;0;1;2;0;0;1;0;1;0;0;0;0;0;0;0;0;0;1
TFDP1_M06816_1.94d.bed	0.17054263565891473	22	129	19430	2;1;0;0;0;0;0;0;0;0;1;0;1;0;0;0;0;0;0;0;0;1;0;0;0;0;3;0;0;0;0;0;1;1;1;0;0;2;0;3;1;1;3;0;0;2;3;2;1;1;1;0;2;1;2;2;1;1;3;2;1;0;3;0;1;1;0;4;4;0;1;1;1;0;0;1;0;2;0;2;2;0;3;2;3;0;0;2;1;1;1;2;1;3;1;2;0;1;2;0;2;3;1;1;5;0;1;1;2;0;0;2;1;0;0;0;0;0;1;0;0;0;0;0;0;1;0;0;0;0;0;0;0;0;0;1;1;0;2;2;0;1;0;0;0;0;0;3;0;2
ZNF19_ZNF19.RCADE.bed	0.1704781704781705	164	962	49534	9;2;4;3;1;6;4;10;6;2;5;1;3;3;2;4;1;4;8;2;4;5;5;4;4;8;4;3;7;12;5;8;8;7;3;8;8;5;9;5;7;7;7;6;6;8;4;9;14;10;7;9;4;9;7;8;15;6;6;12;11;6;5;12;8;13;4;7;13;8;12;13;11;9;13;6;11;13;10;9;6;11;10;8;9;6;14;15;12;8;7;5;11;2;4;10;6;6;14;10;8;4;5;4;6;4;3;7;6;5;6;4;2;10;7;4;4;5;4;5;4;5;8;3;4;4;8;8;8;3;13;2;0;6;3;7;5;2;1;2;1;2;6;1;4;2;3;3;4;5
ZIC4_M06240_1.94d.bed	0.169921875	174	1024	40000	5;3;2;6;4;2;2;2;2;5;4;3;7;7;6;6;4;4;2;3;6;7;4;6;3;3;1;5;5;7;6;7;5;9;3;3;3;5;8;8;6;7;14;12;9;10;7;8;7;12;11;11;6;13;13;8;14;9;11;13;7;13;19;10;14;12;12;9;16;8;4;6;17;12;7;10;8;9;18;15;11;11;13;14;7;14;9;14;11;6;9;13;3;10;10;8;8;7;3;13;11;3;4;13;6;4;12;9;10;7;3;8;5;6;4;8;3;1;3;2;2;1;6;4;3;3;2;4;7;7;3;3;4;7;1;2;3;5;5;6;4;1;0;3;2;2;2;1;3;1
ZNF281_M10446_1.94d.bed	0.16978766747629867	2167	12763	395340	52;52;49;51;36;42;50;52;44;51;56;43;47;54;58;54;64;67;64;54;53;64;68;52;69;68;67;52;68;79;80;71;62;77;60;60;55;81;80;105;92;91;84;97;96;88;109;95;75;125;109;109;101;98;127;130;124;145;143;127;139;146;169;137;150;181;161;144;150;161;138;141;129;103;140;113;128;148;139;157;155;144;148;136;146;132;125;137;128;120;131;128;143;115;101;85;83;111;107;104;79;105;80;84;81;87;64;78;77;62;75;59;56;56;61;62;…
NFAT5_M08955_1.94d.bed	0.1686746987951807	14	83	22741	1;1;0;1;0;0;0;0;0;2;1;1;1;1;0;1;0;0;1;0;1;0;0;2;1;2;0;1;0;0;1;2;1;0;0;0;0;0;0;0;0;0;0;0;2;0;0;0;0;1;2;1;3;3;1;0;0;2;0;3;1;0;0;0;0;0;0;3;1;0;1;3;0;1;0;0;1;1;2;0;0;1;0;0;0;0;0;0;1;0;0;0;2;0;1;1;0;1;0;2;1;0;0;1;0;0;2;0;0;0;1;0;0;0;1;0;0;0;0;0;0;1;0;1;1;0;0;0;0;0;2;0;0;1;0;0;0;0;1;1;0;2;0;0;0;0;0;0;1;2
ZNF394_M10376_1.94d.bed	0.16825814948962792	1022	6074	244524	27;12;18;25;21;23;19;31;35;13;27;26;30;22;38;29;26;36;25;18;29;20;24;26;32;12;22;23;39;39;28;32;41;38;35;21;31;32;39;32;37;31;37;35;27;33;50;38;50;61;48;39;68;42;71;61;55;52;52;37;51;71;79;64;60;77;81;77;90;55;57;68;64;72;46;64;56;59;53;58;71;67;73;84;73;57;69;67;57;58;48;61;70;52;39;59;41;63;54;48;46;58;53;30;42;26;37;39;37;47;30;43;32;34;38;31;36;25;28;42;22;38;31;30;21;25;27;24;22;33;20;35;28;…
ZNF320_ZNF320.RCADE.bed	0.16813706687124408	1315	7821	228948	29;23;16;24;25;27;29;35;28;36;30;26;35;36;25;33;36;33;32;34;30;36;38;35;34;51;42;40;50;47;51;37;51;41;39;45;39;60;55;53;59;58;78;62;74;68;76;71;61;79;71;61;90;65;60;95;79;71;86;73;77;78;64;88;99;80;91;102;91;93;96;69;78;72;71;83;85;74;76;84;77;107;62;83;83;96;84;77;78;71;63;81;90;74;70;66;52;51;82;79;71;66;44;54;50;44;50;60;49;37;34;50;41;33;36;39;41;37;41;41;30;36;34;27;29;41;47;29;36;24;28;27;2…
ZNF528_ZNF528.RCADE.bed	0.16744186046511628	72	430	48542	3;0;3;4;1;3;2;1;3;1;2;2;5;2;0;5;4;1;3;2;3;1;0;5;3;1;2;4;2;8;4;2;3;4;4;3;3;5;2;2;7;4;0;1;4;6;0;1;4;1;4;2;0;3;3;3;4;5;1;9;3;2;3;3;5;4;3;6;7;5;4;1;4;4;0;5;2;7;4;8;5;8;4;5;2;3;0;0;7;3;3;2;4;4;3;5;4;1;4;3;4;1;1;1;4;1;2;1;2;2;2;2;3;1;5;2;3;2;4;3;1;3;6;1;8;1;0;2;1;3;0;1;2;2;3;1;2;2;1;5;2;2;1;1;0;3;2;1;3;3
ZNF667_M10377_1.94d.bed	0.16727272727272727	46	275	37212	1;2;1;3;0;1;5;1;0;1;0;1;2;0;1;0;2;3;0;1;0;1;1;1;2;2;4;1;3;1;1;3;1;3;1;1;2;4;3;3;0;2;3;1;1;3;1;2;1;2;1;1;3;2;3;3;2;3;3;0;1;2;2;1;4;4;4;2;2;4;1;1;4;3;4;1;3;4;3;3;4;3;6;3;2;0;4;2;2;2;2;3;0;2;3;3;2;4;1;3;2;2;1;3;0;1;1;2;1;5;1;0;1;0;1;1;1;0;1;3;1;1;1;0;2;3;0;1;2;0;2;1;1;3;2;2;4;3;0;1;4;3;0;0;0;1;1;0;3;1
GATA1_M08713_1.94d.bed	0.16666666666666666	1	6	16491	1;0;0;0;0;0;0;0;0;0;0;0;0;0;0;0;0;0;0;0;0;0;0;0;0;0;0;0;0;0;0;0;1;0;0;0;0;0;0;0;0;0;0;0;0;0;0;0;0;0;0;0;0;0;0;0;0;0;0;0;0;0;0;0;0;0;0;0;0;0;0;0;0;0;0;0;0;0;0;0;0;0;0;1;0;0;0;0;0;0;1;0;0;0;0;0;0;0;0;0;0;0;0;0;0;0;0;0;0;0;0;0;0;0;0;0;0;0;0;0;0;0;0;0;0;0;0;0;0;0;0;0;0;0;0;0;0;0;0;0;0;0;0;0;0;0;0;0;0;1
RBAK_RBAK.RCADE.bed	0.16666666666666666	698	4188	163718	10;20;18;16;27;20;19;18;19;10;15;12;19;14;17;11;22;14;11;14;18;16;19;22;26;27;25;18;31;23;29;26;13;32;21;26;32;37;26;30;24;27;29;22;32;32;24;37;27;38;34;38;42;37;46;33;34;44;41;40;51;46;40;40;43;40;52;50;54;58;51;43;27;45;30;42;37;41;54;38;45;52;49;48;49;44;29;47;39;40;44;36;48;36;30;26;35;30;29;39;31;19;40;28;28;25;29;28;36;24;28;27;20;25;21;21;22;27;23;17;24;14;14;15;21;21;19;17;19;24;12;16;21;…
MAF_M00424_1.94d.bed	0.16666666666666666	11	66	20233	1;0;0;1;0;0;0;0;1;0;0;2;0;0;0;0;0;2;0;0;1;0;0;0;2;1;1;0;1;0;0;0;1;0;0;0;0;1;1;0;1;1;0;2;1;0;0;1;0;1;1;1;0;1;0;1;0;0;1;1;0;0;0;1;0;1;1;0;1;1;0;2;1;1;1;0;0;0;0;0;0;2;1;0;1;0;0;1;0;0;1;0;1;0;0;0;0;0;2;0;0;0;0;0;0;2;0;0;2;0;1;0;0;0;0;0;0;0;0;0;2;0;0;0;0;1;0;0;2;1;0;0;0;0;1;0;2;0;0;0;1;0;0;0;0;0;1;0;0;1
ZNF550_ZNF550.RCADE.bed	0.16666666666666666	79	474	89083	4;0;3;2;0;3;5;4;2;5;1;8;3;5;4;4;6;4;3;2;3;2;2;0;0;1;2;0;3;1;0;6;1;2;4;1;4;1;2;1;3;2;6;3;0;3;2;3;3;4;4;3;4;2;6;5;5;4;3;4;5;4;4;2;3;7;5;3;7;2;6;6;6;6;5;5;2;5;7;7;8;2;1;0;1;1;1;5;3;3;7;2;5;2;3;2;2;5;3;3;3;3;3;2;1;4;4;2;4;4;3;4;4;3;1;2;4;5;1;1;4;1;1;1;1;1;3;3;2;2;5;2;3;2;2;5;2;5;3;3;3;3;2;3;6;4;4;3;3;4
SKOR1_M09133_1.94d.bed	0.16666666666666666	3	18	19115	1;0;0;0;1;0;0;0;0;0;0;0;0;1;0;2;0;0;1;0;0;0;0;1;0;0;0;0;0;0;0;0;0;0;0;0;0;0;0;0;0;0;0;0;0;0;0;0;0;0;0;0;0;0;0;0;0;0;0;0;0;0;0;0;0;0;1;0;0;0;0;0;0;0;0;0;1;0;0;0;0;0;0;0;0;0;0;0;0;0;0;0;0;0;0;0;0;1;1;0;0;0;1;1;1;0;1;0;0;0;0;0;0;0;0;0;0;0;0;0;0;0;0;0;0;0;1;0;0;0;0;0;0;0;0;0;0;0;0;0;0;0;0;0;0;0;0;0;0;1
ZFX_M02702_1.94d.bed	0.16641029226681583	1190	7151	286756	39;30;32;42;36;35;27;37;25;32;32;36;29;40;42;35;36;42;38;30;33;38;35;36;36;41;43;23;46;34;37;45;40;46;49;40;47;43;54;51;47;40;46;40;48;58;49;46;48;56;55;67;55;47;74;60;67;62;68;51;71;70;78;68;69;76;85;92;86;75;73;72;88;84;71;67;69;71;83;79;95;57;66;78;63;79;68;49;54;41;63;64;67;60;52;63;47;57;55;54;56;41;47;31;49;49;45;37;54;38;57;36;41;44;28;33;41;40;42;33;42;37;36;44;37;26;42;35;43;22;33;34;41;…
ZNF506_ZNF506.MEME.bed	0.16596814752724226	198	1193	68596	6;2;5;6;6;5;6;5;4;10;8;9;11;9;4;6;7;3;5;5;5;6;8;4;6;9;6;5;8;10;9;13;6;6;3;6;8;11;8;6;4;8;8;10;9;11;3;9;12;5;9;8;8;14;7;9;12;12;13;9;12;10;12;12;9;15;10;9;12;7;10;15;11;15;14;19;12;15;16;10;10;8;14;5;8;7;10;8;10;8;14;9;13;5;4;11;8;7;21;9;6;10;11;7;5;9;5;9;11;4;7;11;5;6;6;6;7;5;2;7;3;12;6;12;6;5;6;5;8;7;6;9;5;2;5;5;3;4;5;8;6;4;6;6;6;3;3;7;6;5
ZNF708_ZNF708.RCADE.bed	0.16434540389972144	59	359	39552	3;5;1;1;1;0;2;2;9;3;0;0;1;0;1;3;3;1;2;0;4;1;1;3;0;3;1;2;0;3;1;3;1;2;3;1;1;6;3;2;8;2;3;4;3;3;4;4;2;0;0;3;2;3;2;1;4;4;1;1;3;6;3;7;3;4;2;4;0;2;8;4;3;4;7;3;7;3;4;1;3;4;3;2;3;4;4;4;5;1;1;5;4;5;2;2;3;1;1;4;1;2;1;1;3;0;7;1;1;0;3;2;3;3;3;3;2;0;2;1;2;3;3;5;1;2;1;1;2;0;0;1;1;0;1;2;1;0;1;0;4;1;3;1;1;0;1;4;2;3
ZNF662_ZNF662.RCADE.bed	0.16425361957064402	329	2003	106595	11;9;9;13;11;6;5;3;8;14;8;11;9;10;15;9;18;16;13;8;16;5;10;9;17;17;15;9;11;11;7;9;8;5;9;12;14;16;13;10;10;14;12;10;23;19;9;14;17;18;16;14;15;17;17;18;15;19;17;19;22;20;19;19;18;24;25;32;15;24;21;23;22;20;17;15;23;18;23;19;21;19;21;18;23;20;15;18;25;14;20;17;9;21;21;14;12;15;15;16;14;10;12;9;8;16;13;11;15;9;7;13;7;11;8;9;10;14;9;10;15;11;20;12;7;10;10;3;4;6;8;10;9;5;11;6;11;10;11;10;7;7;6;9;6;4;13;…
SMAD1_M06764_1.94d.bed	0.16363636363636364	117	715	71333	6;5;6;4;2;6;4;4;1;5;4;3;4;2;3;3;1;2;4;2;3;3;4;8;8;3;10;4;3;8;4;2;4;7;4;6;4;8;4;3;1;5;4;6;4;4;2;1;8;5;2;6;11;2;9;6;4;2;3;5;5;5;6;9;5;7;3;8;7;11;3;5;11;10;11;5;7;12;7;4;4;3;8;8;8;6;2;4;3;4;4;6;5;5;7;9;10;8;3;2;6;5;2;6;3;3;5;6;7;3;6;5;5;3;6;6;5;5;1;3;5;2;6;5;2;2;2;4;5;4;5;2;2;4;6;5;4;6;3;2;4;2;2;3;4;4;6;4;1;6
ZNF148_M09349_1.94d.bed	0.16352785145888593	1233	7540	290585	38;39;31;26;25;30;37;37;36;29;34;33;32;29;37;31;44;31;41;26;25;38;40;35;40;48;48;37;42;42;40;42;43;52;36;34;40;38;42;58;50;44;41;49;61;56;63;64;43;68;71;59;61;62;86;85;64;88;75;82;85;78;93;71;88;102;86;77;95;94;85;91;68;54;66;68;69;84;82;92;84;87;75;72;85;63;67;80;72;76;79;68;76;69;55;58;55;58;59;55;52;62;44;52;56;44;49;50;54;37;46;38;27;36;43;38;44;30;37;38;25;27;31;19;29;35;29;36;33;34;30;24;27…
ZNF527_ZNF527.RCADE.bed	0.163312693498452	422	2584	156009	14;10;12;11;9;14;17;16;26;15;10;16;11;16;14;15;7;13;15;8;17;12;20;7;17;15;12;13;14;20;13;11;17;17;13;14;20;17;11;25;21;14;13;21;18;18;22;27;25;22;16;18;25;19;33;18;21;25;23;27;19;25;26;24;21;19;31;25;25;28;29;20;20;22;26;26;27;23;37;22;32;16;43;30;11;21;15;31;29;16;28;23;33;14;31;14;17;16;22;12;19;19;20;11;14;24;19;17;13;8;17;11;16;18;10;8;14;15;8;11;18;15;16;18;16;15;7;14;11;5;7;11;7;7;11;14;14;…
PRDM9_PRDM9.RCADE.bed	0.16329699774678766	5363	32842	959955	123;116;86;131;114;145;142;126;130;160;124;123;134;112;116;121;136;128;155;110;136;120;145;139;161;151;175;160;169;152;148;190;143;223;192;196;191;219;240;289;259;234;263;292;302;279;307;286;276;332;311;289;284;276;326;343;371;381;374;289;388;419;398;379;408;431;427;365;462;406;349;288;255;238;304;272;293;288;338;362;365;382;371;389;355;318;356;345;310;315;319;328;324;263;285;258;283;314;297;286;…
NFKB1_M10276_1.94d.bed	0.1629139072847682	123	755	56582	4;2;3;2;5;4;8;5;1;4;6;5;3;4;6;6;5;3;6;5;5;3;5;4;5;0;3;3;2;6;4;4;5;6;2;6;4;4;4;5;9;3;5;8;6;5;9;5;10;8;5;5;4;2;8;6;6;7;9;13;3;10;3;7;6;7;9;6;11;9;2;4;10;7;12;12;7;6;14;2;9;6;8;12;4;9;4;13;7;6;7;9;4;5;6;6;3;6;8;4;4;4;3;5;5;6;7;2;8;3;3;4;2;2;7;5;4;5;3;4;4;4;4;0;8;0;2;4;5;4;3;2;2;5;3;3;7;2;4;2;1;5;2;2;2;1;2;0;1;1
ZNF675_ZNF675.RCADE.bed	0.16287878787878787	301	1848	93941	6;13;6;9;7;4;8;12;13;15;13;8;7;9;14;2;5;12;6;7;12;6;10;7;9;8;12;13;12;16;12;8;11;10;11;11;8;15;10;10;9;6;9;15;21;12;14;20;12;17;14;13;15;27;13;25;25;21;18;21;20;16;20;22;24;21;15;21;11;15;20;17;18;18;21;14;19;19;20;20;20;19;20;25;20;15;12;20;15;27;14;21;17;15;18;8;18;13;12;24;11;10;11;12;12;8;8;10;11;6;9;5;9;15;6;13;11;4;14;10;3;7;6;9;4;12;13;3;7;5;9;6;5;13;9;6;5;9;6;5;11;8;7;9;6;7;6;4;5;9
ZNF429_ZNF429.RCADE.bed	0.1626442812172088	155	953	67165	3;2;4;5;4;9;2;6;4;6;4;2;7;2;2;3;7;1;6;6;3;5;5;5;4;6;6;6;6;4;5;5;4;3;3;9;10;3;5;6;7;5;6;5;10;5;9;3;3;11;7;10;10;9;5;9;12;10;13;6;10;14;13;7;5;7;8;8;7;11;8;12;8;8;5;8;8;8;13;12;11;9;19;5;8;9;10;8;7;8;11;6;7;8;7;4;6;5;4;10;8;10;8;8;0;7;5;7;7;7;8;6;7;2;5;7;5;7;4;9;11;4;3;6;2;4;4;6;3;6;3;10;3;4;8;7;5;6;8;4;1;0;6;5;2;7;2;3;5;2
ZNF771_M09399_1.94d.bed	0.16216216216216217	6	37	19813	2;0;0;0;0;0;0;0;0;0;0;0;0;1;1;0;0;0;0;0;0;0;0;1;0;0;1;0;0;0;0;0;0;0;1;0;1;0;0;1;0;0;0;2;1;0;1;0;0;0;0;0;0;2;0;0;0;0;0;0;0;3;1;0;0;1;0;1;0;0;0;0;1;0;0;0;1;0;1;0;1;0;0;0;0;0;0;1;1;0;0;0;0;0;0;0;0;1;0;0;0;0;0;0;1;1;0;0;0;1;0;0;0;0;0;0;0;1;0;0;0;0;0;0;0;0;0;0;0;0;0;1;0;0;0;1;0;0;0;0;0;0;0;1;0;0;0;0;0;1
ZNF543_M10366_1.94d.bed	0.16140454411330776	547	3389	157364	13;11;7;15;18;16;18;20;11;18;11;20;19;20;23;15;18;14;13;17;25;16;30;14;35;18;16;13;24;15;27;19;15;27;19;22;19;18;17;19;20;23;21;24;21;27;20;21;25;20;20;24;24;30;26;32;29;27;30;35;37;35;42;27;31;31;46;34;35;52;36;35;33;39;28;40;34;27;22;42;32;44;31;30;34;42;24;40;26;20;29;37;23;32;22;24;26;25;17;30;27;26;24;21;22;28;25;26;22;22;13;32;17;28;16;15;18;23;16;17;22;13;12;26;23;16;18;13;20;13;18;11;12;2…
HIVEP1_M06845_1.94d.bed	0.16083916083916083	46	286	36384	1;0;1;4;2;0;1;2;1;1;4;2;3;2;0;2;0;1;1;3;1;1;1;0;0;0;0;1;2;0;2;1;3;1;2;3;2;2;3;0;0;4;1;2;1;1;1;4;0;3;2;2;5;5;1;2;0;3;2;1;0;3;3;4;5;5;1;2;1;3;5;0;1;6;3;6;3;2;6;4;1;1;2;2;0;1;5;2;2;1;1;2;3;1;1;1;3;4;3;0;2;1;2;0;3;1;3;3;3;0;3;1;3;3;3;2;1;1;3;4;0;1;1;2;4;3;3;1;1;2;0;0;1;3;1;2;1;0;2;2;2;1;1;0;2;1;3;1;4;3
ZNF816_ZNF816.RCADE.bed	0.1607555898226677	417	2594	129648	15;8;13;7;12;9;12;18;15;11;12;13;8;8;16;13;10;10;17;13;15;10;15;14;14;21;18;11;20;18;17;11;10;16;17;21;18;9;17;23;15;17;16;27;28;17;18;24;17;24;22;23;20;21;26;24;27;28;21;24;20;21;23;19;26;24;20;23;33;31;31;23;27;28;24;29;23;31;19;27;21;29;19;22;27;12;19;26;20;22;29;15;24;30;27;21;25;26;12;17;11;19;22;29;29;21;17;14;17;9;8;11;11;19;16;21;10;20;19;15;16;4;15;15;8;10;10;11;16;7;9;18;10;5;3;11;10;10…
PAX6_M09045_1.94d.bed	0.1606060606060606	53	330	33041	3;1;2;5;2;0;1;1;2;4;0;0;0;0;1;2;2;2;0;1;1;2;0;1;1;2;1;2;0;4;3;2;3;0;4;3;1;2;0;4;0;5;2;1;2;2;2;3;2;2;3;2;5;5;0;2;4;4;0;0;4;1;2;4;1;3;4;4;1;1;1;2;4;4;3;8;4;3;3;2;4;5;3;1;3;3;4;5;3;3;4;2;1;2;3;6;1;2;3;2;2;6;2;1;4;4;1;2;1;1;2;4;4;1;1;3;1;4;3;7;1;0;0;2;2;2;1;2;3;3;2;0;0;0;1;1;2;3;1;0;1;2;2;0;0;3;1;3;4;3
ZNF460_M09373_1.94d.bed	0.16043307086614172	326	2032	50332	8;7;7;7;8;5;10;6;5;5;9;8;7;9;13;13;11;9;10;7;13;13;11;10;7;12;6;10;16;13;18;10;12;10;16;9;10;18;19;19;9;17;15;10;12;18;18;15;16;15;18;25;32;22;17;25;31;20;27;15;28;20;25;22;30;28;28;31;28;17;23;17;22;26;18;15;14;25;22;18;19;24;16;21;21;22;16;15;21;15;16;29;20;13;16;23;11;23;14;16;13;15;13;9;11;11;14;8;9;9;6;8;13;9;13;5;13;11;13;16;7;8;13;10;10;9;10;8;4;4;1;1;7;8;5;7;8;6;6;7;7;10;4;5;6;4;3;7;2;4
ZIC1_M09323_1.94d.bed	0.16037735849056603	119	742	47638	3;1;1;4;3;3;4;5;0;6;2;1;6;5;6;5;4;3;6;5;4;7;4;5;3;1;4;3;4;3;2;7;2;5;2;7;4;3;9;7;8;3;5;7;6;4;4;3;5;7;3;5;3;3;7;5;6;10;10;10;7;7;5;9;12;6;4;6;7;4;5;6;6;3;4;5;7;9;8;12;12;13;14;6;11;11;9;5;12;6;6;2;8;10;5;3;13;6;4;9;8;3;1;7;4;5;5;4;5;4;5;4;7;3;6;9;0;1;1;4;2;4;2;3;2;1;2;4;4;3;6;5;4;2;3;2;4;2;2;7;1;1;3;5;1;3;0;3;1;3
MESP1_M08924_1.94d.bed	0.16	4	25	20735	1;0;0;0;0;0;1;0;0;0;0;0;0;1;0;0;0;0;0;0;0;0;0;0;0;0;0;2;0;1;0;0;0;0;0;0;0;0;0;0;1;0;0;0;0;0;1;0;1;0;0;0;0;0;0;0;0;0;0;2;0;0;0;0;0;0;0;0;0;0;0;0;0;0;2;0;0;0;0;0;0;1;0;0;0;0;0;0;1;0;0;0;0;0;0;1;0;0;0;0;0;0;0;0;0;0;0;0;2;0;0;0;1;0;0;0;0;0;0;1;0;0;0;0;0;1;0;0;0;0;0;0;2;0;0;0;0;0;0;0;0;0;0;0;0;0;0;0;0;1
SOX1_M09157_1.94d.bed	0.16	4	25	17151	1;0;0;0;0;0;0;0;0;0;0;0;0;0;0;1;0;1;0;0;1;0;1;0;1;0;0;0;0;0;0;0;0;0;0;0;0;0;0;1;0;1;0;0;1;0;0;0;0;0;0;1;0;0;0;1;0;1;0;1;0;1;0;0;0;0;0;0;1;0;0;1;1;0;0;0;0;0;0;0;0;0;0;1;0;1;0;0;0;0;0;0;1;0;0;0;0;0;0;0;0;0;0;0;0;0;0;0;0;0;0;0;0;0;0;0;1;0;0;0;0;0;0;0;0;0;0;0;0;0;0;0;0;0;0;0;0;0;0;0;0;0;0;1;0;0;0;0;0;2
SKOR2_M09135_1.94d.bed	0.16	4	25	21047	1;0;0;0;1;0;0;1;0;0;0;0;1;0;0;0;0;0;0;1;0;0;0;0;0;0;0;0;0;0;1;2;0;0;0;1;0;0;1;0;0;1;0;0;0;0;0;0;0;0;0;0;0;0;0;0;0;0;0;0;0;0;0;0;0;0;0;0;0;0;1;0;0;0;0;0;0;1;0;1;0;0;0;0;0;0;0;0;0;0;0;0;0;0;0;1;0;1;0;0;0;2;0;1;1;0;0;0;0;0;0;0;0;0;0;0;0;1;0;0;0;0;0;0;0;0;0;0;0;0;0;0;1;0;0;0;0;0;0;0;0;0;1;0;0;0;0;0;0;1
SOX3_M09163_1.94d.bed	0.16	4	25	17151	1;0;0;0;0;0;0;0;0;0;0;0;0;0;0;1;0;1;0;0;1;0;1;0;1;0;0;0;0;0;0;0;0;0;0;0;0;0;0;1;0;1;0;0;1;0;0;0;0;0;0;1;0;0;0;1;0;1;0;1;0;1;0;0;0;0;0;0;1;0;0;1;1;0;0;0;0;0;0;0;0;0;0;1;0;1;0;0;0;0;0;0;1;0;0;0;0;0;0;0;0;0;0;0;0;0;0;0;0;0;0;0;0;0;0;0;1;0;0;0;0;0;0;0;0;0;0;0;0;0;0;0;0;0;0;0;0;0;0;0;0;0;0;1;0;0;0;0;0;2
ZIC1_M09329_1.94d.bed	0.15996168582375478	167	1044	38525	3;2;4;5;6;3;1;3;2;4;5;5;5;8;10;7;5;7;4;8;6;8;6;8;2;1;5;4;5;10;7;8;8;10;3;1;4;3;9;11;3;9;10;11;10;8;6;6;9;10;12;10;13;5;8;7;10;9;13;12;9;18;11;13;16;14;14;8;16;5;4;14;12;6;5;12;4;17;17;10;16;14;11;11;13;16;10;7;9;8;12;7;9;13;10;4;10;6;7;11;7;4;5;17;5;9;6;4;8;3;5;6;4;6;5;10;0;1;2;5;2;4;3;3;8;5;5;6;5;3;2;4;4;6;2;4;5;4;4;5;3;3;0;4;2;2;1;3;1;2
REST_M02696_1.94d.bed	0.15994962216624686	127	794	69359	4;5;9;7;3;2;3;3;1;6;5;9;3;3;3;5;1;4;6;4;3;6;6;10;6;2;3;7;3;5;8;7;3;3;5;6;8;8;3;10;6;2;5;2;8;8;3;7;5;2;4;3;7;4;6;5;3;5;5;8;10;7;7;8;7;8;8;4;9;8;5;4;7;16;17;9;11;11;5;1;9;6;5;8;7;8;5;5;5;3;5;6;12;5;3;5;3;5;9;3;6;4;5;4;4;5;4;6;5;2;6;2;4;3;7;5;11;6;4;9;1;4;2;4;5;7;4;4;6;6;6;5;3;5;2;2;7;2;3;3;3;3;2;8;4;3;2;4;4;2
NR1I2_M08993_1.94d.bed	0.15950920245398773	26	163	25905	1;1;0;1;0;1;0;1;0;0;2;1;1;0;0;0;3;0;0;2;2;2;2;0;1;1;2;0;3;0;1;0;0;2;1;1;1;0;2;2;1;0;0;3;1;1;0;4;0;1;0;1;0;2;2;1;3;3;0;0;1;1;1;0;0;0;3;2;2;2;1;0;1;2;1;3;1;2;1;0;2;2;2;2;3;1;0;0;2;2;1;1;1;0;2;3;1;2;1;0;1;1;1;2;0;0;2;0;0;1;0;1;2;0;2;1;2;1;1;4;2;1;1;0;2;1;1;1;0;0;2;1;3;1;0;0;3;1;1;0;1;2;0;1;1;0;1;0;0;1
E2F4_M05636_1.94d.bed	0.1590909090909091	7	44	19670	1;0;0;0;0;0;0;0;0;1;0;0;0;0;0;1;0;0;0;0;0;0;0;0;0;0;0;0;0;2;0;0;0;0;1;1;0;0;2;0;3;0;4;1;0;1;1;0;0;0;0;0;0;0;0;0;0;2;1;0;0;0;1;0;0;0;2;0;0;0;0;0;0;2;0;0;0;0;0;0;1;1;0;0;0;0;1;0;1;0;0;0;0;0;2;0;0;0;0;0;2;0;0;0;0;0;0;0;0;0;0;0;1;0;0;0;0;0;2;0;0;0;0;0;0;0;0;0;0;1;0;0;0;1;0;0;1;0;0;0;0;0;0;0;0;0;0;0;0;2
HOXA13_M09621_1.94d.bed	0.15873015873015872	10	63	26173	1;0;2;0;1;0;0;2;0;0;1;0;0;0;0;1;0;2;1;0;0;1;0;0;0;0;1;1;2;1;1;0;0;0;0;0;0;0;1;1;0;0;0;0;0;0;0;0;0;0;0;0;1;1;1;0;0;0;1;1;0;0;1;0;1;0;0;0;2;0;0;1;0;1;0;0;1;1;0;1;1;1;0;0;0;0;0;0;0;0;0;0;0;0;0;1;1;1;1;2;0;0;0;1;0;0;1;0;1;2;0;0;0;0;1;1;0;1;1;0;0;0;0;0;1;0;0;0;1;1;2;1;1;1;1;0;0;0;0;0;0;0;0;0;0;0;1;0;0;1
PRDM4_M09085_1.94d.bed	0.1583710407239819	35	221	30018	3;1;3;1;0;0;3;0;0;0;1;2;3;1;0;1;2;0;1;0;3;1;2;3;1;1;1;2;2;4;0;1;2;1;2;0;2;0;1;0;2;1;1;2;3;1;3;0;4;2;3;1;0;2;2;3;2;0;2;3;2;3;2;2;2;0;4;3;2;0;1;2;3;1;0;3;2;5;3;1;2;2;4;3;6;2;0;2;2;1;2;3;3;0;1;1;2;1;0;1;0;3;1;1;4;0;2;1;1;1;2;2;1;0;1;0;0;1;1;2;1;1;1;1;0;0;1;1;0;0;3;0;0;1;1;0;1;0;1;0;0;0;1;0;0;1;4;2;4;4
ZNF484_ZNF484.RCADE.bed	0.15810276679841898	1080	6831	307073	35;25;25;42;24;30;27;24;28;23;38;29;26;33;38;34;32;28;24;27;35;30;27;31;44;29;47;39;35;32;31;38;37;39;42;52;49;45;48;40;50;48;69;58;70;64;58;48;57;72;69;48;54;52;54;79;49;61;69;68;65;71;73;64;61;83;73;68;85;61;79;71;65;62;50;61;57;65;70;69;67;76;80;73;60;62;82;69;65;66;47;53;59;71;54;58;61;56;44;41;57;49;49;50;52;43;41;49;41;51;35;40;42;31;36;37;43;33;42;34;36;26;30;38;24;25;30;19;29;21;34;25;39;…
NFKB2_M08965_1.94d.bed	0.15804597701149425	55	348	39023	2;1;1;2;1;3;4;4;1;3;2;1;1;2;5;2;5;1;7;3;1;3;2;3;1;1;1;0;1;4;2;2;1;1;2;3;2;2;4;6;0;2;3;5;3;1;6;1;3;3;1;1;3;2;4;4;2;1;6;2;1;3;1;3;2;3;2;5;4;3;4;2;1;5;5;7;2;2;4;0;1;6;4;5;2;4;2;2;0;5;5;2;2;1;3;4;2;4;2;3;1;1;0;3;2;2;1;1;3;2;2;1;2;2;5;1;1;2;3;3;2;2;3;1;1;0;3;3;3;4;0;0;0;2;3;3;3;0;2;1;1;1;2;1;0;1;2;0;0;1
STAT2_M06795_1.94d.bed	0.15789473684210525	57	361	52378	2;1;2;4;1;2;1;2;4;3;2;4;3;2;1;1;4;1;4;4;3;1;2;2;5;0;4;8;2;4;2;3;1;0;2;2;2;1;2;2;2;3;0;1;2;2;3;3;4;3;1;0;1;1;1;1;4;2;7;4;3;0;5;4;2;5;2;4;0;3;5;6;5;2;5;2;2;4;7;2;5;1;3;4;1;1;5;0;1;6;0;4;4;0;2;2;1;1;2;3;3;4;3;5;2;1;2;0;5;3;0;1;0;2;0;2;2;1;2;1;3;0;0;1;4;0;3;4;4;2;3;2;1;4;1;0;2;1;2;4;1;1;5;3;2;3;3;3;2;2
SNAI1_M09139_1.94d.bed	0.15775401069518716	59	374	39342	1;3;0;2;0;1;1;2;0;1;0;2;2;4;4;6;1;3;5;1;2;1;2;0;1;4;6;1;1;2;6;5;2;3;1;4;1;1;5;2;2;4;3;1;4;5;2;1;1;5;2;2;3;0;2;0;2;3;6;2;3;2;1;5;3;10;3;6;5;3;3;3;1;6;5;3;3;3;1;6;5;0;8;3;0;2;0;3;1;4;0;5;2;4;7;1;1;3;1;1;2;4;2;1;3;8;1;3;3;1;1;1;3;0;0;2;0;2;7;2;4;0;1;3;0;1;4;2;3;1;0;1;2;0;3;3;3;2;3;1;2;2;5;0;2;3;2;3;3;3
ZNF467_M10385_1.94d.bed	0.15748112914900217	1523	9671	438020	48;42;44;45;38;33;45;38;48;49;32;46;36;37;46;52;41;31;46;34;40;47;45;50;48;38;57;50;40;43;48;47;43;80;52;45;63;67;63;65;59;68;77;80;63;74;74;78;61;95;73;82;70;72;97;101;90;116;99;85;105;98;111;102;93;109;110;107;122;108;108;95;83;79;92;78;103;92;98;113;91;109;101;116;101;75;98;107;80;100;86;84;106;80;69;71;85;86;65;63;67;86;74;79;88;75;57;71;66;55;61;52;50;49;46;45;45;42;56;59;46;42;45;40;43;46;3…
HES1_M00238_1.94d.bed	0.15705128205128205	98	624	38955	7;2;1;4;4;1;3;5;2;3;2;7;6;2;4;3;4;3;2;5;5;1;4;4;5;4;3;3;1;6;4;2;2;6;2;3;3;3;1;1;2;1;8;3;2;3;7;1;5;4;2;5;7;1;3;6;6;6;9;9;6;6;8;5;5;4;1;7;3;7;1;6;9;8;3;10;11;4;7;4;6;11;4;3;5;5;8;4;6;4;7;4;3;3;6;8;5;3;6;10;3;9;4;8;6;3;4;3;4;3;0;3;1;6;4;8;2;5;4;5;4;2;3;5;3;2;1;3;6;1;2;4;2;1;3;7;4;2;3;4;1;5;4;6;2;1;2;1;2;3
IRF1_M06920_1.94d.bed	0.15702479338842976	38	242	45298	2;1;1;0;1;1;2;1;1;0;3;0;4;1;1;3;1;3;1;0;3;1;1;1;1;1;0;0;3;1;2;2;0;1;3;2;3;2;2;1;3;1;1;2;1;3;1;0;2;1;2;1;2;0;0;0;3;0;1;2;2;2;1;3;4;5;4;3;1;0;1;5;2;2;2;2;4;4;4;2;4;0;1;0;1;3;1;1;0;1;2;5;2;1;3;4;3;0;3;0;2;1;0;3;0;3;1;1;2;0;1;2;0;1;1;1;1;0;3;1;3;2;2;0;4;0;1;3;3;0;1;2;0;2;1;2;0;1;2;0;0;3;4;1;2;1;0;3;1;2
ZBTB6_M06843_1.94d.bed	0.15702479338842976	38	242	37221	3;4;1;1;1;1;3;3;2;2;1;0;1;2;0;2;2;4;2;2;1;1;1;0;0;1;2;0;1;2;2;1;1;0;4;4;1;1;1;2;0;1;2;0;2;0;0;1;1;1;2;0;2;1;3;1;0;1;2;3;2;1;2;2;1;1;5;2;4;3;2;2;2;1;3;2;2;2;2;5;3;1;2;1;0;2;3;1;1;3;3;2;0;1;1;0;1;1;3;1;3;3;1;3;1;3;4;4;0;1;2;0;0;4;3;1;1;1;1;3;1;2;1;0;3;1;2;2;1;1;2;4;0;3;1;0;3;0;0;1;1;2;3;1;0;1;0;0;0;4
HIVEP1_M06846_1.94d.bed	0.1568627450980392	64	408	31243	2;1;0;0;0;0;2;0;1;2;0;3;1;3;1;2;2;1;2;1;4;3;3;0;2;2;0;2;2;1;0;3;2;2;1;1;4;3;2;4;3;5;3;5;1;3;3;2;8;1;1;2;4;3;2;7;7;3;4;7;4;8;5;5;7;7;0;2;3;4;6;4;4;6;5;2;5;1;4;8;3;4;2;3;4;5;6;3;8;3;8;5;5;4;3;3;6;5;1;6;2;2;1;3;3;0;3;1;8;0;2;2;3;2;2;3;1;5;1;1;0;1;3;3;2;3;2;5;0;2;3;0;1;0;1;0;0;2;5;2;1;2;0;2;1;0;1;0;1;3
ZNF479_ZNF479.RCADE.bed	0.15676959619952494	132	842	56089	8;3;4;5;5;3;5;3;4;3;6;8;2;5;4;2;0;7;4;4;6;6;10;7;5;7;3;6;4;3;5;9;6;5;3;6;4;9;7;3;7;9;7;5;6;5;8;8;5;11;2;7;9;6;9;12;9;4;7;7;7;9;9;7;2;8;7;11;8;5;10;4;7;10;13;8;12;9;5;5;10;8;10;7;14;6;4;6;4;10;4;6;4;7;8;8;4;5;5;8;8;3;2;2;4;4;7;7;2;5;8;7;8;6;4;2;5;4;2;4;5;5;4;6;5;3;3;5;3;5;1;5;2;6;4;7;2;1;3;2;5;1;5;0;6;3;2;4;3;5
ZNF101_ZNF101.RCADE.bed	0.15631469979296067	151	966	63230	8;2;3;4;9;3;6;8;2;6;5;6;4;7;2;6;6;7;3;6;2;5;6;4;6;7;5;8;5;2;5;6;3;8;3;4;6;7;4;3;6;5;7;9;9;6;10;7;14;7;8;13;12;2;9;6;9;11;7;7;13;8;11;14;6;8;12;6;13;7;13;12;10;8;10;7;12;11;9;6;9;11;10;6;11;7;11;4;9;9;6;7;9;6;9;4;7;10;4;4;11;8;4;7;5;4;6;9;8;5;6;6;7;8;4;8;7;5;5;4;6;2;6;4;9;6;3;5;0;2;4;3;2;9;2;3;4;2;7;3;4;7;3;5;2;2;5;7;2;4
NFAT5_M05930_1.94d.bed	0.15611814345991562	37	237	39811	3;2;1;0;1;2;3;1;1;1;6;3;1;2;3;1;2;0;1;4;1;0;1;2;0;1;1;3;1;4;0;2;3;2;1;3;0;1;2;0;1;1;0;1;4;2;2;1;1;2;5;2;2;3;2;0;1;3;1;4;1;0;1;1;2;1;4;2;1;3;2;3;1;1;1;3;2;3;1;3;2;4;4;2;3;1;3;1;0;2;0;4;3;1;0;0;1;3;4;2;1;2;2;1;2;2;1;1;1;1;1;0;0;2;0;2;3;0;2;0;0;1;1;1;2;1;2;1;2;1;1;2;2;1;0;2;0;0;1;2;0;1;1;1;1;1;0;1;0;3
ZNF793_ZNF793.RCADE.bed	0.1561119293078056	106	679	51201	6;3;2;2;3;0;2;3;3;4;3;4;6;1;6;3;4;5;2;3;6;1;5;5;0;6;9;1;6;5;5;3;3;3;4;4;1;4;4;4;3;7;5;5;3;7;4;4;7;4;6;6;8;4;13;3;2;7;1;8;5;2;14;3;2;9;3;6;10;7;4;14;6;5;3;8;3;7;10;5;7;8;4;2;7;2;6;4;9;3;10;4;5;4;7;8;6;5;5;7;6;5;2;4;6;5;5;2;5;5;5;4;3;8;5;5;7;5;5;0;6;4;2;5;4;5;3;0;4;1;1;7;1;8;1;3;0;4;3;5;4;2;5;2;3;5;2;2;1;3
PRDM1_M06024_1.94d.bed	0.15609756097560976	32	205	41968	2;2;3;2;2;1;4;0;2;3;3;1;1;0;2;1;3;5;0;0;2;1;1;1;1;2;2;2;0;2;2;0;0;1;2;1;1;0;1;1;1;0;2;0;1;3;2;1;1;4;0;1;3;3;1;1;0;1;3;0;1;2;2;0;2;3;3;3;0;3;3;0;2;1;3;2;3;2;1;1;2;3;2;0;1;0;0;0;3;1;2;4;0;1;0;0;3;0;2;2;3;1;1;0;2;0;2;2;0;0;1;1;2;1;2;2;0;1;0;2;1;4;0;1;2;0;1;2;0;0;0;1;1;0;4;0;0;0;0;2;0;2;0;0;2;1;0;3;2;1
ZNF41_M10352_1.94d.bed	0.15591836734693879	191	1225	106987	5;10;5;8;4;7;4;8;11;6;10;12;13;4;3;6;7;4;7;4;8;2;8;7;6;7;8;8;6;5;8;16;7;4;4;10;6;7;8;8;4;6;10;12;8;11;13;11;6;11;8;11;9;8;8;13;4;6;6;10;15;10;6;9;14;8;16;8;9;12;13;10;11;15;10;13;9;20;9;9;13;17;8;13;14;11;7;15;9;9;10;9;4;9;9;10;9;11;12;8;6;7;7;11;11;5;9;10;8;1;7;5;15;7;8;6;6;8;8;9;7;2;6;8;9;10;4;8;12;5;6;4;5;9;7;7;8;6;4;7;2;1;3;2;8;5;6;3;8;9
ZNF519_ZNF519.RCADE.bed	0.15585010636557028	4762	30555	1149002	136;135;106;146;145;132;123;117;144;155;151;137;146;147;141;126;169;166;148;175;139;120;157;144;194;160;169;152;174;185;158;153;179;203;173;215;197;213;208;212;192;206;234;211;264;226;214;279;266;281;250;273;260;256;262;272;279;295;286;317;343;346;311;301;353;300;329;331;313;360;365;266;282;288;285;259;288;296;298;344;287;291;322;321;294;340;305;271;254;256;268;273;261;208;275;244;232;260;254;225…
PURA_M06743_1.94d.bed	0.1557839580814188	2319	14886	474992	61;58;52;65;63;67;60;60;50;49;70;50;48;64;55;66;76;54;73;54;77;71;64;71;61;68;88;83;82;63;75;84;75;94;67;69;91;113;110;131;123;94;118;126;116;135;129;110;129;162;142;138;122;133;126;152;129;143;137;111;166;164;200;157;173;202;185;170;181;155;136;147;132;98;125;148;123;150;148;166;177;157;153;184;163;112;134;140;137;136;132;115;130;143;129;126;119;143;143;117;137;120;104;110;110;97;93;108;101;92;7…
ZNF430_ZNF430.RCADE.bed	0.15517241379310345	135	870	64972	3;3;4;6;6;5;8;7;3;6;4;6;4;7;2;5;4;7;6;8;4;5;5;6;5;2;5;9;3;7;5;11;3;5;5;2;9;4;5;5;5;7;2;5;8;6;7;5;7;3;2;8;6;9;2;9;7;6;9;8;9;7;6;8;6;9;13;7;4;13;14;4;4;7;6;10;10;10;6;12;8;9;10;4;12;12;5;7;11;7;8;6;8;11;7;10;13;3;7;5;8;1;5;5;4;4;3;5;6;3;4;4;6;5;5;6;2;6;4;3;5;5;4;3;9;6;2;2;10;4;4;7;8;3;5;7;3;1;4;6;2;0;5;2;3;3;4;0;2;3
RORA_M06062_1.94d.bed	0.15476190476190477	13	84	26801	4;0;1;1;0;1;0;0;0;2;0;1;0;2;0;0;0;0;0;0;1;2;2;0;0;1;0;0;1;1;1;0;1;2;1;2;1;0;0;0;1;1;0;0;1;2;0;0;1;0;0;1;0;1;2;1;0;1;0;0;0;1;0;1;0;1;0;0;0;1;1;1;0;0;0;0;1;0;2;0;1;1;4;0;0;0;0;0;0;1;0;0;1;1;0;0;0;0;1;2;0;0;0;0;0;0;0;1;0;0;2;2;0;0;1;0;1;0;2;1;1;0;0;0;0;0;0;0;0;0;1;0;0;1;1;0;0;1;1;0;0;0;0;1;0;2;0;1;1;1
ZNF778_ZNF778.RCADE.bed	0.15476190476190477	65	420	46544	1;0;5;2;1;2;2;1;3;2;4;2;3;2;2;3;2;2;3;1;3;3;2;1;1;1;2;4;4;0;3;1;0;3;3;4;1;3;5;4;2;3;3;6;3;6;3;4;4;4;3;3;2;4;2;3;5;4;3;5;4;5;4;1;2;4;3;4;5;4;4;1;3;5;2;4;2;5;5;6;2;4;9;5;5;6;4;1;6;4;4;6;4;3;5;2;4;3;4;3;3;8;3;1;3;2;2;2;2;5;4;0;3;1;0;2;3;1;2;0;0;0;3;2;1;3;1;3;1;1;1;5;1;2;0;2;3;2;1;0;1;5;4;1;3;0;1;0;0;5
INSM1_M02710_1.94d.bed	0.15471698113207547	123	795	49110	8;2;1;4;4;3;2;7;3;5;2;1;6;7;7;4;4;4;3;2;8;5;8;3;4;3;3;6;7;2;7;5;1;4;1;2;7;4;9;4;8;7;4;7;6;5;5;5;6;5;8;3;6;6;15;5;10;9;9;4;4;9;5;13;6;3;12;12;3;12;4;13;9;3;6;11;9;6;7;11;3;10;6;4;10;11;15;9;8;5;8;4;8;6;8;10;6;10;3;5;5;4;7;3;6;10;3;6;3;6;3;3;3;1;6;2;4;4;4;4;8;5;4;3;4;5;3;5;4;3;4;2;0;2;3;8;3;3;2;4;5;0;0;1;2;3;1;2;2;4
ZNF586_M10439_1.94d.bed	0.15421455938697318	161	1044	82870	3;10;6;6;11;3;2;3;7;9;5;7;2;5;3;5;4;5;13;8;6;5;8;9;8;4;8;8;4;4;10;8;7;13;8;6;7;3;7;5;7;8;6;6;6;9;4;8;5;6;6;12;8;9;5;6;8;10;6;6;6;5;5;13;13;13;9;11;16;9;9;10;13;12;7;9;8;12;8;8;8;12;11;15;7;12;9;9;4;11;11;9;5;8;5;7;4;9;7;11;12;8;8;6;4;4;5;5;2;10;7;9;6;6;5;6;8;4;3;9;7;3;6;5;4;5;6;1;6;6;5;6;5;5;4;3;6;7;3;8;7;2;6;5;8;4;4;8;3;2
NFIX_M05942_1.94d.bed	0.15413533834586465	41	266	41173	5;4;1;1;1;2;0;0;2;1;1;1;2;2;1;0;3;3;3;1;1;0;1;1;1;2;1;2;2;1;2;3;2;0;2;1;1;1;2;0;4;0;1;2;0;1;0;0;1;7;0;5;5;0;1;4;0;0;0;0;1;4;4;1;4;1;0;2;2;3;2;1;0;0;4;3;4;1;6;8;1;0;4;0;3;3;4;0;3;2;1;2;0;4;2;2;1;4;0;2;4;4;2;2;0;0;0;4;2;0;1;1;3;2;2;2;2;0;0;2;5;0;2;1;2;1;2;0;3;3;0;1;1;2;2;2;2;0;0;1;4;1;0;4;0;2;2;2;4;3
SIX1_M09119_1.94d.bed	0.15384615384615385	2	13	17485	1;0;0;0;0;0;0;1;0;0;0;0;0;0;0;0;0;0;0;0;0;0;0;0;0;0;0;0;0;0;0;0;0;0;0;0;0;1;0;0;0;0;0;0;0;1;0;0;0;0;0;0;0;0;0;0;0;0;0;0;1;0;0;0;0;0;0;0;0;0;0;0;0;0;0;0;0;0;0;0;0;0;0;0;0;0;0;0;0;0;0;1;0;0;0;0;0;0;0;0;0;0;0;0;1;0;1;0;0;0;0;0;0;0;0;0;0;0;0;1;0;0;0;0;0;0;0;0;0;0;0;0;0;0;0;0;0;0;0;0;0;1;0;0;0;0;0;0;1;1
ZSCAN5C_M10321_1.94d.bed	0.15384615384615385	18	117	31103	3;0;0;1;2;0;0;0;0;1;1;0;2;2;1;2;0;4;0;1;1;1;3;1;2;0;2;0;0;0;2;0;1;0;0;0;0;0;0;1;0;2;1;1;0;0;1;0;1;0;0;0;0;0;0;0;1;0;0;0;1;0;3;0;2;0;0;0;0;1;1;0;0;1;0;4;0;0;3;1;3;3;0;1;0;1;0;1;0;0;1;0;2;0;1;2;1;1;1;1;1;1;1;0;0;1;0;1;0;1;1;3;0;1;0;0;0;0;0;0;0;1;0;1;0;0;2;0;2;1;4;0;0;0;2;3;1;0;0;2;2;0;0;1;0;1;0;2;0;3
MYBL1_M05920_1.94d.bed	0.15384615384615385	2	13	17237	1;0;0;0;0;0;0;0;0;0;0;0;0;0;0;0;0;0;0;0;0;0;0;0;0;0;1;0;1;0;0;0;0;0;0;0;0;0;0;0;0;0;0;0;0;0;0;1;0;0;1;0;0;0;0;0;0;0;0;0;0;0;0;0;0;0;0;0;0;0;0;0;1;0;0;0;0;0;0;0;0;0;0;0;0;0;0;0;0;1;0;0;0;0;0;0;0;0;0;0;0;0;0;0;0;0;0;0;0;0;0;0;0;0;0;1;0;0;0;0;0;0;0;0;0;0;0;0;1;0;0;0;0;0;0;1;0;0;0;0;1;0;0;0;0;0;0;0;0;1
ZNF780A_ZNF780A.RCADE.bed	0.1532312925170068	901	5880	342538	33;36;35;31;30;24;30;28;31;20;31;35;32;37;33;33;32;48;36;44;36;41;33;22;37;40;39;36;37;38;35;43;27;41;35;36;32;28;26;28;36;48;43;37;56;45;32;35;34;40;48;37;50;57;55;58;50;46;55;53;55;42;50;56;43;54;48;65;55;70;44;63;56;46;60;56;53;68;66;53;55;43;43;61;51;58;42;45;37;43;28;42;42;44;45;46;43;37;52;43;38;41;42;37;45;38;45;28;36;31;27;32;32;35;39;31;34;36;23;36;35;25;26;30;30;22;38;28;30;24;35;28;34;…
ZNF528_M10374_1.94d.bed	0.15300546448087432	28	183	37368	2;1;1;3;1;2;1;0;1;1;2;1;0;2;1;2;1;0;2;0;2;0;1;1;0;0;1;2;0;2;2;0;1;0;0;3;0;1;2;0;3;2;1;1;2;1;1;2;0;2;2;2;1;1;0;2;1;3;0;0;2;1;0;1;0;0;0;0;3;1;1;4;3;1;1;2;1;4;1;1;4;0;0;0;2;2;1;2;0;2;0;1;3;1;2;2;2;1;2;1;1;3;1;0;0;3;1;1;1;1;2;1;1;1;0;0;0;1;1;1;3;0;2;1;0;3;1;0;1;2;0;3;0;1;1;1;1;2;0;0;3;3;1;2;0;1;1;1;1;3
INSM1_M06607_1.94d.bed	0.1529709228824273	121	791	46623	2;7;0;2;2;6;6;6;3;2;4;1;3;3;6;1;4;2;4;4;6;4;5;2;5;3;2;6;1;2;7;7;2;2;4;5;2;6;2;7;6;5;3;9;10;7;7;10;6;7;7;2;9;8;13;3;9;3;4;6;6;6;7;9;7;12;17;12;5;16;11;11;6;7;4;11;7;5;7;7;3;7;3;7;9;10;6;10;10;4;7;9;8;7;8;9;3;7;6;5;6;7;4;5;4;8;9;6;5;8;3;6;5;4;5;4;3;4;2;2;6;4;5;5;2;2;7;3;5;2;3;3;2;1;4;5;4;3;2;2;1;4;0;2;2;3;3;4;4;4
ZNF254_ZNF254.RCADE.bed	0.15280898876404495	68	445	53134	3;2;4;5;1;3;3;1;6;3;5;2;1;4;3;2;1;5;4;1;1;3;2;4;2;1;2;5;3;1;2;6;1;3;0;2;5;4;4;2;0;4;3;3;6;5;3;4;4;5;3;4;3;2;1;5;6;2;4;3;4;5;2;3;2;4;2;4;6;5;9;3;6;5;7;6;1;2;1;5;4;4;0;4;1;8;3;4;2;6;3;0;3;1;2;1;6;2;4;0;5;0;3;0;3;3;6;1;4;3;0;1;2;5;3;1;0;1;5;2;5;0;6;1;1;1;4;0;2;2;1;2;3;1;2;3;3;1;5;2;4;4;1;2;6;2;0;5;4;1
ZNF350_M10429_1.94d.bed	0.15263157894736842	29	190	33384	1;0;3;0;3;1;0;7;2;2;1;0;3;2;2;0;1;1;0;1;1;0;2;1;0;0;4;0;1;3;2;2;0;1;2;0;2;1;1;0;0;4;2;0;2;1;3;0;1;1;3;1;3;0;0;2;1;1;2;3;1;0;0;1;1;1;4;2;0;5;2;2;1;3;0;2;2;2;0;2;2;1;2;1;0;2;1;2;3;0;0;3;1;2;1;2;1;2;1;1;0;4;1;0;2;1;1;2;2;0;1;1;0;0;2;0;1;0;1;2;1;1;2;0;0;5;1;0;1;1;0;0;2;0;3;0;0;1;0;0;1;1;0;1;0;0;0;0;2;3
ZNF605_ZNF605.RCADE.bed	0.15261324041811847	219	1435	86535	10;11;6;6;4;10;4;7;7;9;12;6;6;10;6;4;9;8;7;10;5;10;16;9;6;6;11;8;6;5;6;5;7;11;6;8;12;6;5;10;11;12;12;9;8;8;12;15;7;10;15;11;11;14;12;14;14;11;10;13;13;10;16;9;4;5;18;16;20;14;11;16;12;18;9;14;11;13;12;12;19;11;11;10;15;11;11;19;13;16;13;16;16;8;8;12;5;11;13;8;10;11;7;8;8;7;9;13;7;8;9;7;6;13;9;14;10;9;13;8;6;8;7;14;11;9;4;8;8;8;6;6;7;2;9;11;8;4;10;0;5;9;3;7;7;6;8;9;6;4
ZSCAN29_M09415_1.94d.bed	0.15217391304347827	7	46	17353	1;0;0;0;1;0;0;0;0;1;0;0;2;0;0;1;0;0;0;0;1;0;0;0;0;0;0;0;0;0;0;0;0;0;0;0;0;0;0;2;0;2;0;0;0;2;2;1;0;0;0;1;0;0;0;0;0;1;0;2;0;2;0;0;0;0;0;0;0;0;2;0;1;1;1;0;0;0;0;1;0;0;0;0;0;0;0;1;0;0;0;0;0;0;1;0;0;2;2;0;0;1;2;1;0;1;0;0;0;0;0;1;0;0;0;0;0;0;0;0;0;0;0;0;0;0;0;0;0;0;0;0;0;0;0;1;0;2;0;1;0;0;0;0;0;0;0;0;0;1
ZNF260_M10375_1.94d.bed	0.15201411349603058	517	3401	214493	18;17;17;13;17;20;17;17;19;17;11;18;13;16;9;20;15;17;11;17;12;16;20;26;17;21;20;16;19;20;17;27;16;27;34;21;19;11;16;13;25;24;22;31;23;20;20;22;30;40;35;30;24;23;31;35;27;27;31;37;29;32;46;38;35;34;40;29;42;36;27;35;22;26;33;32;35;32;38;33;30;40;36;37;23;35;31;26;27;33;25;27;18;26;22;29;33;26;27;37;29;27;16;25;22;22;21;34;27;19;16;22;12;20;16;19;23;21;19;26;11;16;18;15;19;16;11;23;6;18;11;20;20;11…
GLI1_M08727_1.94d.bed	0.15163147792706333	79	521	40959	4;0;2;2;4;5;3;4;1;3;2;3;2;6;3;2;2;4;1;0;5;5;4;2;2;3;1;3;1;2;4;2;6;1;2;1;4;3;1;4;4;2;7;1;3;5;5;2;6;6;2;7;3;1;4;2;4;1;5;4;6;4;3;4;4;8;5;4;9;3;5;5;5;4;5;6;2;4;4;3;5;8;7;5;3;4;2;3;7;1;3;3;6;1;5;5;7;5;5;7;8;3;1;3;4;6;6;4;2;1;3;2;3;4;1;3;3;3;4;1;3;3;1;6;5;1;5;1;1;6;4;0;3;1;1;4;2;3;3;3;3;5;4;2;4;1;5;2;1;4
ZNF264_ZNF264.RCADE.bed	0.15145813734713076	161	1063	90535	5;2;3;7;13;6;7;6;4;4;7;9;6;5;3;4;6;5;4;5;5;2;8;4;6;3;9;7;10;8;10;9;9;11;12;2;7;5;4;5;7;5;4;10;3;9;9;13;5;6;9;9;6;8;13;12;8;11;6;10;12;9;7;11;11;10;9;12;8;14;9;11;5;16;10;10;11;7;9;8;8;11;8;11;8;5;12;8;8;7;8;4;8;12;7;13;4;6;11;10;3;7;4;7;7;6;6;7;8;9;7;3;3;8;6;7;10;11;4;7;3;3;4;5;6;12;6;4;6;5;5;8;6;8;4;3;7;6;4;4;5;7;6;3;3;0;5;3;7;6
ATOH1_M09557_1.94d.bed	0.15087719298245614	86	570	46428	4;2;4;4;4;3;12;6;3;6;0;0;4;4;2;4;1;3;7;4;4;1;2;1;0;3;5;1;4;8;6;2;0;4;1;3;3;7;7;5;7;0;8;1;0;2;1;2;1;4;1;1;1;5;3;1;2;6;4;4;3;4;3;2;9;13;4;2;1;3;9;7;6;3;11;10;4;6;3;6;5;5;4;8;4;8;5;11;6;5;13;5;9;4;2;9;8;1;8;6;4;6;1;2;0;3;0;1;1;1;1;1;3;1;1;2;3;2;0;2;1;0;5;2;0;4;3;6;0;3;0;3;3;3;5;5;4;2;1;7;1;3;2;5;6;5;1;7;3;11
TFAP2B_M06446_1.94d.bed	0.1507147296457427	970	6436	284718	31;28;32;37;33;31;32;31;35;36;46;30;42;31;30;26;41;38;37;37;34;36;35;22;43;41;27;28;44;37;46;30;40;35;50;38;48;47;39;50;49;35;42;48;48;50;46;45;45;55;48;63;36;65;42;61;56;57;51;65;65;54;77;55;73;53;64;72;66;57;70;47;70;73;63;52;63;64;62;53;79;53;60;59;61;60;63;53;43;44;50;46;58;35;48;43;42;57;42;51;45;38;50;36;49;41;47;35;32;37;47;35;31;39;36;33;33;34;34;47;34;38;32;37;31;29;30;32;29;13;32;28;34;…
REL_M02665_1.94d.bed	0.15	42	280	36351	2;4;1;0;1;0;4;1;1;6;2;1;1;3;1;1;1;3;1;1;2;0;1;1;0;2;1;2;1;2;0;1;0;1;1;3;2;2;1;2;2;0;0;3;4;1;1;4;3;1;3;2;2;3;2;0;2;3;1;0;1;2;3;2;2;6;3;3;2;2;3;1;1;3;4;2;3;3;6;2;5;1;1;1;3;6;3;6;1;4;3;5;2;3;1;1;3;4;1;1;1;1;0;2;0;1;2;2;2;2;0;0;1;1;1;0;2;5;1;3;1;0;0;2;3;2;2;1;3;1;2;1;1;0;0;1;3;1;4;6;1;1;1;0;3;1;1;3;0;1
CDC5L_M03776_1.94d.bed	0.15	3	20	20621	1;1;0;0;0;0;0;0;0;0;0;0;0;0;0;0;0;0;0;0;0;0;0;0;0;0;1;0;0;0;0;0;0;0;0;0;0;0;0;0;0;0;0;0;0;0;0;0;0;0;0;0;0;0;0;1;0;0;1;0;0;0;0;0;0;0;0;0;0;0;0;0;0;0;0;0;0;0;0;1;0;0;0;0;1;0;0;0;0;1;0;0;0;0;0;0;0;1;0;0;0;0;0;0;0;0;0;1;0;0;0;0;0;0;1;0;0;0;0;0;0;0;1;1;0;0;0;0;0;0;0;0;0;0;0;0;0;1;1;0;0;0;0;0;2;1;0;0;0;1
HOMEZ_M05805_1.94d.bed	0.15	3	20	18399	1;0;0;0;0;0;0;0;0;0;0;0;0;0;0;0;1;0;0;0;0;0;1;0;0;0;0;0;0;0;0;0;0;0;0;0;0;1;0;0;0;0;1;0;1;0;0;0;0;0;0;0;0;0;0;0;0;0;0;0;1;0;1;0;0;0;0;0;0;0;0;0;0;1;0;0;0;1;0;0;0;0;0;0;0;1;0;0;0;1;0;0;0;0;0;0;0;0;0;0;1;0;0;0;0;0;0;0;1;0;0;0;0;0;0;0;0;0;0;0;0;0;0;1;1;0;0;0;0;0;0;2;0;0;0;0;0;0;0;0;0;0;0;0;0;0;0;0;0;1
TLX1_M06826_1.94d.bed	0.14977973568281938	34	227	27228	3;1;1;2;2;3;2;0;2;1;3;1;2;0;1;0;1;1;0;0;2;2;0;2;4;1;2;3;3;1;0;1;0;0;2;1;0;0;0;5;0;4;1;2;0;2;2;2;3;3;1;3;2;1;2;1;3;2;0;0;1;3;3;3;0;2;4;0;5;1;3;3;0;2;2;4;4;1;3;2;2;0;1;3;1;4;0;4;2;3;5;1;2;3;4;0;0;2;2;3;1;2;2;2;0;2;0;2;0;3;0;0;1;1;1;2;2;0;1;1;3;0;1;1;1;2;2;1;1;0;2;0;1;0;2;0;0;1;0;1;0;0;0;0;1;2;1;0;1;2
ZNF468_ZNF468.RCADE.bed	0.14971145919208573	908	6065	218227	27;27;32;21;20;30;27;27;33;28;30;22;26;20;26;33;33;28;26;31;25;29;36;32;34;27;29;32;55;51;40;27;32;41;31;30;31;48;44;45;35;33;50;31;49;38;59;52;39;56;54;43;56;55;68;70;57;55;50;41;57;63;67;61;61;68;77;47;71;62;71;47;53;43;45;55;53;59;58;61;61;71;81;69;48;58;54;54;61;64;80;53;51;47;57;45;43;57;49;45;39;62;39;37;49;40;50;41;41;35;40;23;31;32;34;47;23;25;23;40;33;25;31;22;34;30;25;31;25;19;24;19;24;…
NR1D1_M08989_1.94d.bed	0.14935064935064934	23	154	31360	2;3;1;0;1;1;0;3;1;3;1;3;4;2;0;1;1;0;1;1;0;2;3;1;0;1;0;2;0;0;0;1;1;1;0;1;1;0;3;0;1;0;1;1;2;1;1;0;0;1;0;1;1;1;1;2;0;0;1;0;1;2;0;2;1;1;0;0;4;0;2;0;0;0;2;2;1;0;1;1;3;1;5;3;1;0;0;0;1;1;1;1;3;0;2;2;2;0;1;2;0;1;0;0;2;0;0;3;1;1;2;0;1;1;1;1;0;2;2;1;0;0;2;0;0;0;1;0;0;1;0;1;1;0;1;2;1;5;0;1;1;0;2;0;1;0;2;0;1;1
ZNF134_M10355_1.94d.bed	0.14933333333333335	56	375	44525	2;0;3;1;0;2;0;1;3;1;1;5;6;1;2;2;0;4;2;4;4;1;2;1;1;1;5;1;2;5;2;2;3;2;2;1;5;1;3;2;5;1;5;0;2;1;3;3;3;3;2;6;4;2;4;3;2;5;4;4;2;5;1;3;4;4;1;5;3;2;6;5;4;2;1;4;3;4;6;1;5;2;3;2;2;1;4;4;4;4;6;9;2;7;5;0;3;5;3;0;2;3;4;2;1;1;5;0;2;6;3;0;2;0;0;1;1;2;2;3;1;2;2;1;3;2;1;2;3;1;2;0;2;3;2;1;1;2;3;1;1;1;3;1;1;3;0;1;1;2
FOXC1_M05716_1.94d.bed	0.14893617021276595	7	47	27729	2;0;1;0;1;1;0;1;0;1;0;0;0;0;0;0;0;0;0;1;0;0;0;0;0;0;0;0;0;0;1;0;0;0;1;0;0;0;0;0;1;0;0;1;0;0;0;1;0;0;0;1;0;0;1;1;0;0;0;0;0;0;0;1;0;0;0;0;0;1;0;0;0;1;1;0;0;1;0;0;1;1;0;1;1;0;0;0;0;0;1;0;0;0;0;0;1;0;0;0;0;0;0;1;0;1;0;0;0;0;1;0;1;1;0;0;0;2;2;0;1;0;0;0;0;0;0;1;0;0;0;2;1;0;0;0;1;0;0;0;2;0;0;0;0;0;0;1;0;1
ZNF439_ZNF439.MEME.bed	0.14886164623467601	85	571	55699	2;6;6;1;3;3;5;3;0;1;5;4;5;5;3;4;3;3;3;4;0;5;3;4;2;5;4;1;5;3;7;0;5;7;4;3;2;2;9;5;0;0;3;3;4;0;3;5;2;1;7;4;3;4;8;1;7;1;5;6;6;3;3;7;3;8;1;4;4;5;4;5;4;7;9;4;5;7;9;8;3;3;8;1;4;5;4;7;7;2;2;5;6;2;3;5;3;6;3;2;0;1;4;1;4;5;1;6;5;4;5;2;3;8;6;5;3;2;3;4;2;4;3;3;1;2;1;2;2;4;3;3;7;8;4;7;1;3;2;1;1;4;5;3;3;4;3;6;2;5
GLIS2_M05766_1.94d.bed	0.1483050847457627	70	472	28190	1;2;2;4;3;2;1;3;1;1;2;0;3;0;2;2;1;1;0;2;2;2;1;3;4;0;1;2;3;0;3;7;2;2;0;0;6;5;2;6;6;3;2;2;6;3;2;4;4;4;6;7;2;4;2;6;4;5;5;6;6;9;4;9;10;7;3;5;5;4;6;2;7;2;2;6;3;5;6;3;6;3;5;9;5;4;8;6;5;5;4;4;3;7;2;3;6;3;6;3;5;2;5;4;1;3;4;5;2;3;2;5;1;2;2;5;2;0;3;5;1;3;3;3;2;3;3;2;2;1;0;2;0;0;2;1;1;1;0;4;1;0;0;3;1;0;0;1;1;1
DPRX_M05622_1.94d.bed	0.14814814814814814	4	27	19007	1;0;1;0;0;0;2;1;0;0;0;0;0;0;0;2;0;0;0;0;0;1;1;0;0;1;0;0;0;0;0;0;0;0;0;0;0;0;0;1;0;0;0;0;0;0;1;0;0;0;1;0;0;1;0;0;0;0;0;0;0;0;1;0;0;0;0;0;0;0;0;0;0;2;0;0;0;0;0;0;0;0;0;0;0;0;1;1;0;0;0;0;0;0;0;0;0;0;0;0;0;0;0;0;0;1;0;0;0;0;0;0;0;0;1;0;0;0;0;0;0;0;0;0;0;0;1;0;0;0;0;0;0;0;0;0;1;1;0;0;0;0;0;1;0;0;0;0;0;1
BCL11A_M05292_1.94d.bed	0.14777327935222673	73	494	67349	3;4;1;3;2;2;1;2;4;3;6;5;6;4;3;2;0;2;6;4;0;3;5;3;1;5;3;3;1;4;1;5;2;5;3;2;0;7;2;4;2;2;5;1;5;3;6;4;5;4;7;3;2;1;5;1;2;6;7;4;5;6;1;5;3;4;3;1;3;4;5;3;1;11;4;3;3;4;7;6;2;6;7;5;4;2;3;4;6;1;1;3;4;3;2;4;4;5;3;3;3;5;7;4;2;3;2;2;4;3;3;2;3;2;2;1;2;1;2;4;1;5;2;1;3;4;2;2;1;2;2;3;3;4;1;5;1;5;7;0;4;3;4;1;1;4;7;3;2;2
ZNF69_ZNF69.MEME.bed	0.1475826972010178	58	393	35810	4;2;2;2;1;1;3;2;3;1;0;1;1;1;1;2;3;2;0;1;1;5;5;1;1;1;2;3;3;2;2;3;3;2;2;2;0;2;4;4;1;1;2;3;3;2;5;2;0;5;3;3;5;5;5;0;3;3;2;6;5;3;5;2;4;6;5;7;3;2;2;1;4;4;3;6;3;4;3;4;4;4;4;3;4;5;5;4;7;5;4;4;1;5;5;2;3;7;2;1;2;4;1;4;1;3;4;0;3;3;2;2;2;1;1;1;2;1;4;2;3;1;1;2;2;1;2;2;5;0;1;2;0;1;4;2;0;2;2;0;6;0;0;3;1;3;3;3;1;1
ZNF714_ZNF714.RCADE.bed	0.14746543778801843	64	434	43070	7;1;1;1;2;1;4;3;2;3;3;1;3;2;5;0;3;0;1;2;2;3;2;4;6;3;3;3;3;1;1;3;6;2;1;7;3;2;4;4;4;4;2;2;3;9;3;3;1;3;2;1;11;3;2;2;7;1;4;2;6;10;5;8;6;1;5;4;2;5;4;3;7;5;2;4;2;3;8;4;8;2;0;2;4;3;2;1;9;4;5;4;3;3;6;4;0;2;2;2;4;2;3;1;0;2;1;0;3;1;2;4;1;0;4;1;0;2;1;0;0;0;6;5;1;4;3;3;0;2;0;3;2;1;1;1;4;3;1;1;5;3;3;2;0;2;2;0;4;2
ZNF444_M09371_1.94d.bed	0.14712850257331916	1801	12241	457688	61;64;58;67;42;41;49;43;51;49;56;46;41;54;62;46;67;57;65;46;51;69;61;47;64;65;72;65;77;60;83;76;59;94;54;64;48;88;102;113;86;81;111;95;99;89;116;98;94;135;106;96;98;90;117;137;96;126;132;105;117;119;158;111;114;149;142;121;144;142;119;107;100;74;94;99;97;117;112;120;130;133;114;117;121;117;114;112;106;102;131;118;131;119;107;91;93;114;101;92;96;108;86;87;73;88;76;84;85;75;75;63;58;75;58;74;70;60;…
MAF_M10120_1.94d.bed	0.14705882352941177	10	68	22605	1;1;1;0;2;0;1;0;1;2;0;0;0;1;0;0;0;1;0;1;0;0;0;0;1;1;1;0;0;0;2;0;0;0;1;3;2;0;1;1;0;2;1;0;0;1;0;1;1;0;0;0;0;0;0;0;2;1;0;0;1;0;0;0;0;0;0;0;1;0;0;0;1;1;2;0;1;1;0;0;0;1;1;1;0;0;0;1;0;0;4;0;0;1;1;0;0;0;0;1;0;0;0;0;0;0;0;1;1;1;1;0;0;0;0;0;0;0;0;0;0;0;0;0;0;0;0;0;0;0;0;1;0;0;0;0;0;1;1;0;1;1;0;1;0;1;1;0;1;1
ZNF84_ZNF84.RCADE.bed	0.14696058784235136	220	1497	136826	10;8;8;10;8;9;11;11;7;9;10;17;8;10;10;6;9;5;7;11;7;6;13;16;7;8;9;12;7;11;12;8;11;7;8;4;11;7;7;14;14;11;6;10;5;12;5;9;7;10;9;7;15;10;13;9;13;8;14;13;10;14;13;13;10;10;18;17;8;13;10;8;14;13;14;18;17;16;13;10;13;24;11;15;14;16;13;6;15;16;13;8;12;16;14;12;8;12;9;17;10;6;8;8;9;5;8;9;14;8;7;14;6;9;7;11;7;8;7;10;7;3;3;8;8;10;7;6;7;7;1;18;13;13;4;8;14;6;4;12;1;5;7;9;8;10;10;7;7;10
ZNF436_M10428_1.94d.bed	0.14692982456140352	201	1368	102261	6;11;10;7;8;5;6;8;5;6;6;11;12;7;5;9;7;6;18;7;10;7;6;10;8;8;8;6;5;8;10;9;11;10;11;8;5;7;9;6;11;9;10;10;8;12;11;8;17;9;10;12;10;16;7;6;14;7;16;13;12;13;12;11;12;15;10;9;10;14;12;11;11;16;8;8;15;12;14;19;15;17;15;18;10;7;20;10;6;14;13;8;14;6;10;7;10;7;4;11;9;10;11;5;9;3;5;10;5;1;8;3;10;5;5;6;13;4;11;10;10;8;3;5;8;6;10;9;10;6;6;9;5;7;6;5;7;12;6;7;5;10;11;6;11;4;3;5;8;12
ZNF573_ZNF573.RCADE.bed	0.14673913043478262	108	736	69768	7;2;5;4;9;6;4;7;5;4;5;2;2;1;6;1;1;5;2;9;2;2;2;5;1;3;5;6;5;3;5;3;5;5;5;4;5;4;5;1;2;3;3;5;3;9;6;6;6;5;4;6;7;8;6;1;8;6;5;5;5;11;9;8;6;9;6;9;9;3;4;5;15;5;4;8;9;6;6;6;9;5;7;7;5;4;5;1;3;6;5;7;11;3;6;5;6;11;6;4;8;12;7;7;1;7;5;1;1;4;4;6;6;6;5;3;3;4;2;5;5;5;2;2;6;7;1;6;4;3;7;2;3;4;1;2;3;4;5;3;4;6;5;5;4;3;3;3;1;3
ZFP69B_ZFP69B.RCADE.bed	0.14652711703139867	154	1051	92908	9;6;7;5;5;1;7;9;8;4;8;8;6;9;6;7;8;8;2;13;11;6;7;5;4;4;7;8;6;7;6;8;5;8;9;6;6;5;13;7;13;8;12;10;7;5;7;5;9;3;7;9;12;6;10;2;9;6;8;11;8;6;6;10;7;8;4;8;11;11;11;14;18;10;11;9;9;5;11;10;9;4;7;11;10;12;11;4;6;13;6;6;6;7;8;8;2;9;6;8;6;5;4;8;7;10;6;3;6;10;4;6;8;5;7;7;7;7;6;3;2;5;3;2;5;4;6;5;7;3;3;8;3;5;5;8;4;4;5;3;5;5;5;7;9;6;8;3;9;5
ZNF177_M09337_1.94d.bed	0.14634146341463414	6	41	19621	1;0;0;0;0;0;0;0;1;0;2;0;0;0;0;0;0;0;0;0;1;0;0;0;0;1;0;0;1;0;1;0;0;0;0;0;0;1;0;1;0;0;1;0;1;0;0;1;0;0;0;1;0;0;0;0;0;0;1;1;1;0;0;0;0;0;0;0;1;0;0;0;1;0;0;0;0;0;3;0;1;0;0;0;0;1;0;0;2;0;1;0;0;0;1;0;0;0;1;0;1;1;0;0;0;0;0;1;0;0;0;0;0;0;0;0;0;0;0;0;0;0;0;0;0;0;0;0;1;0;1;0;0;1;0;0;0;1;1;1;0;0;0;0;0;0;0;0;1;1
ZFP14_ZFP14.RCADE.bed	0.14610673665791776	334	2286	157837	15;10;11;12;8;11;13;12;21;10;18;16;16;12;10;14;10;18;9;15;17;17;13;18;13;13;17;12;11;8;18;12;7;9;14;14;12;12;16;25;12;19;15;13;14;18;16;29;21;17;19;16;15;14;17;17;18;20;17;12;31;22;19;15;19;20;17;18;25;20;18;22;29;15;21;19;21;12;20;28;19;21;32;20;14;24;15;25;12;11;16;15;19;18;13;15;20;20;17;12;17;15;13;15;12;13;11;15;10;13;14;17;14;16;12;10;10;17;19;16;7;15;11;9;13;12;11;14;13;19;8;12;14;14;14;13…
RFX1_M02098_1.94d.bed	0.14549653579676675	63	433	54895	3;4;2;1;1;1;3;1;3;6;3;4;0;2;3;0;2;2;3;3;1;2;4;3;3;1;2;2;3;2;2;1;2;1;5;2;0;4;2;3;2;2;5;2;1;4;3;2;4;7;4;3;5;1;4;4;2;2;2;2;1;6;1;6;5;4;8;1;9;2;1;5;4;1;4;5;5;6;3;2;7;7;4;9;5;3;1;4;6;2;6;1;8;1;3;3;4;1;4;3;3;2;3;3;3;3;2;0;1;2;2;3;3;1;2;4;4;1;2;4;3;1;2;0;1;3;5;3;2;1;1;5;2;3;1;1;5;5;5;3;3;1;1;3;2;0;3;1;3;1
WT1_M00579_1.94d.bed	0.14511729405346427	266	1833	47969	5;6;3;6;8;6;8;9;5;5;6;4;7;6;6;8;9;7;12;3;5;5;13;15;12;15;10;9;10;13;12;13;7;14;8;14;17;9;15;16;8;12;14;8;7;18;21;14;20;15;22;23;17;16;18;32;15;17;27;17;19;24;15;12;22;24;24;19;26;22;21;13;10;17;14;17;18;17;16;19;16;20;14;16;13;24;26;25;23;21;18;19;14;18;14;21;16;16;12;13;14;16;15;9;13;8;11;14;13;10;12;9;11;9;8;12;8;6;5;12;8;6;4;8;6;11;3;8;8;9;9;3;9;6;4;5;5;6;8;9;4;7;9;8;8;2;3;2;4;5
ZSCAN16_M09411_1.94d.bed	0.14492753623188406	20	138	30637	3;2;0;0;0;0;3;1;1;0;1;1;0;0;1;1;1;0;1;1;2;1;1;0;1;0;1;0;1;0;2;2;0;0;0;1;1;0;0;1;0;1;2;2;0;0;2;1;2;2;2;0;1;0;0;0;0;1;2;0;1;1;0;2;1;1;1;0;3;3;2;1;0;1;0;0;0;1;4;0;1;0;1;2;1;0;1;1;1;1;2;2;0;0;3;0;1;2;0;1;1;0;1;1;2;1;1;0;2;1;1;1;0;2;1;2;0;1;0;0;0;0;1;0;1;1;0;2;3;0;2;1;1;1;0;0;0;0;2;1;0;1;4;3;1;0;0;0;1;2
ZSCAN31_M09357_1.94d.bed	0.14492753623188406	20	138	27797	1;0;1;0;0;1;2;1;0;2;0;1;1;1;0;0;0;2;1;2;1;1;0;1;0;0;1;1;2;0;0;2;1;1;1;0;0;1;0;1;1;0;1;0;0;2;0;0;1;1;1;0;1;1;1;2;5;2;0;1;1;1;1;1;1;3;2;1;1;1;4;2;0;4;2;0;0;0;1;2;3;0;1;2;1;0;0;1;2;1;3;1;1;0;0;1;0;1;2;3;1;1;0;0;0;1;1;2;2;1;1;2;1;3;0;0;1;1;1;1;0;0;2;1;2;1;1;1;0;1;0;1;1;0;0;0;0;0;0;1;0;1;0;0;0;0;0;0;2;1
ZNF701_ZNF701.RCADE.bed	0.1446028513238289	71	491	50310	3;2;0;0;4;2;5;3;2;2;2;5;4;3;3;1;5;2;5;3;2;4;2;2;2;1;6;1;3;1;5;2;0;3;5;8;4;1;0;3;2;2;2;0;2;2;6;4;3;4;5;7;4;3;2;6;10;3;4;4;2;5;3;6;5;2;1;5;5;4;9;7;5;3;3;3;3;7;3;3;6;4;4;4;8;11;8;6;3;4;4;7;2;2;2;5;0;5;4;4;4;2;0;4;6;0;7;4;3;1;5;3;3;2;5;1;1;2;0;4;2;3;3;2;4;5;1;2;3;1;7;4;0;1;3;3;1;0;2;2;1;0;2;3;3;2;2;3;2;3
NR4A1_M09892_1.94d.bed	0.14432989690721648	14	97	29017	2;3;1;1;1;0;0;2;0;0;3;1;1;0;1;0;1;0;0;0;0;0;0;0;0;2;0;1;2;0;0;0;0;0;1;1;1;0;0;1;0;1;1;1;1;0;0;0;1;0;0;0;2;1;0;0;0;0;1;0;0;1;0;1;2;1;1;2;0;1;1;4;1;0;0;0;1;1;1;1;0;0;0;1;1;0;0;1;2;1;2;0;1;0;1;1;0;0;2;2;0;0;1;2;0;1;0;1;1;0;1;0;0;0;0;0;0;1;0;1;1;0;0;1;1;0;0;0;1;0;2;0;0;2;0;0;0;3;0;0;0;0;0;2;2;0;0;1;0;2
MTF1_M05917_1.94d.bed	0.14432989690721648	14	97	22395	1;1;0;0;0;0;2;0;0;0;3;0;0;0;0;0;1;0;1;1;0;1;0;1;0;0;0;2;0;0;0;0;3;0;1;0;0;0;3;2;0;0;1;0;3;0;2;3;1;1;1;0;1;1;2;2;0;1;0;0;0;2;2;1;3;1;0;0;3;1;0;0;1;1;1;0;1;1;1;0;2;1;0;2;0;0;1;2;2;0;1;0;1;0;0;0;1;1;0;1;0;0;0;0;1;0;0;1;0;1;1;2;1;0;0;0;0;0;0;0;1;1;0;0;1;0;0;1;0;2;0;0;0;0;0;1;1;2;1;0;0;0;0;0;0;0;1;0;0;1
ZNF331_ZNF331.RCADE.bed	0.14384508990318118	104	723	71780	2;2;2;3;6;2;3;3;3;5;1;1;3;1;3;5;10;1;2;2;5;5;9;2;4;5;4;9;4;3;8;4;7;6;2;5;2;5;4;7;2;5;7;7;7;3;3;4;4;4;6;7;8;9;6;5;4;8;10;5;1;11;4;5;5;4;7;5;10;7;5;3;11;11;8;5;7;4;5;5;6;6;8;8;4;4;7;1;6;6;11;8;7;9;8;4;4;5;5;3;5;5;6;2;4;9;8;5;3;4;5;3;2;2;6;7;9;4;2;3;3;4;1;5;7;3;1;5;0;3;3;3;5;4;0;7;4;3;2;9;2;3;5;8;2;7;1;4;2;5
FOXA1_M09574_1.94d.bed	0.14354066985645933	30	209	44336	2;2;3;0;2;0;2;0;0;3;2;0;3;2;0;2;3;1;0;4;1;0;3;0;1;1;0;0;0;2;2;1;3;0;4;2;2;0;2;0;0;2;0;2;0;2;1;1;0;1;3;2;1;2;0;1;0;1;1;1;2;1;1;4;3;1;0;3;1;2;4;1;0;1;3;1;0;2;0;3;3;3;2;2;3;3;1;2;0;0;0;0;4;2;1;3;0;0;0;0;3;1;0;2;3;3;0;1;0;6;2;0;0;0;0;0;2;1;0;2;0;1;0;1;3;3;2;0;0;2;4;0;1;0;4;2;3;4;2;1;2;0;0;1;2;0;0;1;1;4
POU6F1_M10220_1.94d.bed	0.14285714285714285	7	49	23404	1;0;1;0;0;0;0;0;0;0;1;0;2;0;0;0;2;1;0;2;0;1;0;0;0;0;0;1;1;0;0;0;0;0;0;0;0;3;0;2;1;0;1;0;0;0;0;0;0;1;1;0;0;0;0;0;0;0;0;0;0;1;0;0;1;0;0;0;1;1;0;0;1;2;0;0;1;0;0;0;0;0;0;0;0;0;0;0;0;0;0;0;0;1;1;0;0;0;0;0;0;0;0;1;0;1;0;0;0;0;0;1;0;0;0;0;0;0;0;1;0;1;0;0;0;0;0;0;0;0;0;1;0;1;1;0;0;0;0;1;0;0;1;0;0;0;0;0;4;2
ZNF410_M09369_1.94d.bed	0.14285714285714285	9	63	23375	2;0;1;0;0;1;0;1;0;0;1;1;1;0;1;0;0;1;0;1;0;0;0;0;0;0;1;1;0;1;0;0;0;1;0;0;0;0;0;0;0;2;0;0;0;0;1;0;1;2;1;0;1;0;0;0;0;1;0;1;0;0;1;0;0;1;0;2;1;1;0;0;0;1;0;0;2;0;0;0;1;0;0;0;0;0;0;1;0;0;0;0;0;1;1;1;0;1;0;0;1;1;0;1;0;0;0;0;0;0;0;0;0;1;0;1;1;1;0;0;0;0;1;1;0;0;0;0;2;1;1;0;1;0;0;0;0;0;0;0;0;0;0;1;0;2;0;0;3;2
HSFY1_M09727_1.94d.bed	0.14285714285714285	3	21	17319	1;0;0;0;2;0;1;0;0;0;0;0;0;0;0;0;0;0;0;0;1;0;0;0;0;1;0;0;0;0;0;0;0;0;0;1;0;0;0;0;0;0;0;0;0;0;0;0;0;0;1;0;0;0;0;0;0;1;0;0;0;0;0;0;1;0;0;0;0;0;0;0;0;0;0;0;0;0;1;0;0;0;1;0;0;0;1;0;0;0;0;1;0;0;0;0;0;1;0;0;0;0;0;0;0;0;0;0;0;0;0;0;0;0;0;0;0;0;0;1;1;0;0;0;0;0;0;0;0;0;0;0;0;1;0;0;0;0;0;0;0;0;0;0;0;0;0;0;1;1
BATF_M08500_1.94d.bed	0.14285714285714285	3	21	17601	1;0;1;1;0;0;0;0;0;0;0;0;0;0;0;0;1;0;0;0;0;0;0;0;0;0;0;0;0;0;0;0;0;0;0;0;0;0;1;0;0;1;1;1;0;0;0;0;0;0;0;0;0;0;0;0;1;0;0;0;0;0;0;1;0;0;0;0;0;1;0;0;0;0;0;0;0;0;1;0;0;0;0;0;0;1;0;0;0;1;0;0;0;0;0;0;0;0;0;0;0;0;1;0;0;0;0;0;0;1;0;0;0;0;0;0;0;0;1;0;1;0;0;0;1;0;0;0;0;0;0;0;0;0;0;0;0;0;0;0;0;0;0;0;0;0;0;0;0;1
SCRT1_M09114_1.94d.bed	0.14285714285714285	13	91	24459	1;0;0;1;1;3;1;0;1;0;1;0;1;2;1;0;0;0;0;0;0;1;0;0;0;0;0;0;1;2;0;1;1;1;1;0;4;0;0;0;0;0;0;0;0;0;1;0;0;1;0;0;1;3;0;0;0;2;1;0;0;0;0;0;1;0;2;0;0;0;0;0;3;1;0;0;1;1;0;1;1;2;2;0;0;0;2;3;0;1;2;1;1;0;0;0;0;0;0;1;1;1;0;2;1;0;0;1;0;1;2;0;0;1;1;0;1;0;0;0;1;3;1;0;0;0;0;1;1;1;1;0;0;1;0;1;1;1;0;0;1;1;0;0;0;1;0;0;0;2
E2F1_M05625_1.94d.bed	0.14285714285714285	5	35	17498	1;0;0;0;0;0;0;0;0;0;0;0;0;0;0;0;0;2;0;0;0;0;1;0;0;0;0;0;0;0;0;0;0;0;1;0;0;0;1;1;0;0;1;0;0;3;0;0;1;2;0;0;0;0;0;0;0;1;0;0;0;1;1;0;0;1;0;1;0;0;0;0;2;0;0;0;0;1;0;0;0;0;0;0;0;1;0;0;0;1;1;1;0;0;0;0;0;0;1;0;0;0;0;0;0;0;0;0;0;0;0;0;0;0;0;0;0;0;1;1;0;0;1;0;0;1;0;0;0;0;0;0;0;0;0;0;1;0;0;0;0;0;1;0;0;0;0;0;0;1
NKX2-1_M01445_1.94d.bed	0.14285714285714285	13	91	23767	1;0;1;0;1;1;0;0;2;1;3;0;0;1;0;0;1;0;1;0;1;1;0;0;0;0;1;1;0;0;0;0;0;0;1;1;0;0;0;1;1;0;1;0;0;1;2;0;0;0;1;4;1;3;0;1;1;2;1;1;0;0;0;2;0;1;0;0;1;3;2;0;2;0;0;0;0;1;0;0;0;1;0;0;0;2;1;1;0;1;0;2;0;0;0;2;1;0;0;0;1;0;2;0;0;0;0;2;0;0;0;1;0;1;0;0;1;0;1;0;2;0;0;0;1;0;1;0;0;3;1;1;0;1;0;0;2;1;1;0;1;0;0;0;0;0;0;1;0;2
NKX2-1_M01425_1.94d.bed	0.14285714285714285	13	91	23767	1;0;1;0;1;1;0;0;2;1;3;0;0;1;0;0;1;0;1;0;1;1;0;0;0;0;1;1;0;0;0;0;0;0;1;1;0;0;0;1;1;0;1;0;0;1;2;0;0;0;1;4;1;3;0;1;1;2;1;1;0;0;0;2;0;1;0;0;1;3;2;0;2;0;0;0;0;1;0;0;0;1;0;0;0;2;1;1;0;1;0;2;0;0;0;2;1;0;0;0;1;0;2;0;0;0;0;2;0;0;0;1;0;1;0;0;1;0;1;0;2;0;0;0;1;0;1;0;0;3;1;1;0;1;0;0;2;1;1;0;1;0;0;0;0;0;0;1;0;2
PAX3_M07571_1.94d.bed	0.14285714285714285	2	14	18465	1;0;0;0;0;0;0;0;0;0;0;0;0;0;0;0;0;0;1;0;0;1;0;1;0;0;0;0;0;0;0;0;0;0;0;1;0;0;0;0;0;0;0;0;1;0;0;1;0;0;0;0;0;0;0;0;0;0;0;0;0;0;0;0;0;0;0;0;0;0;0;0;0;0;1;0;0;0;0;0;0;0;0;0;0;0;0;0;0;0;0;0;0;0;0;0;0;0;0;0;0;0;0;0;0;0;1;0;0;1;0;0;0;0;0;0;0;0;0;0;0;0;0;0;1;0;0;0;0;0;0;0;0;0;0;0;0;0;1;0;0;0;0;0;0;0;0;0;0;1
SCRT1_M09116_1.94d.bed	0.14285714285714285	13	91	24459	1;0;0;1;1;3;1;0;1;0;1;0;1;2;1;0;0;0;0;0;0;1;0;0;0;0;0;0;1;2;0;1;1;1;1;0;4;0;0;0;0;0;0;0;0;0;1;0;0;1;0;0;1;3;0;0;0;2;1;0;0;0;0;0;1;0;2;0;0;0;0;0;3;1;0;0;1;1;0;1;1;2;2;0;0;0;2;3;0;1;2;1;1;0;0;0;0;0;0;1;1;1;0;2;1;0;0;1;0;1;2;0;0;1;1;0;1;0;0;0;1;3;1;0;0;0;0;1;1;1;1;0;0;1;0;1;1;1;0;0;1;1;0;0;0;1;0;0;0;2
ZNF419_ZNF419.RCADE.bed	0.14218566392479437	121	851	66630	6;7;5;10;8;3;4;4;1;3;4;4;4;8;0;6;5;4;9;2;5;4;7;9;4;9;4;5;7;4;7;7;6;6;1;4;2;6;6;1;6;4;6;9;7;8;6;7;4;4;8;9;9;8;6;4;2;8;5;5;6;5;15;10;9;7;8;15;8;7;2;5;5;10;10;3;4;11;7;9;8;8;8;6;7;3;8;4;3;5;8;4;7;12;9;10;4;13;6;10;3;4;7;4;4;4;4;6;4;8;2;4;5;6;9;4;2;3;3;5;4;7;3;3;7;3;3;13;4;4;7;4;8;2;1;5;4;7;2;2;5;4;5;3;2;8;4;4;3;3
CLOCK_M08534_1.94d.bed	0.14213197969543148	28	197	27973	2;0;2;0;0;1;1;0;2;0;2;0;1;2;0;1;0;1;1;0;1;1;0;1;1;1;0;2;4;2;1;4;1;3;0;0;1;3;0;3;2;3;1;1;2;0;2;2;1;0;1;1;2;0;3;1;0;2;2;1;1;4;2;0;1;1;2;1;3;0;2;0;2;3;1;3;1;2;0;3;3;2;0;2;2;0;3;2;0;1;5;0;0;0;1;2;0;1;2;3;7;1;2;0;2;3;0;0;3;3;0;1;2;1;1;1;3;1;0;2;2;0;0;0;2;0;3;2;2;2;2;0;0;1;0;1;1;0;0;3;0;0;3;1;1;0;0;0;1;3
ZNF445_ZNF445.MEME.bed	0.14150943396226415	15	106	28180	1;1;0;0;0;0;0;2;0;0;0;1;1;0;0;0;1;0;1;0;0;0;3;1;0;0;1;1;1;0;0;0;2;0;1;1;1;1;0;2;1;1;0;1;0;1;0;0;1;2;0;0;1;1;1;3;0;2;1;3;1;1;0;2;0;1;1;0;1;0;0;0;2;1;2;0;1;4;0;0;1;0;1;0;0;1;2;3;1;1;3;2;0;0;0;1;0;0;0;0;0;0;1;0;0;2;0;0;0;1;1;0;2;1;1;0;1;1;0;0;0;0;1;0;1;0;2;0;1;0;1;0;1;0;0;0;2;0;0;1;2;1;1;0;0;0;0;2;0;3
GLI2_M05763_1.94d.bed	0.14150943396226415	60	424	40626	3;0;1;3;5;3;2;5;1;1;2;3;3;4;4;0;2;3;3;3;2;4;5;1;2;0;1;2;1;2;2;3;0;2;2;5;3;3;1;4;4;2;4;1;3;3;3;1;4;7;2;2;1;4;1;2;2;1;6;1;5;6;2;2;4;3;3;2;6;3;6;4;4;5;3;1;3;4;0;2;7;7;3;1;2;1;2;3;4;1;3;3;5;1;6;4;5;4;6;6;7;3;2;2;4;2;5;5;2;1;3;1;3;3;2;1;1;4;2;1;1;4;1;7;5;4;1;1;1;4;3;2;3;2;2;3;2;2;1;2;4;3;2;2;2;1;4;3;2;3
ZNF382_M10422_1.94d.bed	0.1413427561837456	40	283	59760	2;0;0;3;1;2;0;1;0;3;3;0;1;2;1;4;0;3;1;3;2;3;2;2;2;2;1;1;1;2;2;5;3;1;3;3;1;2;0;1;2;2;0;1;3;1;3;2;1;4;1;3;3;2;1;2;3;2;2;3;3;1;0;1;2;2;0;5;1;1;1;2;4;5;2;2;1;2;4;2;3;1;3;5;0;2;3;2;2;0;1;0;2;4;1;4;4;0;1;2;0;0;1;0;2;4;1;1;0;0;1;0;2;4;1;5;0;1;2;2;3;3;2;4;1;1;4;3;4;3;1;1;2;1;2;4;2;2;1;2;1;0;3;0;0;1;4;3;1;5
ZFP30_M10310_1.94d.bed	0.1411764705882353	48	340	39430	2;5;1;4;3;2;1;1;2;2;3;7;2;3;1;2;2;1;0;3;3;0;3;2;0;4;1;2;2;2;2;4;5;3;5;2;2;0;1;4;3;1;0;0;0;2;3;3;3;2;1;5;1;1;2;1;3;2;4;8;4;4;2;1;1;3;2;2;4;7;1;2;4;2;3;5;2;3;4;3;2;2;1;0;2;3;0;4;3;3;2;3;1;1;4;3;1;4;2;1;4;1;5;5;0;2;3;1;2;2;1;5;3;1;0;2;1;1;3;1;1;1;4;3;0;1;2;0;2;1;4;2;0;0;2;1;4;3;0;0;1;3;0;1;5;2;3;3;4;3
RBPJL_M07039_1.94d.bed	0.1411764705882353	12	85	20009	3;0;0;0;0;0;0;1;0;1;1;1;0;0;2;0;0;2;0;0;1;0;0;1;1;0;0;0;0;3;0;0;1;0;1;1;0;0;1;1;0;0;1;0;0;1;0;1;0;1;1;1;0;0;0;2;2;0;0;1;1;0;1;1;0;0;0;2;2;0;0;1;2;1;0;0;0;1;0;2;0;0;1;3;0;0;1;0;1;0;0;1;2;1;0;1;1;0;0;0;0;1;2;0;1;0;0;1;0;0;1;1;0;1;0;1;0;0;0;0;1;2;0;1;0;0;2;0;0;0;0;1;1;0;0;0;0;0;2;0;0;1;2;0;0;1;0;0;1;1
ZNF282_M09351_1.94d.bed	0.14043583535108958	58	413	49257	3;3;1;3;0;4;1;3;4;4;2;2;2;3;1;4;5;4;1;1;1;3;3;0;1;1;4;0;1;3;2;5;2;4;3;2;1;5;1;4;0;1;4;3;3;3;1;3;7;7;2;4;3;6;1;6;3;5;6;9;4;2;1;5;3;3;5;5;3;2;6;8;0;3;3;5;5;1;7;4;2;3;2;4;3;2;1;4;1;2;4;2;3;2;4;3;4;3;4;3;0;2;0;4;6;1;1;1;1;2;0;2;7;4;4;3;1;4;2;0;2;3;0;3;2;4;3;0;1;1;0;6;1;4;1;4;1;2;3;2;1;2;3;2;2;0;2;2;4;1
SP1_M07528_1.94d.bed	0.14005876591576885	286	2042	164179	16;10;10;17;14;10;9;16;6;10;12;9;10;11;14;12;15;12;10;14;9;13;16;11;9;13;11;18;14;12;11;15;10;11;16;15;13;12;15;15;16;11;21;17;15;15;15;20;11;11;11;14;9;19;15;19;8;12;17;16;16;19;9;14;22;14;16;19;18;18;9;22;16;22;17;19;21;13;23;17;15;23;20;11;14;15;13;20;20;13;13;16;8;14;12;15;11;9;15;15;11;12;11;12;14;12;11;8;8;21;9;12;13;16;13;17;13;15;14;14;16;12;11;14;8;8;15;14;11;7;11;10;9;9;11;14;15;18;12;1…
POU4F1_M09911_1.94d.bed	0.14	7	50	27765	2;0;2;1;0;2;0;2;0;0;2;0;1;0;2;0;0;2;0;0;0;2;0;0;0;0;2;0;0;0;0;0;2;1;2;1;0;0;2;0;0;0;0;0;0;0;0;0;0;0;0;0;0;0;0;0;0;0;0;0;2;0;0;0;0;0;0;0;0;0;0;0;0;0;2;0;0;0;0;2;0;0;0;0;0;2;0;0;0;0;0;0;0;0;0;0;0;0;0;0;0;2;0;0;0;0;0;0;0;0;0;0;0;0;0;0;0;2;0;0;2;0;0;0;0;0;0;0;0;0;0;0;0;0;2;0;0;0;0;0;0;0;0;0;2;1;0;0;0;2
ZBTB49_M06234_1.94d.bed	0.13970588235294118	19	136	24313	2;1;1;1;0;1;1;0;0;1;2;1;0;2;2;0;3;4;0;1;1;0;0;2;1;0;1;0;0;1;0;0;0;1;2;0;0;0;1;0;3;0;3;0;1;1;0;0;0;0;0;2;2;0;2;3;4;1;2;1;1;2;2;2;1;0;2;3;0;1;0;2;1;1;2;1;0;0;2;1;0;3;0;1;2;1;1;1;1;2;2;0;3;1;0;2;0;1;0;0;1;1;1;0;0;3;0;1;0;1;0;0;0;1;1;2;0;1;3;0;0;0;0;0;1;0;1;0;0;0;1;1;0;1;2;0;1;2;0;1;1;0;0;1;1;1;0;0;0;1
PATZ1_M04345_1.94d.bed	0.13962592431491952	321	2299	82772	10;14;10;15;9;8;12;7;8;13;6;7;12;8;4;12;15;16;14;10;12;14;14;14;7;19;14;18;16;16;22;16;11;30;8;10;16;14;17;18;15;12;12;17;19;16;19;23;13;19;26;23;21;14;20;21;23;22;25;21;18;20;23;21;31;35;26;22;28;25;23;20;19;17;21;17;13;17;15;16;29;24;26;23;21;22;21;23;21;15;20;19;18;15;21;15;13;19;17;14;25;21;12;16;18;11;11;12;15;13;15;13;5;15;21;12;9;7;15;19;10;14;11;10;10;12;11;10;21;7;10;6;12;6;19;7;11;5;12;…
ZNF816_M10368_1.94d.bed	0.1394422310756972	105	753	59718	3;5;2;1;5;5;2;6;2;1;3;2;1;2;6;4;2;9;4;4;2;4;8;8;8;4;7;7;5;3;3;5;5;8;4;4;4;2;4;3;7;5;3;5;8;1;8;3;6;6;8;2;6;2;9;10;9;7;7;5;2;6;9;3;10;8;4;7;10;7;10;9;7;4;9;5;5;7;7;3;6;6;2;5;6;5;8;5;3;8;7;7;5;8;11;6;7;5;3;5;1;8;9;4;9;3;6;6;7;5;4;2;8;5;3;9;3;5;2;2;4;2;6;8;4;3;5;5;3;6;2;6;5;2;2;1;3;1;4;4;5;3;4;6;5;1;2;5;6;4
FOXL1_M05736_1.94d.bed	0.13934426229508196	17	122	37102	1;0;2;0;1;3;1;0;3;0;0;0;0;1;5;0;3;1;1;1;2;2;1;1;2;0;1;0;2;2;0;1;0;1;1;0;0;0;3;1;1;1;1;3;0;1;2;2;2;2;2;0;0;1;1;2;0;1;1;0;1;0;1;0;0;0;1;0;1;0;1;0;1;2;0;0;1;1;0;1;2;1;2;1;2;0;2;2;1;0;1;0;0;0;3;0;0;3;0;0;1;0;0;0;0;0;0;0;2;1;2;0;1;0;0;0;1;0;2;0;0;0;0;0;0;0;0;1;1;1;1;0;0;0;2;0;0;1;0;1;1;0;0;0;0;2;0;0;2;1
ZKSCAN7_M10313_1.94d.bed	0.1388888888888889	15	108	27405	1;0;0;1;1;0;3;0;2;3;0;0;1;1;1;0;0;3;0;3;0;0;0;1;0;1;0;2;2;1;3;0;1;0;0;0;2;0;1;0;1;0;0;1;0;0;1;1;1;0;0;1;2;0;0;1;3;0;0;2;0;0;0;0;1;1;0;0;1;2;0;1;1;0;0;1;1;0;2;0;2;2;0;1;1;1;1;1;0;0;1;1;2;0;0;0;0;1;0;2;1;1;1;0;1;0;0;0;1;0;1;1;0;0;1;0;0;1;0;2;0;1;0;0;0;0;1;3;0;0;1;3;0;0;1;1;0;2;3;0;0;0;1;0;0;1;0;0;0;3
GSX1_M01465_1.94d.bed	0.1388888888888889	5	36	20517	1;0;0;0;0;0;0;0;0;0;0;2;0;0;0;0;0;1;0;0;0;0;0;1;0;0;0;0;0;0;1;1;1;0;0;0;1;0;0;0;0;0;0;1;1;0;0;0;0;0;0;0;0;0;0;0;0;0;0;0;1;0;0;0;0;0;2;0;0;0;0;0;0;0;0;1;0;0;1;0;2;0;0;0;0;0;1;0;0;0;0;1;1;1;0;0;0;0;0;0;0;1;1;0;0;2;0;0;0;0;2;0;0;0;0;0;0;0;0;0;0;0;0;0;1;0;0;0;0;0;1;1;0;0;1;0;0;0;0;0;0;1;0;1;0;0;0;0;0;1
FOXA1_M08669_1.94d.bed	0.1388888888888889	15	108	28163	2;1;0;0;1;1;0;1;1;0;2;0;0;0;0;0;1;0;0;3;1;1;0;0;2;1;0;1;1;2;1;0;0;0;1;4;1;2;1;0;0;0;0;1;0;2;1;1;2;0;0;0;1;2;0;2;0;1;0;0;0;0;0;0;1;4;3;0;0;2;0;0;0;2;0;0;3;1;0;1;2;0;1;2;0;0;0;2;2;0;0;0;0;4;1;1;3;3;1;0;0;0;0;0;1;1;0;1;0;0;0;0;0;2;2;0;1;1;0;0;1;1;0;0;0;0;0;0;2;0;0;0;1;2;0;0;0;0;0;2;0;0;1;3;0;0;0;0;0;1
MAF_M10114_1.94d.bed	0.1388888888888889	15	108	28966	2;2;0;0;0;0;1;0;0;0;2;1;0;1;0;0;1;2;0;2;1;1;1;1;0;2;0;2;0;1;3;0;0;3;0;0;1;1;0;0;0;0;1;1;1;2;1;0;1;2;0;1;1;1;2;0;0;0;0;1;0;0;1;0;0;1;2;1;2;2;3;0;0;0;1;0;0;1;1;0;2;0;1;0;3;3;1;0;2;1;0;1;0;0;0;1;0;1;0;1;0;0;0;0;0;1;0;1;0;2;2;1;0;0;0;0;0;1;2;0;0;1;2;0;0;1;0;1;1;1;0;0;1;0;1;0;0;1;0;0;2;2;0;1;0;2;0;0;1;1
EBF1_M05639_1.94d.bed	0.138801261829653	44	317	42373	3;2;0;1;2;3;0;2;0;3;0;1;0;0;3;4;4;1;0;8;2;0;2;4;0;0;1;0;2;3;4;0;3;0;1;3;1;2;0;5;0;0;0;4;3;3;5;1;2;1;2;3;2;0;4;3;2;3;1;1;4;3;5;3;2;1;2;1;1;2;1;5;2;2;2;7;7;2;3;2;4;3;0;4;2;1;1;2;5;4;3;4;2;2;1;1;1;1;3;1;3;2;1;0;3;7;0;0;0;1;2;3;4;1;5;3;0;2;1;1;2;1;3;2;1;2;1;1;5;3;1;6;2;2;2;1;1;4;0;1;0;1;5;5;3;1;1;4;0;4
RORA_M06061_1.94d.bed	0.13861386138613863	28	202	35567	3;0;2;1;0;0;2;0;2;2;1;0;0;2;1;2;0;2;2;2;0;1;2;0;2;3;0;3;0;1;1;2;4;0;0;1;1;1;0;2;3;4;1;1;0;1;2;2;0;2;3;2;0;1;2;2;1;1;1;1;0;0;1;0;2;1;6;1;1;4;2;2;2;2;1;1;1;2;3;1;1;2;1;2;0;4;1;0;0;2;3;0;3;0;1;0;0;3;3;0;0;2;1;2;0;1;0;4;1;2;1;2;0;1;1;2;0;0;0;1;3;1;0;0;0;1;1;0;2;1;1;3;2;1;2;4;0;3;2;0;0;1;1;0;3;1;3;3;1;3
ZNF431_ZNF431.MEME.bed	0.13855421686746988	138	996	70709	5;6;9;7;3;8;2;3;4;5;2;4;7;4;5;5;8;6;8;5;7;3;5;7;5;4;7;7;4;5;2;9;2;8;11;6;5;4;8;1;6;6;10;3;7;6;8;4;8;6;7;4;4;10;7;9;6;8;8;11;12;17;12;5;6;18;19;5;10;7;13;8;4;3;7;10;7;9;13;10;17;9;6;8;7;6;14;11;7;11;4;10;11;6;5;13;4;11;4;9;3;7;7;6;4;3;7;7;7;3;6;6;9;7;12;5;8;7;3;4;5;6;7;5;5;4;8;5;3;5;4;4;7;4;3;7;5;2;7;5;4;4;7;7;4;7;4;5;4;5
ZNF16_M10342_1.94d.bed	0.1382488479262673	60	434	50491	1;7;2;3;2;4;3;4;5;1;0;4;3;5;1;2;3;2;3;3;2;3;4;2;1;2;2;2;1;5;1;1;1;3;6;0;1;5;3;0;4;2;2;2;2;4;2;3;4;4;3;3;2;3;0;3;2;5;1;1;9;3;4;3;2;5;3;2;4;3;4;4;4;3;2;3;7;3;5;6;2;5;2;2;3;3;2;5;5;5;4;2;1;5;3;3;4;3;6;3;6;0;3;3;3;2;2;3;1;1;4;0;2;2;2;3;8;1;7;2;1;3;4;3;3;3;5;7;4;1;3;1;3;2;1;2;3;3;3;4;3;0;3;3;0;2;1;1;2;2
TBX19_M06157_1.94d.bed	0.1375	11	80	24126	1;0;0;0;2;1;2;0;0;1;3;0;2;4;0;0;0;0;0;0;0;0;1;0;0;0;0;0;0;0;0;0;0;0;2;0;2;2;4;0;1;0;0;0;0;0;2;3;0;0;1;2;0;0;2;2;0;0;0;0;2;2;0;0;0;4;0;2;0;0;0;0;0;2;0;0;0;2;0;2;0;0;0;0;0;1;0;0;0;2;0;0;0;0;2;0;0;0;0;0;0;0;0;0;0;0;0;0;2;0;0;2;0;0;0;0;0;0;0;0;0;0;2;0;0;1;0;0;0;0;2;0;0;0;2;0;0;1;0;0;0;2;0;0;0;0;2;0;0;2
ZNF707_ZNF707.RCADE.bed	0.13744588744588745	127	924	65178	5;5;1;1;6;3;5;4;2;4;3;7;4;3;5;4;5;4;5;5;5;1;4;3;5;6;6;8;1;5;6;4;4;8;12;6;8;5;5;4;2;3;7;8;7;1;9;4;5;11;7;16;11;11;5;8;10;8;4;10;9;10;10;7;10;8;6;5;9;5;6;9;7;6;10;9;6;6;8;12;10;13;7;9;14;5;11;13;10;7;6;10;11;6;11;8;9;7;8;7;5;6;11;3;8;5;7;4;7;6;9;6;9;8;4;5;5;7;4;4;2;4;3;3;2;10;0;9;7;3;9;5;3;4;2;5;3;4;3;5;4;7;4;3;5;3;3;2;2;7
RELB_M06749_1.94d.bed	0.1372093023255814	59	430	42362	2;1;5;2;2;3;2;3;1;4;3;2;4;6;2;0;3;1;2;3;3;1;1;2;3;3;2;0;3;1;2;2;3;2;0;4;2;6;3;3;8;1;3;5;5;1;4;2;7;3;4;6;1;3;3;0;3;5;0;3;3;3;0;4;1;7;3;5;3;4;0;3;4;2;6;6;5;2;5;3;4;3;5;3;5;6;2;7;1;3;5;10;3;3;6;3;5;3;5;1;3;4;0;4;3;2;5;3;0;3;0;1;2;2;1;2;5;2;3;5;2;1;0;1;3;2;0;4;7;3;4;2;2;1;1;3;0;1;2;3;1;4;1;0;5;0;2;2;3;3
MAZ_M10356_1.94d.bed	0.13696581196581198	641	4680	194917	28;29;25;24;16;19;23;20;24;25;15;16;21;17;24;25;21;25;25;20;16;24;29;30;33;32;23;33;38;31;23;26;30;31;23;28;25;37;33;33;26;36;46;31;50;29;43;36;31;48;39;32;34;31;53;51;57;38;37;29;40;41;50;48;49;49;53;41;40;40;44;40;38;28;35;32;47;52;45;40;49;46;48;49;34;40;42;39;31;47;60;38;35;36;40;35;34;40;36;33;31;50;33;25;39;40;32;39;37;22;32;24;23;27;29;29;28;15;16;29;24;24;21;23;27;22;20;27;18;20;28;12;30;…
GLIS1_M05765_1.94d.bed	0.1368421052631579	26	190	22455	2;2;0;2;0;0;0;1;2;3;1;0;0;2;3;1;0;0;1;2;0;1;0;0;1;1;1;0;0;0;3;3;0;0;2;1;1;0;2;0;3;1;1;2;2;2;2;0;4;0;1;2;0;0;0;1;2;1;4;3;5;1;3;2;3;6;3;2;2;1;1;1;1;1;3;4;1;2;0;2;2;1;1;2;0;0;1;1;1;0;1;1;1;0;1;0;3;0;4;1;1;1;2;3;1;2;0;1;1;2;2;0;1;2;1;4;0;0;1;1;1;1;2;2;1;3;0;1;0;0;0;1;1;0;1;1;2;0;2;0;2;0;3;3;0;0;0;0;1;1
ZNF708_M10341_1.94d.bed	0.13656387665198239	62	454	47526	3;3;3;8;3;4;2;4;4;7;7;5;0;3;0;1;2;3;3;0;2;1;4;2;4;1;1;1;1;2;1;1;2;2;3;4;1;5;4;4;2;4;1;3;5;2;2;4;2;2;3;1;2;6;4;2;4;5;4;2;2;7;5;5;6;3;1;2;3;4;7;5;4;5;2;3;6;1;5;2;3;5;4;3;5;5;4;8;5;4;3;5;2;4;3;4;3;3;3;2;3;1;2;1;3;2;4;2;4;2;4;2;4;5;3;5;6;3;3;3;2;3;2;3;2;4;1;1;1;2;2;0;2;0;3;2;2;3;3;3;2;1;3;0;4;2;2;4;2;3
PLAGL1_M06723_1.94d.bed	0.13646532438478748	122	894	42501	2;4;6;2;3;3;4;0;1;6;3;1;3;5;3;3;4;4;5;3;5;8;3;5;3;4;7;5;2;0;6;10;12;5;5;5;6;9;6;4;7;9;7;8;4;6;10;9;4;7;12;12;13;9;3;10;8;10;11;13;4;9;11;10;9;7;10;5;15;9;9;5;2;4;5;5;7;7;9;12;11;9;11;14;9;10;8;5;9;7;8;6;3;12;4;11;8;5;8;12;10;9;12;6;10;1;1;4;10;5;5;4;3;4;4;8;2;5;4;4;5;9;4;5;5;2;5;4;3;1;5;4;2;2;3;4;2;6;3;3;7;4;1;3;2;5;6;2;2;2
SIX1_M09125_1.94d.bed	0.13636363636363635	3	22	17721	1;0;0;0;0;0;0;0;0;0;0;0;0;0;0;0;0;0;1;0;0;0;0;0;0;0;1;0;0;0;0;0;1;0;0;0;0;0;0;0;0;0;1;0;0;0;0;1;0;0;0;0;0;0;0;1;0;0;0;0;0;0;0;1;0;0;0;0;0;1;1;0;0;0;0;1;0;0;0;0;0;0;0;0;0;1;0;0;0;1;0;0;0;0;0;0;0;0;0;0;0;0;0;0;0;0;1;1;0;0;0;0;0;0;0;0;0;1;1;0;0;0;0;0;0;0;0;0;1;0;0;0;0;0;0;0;0;0;0;0;0;0;0;0;1;0;0;0;1;1
SIX1_M09123_1.94d.bed	0.13636363636363635	3	22	17721	1;0;0;0;0;0;0;0;0;0;0;0;0;0;0;0;0;0;1;0;0;0;0;0;0;0;1;0;0;0;0;0;1;0;0;0;0;0;0;0;0;0;1;0;0;0;0;1;0;0;0;0;0;0;0;1;0;0;0;0;0;0;0;1;0;0;0;0;0;1;1;0;0;0;0;1;0;0;0;0;0;0;0;0;0;1;0;0;0;1;0;0;0;0;0;0;0;0;0;0;0;0;0;0;0;0;1;1;0;0;0;0;0;0;0;0;0;1;1;0;0;0;0;0;0;0;0;0;1;0;0;0;0;0;0;0;0;0;0;0;0;0;0;0;1;0;0;0;1;1
FOXB1_M05711_1.94d.bed	0.13636363636363635	15	110	39055	3;2;0;0;1;0;0;0;0;2;4;0;0;0;0;2;1;0;0;4;0;1;1;0;1;0;0;0;1;1;0;0;0;1;4;0;1;0;0;0;0;0;0;0;2;1;1;1;0;2;0;1;2;0;0;2;1;1;0;0;0;0;1;2;1;1;0;0;2;1;0;4;0;1;0;0;0;0;0;0;4;0;2;2;0;2;5;0;0;0;0;3;0;2;1;1;1;0;0;0;0;0;0;0;1;2;0;1;0;1;2;0;0;0;2;0;0;0;2;1;1;0;0;1;0;0;0;2;2;1;0;0;0;0;0;1;1;0;2;0;2;0;0;0;0;0;1;2;0;1
SIX1_M09127_1.94d.bed	0.13636363636363635	3	22	17721	1;0;0;0;0;0;0;0;0;0;0;0;0;0;0;0;0;0;1;0;0;0;0;0;0;0;1;0;0;0;0;0;1;0;0;0;0;0;0;0;0;0;1;0;0;0;0;1;0;0;0;0;0;0;0;1;0;0;0;0;0;0;0;1;0;0;0;0;0;1;1;0;0;0;0;1;0;0;0;0;0;0;0;0;0;1;0;0;0;1;0;0;0;0;0;0;0;0;0;0;0;0;0;0;0;0;1;1;0;0;0;0;0;0;0;0;0;1;1;0;0;0;0;0;0;0;0;0;1;0;0;0;0;0;0;0;0;0;0;0;0;0;0;0;1;0;0;0;1;1
AR_M05564_1.94d.bed	0.136	17	125	28722	2;4;1;0;1;0;4;0;0;2;2;0;0;3;0;0;1;1;4;4;0;0;0;2;0;0;1;0;0;0;0;0;0;2;0;0;0;2;0;0;2;0;0;0;0;0;0;0;1;0;4;4;0;0;0;0;2;0;3;3;0;0;0;0;0;0;0;0;3;0;3;0;0;0;3;1;2;1;1;0;2;0;0;1;0;0;3;2;0;2;4;0;0;0;0;0;0;2;0;2;0;0;0;0;4;0;0;0;2;0;1;0;0;2;0;0;0;0;2;1;1;3;0;1;1;2;0;0;2;2;0;0;0;0;0;2;2;2;4;0;2;0;0;0;0;0;0;0;0;1
SPZ1_M04770_1.94d.bed	0.13570566948130278	225	1658	76804	16;7;7;6;6;5;4;9;7;7;10;5;9;11;8;10;11;9;12;8;10;10;8;8;11;8;9;9;13;13;10;4;8;12;4;12;13;11;12;14;14;8;15;8;19;14;13;17;9;15;15;13;20;19;14;22;19;16;17;12;16;12;21;20;11;14;19;16;9;15;17;11;9;13;13;11;11;13;15;21;19;16;19;19;10;18;16;13;14;14;18;11;13;20;12;16;14;12;13;14;13;10;13;9;10;14;7;6;10;11;4;17;8;13;10;7;7;9;9;12;7;10;8;14;6;7;5;11;9;8;8;2;3;7;10;4;5;7;7;5;12;5;5;6;5;4;7;5;5;8
ZNF410_M06247_1.94d.bed	0.13559322033898305	8	59	24123	1;1;0;0;0;1;0;0;0;0;0;0;0;0;0;0;0;1;0;0;1;0;0;0;0;0;2;0;0;0;1;1;0;0;0;0;0;0;0;1;0;0;0;0;0;0;1;2;0;1;0;2;0;0;0;1;0;1;0;0;1;3;1;0;1;0;2;1;0;1;0;0;1;0;0;1;0;0;0;0;1;0;0;0;0;0;0;0;0;0;0;1;1;1;1;1;0;1;0;1;0;1;0;1;0;0;0;0;0;1;1;0;0;1;0;0;1;1;0;0;0;0;1;0;1;0;0;0;1;1;0;1;0;0;0;0;0;1;0;0;0;1;1;0;0;0;3;0;1;1
MESP1_M05902_1.94d.bed	0.13559322033898305	16	118	20539	1;0;2;2;0;0;1;1;0;0;0;1;0;0;0;1;0;1;0;1;0;0;0;1;2;0;2;1;2;0;2;0;1;0;2;1;0;0;2;1;1;1;1;2;0;1;2;2;0;1;0;1;0;0;0;0;2;1;1;2;1;1;3;1;0;0;2;1;1;2;1;1;0;0;0;2;1;0;1;0;3;1;1;2;1;2;1;1;0;0;1;2;1;1;1;0;2;1;0;0;0;2;0;1;1;0;3;3;2;0;0;1;0;2;0;1;0;1;0;0;2;0;1;0;0;0;0;0;2;1;1;1;0;0;1;0;0;0;0;0;0;0;2;1;0;1;0;1;0;1
ZNF565_ZNF565.RCADE.bed	0.13541666666666666	26	192	41863	2;1;3;0;3;3;1;0;1;2;2;0;0;0;0;2;2;1;2;2;0;1;1;0;0;3;2;0;1;1;0;3;2;2;1;2;4;3;0;2;3;0;1;3;1;1;3;3;1;1;1;1;1;3;0;0;1;0;1;1;1;0;3;2;0;3;1;0;1;3;1;0;2;2;4;3;0;2;1;1;3;2;0;0;0;0;1;0;0;2;1;0;0;2;0;0;2;1;2;0;1;1;0;1;2;3;1;1;3;3;0;1;5;0;3;2;2;1;4;0;0;2;2;1;0;1;0;0;1;2;0;0;2;3;0;3;1;0;1;0;3;0;0;0;1;0;2;2;1;2
ZNF621_ZNF621.MEME.bed	0.13518518518518519	73	540	63004	2;4;7;2;2;1;4;3;3;5;7;0;1;4;2;1;6;6;3;8;7;6;5;3;3;5;1;6;1;4;4;5;2;4;1;3;1;1;1;2;2;2;3;3;4;2;1;2;6;4;5;3;3;4;6;2;6;5;2;5;6;2;2;7;5;8;1;5;2;10;1;3;3;8;6;4;4;6;6;3;4;4;5;5;3;1;4;4;3;4;7;3;3;2;4;5;5;6;6;1;4;5;3;2;3;3;5;2;7;5;3;1;7;5;3;5;3;3;6;4;6;3;7;0;3;1;4;2;2;3;2;5;3;2;3;5;3;1;0;3;2;3;2;3;3;2;3;4;1;2
FOXP1_M08697_1.94d.bed	0.1348314606741573	12	89	25980	2;0;1;0;0;1;0;1;1;1;0;1;0;2;0;0;3;2;1;0;0;0;2;2;1;1;0;0;1;0;1;0;1;0;0;0;0;2;1;0;0;0;0;2;0;0;1;0;0;1;1;2;0;2;0;1;0;2;2;0;1;0;0;0;1;0;0;1;1;0;0;0;3;2;2;0;0;0;1;0;1;0;1;0;0;0;0;0;0;0;0;1;0;0;0;0;1;0;0;1;0;2;0;2;0;0;1;0;0;0;0;1;2;0;1;1;0;1;0;0;2;1;0;0;0;0;1;0;0;1;1;1;1;0;0;0;0;0;2;0;1;0;0;0;2;0;1;0;3;1
ZBTB22_M09296_1.94d.bed	0.1346153846153846	7	52	25183	2;0;2;2;0;0;0;0;0;2;0;0;0;2;2;0;0;0;0;0;0;0;0;0;0;0;0;0;0;0;0;0;4;0;0;0;0;0;1;0;0;2;2;0;0;0;0;0;0;0;0;2;0;0;0;0;0;0;0;0;0;0;2;0;0;0;0;0;0;0;0;0;0;0;0;2;0;0;2;0;2;0;0;0;0;0;0;0;0;0;0;0;0;0;0;0;0;2;0;0;2;0;0;0;2;0;0;0;0;0;0;0;0;0;0;4;0;2;0;0;2;0;0;0;0;0;0;0;0;0;0;0;0;0;0;0;0;0;0;0;0;0;0;2;0;0;0;0;2;2
ZNF300_ZNF300.MEME.bed	0.1344108889834113	632	4702	226129	19;20;17;24;11;36;16;14;23;27;21;19;15;24;28;20;23;25;25;25;27;21;33;23;21;20;21;22;39;21;34;20;22;22;31;41;37;39;52;56;45;38;40;47;36;49;37;41;34;53;31;39;33;41;32;49;47;42;52;27;51;51;49;36;55;50;47;47;37;43;40;44;28;41;42;38;42;27;25;38;40;47;42;47;49;47;37;35;35;33;35;36;42;37;38;36;45;36;39;25;35;40;39;36;35;23;40;31;31;32;18;16;22;27;30;37;27;19;28;38;26;36;25;28;24;19;14;22;17;24;17;24;28;…
RELA_M05337_1.94d.bed	0.1341772151898734	53	395	44409	1;0;4;3;0;0;0;4;5;4;1;3;5;3;3;1;4;3;2;3;0;0;1;1;4;5;2;1;1;2;3;1;1;3;0;4;1;5;2;0;2;4;2;1;6;3;3;1;7;3;3;4;3;4;4;1;2;3;2;3;1;2;1;6;2;7;3;4;4;2;1;4;3;0;6;4;3;4;5;4;4;1;5;2;6;4;2;4;1;2;7;9;4;3;3;3;2;4;5;2;3;0;0;4;2;5;3;2;2;3;0;1;1;2;1;0;2;2;2;6;7;0;0;1;2;1;3;5;5;1;3;2;1;1;1;3;0;4;4;2;3;2;1;1;4;2;2;1;0;5
AR_M05563_1.94d.bed	0.13402061855670103	13	97	23828	1;3;0;0;0;2;2;0;0;1;1;0;1;1;0;0;0;1;4;3;0;0;0;0;2;0;1;0;0;0;0;0;0;2;0;0;0;2;0;2;0;1;0;0;0;0;0;0;0;1;1;3;4;0;0;0;0;2;0;1;3;0;0;0;0;0;0;0;0;3;0;1;0;0;0;2;2;2;0;0;0;0;2;0;0;1;0;2;0;0;2;1;0;0;0;0;0;0;0;2;1;0;1;0;0;0;3;0;0;0;1;0;0;0;0;2;0;0;0;0;3;0;0;0;0;0;1;1;0;1;2;2;1;0;0;0;2;2;1;1;3;0;2;0;0;0;0;0;0;1
ZNF571_ZNF571.RCADE.bed	0.13400770265880935	5776	43102	2302403	225;231;216;262;244;210;227;228;254;249;270;234;234;240;254;232;279;268;250;269;240;237;280;253;271;269;265;259;261;271;261;216;274;299;265;279;292;307;321;319;296;336;284;298;347;294;301;372;341;373;349;316;342;320;316;300;337;371;367;380;401;424;334;348;389;375;388;402;399;416;394;334;353;361;343;318;333;384;364;409;365;363;395;409;361;394;372;303;318;306;335;325;335;311;347;295;304;334;314;295…
FOXC2_M05719_1.94d.bed	0.13333333333333333	16	120	36163	3;1;0;2;1;0;2;0;1;0;2;1;0;3;0;2;1;0;0;0;0;2;1;0;0;0;0;1;0;1;0;0;2;0;3;4;1;2;2;0;2;2;1;0;0;2;1;0;0;0;0;2;0;0;1;1;0;1;2;0;4;1;3;0;0;2;0;0;0;1;0;1;1;1;0;2;1;0;0;3;1;1;0;1;1;3;1;0;1;1;2;2;1;0;0;0;1;0;2;2;2;1;0;1;1;0;2;1;0;1;0;1;0;0;1;2;0;0;1;0;1;0;0;1;0;1;0;1;0;1;0;0;1;0;0;0;1;0;0;0;0;0;2;0;0;0;1;0;1;1
CLOCK_M08987_1.94d.bed	0.13333333333333333	16	120	25097	1;0;0;0;1;0;1;2;1;2;0;0;1;0;1;0;0;2;1;0;0;0;2;0;0;0;0;0;2;0;1;1;0;2;0;2;0;2;0;0;0;0;4;1;0;0;0;0;1;1;0;1;0;1;0;2;2;0;1;2;0;0;1;3;0;1;0;3;1;0;1;3;0;1;2;0;2;0;0;0;1;3;1;0;0;0;0;0;0;2;3;0;0;1;1;1;0;0;1;1;2;2;2;0;1;0;1;0;1;2;2;0;1;1;1;1;0;2;1;1;1;1;0;0;2;0;2;2;0;1;3;0;1;0;1;2;1;0;1;2;0;0;0;0;1;0;0;1;1;1
OSR1_M09025_1.94d.bed	0.13333333333333333	4	30	18341	1;0;0;0;2;0;0;1;0;1;0;1;0;0;0;0;0;0;0;0;0;1;0;0;0;0;0;0;0;1;0;0;0;0;0;0;0;0;0;0;1;1;0;0;0;0;0;0;0;0;0;1;0;0;0;1;0;0;0;0;1;0;0;0;0;0;1;0;0;0;0;0;0;0;0;0;2;0;0;0;0;0;0;3;0;0;0;1;0;0;1;0;0;1;1;0;0;0;0;0;0;0;1;0;2;0;0;0;0;0;0;0;0;0;0;0;0;0;1;0;0;0;0;0;0;0;0;0;0;0;0;0;0;0;0;0;0;0;0;1;0;0;0;0;0;0;0;0;0;1
HMGA1_M06581_1.94d.bed	0.13333333333333333	2	15	19397	1;1;0;0;1;0;0;0;0;0;0;0;0;0;1;0;0;0;0;0;0;0;0;1;0;0;0;0;0;0;0;0;0;1;0;0;0;0;0;0;0;0;0;0;0;0;0;0;0;0;0;0;0;0;0;0;0;0;0;1;0;0;0;0;0;0;0;0;0;0;0;0;1;0;0;0;0;0;0;0;0;0;0;0;0;0;0;0;0;0;0;0;0;0;0;0;0;0;0;1;0;0;0;0;0;0;0;0;0;0;0;0;0;0;0;0;1;1;0;1;0;0;0;0;1;0;0;0;0;0;0;0;0;0;0;0;0;0;0;0;0;0;0;0;0;0;0;0;0;1
ZNF157_ZNF157.RCADE.bed	0.1332116788321168	73	548	55037	2;2;3;1;3;9;3;0;1;2;4;1;7;3;3;1;3;4;2;7;3;3;3;5;6;3;4;3;1;2;2;3;3;0;4;6;4;3;3;3;3;3;6;2;3;4;3;8;3;3;4;4;2;4;4;5;5;4;5;2;5;5;12;5;3;8;3;3;4;4;8;5;3;11;3;2;3;3;4;5;4;4;6;7;7;7;3;4;4;3;5;6;3;5;1;5;3;2;6;6;3;3;6;6;1;8;3;2;3;6;6;0;3;7;3;8;6;1;1;2;2;2;1;0;3;3;3;6;0;3;2;2;3;3;2;2;5;0;0;2;3;3;5;1;1;2;3;6;4;5
MAFF_M09798_1.94d.bed	0.13253012048192772	22	166	31173	1;2;0;1;2;0;2;1;1;0;0;1;0;1;0;2;2;3;1;0;1;1;1;2;1;1;0;1;2;4;2;0;1;1;0;0;1;0;1;0;0;0;1;0;0;1;0;3;2;2;1;0;0;1;4;2;0;1;1;2;1;4;2;1;2;3;1;2;1;1;5;2;0;0;1;1;2;2;1;0;1;0;1;1;1;3;3;3;0;1;1;1;0;1;0;0;1;1;2;2;1;0;5;2;1;3;0;2;2;2;2;2;0;1;1;1;0;1;1;0;1;2;3;1;0;0;0;0;0;0;0;0;0;1;0;2;1;1;2;1;0;1;2;0;0;0;1;0;0;3
NR1I3_M07568_1.94d.bed	0.13194444444444445	19	144	24677	1;1;0;0;1;0;0;0;1;0;0;0;0;0;3;0;1;1;1;0;1;0;1;0;0;2;2;1;1;1;1;0;2;1;1;1;1;1;1;1;0;2;0;0;0;1;1;0;1;0;1;1;1;1;2;1;0;0;3;2;2;2;3;1;1;1;1;1;4;1;1;2;1;0;3;1;0;0;0;0;0;0;3;1;2;1;1;1;0;2;3;0;0;1;1;2;1;1;1;0;2;4;0;1;0;1;2;0;0;1;0;1;2;1;0;0;0;1;0;2;1;1;1;0;3;4;1;1;1;0;1;1;2;2;1;0;0;2;2;0;1;2;0;3;0;0;0;1;1;1
ZNF621_M07151_1.94d.bed	0.13157894736842105	145	1102	90614	6;6;6;7;4;10;12;9;8;6;9;7;6;4;7;7;9;9;9;5;11;11;7;6;2;4;3;9;8;8;7;10;5;5;4;9;2;3;12;10;9;11;9;3;8;5;4;6;5;8;8;14;11;14;8;7;11;6;8;9;6;9;5;10;10;12;13;8;11;13;5;12;6;12;12;12;11;6;7;8;6;4;13;15;9;7;5;9;9;5;10;8;3;6;6;14;8;12;9;7;9;9;7;2;7;7;6;9;9;14;11;8;12;5;6;7;6;1;8;4;9;6;8;3;5;4;7;5;8;3;5;7;9;4;2;5;4;4;2;4;7;4;4;7;3;2;3;7;6;8
PAX9_M05986_1.94d.bed	0.13157894736842105	10	76	21204	1;2;1;0;0;0;0;1;0;2;1;1;0;0;0;1;0;1;0;0;0;0;0;1;1;0;1;1;0;0;0;1;0;3;0;0;0;0;0;1;0;1;2;2;0;0;2;1;1;0;1;0;1;1;0;1;2;1;0;0;0;1;1;0;1;0;1;1;0;0;0;0;1;1;0;1;0;2;0;0;1;0;2;0;0;1;0;1;1;0;1;0;1;0;1;0;0;1;0;1;0;0;0;0;1;0;2;0;0;0;0;0;0;0;1;1;1;0;0;0;0;1;0;0;1;2;0;1;1;1;0;0;0;0;1;0;0;0;0;2;1;0;0;0;0;0;0;0;0;1
E2F7_M08596_1.94d.bed	0.13131313131313133	13	99	20606	1;0;3;0;0;0;0;0;0;0;0;1;2;0;1;0;1;0;1;1;1;0;0;0;0;1;2;3;1;0;0;1;1;0;0;0;1;1;2;2;0;2;0;2;0;1;1;0;0;0;0;0;0;0;0;2;0;2;1;1;0;2;1;2;1;4;0;0;0;1;1;2;0;1;0;1;3;0;2;1;0;0;0;0;3;0;0;1;0;0;0;1;0;0;2;1;0;1;0;1;1;1;1;0;1;1;0;1;0;1;0;2;1;1;0;0;0;1;1;0;1;0;0;0;0;0;0;0;1;0;0;0;0;0;0;0;1;2;0;0;0;0;0;1;3;1;1;0;2;1
GLIS3_M05767_1.94d.bed	0.13131313131313133	26	198	27677	3;0;1;0;3;2;1;0;2;0;1;0;1;0;1;0;2;1;2;1;1;0;2;1;1;3;2;0;0;1;1;4;1;1;0;0;2;1;1;1;0;1;0;1;0;1;2;0;2;2;2;3;1;0;0;1;1;2;1;2;3;4;3;1;1;1;3;2;0;3;1;0;2;1;0;1;4;2;2;0;5;2;1;1;3;0;0;2;1;3;0;1;0;1;3;0;2;4;1;2;1;2;1;2;2;1;3;1;3;2;3;1;0;0;1;1;3;1;1;0;1;1;2;1;2;1;3;1;2;0;1;1;0;0;2;1;0;2;5;1;1;1;0;0;2;2;0;0;1;2
DDIT3_M06487_1.94d.bed	0.13131313131313133	13	99	30217	2;1;0;3;2;2;0;0;0;0;1;2;0;1;1;0;2;0;1;0;0;0;0;2;0;0;2;1;1;0;6;1;0;0;0;0;0;0;0;1;1;1;0;1;1;0;0;0;0;0;0;0;1;1;1;0;0;2;2;0;1;1;2;1;0;0;0;1;0;2;1;1;0;0;0;0;2;1;0;1;3;0;0;0;0;3;1;0;0;0;0;0;0;0;0;0;1;0;0;2;0;0;0;1;0;0;1;0;0;1;0;0;1;0;0;0;0;0;3;0;0;0;0;0;0;3;0;2;2;0;0;0;0;1;2;0;2;1;1;0;1;0;2;1;1;1;0;0;3;1
ZNF214_M10443_1.94d.bed	0.13095238095238096	11	84	29467	2;1;0;0;0;2;0;0;1;0;0;0;0;0;3;0;1;0;0;0;0;1;0;2;1;1;6;0;0;2;0;0;1;0;0;0;2;0;2;1;0;0;0;0;0;0;0;2;1;2;0;2;1;1;0;0;2;2;1;1;1;0;0;0;1;0;0;0;1;2;0;1;0;0;0;0;1;1;0;0;2;1;1;0;0;0;0;1;0;0;0;0;1;0;0;1;0;1;1;0;1;1;0;0;1;1;0;1;1;0;0;0;1;1;0;0;0;0;1;0;1;0;1;0;2;0;0;0;0;0;0;2;0;0;0;0;0;0;0;2;0;0;0;0;2;1;0;0;1;1
MYF5_M09828_1.94d.bed	0.13043478260869565	12	92	23623	1;1;0;1;0;2;2;1;0;2;1;1;0;0;0;0;0;0;0;0;0;1;0;1;1;0;0;1;2;0;0;0;0;1;1;0;1;2;1;0;1;0;3;1;0;0;0;1;0;1;1;0;0;0;0;0;0;0;1;0;1;1;2;0;1;0;1;1;3;0;0;1;0;0;1;0;0;1;1;1;1;1;2;0;0;2;1;1;0;0;1;0;1;0;2;0;1;0;0;0;0;0;2;0;1;0;1;0;1;1;2;0;2;1;0;1;0;0;0;3;0;0;0;0;0;0;0;0;1;1;1;0;2;1;0;1;1;0;0;0;0;0;1;2;0;0;0;0;1;3
KLF1_M08888_1.94d.bed	0.13035094485152332	338	2593	190276	19;15;16;22;15;14;11;19;6;11;13;8;9;15;12;19;19;24;14;18;13;15;19;12;11;16;13;25;12;13;13;19;11;17;20;20;17;18;16;19;19;18;17;17;14;16;20;20;19;16;16;21;17;19;17;29;14;18;18;26;18;22;13;30;22;21;16;24;34;18;16;26;16;20;26;21;18;22;23;17;15;26;31;21;22;20;23;20;19;15;16;24;12;18;18;16;16;14;16;15;13;19;12;18;19;20;20;14;13;17;11;16;16;12;18;24;18;15;22;16;21;17;18;22;13;14;16;13;20;5;16;11;12;10;1…
ZNF71_M10438_1.94d.bed	0.13022675265238196	626	4807	356706	27;21;23;33;15;34;28;17;30;28;26;26;35;32;22;26;24;34;24;24;30;21;23;34;37;39;32;24;27;25;26;25;27;29;32;23;38;29;32;35;42;29;31;40;36;25;35;30;31;31;52;32;25;37;34;32;41;44;42;39;43;48;42;42;41;42;47;39;47;43;46;36;37;24;44;34;28;48;32;29;52;45;40;52;43;52;48;46;54;50;43;46;45;43;32;28;36;30;40;39;50;27;37;35;31;36;28;26;32;26;33;32;34;38;21;23;24;23;33;26;23;28;21;38;26;28;32;22;23;26;18;24;18;…
FOXA1_M08671_1.94d.bed	0.12987012987012986	20	154	39591	2;2;1;0;1;0;0;1;0;4;3;0;1;0;0;2;1;0;0;4;1;0;1;0;0;1;0;0;0;1;2;0;5;1;4;3;1;0;0;0;0;0;0;2;0;1;1;1;0;1;1;2;0;1;1;2;0;2;0;2;0;0;1;4;2;1;1;3;0;2;2;1;0;0;1;0;2;1;0;3;2;1;1;1;2;4;2;0;2;0;2;0;3;3;1;1;0;0;0;0;1;0;0;0;3;0;1;0;1;2;2;0;0;0;0;0;2;1;0;1;0;0;0;0;3;3;2;0;0;3;3;0;0;0;4;0;1;3;2;1;1;0;0;0;0;0;1;0;1;3
NR2F1_M05951_1.94d.bed	0.1297229219143577	103	794	45109	5;2;3;0;3;2;2;5;1;2;1;0;4;0;1;2;1;3;0;2;0;2;4;1;5;4;1;4;1;0;3;2;3;2;5;2;0;2;6;3;4;6;9;12;23;9;16;19;10;11;16;15;15;7;9;11;12;10;9;12;9;9;8;9;5;9;5;4;11;10;7;6;2;7;10;5;3;7;7;8;3;4;9;2;1;8;8;8;11;6;13;10;12;13;9;9;8;9;12;5;5;14;10;10;7;13;10;2;7;1;4;5;1;4;1;2;3;2;4;4;1;1;3;4;0;3;2;1;0;1;3;2;2;3;1;2;4;3;2;2;1;0;2;1;3;2;2;3;1;4
ZBTB48_M10336_1.94d.bed	0.12857142857142856	18	140	20655	1;0;0;0;0;2;0;0;1;1;2;0;0;1;1;1;0;0;0;2;0;2;0;0;1;2;0;3;1;1;1;0;0;1;3;1;2;0;0;5;0;1;1;1;1;2;0;1;1;0;0;0;4;1;1;1;2;1;1;3;2;3;2;3;0;1;0;2;0;1;1;3;1;1;1;1;2;2;1;1;0;0;0;0;0;5;1;2;2;1;1;2;2;1;1;0;2;1;2;0;1;0;2;0;0;1;3;1;1;1;1;1;1;1;0;0;0;1;1;1;0;1;0;0;0;0;1;1;0;1;3;0;1;0;0;0;0;0;2;1;1;0;0;0;1;0;0;0;0;1
MAFF_M09793_1.94d.bed	0.12831858407079647	29	226	31769	4;0;4;0;2;2;2;2;2;2;2;2;2;4;2;0;2;0;2;1;0;4;2;1;2;0;2;2;2;0;6;0;2;0;0;0;4;2;0;2;0;2;0;4;2;0;0;2;0;0;0;1;0;4;0;4;0;4;0;4;2;2;6;0;4;2;4;2;2;0;0;6;0;0;0;3;3;0;2;2;5;4;1;4;6;0;0;0;0;2;0;4;2;0;0;0;1;0;4;1;2;0;2;0;0;2;0;0;0;0;1;0;0;0;2;2;0;0;4;1;3;2;0;1;0;0;2;0;6;0;4;4;0;0;4;0;2;0;2;0;0;4;2;0;0;2;0;0;0;2
RXRA_M09959_1.94d.bed	0.12831241283124128	92	717	40564	4;2;3;1;1;1;3;6;1;1;0;0;1;0;1;2;1;3;0;0;1;2;1;1;2;3;1;5;1;0;2;1;2;2;3;2;0;1;5;1;5;5;7;12;21;10;15;19;8;8;14;10;18;7;9;9;11;12;10;11;9;8;9;8;3;11;5;2;10;11;5;4;3;7;10;5;5;3;9;5;3;3;7;2;1;6;9;8;8;8;11;12;12;11;8;9;6;9;12;7;4;10;9;7;9;12;11;2;6;3;2;3;2;4;1;1;3;2;4;2;0;2;3;2;0;2;2;1;0;2;2;3;2;0;2;2;2;1;3;2;1;0;0;2;3;1;1;2;1;3
ZNF266_ZNF266.RCADE.bed	0.1282051282051282	50	390	48302	7;4;1;1;1;1;2;2;2;3;5;3;2;2;3;2;1;5;4;3;2;3;1;2;1;1;1;3;4;1;3;0;1;1;6;3;0;0;0;0;5;3;2;2;3;1;5;2;3;1;3;4;1;2;2;7;5;4;3;7;4;4;4;2;3;1;4;1;1;4;3;4;6;4;4;4;4;6;3;0;2;1;3;3;1;3;1;5;5;2;3;3;1;3;8;2;5;3;3;2;2;0;4;3;0;2;1;2;4;3;1;1;3;3;1;1;0;2;4;0;2;5;2;4;4;3;1;4;1;1;4;2;4;0;2;1;4;4;2;1;4;1;0;2;5;2;2;2;3;3
PPARA_M09921_1.94d.bed	0.12757201646090535	93	729	41052	4;2;3;1;2;2;2;6;1;1;0;0;2;0;1;2;1;3;1;0;1;2;1;1;3;2;1;5;1;0;2;1;2;2;3;2;0;2;5;1;5;5;7;14;20;9;16;18;8;8;16;11;15;7;9;8;11;12;10;12;8;9;8;7;3;11;5;4;8;10;5;6;2;5;10;5;5;4;9;6;3;3;7;2;1;6;9;8;9;9;11;12;11;11;9;9;7;10;12;6;4;11;9;7;9;13;11;1;6;3;2;4;1;4;1;2;3;2;5;3;0;2;3;3;0;3;2;0;0;2;2;3;2;0;3;2;2;1;3;2;1;0;0;2;3;2;1;2;1;3
ZNF35_M10404_1.94d.bed	0.1270935960591133	129	1015	108865	8;6;8;6;4;8;8;7;9;6;8;5;6;12;6;8;7;7;10;7;7;9;9;9;8;4;6;4;3;5;7;7;9;10;12;5;8;6;9;10;5;7;7;7;6;2;6;8;4;4;6;2;5;18;11;10;5;8;10;1;7;7;9;13;10;3;9;2;6;10;3;13;8;7;9;10;10;7;10;9;10;3;11;5;3;6;10;6;3;3;8;3;6;7;9;4;10;5;7;4;12;5;3;6;6;5;7;4;4;9;1;6;4;9;7;6;10;4;5;4;6;3;4;6;7;7;6;9;8;5;10;6;5;9;4;7;6;2;7;6;3;4;11;4;6;11;7;8;6;4
SOX1_M02182_1.94d.bed	0.1267605633802817	9	71	25923	2;0;0;0;0;1;0;0;1;2;0;1;0;2;1;0;0;0;0;0;0;0;0;2;0;1;0;1;0;0;1;0;0;0;0;0;0;1;0;2;1;0;0;1;0;0;0;1;0;0;1;1;0;0;1;1;0;1;1;0;0;0;1;0;0;1;1;0;0;0;1;2;1;1;0;0;0;0;1;1;0;1;1;2;0;1;0;1;0;0;0;0;0;1;3;0;0;1;0;0;1;2;1;1;1;1;0;0;0;0;1;1;0;0;0;0;0;0;0;0;0;0;2;0;1;0;1;0;0;0;0;1;0;0;1;0;0;0;0;0;1;0;1;1;1;1;1;0;0;1
ZNF34_M10393_1.94d.bed	0.1265164644714038	73	577	79232	5;5;2;4;3;2;3;4;7;1;1;5;8;5;1;5;4;2;6;5;6;5;8;5;1;2;3;6;3;5;2;7;6;3;6;4;4;4;0;2;5;4;5;5;3;4;2;7;2;6;4;2;4;8;6;1;3;6;3;1;2;0;2;6;4;1;6;4;3;7;5;4;3;3;4;7;2;1;7;5;5;5;7;2;4;6;6;5;4;5;1;5;3;3;0;4;6;4;2;3;3;4;6;3;2;2;5;1;1;5;2;4;5;4;3;7;3;4;4;2;3;4;4;2;6;2;6;4;2;2;4;4;5;1;4;5;0;4;3;5;1;3;8;4;3;5;3;3;4;5
NR2C2_M05948_1.94d.bed	0.12632978723404256	95	752	41915	4;2;2;0;1;2;2;6;1;3;1;0;4;1;2;3;1;3;0;0;1;2;2;0;3;3;1;4;2;0;3;1;3;2;3;2;0;2;6;3;4;5;6;14;20;9;16;19;10;8;17;11;15;7;8;9;11;12;10;11;8;8;7;9;3;10;5;3;9;9;7;7;2;5;10;5;5;5;10;5;3;3;7;2;1;6;10;8;9;8;11;12;11;11;10;9;7;10;12;6;4;11;9;7;9;14;11;1;6;3;3;5;1;4;0;2;4;2;4;3;0;2;3;3;0;3;2;1;0;0;2;2;3;1;5;2;3;2;3;1;1;0;0;3;4;2;1;2;2;4
ZNF382_ZNF382.RCADE.bed	0.12601626016260162	31	246	43216	2;0;2;1;1;0;0;0;2;3;1;4;2;1;0;3;1;2;2;0;2;1;0;1;4;3;2;0;0;3;2;1;3;1;1;6;0;2;0;0;1;2;1;2;1;4;3;2;1;2;1;3;5;4;1;2;4;2;0;1;2;1;3;2;3;2;0;4;0;2;1;2;3;4;0;1;2;0;4;1;0;2;5;1;0;3;1;1;2;1;1;0;0;3;3;1;0;2;1;0;1;2;3;1;2;3;1;1;0;0;1;1;2;2;1;3;1;2;2;2;1;1;2;1;3;0;1;3;2;0;0;1;1;3;3;1;4;1;1;3;5;0;1;0;2;2;0;4;1;2
ZNF764_ZNF764.MEME.bed	0.12585034013605442	37	294	39662	1;1;1;2;0;5;1;1;2;0;2;4;3;2;3;2;2;2;2;1;4;4;1;4;0;0;4;3;1;3;0;4;1;2;2;2;1;4;1;4;1;1;1;2;5;1;2;0;1;0;0;5;1;2;3;1;2;1;1;4;3;1;2;2;2;3;2;2;2;2;2;0;3;4;3;2;4;3;0;5;0;4;2;3;2;2;2;1;0;5;5;2;2;2;1;1;3;4;0;3;1;0;0;3;0;1;2;2;1;3;0;3;2;2;1;0;2;3;0;2;5;1;3;2;3;3;0;0;3;1;1;1;2;2;2;6;1;2;3;1;4;3;1;1;1;0;1;2;0;3
ESR1_M08629_1.94d.bed	0.12554112554112554	29	231	35667	6;0;1;0;0;3;2;0;0;4;0;0;2;0;0;2;0;3;2;2;2;4;2;3;1;0;1;1;2;2;0;2;2;2;1;5;6;2;0;0;5;3;0;5;4;0;0;2;1;0;1;4;2;1;0;0;0;2;1;1;4;0;4;0;4;2;1;2;2;1;2;0;3;1;0;2;1;1;3;2;2;2;4;1;0;2;2;1;0;4;4;4;3;0;0;2;2;0;4;2;4;4;0;1;2;2;3;0;0;0;1;2;0;0;0;0;0;2;0;6;3;1;2;1;1;0;0;0;0;0;0;2;0;2;1;0;0;0;4;6;2;2;0;1;0;1;0;0;0;3
ZNF787_M10059_1.94d.bed	0.1254355400696864	36	287	39088	3;1;3;0;2;2;3;2;2;3;3;3;6;1;0;5;1;1;1;0;2;2;1;5;0;2;1;0;4;3;1;1;2;0;1;4;3;0;4;4;0;3;5;0;0;1;2;3;1;4;3;0;1;1;1;2;1;0;1;1;6;0;2;5;2;2;2;0;3;4;2;3;2;2;1;3;2;3;2;3;0;2;3;2;4;2;3;3;3;7;5;1;3;1;1;1;4;1;1;2;4;3;0;4;2;1;3;3;0;4;1;1;3;2;0;0;1;2;2;0;1;2;1;0;2;1;1;0;2;1;1;0;2;4;4;1;2;4;0;1;1;2;0;0;0;1;0;1;2;3
ZNF805_ZNF805.RCADE.bed	0.12536023054755044	87	694	83895	4;7;1;5;3;5;1;4;3;1;6;4;7;6;2;6;6;7;3;8;3;3;6;2;1;4;6;5;7;7;7;1;4;4;4;5;2;7;6;6;6;1;6;8;5;3;6;7;4;5;5;7;4;5;3;7;6;5;3;3;1;4;3;5;6;3;5;4;3;3;7;7;7;7;3;7;1;2;6;10;3;13;2;3;5;3;6;7;6;1;6;3;2;5;4;9;7;6;9;10;1;4;2;5;6;5;3;2;3;8;8;1;6;9;4;6;5;1;6;4;4;2;1;2;6;2;4;5;4;5;1;4;8;1;2;3;3;5;3;4;6;3;3;5;2;3;8;3;8;12
ZNF791_ZNF791.MEME.bed	0.12531328320802004	50	399	40241	3;2;2;0;1;2;2;5;4;4;1;1;2;2;1;2;3;1;4;3;1;1;1;1;3;1;5;3;2;4;2;4;2;1;1;3;2;3;5;3;6;2;5;1;3;3;5;6;1;2;1;4;1;3;7;1;5;2;3;5;4;3;2;3;2;3;2;2;3;7;3;4;2;4;6;1;2;2;3;4;2;1;1;3;2;1;4;4;2;7;1;2;5;7;1;2;3;3;4;0;3;3;4;2;1;5;1;0;2;1;2;2;5;7;4;4;1;3;2;3;3;1;3;2;3;2;3;3;1;1;4;3;4;1;1;3;4;1;2;3;1;2;4;1;3;1;1;3;0;3
PROX1_M06028_1.94d.bed	0.125	4	32	17740	1;0;0;0;0;2;0;0;0;0;0;1;0;0;0;2;0;0;0;0;0;2;0;0;0;0;0;0;0;0;0;0;0;0;0;0;0;0;0;0;0;0;0;0;0;0;0;0;0;2;0;0;0;0;0;0;0;0;2;0;0;0;0;1;0;0;0;0;1;0;0;0;0;2;0;0;0;0;0;3;0;0;0;0;0;0;0;0;1;0;0;0;0;0;0;0;0;0;0;0;0;0;0;0;0;1;0;0;1;2;1;0;0;0;1;0;0;0;0;0;1;0;0;1;0;0;0;0;0;1;0;0;0;0;0;0;0;1;0;0;0;0;0;0;0;0;0;0;0;1
ZNF782_ZNF782.RCADE.bed	0.125	28	224	247550	2;0;2;1;1;0;1;2;1;1;1;0;0;1;1;2;2;2;3;3;1;2;3;0;3;2;1;1;1;1;1;1;2;3;0;0;2;2;2;2;2;1;2;0;1;1;0;3;0;1;1;1;1;2;2;0;1;3;4;1;0;0;3;1;2;1;1;4;3;0;1;3;0;3;1;4;0;0;2;2;3;0;1;1;2;1;2;1;2;0;3;0;1;0;0;2;3;3;4;1;3;3;4;2;3;1;3;1;1;0;1;3;3;2;2;1;3;1;0;2;1;1;3;0;5;2;2;1;0;0;0;2;0;0;1;3;1;0;1;1;1;1;1;0;0;3;1;4;3;2
OVOL1_M09035_1.94d.bed	0.125	1	8	16851	1;0;0;1;0;0;0;1;0;0;0;0;0;0;0;1;0;0;0;0;0;0;0;0;0;0;0;0;0;0;0;0;0;0;0;0;0;0;0;0;0;0;0;0;0;0;0;0;0;0;0;1;0;0;0;0;0;0;0;0;0;0;1;0;0;0;0;0;0;0;0;0;0;0;0;0;0;0;0;0;0;0;0;0;0;0;0;0;0;0;0;0;0;0;0;0;0;0;0;0;0;0;0;0;0;0;0;0;0;0;0;0;0;0;0;0;0;0;0;0;0;0;0;0;0;0;0;0;0;0;0;0;0;0;0;0;0;0;0;0;0;0;0;0;0;0;0;0;0;1
VDR_M06221_1.94d.bed	0.12396694214876033	15	121	26926	1;1;0;1;0;2;0;1;1;0;1;1;1;0;0;1;3;0;0;1;1;3;0;0;0;0;1;0;0;2;0;1;1;0;1;0;0;3;0;3;0;0;0;3;2;0;1;1;1;0;2;0;1;0;1;0;2;0;2;1;0;0;1;2;0;1;1;3;1;2;1;0;1;0;0;1;1;0;0;0;2;1;0;2;2;0;1;0;0;0;1;0;0;0;3;0;1;2;0;1;1;0;2;0;1;2;0;0;1;0;1;0;0;0;1;0;1;1;1;0;1;0;1;2;1;1;1;3;0;2;0;0;0;1;2;0;1;0;3;1;0;0;0;2;0;0;3;0;3;1
ZNF274_M09345_1.94d.bed	0.12345679012345678	10	81	24589	2;0;0;1;0;1;0;0;1;0;1;2;1;0;1;1;0;1;0;0;1;1;1;0;1;0;1;0;0;0;0;1;0;0;0;0;0;0;0;0;2;0;2;1;0;0;1;1;0;1;0;1;0;1;0;1;1;1;1;0;1;0;0;0;0;0;0;0;0;1;0;1;0;1;3;2;0;0;0;0;1;0;0;1;2;0;1;2;0;0;0;1;0;1;1;0;1;0;0;1;2;3;1;0;0;1;1;0;0;0;0;0;0;0;1;0;1;0;0;0;0;0;0;1;0;0;0;0;2;0;0;0;0;1;2;0;0;2;1;1;2;0;0;2;0;2;0;0;0;1
NR2F6_M05957_1.94d.bed	0.12283044058744993	92	749	43145	6;2;2;0;1;2;3;4;1;2;1;0;2;0;2;2;1;1;0;2;0;1;3;1;5;4;1;4;1;0;3;1;3;2;5;3;0;2;6;2;4;6;11;12;21;10;15;19;10;9;17;16;13;6;8;11;13;10;9;11;9;8;7;9;4;9;4;4;10;10;5;6;3;5;9;5;3;5;7;5;4;4;8;1;1;7;8;7;11;6;12;12;11;13;7;10;8;8;11;6;5;14;8;9;6;16;9;2;7;1;3;4;1;4;0;1;3;1;2;3;0;2;3;4;0;3;1;1;1;1;3;2;1;1;3;2;4;2;1;2;1;0;2;1;3;2;2;2;0;5
MYCL_M08941_1.94d.bed	0.12272727272727273	27	220	30772	1;0;1;1;0;1;2;4;0;1;0;3;1;1;1;0;3;1;2;0;1;2;0;1;2;0;1;6;2;2;0;2;2;0;2;1;1;1;0;0;0;2;2;1;1;0;3;3;2;1;3;0;4;2;2;0;0;1;1;3;1;1;5;1;3;0;1;1;2;0;4;2;3;3;1;2;0;1;2;1;2;1;2;0;1;1;2;1;2;2;0;1;0;2;2;0;4;2;2;3;0;4;0;2;2;2;1;2;3;0;2;0;3;1;7;4;1;1;1;2;0;0;2;1;0;4;1;1;3;3;2;0;0;1;2;1;0;0;3;0;1;0;0;2;1;2;2;0;2;3
NR4A1_M06696_1.94d.bed	0.12258064516129032	19	155	33622	1;2;1;1;1;1;2;0;1;3;2;1;1;0;0;4;1;0;4;2;0;2;3;1;0;0;2;3;1;2;1;0;0;0;2;0;0;1;0;1;0;0;1;1;1;0;1;1;0;2;2;1;1;1;0;3;1;0;2;1;1;2;3;1;2;0;2;2;2;1;0;0;1;0;1;1;0;1;3;2;1;0;3;2;0;2;0;1;0;1;0;2;0;1;1;1;2;0;2;2;0;0;1;0;1;0;1;1;0;0;0;1;2;0;3;0;4;1;1;0;4;1;2;0;0;2;0;2;0;0;0;0;1;0;0;1;1;0;0;2;0;4;2;1;0;0;1;0;1;1
ZNF880_ZNF880.RCADE.bed	0.12246407943099909	5131	41898	2382220	224;217;201;215;198;208;210;225;254;195;188;203;200;179;218;200;182;194;212;171;179;179;194;188;225;239;222;221;276;216;217;246;241;295;319;239;255;276;287;332;325;292;401;442;432;350;379;279;341;432;374;348;281;374;442;430;430;418;400;290;382;399;399;363;376;380;425;324;418;399;345;280;232;242;246;293;259;299;283;348;326;392;383;482;411;338;393;359;313;355;357;365;385;374;316;348;399;400;373;334…
STAT4_M06797_1.94d.bed	0.1220472440944882	31	254	45983	5;0;1;0;1;4;2;0;1;1;3;1;1;2;0;0;0;1;5;4;1;2;1;1;0;5;1;2;2;1;1;0;4;2;3;1;1;0;1;3;3;1;3;1;1;1;1;1;0;0;3;0;2;1;4;1;2;1;0;3;3;4;2;3;1;2;0;2;2;1;3;3;3;1;3;1;2;3;1;1;0;1;3;2;2;4;2;2;2;1;0;4;1;1;1;0;0;0;3;1;2;2;1;0;2;1;1;2;2;1;1;1;2;3;1;1;0;2;1;2;4;2;2;1;1;2;0;2;0;4;0;1;5;2;0;6;1;0;2;2;0;2;3;2;3;2;1;2;4;5
ZNF324B_ZNF324B.RCADE.bed	0.12200956937799043	51	418	48812	2;2;0;0;6;1;1;2;2;3;1;0;3;2;1;6;7;5;3;3;3;3;5;2;3;2;5;3;1;4;4;3;1;3;2;1;1;2;1;5;6;4;2;0;3;4;3;3;4;4;1;3;4;6;3;3;2;5;3;2;5;2;4;5;3;3;4;7;6;1;2;4;4;6;4;2;1;4;0;2;1;6;1;3;2;4;4;2;3;5;4;2;9;2;8;3;0;4;1;4;3;5;2;4;3;0;4;3;2;1;0;4;2;3;1;1;2;4;3;4;1;3;5;2;0;3;0;3;1;3;3;3;2;4;2;2;2;1;1;2;1;1;3;0;3;3;1;0;2;3
DUX1_M03009_1.94d.bed	0.12195121951219512	5	41	21977	2;0;1;2;0;0;0;0;0;1;1;1;0;0;0;0;0;0;0;0;1;1;1;3;0;0;1;1;0;1;0;0;0;0;0;0;0;2;0;0;0;0;0;0;1;0;0;0;0;1;0;0;0;0;0;0;0;0;0;0;0;0;0;0;0;0;0;1;0;0;1;0;1;0;0;0;0;0;0;0;1;0;1;0;0;0;0;0;0;0;0;0;0;0;0;0;0;1;0;0;0;1;0;1;0;0;0;0;0;1;0;0;0;0;0;0;1;1;0;0;0;1;1;0;0;0;0;0;0;0;0;1;0;0;1;0;1;0;0;1;0;0;0;0;0;0;1;0;0;1
ZNF442_ZNF442.RCADE.bed	0.12167300380228137	32	263	53093	3;1;0;3;0;2;4;0;3;0;1;2;3;2;1;3;4;2;3;3;3;0;0;1;3;2;1;2;2;2;1;2;1;2;2;3;1;3;0;3;3;1;1;3;1;3;2;2;2;1;1;1;0;2;3;1;1;1;1;2;0;2;3;4;0;1;4;3;2;3;1;2;0;2;2;4;1;0;2;2;2;1;2;4;2;1;0;0;0;1;2;1;2;1;3;3;5;5;1;1;3;1;2;2;1;1;0;0;0;2;2;1;2;1;2;4;2;2;2;0;1;3;1;0;3;3;1;0;1;1;4;2;2;0;3;2;1;1;2;1;1;2;1;1;1;4;3;2;1;3
POU3F2_M09082_1.94d.bed	0.12162162162162163	9	74	30731	1;0;0;0;0;0;2;0;0;0;0;0;0;2;0;1;0;0;0;1;0;1;1;1;2;1;0;0;0;0;0;1;1;1;1;0;0;0;0;3;2;1;0;0;0;0;0;1;0;0;1;0;1;0;1;1;0;2;1;0;1;0;1;2;0;0;0;1;0;0;0;0;0;0;0;3;0;0;2;0;0;1;2;0;0;0;0;0;1;1;0;0;0;1;0;0;0;2;0;1;0;0;0;1;0;0;0;0;1;1;0;1;0;1;0;1;1;1;1;0;1;0;0;1;0;0;0;0;0;0;0;1;0;0;1;0;0;0;1;2;0;0;1;1;1;0;1;0;2;1
ZNF18_ZNF18.MEME.bed	0.12153846153846154	79	650	73464	3;8;6;6;5;3;2;3;9;4;4;5;3;4;3;10;9;3;4;5;4;6;3;7;3;3;5;6;2;4;3;7;6;4;2;0;3;1;1;5;3;4;8;5;5;6;4;3;4;3;3;4;0;1;6;5;1;7;5;4;6;5;4;2;4;5;6;5;10;4;2;6;4;7;1;8;6;4;7;7;1;5;5;6;5;6;6;1;3;4;7;2;3;4;4;3;1;6;7;3;4;3;4;6;4;4;5;9;7;2;5;1;1;6;2;4;5;8;1;6;7;6;3;4;3;4;1;4;3;2;3;5;7;5;3;2;3;5;0;2;5;1;10;5;9;4;3;4;1;8
RXRA_M06070_1.94d.bed	0.12146892655367232	86	708	39565	4;2;2;0;1;3;3;4;1;1;1;0;0;0;1;2;2;1;0;0;1;2;2;0;3;2;3;4;1;0;3;1;3;2;5;1;1;2;6;2;4;6;9;13;19;13;16;15;9;9;14;14;11;7;9;9;13;11;8;11;9;7;9;7;7;7;4;4;10;8;6;5;2;6;9;5;3;4;7;4;3;4;6;2;1;7;7;7;11;6;11;12;13;10;8;10;6;7;12;6;4;13;7;6;9;13;10;1;8;1;2;4;1;4;1;1;4;0;3;2;0;2;2;3;0;3;2;1;0;1;2;2;1;0;2;2;4;1;3;2;1;0;0;3;3;2;2;2;1;2
ZSCAN4_M09417_1.94d.bed	0.12121212121212122	32	264	38520	4;0;2;1;0;3;1;3;1;3;1;2;0;1;4;1;1;1;1;2;2;1;0;1;2;1;0;2;3;2;1;1;0;2;1;3;0;3;2;0;2;2;1;2;0;3;4;0;2;0;0;0;1;1;1;1;2;0;2;6;1;1;4;3;3;1;1;1;2;1;3;0;1;2;4;4;4;0;0;1;4;1;2;2;1;2;2;1;1;1;2;1;2;3;4;2;1;2;2;4;2;2;1;3;2;1;1;2;3;1;1;1;1;4;4;1;2;2;1;2;1;0;2;1;3;0;1;0;2;5;1;0;2;2;3;5;1;1;2;0;4;4;3;3;3;0;0;3;4;4
SPI1_M06138_1.94d.bed	0.12109375	31	256	60581	2;3;2;2;1;1;3;1;1;1;3;0;2;0;4;5;2;2;2;1;1;4;1;1;1;1;3;2;1;0;2;3;0;1;2;0;1;1;2;1;1;3;0;4;1;0;2;0;1;3;1;1;1;3;1;2;0;3;0;3;3;1;1;1;3;4;1;1;0;2;2;2;2;2;2;3;1;3;4;3;3;1;1;1;2;0;3;4;1;1;1;1;4;3;2;2;2;2;2;1;4;1;1;4;1;4;1;1;1;1;0;3;0;1;4;1;1;1;0;0;2;3;2;2;5;1;1;3;1;1;0;0;2;2;1;1;3;0;0;1;4;2;0;2;3;2;2;2;1;2
MEIS1_M06401_1.94d.bed	0.12056737588652482	17	141	30737	2;0;0;0;0;0;3;1;1;0;0;0;1;1;2;0;0;1;1;1;1;0;0;2;0;0;3;0;0;0;3;2;1;2;2;2;2;2;0;0;3;1;3;0;0;0;2;1;3;3;2;1;1;0;2;3;0;0;0;0;1;0;0;0;3;1;0;1;0;0;1;0;0;1;5;2;0;2;2;1;0;1;0;0;0;0;0;0;1;0;1;0;1;1;1;0;1;2;0;1;0;0;0;2;0;1;5;1;3;1;1;1;1;1;0;2;1;1;0;2;2;1;2;2;0;0;0;1;2;2;1;0;0;1;1;1;1;0;2;0;1;1;1;0;1;1;0;0;1;1
STAT6_M06798_1.94d.bed	0.12041884816753927	23	191	37937	2;0;0;1;0;3;2;3;1;2;0;0;1;0;1;0;0;1;0;1;2;5;1;0;0;0;2;2;0;2;0;2;1;1;0;0;2;2;3;0;0;1;1;0;1;0;1;2;1;0;1;1;0;2;1;1;1;1;1;2;0;3;0;2;0;0;0;1;0;3;1;2;0;3;1;1;2;2;2;1;2;1;1;0;2;2;3;0;2;0;2;0;2;1;1;1;1;0;2;0;3;3;3;2;0;0;2;2;4;1;1;2;1;2;2;3;1;2;1;0;0;1;1;1;0;2;1;1;0;2;2;5;1;0;0;2;3;2;4;3;4;4;1;1;2;1;1;1;0;1
THRA_M10017_1.94d.bed	0.12011173184357542	43	358	43222	2;2;2;0;1;2;2;2;2;4;0;5;4;4;6;0;0;0;4;2;2;0;0;2;0;2;2;6;2;2;4;0;4;3;6;2;0;6;0;1;4;0;2;4;0;2;1;4;2;6;2;3;11;4;2;0;4;2;3;2;6;6;3;2;0;2;2;2;2;5;0;4;0;0;2;4;6;4;0;2;1;4;2;4;2;6;2;4;0;6;2;2;4;0;2;1;3;2;1;2;4;2;3;3;4;4;2;0;4;2;0;2;6;2;5;6;2;2;4;0;2;4;2;2;0;0;0;0;4;0;0;1;2;2;0;8;2;4;3;0;2;0;2;2;0;2;2;0;4;2
POU3F4_M06014_1.94d.bed	0.12	3	25	23499	2;0;0;1;0;0;0;1;0;0;0;0;0;1;0;0;0;0;0;0;0;0;0;0;0;0;1;0;0;0;1;0;0;1;0;1;0;0;0;0;0;0;0;0;0;0;0;0;0;0;0;0;0;0;0;0;0;0;1;0;0;1;0;0;0;0;1;0;0;0;0;0;0;0;0;0;1;0;0;0;0;0;0;0;0;1;0;0;0;2;0;0;0;0;0;0;0;1;0;0;0;0;0;0;0;0;1;0;0;0;0;0;0;0;0;0;1;0;0;0;0;0;0;1;1;0;0;1;0;0;0;0;0;0;0;0;0;0;0;0;0;0;0;0;0;0;0;0;1;1
RUNX1_M09108_1.94d.bed	0.12	15	125	27944	2;0;0;1;0;0;1;0;0;0;1;3;1;0;1;0;1;0;0;1;0;2;0;1;0;1;0;0;0;1;0;1;0;0;0;0;1;1;2;0;0;0;0;0;0;0;3;0;0;1;0;2;0;2;2;1;1;0;4;1;2;1;0;0;0;0;1;1;1;0;2;0;1;1;1;0;1;1;0;2;2;1;0;0;0;1;0;0;1;4;1;1;1;3;1;2;1;2;1;4;0;5;1;0;0;1;0;2;1;2;0;0;1;1;0;2;0;0;1;1;0;3;1;0;2;0;0;0;1;0;0;0;3;2;0;1;0;0;1;1;0;1;0;0;1;1;2;2;2;2
GLIS2_M08731_1.94d.bed	0.11990111248454882	97	809	39194	5;2;5;3;4;4;8;4;6;4;5;3;4;3;8;3;5;5;3;4;3;6;3;3;2;6;1;1;5;2;7;11;1;4;1;3;7;4;3;8;5;4;5;9;9;6;6;6;8;5;6;7;7;5;10;6;7;9;8;10;9;8;9;8;13;9;8;6;9;8;6;6;11;3;2;5;5;8;2;7;7;9;5;10;7;6;9;7;6;3;9;6;13;12;5;7;8;6;4;7;9;7;11;8;4;9;5;7;2;6;5;4;5;5;6;7;2;3;8;3;5;4;2;4;3;4;2;5;6;1;2;4;3;5;1;5;2;5;6;5;3;0;3;4;2;0;1;7;0;3
RBPJ_M00862_1.94d.bed	0.11961722488038277	25	209	27823	1;1;0;1;0;1;2;1;1;2;1;0;2;2;2;1;1;4;3;2;0;1;1;0;0;1;2;1;1;1;1;1;4;1;1;1;1;3;2;1;0;1;2;2;0;2;1;1;1;1;1;1;3;0;1;2;1;0;0;2;2;5;2;0;1;2;1;2;0;1;1;3;0;3;0;2;2;1;1;2;3;3;1;3;3;4;1;1;1;3;3;0;1;0;4;10;4;0;2;1;2;3;0;0;0;2;1;2;0;1;1;1;1;0;2;1;0;0;2;2;1;1;2;2;1;3;1;0;1;1;1;0;3;0;0;2;0;1;0;2;2;2;0;1;0;1;2;0;1;3
RXRG_M06075_1.94d.bed	0.11929307805596466	81	679	38745	4;2;1;0;1;2;3;4;1;1;0;0;0;0;1;2;2;2;1;0;1;2;2;0;3;2;3;4;1;0;3;0;4;2;3;1;0;2;5;2;4;6;9;11;18;13;15;15;9;9;14;14;11;6;9;8;12;11;8;11;9;7;8;7;7;7;4;4;8;8;4;5;3;6;9;5;3;4;6;4;3;4;5;2;1;7;8;6;10;6;11;12;13;10;8;9;6;7;11;6;4;12;7;5;9;14;9;1;8;1;1;4;1;2;1;1;4;0;3;2;0;2;2;3;0;3;2;1;0;1;2;2;1;0;2;2;2;1;3;1;1;0;0;3;4;1;2;2;1;2
NFIA_M05936_1.94d.bed	0.11904761904761904	10	84	23763	1;1;0;1;0;1;0;2;0;0;0;0;1;0;1;0;2;1;1;1;1;0;0;0;3;0;0;0;1;0;1;1;1;0;0;3;1;1;4;0;0;0;3;0;0;0;1;0;1;2;0;0;0;0;1;0;1;0;0;2;0;1;1;0;0;0;2;0;0;1;1;0;0;1;0;2;0;1;0;1;2;0;0;0;0;1;0;0;0;1;0;1;1;1;0;0;0;0;0;0;1;0;0;0;2;0;0;0;0;0;0;1;0;1;0;0;0;0;0;0;0;0;1;1;0;1;1;1;0;0;0;0;0;1;2;0;0;1;1;0;0;1;0;1;1;1;1;1;1;2
ZNF384_M09363_1.94d.bed	0.11894273127753303	27	227	39501	7;1;2;1;0;0;0;2;7;1;1;0;3;0;2;2;1;3;1;1;0;2;1;2;3;3;3;1;3;3;0;0;0;1;3;2;1;4;1;1;4;0;1;3;0;0;3;3;0;1;1;1;1;0;1;0;1;1;1;2;0;4;0;0;1;0;1;5;0;1;3;4;1;0;0;1;2;5;1;1;1;0;0;1;1;3;0;3;8;4;3;3;0;1;3;0;1;1;2;2;1;1;0;2;1;0;0;2;2;0;4;1;1;6;0;0;0;4;0;2;0;1;0;2;1;0;0;0;7;1;0;1;0;3;0;1;0;2;2;4;0;2;0;0;5;1;1;1;0;4
GLIS1_M08729_1.94d.bed	0.11855036855036855	193	1628	69849	8;7;7;8;6;7;9;7;12;9;10;6;8;8;16;14;8;11;12;8;12;12;7;4;6;13;7;6;9;9;12;12;8;10;7;6;12;11;10;16;17;15;10;19;16;14;14;8;10;21;18;19;10;17;14;20;14;10;10;9;14;18;16;16;12;18;11;17;15;13;8;10;15;9;9;11;14;11;12;16;10;13;11;10;9;8;12;14;14;13;13;13;18;20;11;17;17;17;15;11;15;18;13;19;13;9;13;17;5;10;8;9;9;5;9;15;12;7;7;11;9;7;17;10;8;10;8;8;8;7;7;8;6;8;9;6;7;8;8;14;5;6;5;8;5;4;2;5;1;3
KLF1_M08884_1.94d.bed	0.11829134720700986	324	2739	199697	23;17;19;25;16;15;14;20;8;15;14;7;9;16;15;20;19;26;18;20;13;16;19;13;13;18;15;23;12;15;16;22;15;19;23;22;17;23;15;18;20;20;22;16;17;18;16;23;22;16;17;19;15;21;16;27;17;19;19;26;21;25;13;31;21;26;16;23;35;18;16;27;18;18;28;20;13;19;21;16;16;24;25;18;23;22;21;22;22;17;16;21;11;19;20;15;16;14;17;18;15;23;14;17;23;21;17;15;18;18;12;15;19;15;19;26;19;16;26;17;20;20;15;26;15;18;16;14;21;7;15;14;12;11;1…
NR1H2_M06684_1.94d.bed	0.11811023622047244	15	127	31100	1;0;0;1;0;5;0;1;1;3;0;0;1;1;0;0;1;0;0;0;0;1;0;3;0;2;1;1;2;1;0;1;2;1;0;2;1;1;0;3;1;1;0;1;0;2;0;1;2;1;3;2;1;2;1;0;0;0;1;3;0;1;0;0;1;0;1;1;3;0;1;0;2;0;0;0;0;2;1;1;0;1;1;0;0;2;0;2;0;0;1;1;2;0;1;0;0;2;0;0;1;3;1;0;0;0;2;1;0;0;0;2;0;1;0;0;1;1;1;1;1;0;2;3;0;1;2;0;0;1;1;0;1;0;0;1;0;2;1;0;0;0;0;2;2;1;1;1;0;2
TBX2_M09205_1.94d.bed	0.11779448621553884	47	399	44981	2;1;6;2;3;2;4;0;3;5;1;2;3;0;1;2;3;3;3;2;5;4;1;3;1;5;5;6;3;5;5;3;1;1;0;5;3;1;3;1;4;4;8;2;0;1;2;2;2;3;4;1;3;1;6;1;5;2;2;2;4;4;3;3;5;4;2;6;2;3;1;2;1;3;3;4;2;3;5;4;5;3;0;3;5;6;0;3;1;6;2;3;2;1;0;0;4;1;7;1;4;3;3;3;4;0;1;2;1;3;0;4;3;0;2;2;2;1;2;3;4;1;7;4;2;4;1;4;4;1;4;3;2;5;2;1;0;1;1;3;3;1;4;2;0;3;2;1;1;3
ZNF140_M09333_1.94d.bed	0.11764705882352941	10	85	26118	1;0;1;0;1;1;2;0;0;0;1;2;0;1;1;0;0;0;0;1;2;0;0;1;0;1;3;2;1;0;0;2;0;0;0;0;1;0;0;1;0;0;1;0;0;0;0;0;2;0;0;3;1;0;3;1;2;1;0;0;1;1;0;1;0;1;0;0;0;1;1;1;0;2;2;0;0;1;0;0;1;0;0;1;0;0;0;0;0;0;0;1;0;0;0;1;1;0;0;2;0;0;0;0;0;2;0;0;0;0;0;0;1;0;0;1;1;2;2;0;1;0;0;0;0;0;0;0;1;0;1;0;1;2;1;1;0;0;1;2;0;0;1;1;0;0;0;0;1;2
IRX5_M05857_1.94d.bed	0.11764705882352941	4	34	22209	1;0;1;0;0;0;0;0;0;0;0;0;0;0;1;0;0;1;0;0;0;0;0;0;0;0;1;0;0;0;0;1;2;0;0;2;1;0;1;0;0;1;1;0;0;0;0;1;0;0;0;0;0;0;0;0;0;0;0;0;0;0;0;0;0;1;0;0;0;0;0;0;1;0;0;0;0;0;1;0;0;0;1;0;1;0;0;0;0;0;0;0;0;0;0;0;0;1;0;0;0;0;0;0;0;0;0;0;0;0;0;0;0;0;0;0;0;0;1;0;0;0;0;0;0;0;0;1;0;0;0;3;0;0;0;2;1;0;0;1;0;1;0;0;0;0;0;0;0;2
AC138696.1_M09315_1.94d.bed	0.1171875	15	128	25382	1;1;0;1;0;0;0;2;1;0;0;3;0;0;0;3;1;0;1;0;0;0;0;1;2;0;0;0;0;0;0;0;0;0;0;4;4;0;0;2;1;1;0;1;3;3;0;2;0;1;0;1;0;2;0;1;2;2;1;1;0;0;3;2;0;1;2;2;1;1;1;1;1;0;2;0;0;1;1;0;0;3;0;4;2;0;0;0;2;0;1;2;0;1;2;3;0;2;0;2;1;1;0;0;1;2;0;1;0;1;1;0;3;2;0;0;0;0;1;1;0;0;1;1;0;2;1;2;0;2;2;0;1;1;0;0;1;0;0;0;0;0;0;0;2;0;2;1;0;1
PBX1_M06714_1.94d.bed	0.11702127659574468	11	94	26811	3;0;0;0;0;1;1;0;3;0;1;0;1;1;1;0;2;3;0;1;1;1;0;1;2;1;2;1;0;1;0;0;3;0;1;1;0;0;0;0;2;0;1;4;0;1;1;0;1;2;0;0;1;0;0;0;3;1;1;0;0;0;1;0;1;1;0;1;0;0;0;0;1;1;2;0;1;0;1;0;3;0;0;1;1;2;0;2;1;0;0;0;0;0;0;0;0;2;0;0;1;0;0;0;1;0;0;0;0;1;1;0;0;0;1;1;0;0;0;0;0;2;0;0;1;1;0;1;0;1;1;0;0;0;0;0;0;0;2;0;2;1;0;0;1;0;0;0;0;1
ZNF75A_M06254_1.94d.bed	0.11693548387096774	29	248	45283	2;0;0;2;1;1;3;0;1;2;0;0;0;0;1;3;0;1;1;2;1;1;2;1;1;1;1;1;0;0;1;1;2;5;2;2;2;1;3;1;1;1;2;3;0;3;0;2;0;1;1;3;4;3;1;1;1;1;3;2;2;2;1;1;8;7;1;4;4;2;3;2;2;3;1;1;1;3;2;0;0;1;2;2;2;0;2;3;0;1;1;3;2;2;4;2;1;3;3;1;2;1;3;3;2;2;6;0;5;1;2;1;3;0;2;0;2;3;0;2;0;5;2;2;3;0;1;0;1;0;1;1;2;1;2;0;0;0;1;2;1;2;0;2;2;0;2;1;2;4
ZNF423_M06859_1.94d.bed	0.11692307692307692	38	325	36458	2;0;4;1;1;0;1;0;1;1;4;1;1;1;1;2;2;1;1;0;0;4;1;2;3;2;5;2;1;2;4;2;0;1;2;0;5;1;1;0;1;3;1;1;2;2;1;0;2;5;4;4;5;1;6;6;3;4;2;2;2;2;3;5;3;7;3;3;0;1;2;4;3;1;2;4;3;0;2;4;4;0;5;4;1;3;1;1;3;3;5;1;0;0;5;7;1;0;2;5;1;0;1;1;4;0;2;5;3;5;3;2;4;2;0;2;0;2;3;2;2;0;1;3;2;2;2;3;1;4;5;0;1;3;0;1;0;6;1;1;3;2;1;1;2;3;1;4;3;1
GFI1_M08723_1.94d.bed	0.11618257261410789	28	241	42204	3;1;2;4;0;1;2;1;1;3;0;2;2;2;1;2;1;2;1;3;2;1;3;1;1;1;3;2;2;2;1;3;3;0;2;3;0;2;1;1;2;3;1;0;2;1;2;2;2;2;5;4;2;0;1;1;0;0;2;1;0;0;0;0;0;2;1;1;0;2;1;5;1;0;2;2;2;0;1;2;2;3;2;2;0;1;0;3;2;1;2;2;2;1;0;2;2;0;1;1;1;1;1;3;3;2;4;0;0;0;2;1;4;0;3;1;4;3;1;1;3;2;4;0;1;2;3;2;0;2;0;2;2;1;1;0;2;2;2;1;2;3;1;1;2;1;2;4;4;1
OSR2_M09027_1.94d.bed	0.11578947368421053	11	95	32268	1;1;0;0;1;2;1;1;0;0;1;2;0;0;1;0;1;1;0;0;0;0;2;0;0;0;1;0;0;1;0;1;0;1;2;1;0;0;1;2;0;0;1;1;0;0;0;2;1;0;0;0;0;0;0;0;1;1;1;0;0;0;0;0;2;3;0;1;1;2;0;0;2;0;0;0;0;1;1;1;0;0;1;0;1;1;2;1;0;0;0;1;2;1;0;0;0;0;0;1;0;0;1;2;0;2;0;0;0;1;1;4;1;0;0;1;1;1;0;0;0;0;1;1;2;1;0;3;0;0;1;0;1;1;0;1;1;0;1;0;1;1;0;0;2;1;1;0;0;1
ZNF580_M10051_1.94d.bed	0.11568938193343899	146	1262	93307	4;8;4;6;4;8;8;9;6;2;5;4;3;10;10;6;7;11;8;9;6;11;12;6;4;7;8;10;5;5;7;4;5;2;11;16;8;8;5;11;11;9;9;7;3;14;11;12;6;8;19;13;8;16;18;10;4;11;10;9;14;9;7;9;9;5;7;12;9;15;11;5;12;4;12;6;8;6;4;8;9;16;7;11;7;8;12;8;15;8;13;10;12;11;12;9;10;11;11;8;6;9;9;10;14;10;11;12;3;8;9;6;10;4;16;11;10;4;10;12;8;9;8;13;6;4;3;8;10;10;4;6;10;10;11;7;6;4;5;3;4;6;6;6;5;8;12;2;8;4
ZNF614_ZNF614.MEME.bed	0.11567164179104478	31	268	47323	3;3;3;0;3;3;1;3;1;2;3;3;2;1;3;2;1;1;2;3;4;1;2;2;2;4;0;1;1;4;2;0;3;1;0;2;2;0;2;1;0;2;1;0;2;3;2;3;1;1;1;4;3;1;2;1;1;1;2;0;3;2;5;1;2;1;1;1;1;1;3;1;3;4;2;1;3;2;3;3;0;1;1;0;4;4;0;3;3;2;0;3;1;1;3;0;3;0;1;2;0;4;2;1;3;2;2;2;2;3;0;2;1;1;0;0;0;1;3;1;1;3;1;2;2;2;3;2;2;0;0;2;1;1;0;5;2;4;1;3;2;3;2;2;1;0;0;1;2;4
KLF17_M08880_1.94d.bed	0.11538461538461539	165	1430	90744	7;7;11;7;8;2;8;3;5;15;14;6;6;13;9;6;4;6;14;7;9;11;6;5;14;8;8;4;4;8;5;6;10;14;3;13;7;9;5;11;8;14;8;12;13;6;16;13;15;9;12;5;8;11;8;8;17;13;9;11;17;10;11;8;11;13;16;13;11;8;13;13;8;6;16;14;14;9;8;9;10;9;7;15;9;19;8;7;11;17;8;24;10;8;11;12;16;9;9;10;15;7;9;16;10;13;8;12;7;11;14;11;12;10;12;5;13;10;6;8;4;8;11;9;9;6;6;14;8;10;9;12;9;4;10;5;8;0;8;4;7;10;7;6;9;7;8;7;5;9
NR1D1_M08991_1.94d.bed	0.11504424778761062	13	113	29878	1;2;0;0;0;1;0;0;2;1;1;3;2;2;3;1;0;1;0;2;0;1;1;1;0;0;0;1;2;0;1;0;2;2;1;0;1;0;0;2;0;1;1;0;1;1;0;1;1;0;0;0;0;0;0;1;1;0;0;0;0;2;3;0;0;1;2;0;0;0;1;1;1;0;0;1;0;1;1;0;2;1;0;1;2;2;1;0;0;1;0;2;1;1;1;1;2;1;2;1;2;0;0;1;0;0;1;0;0;0;1;1;1;0;1;1;2;1;1;0;0;2;1;1;0;1;0;1;0;0;0;1;0;0;1;1;0;0;0;2;2;0;0;1;0;1;0;1;0;2
BCL6B_M09457_1.94d.bed	0.11494252873563218	10	87	26443	2;0;0;1;0;1;2;0;1;0;0;0;2;0;1;1;0;1;0;0;1;0;1;0;1;0;2;0;1;1;0;0;3;0;1;1;0;0;0;0;1;2;0;1;0;0;1;0;2;0;1;2;0;1;0;1;2;0;1;0;0;0;0;0;0;2;0;0;0;0;1;1;2;0;1;0;1;0;0;1;1;1;0;1;1;0;0;1;1;1;0;0;2;3;0;1;0;1;0;3;0;1;1;0;0;0;0;0;0;0;2;1;0;2;0;0;0;0;0;0;0;0;0;0;1;0;3;2;0;1;0;0;0;0;1;0;0;0;0;1;0;1;0;1;1;1;0;0;0;1
ZSCAN5A_M09419_1.94d.bed	0.11475409836065574	91	793	126615	10;2;7;5;8;7;5;8;6;9;2;4;7;5;8;5;0;7;8;2;5;4;7;5;5;2;4;6;7;4;9;3;11;5;5;4;3;3;2;4;5;5;3;5;5;9;5;8;4;5;3;4;5;3;6;5;5;11;8;6;4;12;7;6;4;6;4;7;5;2;3;6;10;6;11;4;4;4;6;6;3;5;8;12;4;9;3;12;8;4;7;7;7;3;6;4;5;1;5;7;7;2;6;7;2;8;5;5;5;6;10;1;3;3;6;4;4;7;3;3;5;6;3;2;6;3;4;4;1;6;4;5;7;6;3;2;3;5;3;6;6;8;7;4;10;2;3;3;5;3
ZNF808_ZNF808.RCADE.bed	0.1145374449339207	26	227	37491	2;1;1;1;1;2;0;2;2;2;1;1;2;2;4;1;2;1;1;1;3;2;2;4;2;3;0;1;1;1;1;1;1;2;1;2;3;2;0;2;1;3;0;2;5;2;2;1;1;3;2;0;2;1;1;3;0;2;0;2;2;6;1;0;1;0;0;1;1;0;2;3;1;1;4;2;2;1;0;1;2;2;2;2;1;1;1;0;0;1;1;2;1;0;2;3;2;1;1;1;0;0;1;1;3;0;2;0;0;3;2;0;2;1;4;1;1;0;3;1;2;3;3;2;1;3;1;0;1;0;2;0;2;2;1;1;2;2;2;0;1;2;1;2;2;4;0;1;2;4
ZNF432_ZNF432.RCADE.bed	0.11435101005888534	6855	59947	3996185	307;279;318;337;315;330;342;352;369;309;303;336;360;334;358;309;270;287;305;261;283;268;294;316;363;379;345;311;325;305;277;354;382;415;413;343;390;441;480;448;437;448;590;600;593;578;483;450;465;525;554;488;436;512;550;584;576;571;483;462;469;517;537;490;491;474;514;486;549;519;431;378;318;307;321;382;330;396;376;420;482;501;513;576;536;502;492;531;449;511;522;515;521;545;434;531;530;525;498;482…
SCRT2_M06080_1.94d.bed	0.11428571428571428	12	105	26999	1;0;2;1;0;5;2;0;1;0;0;0;1;1;0;0;0;0;0;0;1;1;0;0;0;0;0;0;1;1;0;2;2;1;1;2;4;0;0;0;0;0;0;0;0;0;1;0;0;2;1;0;0;1;0;1;1;2;1;0;0;1;0;1;1;0;1;0;0;0;0;1;2;0;0;1;0;2;0;0;0;1;4;0;1;0;1;1;0;1;1;0;0;0;0;0;0;0;1;1;2;1;1;1;2;0;0;1;0;1;2;1;1;1;1;1;0;0;1;0;1;4;0;1;1;0;0;1;3;0;1;1;1;1;0;1;1;1;0;0;1;1;0;0;0;1;1;0;1;2
NR3C1_M05958_1.94d.bed	0.11403508771929824	13	114	28838	2;2;2;0;0;0;1;2;0;2;2;0;0;0;3;0;0;2;0;0;3;4;0;1;0;1;0;0;2;2;0;0;0;0;0;2;0;0;1;0;1;0;0;2;0;0;0;0;0;0;1;0;0;0;0;2;0;0;0;2;0;2;0;2;0;2;0;0;0;0;0;2;0;0;2;2;2;0;0;0;2;1;1;1;0;1;0;0;0;1;2;0;0;2;0;0;2;2;0;0;2;0;0;2;0;3;1;4;0;0;0;2;2;2;0;0;0;0;0;4;0;0;0;1;0;0;1;2;0;1;0;1;0;1;0;0;0;0;2;2;0;1;0;2;0;0;0;2;0;4
FEZF1_M10319_1.94d.bed	0.11398963730569948	44	386	55869	5;2;2;2;3;4;1;4;1;2;3;2;3;0;2;4;0;0;6;1;0;1;3;1;1;8;3;2;2;4;2;4;2;3;0;1;3;3;3;2;3;2;1;3;1;5;5;3;4;5;3;2;2;2;1;3;3;4;6;3;4;8;6;2;3;3;2;3;1;4;5;3;3;4;2;3;2;1;3;3;2;4;3;1;5;4;0;5;3;5;4;3;2;2;3;1;5;2;0;5;1;1;5;5;3;3;1;1;2;0;2;2;1;4;3;3;2;3;4;1;5;3;1;1;5;5;2;2;1;1;1;0;0;1;2;3;1;3;0;2;0;6;2;1;2;2;2;0;0;4
ZNF285_ZNF285.MEME.bed	0.11382113821138211	14	123	31660	1;1;1;0;1;0;2;3;2;0;0;1;1;1;1;2;1;1;0;0;1;0;0;0;2;0;0;1;2;2;2;0;1;1;1;1;0;0;1;0;2;1;1;2;2;2;0;0;1;0;2;1;0;2;0;0;1;1;1;0;0;0;0;0;1;3;3;0;1;1;1;0;0;2;0;2;2;1;1;1;1;0;0;0;1;0;0;0;1;0;1;0;0;0;0;0;0;2;0;1;0;1;0;3;2;1;1;0;0;0;0;0;0;0;1;0;1;0;0;1;2;1;0;3;0;0;0;0;2;0;0;0;0;1;2;1;2;2;1;1;2;0;3;0;1;2;2;1;0;3
SRY_M06144_1.94d.bed	0.11320754716981132	6	53	28498	1;0;0;0;2;0;1;1;0;0;0;1;0;0;0;0;0;2;1;0;4;0;0;0;0;0;0;1;0;0;0;0;1;0;2;0;0;0;1;0;0;0;0;0;1;0;2;0;0;0;2;0;0;2;0;0;0;0;0;0;0;0;0;0;0;0;0;0;2;0;0;0;0;0;0;0;0;0;0;0;1;2;0;0;0;0;1;2;0;1;0;0;0;2;1;0;0;0;0;1;0;1;0;0;1;0;0;0;0;0;0;0;0;2;0;0;0;0;0;1;1;0;0;0;0;0;0;1;0;0;0;1;0;1;0;0;0;0;3;0;0;0;0;0;0;1;0;0;0;1
MECOM_M02602_1.94d.bed	0.11320754716981132	6	53	26929	1;1;0;1;0;1;0;0;0;1;1;1;0;0;1;1;0;0;0;0;0;0;0;0;0;0;0;0;1;0;0;0;2;0;1;1;0;0;1;0;0;0;0;1;1;0;0;0;0;1;1;1;0;0;1;0;0;1;0;0;0;0;0;0;0;1;2;0;0;0;0;1;0;0;0;0;0;0;1;0;0;0;0;1;0;0;0;0;0;0;0;1;0;2;1;0;0;0;0;0;0;0;0;0;0;0;1;0;0;1;1;0;1;1;0;1;0;0;2;0;1;1;0;0;2;0;0;0;0;0;0;0;0;0;0;1;1;0;0;0;0;1;1;1;0;1;1;0;0;1
ZNF684_M09385_1.94d.bed	0.11295681063122924	34	301	40601	3;2;1;1;3;2;3;0;3;3;2;1;6;3;0;3;3;0;2;0;3;1;1;2;1;0;2;1;2;3;0;3;1;3;2;1;2;1;2;2;4;1;2;1;2;2;2;3;3;2;4;0;2;2;0;1;4;3;4;3;4;1;2;2;1;2;2;4;1;3;0;1;3;2;1;4;2;0;0;4;1;6;1;4;2;1;2;2;1;3;3;8;2;2;1;2;1;3;2;3;6;2;1;3;1;0;5;1;1;2;1;5;3;2;1;2;1;1;5;2;0;2;2;3;3;4;1;1;0;1;0;1;1;1;0;1;2;4;0;0;2;5;2;1;3;3;1;0;2;1
NR4A2_M05962_1.94d.bed	0.11290322580645161	7	62	25815	1;0;1;2;0;0;0;0;0;1;1;0;0;0;0;0;1;0;0;0;0;0;0;1;0;4;0;0;1;0;2;0;0;0;0;0;1;0;0;1;0;0;0;0;1;0;0;0;0;0;1;2;0;0;0;1;0;1;0;1;1;0;2;0;0;0;0;0;0;0;2;0;0;0;0;1;1;0;1;0;0;0;1;0;0;0;0;0;0;0;0;0;1;1;0;0;0;0;0;0;0;1;0;0;0;0;0;0;0;0;0;1;2;1;0;0;0;2;1;1;1;0;1;0;1;0;1;1;1;0;0;2;0;0;1;1;0;0;0;0;1;0;0;1;1;0;1;0;2;1
ZNF317_M10421_1.94d.bed	0.11290322580645161	14	124	33426	3;0;0;1;0;1;0;2;0;1;2;1;2;0;2;0;1;0;2;1;0;1;0;1;0;1;1;4;0;0;2;0;1;2;0;0;1;1;0;0;1;0;2;2;0;1;1;1;2;0;2;0;1;1;1;0;1;0;0;0;1;3;1;2;0;0;2;1;0;1;0;2;1;1;1;1;0;0;0;0;0;3;3;1;0;0;0;3;0;3;0;1;1;0;0;0;0;0;0;4;1;1;1;0;1;0;0;0;1;1;0;0;1;0;0;0;2;0;1;0;0;0;1;0;2;2;1;3;0;1;0;1;1;1;0;1;1;0;1;2;2;0;0;2;2;0;0;1;0;2
T_M09978_1.94d.bed	0.1125	9	80	23465	3;2;0;0;0;0;2;0;4;2;0;0;0;0;0;0;0;0;1;0;0;2;0;0;0;0;0;0;1;0;0;2;0;2;5;0;1;0;0;0;2;0;2;0;2;1;0;0;0;0;0;2;0;0;0;0;0;2;2;0;2;0;4;0;2;0;0;0;0;0;2;0;0;0;0;2;0;2;0;0;0;0;0;3;0;0;0;2;0;0;0;0;2;0;0;0;0;0;0;0;0;0;0;0;0;0;0;2;0;0;0;0;0;0;0;0;0;0;0;0;0;2;0;0;0;0;0;0;2;0;0;0;1;4;0;0;0;0;0;0;1;2;0;0;0;0;2;0;0;2
ZNF274_ZNF274.RCADE.bed	0.11235955056179775	10	89	36219	2;1;1;1;0;1;0;0;2;2;0;1;1;0;0;0;2;2;0;0;1;0;0;1;0;2;3;0;2;0;1;0;0;0;0;0;1;1;1;0;1;0;0;0;0;1;0;0;0;1;1;0;0;0;1;1;2;0;2;0;1;0;0;1;0;0;0;0;0;0;0;0;0;2;0;0;0;0;1;2;1;1;0;2;0;1;1;0;0;0;3;0;0;0;0;0;0;1;0;0;0;0;2;2;0;1;1;1;0;0;0;0;0;1;0;0;2;1;1;2;2;0;1;1;0;0;1;1;0;2;2;1;1;0;0;0;0;0;0;0;1;2;1;0;0;0;0;1;0;1
ZNF549_ZNF549.RCADE.bed	0.11204481792717087	40	357	41427	9;6;2;4;2;3;1;1;1;3;2;4;2;1;3;5;0;3;0;1;2;4;1;1;0;3;1;3;1;2;3;5;4;0;5;6;2;1;1;3;4;4;1;4;4;4;2;1;2;0;2;1;5;2;2;3;6;2;7;3;1;1;4;5;2;1;3;2;4;5;2;2;3;2;1;2;3;6;3;2;1;0;1;6;2;0;3;3;1;2;4;3;3;1;1;1;3;3;1;2;3;1;3;2;2;3;2;3;4;2;5;3;0;2;1;3;7;3;1;2;2;1;2;1;1;2;2;1;2;1;0;0;0;0;2;5;4;2;3;3;0;0;2;3;0;1;4;2;1;2
ZNF37A_M10345_1.94d.bed	0.11186059584035975	199	1779	102568	15;5;10;14;5;9;10;8;4;11;4;5;7;10;9;9;11;9;12;8;11;7;8;12;12;12;16;11;14;12;15;13;10;18;11;15;6;13;22;11;15;15;15;9;18;17;14;13;11;14;15;9;10;13;18;16;16;21;13;11;13;14;15;13;10;25;18;12;16;18;13;10;12;7;9;7;12;18;20;11;19;9;13;19;12;15;19;9;7;13;15;12;19;11;8;18;16;17;15;12;9;18;16;8;10;13;15;21;14;7;9;13;7;11;12;12;12;10;10;21;12;9;4;9;7;12;8;8;8;11;12;9;12;8;12;5;14;4;9;12;13;6;10;8;7;7;8;8;10…
HIC1_M08769_1.94d.bed	0.11173184357541899	20	179	23527	2;0;0;0;1;2;1;3;1;1;0;0;1;0;0;1;1;1;2;0;0;0;0;3;1;3;0;1;0;0;1;1;2;0;1;2;0;2;1;1;2;1;0;2;2;0;1;2;0;3;1;1;0;4;2;2;0;2;1;4;1;2;0;0;0;1;4;1;0;4;2;2;1;1;1;0;2;4;1;0;0;0;0;1;0;2;2;1;2;1;2;0;0;1;0;2;1;1;0;3;1;2;4;3;1;3;1;0;4;0;2;0;2;1;2;0;1;1;1;2;0;1;2;2;3;1;3;0;0;1;2;0;3;2;0;1;2;0;1;1;1;1;0;0;2;1;0;2;1;2
ATOH7_M09989_1.94d.bed	0.11170212765957446	21	188	33239	5;2;0;1;1;0;3;2;5;1;1;1;1;2;1;0;0;4;0;0;2;1;1;0;2;2;3;1;1;3;1;0;1;0;0;2;3;1;0;0;2;1;0;0;0;4;0;2;0;0;1;1;0;1;1;2;0;4;1;0;0;1;1;0;2;0;3;0;1;1;1;2;0;0;3;3;3;0;1;0;1;1;0;3;0;1;1;3;2;3;1;2;1;0;3;0;1;1;1;1;1;1;2;0;0;2;1;2;3;1;3;3;1;2;1;0;1;3;0;0;2;0;1;1;1;2;3;4;5;0;2;1;0;2;0;1;1;1;0;0;1;2;0;1;0;2;0;1;1;3
ZNF675_M10406_1.94d.bed	0.1111111111111111	39	351	54925	2;3;4;1;1;4;1;2;4;6;3;1;0;3;1;1;3;4;1;1;1;3;1;1;1;3;1;2;4;4;1;1;3;3;2;1;3;0;5;1;2;4;5;3;2;2;3;4;2;5;5;1;2;3;2;3;7;1;3;2;4;2;0;2;6;6;1;2;2;1;5;2;2;1;2;5;2;1;3;4;4;1;1;1;1;3;0;2;5;1;4;3;2;0;2;1;2;0;4;6;3;1;6;0;3;0;3;1;5;2;5;1;1;0;1;1;0;2;5;2;1;1;1;4;0;5;2;0;1;0;2;2;0;2;3;3;3;3;3;3;5;1;0;5;1;4;3;3;1;2
ZNF416_M07145_1.94d.bed	0.1111111111111111	27	243	58212	3;2;4;3;2;0;2;2;4;1;2;0;2;0;2;2;2;1;2;2;2;1;2;2;3;3;2;2;0;0;1;1;2;2;2;2;1;2;2;0;1;5;1;2;0;2;0;0;3;2;1;0;3;3;0;0;1;0;0;2;2;4;3;2;0;3;0;2;0;2;1;2;2;1;2;1;1;1;2;2;5;2;0;1;2;1;0;2;1;2;0;2;1;0;2;4;1;0;0;2;2;1;2;0;0;2;0;0;3;0;3;3;2;0;2;1;1;2;3;3;1;1;5;0;2;4;4;1;0;3;0;1;3;1;1;2;3;2;1;3;1;1;0;4;3;1;0;0;4;3
ONECUT1_M07569_1.94d.bed	0.1111111111111111	1	9	16953	1;0;0;0;0;0;0;0;0;0;0;0;0;0;0;0;0;0;0;0;0;0;0;0;0;0;0;0;1;0;0;0;0;0;0;1;0;0;0;0;0;0;0;0;0;0;0;0;0;0;0;0;0;0;1;0;0;0;0;0;0;0;0;0;0;0;0;0;0;0;0;0;0;0;0;0;0;0;0;0;0;0;0;0;0;1;0;0;0;0;0;0;0;0;0;0;0;0;1;0;0;0;0;0;0;0;0;0;0;0;0;0;0;0;0;0;0;0;0;0;0;0;1;0;0;0;0;0;0;0;0;0;0;0;0;0;0;0;0;0;0;0;0;0;0;0;0;0;0;1
OVOL2_M09037_1.94d.bed	0.1111111111111111	1	9	16635	1;1;0;0;0;0;0;0;0;0;0;0;0;0;0;0;0;0;0;0;0;0;1;0;0;0;0;0;0;0;0;0;0;0;0;0;0;0;0;0;0;0;0;0;0;0;0;0;0;0;0;0;0;0;0;0;0;0;0;0;0;0;0;0;0;0;0;0;0;0;0;0;0;0;0;0;0;0;0;0;0;0;0;0;0;0;0;0;1;0;0;0;0;0;0;0;0;0;0;0;1;0;2;0;0;0;0;0;0;0;0;0;0;0;0;0;0;0;0;0;0;0;0;0;0;0;0;0;0;0;0;0;0;0;0;0;0;0;0;0;0;0;0;0;0;0;0;0;0;1
ZNF433_ZNF433.RCADE.bed	0.1111111111111111	7	63	25225	1;1;0;2;0;1;0;1;0;1;0;1;1;0;1;0;2;0;0;0;0;2;1;0;1;0;0;0;0;1;0;1;0;0;1;0;1;0;1;0;0;0;1;2;0;0;0;1;0;0;0;1;1;0;0;1;0;0;1;0;1;0;0;0;0;0;1;0;0;0;1;0;1;0;0;0;0;0;1;0;2;0;2;0;0;0;1;1;0;0;0;0;1;0;0;0;0;2;0;0;1;0;0;0;2;0;0;1;0;0;1;0;0;0;0;1;0;0;1;0;0;2;0;0;0;0;0;0;0;0;0;0;0;0;0;3;2;0;1;0;1;0;0;0;0;1;0;0;0;2
ZNF124_ZNF124.RCADE.bed	0.11091854419410745	64	577	71443	5;4;5;7;1;5;4;4;2;2;4;5;3;4;1;2;0;4;8;3;1;1;6;3;4;3;5;2;3;5;2;2;4;5;5;3;6;7;3;8;1;4;6;5;3;5;7;3;5;2;3;4;11;4;2;5;5;4;7;2;4;0;3;4;4;6;2;4;3;3;7;2;3;1;6;5;3;2;5;4;6;5;6;4;4;4;4;6;6;3;3;2;10;6;4;2;3;3;3;1;2;5;2;6;7;5;4;2;2;3;3;4;6;3;9;3;6;3;4;1;3;3;1;3;1;4;6;6;3;1;3;2;7;6;5;2;0;2;2;3;4;4;1;1;3;6;1;7;7;4
ZNF75D_ZNF75D.RCADE.bed	0.11070110701107011	30	271	42769	2;1;0;1;3;0;1;0;3;1;0;3;0;3;2;3;4;1;0;0;5;2;3;1;1;1;3;2;1;3;0;3;1;1;1;4;2;1;3;2;1;3;1;1;2;1;4;1;2;1;2;1;4;3;1;4;1;3;0;1;3;2;0;3;2;5;2;1;0;5;3;1;0;3;1;0;5;1;1;3;1;2;2;2;1;0;2;3;1;4;4;0;2;2;2;2;0;1;2;1;3;4;2;4;2;2;1;4;1;1;0;2;2;1;3;1;2;3;1;2;1;4;3;0;2;3;1;1;1;0;2;2;1;1;3;2;3;3;0;1;2;3;0;1;1;2;0;1;4;1
ZSCAN31_M10415_1.94d.bed	0.11038961038961038	17	154	35836	1;0;3;1;3;1;6;2;1;1;2;1;0;1;1;3;0;1;1;1;1;1;1;1;1;0;1;3;0;1;1;0;0;0;2;1;2;0;1;0;0;4;0;0;3;1;0;2;2;1;2;1;0;0;0;0;1;1;2;0;2;0;0;0;0;1;3;0;1;0;2;1;2;2;1;0;1;0;2;0;1;2;1;1;0;0;2;2;1;1;3;0;0;1;1;2;0;0;1;2;1;4;1;0;0;1;0;1;1;1;0;1;1;0;0;0;2;4;0;1;2;0;1;1;3;1;0;0;1;0;2;1;1;2;2;0;1;1;1;0;0;2;2;2;0;0;0;0;0;2
PLAG1_M02715_1.94d.bed	0.11031833150384193	201	1822	101851	21;7;11;11;9;9;14;16;9;9;12;11;11;8;8;10;8;9;14;14;13;10;6;16;12;16;10;17;11;7;10;16;9;10;18;8;12;11;13;18;19;11;13;6;12;19;17;13;15;7;16;14;10;13;16;12;14;17;16;20;12;13;19;14;19;24;20;20;6;11;11;11;17;13;11;16;9;16;13;11;22;11;10;20;22;6;22;16;15;12;11;15;16;10;19;10;12;15;17;17;10;18;14;13;8;11;11;14;12;15;8;13;10;9;12;9;12;17;11;12;9;10;12;9;11;12;8;7;14;9;4;8;10;6;5;4;8;11;11;5;9;7;8;7;6;11;…
ZFP3_M10419_1.94d.bed	0.11026615969581749	29	263	38106	3;3;4;0;1;2;0;0;1;3;2;1;0;2;2;2;3;4;0;3;2;1;4;2;3;0;3;2;0;1;1;3;1;3;1;1;1;1;0;4;2;3;1;1;1;0;3;1;2;1;3;1;0;2;0;4;1;0;0;4;1;1;4;4;3;0;1;1;2;3;1;4;1;2;4;1;1;1;2;1;1;3;0;2;5;1;2;3;1;0;3;1;3;0;1;2;1;3;3;0;1;3;2;5;2;0;3;1;1;1;1;1;2;1;1;3;5;1;2;2;2;1;1;2;2;3;0;2;1;0;3;1;5;1;4;1;4;2;2;1;2;1;0;0;3;1;0;3;1;2
PPARA_M09922_1.94d.bed	0.10989010989010989	20	182	28039	4;1;1;3;0;2;0;0;0;1;2;1;0;0;0;3;0;0;1;0;0;0;2;1;5;0;0;0;1;0;1;0;1;2;2;1;0;2;0;1;1;2;0;2;0;4;0;2;0;3;0;0;0;2;1;0;3;1;0;0;4;0;1;0;4;0;1;0;1;2;0;1;2;1;2;2;3;1;0;2;1;1;0;0;0;1;1;0;3;2;1;0;0;3;0;0;2;0;1;5;5;0;0;1;0;3;5;5;5;0;5;0;1;0;1;1;1;3;1;1;0;0;3;0;0;0;0;0;1;0;0;4;4;0;0;3;2;0;1;0;3;0;2;2;4;1;1;0;2;3
ZNF302_ZNF302.RCADE.bed	0.10857142857142857	19	175	36919	1;1;1;2;0;2;2;3;1;2;1;1;1;0;2;2;0;0;1;1;0;0;0;2;0;0;0;0;4;0;1;1;2;0;1;0;2;2;2;0;2;0;2;3;1;1;2;2;2;2;0;0;2;0;1;2;1;5;1;2;2;2;0;0;1;0;1;1;1;0;0;5;0;3;1;0;2;2;1;0;2;0;0;0;1;1;2;1;2;1;2;1;5;1;1;1;2;3;0;3;2;1;0;0;1;1;0;0;2;1;2;2;0;1;0;0;3;0;1;1;1;0;1;1;0;0;2;1;2;0;2;0;1;1;2;1;2;2;3;2;0;0;1;1;1;3;0;0;1;2
ZNF768_M10431_1.94d.bed	0.10852148579752367	149	1373	141023	16;4;11;7;8;6;6;9;3;4;8;8;13;11;6;8;10;5;5;9;8;10;13;6;9;5;14;16;11;15;7;7;11;10;10;10;9;12;10;11;4;5;18;13;11;5;10;15;9;13;17;9;12;11;12;11;10;7;7;8;7;10;6;4;13;6;11;10;13;12;5;7;4;8;14;9;10;4;10;13;12;10;9;9;7;9;13;7;9;7;5;9;4;7;14;9;10;8;8;10;7;8;11;9;7;8;10;14;11;5;10;3;12;11;6;1;6;6;11;11;8;13;8;14;7;7;10;7;6;12;12;12;9;8;6;9;11;11;8;8;12;13;8;10;7;11;11;10;7;10
ZNF132_ZNF132.RCADE.bed	0.1084973595775324	904	8332	703093	50;37;61;60;51;56;60;47;55;41;48;57;59;42;41;44;42;53;38;44;56;50;46;54;64;56;57;42;64;53;52;69;64;67;68;57;46;63;50;53;48;66;80;74;81;68;65;54;60;71;68;54;67;75;66;56;84;81;63;59;57;76;55;49;53;67;68;68;71;78;61;60;45;40;47;60;45;57;56;60;56;65;59;77;71;58;68;63;47;57;71;55;47;64;42;56;59;55;42;56;59;71;69;70;75;64;47;65;52;44;72;50;56;45;45;44;44;60;70;54;55;59;56;51;52;40;31;41;33;40;36;35;44;…
ZNF671_ZNF671.RCADE.bed	0.10792580101180438	64	593	69576	3;4;5;2;3;4;3;5;2;5;3;4;5;4;5;2;3;1;4;6;4;1;1;6;8;2;4;8;4;5;3;3;2;4;3;2;1;5;1;2;1;2;4;4;10;4;7;6;3;2;3;4;6;3;5;3;5;6;5;2;1;5;7;9;3;7;8;10;4;5;7;0;6;4;3;2;1;5;4;2;2;8;5;5;8;3;8;3;1;4;10;6;5;3;2;3;4;5;6;3;3;2;5;3;6;6;6;2;1;1;3;4;3;8;4;1;5;4;3;3;1;3;2;2;0;3;5;4;6;0;3;5;9;7;2;3;4;9;2;4;2;2;3;3;3;1;4;5;5;3
BCL6_M09453_1.94d.bed	0.10752688172043011	10	93	25211	1;0;1;0;1;0;0;3;0;1;2;0;0;1;1;0;0;1;1;1;1;0;0;1;0;0;0;3;1;1;1;0;1;2;0;0;1;2;1;0;1;0;2;0;1;0;0;0;0;1;0;1;2;0;0;0;1;1;0;1;0;0;0;0;1;1;1;0;0;0;0;2;0;2;0;1;0;1;0;0;1;2;0;1;2;0;1;1;0;0;1;0;1;2;0;1;0;2;0;2;0;1;1;0;0;1;0;0;0;0;1;1;0;1;0;0;0;0;0;1;0;0;0;0;0;0;2;2;1;1;3;1;0;0;1;0;0;0;0;2;0;1;1;1;0;2;0;0;0;1
ZNF490_M10444_1.94d.bed	0.10749185667752444	33	307	46248	2;1;0;1;2;3;3;1;1;1;2;1;3;3;2;5;2;1;0;2;6;2;2;3;6;0;0;4;3;1;1;0;1;3;2;0;0;4;3;4;5;3;4;2;1;1;3;4;1;1;3;3;0;1;0;1;4;8;2;2;7;3;5;2;3;0;6;1;3;3;1;5;2;3;1;2;2;1;3;0;1;3;1;0;3;4;3;4;4;1;3;4;2;3;2;2;3;4;0;2;1;3;0;3;2;0;3;0;0;2;2;1;2;0;0;2;1;1;1;1;2;1;1;2;1;3;1;2;1;3;1;4;0;2;1;3;3;1;0;4;1;4;1;2;1;0;1;0;2;1
ZNF680_ZNF680.RCADE.bed	0.10743801652892562	52	484	58054	2;3;2;3;0;3;3;2;7;3;2;4;2;2;2;3;2;2;1;1;3;2;2;3;2;6;7;3;6;4;4;4;3;3;3;2;4;4;4;8;2;3;2;3;3;1;7;1;2;8;3;4;4;3;5;4;4;2;3;4;3;2;4;3;2;5;3;4;3;7;7;1;2;1;5;2;6;3;3;2;4;1;1;2;6;3;5;5;4;6;4;3;8;1;6;2;3;4;2;2;3;2;3;1;5;2;2;5;2;2;3;1;2;3;5;3;1;6;5;6;1;2;4;7;2;1;0;3;3;3;7;5;0;0;7;1;3;2;2;2;6;3;3;1;3;3;3;3;3;4
BHLHA15_M06569_1.94d.bed	0.10714285714285714	21	196	36349	1;1;2;2;3;0;1;0;0;2;2;0;2;3;2;3;3;0;2;0;3;3;1;1;0;1;1;1;2;1;2;2;3;1;0;0;3;2;2;0;1;1;0;1;1;1;0;3;4;4;1;2;5;2;2;3;0;1;0;1;0;1;0;0;1;0;2;1;2;4;0;1;0;1;2;1;1;2;0;2;0;3;0;1;1;1;3;1;4;1;1;1;1;0;0;2;1;0;0;1;0;1;0;1;0;1;0;1;1;2;0;3;2;3;1;1;3;2;0;1;1;0;0;2;1;1;1;1;1;2;0;3;4;0;3;4;0;0;3;1;1;2;0;2;1;1;0;0;2;1
ZNF540_ZNF540.MEME.bed	0.10714285714285714	3	28	25871	1;0;0;0;0;0;0;1;3;0;0;1;0;0;1;0;0;0;0;0;1;0;0;0;0;0;1;0;0;0;0;0;0;0;0;0;0;0;0;0;0;0;1;0;0;0;0;0;0;0;0;0;0;0;0;0;0;0;0;0;0;0;0;0;0;1;0;1;0;0;0;1;0;0;0;0;2;0;0;0;0;0;0;1;0;0;0;0;0;0;0;0;0;0;0;2;0;0;0;1;0;0;0;1;0;0;0;1;0;0;0;0;0;1;1;0;0;0;0;0;0;0;0;0;0;1;0;0;0;0;0;0;0;0;0;0;0;0;0;0;0;0;0;0;0;0;0;0;1;2
TGIF1_M06208_1.94d.bed	0.10687022900763359	14	131	33850	4;2;2;1;0;0;4;2;4;3;0;0;0;0;2;0;0;1;1;1;3;0;0;0;2;0;0;2;1;0;0;1;3;0;2;0;4;0;1;0;3;0;5;0;0;0;0;0;1;0;0;0;0;2;0;2;1;0;0;0;2;0;0;0;3;2;0;2;0;1;0;2;0;1;2;0;1;0;0;1;0;3;0;0;0;0;0;0;1;1;0;0;0;0;0;0;2;0;0;1;0;0;0;2;0;0;2;2;6;2;0;0;0;0;0;1;0;1;1;3;2;2;3;2;0;0;1;0;4;2;0;0;0;1;0;0;1;2;0;0;0;0;0;0;0;1;0;1;1;2
ZNF419_M10413_1.94d.bed	0.10558375634517767	104	985	100822	4;9;6;6;8;10;6;11;3;6;5;10;6;9;9;6;6;7;5;8;7;9;10;3;6;6;7;5;7;9;3;7;7;8;2;2;6;6;7;8;12;8;8;10;11;10;6;9;9;2;5;7;9;11;4;2;7;15;7;5;10;5;8;4;6;5;4;6;9;7;3;4;9;5;10;4;7;7;9;6;7;5;6;7;8;5;4;5;6;8;8;5;10;3;4;9;5;13;7;15;5;8;3;5;8;5;4;8;8;3;3;6;7;6;6;6;7;8;4;5;6;5;5;7;6;3;13;13;8;5;7;4;5;5;7;5;1;8;4;6;8;3;5;7;6;3;5;9;5;5
FOXF1_M04169_1.94d.bed	0.10526315789473684	6	57	26653	2;1;1;1;0;0;2;1;0;0;1;1;0;0;1;0;1;0;0;0;1;0;0;0;0;0;0;0;0;0;2;0;2;1;1;1;1;0;0;0;0;0;0;0;1;0;2;2;1;0;1;0;1;0;2;0;1;0;0;0;0;0;2;0;0;1;0;0;0;0;0;1;0;0;1;0;1;1;0;0;0;0;0;0;0;0;0;0;0;1;1;0;0;0;0;1;0;0;0;0;0;0;1;0;0;1;0;1;0;0;1;0;0;0;0;0;0;1;1;0;0;1;0;0;1;1;0;0;0;0;0;1;0;0;0;0;0;0;1;0;1;0;1;0;0;0;0;0;0;1
ZNF653_M07152_1.94d.bed	0.10526315789473684	2	19	18075	1;0;0;0;0;0;0;1;0;0;1;0;0;0;0;0;0;0;0;0;0;0;0;0;0;0;0;0;0;0;0;0;0;0;0;0;0;1;0;0;0;0;1;0;0;0;0;1;0;0;0;0;0;0;1;1;0;0;0;0;0;0;0;0;0;1;0;0;0;0;0;0;0;0;0;0;0;0;0;0;0;0;1;1;0;0;0;0;0;0;0;1;1;0;0;0;0;0;0;0;0;0;0;0;0;1;0;0;0;0;0;0;0;0;0;0;1;0;1;0;0;0;0;0;0;0;0;0;0;0;0;0;1;0;0;0;0;0;0;0;0;0;0;0;0;0;0;0;0;1
ZNF480_ZNF480.RCADE.bed	0.10508474576271186	31	295	49874	3;3;5;2;0;3;0;3;1;0;2;2;3;1;1;1;3;3;0;4;1;1;3;0;2;1;1;4;4;1;2;4;1;1;1;3;4;3;4;2;3;2;1;5;2;3;2;0;1;3;2;0;1;2;3;1;1;2;0;3;2;2;3;4;0;0;3;0;1;2;1;4;1;2;2;2;1;2;4;1;3;1;2;2;2;0;2;1;1;1;1;0;2;3;1;3;1;2;2;1;3;0;2;1;4;1;3;2;1;5;1;0;2;0;1;1;2;2;3;3;3;0;2;5;1;0;1;0;4;1;4;6;1;1;3;3;1;3;2;3;7;2;0;1;4;3;1;2;0;5
STAT5A_M06792_1.94d.bed	0.10434782608695652	12	115	36342	2;1;1;2;1;3;2;1;0;0;0;0;1;4;2;1;0;0;0;0;0;0;1;1;1;1;1;1;0;1;0;1;0;0;0;0;0;2;3;0;0;2;2;2;0;0;1;1;1;0;0;1;1;0;1;1;1;0;1;1;1;0;1;0;3;1;1;0;1;0;0;0;0;0;0;1;1;1;2;2;1;0;1;0;0;2;0;0;1;0;1;1;0;3;2;0;2;0;1;0;1;1;1;1;2;1;1;1;2;1;0;2;1;1;0;0;2;2;0;1;0;1;0;0;0;0;0;0;1;0;1;0;2;0;0;2;0;0;1;0;0;0;0;1;2;1;0;0;0;1
FEZF1_M07239_1.94d.bed	0.10416666666666667	10	96	28131	1;0;1;0;1;0;1;0;3;0;0;0;0;2;1;1;1;1;0;1;0;0;0;0;0;0;0;1;0;0;0;1;0;0;0;0;0;2;0;2;0;0;0;1;0;1;1;0;0;1;1;0;0;0;3;2;1;1;2;1;0;2;0;2;2;0;1;1;0;2;0;1;1;0;0;1;0;0;1;0;0;0;2;1;0;0;0;0;0;2;0;0;0;1;2;0;2;0;0;0;1;1;0;0;0;1;0;0;2;0;1;0;1;0;1;0;1;1;0;0;2;1;2;0;0;0;1;1;0;1;2;0;1;0;1;1;2;0;0;1;1;2;1;1;1;1;1;0;1;1
GCM1_M05761_1.94d.bed	0.10416666666666667	5	48	18169	1;0;1;0;0;1;0;0;0;0;0;1;0;0;0;1;0;1;0;0;0;0;0;0;0;0;0;0;0;0;0;1;1;1;0;0;0;1;0;0;1;0;0;0;0;1;0;1;0;0;2;0;1;2;0;2;1;0;0;0;0;0;0;0;0;0;0;2;0;1;0;0;1;0;0;0;0;0;1;0;0;1;0;0;0;0;0;1;0;0;1;0;0;0;2;0;1;1;0;1;0;0;1;0;1;0;0;1;0;0;0;0;0;0;0;0;0;0;0;0;0;0;0;1;0;0;2;2;0;0;0;0;0;0;1;0;0;0;0;2;0;0;0;0;0;0;0;0;1;1
BHLHA15_M00224_1.94d.bed	0.10416666666666667	5	48	26817	2;1;1;0;0;0;0;1;0;0;0;1;0;0;0;0;0;0;0;1;0;2;1;0;0;0;1;0;1;1;1;0;0;0;0;0;1;1;0;0;0;0;2;0;0;0;0;0;1;1;1;2;0;0;2;0;0;0;0;0;0;0;1;0;0;0;0;0;0;0;0;1;0;1;0;0;0;0;0;0;2;0;0;0;0;0;0;0;0;0;0;0;0;0;0;0;0;1;0;0;0;0;0;0;0;0;0;1;0;0;1;0;0;0;1;0;0;1;0;0;0;1;1;0;1;0;1;0;0;0;1;0;0;1;0;0;1;0;0;0;1;0;0;0;1;0;1;0;1;1
ZFP90_ZFP90.RCADE.bed	0.104	13	125	46705	1;5;0;3;2;1;0;1;4;1;0;1;1;1;0;3;2;2;1;2;0;0;0;0;0;0;1;1;1;1;0;0;0;1;0;1;0;1;0;1;0;0;0;0;2;0;0;1;1;1;1;2;0;2;3;2;1;1;0;2;2;1;1;1;0;1;1;0;1;0;0;0;1;1;0;0;3;0;1;1;1;2;1;0;1;0;1;2;0;0;0;0;0;0;2;1;1;0;1;0;0;1;0;1;0;1;0;2;0;2;1;0;1;0;2;0;0;1;0;1;0;1;0;0;0;1;1;1;1;1;0;1;1;0;0;0;0;2;0;3;1;2;2;3;2;0;0;0;0;2
MEF2A_M05890_1.94d.bed	0.1038961038961039	8	77	28149	1;1;1;0;0;0;2;0;0;0;1;1;0;0;0;4;1;3;1;2;0;2;0;0;2;0;0;1;1;1;2;0;0;1;0;0;1;2;0;0;0;0;0;0;0;0;0;0;1;2;0;0;0;0;1;1;1;1;0;1;0;0;1;1;0;0;1;0;0;0;0;0;0;0;2;1;0;2;0;1;0;0;0;1;0;0;0;0;1;1;0;2;0;0;0;1;0;1;1;0;0;0;0;0;0;0;0;0;0;0;1;0;0;0;0;0;0;2;0;1;0;0;4;0;1;1;0;0;1;0;0;0;0;0;0;1;1;0;0;0;1;1;0;0;2;0;1;0;1;1
GFI1_M08721_1.94d.bed	0.10384615384615385	27	260	42890	3;1;1;6;0;1;3;1;1;3;0;3;2;2;1;2;1;2;1;3;2;1;3;1;0;3;2;3;3;3;2;5;3;2;2;3;2;2;1;2;2;4;1;0;2;1;2;2;1;3;5;4;2;1;1;1;0;0;1;1;1;0;1;0;0;2;1;1;0;3;2;5;2;1;1;1;1;0;1;2;1;2;2;2;0;2;0;2;2;2;2;2;2;0;0;2;0;0;1;1;1;1;1;3;4;1;5;0;0;0;3;1;4;0;4;1;5;3;1;2;3;3;4;0;1;2;3;2;0;2;0;3;2;1;1;0;1;2;2;1;2;3;1;1;2;1;2;3;4;1
NEUROD2_M05927_1.94d.bed	0.10344827586206896	3	29	22365	2;0;0;0;0;0;0;0;0;0;2;0;0;0;0;0;0;0;0;0;0;0;0;0;0;0;0;0;2;0;0;0;0;4;0;0;0;0;0;0;0;0;0;0;0;0;0;0;0;0;0;0;0;0;2;2;0;0;0;0;0;0;0;0;0;0;0;0;0;0;0;0;0;0;0;0;0;0;0;0;0;0;0;2;0;0;0;0;0;0;0;0;0;0;0;0;0;0;0;2;0;0;2;0;0;0;0;0;0;0;0;0;0;0;0;0;0;0;0;4;0;0;0;0;0;0;0;0;0;0;0;0;0;0;0;0;0;0;0;2;0;0;0;0;0;0;0;0;0;2
ATOH7_M00242_1.94d.bed	0.10344827586206896	3	29	22365	2;0;0;0;0;0;0;0;0;0;2;0;0;0;0;0;0;0;0;0;0;0;0;0;0;0;0;0;2;0;0;0;0;4;0;0;0;0;0;0;0;0;0;0;0;0;0;0;0;0;0;0;0;0;2;2;0;0;0;0;0;0;0;0;0;0;0;0;0;0;0;0;0;0;0;0;0;0;0;0;0;0;0;2;0;0;0;0;0;0;0;0;0;0;0;0;0;0;0;2;0;0;2;0;0;0;0;0;0;0;0;0;0;0;0;0;0;0;0;4;0;0;0;0;0;0;0;0;0;0;0;0;0;0;0;0;0;0;0;2;0;0;0;0;0;0;0;0;0;2
ATOH1_M09462_1.94d.bed	0.10344827586206896	3	29	22365	2;0;0;0;0;0;0;0;0;0;2;0;0;0;0;0;0;0;0;0;0;0;0;0;0;0;0;0;2;0;0;0;0;4;0;0;0;0;0;0;0;0;0;0;0;0;0;0;0;0;0;0;0;0;2;2;0;0;0;0;0;0;0;0;0;0;0;0;0;0;0;0;0;0;0;0;0;0;0;0;0;0;0;2;0;0;0;0;0;0;0;0;0;0;0;0;0;0;0;2;0;0;2;0;0;0;0;0;0;0;0;0;0;0;0;0;0;0;0;4;0;0;0;0;0;0;0;0;0;0;0;0;0;0;0;0;0;0;0;2;0;0;0;0;0;0;0;0;0;2
ZNF423_M04652_1.94d.bed	0.1033210332103321	28	271	34632	2;0;2;0;0;1;1;1;2;1;0;0;2;0;3;1;2;4;0;3;1;2;0;2;0;1;3;0;0;3;3;3;1;1;3;1;3;1;1;0;3;1;4;2;0;0;2;1;1;3;0;5;0;3;2;1;4;0;1;3;1;3;3;1;1;3;4;0;0;1;3;0;5;0;2;5;2;1;0;1;4;0;3;5;1;2;4;4;2;5;4;0;3;0;0;2;2;0;1;3;6;0;0;2;1;1;1;2;4;3;2;2;4;0;3;1;2;3;2;0;0;4;4;0;0;3;3;2;3;3;4;3;0;3;2;1;1;5;1;1;3;1;0;1;2;1;3;3;1;2
HOXA10_M09614_1.94d.bed	0.10294117647058823	7	68	29883	2;0;0;1;2;0;0;0;0;1;1;1;1;0;0;1;0;1;0;0;0;0;0;1;1;0;0;2;0;1;1;1;1;0;1;0;1;0;0;0;1;0;1;0;1;0;1;0;0;0;0;0;0;0;2;0;1;0;0;0;1;0;0;0;0;1;0;0;1;0;0;1;0;0;0;1;0;0;0;0;2;1;0;0;0;0;0;0;1;0;0;0;0;0;1;0;1;0;1;1;1;0;1;0;1;0;0;1;0;1;0;2;1;4;1;0;0;0;0;0;0;0;1;0;1;1;0;1;0;0;0;0;0;1;0;0;0;1;0;0;0;1;0;0;0;2;0;1;2;1
ZNF562_ZNF562.MEME.bed	0.10256410256410256	12	117	31928	3;1;1;1;0;0;1;1;1;2;1;0;1;0;1;0;1;0;1;3;0;1;0;0;0;1;0;0;0;0;0;0;0;3;1;0;2;0;1;1;0;2;0;1;2;1;1;1;1;0;1;1;2;1;0;1;0;2;1;1;1;0;0;0;1;1;0;0;0;1;2;0;0;0;1;1;0;2;0;1;1;1;2;0;0;1;1;1;0;2;1;1;0;1;0;2;0;0;1;2;2;0;0;0;0;0;1;0;1;2;2;1;1;0;0;2;1;0;2;1;0;1;0;0;1;1;2;2;0;1;1;1;1;0;1;0;0;4;1;0;0;0;2;0;1;0;1;0;0;3
NKX2-1_M08973_1.94d.bed	0.1016949152542373	6	59	23151	2;0;0;0;1;1;1;1;0;0;0;2;1;0;0;0;0;1;0;1;0;0;1;0;0;1;1;0;0;1;1;1;3;1;0;0;0;0;0;1;0;0;1;0;1;0;0;0;1;0;0;0;0;0;1;0;0;0;0;1;0;1;0;0;0;2;0;1;0;0;0;0;0;1;0;0;0;0;2;1;0;1;0;0;0;1;0;1;0;0;1;0;0;0;1;0;0;0;0;0;0;1;0;1;0;0;0;0;1;0;1;0;1;1;0;0;0;2;0;0;1;1;0;0;1;0;0;0;1;0;0;0;1;0;0;1;0;0;1;0;0;0;0;0;1;0;0;1;0;1
NR3C2_M05959_1.94d.bed	0.1016949152542373	12	118	29276	2;1;2;0;0;0;1;2;0;2;2;0;0;0;2;0;0;2;0;0;3;4;0;1;0;3;0;0;2;2;0;0;0;0;0;3;0;0;2;0;1;0;0;1;0;0;0;0;0;0;1;0;0;0;0;2;1;0;0;2;0;1;0;2;0;2;0;0;1;0;0;2;0;0;2;1;2;0;0;0;2;2;0;1;0;1;0;0;0;1;2;0;2;2;0;0;4;2;0;0;3;0;0;2;0;1;1;4;0;0;0;2;2;2;0;0;0;0;0;4;0;0;0;2;0;0;1;2;0;0;0;1;0;1;2;0;0;0;1;2;0;0;0;2;0;0;0;2;0;4
NKX2-1_M08974_1.94d.bed	0.1016949152542373	6	59	23151	2;0;0;0;1;1;1;1;0;0;0;2;1;0;0;0;0;1;0;1;0;0;1;0;0;1;1;0;0;1;1;1;3;1;0;0;0;0;0;1;0;0;1;0;1;0;0;0;1;0;0;0;0;0;1;0;0;0;0;1;0;1;0;0;0;2;0;1;0;0;0;0;0;1;0;0;0;0;2;1;0;1;0;0;0;1;0;1;0;0;1;0;0;0;1;0;0;0;0;0;0;1;0;1;0;0;0;0;1;0;1;0;1;1;0;0;0;2;0;0;1;1;0;0;1;0;0;0;1;0;0;0;1;0;0;1;0;0;1;0;0;0;0;0;1;0;0;1;0;1
ZIK1_ZIK1.RCADE.bed	0.10149253731343283	34	335	62196	6;0;2;2;1;1;1;1;2;3;2;2;1;1;5;4;1;2;4;2;2;1;2;2;5;1;3;1;2;6;3;2;0;0;4;4;4;2;4;2;2;5;3;0;2;4;4;3;1;2;3;0;5;2;1;4;0;3;4;2;1;3;4;1;3;1;2;0;2;2;4;2;2;3;0;1;2;4;4;2;1;2;2;2;1;4;2;2;2;3;3;0;3;2;2;2;3;0;3;1;0;1;3;2;0;2;6;2;1;3;3;2;0;3;3;2;3;0;2;3;0;1;0;3;1;1;1;4;7;3;7;2;1;3;3;1;2;2;1;3;4;2;0;1;1;2;1;4;2;4
ZNF324_ZNF324A.RCADE.bed	0.10140845070422536	36	355	83630	2;2;1;3;1;3;1;4;3;2;5;1;3;2;3;2;1;1;4;1;2;3;2;3;4;3;1;3;0;1;3;2;4;1;1;0;2;1;5;1;4;3;3;2;4;3;4;3;1;3;1;3;3;3;2;2;3;4;6;2;1;1;1;1;4;4;2;5;2;2;0;3;1;1;2;1;2;3;4;2;4;0;4;2;2;3;2;3;4;1;3;0;1;2;1;3;2;3;1;2;1;2;3;2;5;2;3;3;1;3;4;0;3;6;6;3;3;0;1;3;3;3;1;2;2;2;0;4;2;1;1;1;4;2;2;1;3;2;0;1;3;3;3;3;4;4;2;4;3;3
ZFP82_M10394_1.94d.bed	0.10126582278481013	16	158	64360	4;1;1;1;1;2;0;1;0;0;4;2;3;2;1;1;2;1;2;0;1;0;2;0;1;3;2;0;3;0;2;2;1;1;1;1;0;3;1;0;2;0;0;2;0;1;0;0;2;1;2;0;1;1;0;0;1;0;0;0;0;1;1;1;0;1;0;0;1;0;0;2;2;0;1;2;0;2;2;2;1;0;0;0;1;0;2;0;1;2;1;0;0;0;0;1;0;0;2;0;0;0;3;1;1;2;0;2;0;2;0;1;1;3;1;1;1;1;2;3;0;1;2;1;2;3;3;4;0;1;0;3;0;4;0;0;2;0;2;0;1;1;1;0;0;2;1;1;1;1
SNAI2_M09147_1.94d.bed	0.10101010101010101	10	99	28715	1;0;3;1;0;1;0;0;1;0;1;0;1;0;0;2;0;0;0;3;0;1;1;1;1;0;0;1;0;0;0;2;0;1;0;0;0;0;1;2;0;0;0;2;2;1;2;0;2;0;1;1;0;0;1;2;1;0;2;1;0;0;0;0;0;1;1;1;0;0;1;1;1;0;0;2;1;0;1;0;0;1;0;1;0;1;2;1;0;3;0;0;0;0;0;0;0;0;0;1;0;0;2;1;0;0;0;0;0;0;0;0;1;2;1;0;1;1;1;0;0;0;0;2;0;1;1;0;0;1;1;1;1;0;2;1;1;0;0;1;0;0;0;2;0;4;1;1;0;4
ZNF774_M10380_1.94d.bed	0.1008886313145948	2089	20706	1574270	131;140;120;145;143;140;130;148;174;132;151;131;129;158;173;132;109;124;135;121;141;118;127;129;154;117;148;133;137;160;154;125;134;174;155;125;127;142;142;175;144;143;174;153;187;139;152;116;154;157;156;118;125;154;181;152;145;143;136;112;146;129;130;124;124;159;156;136;151;144;121;112;100;112;119;133;117;133;132;148;121;178;165;163;153;121;123;149;126;156;140;137;155;114;129;147;159;174;150;159…
PKNOX2_M05997_1.94d.bed	0.10062893081761007	16	159	36002	3;2;0;0;1;5;3;4;2;2;1;1;2;1;1;0;2;0;1;1;1;0;1;3;1;0;3;0;0;0;2;2;0;0;2;6;1;2;0;1;4;3;2;0;0;0;1;0;2;1;1;1;0;0;1;2;1;0;1;2;0;0;0;0;2;2;1;2;2;0;0;0;1;0;4;0;0;0;2;1;0;2;1;0;1;1;0;0;0;0;1;0;0;0;1;1;2;0;0;0;1;1;0;2;0;0;2;2;5;3;0;0;2;1;0;0;0;1;0;3;0;1;4;2;0;0;0;1;3;5;0;1;1;0;2;0;2;0;0;1;0;0;1;1;1;0;1;0;0;2
ZNF85_ZNF85.RCADE.bed	0.10025062656641603	40	399	60604	6;4;3;3;3;1;3;5;2;4;7;3;2;2;4;3;2;1;1;4;3;2;0;4;4;0;1;1;4;3;2;2;4;0;3;2;3;6;1;2;2;1;5;2;3;1;4;2;3;3;4;7;3;2;1;2;2;3;1;1;4;5;1;1;0;2;1;2;2;4;2;5;2;0;5;3;2;1;1;1;3;4;2;3;1;1;0;8;1;3;3;2;0;3;1;2;2;1;3;2;4;3;3;1;3;4;5;2;3;6;5;5;3;2;1;5;4;5;1;1;4;0;2;4;1;1;1;1;1;3;4;2;5;3;2;4;5;3;3;2;2;5;3;2;2;1;5;4;3;3
ZNF740_M09391_1.94d.bed	0.10002410219329959	415	4149	151255	15;21;23;42;18;16;32;17;18;20;15;15;27;17;22;21;27;18;39;12;22;24;18;18;11;21;23;21;34;26;23;29;15;51;17;25;27;39;38;49;46;25;35;31;24;42;39;22;42;59;40;48;32;22;28;45;20;45;38;18;42;32;42;27;48;57;51;44;56;23;17;11;15;20;32;25;23;11;29;26;43;26;30;35;24;28;29;33;35;23;47;9;43;38;58;21;29;35;43;21;42;32;26;51;25;30;22;36;44;34;34;30;19;24;22;29;25;19;37;41;17;21;32;29;30;15;29;27;21;30;16;12;38;1…
ZNF337_ZNF337.RCADE.bed	0.1	7	70	33261	1;1;0;2;0;1;0;0;0;2;0;0;1;0;0;1;3;0;0;0;0;1;0;0;0;0;1;2;1;0;0;1;0;0;0;1;3;0;0;0;0;0;1;2;0;0;0;0;0;0;1;1;0;1;1;0;0;0;0;1;1;0;0;0;0;1;1;1;1;0;0;0;1;1;0;0;0;0;0;0;0;2;0;0;1;0;0;0;1;0;0;0;0;0;0;0;0;0;0;0;1;0;1;2;1;1;1;0;0;0;0;0;0;0;0;1;0;0;0;0;1;0;0;0;0;1;1;0;2;1;0;1;0;0;0;1;0;0;1;0;2;2;1;0;2;1;1;1;0;1
IRX1_M08849_1.94d.bed	0.1	3	30	29104	2;1;0;0;0;0;0;0;0;2;0;0;0;0;0;2;0;0;0;0;0;0;0;0;0;0;0;0;0;0;0;0;0;0;0;0;0;0;0;0;0;0;0;0;0;0;0;0;0;0;0;0;2;0;0;2;0;0;0;0;0;0;0;0;0;2;0;0;0;0;0;0;0;0;0;0;0;0;0;0;0;0;0;0;0;0;2;0;0;0;0;2;0;0;0;0;0;0;0;0;0;0;0;0;0;0;0;0;0;0;0;0;0;0;0;0;0;1;0;0;0;0;0;0;0;0;0;0;0;2;0;4;0;0;0;0;0;0;0;0;0;0;0;0;2;0;0;0;2;1
HOXC13_M05829_1.94d.bed	0.1	1	10	16753	1;0;0;0;0;0;0;0;0;0;0;0;0;0;0;0;0;0;0;1;1;0;0;0;0;0;0;0;0;0;0;0;1;0;0;0;0;0;0;0;0;0;0;0;0;0;0;0;0;0;0;0;0;0;0;0;0;0;0;0;0;0;0;0;0;0;0;0;0;0;0;0;0;0;0;0;0;0;0;0;0;0;0;0;0;0;0;0;0;0;0;0;0;0;0;0;0;1;0;0;0;0;0;0;0;0;0;0;0;0;0;0;0;0;0;0;0;0;0;0;0;1;0;0;1;0;0;0;0;0;0;0;0;0;0;0;0;0;0;0;0;0;0;0;0;1;0;0;0;1
HOXD13_M05837_1.94d.bed	0.1	1	10	16753	1;0;0;0;0;0;0;0;0;0;0;0;0;0;0;0;0;0;0;1;1;0;0;0;0;0;0;0;0;0;0;0;1;0;0;0;0;0;0;0;0;0;0;0;0;0;0;0;0;0;0;0;0;0;0;0;0;0;0;0;0;0;0;0;0;0;0;0;0;0;0;0;0;0;0;0;0;0;0;0;0;0;0;0;0;0;0;0;0;0;0;0;0;0;0;0;0;1;0;0;0;0;0;0;0;0;0;0;0;0;0;0;0;0;0;0;0;0;0;0;0;1;0;0;1;0;0;0;0;0;0;0;0;0;0;0;0;0;0;0;0;0;0;0;0;1;0;0;0;1
DRGX_M05623_1.94d.bed	0.1	2	20	21475	1;1;0;1;0;0;1;0;0;0;1;0;0;0;0;2;0;0;0;0;0;0;0;0;0;0;0;1;0;0;0;0;0;0;0;0;0;1;0;0;0;0;0;0;0;0;0;0;0;0;0;0;0;0;0;0;0;0;0;0;0;0;0;0;0;0;0;0;1;0;0;0;0;0;0;0;0;0;0;0;0;0;0;0;0;0;0;1;0;0;0;0;0;0;0;0;0;0;0;0;0;0;0;0;0;0;0;0;0;0;2;0;0;0;0;2;0;0;0;0;0;0;0;0;0;0;0;0;0;0;0;1;0;0;0;0;0;0;0;0;0;0;0;0;0;1;0;0;0;2
TGIF1_M09251_1.94d.bed	0.1	15	150	34804	6;2;2;2;0;0;4;2;2;2;0;0;0;0;2;0;0;0;2;2;3;1;0;0;2;0;2;2;0;0;0;0;4;0;2;0;4;0;2;0;2;1;6;0;0;0;0;0;4;2;0;0;0;4;2;2;0;0;0;0;2;0;0;0;4;2;0;2;0;0;0;0;0;2;2;0;0;0;2;2;0;4;0;0;0;0;0;1;2;0;0;0;1;0;0;0;4;0;0;2;0;0;0;2;0;0;2;2;6;2;0;0;0;0;0;0;1;0;0;2;2;2;4;2;0;0;2;0;6;2;0;0;0;0;0;0;0;0;0;0;0;0;0;0;0;2;1;0;2;2
SOX7_M06111_1.94d.bed	0.1	9	90	30787	2;1;0;0;1;1;1;0;1;1;0;0;1;1;1;0;0;0;2;2;1;1;0;0;0;0;0;1;0;2;0;3;0;1;0;0;0;1;1;0;1;1;1;1;0;2;1;0;0;3;0;0;1;1;1;0;0;0;0;1;0;1;1;0;1;1;0;1;1;0;0;1;0;0;0;0;0;0;0;1;3;1;0;0;0;0;2;0;1;1;1;0;0;0;0;0;1;0;0;0;0;0;1;1;1;1;0;0;2;0;0;1;0;1;0;0;0;0;3;0;1;3;1;0;0;1;0;0;0;1;0;2;0;0;0;2;1;2;0;1;0;0;0;2;0;0;1;0;1;1
FOXL2_M08689_1.94d.bed	0.1	2	20	17597	1;0;0;0;0;0;1;0;1;0;0;0;0;0;0;0;0;0;0;0;1;0;0;0;0;0;0;0;0;0;0;1;0;0;0;0;0;0;0;0;2;0;1;0;0;0;0;0;0;0;0;0;0;0;0;1;0;0;0;0;0;0;0;0;0;0;0;0;0;0;0;0;0;0;0;0;0;0;0;0;0;0;0;0;0;0;1;0;0;0;0;0;0;0;0;0;0;0;2;0;1;0;0;0;0;0;1;0;0;1;0;0;0;0;0;0;0;0;0;0;0;0;0;0;0;0;0;0;0;0;0;0;0;0;0;1;0;0;0;0;0;0;0;1;0;1;0;0;0;1
CLOCK_M05596_1.94d.bed	0.1	3	30	18743	1;0;0;0;1;0;0;0;0;0;0;0;0;1;0;0;1;0;0;0;0;1;1;0;0;0;1;0;0;0;0;0;1;1;1;0;0;0;0;0;0;0;0;0;0;0;0;0;0;0;1;0;0;0;1;0;0;0;0;0;0;0;1;0;0;0;0;1;1;1;0;0;0;0;0;0;0;0;0;0;0;0;0;0;1;0;0;0;0;1;0;0;0;0;0;1;0;0;2;0;0;0;0;1;0;0;0;0;0;1;0;0;1;1;0;0;0;0;1;0;0;0;0;0;0;0;0;0;0;0;0;0;0;0;0;0;1;0;0;0;0;0;0;1;0;0;0;0;0;1
ZNF596_M10405_1.94d.bed	0.09966141616369792	677	6793	576689	52;42;34;34;44;55;30;38;41;41;48;47;38;34;36;37;26;24;26;37;30;22;44;42;30;38;55;43;31;36;41;39;49;33;60;45;40;33;48;37;44;46;42;52;77;68;81;66;40;48;69;58;61;83;74;78;79;57;39;62;62;61;39;44;48;59;53;46;59;44;47;31;27;42;24;44;37;32;46;57;55;56;46;40;74;54;51;43;42;57;41;55;52;55;42;64;51;47;44;42;53;39;42;62;59;59;48;58;32;53;50;37;20;26;56;42;30;66;61;49;46;49;43;44;45;52;22;41;49;26;37;33;51;…
ZNF799_ZNF799.RCADE.bed	0.09956709956709957	23	231	40285	3;3;1;1;2;1;1;1;4;0;2;5;1;1;2;2;1;2;2;2;2;3;3;2;4;0;1;2;1;3;1;4;1;2;1;1;3;3;1;1;1;2;0;2;2;0;3;3;0;1;1;2;2;1;1;0;2;1;1;1;2;2;1;1;2;3;1;3;5;0;2;0;0;1;3;1;1;0;3;0;1;1;1;0;2;0;2;0;1;2;0;2;0;3;2;0;2;0;4;1;3;2;2;2;0;2;0;3;2;0;0;0;2;3;3;1;1;2;1;1;1;2;2;2;2;1;1;1;3;2;2;0;0;1;0;2;1;2;0;1;0;1;4;2;0;1;2;1;2;4
ZNF197_ZNF197.RCADE.bed	0.09945750452079566	55	553	71890	8;2;4;6;1;5;3;2;3;3;4;6;0;6;2;6;4;2;3;5;2;1;2;3;4;3;3;4;6;4;8;3;4;6;5;1;3;3;0;1;4;5;5;0;3;4;3;5;5;6;6;2;10;5;8;4;5;2;6;1;4;2;5;6;2;4;6;8;11;0;3;3;3;1;5;7;1;1;3;0;4;3;3;7;3;4;8;2;5;3;4;6;3;3;5;3;3;6;2;2;2;3;2;5;4;1;4;3;2;2;7;2;1;1;6;3;4;3;4;6;1;6;4;5;2;1;4;4;7;5;0;3;2;1;4;4;5;3;6;7;2;2;2;4;5;0;2;3;4;5
ZNF620_ZNF620.RCADE.bed	0.09836065573770492	18	183	70784	2;2;0;4;2;1;1;0;2;1;3;1;2;2;1;0;1;2;5;2;0;0;1;1;1;0;2;0;1;0;1;3;0;0;2;1;1;1;4;1;3;0;0;0;0;3;2;1;2;1;2;0;1;0;0;1;0;0;3;0;1;2;1;0;1;0;1;0;5;1;1;2;0;1;2;0;0;0;0;1;2;1;0;1;1;2;2;0;3;1;0;0;0;0;2;1;2;1;1;2;1;6;3;1;2;2;2;3;1;1;1;1;0;1;1;3;2;3;2;1;0;1;2;1;0;1;0;1;0;0;1;2;0;2;2;4;2;0;0;1;1;1;0;1;0;0;2;0;4;2
TCF7L1_M06178_1.94d.bed	0.09815950920245399	16	163	36881	2;1;0;1;1;0;0;0;1;1;0;1;0;2;1;1;2;0;2;0;2;0;2;0;0;1;2;1;0;0;0;0;1;2;3;0;1;1;1;1;1;0;1;1;2;1;0;0;1;0;1;0;1;1;0;4;0;1;1;0;0;3;1;2;1;2;0;1;1;0;1;0;0;0;3;0;2;1;2;0;0;2;2;3;0;4;3;1;0;0;1;5;2;1;3;1;2;1;0;1;2;2;5;2;2;0;1;1;2;0;0;2;2;1;0;0;2;2;0;1;0;1;1;0;2;2;3;0;1;0;1;1;1;1;2;3;2;0;0;0;1;3;0;2;1;0;0;1;2;2
ZFP28_M10402_1.94d.bed	0.09813084112149532	84	856	140087	13;6;6;8;4;11;7;6;2;2;9;4;7;4;10;6;3;7;8;2;10;7;5;11;4;6;6;7;4;7;2;8;2;7;3;6;5;3;3;10;7;7;8;5;8;11;5;7;4;9;7;7;3;5;9;6;3;5;4;12;1;1;6;1;4;2;4;5;4;5;3;9;9;2;4;1;7;7;1;5;4;8;5;4;2;8;8;8;9;7;11;4;4;4;2;9;2;5;8;5;6;6;3;4;1;13;7;5;3;7;11;6;3;7;4;7;5;1;2;5;7;7;9;2;2;4;3;6;4;6;4;8;8;4;6;6;9;8;10;6;6;7;7;4;8;3;9;7;3;5
ZNF8_M10347_1.94d.bed	0.09803921568627451	5	51	20307	1;1;1;0;0;0;0;1;2;0;0;0;0;2;0;0;1;0;0;0;0;0;0;1;0;0;0;0;1;1;0;0;0;0;0;0;0;0;0;1;0;0;0;0;0;1;1;0;0;0;0;0;1;0;0;1;0;1;0;0;0;0;0;0;0;2;0;0;0;0;0;0;0;0;1;0;0;1;0;1;0;0;0;1;0;1;0;0;0;0;0;0;0;0;1;2;1;2;0;1;0;0;0;1;1;0;1;1;0;1;1;1;0;0;0;1;0;0;0;0;0;0;0;0;0;1;0;1;0;0;0;1;0;1;0;0;1;0;0;3;0;0;0;0;0;0;0;0;0;2
ZNF440_ZNF440.RCADE.bed	0.09803921568627451	15	153	39662	3;1;3;1;0;0;0;0;1;0;1;1;0;1;0;0;2;1;0;1;1;0;1;2;0;2;1;3;0;2;3;2;1;0;0;2;2;0;0;0;1;1;1;2;0;0;2;2;1;2;2;0;0;3;1;1;3;0;0;0;1;1;4;1;2;1;0;2;1;2;0;2;1;0;1;1;2;0;1;1;0;1;0;1;0;4;3;1;2;0;1;0;1;1;1;0;3;5;0;1;0;3;0;1;1;0;2;0;2;0;0;1;2;0;0;3;1;1;0;2;2;1;0;0;2;0;0;0;1;0;2;1;1;1;1;0;0;1;0;0;2;0;0;0;0;1;2;2;3;1
ZNF219_M06854_1.94d.bed	0.09795057263411694	325	3318	231062	19;27;18;16;20;12;21;25;19;20;15;16;22;19;27;23;29;24;20;21;23;25;22;24;24;25;23;30;27;22;17;27;28;34;21;14;21;28;29;36;18;22;35;30;24;35;21;17;24;34;28;26;15;23;21;36;22;23;22;18;21;24;27;21;27;37;28;33;33;18;21;12;24;23;21;18;18;15;16;22;18;23;21;22;25;25;30;18;18;23;29;17;29;25;27;20;20;15;30;27;25;25;17;32;17;15;16;23;28;25;24;19;19;12;20;22;22;10;22;25;24;25;18;22;20;15;22;24;23;24;16;20;23;…
GLI4_M10337_1.94d.bed	0.09772727272727273	43	440	47231	4;4;5;1;4;3;2;0;4;1;7;4;4;3;4;1;7;0;6;1;1;5;2;4;1;1;3;1;4;4;1;3;4;3;0;3;1;6;0;1;5;4;3;3;3;2;3;1;2;4;2;8;4;2;5;5;2;4;2;5;5;0;1;3;9;4;3;3;4;2;6;1;2;4;1;2;3;2;5;0;1;1;7;1;4;4;3;9;5;4;5;3;5;5;5;6;4;0;3;4;7;5;1;2;1;2;3;1;3;1;3;3;2;1;3;3;0;4;0;2;1;2;1;2;2;1;3;1;3;1;2;0;2;2;7;3;1;3;6;1;3;0;4;2;3;4;5;2;1;3
ZNF821_M09405_1.94d.bed	0.09767441860465116	42	430	48622	5;3;3;1;3;1;1;1;3;0;5;2;5;4;4;3;7;6;5;3;4;7;2;1;3;3;0;6;4;3;7;1;3;3;5;6;4;2;2;2;2;3;6;2;6;4;2;3;10;6;6;2;0;4;8;3;3;2;1;2;1;2;4;2;3;3;6;2;4;2;1;3;4;3;1;2;2;6;4;2;1;1;3;2;2;5;1;3;1;1;7;3;1;3;5;1;2;1;0;1;7;3;1;1;6;3;2;3;5;1;5;5;2;3;2;3;0;1;3;1;2;4;1;1;2;5;2;4;0;0;2;2;2;2;1;1;0;0;4;2;5;2;2;2;5;1;0;0;5;4
ZFP69_ZFP69.RCADE.bed	0.09745762711864407	23	236	45202	1;0;0;1;1;1;3;2;2;4;2;2;1;1;3;0;1;1;1;2;0;2;1;0;0;2;1;2;2;2;0;0;0;1;4;2;1;2;1;2;3;2;0;1;3;4;2;3;2;0;1;0;1;0;4;0;2;0;0;1;0;2;2;1;0;1;1;2;1;2;0;2;1;1;1;2;0;0;1;1;4;2;2;1;0;1;3;1;3;1;0;1;4;2;1;1;0;1;2;1;2;2;3;2;3;3;3;4;1;2;1;2;2;2;0;1;1;6;1;1;2;2;1;4;3;2;3;0;3;0;2;4;2;0;1;4;1;2;2;1;0;1;1;1;1;2;2;4;3;4
ZNF81_ZNF81.RCADE.bed	0.09701492537313433	13	134	33153	2;0;0;1;2;2;2;4;4;3;1;1;0;2;0;0;1;1;1;3;3;1;2;0;1;0;0;0;1;0;0;0;1;1;2;0;2;0;1;2;0;0;2;0;0;0;0;0;0;1;0;1;0;1;0;2;1;0;0;1;1;1;0;2;1;2;0;2;0;1;1;0;0;1;1;3;1;1;1;0;0;1;0;1;0;0;0;1;0;1;2;0;1;1;0;0;1;0;1;0;2;0;0;0;0;1;1;1;1;1;0;0;3;5;1;1;1;1;0;0;1;1;1;0;1;0;1;0;0;1;3;0;0;0;4;1;0;1;1;2;0;0;3;0;0;3;1;0;2;2
PRDM4_M06025_1.94d.bed	0.09693877551020408	19	196	35005	4;1;2;1;0;1;3;1;1;0;1;1;1;1;0;0;4;0;1;2;2;0;0;2;0;0;0;4;3;5;1;4;0;3;1;0;4;2;1;2;2;2;0;1;2;0;0;2;1;1;0;4;2;1;6;0;8;1;1;1;0;0;1;2;1;1;1;3;1;1;0;2;2;0;0;2;1;1;1;0;1;0;2;2;1;3;2;0;1;4;0;3;2;2;3;2;2;2;2;2;0;1;1;2;2;0;2;1;0;1;1;2;1;1;2;0;1;1;0;0;0;0;0;0;1;1;2;0;1;1;0;1;0;0;1;0;1;5;1;1;0;2;1;0;0;0;0;0;2;5
TBX2_M09209_1.94d.bed	0.09644670050761421	19	197	36123	2;1;1;0;0;2;0;4;4;1;1;2;1;1;0;1;0;1;0;2;2;2;3;2;2;3;2;1;1;1;2;2;1;1;0;0;2;1;2;0;1;1;0;0;2;1;1;1;1;4;1;2;1;1;4;1;1;1;0;0;1;2;0;1;1;1;2;1;2;0;0;0;5;0;1;1;0;2;1;2;1;1;1;1;3;2;0;0;1;1;2;0;3;0;1;2;1;0;0;2;1;1;1;2;1;0;0;1;1;1;0;0;4;1;0;2;1;2;0;2;1;1;2;1;1;0;2;1;2;2;2;2;2;2;2;1;2;1;3;2;1;1;3;4;1;2;1;3;0;4
SNAI1_M09141_1.94d.bed	0.0963855421686747	40	415	53998	2;4;1;2;2;1;1;6;1;3;4;3;1;5;5;4;4;6;6;3;2;0;4;1;1;0;4;3;3;5;6;4;4;3;1;3;1;1;4;4;4;4;2;4;4;3;5;1;1;5;0;1;1;0;2;1;3;5;6;0;2;1;2;4;1;7;2;4;4;1;1;2;2;5;6;1;1;1;2;3;2;1;6;4;1;4;0;0;2;5;0;4;3;4;3;2;2;3;0;3;2;2;4;2;4;6;3;1;2;2;3;1;2;2;0;1;1;6;4;5;2;1;3;3;3;2;3;3;3;1;3;1;1;1;6;4;2;2;4;3;2;2;4;0;8;2;7;5;6;3
ZNF121_M10357_1.94d.bed	0.0962013407032812	1636	17006	1433566	143;127;127;120;128;116;135;133;131;118;117;118;125;116;123;132;132;129;133;147;133;126;127;128;110;142;146;123;107;134;106;119;122;133;147;120;110;104;122;107;140;118;97;98;112;100;99;123;120;114;98;106;104;109;78;122;101;98;101;94;86;106;100;118;110;111;97;83;105;101;104;108;99;112;96;109;81;98;110;95;111;111;109;120;76;100;95;97;103;108;79;101;74;99;107;83;106;99;113;110;142;96;106;109;103;111…
LCOR_M02074_1.94d.bed	0.0958904109589041	7	73	24047	1;0;1;1;0;1;1;0;0;1;0;0;0;0;0;1;0;0;0;1;0;1;1;0;0;0;1;1;0;0;1;0;1;0;1;0;0;0;0;0;1;1;2;1;1;0;1;0;0;1;1;2;0;2;0;0;2;0;1;0;1;0;1;1;2;0;1;0;1;0;0;1;0;1;0;0;0;1;1;0;1;0;0;1;0;0;0;2;1;1;0;1;0;0;0;0;0;0;0;0;0;0;0;0;0;1;0;0;1;0;0;0;0;1;0;0;0;0;0;1;1;2;1;1;1;0;0;0;0;0;0;0;2;0;1;1;1;0;1;0;0;0;2;0;0;2;1;0;0;2
NR6A1_M09009_1.94d.bed	0.09578544061302682	25	261	42550	2;1;1;2;3;1;0;2;2;1;2;1;1;2;2;1;2;3;1;1;2;0;0;4;2;4;0;2;2;2;3;3;1;0;2;2;1;0;1;1;2;2;3;0;2;2;0;0;3;0;2;1;3;3;3;0;4;1;2;3;1;0;1;1;4;1;1;2;3;2;1;3;3;1;0;1;1;4;0;0;0;2;2;4;1;5;0;0;4;4;4;2;3;2;2;1;1;1;2;2;2;1;2;3;4;1;1;1;2;4;3;2;0;1;0;3;0;1;0;0;1;1;0;2;3;3;4;3;1;4;2;0;1;4;2;1;2;7;1;0;2;2;2;1;0;3;1;1;2;2
ARID5A_M00146_1.94d.bed	0.09523809523809523	2	21	17114	1;0;0;0;0;0;0;2;0;1;1;0;0;0;0;0;0;0;0;0;0;0;0;0;0;0;0;0;0;0;0;0;0;0;0;0;0;0;0;0;0;0;0;0;0;0;0;0;0;0;2;0;0;0;0;0;0;1;0;0;0;0;0;0;0;0;0;0;1;0;0;0;0;0;0;0;1;0;0;0;0;0;0;0;0;0;0;0;0;0;0;1;0;0;0;0;1;0;0;0;0;0;0;0;0;1;1;0;2;0;0;0;0;0;0;0;0;0;0;0;0;0;0;0;0;1;0;0;0;0;0;0;0;0;0;0;0;1;0;0;0;0;0;0;1;0;0;0;0;1
POU3F3_M06012_1.94d.bed	0.09523809523809523	4	42	25697	1;2;1;0;1;0;0;1;0;0;0;1;2;0;0;0;0;0;2;0;0;0;1;0;0;0;0;0;0;0;0;0;0;0;0;0;0;0;0;1;0;0;0;0;0;0;0;0;1;1;1;0;0;0;0;0;0;0;0;0;0;1;0;0;0;0;1;1;0;1;0;0;0;0;0;0;0;1;0;0;0;1;0;0;0;1;0;0;0;1;0;0;0;0;0;0;0;0;0;0;0;0;1;0;0;0;0;0;0;0;0;0;2;0;1;0;0;0;0;0;0;0;0;1;1;0;0;0;0;0;1;0;0;0;1;1;1;0;1;2;0;0;1;1;0;0;0;1;0;1
FOXD3_M08675_1.94d.bed	0.0945945945945946	14	148	32140	2;2;1;0;2;1;0;1;0;1;1;2;1;0;0;0;0;1;0;0;0;0;0;0;0;1;0;2;0;3;2;2;1;2;0;1;0;3;0;1;1;1;1;0;1;0;0;2;0;0;1;1;5;3;0;1;1;0;3;3;3;0;1;1;1;1;0;2;2;2;1;1;2;0;0;0;1;0;0;1;1;1;0;1;1;0;0;0;1;2;0;1;1;4;3;2;1;1;0;1;5;1;2;0;0;0;1;1;1;0;0;1;1;1;1;1;1;4;0;0;1;0;0;0;1;0;2;2;0;1;0;1;3;2;1;1;0;1;1;1;2;0;1;0;1;1;3;0;1;2
MEF2D_M05892_1.94d.bed	0.0945945945945946	7	74	25398	2;0;0;0;0;0;0;2;0;0;0;1;0;0;0;0;1;1;1;1;1;2;1;2;1;1;0;2;2;0;1;1;0;0;1;0;1;2;0;0;0;0;0;0;0;0;0;0;0;1;2;0;0;0;0;0;2;1;1;0;1;0;1;1;2;0;0;2;0;0;0;0;0;0;0;0;1;1;2;0;0;1;0;0;1;0;0;0;0;1;1;0;1;0;1;0;1;0;0;2;0;0;1;0;0;0;0;0;0;0;0;1;0;0;0;0;1;1;0;1;0;0;0;3;0;1;1;0;1;0;0;0;0;0;0;0;2;1;0;0;0;0;2;0;0;0;2;0;0;1
IRX1_M08851_1.94d.bed	0.09433962264150944	5	53	29262	2;3;0;0;0;0;0;2;0;0;0;0;0;0;0;0;0;0;0;2;0;1;0;0;0;0;2;0;0;0;0;0;0;2;1;0;0;0;0;0;2;0;0;0;0;0;0;0;0;2;0;0;0;0;0;0;0;0;0;0;1;0;0;0;0;0;2;0;0;2;0;2;0;0;0;0;0;0;0;0;0;0;0;0;0;0;0;0;0;0;0;1;0;0;0;0;0;0;2;0;0;0;0;0;0;0;2;0;1;0;0;0;0;0;0;0;0;0;2;0;0;0;0;0;0;2;3;0;4;0;2;0;0;0;1;0;0;0;0;0;0;0;0;0;0;0;2;1;0;3
ATOH1_M08945_1.94d.bed	0.09375	3	32	21823	1;0;0;1;1;0;0;0;0;0;0;1;0;0;1;0;1;0;0;0;0;0;1;0;0;0;0;0;1;0;0;0;0;1;0;1;0;0;1;0;1;0;1;1;0;0;1;0;0;0;0;0;0;0;0;1;0;0;0;0;0;0;1;0;0;0;0;0;0;0;1;0;0;0;0;0;0;0;0;0;1;0;0;0;0;0;0;0;0;0;0;0;0;1;0;1;0;0;2;0;0;2;0;0;0;0;0;0;0;0;0;0;0;0;0;0;0;0;0;0;0;0;0;1;2;0;0;0;0;0;0;0;0;0;1;0;0;0;1;0;0;0;0;0;0;0;0;0;0;1
SPIC_M06140_1.94d.bed	0.09375	27	288	69832	3;2;0;2;2;2;4;0;2;2;3;0;3;2;4;4;1;2;2;1;1;4;1;3;1;2;3;1;1;2;1;2;1;2;1;1;0;0;4;2;5;3;1;4;1;1;2;1;1;0;3;1;1;3;2;2;0;3;0;5;2;1;2;0;2;7;1;2;0;2;1;1;1;1;1;2;3;3;1;2;3;2;4;2;1;1;3;1;1;1;2;0;4;2;0;1;3;1;3;0;4;2;1;5;1;5;2;3;1;1;1;4;0;3;3;2;1;4;2;1;3;0;4;5;6;2;2;4;2;2;1;0;1;3;0;3;1;0;0;3;2;1;0;2;0;2;0;4;3;2
STAT5A_M06793_1.94d.bed	0.09352517985611511	13	139	43896	2;0;3;2;1;4;2;1;1;1;1;3;2;3;1;2;2;1;1;1;0;0;1;1;1;1;0;0;1;0;0;0;0;0;2;0;0;2;1;0;1;2;1;0;0;2;3;0;0;1;2;0;1;0;2;1;2;0;2;2;1;0;1;1;0;1;2;0;1;1;1;3;0;0;1;1;0;0;0;1;0;1;1;0;1;2;0;1;0;0;0;2;0;2;2;2;0;0;0;1;0;0;1;1;1;1;2;3;1;0;0;2;0;1;2;0;1;3;1;2;1;1;0;1;0;0;0;0;0;0;2;0;2;2;0;0;0;0;1;0;1;0;1;1;2;1;1;1;0;2
ZNF789_ZNF789.RCADE.bed	0.09336099585062241	45	482	68188	5;4;3;3;1;2;5;1;3;5;3;5;3;1;2;6;3;4;7;2;6;5;5;2;2;2;3;5;2;6;4;3;0;1;4;1;1;5;5;4;7;2;3;5;4;4;5;3;4;3;5;4;2;5;6;2;6;3;2;1;2;3;5;4;2;4;2;3;3;2;4;3;2;0;1;2;3;6;4;2;5;2;4;6;3;0;4;3;2;5;2;4;1;5;3;4;3;3;1;4;2;5;3;2;3;1;3;2;2;3;3;6;4;2;2;1;2;1;6;7;6;0;3;1;3;3;1;4;1;2;2;4;4;0;9;4;1;1;2;3;3;5;4;5;1;2;4;3;3;6
ZNF418_M10408_1.94d.bed	0.09333333333333334	21	225	49445	2;0;2;0;2;2;3;0;1;2;2;0;4;2;1;4;2;3;0;0;1;0;1;2;1;2;1;2;1;2;1;1;2;1;2;2;1;3;5;1;4;0;2;2;2;2;3;1;0;1;0;2;1;0;0;1;4;5;2;0;1;2;0;1;0;2;1;2;0;2;1;1;2;1;1;0;1;3;0;1;2;3;0;0;3;1;0;1;0;0;2;4;5;2;3;0;3;0;1;2;0;2;2;2;3;1;0;2;1;1;1;3;2;1;1;0;0;1;1;0;2;2;1;2;0;1;3;5;2;3;1;1;1;1;1;1;0;2;2;1;3;2;1;0;1;1;0;1;4;5
GATA1_M09589_1.94d.bed	0.09322033898305085	11	118	31144	1;2;0;1;1;1;0;1;2;2;1;1;1;0;0;0;0;1;1;1;1;2;1;2;2;2;0;2;0;1;1;1;2;1;0;0;0;0;0;1;0;1;1;2;1;0;0;1;0;1;1;2;0;0;1;0;1;0;1;1;1;1;2;0;0;0;1;0;0;0;0;0;0;0;0;0;0;0;1;6;2;1;0;0;0;0;1;0;0;0;2;1;1;1;0;2;0;1;0;2;2;1;0;0;2;0;0;0;1;0;1;3;0;1;1;0;0;0;0;0;1;0;0;2;0;0;0;2;1;1;0;1;0;2;2;1;1;0;1;0;1;2;0;2;2;0;1;1;3;2
ZNF85_M10363_1.94d.bed	0.09316770186335403	15	161	34711	5;2;0;1;0;0;1;0;0;2;4;2;2;0;1;2;0;1;1;1;0;2;0;0;1;2;1;0;2;0;0;1;2;0;2;2;1;3;0;0;0;0;0;0;1;1;3;1;0;2;0;3;0;2;2;2;2;0;0;2;1;1;0;0;3;1;1;0;0;0;1;5;0;0;1;0;0;1;0;1;3;2;0;1;0;3;0;2;2;0;1;1;1;3;2;0;0;2;0;1;2;0;0;0;0;0;0;2;2;2;1;1;0;1;0;1;2;4;0;0;0;1;1;3;0;0;1;1;0;1;1;2;0;2;0;0;2;1;0;0;1;4;2;3;0;2;4;2;1;2
ZIM3_ZIM3.RCADE.bed	0.09302325581395349	16	172	42387	3;1;1;0;3;1;1;0;2;1;2;1;3;0;1;0;1;2;2;2;1;1;2;1;0;2;3;0;2;0;1;0;0;0;2;1;4;0;1;2;1;0;0;0;1;0;3;2;0;2;1;4;2;0;2;2;2;2;0;1;1;2;0;1;0;2;3;0;0;2;2;0;2;1;0;1;0;2;0;1;0;2;1;2;3;1;2;2;2;1;0;0;2;1;0;0;0;0;1;1;1;0;2;1;2;1;0;3;2;0;1;2;2;0;1;1;1;0;0;1;2;1;0;2;0;2;3;0;0;0;1;0;2;0;0;0;1;0;1;1;6;2;1;1;0;2;2;1;1;2
MEIS1_M09076_1.94d.bed	0.09271523178807947	14	151	35358	6;2;2;2;0;0;4;2;4;4;0;0;0;0;2;0;0;2;2;2;2;0;0;0;2;0;0;2;0;0;0;0;4;0;2;0;4;0;2;0;4;0;6;0;0;0;0;0;4;1;0;0;0;4;0;2;2;0;0;0;2;0;0;0;4;2;0;2;0;0;0;0;0;2;2;0;0;0;1;2;0;4;0;0;0;0;0;0;2;0;0;0;0;0;0;0;2;0;0;2;0;0;0;2;0;0;2;2;6;2;0;0;0;0;0;0;0;2;0;2;2;2;4;2;0;0;2;0;6;2;0;0;0;0;0;0;2;0;0;0;0;0;0;0;0;2;0;2;2;2
TGIF1_M09245_1.94d.bed	0.09230769230769231	12	130	33485	6;2;2;2;0;1;3;1;2;2;0;0;0;0;2;0;0;0;2;2;3;0;0;0;2;0;0;2;0;0;0;0;4;0;2;0;5;0;2;0;2;0;5;0;0;0;0;0;3;1;0;0;0;4;0;2;0;0;0;0;2;0;0;0;3;1;0;1;0;0;0;0;0;2;2;0;0;0;1;2;0;3;0;0;0;0;1;0;2;1;0;0;0;0;0;0;3;0;0;2;0;1;0;2;0;0;2;2;4;2;0;0;0;0;0;0;0;0;1;2;2;2;3;2;0;0;2;0;5;2;0;0;0;0;0;0;0;0;0;0;0;0;0;0;0;2;0;0;2;1
ZNF736_ZNF736.RCADE.bed	0.09226190476190477	31	336	85505	4;5;2;3;5;1;1;5;2;1;3;3;1;2;0;2;3;2;0;4;1;3;2;3;3;2;2;4;4;2;2;2;2;1;4;2;0;2;1;2;1;4;0;3;1;4;2;7;4;4;2;4;2;2;0;1;1;2;5;2;2;4;3;1;5;1;4;2;2;1;1;2;2;1;4;2;0;2;1;0;2;7;1;1;3;3;1;3;3;1;4;1;1;3;0;1;1;3;1;3;0;5;1;3;5;2;3;2;4;1;2;0;3;3;2;1;1;3;1;2;2;4;1;2;1;2;3;1;0;3;1;1;3;5;1;2;3;0;3;1;1;1;4;2;1;5;4;2;4;1
POU1F1_M05999_1.94d.bed	0.09195402298850575	8	87	34125	1;0;0;0;0;1;1;1;0;1;0;1;1;1;0;0;0;0;3;0;0;1;0;1;1;1;0;0;1;0;1;0;0;1;3;1;1;0;1;0;0;1;1;0;0;1;1;0;0;1;1;2;1;1;0;0;1;1;0;3;0;0;0;0;0;0;1;1;0;0;0;2;0;0;1;0;0;1;0;1;0;1;0;3;0;0;2;0;0;0;2;1;0;0;0;0;0;1;0;0;1;0;0;0;1;0;2;1;0;2;1;1;0;2;1;2;1;0;0;0;1;2;0;0;0;1;1;0;0;1;1;0;0;0;0;0;0;0;2;0;0;2;1;0;0;0;0;0;1;2
AR_M07575_1.94d.bed	0.09154929577464789	13	142	24730	2;3;2;0;0;0;3;0;1;2;0;0;1;0;0;0;0;4;2;2;0;0;0;0;2;0;5;0;0;0;0;1;4;0;0;4;0;2;0;0;1;0;0;0;1;0;2;1;2;0;1;4;0;2;0;4;0;0;1;2;0;0;0;2;1;3;0;1;0;0;0;0;1;2;2;2;1;0;0;0;2;1;0;3;3;3;0;0;2;2;2;1;0;1;0;0;0;0;5;0;0;1;1;2;3;0;0;0;2;0;2;0;0;2;0;0;0;4;3;0;1;0;1;0;0;1;0;2;2;0;1;1;0;0;1;3;1;1;0;1;1;0;0;0;0;0;1;0;0;2
NR5A1_M10142_1.94d.bed	0.09130434782608696	21	230	41458	2;2;2;1;0;2;2;2;1;3;1;3;2;1;2;2;0;0;1;2;3;1;0;3;2;0;2;2;1;3;1;1;1;1;1;2;1;1;2;0;1;1;0;2;2;2;1;1;1;0;3;3;1;4;1;2;3;2;2;2;0;0;1;0;3;0;3;1;2;0;4;1;1;0;1;1;3;2;3;1;0;1;0;1;1;3;2;3;1;1;2;1;1;2;2;2;3;1;0;0;2;3;1;0;0;4;1;0;1;1;0;0;1;2;3;2;3;0;0;5;1;1;0;1;3;3;2;2;2;0;0;1;3;4;3;3;0;0;0;4;1;1;4;1;1;1;3;0;1;7
ZBTB45_M09307_1.94d.bed	0.09090909090909091	3	33	19669	1;0;0;0;0;1;0;2;0;0;0;0;1;0;1;0;0;0;0;0;0;0;0;0;0;0;1;0;0;1;0;0;0;0;0;0;0;0;1;1;0;0;0;0;1;0;0;0;2;0;0;0;0;0;1;1;0;0;0;0;0;0;0;0;0;0;0;0;0;0;0;0;0;0;0;0;0;2;0;0;0;0;0;0;0;0;0;1;0;0;0;0;0;0;0;0;0;1;1;0;0;0;1;0;0;0;1;0;0;0;2;0;0;0;1;0;1;0;0;0;0;0;0;0;2;0;0;0;0;0;0;0;0;0;1;0;0;0;0;0;0;0;0;0;1;0;0;0;0;2
NR5A1_M09007_1.94d.bed	0.09090909090909091	64	704	68741	6;0;4;4;1;9;3;6;4;6;5;7;7;1;3;5;1;5;6;4;6;4;4;9;6;8;5;5;5;10;3;4;7;2;4;5;6;3;4;2;9;5;2;11;6;7;6;5;2;3;10;6;9;4;3;1;8;3;3;4;3;6;4;8;7;2;6;2;1;6;7;6;5;5;7;4;3;3;3;5;3;2;2;3;2;6;6;8;1;5;5;4;6;5;3;4;2;4;3;3;7;6;4;3;8;11;3;7;2;6;1;3;6;3;5;3;7;4;5;7;4;3;5;3;7;4;6;3;6;4;3;9;7;5;7;1;0;4;7;4;4;4;7;6;1;6;3;3;7;3
XPA_M09278_1.94d.bed	0.09090909090909091	86	946	64079	2;3;3;6;4;1;4;7;2;6;1;4;0;5;0;6;7;5;3;7;3;0;3;6;3;4;3;1;7;4;3;4;2;3;3;2;5;9;7;11;11;19;13;16;13;12;12;10;8;23;7;12;13;10;13;9;9;10;9;7;8;3;8;5;4;7;11;6;3;6;4;8;8;6;6;5;6;7;2;4;6;8;4;7;5;7;7;7;8;6;10;16;10;15;14;14;8;11;15;7;8;15;7;4;11;6;16;9;13;8;5;9;7;4;4;4;4;3;3;2;5;1;2;6;4;6;2;3;1;7;2;4;2;6;5;4;2;2;3;4;8;1;3;2;4;4;2;2;6;3
ZNF232_M06242_1.94d.bed	0.09090909090909091	3	33	24265	1;0;0;0;0;0;0;0;0;0;0;1;0;1;0;0;1;0;0;0;0;1;1;0;1;0;0;0;1;0;0;0;1;0;0;0;0;0;0;0;0;0;0;0;0;0;1;1;0;0;0;0;1;0;0;0;0;0;0;0;2;0;1;0;0;0;0;0;1;1;0;0;0;0;0;0;0;0;0;0;0;0;0;0;0;0;0;0;1;0;0;0;0;0;0;0;0;1;0;0;0;0;1;0;0;0;0;1;0;0;0;0;0;2;0;1;1;0;0;0;0;1;0;0;0;0;0;0;0;1;0;0;0;1;0;0;1;0;0;0;0;1;0;1;0;0;0;0;0;1
SOX18_M06097_1.94d.bed	0.09090909090909091	4	44	28966	2;0;0;3;0;0;1;0;1;2;0;0;1;0;0;2;1;0;0;1;0;0;1;0;0;0;2;0;0;1;0;0;0;0;0;0;0;0;0;1;0;1;1;0;0;0;0;0;0;0;0;0;1;0;0;0;0;0;0;0;0;0;0;0;0;0;1;0;0;0;1;0;0;1;0;0;0;1;0;0;0;0;0;0;0;0;0;0;0;0;0;0;0;0;0;0;0;0;0;0;1;0;1;1;0;0;0;0;0;1;0;0;0;1;0;0;0;0;0;0;0;0;1;0;0;0;1;0;1;0;0;0;1;1;1;0;0;0;1;0;0;1;0;0;0;1;1;0;0;2
POU4F2_M06017_1.94d.bed	0.09090909090909091	6	66	29995	2;1;0;0;2;0;1;2;1;1;0;1;1;1;0;1;0;0;1;0;0;1;0;0;1;0;0;0;0;0;1;0;0;1;2;1;1;1;0;0;0;0;0;0;0;0;0;0;1;2;0;0;1;0;0;0;0;0;0;0;1;0;0;1;0;0;0;1;0;0;0;0;0;0;2;0;0;1;0;0;1;0;0;0;1;0;0;1;0;1;0;1;0;1;0;0;0;1;0;0;0;1;1;0;1;0;1;0;0;1;1;0;0;0;3;0;0;0;0;0;3;0;1;0;0;1;0;0;0;0;1;0;0;0;0;0;0;0;0;2;0;2;1;2;0;1;0;0;0;1
HES6_M08756_1.94d.bed	0.09090909090909091	9	99	23548	2;2;1;0;1;0;0;0;0;1;1;0;1;0;0;0;2;0;1;2;1;0;1;0;1;1;1;0;0;3;2;0;1;1;1;0;0;2;2;0;2;2;1;0;1;1;0;1;0;0;0;0;0;0;0;0;2;0;1;0;1;1;3;0;0;0;1;1;0;1;0;0;0;0;1;1;2;0;0;0;0;0;1;2;0;0;2;1;2;0;0;1;1;0;0;0;1;1;1;1;0;2;1;0;1;0;1;1;0;0;1;0;1;0;0;1;1;0;0;0;0;1;0;0;0;0;2;1;2;0;0;0;0;1;0;1;1;0;1;1;1;0;4;1;1;0;0;0;1;1
ATOH1_M09441_1.94d.bed	0.09009009009009009	10	111	27495	1;1;2;1;0;1;1;4;1;0;1;2;0;0;0;0;0;0;1;2;2;0;0;0;3;1;1;0;1;0;1;1;4;0;0;2;1;1;0;0;0;1;2;0;0;0;1;0;1;2;0;0;0;0;1;1;1;0;0;1;1;2;2;2;0;1;0;1;1;0;0;1;1;0;0;0;1;2;0;1;0;2;0;0;0;1;2;0;0;1;0;0;0;2;0;1;1;0;0;0;0;2;1;0;0;1;1;0;1;0;3;0;3;0;0;2;0;0;0;2;0;0;0;0;0;2;0;0;1;1;2;1;2;0;0;1;1;1;1;1;0;0;1;1;1;1;0;1;1;1
ZNF584_ZNF584.RCADE.bed	0.09009009009009009	10	111	57894	2;1;2;0;0;2;0;0;1;1;1;0;2;1;5;0;1;0;0;1;0;0;0;0;0;0;1;1;1;1;0;0;2;1;0;1;1;1;0;1;0;1;1;1;0;0;2;1;0;0;1;1;2;0;0;1;1;1;1;0;1;0;0;2;1;0;0;2;0;1;1;0;0;0;0;0;1;1;0;0;1;0;0;2;1;0;0;3;0;0;1;1;0;0;0;0;2;0;0;1;0;1;0;1;1;0;0;1;0;2;0;0;2;3;3;0;1;0;1;1;0;1;1;0;0;0;3;1;1;0;0;1;0;5;1;3;0;0;0;1;1;0;1;0;0;0;3;0;1;2
ZNF627_ZNF627.RCADE.bed	0.08974358974358974	7	78	33825	2;0;0;0;0;0;1;0;0;1;0;1;1;1;0;0;0;0;2;0;0;0;0;1;1;1;0;2;2;1;1;1;2;1;1;1;0;0;2;0;0;0;0;0;0;0;0;0;0;1;2;1;1;0;0;0;1;0;0;1;0;1;0;0;0;1;1;0;0;1;0;0;0;0;0;0;0;0;0;2;1;1;0;0;0;0;2;0;0;0;0;0;1;1;0;0;0;0;0;1;1;0;0;0;1;0;1;0;0;1;1;1;1;1;1;0;0;1;2;1;0;0;2;0;2;0;0;1;0;1;0;0;1;1;0;1;0;1;0;1;0;1;1;0;0;1;1;0;1;2
MEIS3_M05897_1.94d.bed	0.08962264150943396	19	212	40958	2;3;3;1;0;1;5;3;5;4;1;0;0;4;1;0;1;1;2;3;2;1;0;1;1;0;3;2;0;0;3;1;2;2;2;2;5;3;1;1;6;2;6;0;0;0;0;1;2;3;2;2;1;2;3;2;2;0;0;0;1;0;0;0;2;2;1;2;1;0;1;0;1;0;3;2;0;1;2;0;1;3;1;0;1;0;1;1;0;0;2;0;1;0;1;1;3;1;0;0;1;2;0;2;0;1;1;3;4;2;0;1;3;1;1;2;1;1;0;1;1;0;6;4;0;0;2;2;4;2;2;1;1;1;2;0;2;0;1;1;0;0;1;2;1;0;2;1;1;2
STAT5A_M04818_1.94d.bed	0.08870967741935484	11	124	34925	2;0;0;1;3;0;2;2;2;4;2;0;2;1;0;0;0;3;1;0;1;1;0;4;0;1;2;1;2;2;0;1;1;0;1;0;0;1;1;0;0;0;0;0;0;1;1;0;0;0;1;1;1;0;0;1;0;0;1;0;0;0;2;1;1;3;5;1;2;1;0;0;0;2;0;0;0;1;0;1;1;1;1;0;0;1;1;0;1;1;1;0;0;1;0;1;1;2;0;0;1;1;3;1;0;1;0;2;1;2;0;1;1;0;0;4;0;1;1;1;0;0;0;0;1;0;0;0;0;2;1;0;0;1;0;0;0;0;2;1;0;1;1;0;4;2;0;0;1;1
HSF4_M05842_1.94d.bed	0.08808290155440414	17	193	39800	2;1;1;0;1;1;2;2;2;1;0;0;3;2;1;1;2;0;2;2;0;0;0;0;0;2;2;0;2;0;1;2;3;4;2;0;1;1;2;4;1;5;3;4;0;3;3;0;1;0;1;0;2;1;1;2;0;2;1;1;0;0;1;1;0;1;0;1;0;0;1;0;2;0;1;1;0;1;3;0;0;4;2;5;0;1;1;0;0;0;1;3;0;3;3;2;3;0;1;2;3;0;1;1;1;2;1;0;1;2;1;0;0;2;3;2;1;1;1;1;2;0;1;0;0;0;2;2;0;2;2;3;1;2;0;3;2;0;0;1;2;4;2;2;1;2;1;1;0;3
HSF1_M08813_1.94d.bed	0.08783783783783784	13	148	28925	2;0;0;0;0;1;2;1;1;1;0;0;1;1;1;0;2;1;0;0;0;0;0;0;1;2;2;0;1;0;1;0;4;0;3;0;1;1;1;3;0;1;1;4;2;1;2;1;0;0;0;2;2;1;1;0;0;1;6;1;0;0;0;0;0;1;0;1;1;0;1;0;1;1;0;1;0;1;1;1;0;1;2;4;0;0;3;0;0;1;1;4;0;2;2;3;3;1;0;1;3;0;1;2;0;2;0;1;1;0;1;1;0;1;3;0;1;0;1;1;0;2;0;1;1;0;2;0;0;0;2;0;4;1;1;2;1;1;1;0;1;2;0;2;0;0;2;1;0;3
SRF_M06142_1.94d.bed	0.08771929824561403	5	57	23593	2;2;2;0;0;0;0;0;0;0;0;0;0;0;0;0;0;0;0;0;0;1;1;1;0;2;0;0;2;0;1;0;0;0;0;0;0;1;0;0;1;2;1;0;1;0;2;0;0;0;0;0;0;0;0;0;0;0;0;1;0;2;0;0;0;0;0;0;1;0;0;0;1;0;1;0;0;0;0;0;1;0;1;0;0;1;0;2;0;0;1;0;1;1;0;1;1;1;1;0;1;0;0;1;0;0;2;0;1;0;0;1;0;0;0;1;0;1;0;1;0;0;0;0;1;1;0;1;0;0;0;1;0;0;0;0;0;0;0;0;0;0;0;0;0;0;2;0;0;1
ZKSCAN1_M10311_1.94d.bed	0.0875	7	80	21328	1;0;0;0;1;3;0;0;0;0;0;1;0;1;0;1;0;0;1;0;0;0;0;0;1;0;1;0;0;2;4;0;0;2;0;2;0;1;3;0;1;0;0;1;1;0;0;0;0;0;1;0;0;1;0;2;1;0;0;0;1;0;1;1;0;1;1;0;0;0;2;2;0;0;1;0;0;0;1;0;0;0;0;0;0;0;1;1;0;1;0;0;0;0;1;2;1;1;0;0;0;1;1;0;1;1;1;0;0;0;2;0;2;1;0;1;0;0;2;0;0;1;1;0;0;1;1;0;0;0;0;0;0;1;1;0;1;0;0;1;1;0;0;2;0;0;1;0;0;2
RREB1_M02642_1.94d.bed	0.08710013908205841	501	5752	359239	28;32;27;30;26;50;34;41;33;29;32;19;25;43;34;60;39;29;32;30;36;33;37;31;33;31;39;45;53;40;40;41;27;31;41;52;56;50;33;76;66;40;44;45;44;51;46;35;36;52;43;44;27;51;31;56;36;41;57;29;41;59;59;37;42;50;43;28;29;35;41;35;22;27;51;34;31;12;18;42;46;27;30;31;32;36;24;26;37;37;45;37;40;49;56;47;49;59;51;43;40;46;72;47;53;24;38;46;34;42;26;25;38;30;38;52;34;34;40;65;36;51;54;35;37;28;31;51;30;42;23;25;31;…
TEAD2_M09221_1.94d.bed	0.08695652173913043	2	23	17449	1;0;0;0;0;0;0;1;0;0;0;0;0;0;0;0;0;0;1;0;0;0;0;0;0;0;0;0;0;1;0;0;0;0;0;0;0;0;0;0;0;1;0;0;0;0;1;0;0;0;0;0;0;0;0;0;0;1;1;0;0;0;0;0;0;1;1;0;0;0;0;0;0;0;0;0;0;0;0;1;0;0;0;0;0;0;0;0;0;0;1;0;1;0;0;0;1;0;0;1;1;0;0;0;0;0;0;0;0;0;0;0;0;0;0;0;1;0;1;0;0;0;0;0;0;0;0;0;1;0;0;0;0;0;0;0;0;0;0;0;0;0;0;0;0;1;1;0;0;1
ZNF248_ZNF248.RCADE.bed	0.08695652173913043	8	92	54691	3;2;0;0;2;0;3;2;0;1;0;2;3;2;0;0;2;0;0;0;0;1;1;0;0;1;0;1;1;2;1;0;0;1;1;0;2;0;0;1;0;2;1;1;0;1;0;0;0;0;3;1;1;3;0;0;0;0;1;1;0;0;1;0;1;0;0;0;1;1;0;0;0;0;2;0;0;0;0;1;1;1;0;0;0;0;0;0;0;0;1;0;2;0;1;0;0;0;0;0;1;1;0;0;0;2;1;0;0;0;1;0;2;0;2;0;1;0;0;1;0;0;0;1;1;0;0;0;1;1;0;0;1;0;1;1;0;1;0;1;0;1;0;3;0;1;0;0;0;2
T_M09977_1.94d.bed	0.08695652173913043	10	115	38104	1;1;0;2;9;1;0;0;0;0;1;0;1;2;2;3;0;0;0;1;2;0;0;0;0;1;0;0;1;3;1;3;1;0;0;0;0;0;0;0;0;0;3;0;3;0;1;0;0;0;0;0;0;0;0;0;0;0;4;0;0;0;0;0;0;0;0;1;0;3;0;0;0;0;0;1;0;1;0;0;1;1;0;2;0;0;0;0;0;0;0;0;0;2;0;0;2;2;0;0;0;3;1;0;1;0;0;0;0;6;1;1;1;0;4;0;1;1;4;0;4;0;3;1;0;0;0;1;0;1;0;1;1;0;3;0;0;2;1;0;0;1;2;2;0;0;0;0;0;4
BCL6_M09454_1.94d.bed	0.08695652173913043	2	23	18287	1;0;0;0;0;0;0;0;0;1;0;0;0;0;0;0;0;0;0;0;0;1;0;1;0;0;0;0;0;0;0;0;0;0;0;0;0;0;0;0;0;0;1;0;1;1;0;2;0;0;0;0;0;0;0;0;1;0;0;0;0;0;1;0;0;0;0;0;0;0;1;0;0;0;0;0;0;0;0;0;0;0;0;0;1;0;0;0;0;0;0;0;0;0;0;0;0;0;0;0;0;0;0;0;0;0;0;0;0;0;0;0;1;0;0;0;0;0;0;0;0;0;0;0;0;0;0;0;1;0;0;0;0;0;0;0;2;0;0;0;2;0;1;0;0;0;0;0;0;2
ZSCAN1_M09407_1.94d.bed	0.0868421052631579	33	380	54497	4;1;1;2;1;2;3;3;3;4;2;3;0;6;7;2;1;2;0;0;2;2;1;1;1;3;0;3;3;4;1;1;1;2;3;4;1;4;4;2;4;2;3;3;2;5;5;0;2;1;0;0;1;1;1;4;3;0;3;5;2;2;3;5;6;2;1;2;2;2;3;1;2;2;3;2;2;1;1;3;6;0;1;1;1;2;2;1;0;2;2;3;2;5;3;2;2;4;5;4;2;3;2;0;2;3;4;4;4;4;1;4;2;5;4;2;4;4;6;3;2;2;2;2;2;1;2;2;3;2;3;2;6;5;3;4;1;2;2;0;5;6;2;3;6;0;3;1;8;4
HES1_M08751_1.94d.bed	0.08670520231213873	90	1038	105276	21;2;2;13;8;7;12;10;10;7;7;12;12;9;6;2;6;9;3;12;13;9;7;6;7;12;7;7;8;10;4;3;8;7;7;7;4;5;4;4;13;6;10;9;9;7;7;1;11;5;5;1;13;3;10;8;5;5;4;8;3;5;5;3;8;1;2;4;5;5;3;5;11;6;8;8;4;4;3;6;7;7;4;4;2;6;5;5;3;4;7;3;4;5;4;12;5;6;7;10;1;14;10;11;7;7;2;5;6;4;9;7;5;8;8;8;5;6;9;13;5;6;4;8;3;9;2;5;16;8;8;11;4;14;6;15;7;6;4;10;15;11;8;11;8;3;7;5;5;10
TBX15_M09201_1.94d.bed	0.08653846153846154	18	208	38434	3;0;2;1;0;0;1;3;1;4;1;0;3;0;0;1;0;2;1;2;4;3;2;3;1;1;1;3;0;1;1;1;1;3;3;0;0;2;1;0;3;0;0;1;0;2;0;3;3;2;3;0;1;0;2;4;3;3;3;0;0;1;1;1;2;2;1;2;2;0;2;1;1;3;0;0;0;0;1;1;3;2;1;0;1;2;0;2;2;1;2;2;1;2;0;2;3;0;1;0;1;4;1;0;1;0;0;0;1;2;0;0;2;0;2;1;1;1;1;2;4;4;2;1;1;0;0;2;1;1;2;4;5;0;1;2;1;2;1;2;1;0;1;2;3;1;1;1;2;2
E2F8_M05638_1.94d.bed	0.08641975308641975	7	81	25077	1;1;1;0;0;0;0;0;1;0;0;0;0;0;0;0;0;0;1;0;1;1;0;0;0;1;0;0;3;1;0;0;2;1;0;0;0;1;3;0;0;0;0;1;1;0;0;2;1;0;2;0;0;0;0;0;1;1;1;1;0;0;0;3;0;1;1;2;0;0;1;0;0;0;0;0;1;0;0;1;1;0;1;0;1;0;0;1;0;0;0;1;0;0;0;0;1;2;1;0;0;1;2;0;1;0;1;1;0;0;2;1;0;1;2;0;1;0;1;1;1;2;1;0;0;0;0;0;1;0;1;0;0;0;0;0;0;1;0;0;1;1;0;0;0;0;2;2;1;2
ZBTB43_M09305_1.94d.bed	0.08636363636363636	19	220	35443	2;1;1;5;3;0;0;6;2;0;2;2;0;1;2;0;1;4;3;1;1;0;2;1;2;2;3;1;0;1;3;1;4;0;1;2;3;1;2;0;2;0;2;1;3;1;0;0;2;1;1;1;2;1;0;4;1;1;1;1;1;2;2;2;1;3;2;0;1;2;2;1;2;1;0;0;0;2;4;0;1;1;2;0;4;1;1;2;0;2;2;3;3;0;1;0;2;3;0;1;0;1;2;0;0;1;1;1;2;0;1;1;1;1;0;2;1;1;0;1;4;1;1;1;1;2;2;2;1;1;3;2;0;2;2;2;4;2;2;2;0;2;2;1;0;1;0;3;2;6
ZNF398_ZNF398.MEME.bed	0.08633233097293627	890	10309	893580	81;68;59;51;78;68;72;76;69;63;71;70;61;64;53;67;33;49;50;48;56;48;58;61;66;65;76;55;60;50;62;73;72;54;88;78;69;58;74;72;75;86;85;79;139;120;123;84;77;83;89;80;89;99;99;97;105;94;67;81;85;77;51;40;73;79;60;55;77;69;87;44;40;37;36;37;34;53;58;73;70;85;60;61;96;70;77;71;46;90;66;84;83;69;61;90;76;83;58;67;67;66;61;95;78;96;66;83;85;89;74;69;49;55;77;68;40;87;84;80;73;63;65;56;78;77;45;60;66;41;50;59…
ZNF677_M10389_1.94d.bed	0.08629441624365482	17	197	45424	2;1;2;0;2;0;0;1;1;0;1;0;2;1;2;2;2;2;0;2;1;1;1;3;0;0;0;4;1;0;1;1;1;1;2;3;3;2;0;0;2;1;2;0;3;0;1;1;2;4;1;2;1;3;3;2;2;1;0;2;1;0;2;1;0;1;2;0;1;0;0;1;2;1;3;0;0;2;0;0;1;2;2;1;1;0;2;0;1;1;0;1;1;0;1;1;1;3;2;0;1;1;1;1;0;0;1;0;2;1;2;2;4;1;2;0;1;1;1;2;2;1;3;1;1;2;2;3;3;2;0;1;0;1;2;2;3;5;1;3;1;0;0;2;1;4;1;2;1;3
FOXJ1_M01034_1.94d.bed	0.08620689655172414	5	58	22739	1;0;1;0;1;0;0;1;0;0;0;1;0;1;0;0;0;0;1;1;0;1;0;0;0;0;2;0;0;0;1;0;0;0;2;1;0;1;2;1;1;0;1;0;0;2;0;0;0;1;0;4;0;2;0;0;1;0;0;1;0;2;1;0;1;1;1;0;0;0;0;0;1;0;0;0;1;0;0;1;0;0;1;0;0;0;1;0;0;0;0;0;2;0;0;0;1;0;0;0;1;0;0;0;0;0;1;0;0;0;0;0;0;2;0;0;0;0;0;0;0;0;1;0;0;2;0;0;0;0;0;0;1;0;0;0;0;0;0;0;0;0;0;0;0;1;1;0;0;1
FOXI1_M08679_1.94d.bed	0.08620689655172414	5	58	22281	1;1;3;0;0;1;0;0;0;1;1;0;0;0;2;0;0;1;1;1;0;2;0;1;0;0;0;0;0;2;0;0;0;0;0;0;0;0;0;0;0;0;0;0;0;0;0;0;0;0;0;0;0;0;0;0;0;1;1;1;0;1;1;0;0;1;0;1;0;0;1;0;0;1;0;0;0;0;1;0;0;0;0;0;1;0;0;0;0;0;1;2;0;0;1;0;0;1;0;0;0;1;1;0;0;2;0;0;1;0;0;0;0;0;1;0;0;2;0;0;0;0;0;1;0;1;2;2;1;0;0;1;1;1;0;0;0;0;0;0;0;1;0;1;0;0;1;0;1;1
ZNF273_M10371_1.94d.bed	0.08571428571428572	15	175	35958	2;1;1;1;1;1;0;1;1;0;0;0;1;1;1;2;1;3;2;1;2;1;1;0;1;1;4;0;4;0;2;0;1;1;1;1;2;0;3;2;4;2;1;1;3;1;2;0;1;2;0;1;2;0;2;0;0;3;2;2;0;1;0;3;4;2;1;1;0;1;2;0;0;1;1;0;0;3;1;1;1;0;2;1;0;1;3;2;1;1;0;0;0;3;0;1;3;1;0;1;1;1;2;1;2;1;3;1;1;1;1;2;2;0;2;1;2;0;0;2;0;0;1;1;2;0;3;1;0;2;2;2;0;0;1;1;0;3;1;0;1;0;3;0;2;0;1;0;0;1
MAFK_M05885_1.94d.bed	0.08527131782945736	11	129	28781	4;1;1;2;4;1;2;2;1;0;2;1;2;4;2;0;2;0;0;0;0;2;0;0;2;1;2;2;0;0;5;0;2;0;0;0;2;0;0;2;0;0;0;2;0;0;0;2;0;0;0;0;0;2;0;3;0;2;0;1;2;2;3;0;0;1;3;0;0;0;0;1;0;0;0;0;0;0;3;0;5;1;0;0;2;0;0;0;0;1;0;0;2;0;2;0;0;1;0;0;2;0;2;0;1;0;0;0;0;0;0;0;0;0;0;2;0;0;2;0;2;1;0;1;0;0;0;0;4;0;2;2;0;0;2;0;1;1;0;0;0;5;2;0;0;2;0;0;0;2
ATOH1_M08947_1.94d.bed	0.0851063829787234	4	47	22343	1;0;0;0;2;0;0;0;0;1;2;1;0;0;0;0;0;0;1;0;0;0;0;2;0;1;1;0;0;0;0;0;0;0;1;2;1;0;1;1;2;0;0;0;1;0;2;0;0;1;0;0;0;0;1;0;1;1;0;0;0;0;0;0;0;1;0;1;0;0;0;1;0;0;0;0;0;1;0;0;0;0;0;1;0;0;0;0;0;0;0;0;0;0;0;0;0;0;0;1;0;2;0;0;0;0;2;0;1;0;0;0;0;0;0;0;0;0;0;0;1;0;1;0;0;0;0;0;2;0;0;0;0;1;0;0;0;0;1;0;1;0;0;0;0;0;0;0;0;1
ZNF713_M06251_1.94d.bed	0.08490566037735849	9	106	29167	1;0;0;2;0;0;0;0;0;1;0;0;1;0;0;0;0;1;2;0;0;0;2;1;0;1;0;2;1;0;0;0;0;1;1;2;1;2;0;2;0;1;0;0;1;2;2;0;0;2;0;1;1;2;0;0;1;1;2;0;0;1;1;0;1;0;0;2;1;1;0;0;1;0;1;0;0;0;0;1;0;1;0;0;1;0;0;0;1;1;0;0;2;1;3;0;1;0;0;0;0;1;1;0;1;1;1;1;2;1;1;1;0;0;1;0;0;2;1;3;0;2;2;0;1;0;0;1;2;0;0;1;0;0;0;1;0;1;1;0;0;1;2;1;1;1;4;0;2;2
SOX21_M06102_1.94d.bed	0.0847457627118644	5	59	25874	2;1;0;1;0;0;2;2;0;1;0;0;0;0;0;2;0;0;2;1;0;0;1;0;0;0;0;2;0;0;0;1;0;0;1;1;0;0;0;0;0;2;0;0;0;0;1;0;0;1;1;0;0;0;1;0;2;0;0;1;1;0;0;1;0;0;0;1;0;1;1;0;0;0;0;1;0;0;0;0;1;1;0;0;0;0;1;0;0;0;0;0;0;2;0;0;0;0;0;0;0;0;3;0;0;0;1;0;0;0;0;0;0;0;0;0;1;0;0;1;0;0;1;0;0;0;0;0;0;0;0;0;1;0;0;1;3;0;0;0;0;0;1;0;1;0;0;0;2;2
CDX1_M08523_1.94d.bed	0.0847457627118644	5	59	28883	2;2;0;0;0;1;2;2;1;0;0;0;1;1;0;0;0;0;0;0;1;2;0;0;0;0;0;1;0;1;0;1;0;0;0;0;0;1;0;1;1;0;1;0;1;0;0;1;0;0;1;0;2;0;1;0;0;1;0;1;0;0;0;1;0;0;1;0;0;1;0;0;0;0;0;0;0;0;2;0;0;0;0;0;0;0;0;0;0;0;0;0;0;1;0;1;0;1;2;0;0;0;0;0;1;0;1;0;1;0;1;0;2;2;0;0;0;0;0;0;0;0;0;1;0;0;0;0;0;0;2;0;0;1;0;0;0;1;0;0;0;1;0;1;0;2;0;0;0;1
AR_M09001_1.94d.bed	0.0847457627118644	5	59	26171	2;0;2;0;0;0;0;0;0;0;2;0;0;0;0;0;0;0;0;0;2;0;0;0;0;1;0;0;2;2;0;0;0;0;0;0;0;0;0;0;0;0;0;2;0;0;0;0;0;0;0;1;0;0;0;0;0;2;0;2;0;0;0;0;0;2;0;0;0;0;0;0;0;0;0;0;2;0;0;0;2;0;0;0;0;0;0;0;0;2;2;0;0;2;0;0;0;1;0;0;2;0;0;2;0;3;0;4;0;0;0;2;0;0;0;0;0;0;0;2;0;0;0;0;0;0;2;0;2;0;0;0;0;2;0;0;0;0;0;0;0;0;0;2;0;0;0;0;0;2
ZNF296_M09353_1.94d.bed	0.0847457627118644	15	177	33742	1;1;0;2;0;3;0;1;1;0;4;2;1;0;0;2;1;0;1;0;2;0;2;0;5;3;1;2;1;0;1;2;0;2;0;2;1;1;0;0;0;1;3;1;0;0;0;1;2;2;1;1;1;1;0;1;1;1;0;1;5;1;2;1;0;5;0;1;1;1;0;2;1;1;3;1;1;2;0;0;1;0;0;3;2;1;0;2;1;4;1;1;2;2;0;0;2;2;0;2;3;2;0;1;2;0;0;2;0;2;0;2;0;4;0;1;0;2;1;2;1;1;2;1;1;0;1;0;1;2;1;2;1;0;3;1;1;1;2;2;0;1;2;2;1;1;2;0;0;2
ZNF74_ZNF74.MEME.bed	0.08433734939759036	21	249	83464	9;5;5;0;2;1;1;0;3;6;6;1;3;0;4;2;3;1;3;0;5;1;0;4;1;3;3;1;2;1;1;1;1;1;2;3;2;0;0;0;3;1;2;2;1;2;0;1;1;2;0;0;0;0;0;0;1;0;0;0;2;1;2;0;2;0;1;1;2;0;2;0;3;1;1;1;0;4;0;1;3;0;1;0;1;2;2;1;1;3;2;0;0;3;0;2;0;1;2;0;1;0;2;2;1;1;1;1;2;1;1;1;2;2;2;3;0;0;1;1;2;2;1;0;2;2;2;3;2;3;1;3;1;4;2;2;2;1;0;3;2;1;6;6;3;4;2;3;1;6
FOXD1_M09581_1.94d.bed	0.08433734939759036	7	83	32892	1;0;1;0;1;2;0;2;0;2;1;0;1;1;1;1;0;0;0;3;1;0;0;0;4;1;0;1;0;0;1;0;2;1;0;1;0;1;0;0;0;2;0;0;0;1;1;0;0;1;0;0;0;0;0;0;3;0;0;1;0;1;0;0;0;0;1;0;0;0;0;0;0;1;0;1;0;0;2;0;0;1;1;0;1;0;1;0;0;0;2;0;1;0;0;0;0;0;0;1;0;1;0;1;0;0;0;0;0;1;0;0;0;0;0;1;2;1;1;2;1;1;2;3;0;2;0;0;0;0;0;0;0;0;1;0;0;1;1;1;0;1;1;0;0;0;0;2;0;2
TBX6_M09211_1.94d.bed	0.08421052631578947	8	95	28749	2;1;0;0;1;0;0;0;1;1;1;2;0;0;0;0;0;1;2;1;2;1;1;1;0;0;1;0;0;1;0;1;1;2;0;1;1;1;0;1;0;0;2;2;1;0;0;2;0;1;0;0;0;0;1;2;0;0;1;0;0;1;2;0;2;1;0;1;0;0;2;0;1;0;0;0;0;0;1;1;0;1;1;0;0;0;0;2;0;2;0;1;1;1;0;0;2;0;1;0;0;2;0;1;0;0;1;0;1;1;0;0;1;0;0;1;1;1;1;0;2;3;2;1;0;0;0;1;0;0;1;1;0;0;2;1;1;0;1;0;0;0;0;0;1;0;1;0;0;1
TBX21_M06165_1.94d.bed	0.08421052631578947	8	95	28749	2;1;0;0;1;0;0;0;1;1;1;2;0;0;0;0;0;1;2;1;2;1;1;1;0;0;1;0;0;1;0;1;1;2;0;1;1;1;0;1;0;0;2;2;1;0;0;2;0;1;0;0;0;0;1;2;0;0;1;0;0;1;2;0;2;1;0;1;0;0;2;0;1;0;0;0;0;0;1;1;0;1;1;0;0;0;0;2;0;2;0;1;1;1;0;0;2;0;1;0;0;2;0;1;0;0;1;0;1;1;0;0;1;0;0;1;1;1;1;0;2;3;2;1;0;0;0;1;0;0;1;1;0;0;2;1;1;0;1;0;0;0;0;0;1;0;1;0;0;1
CEBPD_M05591_1.94d.bed	0.08333333333333333	1	12	16563	1;0;0;0;0;0;0;0;0;0;0;0;0;0;0;2;0;0;0;0;0;0;0;0;1;0;0;0;0;0;0;0;0;0;0;0;0;0;0;0;0;0;0;0;0;0;0;0;0;0;0;0;0;0;0;0;0;0;0;0;2;0;0;0;0;0;0;0;0;0;0;0;0;1;0;0;0;0;0;0;0;0;0;0;0;0;0;0;0;0;0;0;0;0;0;0;0;0;0;0;0;0;0;0;0;0;0;0;0;0;0;0;0;0;0;0;0;0;0;1;0;0;0;0;0;0;0;0;1;0;0;0;0;0;0;0;0;0;0;0;0;0;0;0;0;0;0;0;0;2
CEBPE_M05592_1.94d.bed	0.08333333333333333	1	12	16563	1;0;0;0;0;0;0;0;0;0;0;0;0;0;0;2;0;0;0;0;0;0;0;0;1;0;0;0;0;0;0;0;0;0;0;0;0;0;0;0;0;0;0;0;0;0;0;0;0;0;0;0;0;0;0;0;0;0;0;0;2;0;0;0;0;0;0;0;0;0;0;0;0;1;0;0;0;0;0;0;0;0;0;0;0;0;0;0;0;0;0;0;0;0;0;0;0;0;0;0;0;0;0;0;0;0;0;0;0;0;0;0;0;0;0;0;0;0;0;1;0;0;0;0;0;0;0;0;1;0;0;0;0;0;0;0;0;0;0;0;0;0;0;0;0;0;0;0;0;2
CEBPB_M05589_1.94d.bed	0.08333333333333333	1	12	16563	1;0;0;0;0;0;0;0;0;0;0;0;0;0;0;2;0;0;0;0;0;0;0;0;1;0;0;0;0;0;0;0;0;0;0;0;0;0;0;0;0;0;0;0;0;0;0;0;0;0;0;0;0;0;0;0;0;0;0;0;2;0;0;0;0;0;0;0;0;0;0;0;0;1;0;0;0;0;0;0;0;0;0;0;0;0;0;0;0;0;0;0;0;0;0;0;0;0;0;0;0;0;0;0;0;0;0;0;0;0;0;0;0;0;0;0;0;0;0;1;0;0;0;0;0;0;0;0;1;0;0;0;0;0;0;0;0;0;0;0;0;0;0;0;0;0;0;0;0;2
TBX1_M09197_1.94d.bed	0.08235294117647059	14	170	35866	2;1;0;1;0;0;4;0;2;1;1;2;0;0;1;0;1;0;1;1;4;0;2;1;1;2;1;1;0;1;1;1;1;3;0;1;0;2;1;1;1;1;1;1;1;1;2;3;3;1;0;0;0;1;3;2;2;4;0;0;0;1;1;1;2;0;1;0;2;0;1;1;1;1;0;0;0;1;0;4;0;2;1;0;3;0;1;1;2;0;0;1;1;2;0;2;2;0;1;0;2;2;0;0;1;0;0;1;2;1;0;0;1;1;1;0;1;3;1;1;4;3;1;1;1;0;0;3;1;1;3;5;4;0;2;1;0;2;2;0;1;0;1;2;2;0;1;1;2;2
ESX1_M05689_1.94d.bed	0.08196721311475409	5	61	22474	2;1;0;0;1;0;1;0;0;1;0;0;0;1;0;0;0;1;0;0;0;0;0;0;1;4;1;0;2;0;1;1;1;0;0;1;0;0;0;0;1;0;0;0;0;0;0;0;0;1;0;0;1;0;1;0;0;0;0;0;0;0;1;0;1;0;0;1;0;0;0;0;1;0;0;0;0;1;0;0;0;1;0;0;0;0;0;1;0;0;0;1;1;1;1;1;0;0;0;0;0;1;0;1;1;0;0;0;0;0;0;0;1;0;3;0;0;1;2;0;1;1;1;1;0;0;0;0;0;0;1;1;1;0;0;0;0;1;0;0;0;1;0;0;1;0;2;0;0;2
GBX2_M05758_1.94d.bed	0.08196721311475409	5	61	22474	2;1;0;0;1;0;1;0;0;1;0;0;0;1;0;0;0;1;0;0;0;0;0;0;1;4;1;0;2;0;1;1;1;0;0;1;0;0;0;0;1;0;0;0;0;0;0;0;0;1;0;0;1;0;1;0;0;0;0;0;0;0;1;0;1;0;0;1;0;0;0;0;1;0;0;0;0;1;0;0;0;1;0;0;0;0;0;1;0;0;0;1;1;1;1;1;0;0;0;0;0;1;0;1;1;0;0;0;0;0;0;0;1;0;3;0;0;1;2;0;1;1;1;1;0;0;0;0;0;0;1;1;1;0;0;0;0;1;0;0;0;1;0;0;1;0;2;0;0;2
EN1_M05665_1.94d.bed	0.08196721311475409	5	61	22474	2;1;0;0;1;0;1;0;0;1;0;0;0;1;0;0;0;1;0;0;0;0;0;0;1;4;1;0;2;0;1;1;1;0;0;1;0;0;0;0;1;0;0;0;0;0;0;0;0;1;0;0;1;0;1;0;0;0;0;0;0;0;1;0;1;0;0;1;0;0;0;0;1;0;0;0;0;1;0;0;0;1;0;0;0;0;0;1;0;0;0;1;1;1;1;1;0;0;0;0;0;1;0;1;1;0;0;0;0;0;0;0;1;0;3;0;0;1;2;0;1;1;1;1;0;0;0;0;0;0;1;1;1;0;0;0;0;1;0;0;0;1;0;0;1;0;2;0;0;2
ATF4_M06454_1.94d.bed	0.08174386920980926	30	367	54794	4;4;3;4;3;0;2;0;2;2;3;2;5;2;2;2;4;2;0;2;3;6;2;1;1;1;4;2;1;4;4;2;2;1;5;1;4;2;2;2;4;2;2;2;3;0;2;2;5;2;5;4;2;2;5;2;3;3;2;2;1;0;2;4;6;0;3;2;6;1;2;6;1;1;2;1;3;2;1;1;0;2;0;5;3;2;1;2;2;2;5;2;2;2;5;3;0;6;4;6;0;1;1;3;0;4;2;4;3;3;1;4;1;3;1;1;0;1;2;3;1;2;1;1;1;2;4;3;2;1;3;2;7;2;3;2;0;1;7;3;5;4;2;3;4;3;1;0;3;4
TGIF1_M09243_1.94d.bed	0.08163265306122448	12	147	36157	5;2;2;2;0;0;4;2;2;2;0;0;0;0;2;0;0;0;2;2;4;2;0;0;2;0;4;2;0;0;0;0;3;0;2;0;4;0;1;0;2;2;6;0;0;0;0;0;2;0;0;0;0;4;4;2;0;0;0;0;2;0;0;0;3;2;0;2;0;0;0;1;0;1;2;0;0;0;0;1;0;4;0;0;0;0;0;2;1;1;0;0;2;0;0;0;2;0;0;1;0;0;0;2;0;0;2;2;6;2;0;0;0;0;0;0;2;0;1;2;2;2;4;2;0;0;2;0;5;2;0;0;0;0;0;0;0;1;0;0;0;0;0;0;0;1;2;0;2;2
MEIS1_M09078_1.94d.bed	0.08108108108108109	12	148	34473	4;2;2;2;0;0;4;2;5;4;0;0;0;1;1;0;0;2;2;2;1;0;0;0;2;0;0;2;0;0;0;0;1;0;2;1;4;0;1;0;6;0;6;0;0;0;0;1;5;2;0;1;0;4;0;2;3;0;0;0;1;0;0;0;2;2;0;2;0;0;0;0;0;0;2;0;0;0;2;0;0;4;1;0;0;0;0;0;0;0;1;0;0;0;1;1;3;0;0;0;1;0;0;2;0;0;1;2;5;2;0;0;2;1;0;0;0;2;0;2;2;1;5;2;0;0;2;0;4;2;0;0;0;0;0;0;2;0;0;1;0;0;1;0;0;0;0;2;2;2
HSF5_M09723_1.94d.bed	0.08108108108108109	3	37	18443	2;0;0;0;0;0;0;0;0;0;0;0;1;0;0;1;0;0;0;0;0;0;0;0;2;0;0;0;1;0;0;0;0;0;0;0;0;0;0;0;0;0;0;0;1;1;0;1;0;0;0;1;0;0;2;0;0;0;0;0;0;0;1;0;0;0;0;0;0;0;0;0;0;0;0;0;0;0;2;0;0;0;0;0;0;0;2;0;0;0;0;0;0;0;0;0;1;0;0;0;0;4;0;1;0;0;0;0;0;0;0;0;1;2;0;0;1;0;3;0;0;1;0;0;0;0;0;0;1;0;0;1;0;0;0;0;0;1;0;0;0;0;0;0;0;0;0;0;0;1
HSF2_M08819_1.94d.bed	0.08092485549132948	14	173	34166	2;0;1;0;0;2;3;1;2;1;0;0;3;2;1;1;1;1;0;1;0;0;0;0;0;2;2;1;1;0;2;1;3;2;2;0;0;1;1;4;0;2;2;4;1;2;1;1;0;0;0;1;2;1;1;1;0;1;4;1;0;1;1;0;0;2;0;1;0;0;1;0;1;1;0;1;1;1;1;1;0;1;2;5;0;0;3;0;0;1;1;3;0;2;3;3;2;2;0;1;3;0;1;2;0;2;0;1;1;1;3;0;0;1;3;3;1;0;1;2;0;2;0;2;1;0;2;0;0;0;3;0;3;1;1;2;1;1;1;0;1;3;2;3;0;1;3;1;0;2
ZIM3_M10420_1.94d.bed	0.08069164265129683	28	347	95916	9;4;1;3;2;3;7;2;2;6;3;1;5;4;9;3;3;2;3;3;4;3;6;5;3;2;2;3;3;3;4;1;3;2;2;3;3;3;3;2;2;1;1;1;2;3;2;0;2;3;4;4;3;3;4;3;0;2;0;1;1;1;2;2;0;1;1;2;1;1;1;3;2;2;1;2;4;1;0;1;3;2;2;4;2;1;4;2;2;2;0;1;1;0;1;0;1;2;1;0;4;1;0;2;1;1;1;4;3;3;1;1;5;2;3;1;4;2;1;1;2;2;0;2;0;2;3;4;0;0;1;3;6;3;3;1;1;3;2;2;2;4;2;3;4;5;3;0;3;3
TGIF1_M09253_1.94d.bed	0.08029197080291971	11	137	33305	5;2;2;2;0;0;2;1;3;6;0;0;0;0;2;0;0;3;2;3;2;0;0;0;2;0;0;2;0;0;0;1;2;1;0;2;4;0;1;0;0;4;1;4;0;0;0;0;0;4;1;0;0;2;2;0;4;0;0;0;0;3;0;0;0;1;0;1;0;1;0;0;0;1;1;2;0;0;0;1;1;1;2;0;0;0;0;0;0;1;0;0;0;0;0;0;0;2;0;0;1;0;0;0;2;0;0;0;4;0;4;0;0;0;0;0;0;0;0;2;1;4;0;2;4;0;1;0;2;2;2;3;0;1;0;2;0;0;3;0;0;0;0;0;0;1;0;1;2;2
ALX4_M05562_1.94d.bed	0.08	2	25	23069	1;0;0;0;0;1;0;1;1;1;1;0;1;0;0;0;0;0;0;0;1;1;0;0;0;0;0;0;0;0;0;0;0;1;0;0;0;0;0;1;0;0;0;0;0;0;0;0;0;0;0;0;0;0;0;0;0;0;0;0;0;1;0;0;0;0;0;0;0;0;0;0;0;0;0;0;0;0;0;0;1;0;0;0;0;0;0;0;0;0;0;0;0;0;0;0;0;0;1;0;1;0;0;0;1;0;0;0;0;0;0;0;0;0;0;0;1;0;1;1;0;0;1;0;0;0;0;0;0;0;0;0;1;1;0;0;0;0;0;0;0;0;0;1;0;0;0;0;0;1
ESRRA_M08639_1.94d.bed	0.08	48	600	60194	5;1;3;3;1;8;4;6;2;7;6;5;5;1;2;5;1;5;6;1;6;4;3;9;4;4;4;4;1;8;4;2;7;2;3;4;5;2;3;2;7;4;2;9;4;6;5;4;1;3;7;5;7;2;3;0;7;4;3;3;4;6;4;8;6;3;5;2;0;4;5;5;3;4;7;4;1;4;2;2;1;2;2;2;1;5;6;7;3;5;3;3;5;5;2;4;2;4;2;3;6;4;4;1;7;9;2;6;2;5;1;3;7;3;5;3;6;3;4;8;4;3;5;2;8;2;5;2;6;4;3;9;6;4;7;0;1;1;7;4;3;3;6;4;2;5;3;3;5;3
POU4F2_M06016_1.94d.bed	0.08	6	75	30415	2;0;0;1;2;0;1;2;1;1;0;1;2;1;0;1;0;0;1;1;0;0;0;0;1;0;0;1;0;0;1;0;0;1;1;1;1;1;0;0;1;0;0;1;0;0;0;0;1;2;1;0;1;0;0;0;0;0;0;0;1;0;0;1;1;0;0;1;1;0;0;0;0;0;1;0;0;1;0;0;1;0;0;0;2;0;0;1;0;1;0;1;0;1;0;0;0;1;0;0;1;1;1;0;1;0;1;0;0;1;0;0;0;2;2;0;0;0;0;0;3;0;1;0;0;2;0;0;0;0;1;0;0;0;0;0;0;0;0;2;0;2;1;3;0;1;0;0;0;1
THRA_M06211_1.94d.bed	0.07975460122699386	13	163	32427	2;1;3;2;0;0;0;0;0;2;0;2;0;0;4;0;1;2;0;0;3;1;2;1;2;0;4;0;5;2;0;0;0;0;1;0;0;0;0;0;0;0;0;0;0;2;2;0;0;2;0;2;3;3;2;2;4;0;0;0;1;6;0;0;0;0;0;0;0;0;0;1;2;0;0;0;0;0;0;0;3;0;2;4;0;0;3;2;0;0;3;2;0;0;0;2;1;2;0;0;2;1;1;2;0;0;2;0;0;2;2;2;0;2;4;0;3;2;0;4;1;2;3;0;0;1;0;1;0;4;2;2;3;2;0;2;3;0;3;0;0;0;1;0;1;2;2;0;0;2
BBX_M08506_1.94d.bed	0.07936507936507936	5	63	22035	2;0;0;0;0;0;0;2;0;0;0;6;0;0;0;0;0;0;0;0;0;0;0;0;2;0;2;0;0;2;0;2;0;0;2;2;0;0;0;2;0;2;6;0;0;2;0;2;0;2;0;0;0;0;2;0;2;0;0;0;0;0;0;2;0;0;0;0;0;0;2;0;0;0;0;0;0;0;0;0;0;0;2;0;0;0;0;0;0;0;0;0;2;2;2;2;0;0;0;0;0;0;0;0;0;0;0;0;0;0;0;0;0;0;0;0;0;0;0;0;0;0;0;0;0;0;0;0;0;0;0;0;0;0;0;0;0;0;0;0;0;0;2;1;0;0;1;0;0;2
ESRRA_M08633_1.94d.bed	0.07931034482758621	46	580	62328	4;0;3;4;1;8;3;7;2;6;4;6;5;1;2;3;1;4;6;1;6;4;3;9;3;4;5;4;1;7;3;2;6;3;3;4;5;4;3;2;6;4;2;8;4;6;5;4;1;3;7;5;7;2;3;0;7;3;3;3;3;4;4;7;6;3;4;2;0;4;5;5;3;4;6;4;1;3;2;2;1;2;2;2;2;4;6;7;1;5;3;3;5;5;2;4;1;4;2;3;6;4;4;1;7;9;1;6;1;5;1;3;6;3;5;2;6;3;4;7;4;3;5;1;8;3;5;2;6;3;3;10;7;5;8;0;0;1;8;4;3;4;6;4;1;5;3;3;6;3
MESP1_M08932_1.94d.bed	0.07894736842105263	6	76	25151	1;0;0;0;0;0;0;0;0;0;2;0;0;0;0;2;0;0;1;0;2;2;0;0;0;0;0;1;3;2;2;3;2;0;2;1;0;0;0;2;0;0;1;0;0;0;0;0;0;1;0;0;2;0;0;1;0;0;0;0;0;0;0;0;0;0;0;1;0;0;0;0;0;0;0;1;0;2;0;0;0;0;0;2;0;0;2;0;0;1;0;0;4;2;0;0;2;2;0;0;0;0;0;0;0;2;0;1;0;0;0;0;0;0;0;0;0;1;0;0;0;0;0;0;2;0;0;0;0;0;0;4;0;0;0;0;0;0;0;2;2;0;0;4;0;1;0;2;0;2
FOXD1_M09582_1.94d.bed	0.07865168539325842	7	89	23637	1;1;0;0;0;0;0;0;0;2;0;0;0;2;0;0;0;1;1;0;1;2;0;0;1;0;1;1;0;1;1;0;0;1;1;2;0;0;1;0;0;1;0;0;0;1;0;1;4;0;1;1;1;1;0;3;0;0;1;1;0;0;2;0;0;1;0;1;2;0;0;0;0;1;0;0;0;1;1;0;0;1;0;2;0;0;1;0;0;1;2;0;0;3;0;0;1;3;0;1;0;0;2;0;0;1;1;2;0;0;1;0;0;0;0;1;0;1;0;1;0;0;0;2;0;4;1;2;0;1;0;0;1;0;0;1;2;0;0;2;0;0;0;0;0;0;0;0;0;1
BPTF_M06463_1.94d.bed	0.0784313725490196	8	102	40479	2;1;1;0;2;2;0;1;1;1;0;0;1;1;0;1;3;1;0;0;0;1;0;0;2;1;0;0;0;1;1;0;1;1;1;0;0;0;1;0;0;0;0;2;0;1;0;0;2;0;1;1;0;0;2;1;0;2;1;2;0;2;0;1;0;0;1;0;1;0;0;0;1;0;0;0;1;0;1;1;0;1;0;0;1;0;2;1;1;0;1;0;0;0;1;0;0;1;2;0;0;0;2;0;0;0;0;0;1;0;1;1;2;2;0;1;1;1;1;0;1;1;0;1;0;0;0;2;3;0;0;2;0;0;1;1;0;0;2;2;2;0;0;1;2;1;1;1;0;1
CDX1_M08520_1.94d.bed	0.0784313725490196	4	51	26529	2;0;0;0;0;2;1;0;0;0;0;0;1;2;0;0;0;0;0;0;0;2;0;1;0;0;0;0;0;1;1;0;0;0;0;1;0;0;1;1;1;1;1;1;0;0;0;1;0;1;0;0;1;0;0;0;1;0;1;0;0;0;0;1;0;0;2;0;0;1;0;0;0;0;0;0;0;0;0;0;0;0;0;0;0;1;0;0;0;0;0;0;1;0;0;1;0;2;1;0;0;0;0;1;0;0;1;0;0;0;1;0;0;1;0;0;0;0;0;0;0;0;1;1;0;1;0;0;0;1;1;0;0;0;0;0;0;1;0;1;0;0;0;1;0;1;1;0;0;1
ESRRA_M08637_1.94d.bed	0.0779816513761468	17	218	42045	1;2;1;0;0;4;1;1;3;1;2;3;0;2;1;1;0;2;2;2;2;1;2;3;0;2;2;1;2;1;1;0;1;2;2;2;0;2;2;1;1;2;2;1;2;3;1;0;0;3;4;2;4;1;2;0;3;2;1;0;0;0;0;1;2;1;3;0;2;1;2;1;0;1;0;2;0;3;2;0;2;0;1;1;2;2;1;4;2;2;1;3;1;3;1;3;1;3;0;0;3;1;1;0;1;4;0;1;0;1;0;0;2;1;4;2;2;2;1;2;2;0;1;0;1;3;2;1;1;0;0;1;2;4;2;3;0;0;0;4;1;2;2;1;2;1;2;0;1;4
MECOM_M06525_1.94d.bed	0.07792207792207792	6	77	31918	1;1;0;0;0;0;1;1;0;1;0;1;1;0;0;1;1;2;0;1;2;1;0;1;2;0;0;0;0;0;0;0;0;0;0;0;1;2;0;0;0;0;1;2;0;2;0;1;0;0;0;0;1;0;1;0;0;0;1;0;0;0;1;0;0;0;0;0;2;0;0;0;1;0;1;0;0;0;0;0;0;1;0;0;0;0;1;0;1;0;0;0;0;0;1;2;1;0;0;0;1;0;0;0;0;0;0;1;1;0;3;1;1;1;0;1;0;1;0;0;4;0;1;1;1;1;0;1;0;0;0;1;2;0;0;0;2;1;2;0;0;1;0;2;0;1;1;0;0;1
HES5_M08757_1.94d.bed	0.07732497387669801	74	957	99446	20;2;2;13;8;6;10;9;10;5;6;11;11;8;4;2;6;8;3;13;13;9;8;6;8;11;7;7;6;9;6;2;6;7;7;7;4;4;4;4;13;3;7;8;8;8;9;3;11;5;4;2;11;3;8;11;4;2;1;7;4;6;4;4;4;1;3;5;6;2;2;5;8;3;8;3;7;4;3;4;6;6;4;2;3;3;3;4;3;1;6;4;4;5;5;10;5;3;5;6;1;12;11;7;5;8;1;5;5;4;9;8;5;9;8;6;5;6;9;12;6;7;3;6;3;9;2;5;12;8;8;11;5;13;6;17;7;4;4;9;15;11;8;11;8;2;6;5;5;10
ZNF224_M10440_1.94d.bed	0.07730263157894737	94	1216	143971	9;13;3;9;9;9;9;17;17;14;9;4;4;5;14;5;10;7;9;14;8;12;9;8;8;7;10;6;9;12;8;6;9;10;8;7;9;5;14;7;8;14;12;7;8;4;11;11;3;9;3;8;12;11;13;8;7;5;11;6;5;1;5;4;8;5;2;8;6;4;1;5;6;7;2;7;4;9;6;6;11;6;5;4;5;7;4;3;9;8;8;8;10;4;11;8;8;7;8;9;9;6;5;10;7;15;13;10;8;9;6;14;12;7;2;6;15;8;7;10;6;12;13;10;7;4;9;8;14;8;12;14;6;4;14;9;7;11;9;8;4;10;8;3;10;8;9;8;4;10
GCM2_M05762_1.94d.bed	0.07692307692307693	1	13	16767	1;0;0;0;0;0;0;1;0;0;0;0;0;0;0;0;0;0;0;0;0;0;0;0;0;1;0;0;1;1;1;0;0;0;0;0;0;1;0;0;0;0;0;0;0;0;0;0;0;0;0;0;0;0;0;0;0;0;0;0;0;0;0;0;0;0;0;0;0;0;0;0;1;0;0;0;0;0;0;0;1;0;0;0;0;0;0;0;0;0;0;0;0;0;0;0;0;0;0;0;0;0;0;0;0;0;0;0;0;2;0;0;0;0;0;0;0;0;0;0;0;0;0;0;0;0;0;0;0;0;0;0;0;0;0;0;0;0;0;0;0;0;0;0;0;0;0;0;0;1
CDC5L_M06466_1.94d.bed	0.07692307692307693	2	26	20933	2;0;0;1;0;1;0;0;1;0;0;0;0;0;0;0;0;1;0;0;0;0;0;0;0;0;0;0;0;0;0;0;1;0;0;0;0;0;0;0;0;0;1;0;0;0;0;0;0;0;1;0;0;0;0;0;1;0;0;0;0;0;1;0;0;0;0;0;0;0;0;0;0;0;1;0;0;0;0;0;0;0;0;0;0;0;0;0;0;1;0;0;2;0;0;0;1;0;0;0;0;0;0;0;0;1;1;0;0;0;0;0;0;1;1;0;0;0;0;0;0;1;0;0;0;0;0;2;0;0;0;0;0;0;0;0;0;0;0;1;0;0;0;0;0;0;0;0;0;1
FOXI1_M08681_1.94d.bed	0.07608695652173914	7	92	29859	1;0;3;1;3;0;0;2;1;0;0;0;0;1;0;1;1;1;2;0;0;0;0;0;1;1;0;1;0;0;1;0;0;1;3;0;1;1;0;2;0;1;0;0;0;2;0;0;0;0;0;0;0;0;1;2;0;0;0;2;1;1;0;0;0;0;0;0;0;0;0;1;0;2;0;0;0;0;0;1;0;0;0;4;1;0;2;1;0;0;2;0;0;1;1;3;0;0;0;0;1;0;2;1;1;1;0;0;0;0;0;0;0;1;0;1;1;1;0;1;0;0;1;0;2;0;2;1;2;0;2;0;0;1;1;0;0;0;1;1;0;0;4;0;0;2;0;0;1;1
TBX20_M06158_1.94d.bed	0.07586206896551724	11	145	30369	3;1;1;3;2;4;1;1;2;3;1;1;0;2;1;0;0;1;1;2;0;2;1;2;1;2;1;0;1;1;0;1;2;3;0;2;1;2;3;3;3;2;1;1;0;3;2;2;0;0;1;0;1;1;0;2;1;0;1;0;1;0;0;1;0;1;0;2;0;0;2;1;0;0;0;2;0;1;0;0;0;2;1;0;0;0;0;1;0;0;1;0;0;0;0;1;0;0;2;1;2;1;0;0;1;1;2;0;1;1;1;1;1;0;1;0;1;0;0;1;1;1;0;1;1;1;0;1;1;0;1;1;3;0;0;0;2;0;2;1;0;0;2;2;2;1;0;3;1;2
ZNF33B_ZNF33B.RCADE.bed	0.07563025210084033	9	119	101115	1;1;0;1;0;0;0;4;0;2;0;0;0;0;0;1;1;0;3;0;2;0;0;0;1;1;3;0;1;0;0;0;2;2;0;1;1;3;0;2;1;1;1;0;0;0;2;1;2;0;2;0;1;0;0;2;1;0;2;2;0;0;1;0;0;0;1;0;0;2;1;0;0;0;1;0;1;0;1;1;0;1;0;2;0;0;2;1;0;2;0;2;1;0;0;0;1;1;1;0;0;0;0;0;0;2;0;1;0;1;2;0;0;2;1;2;1;0;0;0;0;0;3;1;1;4;0;1;0;2;1;0;1;2;0;0;0;0;2;1;0;0;1;2;3;1;2;1;1;2
ZNF525_ZNF525.RCADE.bed	0.07547169811320754	4	53	26575	2;0;0;0;1;2;0;1;0;1;1;1;1;0;1;1;1;0;1;0;0;1;0;0;0;0;0;0;0;1;0;0;0;0;0;1;0;0;0;1;1;1;1;1;0;0;0;0;0;0;0;1;0;0;0;0;0;1;0;1;1;0;1;0;2;0;0;0;0;0;0;0;0;0;0;1;0;0;1;0;0;0;0;0;1;0;0;0;0;0;1;0;0;0;0;2;0;0;0;1;0;0;0;0;1;0;0;0;0;0;1;1;0;0;0;1;1;0;0;0;0;0;0;1;0;0;0;0;0;1;1;1;1;0;0;1;0;0;0;0;0;0;2;0;0;0;1;1;0;1
ARGFX_M09430_1.94d.bed	0.07547169811320754	4	53	27767	3;0;0;0;0;0;1;1;0;1;1;1;1;2;1;0;0;0;1;0;0;0;2;1;0;0;0;0;0;0;0;1;1;2;1;0;1;0;0;0;2;1;1;0;0;0;0;0;0;0;0;0;0;0;0;0;0;0;0;0;0;0;0;0;0;1;0;0;1;0;0;0;1;0;0;0;0;0;0;0;1;0;0;0;0;0;0;0;1;0;0;0;0;0;0;1;0;1;2;0;1;0;1;0;0;0;0;0;0;1;0;0;0;0;0;0;1;2;2;1;1;0;0;0;0;0;0;0;0;0;0;1;0;0;0;0;0;0;0;0;0;1;0;1;0;1;0;0;1;2
ZNF615_ZNF615.MEME.bed	0.07518796992481203	10	133	36523	2;1;0;1;1;0;0;1;1;0;1;1;3;0;0;1;2;2;0;1;2;1;1;0;1;3;2;0;2;1;3;1;0;2;2;1;0;0;2;0;2;1;1;0;2;0;1;0;0;1;1;1;1;0;0;0;0;2;0;0;0;1;1;0;1;1;0;0;0;1;0;1;0;0;0;1;1;0;2;0;0;2;1;0;0;0;3;2;1;0;0;0;1;1;2;2;0;0;0;0;0;1;1;0;1;2;2;2;1;3;1;1;1;0;1;1;1;1;1;1;3;1;1;0;1;1;0;0;0;1;1;1;0;4;0;1;0;1;0;1;0;2;1;3;1;1;1;2;0;2
RORA_M10287_1.94d.bed	0.075	3	40	22941	1;0;0;0;0;0;0;0;0;0;0;0;1;2;0;1;1;0;0;0;0;0;0;0;0;1;0;0;1;0;0;2;2;0;0;1;0;0;1;0;0;0;1;0;1;0;1;0;0;0;0;0;0;0;0;0;0;1;1;1;0;0;0;0;0;0;0;1;0;0;0;0;0;0;0;0;0;0;1;0;0;0;0;0;1;0;0;0;0;0;1;0;0;0;0;0;1;0;0;1;1;0;0;0;0;0;0;1;0;0;0;1;0;0;0;1;0;0;0;0;0;0;0;0;0;0;0;0;0;0;0;0;0;2;0;0;2;1;0;0;0;0;1;0;0;1;1;0;0;1
ZBTB26_M09298_1.94d.bed	0.075	9	120	32638	1;0;0;1;1;0;2;0;0;1;0;0;0;1;1;2;0;0;1;0;1;0;0;1;1;0;0;2;1;2;1;0;3;1;0;2;2;0;1;0;0;0;0;1;0;2;2;0;0;1;0;0;0;4;1;0;0;2;3;0;2;0;0;0;0;1;1;0;2;1;0;0;0;1;0;0;2;1;0;0;1;0;0;1;0;0;1;1;1;0;0;0;0;1;0;2;0;2;0;0;1;2;0;0;2;3;0;1;2;0;0;2;0;2;2;0;1;1;0;0;1;2;0;1;2;0;1;0;1;4;0;2;1;0;0;1;2;0;2;2;0;4;1;0;2;0;1;1;2;1
ZNF680_M10401_1.94d.bed	0.07471264367816093	13	174	43163	3;1;1;1;2;0;3;1;4;2;2;3;2;0;0;2;1;2;0;1;1;2;0;0;0;1;3;3;5;0;1;3;1;2;2;0;1;0;1;2;2;4;1;1;0;1;0;2;1;0;0;1;3;1;1;0;0;3;2;0;1;0;0;1;0;3;0;1;0;0;1;0;1;1;1;0;1;3;1;0;0;2;0;0;0;1;2;2;2;1;2;2;1;3;0;2;0;0;1;1;1;1;3;1;0;0;1;3;3;0;2;2;1;3;2;0;0;0;1;1;1;2;1;3;2;3;2;1;1;1;0;0;1;1;0;1;2;1;0;1;0;1;0;0;0;0;1;1;0;2
FOXO6_M05746_1.94d.bed	0.07462686567164178	5	67	28065	1;0;0;0;0;0;0;0;0;1;2;3;0;0;0;2;0;0;1;2;0;0;1;0;2;1;0;2;0;0;0;0;0;0;0;0;0;1;4;1;0;0;0;0;0;0;0;0;1;2;0;0;0;0;0;0;0;2;0;2;1;0;0;0;4;1;0;0;1;0;0;0;0;4;0;2;0;0;2;0;0;0;0;0;0;0;0;0;0;0;0;0;0;0;2;0;1;0;0;0;0;0;0;0;0;0;0;0;0;0;0;0;0;1;0;0;0;0;1;1;0;0;1;2;0;2;0;0;0;0;0;0;0;0;0;0;0;0;0;2;1;0;0;2;0;2;0;0;0;2
ZSCAN9_M09421_1.94d.bed	0.07462686567164178	5	67	28279	2;1;0;0;0;0;0;0;0;0;1;0;1;0;0;0;1;1;0;0;0;1;1;0;1;0;1;0;0;1;0;0;0;0;0;1;0;2;0;0;2;1;3;0;0;2;2;1;2;1;0;1;1;0;1;0;0;0;0;0;1;0;0;1;1;0;1;0;0;0;0;0;0;0;1;0;0;0;0;1;0;0;1;2;0;0;0;0;0;0;0;1;0;0;0;1;1;1;1;1;0;1;1;0;0;0;0;1;0;0;0;0;0;2;0;1;0;0;0;0;0;2;0;1;1;0;0;0;0;0;1;1;0;0;0;0;0;0;2;0;0;1;0;0;0;1;0;1;0;2
FIGLA_M05705_1.94d.bed	0.07446808510638298	7	94	32524	4;0;0;0;0;0;1;1;1;1;2;0;1;1;1;1;0;0;1;0;1;0;1;0;0;0;1;1;0;0;1;1;1;0;0;2;1;2;0;2;0;0;0;0;1;1;1;0;1;0;0;0;1;0;1;1;1;1;0;2;0;2;0;1;0;0;1;0;1;0;0;1;2;1;0;0;1;0;0;0;0;0;0;0;0;0;0;1;1;0;1;0;1;1;0;0;0;0;1;0;0;0;1;0;0;0;0;1;0;0;1;4;2;0;1;0;1;1;0;0;1;2;0;0;1;1;1;3;1;0;1;2;1;1;0;0;1;1;0;1;0;1;1;0;1;1;2;0;0;1
TEAD1_M06179_1.94d.bed	0.07407407407407407	10	135	33021	1;0;0;1;4;2;0;1;0;1;0;1;0;1;1;1;2;1;2;1;0;2;0;3;0;5;1;0;0;2;0;0;2;1;0;0;0;0;1;2;1;1;1;2;2;1;0;2;0;2;0;1;0;1;0;0;0;1;2;0;1;0;0;1;1;0;0;1;0;1;0;1;0;1;0;0;1;2;0;0;2;0;2;2;1;2;2;1;2;1;0;1;1;1;0;0;0;0;1;1;1;0;0;0;2;2;1;1;0;0;1;1;4;3;0;1;1;0;2;1;0;1;1;3;2;0;1;2;1;0;0;0;0;0;1;1;1;2;1;0;1;1;3;2;0;0;0;0;1;2
TEAD4_M06183_1.94d.bed	0.07407407407407407	10	135	33021	1;0;0;1;4;2;0;1;0;1;0;1;0;1;1;1;2;1;2;1;0;2;0;3;0;5;1;0;0;2;0;0;2;1;0;0;0;0;1;2;1;1;1;2;2;1;0;2;0;2;0;1;0;1;0;0;0;1;2;0;1;0;0;1;1;0;0;1;0;1;0;1;0;1;0;0;1;2;0;0;2;0;2;2;1;2;2;1;2;1;0;1;1;1;0;0;0;0;1;1;1;0;0;0;2;2;1;1;0;0;1;1;4;3;0;1;1;0;2;1;0;1;1;3;2;0;1;2;1;0;0;0;0;0;1;1;1;2;1;0;1;1;3;2;0;0;0;0;1;2
SREBF1_M09969_1.94d.bed	0.07380073800738007	60	813	108645	9;5;9;5;16;7;5;5;8;11;4;6;6;8;5;3;7;6;9;6;11;0;11;4;7;5;10;7;6;4;8;4;7;6;6;3;7;7;4;8;11;4;9;7;9;1;5;7;6;2;3;5;4;1;4;6;6;7;7;4;7;4;0;4;5;5;4;10;0;5;3;5;2;3;3;4;6;4;4;3;5;3;5;3;4;2;3;5;2;3;3;6;0;3;0;3;2;0;4;3;3;9;5;5;6;7;1;4;5;4;6;4;3;6;4;4;7;6;3;4;5;6;8;4;7;3;7;6;9;7;9;10;5;6;8;3;8;6;6;9;8;7;6;2;4;11;11;7;7;8
TBR1_M06149_1.94d.bed	0.07352941176470588	5	68	26853	1;0;0;3;0;1;0;0;1;0;1;0;0;0;0;0;2;1;0;2;0;1;0;1;0;0;0;1;0;0;0;0;1;0;0;1;2;0;1;0;0;0;0;0;1;0;1;1;0;0;1;0;0;0;0;1;0;0;0;1;0;1;0;1;0;0;0;0;0;0;1;0;0;0;0;0;1;1;0;1;0;0;1;0;0;0;2;0;1;0;0;0;0;0;0;0;2;0;0;0;1;1;0;0;0;0;1;0;0;0;0;0;0;0;0;1;1;1;0;0;3;0;0;0;2;1;0;1;0;2;1;1;1;0;1;0;2;1;0;0;1;0;0;1;2;0;1;0;0;2
ZNF485_ZNF485.RCADE.bed	0.07317073170731707	15	205	44584	2;3;0;4;4;2;1;0;2;2;2;2;0;0;0;1;1;2;0;0;1;3;1;1;3;2;0;1;1;2;1;2;2;2;1;1;0;2;2;0;0;0;2;3;1;0;0;2;0;2;2;2;1;1;2;2;0;0;2;1;1;1;1;1;2;1;1;2;1;1;2;1;0;2;2;0;0;0;0;0;1;2;0;2;2;1;2;0;1;0;1;2;2;1;3;0;1;2;1;0;1;1;2;1;2;2;0;1;1;1;3;3;1;1;0;0;0;2;5;0;4;2;1;0;0;1;2;1;1;5;3;4;2;2;1;2;0;1;2;2;1;1;3;0;0;1;4;1;3;5
DMRT3_M00894_1.94d.bed	0.07317073170731707	3	41	23271	1;1;1;2;0;0;2;0;0;0;1;0;1;1;0;2;0;0;1;0;1;0;0;1;0;0;0;0;0;1;0;0;0;0;0;0;0;0;0;0;0;0;0;0;0;0;0;0;0;1;0;0;0;0;0;0;0;0;0;0;0;0;0;1;0;0;0;0;1;0;0;0;0;0;0;0;1;1;0;0;0;0;0;0;0;0;0;0;0;0;0;0;0;0;1;0;0;0;1;2;0;0;0;0;0;0;1;2;0;0;1;0;1;0;0;0;0;0;0;0;0;0;0;0;0;0;0;0;0;0;0;1;0;1;0;0;2;0;0;2;0;2;0;0;0;0;0;0;1;1
DMRT3_M08575_1.94d.bed	0.07272727272727272	4	55	31099	1;0;0;1;0;0;0;0;0;0;1;0;0;2;2;0;0;1;0;0;0;1;1;1;1;1;1;2;0;2;2;1;0;2;1;2;0;1;1;1;0;0;0;0;0;0;1;0;1;0;0;0;0;0;0;0;0;0;0;0;0;0;0;0;1;0;0;0;1;1;0;0;0;0;0;0;0;0;0;0;1;0;0;0;0;1;0;0;0;0;0;0;0;1;1;0;0;1;0;0;1;0;0;1;0;0;0;1;0;2;0;1;0;0;0;0;0;1;1;0;0;0;0;1;0;0;0;0;0;0;0;0;0;0;0;0;1;0;2;2;0;0;0;0;0;0;0;0;0;1
ZNF570_ZNF570.RCADE.bed	0.07169811320754717	19	265	79137	3;2;6;2;2;1;0;1;4;3;2;4;3;3;4;2;1;1;1;1;2;2;3;4;2;1;1;0;4;4;3;2;1;2;0;2;4;1;0;2;0;1;6;1;1;6;2;0;1;1;1;0;1;3;5;2;1;0;0;0;2;1;0;0;1;0;2;0;1;2;2;1;0;0;0;0;1;1;1;4;1;4;2;1;0;0;0;1;0;1;1;2;0;2;2;3;1;1;1;0;2;1;1;2;2;3;3;1;2;1;0;4;2;1;3;0;1;3;3;1;2;0;1;3;2;1;2;4;0;1;3;1;2;3;2;1;4;0;5;5;0;2;3;4;2;3;2;3;3;4
IRX1_M08847_1.94d.bed	0.07142857142857142	3	42	26120	1;0;0;0;0;0;0;1;0;0;0;0;0;0;0;0;0;1;1;0;1;0;0;1;0;1;0;0;0;0;0;1;0;0;0;0;0;0;0;0;0;0;0;1;0;0;0;0;1;0;0;0;1;0;0;0;0;0;0;0;0;0;0;0;1;0;0;0;0;1;0;0;0;0;0;0;0;1;0;0;0;0;0;0;0;0;0;0;0;0;1;0;2;0;0;0;4;0;1;2;0;1;0;0;0;0;0;0;0;0;1;0;0;1;1;0;0;0;0;0;0;0;0;0;0;0;0;0;0;2;0;1;0;1;0;0;1;0;0;0;0;0;1;0;1;0;0;0;4;2
ZBTB20_M09294_1.94d.bed	0.07142857142857142	1	14	17301	1;0;0;0;0;0;1;0;0;0;0;0;0;0;0;0;1;2;0;0;0;1;0;0;0;0;0;0;0;0;0;0;0;0;0;0;0;0;0;0;0;0;0;0;0;0;0;0;0;0;0;0;0;0;0;0;0;0;0;2;0;1;0;0;0;0;0;0;0;0;0;0;0;0;0;0;0;0;0;0;0;0;0;0;0;0;0;0;0;0;0;0;0;0;0;0;0;0;0;0;1;0;0;0;0;0;0;0;0;0;0;0;0;0;0;0;0;0;0;0;0;0;0;0;0;0;0;0;0;0;0;0;0;0;0;1;0;0;0;0;0;0;0;1;0;0;0;0;0;1
ZNF7_ZNF7.RCADE.bed	0.07142857142857142	15	210	72751	5;2;2;1;2;3;1;1;2;3;3;3;2;0;2;2;0;0;4;1;0;2;3;2;3;2;2;2;2;0;1;4;2;0;1;0;0;1;2;3;1;1;1;2;2;0;1;3;2;1;2;1;1;0;0;2;1;1;1;1;1;1;1;1;1;2;2;0;1;0;1;2;1;0;1;1;1;1;1;1;0;1;2;0;3;1;0;2;2;0;2;3;1;0;3;0;2;2;2;0;1;1;1;0;0;0;1;3;1;1;1;0;1;0;3;1;2;2;0;1;1;1;3;2;0;0;2;1;2;1;1;0;1;3;0;0;2;2;3;2;1;4;0;0;7;1;2;1;3;2
ZNF18_M10343_1.94d.bed	0.07083333333333333	17	240	46187	5;2;2;4;2;0;0;3;1;3;2;2;1;3;3;5;2;4;1;1;0;3;1;3;2;2;1;2;1;5;2;2;3;1;0;1;2;5;1;4;0;1;1;2;3;0;1;0;0;1;0;1;1;0;2;1;2;0;1;2;1;1;0;1;0;2;1;0;1;1;0;1;5;0;1;1;0;0;1;0;2;2;1;1;1;3;1;1;1;1;3;1;1;1;0;0;1;0;1;2;3;1;3;1;2;0;6;4;1;2;0;1;1;3;2;1;2;3;0;2;2;2;2;2;2;3;0;3;0;0;2;1;2;1;1;1;2;2;2;1;1;1;1;5;3;0;3;1;4;4
E2F7_M08594_1.94d.bed	0.07058823529411765	6	85	25409	1;0;1;1;1;0;0;0;1;0;0;1;0;0;0;0;0;0;1;0;0;0;0;0;0;2;2;1;2;1;0;0;2;2;0;0;1;1;0;0;1;1;1;0;0;0;0;1;1;0;1;0;0;0;0;0;2;0;0;1;2;1;0;1;0;1;0;1;0;1;0;0;0;0;0;0;0;0;0;1;1;0;2;0;1;0;0;1;0;0;0;1;1;0;0;0;0;1;2;1;0;1;1;0;1;0;0;1;0;0;2;0;0;4;1;0;1;0;2;1;1;2;1;1;0;0;0;0;1;0;1;1;0;1;0;0;1;2;0;1;0;1;0;0;0;1;2;0;1;2
FOXO1_M05738_1.94d.bed	0.07042253521126761	5	71	29817	3;0;0;0;0;1;0;0;1;0;4;2;1;0;2;0;0;0;2;0;0;1;1;2;1;0;1;0;0;0;0;0;0;0;0;0;6;0;0;0;0;0;0;0;0;0;0;3;0;0;0;0;0;0;2;0;2;1;0;0;0;0;2;0;0;0;0;0;0;0;4;2;0;0;1;0;0;0;0;0;0;0;0;0;1;0;0;0;0;0;0;1;0;0;0;0;0;0;0;0;0;0;0;0;0;0;0;0;2;0;1;1;0;2;0;1;2;2;0;0;1;0;1;0;0;0;0;0;0;0;0;0;1;0;2;0;2;1;0;0;0;0;0;2;0;0;0;0;0;2
MNT_M05909_1.94d.bed	0.07017543859649122	8	114	25898	1;0;0;1;1;2;0;2;1;0;1;1;1;0;1;3;0;1;0;1;0;2;1;1;2;1;2;0;2;1;0;1;1;0;0;0;2;0;0;0;1;0;1;1;1;0;0;2;3;0;2;0;2;0;1;0;1;0;1;0;1;0;3;2;1;0;2;0;0;0;1;0;1;1;1;1;1;0;0;0;0;0;0;4;0;2;0;0;0;2;1;0;1;0;0;0;0;0;0;1;0;1;2;1;3;2;0;0;0;1;1;1;1;0;1;1;0;1;1;0;0;0;0;0;1;0;1;1;1;1;2;0;0;1;0;1;1;0;4;0;0;1;1;0;0;0;1;2;0;2
ZNF716_ZNF716.RCADE.bed	0.06993006993006994	10	143	39951	2;1;0;1;2;1;2;0;1;0;2;1;0;1;4;2;3;0;0;0;2;1;1;0;2;2;1;2;2;1;1;1;1;0;2;2;0;0;0;1;1;1;0;0;0;1;0;2;2;0;3;2;0;3;2;0;0;2;0;1;1;1;1;1;0;0;2;0;1;2;2;0;1;0;1;0;0;0;1;0;0;0;1;2;1;3;0;0;1;0;1;0;0;0;2;2;0;1;1;1;0;2;0;1;2;1;1;1;1;0;0;2;0;0;0;1;1;1;2;1;0;1;2;1;1;1;1;0;1;0;2;2;1;2;1;2;1;1;1;1;2;1;0;0;1;1;0;1;1;1
ATOH1_M08512_1.94d.bed	0.06976744186046512	3	43	24711	1;0;0;0;0;0;1;1;0;0;1;0;0;0;0;0;0;1;0;1;0;0;0;0;0;0;3;1;1;0;1;1;1;1;0;0;0;2;0;1;0;0;0;0;0;0;0;0;0;0;1;0;0;0;1;0;0;0;0;1;0;0;0;0;0;0;0;0;0;1;0;0;1;0;0;0;0;0;0;0;0;0;0;0;0;0;0;1;0;0;1;0;0;0;1;0;1;0;0;0;0;0;0;0;1;0;2;0;0;0;0;0;0;0;0;0;0;0;0;0;0;0;1;1;0;1;0;0;1;0;0;0;0;0;0;0;0;2;1;0;0;0;1;0;0;0;1;1;1;1
ATOH1_M08492_1.94d.bed	0.06976744186046512	3	43	24711	1;0;0;0;0;0;1;1;0;0;1;0;0;0;0;0;0;1;0;1;0;0;0;0;0;0;3;1;1;0;1;1;1;1;0;0;0;2;0;1;0;0;0;0;0;0;0;0;0;0;1;0;0;0;1;0;0;0;0;1;0;0;0;0;0;0;0;0;0;1;0;0;1;0;0;0;0;0;0;0;0;0;0;0;0;0;0;1;0;0;1;0;0;0;1;0;1;0;0;0;0;0;0;0;1;0;2;0;0;0;0;0;0;0;0;0;0;0;0;0;0;0;1;1;0;1;0;0;1;0;0;0;0;0;0;0;0;2;1;0;0;0;1;0;0;0;1;1;1;1
ATOH1_M09442_1.94d.bed	0.06976744186046512	3	43	24711	1;0;0;0;0;0;1;1;0;0;1;0;0;0;0;0;0;1;0;1;0;0;0;0;0;0;3;1;1;0;1;1;1;1;0;0;0;2;0;1;0;0;0;0;0;0;0;0;0;0;1;0;0;0;1;0;0;0;0;1;0;0;0;0;0;0;0;0;0;1;0;0;1;0;0;0;0;0;0;0;0;0;0;0;0;0;0;1;0;0;1;0;0;0;1;0;1;0;0;0;0;0;0;0;1;0;2;0;0;0;0;0;0;0;0;0;0;0;0;0;0;0;1;1;0;1;0;0;1;0;0;0;0;0;0;0;0;2;1;0;0;0;1;0;0;0;1;1;1;1
BCL11A_M08508_1.94d.bed	0.06976744186046512	3	43	24777	1;0;1;0;0;1;0;1;1;1;0;0;0;0;0;0;0;0;3;0;0;0;1;0;0;0;1;0;0;1;1;0;0;0;1;0;0;0;0;0;1;1;0;0;1;0;0;1;0;0;1;0;0;1;0;0;1;0;0;0;0;1;0;1;0;1;0;0;0;0;0;0;0;0;0;1;0;0;0;0;0;1;0;0;0;0;0;0;0;0;0;0;0;0;0;0;1;0;0;0;0;0;1;0;0;0;0;0;0;0;1;1;0;1;1;0;2;0;0;0;0;0;0;0;0;0;0;0;0;0;0;1;1;0;0;0;0;0;1;0;1;0;0;0;3;0;0;0;0;1
FOXQ1_M08701_1.94d.bed	0.06896551724137931	4	58	24860	2;0;1;1;0;0;0;0;0;1;1;0;2;0;0;0;0;0;0;0;1;0;2;0;1;1;0;1;1;0;0;0;1;1;0;0;0;0;1;0;0;0;0;1;1;0;3;0;0;0;1;1;1;1;0;0;0;0;1;1;1;0;0;0;1;0;2;0;0;1;0;0;0;1;0;0;0;0;0;0;1;0;0;0;0;0;1;2;0;0;1;1;0;0;0;0;0;0;0;0;0;1;0;1;0;0;0;1;0;0;1;0;0;0;0;0;1;0;1;0;0;1;3;1;1;0;0;0;1;0;0;1;0;0;0;0;1;0;0;0;0;0;0;0;0;0;0;0;0;1
AIRE_M06440_1.94d.bed	0.06896551724137931	4	58	26441	1;0;1;0;0;0;1;0;0;1;1;1;1;3;0;1;1;0;0;0;0;0;0;0;1;1;1;0;2;1;0;1;1;0;0;0;0;0;1;0;1;0;0;1;1;0;0;2;0;1;0;0;0;1;1;0;0;0;0;1;0;1;0;0;0;0;0;0;0;0;0;0;0;0;0;0;0;1;0;0;2;0;0;0;0;0;0;0;0;0;1;1;1;1;0;0;0;0;0;0;0;0;0;0;1;0;0;2;1;1;0;0;0;1;1;0;0;0;0;0;0;0;0;0;0;1;0;0;1;4;2;1;1;0;0;0;0;0;0;0;0;0;0;0;0;0;0;1;0;1
ZNF823_ZNF823.RCADE.bed	0.06892086330935251	479	6950	719242	66;42;34;32;64;50;43;55;51;45;57;50;40;40;23;37;39;38;31;31;33;36;43;42;37;45;57;31;38;32;44;54;55;36;59;41;52;37;51;53;61;48;58;69;86;82;86;56;59;55;71;64;53;79;80;78;69;42;30;58;58;47;16;32;42;46;43;30;39;44;41;27;19;22;20;15;10;21;31;41;55;45;36;42;54;45;55;40;42;48;39;50;53;56;42;62;58;41;42;50;44;48;42;51;65;70;58;66;38;57;49;45;25;36;50;40;32;55;73;58;47;41;48;60;59;51;31;45;40;46;43;37;57;…
HSF1_M08821_1.94d.bed	0.06818181818181818	9	132	30576	1;1;0;0;0;1;3;1;1;1;0;0;3;1;1;0;2;1;0;0;0;0;0;0;0;2;2;0;1;0;1;1;3;0;1;0;0;1;1;3;0;1;2;3;1;2;1;1;0;0;0;1;2;0;0;0;0;1;5;0;0;0;0;0;0;1;0;1;0;0;0;0;1;0;0;1;0;0;1;1;0;1;2;1;0;0;2;0;1;1;0;2;0;1;2;3;3;1;1;0;4;0;1;2;0;2;1;0;2;2;1;0;0;1;2;1;2;1;0;1;0;2;1;0;1;0;2;0;0;0;2;0;2;1;1;1;2;0;1;0;1;1;1;3;1;1;1;0;0;3
SOX2_M06107_1.94d.bed	0.06818181818181818	3	44	27576	2;0;0;0;0;1;2;0;1;0;0;0;1;1;0;1;0;0;0;1;0;0;0;1;1;0;1;0;0;0;0;0;0;0;0;0;0;0;0;0;1;0;0;0;0;0;1;0;0;0;1;0;0;0;0;0;0;2;0;0;0;0;0;0;1;0;0;0;0;0;0;1;0;0;1;0;0;0;0;0;0;0;0;0;0;0;0;0;0;0;0;0;1;1;0;0;0;0;1;1;0;0;0;0;1;0;1;0;1;0;0;0;1;0;0;0;0;0;1;0;0;2;0;2;0;0;0;0;0;0;1;0;1;0;0;1;1;0;2;0;0;0;0;0;0;0;1;0;0;2
NKX2-1_M08976_1.94d.bed	0.06796116504854369	7	103	24899	2;1;2;0;0;0;0;1;0;0;1;2;0;0;1;1;1;1;1;1;0;0;3;1;0;0;1;0;0;0;2;0;2;0;1;0;0;0;0;0;0;0;2;1;0;0;0;3;0;0;0;0;0;1;0;2;0;3;1;1;1;1;0;1;0;0;2;0;1;0;0;0;0;1;2;0;0;0;0;1;1;0;0;0;1;0;1;0;1;0;1;0;0;0;1;1;0;0;2;2;1;0;1;1;0;0;0;1;0;1;0;0;0;0;0;2;0;0;2;1;1;0;1;0;1;0;0;1;1;0;1;0;1;0;1;0;0;3;1;1;0;3;1;1;1;2;3;5;1;2
ZKSCAN3_M06246_1.94d.bed	0.0673076923076923	7	104	23556	2;0;0;1;1;1;1;0;1;0;0;2;0;1;3;1;0;0;2;1;1;1;0;0;1;0;0;1;3;0;1;1;2;2;1;0;1;1;1;0;1;0;1;0;0;3;0;1;2;1;2;1;1;0;0;0;1;2;3;0;1;2;1;1;2;2;1;1;0;0;0;0;3;0;0;0;0;1;0;0;1;0;1;1;3;0;0;0;0;0;1;2;1;1;0;0;1;1;0;1;0;1;0;0;1;0;2;1;0;1;1;0;1;0;0;0;2;0;0;0;1;0;0;1;0;0;0;0;0;1;1;0;0;0;1;0;0;0;0;1;1;0;2;0;0;0;1;0;0;1
SNAI2_M09145_1.94d.bed	0.06722689075630252	8	119	29543	1;2;1;0;0;1;0;0;2;1;0;1;0;1;3;1;2;2;0;0;0;1;1;0;0;1;0;0;0;1;0;1;0;1;2;0;2;3;2;0;0;0;2;1;0;2;0;0;0;2;0;0;1;3;0;1;0;0;2;3;1;1;1;1;1;1;4;0;0;1;0;0;0;1;1;1;1;1;1;0;0;0;0;1;1;1;2;3;0;0;0;1;0;0;1;1;0;1;1;1;0;0;1;0;0;0;0;0;1;0;4;1;0;1;0;0;0;0;0;0;0;2;1;2;1;0;1;0;2;1;2;0;1;0;1;2;0;0;1;2;0;0;1;1;2;0;1;2;1;2
BPTF_M04009_1.94d.bed	0.06598984771573604	13	197	64129	2;3;1;0;1;1;3;3;2;0;3;0;0;3;0;2;0;2;1;3;0;2;0;1;2;1;3;1;2;2;2;0;0;0;0;2;0;2;0;0;0;1;1;3;3;1;1;0;3;1;2;1;2;5;1;2;3;2;1;2;4;2;1;1;2;2;0;1;0;2;2;0;1;1;0;1;2;0;0;0;1;0;1;1;1;0;0;1;0;0;3;0;0;2;1;0;3;2;0;0;1;2;1;1;2;2;0;0;1;3;1;1;1;0;1;0;3;3;3;0;0;1;1;3;4;2;2;1;1;1;2;0;1;2;2;1;1;1;3;1;4;3;0;1;2;2;3;1;0;1
ZNF513_M10396_1.94d.bed	0.06542617046818727	109	1666	255868	22;18;14;15;16;14;16;20;26;13;19;13;15;12;19;9;21;16;16;10;18;11;10;16;10;8;15;17;18;18;28;11;6;15;5;18;10;10;17;10;15;9;10;11;6;9;8;7;7;10;9;7;10;17;9;8;13;12;8;20;2;9;7;8;9;4;4;6;8;9;7;5;6;9;4;7;7;5;5;7;5;5;13;13;6;5;7;16;7;14;14;14;11;13;5;21;19;21;7;13;15;11;9;9;5;9;13;11;16;11;12;10;3;8;6;13;8;9;12;7;11;14;15;8;4;4;15;12;7;8;10;4;11;3;7;14;3;8;14;12;12;18;16;7;15;14;15;10;8;12
FOXP3_M08699_1.94d.bed	0.06521739130434782	3	46	24933	2;0;0;1;0;0;0;1;0;0;0;1;0;1;1;0;1;3;1;0;1;1;0;0;0;0;0;0;0;1;0;0;0;1;0;0;1;0;0;0;0;0;1;0;0;0;0;0;1;1;0;0;0;3;0;0;0;0;0;0;0;0;0;0;0;1;0;0;0;0;0;0;0;1;0;0;0;0;0;0;0;1;0;0;0;0;0;0;0;0;0;1;1;2;0;0;0;0;0;0;0;0;0;0;0;1;0;1;0;0;0;0;0;0;0;0;0;0;0;0;0;0;0;0;0;1;0;1;0;0;0;1;1;0;0;0;0;2;0;1;1;0;0;1;2;0;1;0;0;1
ZNF154_ZNF154.RCADE.bed	0.06451612903225806	4	62	27575	1;0;0;1;1;0;0;0;0;2;0;1;1;0;0;2;0;0;0;1;0;0;0;2;1;2;0;0;0;0;1;1;1;0;0;1;1;1;0;0;0;1;1;0;0;0;1;0;0;0;0;0;0;0;0;1;0;0;1;0;1;1;2;1;3;0;0;0;1;0;0;1;0;0;0;0;0;0;0;0;0;1;1;0;0;0;0;1;0;1;0;1;0;1;0;0;1;0;1;0;0;0;0;3;1;0;0;0;0;0;0;0;0;1;0;0;1;0;0;1;1;0;1;1;1;0;0;0;0;0;0;0;0;1;0;0;1;0;0;0;1;0;0;0;1;0;0;0;1;1
HES1_M08753_1.94d.bed	0.06427015250544663	59	918	102819	20;3;3;13;9;6;10;9;10;5;7;11;11;8;4;1;6;8;3;13;13;8;8;6;7;12;8;7;6;10;5;2;6;8;7;7;4;5;5;4;15;4;7;8;10;7;6;2;9;4;3;1;10;2;7;8;3;3;1;8;3;4;4;2;4;1;4;2;4;2;1;3;7;3;7;4;4;3;3;4;4;4;4;1;0;3;3;4;2;1;7;3;4;5;3;10;6;3;6;5;3;11;10;7;6;7;1;4;5;4;8;7;5;8;8;6;4;6;7;13;5;6;3;6;4;8;3;5;12;7;8;12;4;13;7;14;7;5;4;9;15;11;9;11;8;2;6;5;5;10
TLX1_M09257_1.94d.bed	0.06382978723404255	3	47	21571	1;0;0;0;0;0;0;0;0;0;0;2;0;0;0;0;0;0;0;0;0;2;0;0;0;0;1;1;1;0;1;0;2;0;0;0;1;0;1;0;0;1;0;0;1;0;0;1;0;0;3;1;2;0;1;0;0;0;0;0;0;0;0;0;2;0;0;0;0;1;0;0;2;0;0;0;0;0;0;0;0;0;0;0;0;0;0;0;0;0;0;0;0;0;0;0;0;0;0;0;0;0;0;0;1;2;1;0;0;0;0;0;0;0;0;0;0;0;2;0;0;0;0;0;0;2;0;0;0;0;0;0;2;0;0;0;0;0;0;0;1;2;0;0;1;0;0;0;1;3
EOMES_M05671_1.94d.bed	0.06329113924050633	5	79	28939	1;0;1;1;0;1;0;0;1;0;1;2;0;0;0;1;1;1;0;0;0;1;0;1;1;0;0;0;0;1;0;0;1;0;0;1;2;0;1;2;0;0;1;0;1;0;1;1;0;0;1;0;0;0;0;1;0;0;1;0;1;1;0;0;1;0;0;1;0;0;0;0;0;0;0;0;1;1;0;1;0;0;1;0;0;0;1;2;1;0;1;1;0;0;0;0;2;0;0;0;0;0;0;0;0;0;1;0;1;1;0;0;0;0;0;1;2;0;0;0;2;1;3;0;1;2;0;1;0;0;3;2;1;0;0;1;1;1;0;1;1;0;0;0;1;1;1;0;1;2
ZNF567_ZNF567.RCADE.bed	0.0625	31	496	98519	10;4;2;8;6;3;5;10;0;7;4;2;8;7;4;2;0;2;1;3;4;4;6;5;3;5;1;3;3;4;5;3;2;4;1;4;3;1;1;2;1;2;3;4;3;5;5;4;5;3;5;4;2;9;1;2;3;1;3;3;4;2;1;3;1;1;1;3;0;1;1;3;0;1;3;2;3;4;2;0;4;0;3;0;1;4;4;4;1;4;4;2;1;2;2;3;5;4;5;2;3;3;4;3;1;2;6;3;4;4;1;3;3;3;5;3;2;7;1;4;1;5;6;2;2;4;4;2;8;3;2;4;4;5;4;3;6;4;3;5;4;5;1;8;7;3;2;2;4;6
LHX6_M09778_1.94d.bed	0.0625	2	32	22503	2;2;0;0;0;0;0;0;0;1;0;0;0;0;0;0;0;0;0;0;0;0;0;0;2;0;0;0;0;0;0;0;2;0;0;0;0;0;0;0;0;0;3;0;0;0;0;0;0;0;0;0;0;0;0;0;0;0;0;0;0;0;2;0;0;0;0;0;0;0;0;0;0;0;0;0;0;0;0;1;0;0;0;0;0;0;0;0;0;0;0;0;0;0;0;0;0;0;0;0;1;0;0;0;0;0;2;0;0;0;0;0;0;0;0;0;0;0;2;0;1;2;1;2;0;0;0;0;0;0;0;0;0;0;0;0;2;0;0;0;0;0;0;0;0;0;0;1;1;1
NKX2-1_M08977_1.94d.bed	0.06172839506172839	5	81	23063	1;0;1;0;1;2;0;0;0;1;0;1;1;1;0;0;1;0;0;0;1;0;0;1;0;0;0;1;0;0;0;0;1;1;0;0;2;1;0;1;0;0;0;1;1;0;0;0;0;1;1;1;1;0;1;0;0;0;3;1;0;0;1;1;0;1;0;0;1;1;0;0;0;0;1;0;0;1;0;0;0;0;0;0;0;1;1;1;0;1;0;0;1;1;1;3;0;1;2;0;1;0;0;0;0;1;1;0;0;0;4;2;0;1;1;0;0;2;0;1;0;0;1;0;1;0;0;2;0;0;1;0;0;0;1;0;0;0;0;1;1;0;2;0;0;2;0;2;0;2
ZNF90_ZNF90.RCADE.bed	0.061606160616061605	56	909	131054	9;14;5;3;11;9;8;5;10;9;5;4;4;6;7;7;8;14;13;6;11;8;9;7;9;7;11;8;8;6;8;9;8;6;8;6;9;6;3;5;3;4;8;4;9;4;5;6;4;2;2;4;2;4;7;4;5;7;6;1;2;2;1;0;2;5;1;2;4;2;9;2;2;5;2;3;4;6;1;0;2;6;5;6;1;7;5;5;2;4;1;2;6;5;2;3;6;3;8;3;1;6;7;8;6;8;10;4;7;7;3;5;4;6;7;8;7;4;10;9;5;8;7;9;12;7;5;9;8;10;8;6;15;5;9;8;10;8;5;9;8;7;12;4;7;6;8;10;6;13
FOXH1_M03020_1.94d.bed	0.06153846153846154	4	65	22919	1;1;0;3;0;0;0;2;0;2;1;0;1;0;2;0;0;1;1;1;0;0;0;0;1;0;1;1;1;0;0;0;1;0;0;1;0;1;1;0;3;0;1;0;1;0;1;2;0;0;0;0;1;0;1;0;0;0;0;0;1;0;0;0;0;0;1;0;1;0;0;0;0;0;0;0;1;0;0;0;0;1;0;0;0;0;1;0;0;0;0;0;0;1;0;0;1;0;0;2;1;0;0;0;0;1;0;1;0;2;1;1;0;1;0;0;0;1;1;0;0;0;1;1;0;0;0;0;0;0;0;0;0;1;0;0;0;0;1;0;0;0;0;1;0;0;2;2;0;1
ZNF787_M10060_1.94d.bed	0.061518324607329845	141	2292	209044	22;23;20;13;16;23;19;18;18;17;19;15;17;12;17;15;14;19;16;18;17;21;13;15;14;16;18;15;25;15;15;28;13;18;15;16;26;19;22;17;18;17;13;24;18;17;21;16;14;18;14;25;15;12;18;13;17;12;12;14;9;4;13;7;16;7;16;9;9;5;7;4;6;8;12;14;9;10;12;6;13;7;13;16;11;8;14;9;12;11;15;4;16;10;19;14;14;14;14;22;17;20;12;27;18;11;14;15;16;15;21;11;13;14;19;17;12;15;19;25;15;18;18;23;12;12;17;15;16;18;18;19;15;19;14;17;13;14;16…
BARX1_M08498_1.94d.bed	0.061224489795918366	3	49	25521	1;1;0;0;1;0;0;0;0;0;0;0;1;0;2;1;1;1;1;1;1;0;0;0;0;1;0;0;0;0;0;1;0;0;0;0;0;0;1;0;0;0;1;1;0;0;0;0;1;0;0;1;1;0;0;0;0;0;0;0;1;0;0;0;0;0;0;0;0;0;0;0;0;0;0;0;1;0;0;0;1;0;0;1;0;0;0;0;0;1;0;0;1;1;0;0;1;1;0;0;0;0;0;0;0;0;1;1;3;0;0;1;2;0;0;0;0;0;0;0;0;0;0;0;1;1;0;0;1;0;2;2;0;0;1;0;0;0;0;0;0;0;0;0;1;1;0;0;0;1
ZBTB18_M06244_1.94d.bed	0.06103286384976526	13	213	45131	2;0;1;4;3;1;2;1;0;1;1;1;1;3;1;3;3;1;4;4;0;4;1;0;1;3;1;2;1;1;2;1;2;1;0;0;0;2;1;3;0;0;3;4;2;1;1;2;1;1;1;2;1;0;0;2;0;1;3;1;3;1;0;0;0;2;3;2;0;0;0;2;1;0;1;1;1;0;2;1;2;0;0;0;0;0;2;0;0;0;0;1;1;0;0;1;3;2;3;2;1;4;2;1;0;2;2;3;1;4;2;2;1;3;1;2;4;3;0;2;2;1;2;1;0;1;3;1;2;1;0;4;2;2;0;2;2;5;0;1;1;0;1;2;1;2;2;0;2;3
ZNF770_M10379_1.94d.bed	0.060667498440424204	1167	19236	2046104	178;194;153;186;164;149;144;170;184;181;173;173;160;178;179;164;179;164;170;166;160;145;158;182;159;149;156;141;161;157;160;140;143;163;131;148;153;142;143;147;129;144;117;130;135;141;112;110;123;114;107;108;109;92;77;95;85;87;67;92;82;77;67;54;66;64;70;82;69;74;80;56;62;88;114;85;74;80;49;80;61;82;71;77;81;75;74;49;68;63;86;91;100;85;91;94;86;119;106;102;121;108;145;128;119;113;121;143;150;114;1…
E2F3_M05632_1.94d.bed	0.06060606060606061	2	33	18805	1;0;0;0;0;0;0;0;0;0;0;1;1;0;1;0;0;0;0;0;0;0;0;1;0;0;0;0;0;0;0;0;0;1;0;0;0;0;1;0;0;0;0;1;0;1;0;0;0;0;0;0;0;0;0;0;0;1;0;0;0;2;0;0;0;1;0;0;0;0;0;0;0;0;0;0;0;1;0;0;0;0;0;0;0;0;0;0;0;0;1;1;0;0;0;1;1;1;0;1;0;0;0;1;0;1;1;1;0;1;0;0;0;0;0;0;0;0;0;0;2;0;0;0;0;1;0;0;0;0;0;1;0;0;0;0;1;0;0;0;0;0;0;0;0;0;0;0;0;2
ARID5A_M00144_1.94d.bed	0.06060606060606061	2	33	21871	1;0;0;0;0;1;1;0;0;1;0;0;0;0;0;0;0;0;0;0;1;0;0;0;0;0;0;0;0;0;0;0;1;0;1;0;0;0;0;1;0;0;0;0;0;1;1;1;0;1;0;0;0;0;0;0;0;1;0;0;0;0;0;0;0;0;0;0;1;0;0;0;0;0;0;0;0;0;0;0;0;0;0;0;0;0;0;2;0;1;0;0;1;0;0;1;0;0;0;0;0;0;0;0;1;0;0;0;0;0;1;0;0;0;0;1;0;0;0;2;0;1;0;0;1;0;0;0;0;0;0;0;1;0;0;0;1;0;1;0;0;0;1;0;0;0;0;0;1;1
POU4F1_M09918_1.94d.bed	0.06	3	50	29038	2;2;0;0;0;0;0;0;0;0;1;0;0;0;1;0;2;1;0;0;0;2;0;0;1;1;0;1;1;0;0;0;0;0;0;1;0;5;0;0;0;1;0;0;0;0;1;0;0;2;0;0;1;0;0;0;0;0;0;0;0;0;0;0;1;1;0;0;0;0;0;0;1;0;0;0;0;0;0;0;0;0;0;1;0;0;1;0;0;0;0;0;0;0;0;0;0;0;0;0;0;1;0;0;1;0;0;0;0;1;0;2;0;0;0;1;0;0;0;1;0;0;1;0;0;1;0;0;0;0;1;0;0;0;0;3;0;0;0;1;0;0;0;2;0;0;0;1;0;1
ZNF98_M10322_1.94d.bed	0.05985768103809125	143	2389	304837	24;26;21;19;16;19;15;30;17;25;27;25;15;24;10;23;11;15;22;19;27;19;26;23;17;21;13;14;22;23;22;22;20;12;13;33;16;11;21;15;17;8;13;20;21;18;13;16;20;13;8;17;9;11;9;18;17;13;13;9;17;9;11;10;12;11;9;12;15;5;10;10;11;5;4;7;6;5;11;10;7;14;10;5;9;12;11;9;12;10;9;16;17;14;12;10;8;8;16;16;19;21;17;12;10;20;17;19;14;16;16;19;17;20;19;15;12;13;15;14;22;14;34;26;20;14;24;17;16;9;17;10;23;24;15;12;16;21;23;17;…
ZNF3_ZNF3.RCADE.bed	0.059431524547803614	46	774	114491	7;6;5;8;5;10;6;15;9;7;5;7;11;2;6;6;7;11;4;8;10;9;4;6;11;5;5;0;12;5;2;3;12;4;5;8;3;3;4;2;6;10;7;3;9;11;3;5;1;5;5;4;1;3;2;1;6;8;11;1;5;5;0;1;5;1;2;1;2;1;6;9;2;3;3;2;3;0;5;2;3;3;1;1;1;5;6;2;3;5;6;10;6;5;3;5;2;7;1;5;6;9;14;14;5;2;5;6;3;2;4;8;8;3;3;3;11;11;3;5;4;2;6;2;4;1;7;6;13;6;6;5;4;2;2;3;4;6;2;9;3;2;2;5;13;7;4;4;7;9
POU3F2_M10279_1.94d.bed	0.058823529411764705	4	68	36397	1;0;0;1;1;1;1;1;0;1;0;1;0;2;0;0;1;2;0;0;0;1;0;0;0;0;0;2;1;0;0;1;1;1;0;2;2;0;0;2;0;1;1;1;0;2;1;0;0;0;0;0;0;0;0;1;1;0;1;0;0;0;2;0;0;0;0;0;0;0;0;0;1;0;1;0;0;0;0;0;1;0;0;0;2;0;2;0;0;0;0;0;2;0;0;1;0;0;0;1;0;0;1;0;0;0;1;1;1;0;0;0;2;0;0;0;0;1;0;0;1;2;1;0;0;1;0;1;0;0;0;0;0;0;0;0;0;0;0;1;0;1;1;0;0;1;0;0;1;1
NKX2-1_M08975_1.94d.bed	0.058823529411764705	6	102	32977	2;1;1;0;1;2;2;0;1;1;1;4;0;3;0;0;1;1;0;4;2;3;0;1;1;0;0;0;1;1;0;0;1;1;0;0;1;0;1;1;0;1;0;0;0;0;1;0;1;0;0;1;1;1;0;0;1;1;2;1;1;1;0;0;0;0;0;0;1;0;2;0;1;0;0;0;0;0;0;0;1;0;0;0;1;0;1;1;0;2;0;1;1;2;0;0;0;0;0;0;0;0;0;1;0;0;2;0;0;1;1;0;0;0;0;0;1;0;2;1;2;0;0;0;0;2;0;0;0;1;0;0;0;0;2;0;0;1;0;2;1;1;2;2;2;2;1;0;3;2
HES7_M05781_1.94d.bed	0.05733558178752108	34	593	85459	14;2;0;10;4;6;10;4;8;3;8;7;6;6;3;0;2;4;2;10;9;6;7;2;2;8;5;4;6;9;2;1;4;2;7;4;2;3;3;2;15;4;5;6;8;4;2;0;4;2;5;0;7;3;7;4;3;3;0;2;3;0;1;2;2;0;0;1;4;0;0;2;4;0;4;3;0;0;1;2;2;5;6;0;0;3;2;0;0;2;0;2;1;4;1;7;2;4;2;1;2;4;7;2;2;4;0;4;4;2;7;6;4;4;8;2;5;3;4;6;4;4;0;2;2;7;1;2;8;6;8;8;2;10;7;11;2;4;2;6;14;9;5;6;6;3;4;5;2;8
ATOH7_M08749_1.94d.bed	0.05714285714285714	2	35	17709	1;1;0;0;0;0;0;0;0;0;0;0;0;0;0;0;0;1;0;0;0;0;1;0;0;0;0;0;3;0;0;0;2;0;0;0;0;0;0;0;1;1;1;0;0;0;1;1;0;0;0;0;0;0;0;1;0;0;1;0;0;1;0;0;0;0;1;0;0;0;0;0;0;0;1;0;0;0;0;0;0;0;0;0;0;1;0;0;0;0;0;3;0;0;0;0;0;0;0;0;1;0;0;1;0;0;2;0;0;0;0;0;0;1;0;0;0;1;0;0;1;0;0;0;0;0;0;1;0;0;0;0;0;0;0;0;0;0;0;0;0;0;1;1;0;0;0;0;0;1
DPF1_M08582_1.94d.bed	0.05714285714285714	2	35	21314	1;0;0;0;0;0;1;1;0;0;0;1;0;0;0;0;1;0;0;0;0;1;0;0;0;0;0;0;1;0;0;0;0;0;0;0;0;0;0;3;0;0;1;0;1;0;0;2;0;0;0;0;0;0;1;0;1;0;0;0;0;0;0;0;0;0;0;0;0;0;0;0;1;0;0;0;0;0;0;0;0;0;0;0;0;0;0;0;0;0;0;0;0;0;0;0;0;1;0;0;0;0;1;0;0;0;1;0;0;0;2;0;0;0;1;0;2;0;1;0;0;0;0;0;0;1;0;0;0;0;0;0;0;2;1;0;0;0;0;0;0;0;0;1;0;1;0;0;0;2
POU3F2_M06009_1.94d.bed	0.056338028169014086	4	71	36047	2;0;0;0;0;1;1;0;0;0;1;1;3;1;0;0;0;0;0;0;1;1;3;0;0;0;0;1;0;0;0;1;2;0;0;0;0;0;2;1;1;1;0;0;0;0;0;0;0;0;0;2;0;2;0;1;1;0;0;0;0;1;1;0;0;0;1;0;0;0;0;0;0;0;0;0;0;0;0;0;1;1;1;1;0;1;1;0;0;0;0;0;2;0;0;0;3;0;1;1;1;0;1;0;0;0;0;0;1;0;1;0;1;0;1;0;1;0;1;1;0;2;0;0;0;0;1;0;0;1;0;0;0;1;0;1;0;1;0;1;0;1;1;0;1;0;0;1;2;1
BORCS8-MEF2B_M08912_1.94d.bed	0.05555555555555555	3	54	24357	1;1;1;0;0;1;0;0;0;0;0;0;0;1;1;0;1;1;0;0;1;1;0;0;0;0;0;0;1;0;1;0;0;0;0;0;1;1;0;1;0;1;1;0;0;0;1;0;0;0;0;1;0;0;0;0;0;1;0;0;0;0;0;0;0;1;0;0;0;0;0;0;0;0;1;0;0;0;0;0;0;1;0;0;0;0;1;0;2;3;0;0;0;0;0;0;0;0;0;0;0;0;0;1;1;0;1;0;1;0;1;0;0;1;0;0;0;1;2;0;0;0;0;0;2;0;1;0;2;0;0;0;0;0;1;0;0;1;1;2;0;0;0;1;0;1;0;1;0;2
DMRT2_M08579_1.94d.bed	0.05555555555555555	2	36	24611	1;0;0;0;0;0;1;0;0;0;0;0;0;0;0;0;1;1;1;0;0;0;1;0;1;0;0;1;0;0;1;0;2;1;0;0;0;1;1;0;0;0;0;1;1;0;0;0;1;1;0;0;0;0;0;0;1;0;0;0;0;0;0;1;0;0;0;1;0;0;0;0;0;0;0;0;0;0;0;0;0;0;0;1;0;0;0;0;0;0;0;0;0;0;0;0;1;1;1;0;1;0;0;0;0;1;0;0;0;0;0;0;0;2;0;0;0;0;0;0;0;0;0;0;0;0;0;1;0;0;0;0;0;0;0;0;0;0;0;1;1;0;1;1;0;0;0;0;0;1
E2F7_M05637_1.94d.bed	0.05555555555555555	4	72	24455	1;0;1;1;0;0;0;0;1;0;0;1;0;0;0;0;0;0;1;0;0;0;0;0;0;2;2;1;3;1;0;0;2;1;0;0;1;0;0;0;0;1;1;0;0;0;0;2;0;0;1;0;0;0;0;0;2;0;0;0;2;1;0;1;0;1;0;1;0;1;0;0;0;0;0;0;0;0;0;0;1;0;1;0;1;0;0;2;0;0;0;1;0;0;0;0;0;2;1;1;0;1;0;0;1;0;0;1;0;0;0;0;1;3;1;0;1;0;2;1;1;1;1;2;0;0;0;0;1;0;1;1;0;0;0;0;1;1;0;0;0;1;0;0;0;1;2;0;0;2
ZNF276_M09347_1.94d.bed	0.05454545454545454	3	55	21802	1;2;0;1;0;0;1;0;0;1;0;1;0;0;1;0;0;1;0;0;0;0;1;0;0;0;1;0;0;0;2;0;0;2;1;1;0;0;0;2;0;0;0;1;0;1;0;0;1;0;1;0;0;0;1;0;0;0;0;0;1;2;2;1;0;1;0;0;0;0;0;0;0;0;0;0;0;0;1;0;0;0;0;1;1;2;0;1;1;0;0;0;1;0;0;1;1;0;0;0;0;0;0;0;0;1;1;1;0;2;0;0;1;0;0;0;0;0;0;0;0;0;1;1;0;0;0;2;0;0;0;0;0;0;0;0;0;0;0;0;0;0;0;0;0;0;0;0;1;2
MYNN_M10435_1.94d.bed	0.05426356589147287	7	129	38829	1;1;0;0;1;2;2;2;2;1;1;0;0;1;2;3;0;0;0;1;0;1;0;1;1;0;0;1;2;0;1;0;2;0;3;0;1;2;0;2;2;2;0;1;1;0;0;0;0;1;1;0;2;3;2;0;2;2;2;1;0;0;0;1;0;1;1;1;0;1;0;0;2;0;1;0;1;0;1;0;0;0;0;1;0;1;1;0;0;1;2;1;0;1;1;1;0;1;0;2;0;1;1;1;0;0;1;2;2;1;2;2;1;1;0;1;0;0;1;1;0;2;0;2;2;1;0;2;1;1;0;0;0;0;0;0;0;0;2;0;0;2;3;0;1;0;3;2;0;4
ZNF79_ZNF79.RCADE.bed	0.05421686746987952	9	166	52265	2;3;1;2;0;0;3;0;0;1;1;3;1;3;1;1;0;1;0;1;1;2;1;2;1;0;0;2;1;4;1;0;0;1;1;2;0;1;2;0;0;0;1;0;2;0;1;1;2;1;0;1;1;0;4;0;1;1;1;0;1;0;1;0;0;0;2;1;0;0;1;0;0;0;1;0;0;2;2;0;0;1;0;2;1;2;0;1;3;0;1;1;1;0;2;4;1;1;1;1;0;0;1;2;1;1;0;0;2;0;0;1;2;4;1;0;2;1;3;1;0;1;0;2;2;2;1;1;3;0;0;1;3;3;4;3;1;0;7;1;2;2;1;0;0;2;0;3;0;1
BORCS8-MEF2B_M06400_1.94d.bed	0.05421686746987952	9	166	41453	1;3;2;2;1;1;0;0;1;0;0;1;1;0;0;2;3;1;0;1;2;3;2;2;1;1;3;2;0;2;1;1;0;3;1;2;0;2;1;2;2;1;1;2;0;3;0;0;1;1;0;1;0;0;2;1;1;1;1;0;1;1;2;0;0;2;0;0;0;0;0;1;3;0;0;2;1;0;0;0;0;0;1;0;0;0;3;2;0;1;2;1;1;1;0;2;1;0;0;0;2;2;0;1;3;0;4;2;1;1;0;1;2;1;0;1;0;0;1;2;2;2;2;2;2;2;2;1;1;1;1;0;1;1;1;2;2;3;2;1;0;1;3;1;0;2;1;2;2;1
POU3F1_M06006_1.94d.bed	0.05405405405405406	4	74	40996	2;2;1;1;0;0;2;0;0;0;0;1;0;2;0;1;0;0;0;0;0;0;1;3;0;0;0;0;1;0;0;0;3;2;0;0;1;1;0;2;1;1;0;2;0;0;0;0;0;0;0;0;2;0;1;0;1;2;1;0;0;0;1;1;0;0;0;1;0;0;0;0;0;0;0;0;0;0;0;0;0;1;1;0;3;1;0;2;0;0;0;0;0;2;0;0;0;2;0;0;1;0;0;1;0;0;0;0;0;1;0;1;0;1;0;0;0;1;1;1;1;1;2;0;0;0;0;0;0;0;0;0;0;0;0;1;1;0;0;0;1;0;1;0;1;0;1;0;1;2
ZNF705G_ZNF705G.MEME.bed	0.05405405405405406	4	74	26937	2;0;1;0;0;0;2;1;0;0;1;0;0;0;1;0;1;0;0;0;0;0;3;0;2;1;1;0;0;0;0;1;0;3;0;0;0;0;2;1;2;1;0;0;0;4;1;0;0;1;0;1;0;0;1;1;1;0;0;0;1;0;0;0;0;1;0;1;0;0;0;0;0;0;0;1;1;0;1;0;0;0;0;0;2;0;0;1;0;0;1;0;1;1;1;0;1;0;0;0;1;0;0;0;4;1;0;1;1;2;0;0;1;0;1;0;0;0;0;0;0;0;0;0;0;1;0;0;0;0;1;0;1;0;0;0;2;0;0;0;1;0;0;0;0;0;1;2;0;2
FOXJ2_M05730_1.94d.bed	0.05357142857142857	6	112	35921	1;1;1;1;1;1;3;1;2;0;0;0;2;1;0;1;0;2;2;1;2;2;1;1;1;0;2;0;2;0;0;1;1;0;0;0;2;1;0;4;3;2;0;2;0;3;0;0;0;1;1;0;0;1;0;0;0;0;0;0;1;0;0;0;0;2;1;0;1;0;1;0;1;0;0;0;0;1;0;0;0;0;0;0;0;0;0;0;0;1;0;0;1;0;0;0;1;0;1;1;0;0;1;1;0;2;2;2;0;0;0;1;1;0;1;3;2;0;0;0;0;0;2;2;0;1;1;1;0;1;1;1;2;0;3;2;0;1;1;0;1;0;1;0;1;3;0;1;0;2
ZNF212_ZNF212.MEME.bed	0.05311459676693759	1771	33343	3474976	224;227;257;247;263;307;253;262;249;269;268;217;225;211;232;256;223;174;165;162;227;285;285;210;226;241;251;235;144;189;236;282;261;218;289;290;264;225;245;262;266;289;243;320;358;290;275;306;287;284;271;251;250;225;325;321;319;215;203;205;194;199;140;107;146;165;162;103;137;123;159;98;59;93;83;69;67;93;94;126;112;157;148;163;201;169;200;192;199;169;202;219;190;216;225;274;300;306;214;219;248;209…
ZNF785_ZNF785.MEME.bed	0.05272761298774212	1127	21374	2754198	192;163;116;132;157;165;171;187;165;168;161;152;136;165;187;211;153;181;149;136;141;211;172;121;146;156;167;152;156;172;126;129;129;148;153;186;120;166;157;155;119;130;185;216;170;190;127;151;137;116;125;145;140;147;133;129;152;132;99;114;113;114;105;98;93;94;63;61;81;75;91;62;62;56;74;67;74;71;79;88;45;48;71;111;99;131;120;120;103;108;107;150;176;178;181;116;167;204;176;154;152;179;223;228;186;1…
SOX8_M06116_1.94d.bed	0.05263157894736842	2	38	27255	1;0;0;1;1;0;1;1;1;0;0;0;1;1;0;0;3;0;0;1;1;1;1;0;0;0;1;0;0;1;0;0;0;0;0;2;0;1;2;0;0;0;0;0;0;0;0;0;0;0;0;0;0;0;0;0;0;0;0;1;0;0;0;0;1;0;0;0;0;0;0;1;0;0;0;0;0;0;0;0;0;0;0;0;0;0;0;0;0;0;0;0;0;0;0;0;0;0;0;1;0;0;1;0;0;0;0;0;1;0;0;0;0;0;0;0;0;0;0;0;0;0;0;0;0;0;1;0;2;0;0;0;1;1;0;1;0;0;0;0;1;0;0;0;0;0;0;0;1;1
E2F1_M09494_1.94d.bed	0.05263157894736842	4	76	20355	2;1;1;0;2;2;1;3;1;0;1;0;0;1;1;1;0;0;0;0;1;0;0;2;1;0;1;0;0;0;1;0;1;0;1;0;1;0;0;1;0;0;2;2;0;0;0;0;0;0;0;1;0;0;0;2;0;1;0;1;0;0;2;0;1;0;0;0;1;0;0;0;0;0;1;0;0;0;0;0;0;1;0;1;0;2;1;1;0;0;0;0;0;1;0;1;0;0;0;0;0;0;0;0;1;1;0;0;0;1;0;2;1;1;0;1;0;3;0;0;0;0;2;0;0;0;1;0;0;1;0;1;1;0;1;1;0;0;1;0;1;0;1;0;0;1;1;0;0;2
ARX_M05566_1.94d.bed	0.05263157894736842	3	57	28911	2;0;0;0;0;0;2;1;1;2;1;0;2;2;0;2;0;0;1;0;0;0;1;1;0;0;1;0;0;0;0;1;1;2;0;2;2;0;0;0;2;0;1;0;0;0;0;0;0;0;0;0;0;0;0;0;0;0;0;0;0;0;0;0;1;1;0;0;0;1;0;0;1;0;0;0;0;0;0;0;0;0;0;0;0;1;0;0;0;0;0;0;0;0;0;1;0;1;1;0;2;0;0;0;0;2;0;0;0;0;0;0;0;0;0;0;0;2;3;1;0;1;0;1;0;0;0;0;0;0;0;1;0;0;0;0;1;0;0;0;0;1;0;1;0;1;0;0;0;1
PROP1_M06027_1.94d.bed	0.05263157894736842	1	19	22553	1;1;0;0;0;1;0;0;0;0;0;0;0;0;0;0;1;0;0;1;0;0;0;0;0;0;0;0;0;0;0;0;0;1;0;0;0;0;0;0;1;0;0;0;0;0;0;0;0;0;0;0;0;0;0;1;0;0;0;0;0;0;0;0;0;0;0;0;0;0;0;0;0;0;0;0;0;0;0;0;0;0;0;0;0;0;0;0;0;0;0;0;0;0;0;0;0;0;0;0;1;0;0;0;0;0;1;0;0;0;0;0;0;0;0;0;0;2;1;0;0;0;0;0;1;0;0;0;0;0;0;0;0;1;0;0;0;0;1;0;0;0;0;0;0;0;1;0;0;1
ZNF133_ZNF133.RCADE.bed	0.05263157894736842	5	95	30297	1;0;1;1;1;1;0;1;4;1;1;0;1;0;2;0;1;1;0;0;1;1;0;0;0;0;1;1;0;1;0;0;1;2;0;1;0;0;1;2;0;1;1;0;1;1;2;0;2;2;0;0;0;0;0;0;1;0;1;0;1;1;1;0;0;0;0;0;0;1;0;0;0;0;0;1;0;1;0;0;1;0;1;1;2;0;0;0;0;0;0;1;0;0;0;0;1;1;0;1;1;1;0;1;1;1;0;2;0;0;1;0;1;2;2;1;1;2;0;1;0;2;1;0;0;0;3;0;2;1;1;0;0;0;1;0;1;0;1;0;0;1;0;0;0;1;1;1;1;2
PHOX2B_M05991_1.94d.bed	0.05263157894736842	1	19	22553	1;1;0;0;0;1;0;0;0;0;0;0;0;0;0;0;1;0;0;1;0;0;0;0;0;0;0;0;0;0;0;0;0;1;0;0;0;0;0;0;1;0;0;0;0;0;0;0;0;0;0;0;0;0;0;1;0;0;0;0;0;0;0;0;0;0;0;0;0;0;0;0;0;0;0;0;0;0;0;0;0;0;0;0;0;0;0;0;0;0;0;0;0;0;0;0;0;0;0;0;1;0;0;0;0;0;1;0;0;0;0;0;0;0;0;0;0;2;1;0;0;0;0;0;1;0;0;0;0;0;0;0;0;1;0;0;0;0;1;0;0;0;0;0;0;0;1;0;0;1
ZNF25_ZNF25.MEME.bed	0.052083333333333336	10	192	50859	1;0;0;3;2;3;0;1;0;3;2;1;2;1;4;2;1;1;1;0;1;3;3;0;1;0;1;1;3;1;2;0;2;0;2;1;2;1;0;3;1;1;3;1;0;0;1;0;2;1;2;1;1;1;1;3;2;3;2;0;1;0;0;1;0;0;0;0;2;0;0;1;0;0;1;0;0;1;1;2;1;0;0;1;0;0;0;0;1;0;1;2;1;1;4;1;2;2;0;2;1;0;1;1;2;2;1;1;0;0;2;3;1;0;3;2;1;2;1;0;2;3;2;5;3;2;2;2;1;0;3;3;3;0;2;2;1;2;2;1;1;1;1;2;2;2;1;2;1;3
TOPORS_M04321_1.94d.bed	0.05185185185185185	42	810	121819	6;10;8;7;6;10;9;7;13;10;3;6;10;12;5;8;10;6;9;4;6;8;3;4;10;5;7;7;3;6;7;6;8;5;7;3;9;9;4;3;5;3;5;5;4;5;2;3;4;3;7;5;4;4;6;3;3;7;4;3;3;7;3;1;2;1;3;0;1;2;2;4;6;3;1;4;4;7;3;1;1;0;2;1;1;2;2;1;3;8;3;2;2;5;3;6;2;10;5;3;4;3;8;3;5;10;5;2;5;4;5;7;4;9;5;4;5;7;9;6;9;6;9;9;6;4;6;4;6;5;5;6;10;7;6;7;6;12;8;7;9;5;5;10;7;11;8;1;10;11
ZNF182_ZNF182.RCADE.bed	0.051497635312664214	98	1903	240872	20;15;19;17;20;17;20;15;22;20;11;14;14;18;16;20;21;13;17;19;19;12;21;17;9;15;14;13;16;20;15;19;14;12;16;16;15;8;12;12;17;5;16;18;20;15;16;16;10;14;9;8;7;11;12;13;15;10;8;11;11;7;10;13;9;6;9;9;6;5;9;6;3;5;4;5;4;6;7;13;2;11;10;3;2;3;8;11;12;11;9;11;8;12;12;14;8;13;10;9;10;9;6;11;11;14;14;16;11;20;13;13;17;13;15;10;9;10;8;16;17;14;12;28;14;13;13;13;13;14;13;10;11;15;15;14;12;15;15;10;13;17;10;12;22;…
TBX5_M06174_1.94d.bed	0.050920910075839654	47	923	159227	16;3;4;6;11;5;7;8;8;14;9;6;8;2;13;13;14;7;7;10;5;12;3;8;9;5;14;0;9;9;4;11;6;8;4;4;6;0;3;6;10;9;8;5;3;4;2;6;5;5;2;3;6;3;3;3;0;3;5;0;3;0;6;0;2;2;9;2;4;0;4;5;4;1;5;3;5;5;1;1;2;1;5;2;2;1;1;1;6;0;7;3;8;2;2;1;5;2;4;1;8;7;9;6;6;1;3;0;4;4;6;0;6;3;3;10;12;8;8;13;9;5;13;8;7;6;6;4;10;11;13;4;4;12;8;7;16;5;7;16;14;10;19;13;9;18;5;14;19;13
HELT_M08767_1.94d.bed	0.05087719298245614	29	570	84194	14;1;1;10;5;6;8;4;8;2;7;6;6;6;2;0;2;4;2;10;8;6;5;2;3;9;5;4;6;8;2;0;4;3;6;4;2;3;5;2;14;3;4;6;10;4;3;1;5;2;3;0;7;2;6;5;0;3;0;3;0;2;2;1;2;0;2;1;4;0;0;2;2;1;5;1;3;0;0;2;2;2;4;0;0;2;2;3;0;0;1;2;0;4;0;6;3;4;1;0;2;4;6;2;3;5;0;3;3;2;7;6;4;3;8;1;4;2;4;7;5;4;0;2;1;7;1;2;8;6;8;9;2;10;5;11;2;5;2;6;13;8;5;6;6;2;4;5;2;8
HELT_M08763_1.94d.bed	0.05087719298245614	29	570	84194	14;1;1;10;5;6;8;4;8;2;7;6;6;6;2;0;2;4;2;10;8;6;5;2;3;9;5;4;6;8;2;0;4;3;6;4;2;3;5;2;14;3;4;6;10;4;3;1;5;2;3;0;7;2;6;5;0;3;0;3;0;2;2;1;2;0;2;1;4;0;0;2;2;1;5;1;3;0;0;2;2;2;4;0;0;2;2;3;0;0;1;2;0;4;0;6;3;4;1;0;2;4;6;2;3;5;0;3;3;2;7;6;4;3;8;1;4;2;4;7;5;4;0;2;1;7;1;2;8;6;8;9;2;10;5;11;2;5;2;6;13;8;5;6;6;2;4;5;2;8
ZNF492_ZNF492.RCADE.bed	0.04997424008243174	97	1941	240909	19;14;18;20;19;21;20;18;12;28;15;16;15;18;18;15;14;14;16;31;23;14;22;21;12;10;9;7;17;21;18;17;19;11;14;21;11;8;15;24;12;10;14;14;24;14;12;16;13;9;8;10;7;9;9;10;13;6;8;14;8;7;12;12;13;13;5;7;9;7;4;5;3;5;6;1;2;6;9;3;11;8;11;5;8;8;8;7;18;11;10;9;7;10;12;14;9;8;7;11;11;10;10;9;13;15;18;15;6;18;17;12;14;9;16;7;17;11;7;14;14;14;18;24;18;12;15;17;9;10;19;6;13;15;15;15;12;19;16;12;14;13;13;16;22;13;15;20…
PRDM14_M06945_1.94d.bed	0.04854368932038835	5	103	26580	2;0;0;0;1;0;0;1;1;0;1;0;0;0;1;0;1;1;1;1;1;1;0;1;0;1;0;1;0;2;0;1;1;1;2;2;0;1;2;3;1;3;0;0;1;0;3;1;2;1;0;1;0;0;1;2;0;2;0;1;0;0;1;2;0;1;0;0;0;0;0;0;1;0;0;1;0;0;2;0;0;0;0;0;0;1;1;2;0;1;1;2;0;0;1;0;1;0;1;1;0;0;0;0;1;0;1;2;1;1;0;0;1;0;2;0;0;3;1;0;2;0;0;1;2;1;0;0;0;0;0;0;1;1;0;0;0;1;2;1;0;1;0;1;2;1;0;1;0;1
T_M09203_1.94d.bed	0.04838709677419355	3	62	24060	4;0;1;0;0;0;0;1;2;0;0;2;0;0;0;0;0;0;0;1;0;2;1;0;0;0;0;0;0;0;0;0;0;2;0;2;0;1;2;0;0;0;0;0;0;0;0;1;0;0;0;0;0;0;0;2;0;0;0;0;0;0;0;0;2;1;0;0;0;0;0;1;0;1;0;0;0;0;0;0;0;0;0;0;0;0;0;0;0;0;1;0;0;1;0;2;0;2;0;0;0;0;0;0;0;0;0;2;2;0;0;2;0;2;0;0;0;0;0;0;0;3;0;0;0;0;1;0;1;0;0;1;3;0;0;0;1;0;2;2;0;0;0;0;1;2;0;0;0;1
ZNF558_ZNF558.RCADE.bed	0.04817518248175182	33	685	135061	9;6;11;11;4;10;3;7;3;4;9;3;7;2;6;5;14;4;4;2;4;5;7;12;10;5;2;3;6;4;8;6;10;3;2;7;1;5;5;5;7;3;4;4;4;3;4;5;6;0;2;3;3;1;4;6;2;2;0;2;4;3;4;5;1;0;2;2;1;2;2;3;2;0;5;3;3;1;1;1;3;2;0;4;2;2;2;3;3;1;0;2;4;3;5;2;2;7;6;4;6;3;7;2;10;7;1;8;5;9;8;6;5;3;6;2;7;3;6;5;3;6;7;2;8;9;4;8;6;5;3;8;2;2;6;3;6;5;7;7;4;5;8;9;4;7;7;8;6;9
ZNF146_M10372_1.94d.bed	0.048	24	500	185708	15;4;5;7;3;10;6;4;6;7;7;7;6;2;6;8;4;6;9;2;6;3;2;10;4;3;5;7;5;5;4;6;3;1;8;3;5;0;1;1;5;6;2;2;2;1;1;1;4;1;1;1;3;0;0;0;1;2;1;5;1;0;4;3;1;1;2;0;2;0;1;1;5;1;1;2;3;1;0;1;2;1;2;1;0;2;1;2;4;3;1;1;1;0;4;3;2;1;2;0;2;1;5;3;4;1;4;5;2;2;1;5;5;1;4;3;0;2;5;5;3;2;3;2;1;4;3;2;9;5;5;7;3;7;5;2;4;4;7;4;2;6;2;8;5;2;4;8;6;6
ZNF324_M10329_1.94d.bed	0.045714285714285714	16	350	58804	4;2;2;2;1;3;1;3;2;1;2;0;4;2;5;8;0;2;0;4;4;3;2;3;5;3;7;3;3;4;7;2;5;3;3;1;1;1;2;3;1;2;9;4;1;2;2;2;3;1;2;4;1;2;3;0;3;2;2;2;0;0;1;1;0;0;2;1;3;2;1;2;1;1;0;0;0;0;2;0;2;0;0;0;1;2;1;0;1;0;0;2;2;4;2;2;2;0;2;1;3;2;2;4;6;6;1;4;4;4;4;1;4;5;4;2;2;5;3;3;1;1;3;3;3;2;2;3;1;2;3;2;3;1;2;3;3;5;3;3;3;4;1;2;1;2;3;3;6;4
CEBPA_M08526_1.94d.bed	0.045454545454545456	1	22	16743	1;0;0;0;0;0;0;1;0;0;0;0;0;0;0;0;0;0;0;0;0;0;0;0;0;1;0;0;0;0;0;0;0;0;0;0;0;0;0;0;0;0;0;0;0;0;0;0;2;1;0;0;2;0;0;0;0;0;0;0;0;0;0;0;2;0;1;0;0;0;0;0;0;0;0;0;0;0;0;0;0;0;0;0;0;0;0;0;0;1;0;0;0;0;0;0;0;0;0;0;0;0;0;0;0;1;0;0;3;0;0;0;0;0;0;0;0;0;0;0;0;0;0;0;0;0;0;0;0;0;2;0;0;0;0;0;0;0;0;0;0;0;0;0;0;0;0;0;0;3
ZNF334_ZNF334.RCADE.bed	0.044444444444444446	6	135	51590	4;1;0;0;3;1;1;1;0;3;1;1;2;2;1;1;1;2;3;0;2;0;0;2;1;0;2;1;0;1;3;0;2;0;3;0;0;0;2;3;2;0;0;3;1;0;2;2;1;1;0;1;0;1;2;0;0;0;0;1;2;1;3;0;0;0;0;1;0;1;0;1;0;0;0;0;0;0;0;0;0;1;1;0;0;0;0;2;2;1;0;0;1;1;0;1;0;2;1;0;1;0;0;0;1;1;0;0;1;1;1;0;1;1;1;1;3;2;0;1;2;0;0;2;0;3;1;0;1;2;3;0;2;0;1;1;1;1;0;0;0;0;2;1;0;2;1;1;1;1
BHLHE22_M05582_1.94d.bed	0.044444444444444446	2	45	27220	2;0;1;3;0;0;2;0;0;0;0;0;0;1;0;1;0;0;1;0;0;0;0;2;0;1;1;0;1;0;1;0;0;0;1;1;2;0;0;0;0;0;0;0;0;0;0;1;2;0;1;0;0;0;0;0;0;0;0;0;0;1;0;0;1;0;0;0;0;0;0;0;0;0;0;1;0;0;0;0;0;0;0;0;0;0;0;0;0;0;0;0;0;0;0;0;0;0;0;0;0;0;1;3;0;0;0;0;0;0;0;1;0;1;2;0;0;0;0;0;1;0;0;0;0;0;0;0;0;2;0;0;0;0;1;1;0;0;0;0;0;0;0;0;1;1;0;0;0;1
SOX15_M06094_1.94d.bed	0.044444444444444446	2	45	27950	2;0;0;0;0;0;0;0;2;0;1;0;0;1;0;1;0;0;0;1;1;0;0;0;3;0;0;0;1;0;0;0;0;0;0;0;1;0;1;0;1;0;0;0;0;0;0;0;0;0;0;0;0;0;0;0;0;2;0;0;0;0;1;0;0;1;0;0;0;0;0;0;0;0;0;0;0;0;0;0;0;1;0;0;0;0;0;0;0;0;0;0;1;0;0;0;0;0;0;2;0;0;0;0;0;0;1;0;1;1;0;0;1;0;0;0;0;0;0;0;1;0;0;3;1;0;0;0;0;1;1;0;2;0;0;1;0;1;1;0;1;0;0;0;0;0;1;1;0;1
HMX1_M05793_1.94d.bed	0.04411764705882353	3	68	30621	2;1;0;1;1;1;1;0;0;0;1;0;1;0;1;1;0;0;0;1;1;0;1;0;0;0;0;1;0;0;0;3;0;0;1;0;0;0;0;0;0;1;0;0;1;4;0;0;0;0;0;0;2;3;3;1;0;0;0;0;1;0;1;0;0;1;0;0;1;0;0;0;0;0;0;0;0;0;0;0;1;0;0;0;0;1;0;0;0;1;0;1;3;1;0;1;0;0;0;0;0;2;0;1;1;1;2;0;1;0;1;0;0;0;1;0;0;0;0;0;3;0;0;0;0;0;0;0;0;0;0;0;1;0;0;0;1;0;1;0;0;2;0;0;0;1;0;0;0;1
ZNF487_ZNF487.MEME.bed	0.0435854105055626	1238	28404	3481463	238;265;356;286;263;242;262;289;266;250;248;220;244;335;291;291;203;249;229;285;253;236;201;221;209;203;272;199;265;284;222;173;197;233;229;283;222;255;202;204;233;224;218;163;218;184;201;224;197;165;151;112;102;160;141;169;170;133;103;128;171;146;107;103;101;68;124;116;84;86;68;62;78;43;50;97;52;51;42;116;93;75;98;82;73;127;159;131;115;169;138;130;116;129;128;142;150;135;157;139;181;173;139;148;…
TLX1_M01240_1.94d.bed	0.043478260869565216	2	46	21499	1;0;1;0;0;1;0;2;0;1;0;0;1;0;0;1;0;0;1;2;0;1;1;0;0;0;1;0;1;0;0;1;0;0;1;0;0;0;0;0;0;0;0;0;0;1;1;0;0;1;2;1;0;0;0;0;1;0;0;0;0;0;0;3;0;0;0;0;0;0;0;0;1;0;0;0;0;0;0;0;0;0;0;0;0;0;0;0;0;0;0;0;0;0;0;0;0;0;0;0;0;1;0;0;0;0;0;0;0;0;0;0;2;1;0;0;0;0;0;0;0;0;0;0;0;1;0;0;1;0;1;0;1;0;1;0;0;0;1;2;0;0;0;1;1;1;1;0;0;1
DMRTA1_M08577_1.94d.bed	0.043478260869565216	2	46	25515	2;0;1;0;0;1;0;0;0;0;0;0;1;0;0;1;2;0;0;0;0;2;0;1;1;0;1;0;0;1;0;1;1;0;0;0;1;1;0;0;0;0;1;1;0;0;0;0;1;0;0;0;0;0;0;2;1;0;0;1;0;0;0;0;0;0;1;0;0;0;0;0;0;0;0;0;0;0;0;0;0;0;0;1;0;0;0;0;0;0;0;0;0;0;0;0;1;2;1;0;1;0;0;0;0;1;0;0;0;0;0;0;1;1;0;0;0;0;0;0;0;0;0;0;1;0;1;1;0;0;0;0;1;0;0;0;0;2;0;0;1;0;1;1;0;0;0;0;0;1
PRDM6_M10436_1.94d.bed	0.04276493858005413	2054	48030	5777011	388;440;505;446;435;473;431;472;400;450;427;400;431;483;481;460;384;440;404;481;472;389;355;356;368;338;436;330;434;414;399;361;369;425;444;452;403;405;386;408;343;410;382;286;382;339;339;397;354;291;284;210;193;255;247;282;307;245;209;232;259;226;171;177;165;155;183;183;159;162;111;97;111;99;110;136;94;81;83;182;159;149;157;164;131;198;270;224;207;277;283;270;222;228;236;253;210;258;278;261;302;…
BHLHE40_M05580_1.94d.bed	0.042735042735042736	25	585	85336	14;0;0;10;5;7;8;5;8;3;6;7;6;6;2;2;2;5;2;9;8;7;6;3;2;9;5;4;6;6;1;1;5;2;5;4;3;2;4;2;13;2;5;6;8;4;3;0;8;2;4;0;8;2;7;4;1;2;1;2;1;1;3;2;2;0;2;1;3;0;0;2;2;0;4;1;3;0;0;2;2;1;5;1;1;3;2;2;0;1;1;2;0;4;0;6;2;4;0;1;0;6;7;3;5;6;0;3;3;2;8;6;4;3;9;0;5;2;5;6;5;4;0;3;0;7;0;2;8;8;8;8;3;10;5;12;2;7;2;6;13;9;4;6;6;3;4;4;3;8
ZFP1_M10308_1.94d.bed	0.04225352112676056	6	142	41102	2;1;0;1;4;0;0;1;2;1;0;4;0;3;1;0;2;1;1;1;0;1;1;3;3;2;1;1;0;1;0;1;1;3;0;0;2;1;0;1;1;0;0;0;1;2;0;2;0;2;1;0;0;1;2;1;1;2;0;0;0;1;0;0;0;0;0;1;1;0;0;0;0;0;0;0;0;1;0;0;0;1;2;0;0;2;0;0;1;0;1;1;1;1;0;0;0;0;0;0;2;2;3;2;2;1;1;0;0;3;1;1;0;0;1;2;1;3;2;0;1;1;0;1;0;1;1;2;2;2;2;0;2;1;0;1;1;3;3;2;1;1;1;3;1;0;0;1;1;2
POU5F1B_M06020_1.94d.bed	0.04225352112676056	3	71	30881	2;1;0;0;1;0;0;1;1;0;2;0;2;0;2;0;1;1;1;1;1;0;0;1;0;1;0;0;0;2;0;0;0;0;0;0;0;1;1;0;3;2;0;0;0;0;1;1;0;0;1;2;0;0;0;3;2;0;1;0;0;0;0;0;1;0;0;1;0;1;0;0;0;1;0;0;0;0;0;0;0;0;0;1;0;0;0;1;1;0;0;0;0;0;0;0;1;0;0;0;0;0;0;1;2;1;0;0;0;0;0;0;1;0;0;1;0;1;1;2;0;0;0;0;2;0;0;1;1;0;0;0;0;0;0;0;0;1;1;0;1;2;1;0;0;0;1;1;0;1
ZNF175_M10448_1.94d.bed	0.042105263157894736	4	95	35387	1;0;0;1;1;2;2;0;0;0;0;1;0;0;0;0;1;1;1;0;1;2;0;1;0;2;0;1;1;0;1;0;1;0;0;1;0;1;1;0;2;1;2;1;1;0;1;1;0;0;1;0;0;1;1;1;0;2;0;0;1;0;1;1;0;0;0;0;0;0;0;0;0;0;0;0;1;0;1;1;0;0;0;0;1;1;0;0;0;1;1;0;0;2;0;1;2;0;0;0;1;3;0;0;0;2;0;0;1;1;3;1;1;0;0;0;2;2;0;2;1;0;1;2;2;1;3;0;1;0;0;0;1;1;0;0;0;0;0;1;2;1;0;1;0;0;0;2;0;1
HELT_M08761_1.94d.bed	0.04189435336976321	23	549	83269	14;1;1;10;5;6;8;4;8;2;7;6;6;6;2;0;2;4;2;10;8;6;5;2;3;9;5;4;6;8;1;0;4;3;5;4;2;3;5;2;14;3;4;6;10;4;2;1;4;2;2;0;6;2;6;5;0;3;0;3;0;1;1;0;2;0;2;0;3;0;0;2;2;1;5;1;0;0;0;2;2;1;3;0;0;2;2;3;0;0;1;2;0;4;0;6;3;4;1;0;2;4;6;2;3;4;0;2;3;2;6;6;4;2;8;1;4;2;4;8;4;4;0;2;1;7;1;2;8;6;8;9;2;10;5;8;2;5;2;6;15;8;5;6;6;2;4;5;2;8
ESRRB_M05685_1.94d.bed	0.041666666666666664	4	96	32777	2;1;2;1;0;1;1;0;0;1;3;1;0;0;3;0;1;1;0;1;2;1;1;0;1;0;2;0;2;0;1;1;0;1;1;1;1;0;0;0;1;0;2;1;1;0;0;0;0;1;1;1;2;0;1;0;0;0;0;0;0;0;0;0;0;0;1;0;0;0;0;0;0;0;0;0;0;1;0;0;2;0;0;0;1;0;0;1;1;0;0;3;1;0;1;1;0;1;1;1;0;0;1;0;1;0;1;0;0;0;0;0;1;1;0;1;0;2;1;2;0;0;1;2;0;1;2;0;0;0;1;0;2;4;1;0;1;0;0;2;0;0;0;2;1;0;0;1;0;2
HES5_M05779_1.94d.bed	0.0415944540727903	24	577	86667	14;2;1;10;5;5;9;4;8;3;8;6;6;6;3;0;2;4;2;10;8;6;7;2;2;8;6;4;6;10;2;0;4;3;7;4;2;4;4;2;16;5;5;6;10;4;2;1;4;2;3;0;6;2;6;5;1;4;0;3;1;1;1;1;2;0;1;0;2;0;0;2;2;0;5;3;0;0;0;2;2;2;4;0;0;2;2;0;0;1;0;2;0;4;1;6;3;4;1;0;3;4;7;2;3;4;0;2;4;2;7;5;4;2;8;2;5;2;4;6;4;4;0;2;2;8;2;2;8;6;8;8;2;10;7;9;2;5;2;6;14;8;6;6;6;2;4;6;2;8
ZNF287_ZNF287.RCADE.bed	0.04125660878002416	4167	101002	12461651	792;901;1021;848;887;944;936;995;903;911;891;904;908;1041;1102;980;816;877;828;923;941;880;688;829;752;753;787;710;695;765;836;682;907;883;778;931;915;773;744;837;759;806;847;612;763;627;699;749;758;666;615;549;445;579;488;644;624;509;486;463;488;414;405;356;357;347;331;396;249;252;223;192;207;214;233;253;173;194;185;315;318;288;329;288;311;433;515;494;510;603;550;565;460;474;573;488;544;569;602;…
ZNF181_ZNF181.RCADE.bed	0.04123292540496623	812	19693	2373134	196;211;201;183;192;184;197;163;192;199;172;194;184;186;188;204;194;174;163;181;195;162;177;202;172;147;202;175;178;168;175;153;147;155;169;147;159;155;155;160;134;143;125;135;127;160;113;114;108;114;78;105;77;99;75;79;64;72;65;55;67;61;50;47;39;42;50;72;49;41;52;29;44;68;84;56;44;54;31;45;43;54;45;57;45;57;50;45;59;57;69;78;72;90;78;91;88;104;100;105;113;125;131;114;145;113;128;147;154;140;154;1…
ZNF235_ZNF235.MEME.bed	0.04094079927862036	3269	79847	10033714	673;726;844;713;751;742;713;836;736;740;733;640;710;827;846;746;653;712;671;761;785;678;602;701;623;602;678;582;622;661;700;535;714;678;638;737;698;588;595;643;593;614;631;478;586;518;569;606;560;513;474;417;340;415;377;503;436;423;348;389;379;339;335;243;293;261;278;328;220;210;169;140;147;163;173;203;132;146;153;244;249;220;288;234;237;335;370;355;357;456;426;395;348;346;444;392;428;389;430;408…
ZNF225_ZNF225.MEME.bed	0.03984962406015038	212	5320	761219	47;49;53;45;76;50;54;59;46;41;43;38;49;53;55;45;30;44;41;42;66;42;38;44;41;42;55;39;34;41;48;39;47;44;45;40;35;35;28;40;43;28;40;21;33;45;38;38;33;28;34;26;19;22;44;33;36;22;29;21;18;21;22;18;28;17;17;25;12;13;11;7;10;11;12;10;5;13;12;18;15;19;16;15;20;20;28;25;14;34;32;29;21;26;22;23;20;22;34;30;38;29;32;40;33;26;48;52;35;39;34;37;36;35;35;41;38;33;46;31;38;46;56;46;37;48;42;53;43;39;48;48;51;47…
TBX1_M02208_1.94d.bed	0.0398406374501992	10	251	44837	6;5;3;4;3;0;4;1;4;3;2;1;3;1;0;2;1;5;3;3;2;5;1;2;4;3;1;2;2;2;3;3;2;2;1;2;2;3;1;1;2;1;4;0;4;2;2;0;1;1;2;2;0;0;1;2;2;2;0;0;1;0;0;1;2;0;0;0;0;1;1;0;0;1;0;0;0;0;3;0;1;2;0;1;2;1;0;2;2;2;2;2;1;1;1;1;1;0;1;3;2;3;1;0;1;0;2;1;4;1;0;0;3;0;1;1;3;4;3;1;1;4;6;2;3;2;0;1;1;3;3;1;3;1;3;0;1;2;2;3;1;1;1;0;2;1;1;2;2;4
RARA_M10181_1.94d.bed	0.038394415357766144	66	1719	241794	30;18;28;20;17;12;23;20;13;18;19;20;14;16;22;23;24;13;17;16;17;14;13;16;10;13;13;11;10;11;10;21;7;13;15;10;14;10;15;13;17;18;17;11;13;5;14;13;8;8;11;12;12;4;6;3;5;3;8;5;4;6;2;2;6;4;5;4;2;0;2;9;7;3;4;5;6;3;4;4;6;2;5;7;7;1;7;4;3;3;8;10;6;13;4;8;7;8;4;9;7;10;14;8;9;8;11;9;8;9;11;16;13;14;13;9;12;11;19;9;10;11;12;14;18;21;13;12;16;6;15;11;26;14;10;14;14;16;12;13;20;21;15;20;24;19;16;11;24;14
ZNF224_ZNF224.RCADE.bed	0.03810367744793974	86	2257	413160	20;22;17;19;21;15;19;19;21;18;25;16;24;17;32;16;19;17;18;29;25;22;13;18;25;17;11;22;21;17;15;15;16;22;25;21;18;12;12;16;16;18;21;9;11;21;17;15;8;18;14;14;13;7;17;14;15;8;4;13;7;9;10;9;6;5;6;3;6;7;3;6;6;2;5;4;7;1;5;8;9;6;5;3;9;10;4;8;14;7;7;8;7;11;13;11;10;12;15;12;17;11;8;15;14;14;16;20;9;12;16;15;13;8;16;23;19;15;22;13;15;17;18;19;21;15;22;30;16;21;29;20;26;24;19;23;22;22;19;25;13;16;27;22;25;18…
ZSCAN23_M09413_1.94d.bed	0.03773584905660377	2	53	24789	2;1;1;1;1;0;0;2;0;0;1;0;0;1;0;0;0;0;1;0;1;0;1;1;0;0;0;0;0;0;0;0;0;2;0;0;0;1;0;1;0;0;0;1;0;0;0;1;1;1;0;0;0;0;0;0;0;0;0;0;1;0;0;0;0;0;1;0;0;0;0;0;0;0;0;0;0;0;0;0;0;0;0;1;0;1;0;0;0;0;0;0;0;0;1;1;0;0;0;2;3;1;0;0;0;1;0;0;0;0;0;0;0;0;4;0;1;0;0;1;0;2;0;0;0;0;0;0;1;0;0;0;0;2;0;1;0;1;0;0;1;0;0;0;0;0;1;1;0;1
POU2F1_M06001_1.94d.bed	0.037383177570093455	4	107	39628	3;1;2;0;0;1;0;0;0;0;1;3;0;0;2;2;0;2;1;1;2;0;0;0;0;1;0;1;0;0;0;0;0;1;0;0;0;0;0;2;3;0;0;0;0;0;1;0;1;2;0;2;1;1;2;3;0;1;1;0;0;0;0;0;1;0;1;0;3;0;0;1;0;0;2;0;0;0;0;0;0;0;0;0;0;2;0;0;0;1;0;1;2;0;1;0;0;2;0;0;0;1;2;2;2;2;0;1;0;0;0;0;0;0;0;0;1;3;2;4;0;0;1;0;0;1;1;1;0;0;0;0;0;0;2;1;0;1;2;2;1;3;0;1;2;0;1;3;0;2
ZNF443_ZNF443.RCADE.bed	0.03716028840820854	804	21636	2677175	221;244;223;204;208;214;193;207;198;214;197;216;201;215;200;226;207;202;221;186;225;183;207;198;192;173;213;195;187;194;179;172;176;171;170;172;172;166;168;163;148;150;152;148;144;158;126;128;116;127;86;108;93;91;94;82;64;73;74;56;70;65;47;45;44;39;57;66;46;52;46;31;42;72;81;67;39;51;24;42;36;61;53;60;62;57;56;49;61;65;82;89;82;93;87;100;106;109;91;99;141;133;142;143;148;125;141;152;170;157;163;1…
ZNF496_ZNF496.MEME.bed	0.03704858728871702	594	16033	1982364	176;160;162;175;160;186;154;173;152;146;142;156;152;152;135;146;144;139;155;150;140;119;143;148;139;140;146;163;166;132;140;134;126;145;119;133;103;115;129;130;114;127;107;121;100;100;85;93;105;86;79;83;74;70;53;66;70;64;50;36;47;33;55;47;47;42;34;52;36;36;52;38;29;23;23;27;29;35;47;47;39;37;36;36;43;46;48;50;51;66;51;73;58;75;59;78;77;77;80;94;95;83;88;100;106;106;99;110;125;121;110;119;113;131;…
POU2F2_M06003_1.94d.bed	0.037037037037037035	4	108	38670	3;2;2;0;0;0;0;0;0;0;0;3;0;0;2;2;0;2;1;1;1;0;0;0;0;1;1;1;0;1;0;0;0;1;0;0;0;0;0;2;2;0;0;0;0;0;2;0;1;1;1;2;1;0;4;3;0;1;1;0;1;0;1;0;0;0;1;0;2;0;0;1;0;0;1;0;0;0;0;0;1;0;0;0;0;1;0;0;0;1;0;1;2;0;1;1;0;2;0;0;0;2;2;2;2;1;0;0;0;0;0;0;0;0;0;2;2;3;1;2;0;0;1;0;1;1;1;2;0;0;1;0;0;1;1;0;0;1;2;1;1;2;0;1;2;1;1;3;0;2
ATOH1_M08943_1.94d.bed	0.03571428571428571	1	28	24297	1;0;0;1;0;0;0;0;1;0;0;0;0;0;0;0;0;0;0;0;0;0;0;1;0;0;0;2;0;0;0;0;0;0;0;1;0;0;1;0;0;0;0;0;0;0;1;3;0;0;0;0;0;0;0;0;0;0;0;0;0;0;0;0;0;0;0;0;0;0;0;0;0;0;0;0;0;0;0;0;0;0;0;0;0;0;0;0;0;0;1;0;0;0;0;0;0;0;0;1;0;1;1;0;1;0;2;0;0;0;0;0;0;0;0;1;0;1;0;0;1;0;0;0;0;0;0;0;0;0;1;0;0;0;2;1;0;0;0;0;0;0;0;0;0;0;0;0;0;1
MGA_M05904_1.94d.bed	0.03571428571428571	2	56	24931	1;1;4;0;0;0;0;1;0;2;0;0;0;0;0;0;0;0;0;0;1;0;0;0;1;0;0;0;0;0;0;0;1;1;0;0;2;0;0;1;0;1;0;0;0;1;0;0;1;0;0;0;0;1;1;0;0;1;0;0;0;0;0;1;0;0;0;0;1;0;0;0;0;0;0;0;0;0;0;0;0;0;0;0;0;0;0;0;0;0;0;0;0;2;0;2;0;0;0;0;0;2;0;0;2;1;0;1;0;0;0;0;0;0;0;1;0;0;0;0;0;2;0;0;2;0;2;0;0;2;0;0;2;0;1;0;0;1;0;0;1;0;0;1;0;0;2;0;3;1
ZNF879_ZNF879.RCADE.bed	0.03523884103367267	45	1277	278160	16;21;17;15;13;10;17;25;21;18;16;15;15;9;13;12;9;10;7;13;9;13;4;10;9;15;13;6;9;8;8;10;11;4;11;6;10;12;5;6;12;5;9;8;9;9;7;3;5;9;7;8;7;4;7;9;4;7;8;5;3;6;3;6;5;1;1;2;4;0;1;3;4;2;3;2;3;1;5;2;5;1;4;3;3;6;8;7;2;6;3;4;3;3;7;3;9;3;7;7;8;2;7;4;8;7;9;6;6;10;1;6;14;5;9;6;6;5;6;9;7;9;11;14;10;13;12;9;8;12;6;15;8;18;8;14;13;13;11;14;18;8;17;13;17;15;15;19;14;17
ZNF354A_M10328_1.94d.bed	0.034482758620689655	8	232	64320	3;5;6;4;4;3;9;7;9;6;1;2;3;5;3;0;1;2;2;2;1;1;1;1;2;2;1;1;1;0;2;1;1;1;1;0;0;1;1;2;1;1;0;1;0;2;0;0;0;0;0;2;0;0;0;1;0;0;0;1;0;0;1;1;2;0;0;2;0;0;0;1;0;0;1;1;0;1;1;1;0;0;0;0;5;0;0;1;0;0;0;0;1;0;0;1;0;1;1;0;0;0;0;0;3;1;3;0;0;0;1;0;2;1;0;0;0;2;0;1;0;2;2;2;3;1;3;2;1;3;0;3;1;5;0;1;4;6;3;4;5;5;1;4;1;4;7;6;4;5
ONECUT3_M05972_1.94d.bed	0.033707865168539325	3	89	40237	1;0;1;1;1;2;1;3;1;0;0;0;0;1;0;0;0;1;2;0;0;2;0;1;1;1;1;0;0;0;1;1;1;0;2;2;2;0;0;2;1;0;1;1;3;1;0;0;0;0;0;0;0;2;3;1;1;0;0;0;0;1;1;0;0;0;0;0;0;1;0;1;0;0;0;0;0;0;0;0;0;0;0;0;0;0;1;0;0;0;0;0;0;0;1;2;0;0;1;2;0;0;0;1;1;1;0;1;0;2;1;0;1;0;0;1;0;0;0;1;0;1;0;1;1;0;1;1;1;0;2;0;1;0;2;0;2;1;1;0;0;1;1;0;0;1;0;1;0;2
DMRTC2_M09488_1.94d.bed	0.03333333333333333	1	30	23787	2;1;0;0;0;0;0;0;0;1;0;0;0;1;0;0;0;0;1;0;0;1;0;1;0;0;0;0;0;0;1;0;0;1;1;0;1;0;0;0;0;1;1;0;0;0;0;0;1;0;0;0;0;0;0;1;0;1;0;0;0;0;0;0;0;0;0;0;0;1;0;0;0;0;0;0;0;0;0;0;0;0;0;0;0;0;0;0;0;0;0;0;0;0;0;0;0;0;0;1;1;1;0;1;0;0;0;0;0;0;1;0;0;0;1;0;0;0;1;0;0;0;0;0;0;0;0;0;0;0;1;0;0;0;0;1;0;0;0;0;0;0;0;0;0;0;0;0;1;1
ZNF8_ZNF8.RCADE.bed	0.030612244897959183	3	98	48019	2;1;3;1;2;1;1;1;3;0;0;0;2;1;2;1;0;1;1;3;1;0;2;1;2;2;1;0;1;1;2;2;1;4;0;1;2;0;0;1;0;1;0;1;0;0;0;0;0;0;0;0;1;0;0;0;0;1;0;0;1;0;0;0;0;0;0;0;0;0;0;1;1;0;0;0;0;0;0;0;0;0;0;0;0;0;0;0;0;0;0;0;0;1;0;1;1;0;0;1;0;0;0;1;1;0;1;1;0;1;0;0;1;0;0;1;0;0;0;0;0;0;1;0;1;0;1;1;0;1;2;1;1;2;1;3;2;1;0;0;1;1;1;1;1;0;3;2;0;1
TBX4_M06172_1.94d.bed	0.030379746835443037	36	1185	198612	18;6;8;6;13;6;11;11;12;16;8;9;10;8;17;17;18;9;15;10;4;16;4;9;15;7;14;3;12;13;9;18;3;14;5;4;7;1;5;7;10;9;10;9;7;7;1;11;4;9;3;4;7;3;2;3;1;5;2;0;4;0;4;0;6;4;6;1;4;4;2;0;2;1;6;2;2;2;0;0;2;3;5;4;1;0;0;3;4;4;10;7;12;0;3;4;5;8;4;1;9;13;11;7;5;1;5;1;7;7;4;3;9;5;4;11;15;15;8;18;11;14;13;8;11;10;7;14;13;8;17;3;7;11;17;15;22;5;15;21;8;17;17;15;12;19;8;18;23;12
BARX1_M05575_1.94d.bed	0.029411764705882353	1	34	22851	1;0;1;0;0;0;0;0;0;0;0;0;0;0;0;0;0;1;0;0;0;0;1;0;0;1;0;0;0;1;1;0;0;1;0;0;1;0;0;0;0;0;0;1;1;0;0;0;0;0;1;0;0;0;0;0;0;0;0;0;0;0;0;0;0;0;0;0;0;0;0;0;0;0;0;0;0;0;0;0;0;0;0;0;0;0;0;1;0;2;0;0;0;0;0;0;0;0;0;2;0;1;0;1;0;0;1;1;1;0;0;1;0;0;0;0;0;0;1;1;0;0;0;0;0;0;0;0;0;0;0;0;0;0;0;0;0;1;0;2;0;0;0;1;2;0;0;0;0;2
ZBTB32_M09300_1.94d.bed	0.02702702702702703	1	37	24622	4;0;0;0;0;0;0;0;0;0;0;2;0;0;0;2;0;0;2;0;0;0;0;0;0;0;2;0;0;0;0;0;0;2;0;0;0;0;0;0;0;0;0;0;2;0;0;0;0;0;0;0;0;0;0;0;0;0;0;0;0;0;0;0;0;0;0;0;0;0;0;0;0;0;0;0;0;0;0;0;0;0;0;0;0;0;0;0;0;0;0;0;0;0;0;0;0;0;0;0;2;0;0;0;0;0;0;0;2;0;0;0;0;2;0;0;0;0;0;1;0;0;5;0;0;0;0;0;2;0;0;0;0;0;0;0;2;0;0;0;0;0;0;0;2;0;0;0;0;2
ZNF354A_ZNF354A.RCADE.bed	0.02564102564102564	6	234	65312	4;5;6;4;5;3;9;8;8;6;1;3;3;5;3;0;1;1;2;2;1;1;1;1;2;2;1;1;1;0;2;1;1;1;1;0;0;1;1;2;1;1;0;1;0;2;0;0;0;0;0;2;0;0;0;1;0;0;0;0;0;0;1;1;2;0;0;2;0;0;0;1;0;0;1;1;0;0;0;1;0;0;0;0;5;0;0;1;0;0;0;0;1;0;0;1;0;1;2;1;0;0;0;0;1;1;3;0;0;0;0;0;2;1;0;0;0;2;0;1;0;1;3;2;2;1;4;2;1;3;0;3;2;5;0;1;4;6;4;4;5;5;1;4;2;5;7;6;4;5
ZNF317_ZNF317.RCADE.bed	0.024115755627009645	15	622	76115	13;20;14;14;15;17;9;12;15;13;16;16;10;11;7;5;7;5;8;4;5;6;1;3;2;2;6;7;1;1;2;2;5;1;1;1;0;1;2;0;0;1;1;3;2;2;5;1;1;0;2;0;2;0;0;0;0;1;1;1;0;2;0;3;2;0;2;0;1;0;0;2;0;2;2;0;1;2;0;3;0;1;0;0;0;1;0;1;0;1;1;0;2;1;1;0;1;1;2;0;2;2;3;4;1;2;3;5;2;0;2;1;1;1;3;2;2;4;2;4;5;4;1;2;3;2;4;6;4;2;5;6;8;8;7;16;7;16;15;11;11;6;10;10;11;15;10;7;13;12
ZNF354B_ZNF354B.RCADE.bed	0.023696682464454975	5	211	50858	4;6;4;1;2;6;9;10;5;5;1;2;1;3;1;1;2;0;3;3;1;1;1;1;2;2;2;1;0;1;2;1;1;0;1;0;0;0;0;1;1;0;1;0;1;0;0;0;0;0;2;3;2;1;1;0;1;0;0;1;2;0;0;1;1;0;0;1;1;0;0;0;1;0;0;0;0;0;0;0;0;1;0;1;1;0;0;0;0;1;0;0;1;0;0;0;0;1;1;1;0;1;1;0;3;0;1;0;0;1;1;0;0;1;0;0;0;1;0;2;0;1;1;4;2;1;4;2;0;3;1;0;3;5;0;0;5;5;1;5;4;4;1;4;2;3;5;7;4;5
ZNF35_M07124_1.94d.bed	0.0223463687150838	4	179	72827	2;0;3;1;0;1;0;2;4;2;2;3;3;2;2;2;2;0;3;3;0;0;0;1;2;4;2;1;0;1;0;0;0;1;0;1;1;1;1;0;0;2;4;1;2;3;3;1;2;0;2;1;1;1;2;0;2;1;1;3;1;0;0;1;3;0;0;0;0;0;2;0;0;0;0;0;0;0;0;0;0;1;0;2;2;0;1;1;0;0;1;2;1;4;1;0;1;1;1;0;2;0;0;0;0;1;1;1;1;1;0;2;0;1;1;2;0;3;2;4;1;2;0;1;1;1;1;0;0;2;2;0;1;0;1;5;3;1;2;2;1;1;3;2;1;2;2;2;1;4
DUXA_M05624_1.94d.bed	0.019230769230769232	1	52	24133	1;1;0;1;0;1;0;1;0;0;0;0;0;0;0;1;0;2;1;1;0;0;1;0;0;0;0;1;0;0;1;0;0;0;0;0;1;1;1;0;0;0;0;0;0;0;0;1;0;1;0;0;0;0;1;0;0;1;1;1;0;0;0;0;0;0;0;0;0;0;0;0;0;0;0;0;0;0;0;0;0;0;0;0;0;1;0;0;0;0;0;0;1;0;0;0;0;0;1;2;1;0;0;1;1;0;0;0;1;1;2;0;1;1;2;0;0;1;0;0;2;1;1;0;0;1;0;0;0;0;1;0;1;0;0;0;1;0;0;0;0;0;0;1;1;0;0;1;0;1
ZNF136_ZNF136.RCADE.bed	0.015625	9	576	99465	28;9;9;16;17;16;17;14;9;9;6;9;2;7;9;5;7;5;2;4;5;8;7;4;4;4;1;7;3;2;1;0;3;0;1;1;1;4;0;1;2;3;1;0;0;1;3;2;1;1;1;2;1;2;2;2;1;1;1;2;0;0;0;0;0;2;0;0;0;0;0;0;0;0;1;1;1;0;1;1;1;0;2;3;1;0;0;1;1;1;4;1;0;0;1;1;0;3;3;1;2;1;2;0;1;1;3;2;2;2;2;5;2;1;2;2;1;1;3;3;0;5;4;3;1;8;5;0;4;3;4;4;7;6;4;7;7;10;6;13;11;11;17;14;14;8;8;15;12;9
FOXR1_M08703_1.94d.bed	0.011834319526627219	6	507	151831	8;3;4;6;4;9;10;12;3;3;7;6;6;6;2;3;5;2;1;4;5;4;1;5;5;9;2;8;8;6;6;6;2;2;3;5;4;1;9;5;3;4;10;4;0;5;3;3;1;3;1;3;0;3;3;3;3;2;1;2;0;1;1;2;1;0;0;0;1;1;0;0;0;0;0;2;0;1;0;0;0;0;0;0;1;2;0;2;5;2;3;1;6;4;0;1;0;1;1;2;3;1;1;3;3;4;6;1;6;5;3;5;5;4;6;2;14;6;4;4;3;3;6;4;4;5;4;9;5;8;3;6;4;5;5;3;3;3;2;1;3;4;10;3;1;3;1;4;5;2
