# Supplementary material for: The MUC5B-associated variant rs35705950 resides within an enhancer subject to lineage- and disease-dependent epigenetic remodeling
Source: JCI Insight. 2021 Jan 25;6(2):e144294. doi: 10.1172/jci.insight.144294 (PMC7934873; doi:10.1172/jci.insight.144294)
Supplement: Supplemental Data Set 2 [file jciinsight-6-144294-s077.zip › best_curated_Human_TFs_p1e-6_grch38/B2B_vs_LC2/B2B30PROseq.tfit_merged_vs_LC2PROseq.tfit_merged_differential_md_scores.txt]

ZBTB26_M09298_1.94d	1.0038121680864297e-49	160	152	0.15	0.059	-0.091
ZNF180_ZNF180.RCADE	1.8090847197833594e-17	97835	74015	0.218	0.173	-0.044
ZNF30_ZNF30.RCADE	1.2073112574503347e-12	19937	17547	0.224	0.156	-0.068
NR1I2_M08993_1.94d	5.633080078680903e-12	165	160	0.109	0.169	0.06
ZNF93_ZNF93.RCADE	9.029540742755256e-11	43872	34266	0.255	0.208	-0.047
ZNF341_M10427_1.94d	9.739558986115574e-10	42444	36736	0.206	0.163	-0.043
PRDM9_PRDM9.RCADE	1.2651949534009436e-09	39483	32950	0.186	0.143	-0.043
NR1I2_M07567_1.94d	2.7394705650887343e-09	206	316	0.121	0.259	0.138
SCRT2_M06080_1.94d	3.725257499735268e-09	150	159	0.1	0.138	0.038
T_M09203_1.94d	5.5451988591819355e-09	102	100	0.049	0.13	0.081
ZNF283_ZNF283.RCADE	6.5612823020598375e-09	28215	21555	0.229	0.179	-0.05
ZNF529_ZNF529.MEME	2.6613134386624216e-08	40535	32253	0.203	0.162	-0.04
ZNF443_ZNF443.RCADE	5.757290472209676e-08	26337	28788	0.055	0.097	0.042
ZNF267_ZNF267.RCADE	5.97371515043842e-08	24338	18146	0.228	0.178	-0.05
AC138696.1_M09315_1.94d	7.382337339699174e-08	169	158	0.172	0.12	-0.051
ZNF311_ZNF311.MEME	1.716006294046159e-07	31971	21440	0.258	0.213	-0.045
ZNF181_ZNF181.RCADE	2.169063933946158e-07	24151	25980	0.058	0.1	0.041
ZNF44_ZNF44.RCADE	2.3617232923005005e-07	15446	11080	0.242	0.185	-0.057
CREBL2_M07230_1.94d	3.0771671816563397e-07	110	76	0.373	0.224	-0.149
ZNF792_ZNF792.MEME	4.3155209430317294e-07	28770	20119	0.257	0.212	-0.045
BACH1_M09445_1.94d	4.3465673479239484e-07	170	180	0.341	0.189	-0.152
HIC1_M08769_1.94d	5.605422491873676e-07	246	172	0.159	0.081	-0.077
FOXC2_M05719_1.94d	1.5019687831514426e-06	130	177	0.046	0.096	0.05
ZNF548_ZNF548.RCADE	1.7893808068818418e-06	22738	16906	0.234	0.189	-0.045
MEF2A_M05890_1.94d	1.7926063758846755e-06	109	119	0.156	0.076	-0.08
ZNF611_ZNF611.RCADE	2.289075515338502e-06	12900	13014	0.228	0.176	-0.052
SNAI2_M09147_1.94d	2.882464716191149e-06	130	136	0.054	0.147	0.093
RORA_M10286_1.94d	3.688227763116566e-06	89	207	0.124	0.28	0.157
AR_M09001_1.94d	3.7489417301844048e-06	80	75	0.113	0.2	0.088
ZNF383_ZNF383.RCADE	4.88251923737458e-06	29394	22088	0.207	0.168	-0.038
ZNF285_ZNF285.MEME	5.084361179082348e-06	132	147	0.136	0.068	-0.068
ZNF615_ZNF615.MEME	5.087861005650047e-06	191	156	0.063	0.135	0.072
ZNF519_ZNF519.RCADE	6.73714481589772e-06	37474	31036	0.19	0.158	-0.032
GLIS1_M05765_1.94d	1.3982269658996554e-05	191	155	0.22	0.155	-0.065
ZNF235_ZNF235.MEME	1.5583987647296662e-05	92826	106321	0.048	0.068	0.02
ZNF100_ZNF100.RCADE	1.5958853681702886e-05	16537	11249	0.256	0.208	-0.048
ZNF566_ZNF566.RCADE	1.7750591206500305e-05	11372	8478	0.237	0.184	-0.052
TCF7L1_M06178_1.94d	1.8645026126581467e-05	190	205	0.053	0.122	0.069
ZNF737_ZNF737.MEME	2.0257525135285533e-05	184	133	0.245	0.18	-0.064
GLIS3_M05767_1.94d	2.2124951285636157e-05	209	205	0.182	0.122	-0.06
ZNF432_ZNF432.RCADE	3.135440905371405e-05	71067	65606	0.12	0.098	-0.022
ZNF770_M10379_1.94d	3.392347837683553e-05	23427	24241	0.076	0.109	0.033
ZNF496_ZNF496.MEME	3.640347268383089e-05	19371	21052	0.047	0.082	0.036
FOXA1_M09569_1.94d	3.652446481894127e-05	207	1031	0.203	0.314	0.111
TEAD3_M06181_1.94d	4.0602412145173894e-05	260	143	0.238	0.154	-0.085
FOXA1_M09573_1.94d	4.0999190691475e-05	206	1032	0.199	0.312	0.113
ZNF304_ZNF304.RCADE	5.3724627899458945e-05	43078	31799	0.226	0.196	-0.03
ZNF174_M09335_1.94d	6.250274990089249e-05	166	124	0.241	0.153	-0.088
SCRT1_M09114_1.94d	7.993242988972639e-05	126	137	0.095	0.161	0.065
SCRT1_M09116_1.94d	8.195894312863516e-05	126	137	0.095	0.161	0.065
TFCP2_M09235_1.94d	8.415037755449365e-05	190	144	0.305	0.181	-0.125
IRF9_M08845_1.94d	0.00010089254443036068	154	120	0.24	0.3	0.06
ZNF135_M10312_1.94d	0.00014564372564014084	427	1562	0.119	0.212	0.092
DNMT1_M00879_1.94d	0.00019681897420717256	11618	7763	0.25	0.202	-0.047
ZNF880_ZNF880.RCADE	0.00020930869546648213	49733	50837	0.123	0.101	-0.022
ZNF287_ZNF287.RCADE	0.00023638175329658613	114629	134694	0.049	0.065	0.015
EOMES_M05671_1.94d	0.000318711017259418	104	108	0.058	0.148	0.09
ETS1_M05692_1.94d	0.00032287623113818985	219	179	0.288	0.179	-0.109
MEF2D_M05892_1.94d	0.0003451155542990375	95	103	0.189	0.097	-0.092
ZSCAN22_M10335_1.94d	0.0003990324588704517	8474	6146	0.215	0.167	-0.048
ETV6_M09550_1.94d	0.00045971811320823106	173	109	0.26	0.367	0.107
ATOH1_M09558_1.94d	0.000505154987483002	152	377	0.138	0.223	0.085
TBX6_M09211_1.94d	0.0005648406626322038	115	129	0.096	0.171	0.075
ZNF571_ZNF571.RCADE	0.0005674801824316234	53256	45683	0.164	0.143	-0.02
HSF1_M08821_1.94d	0.0005822436076099787	185	173	0.086	0.11	0.023
FIGLA_M05705_1.94d	0.0005833695345835293	132	119	0.121	0.05	-0.071
SREBF1_M09969_1.94d	0.0006057783845400358	991	1236	0.093	0.163	0.07
PRDM6_M10436_1.94d	0.0006319549254030237	55749	61048	0.049	0.068	0.019
TBX21_M06165_1.94d	0.0006585700880860664	115	129	0.096	0.171	0.075
FOXA1_M08669_1.94d	0.0006688705306430266	98	126	0.071	0.135	0.063
ARNT_M00226_1.94d	0.0006731081401017233	95	74	0.295	0.189	-0.106
TFCP2_M09261_1.94d	0.0007590068642106236	330	234	0.327	0.214	-0.114
ATF4_M08489_1.94d	0.0007649886291267728	143	96	0.189	0.292	0.103
RFX3_M06050_1.94d	0.0009457933530897495	775	525	0.257	0.162	-0.095
RFX2_M06048_1.94d	0.0011674043869418335	706	484	0.249	0.155	-0.094
RFX1_M09096_1.94d	0.001176721831164772	555	378	0.252	0.151	-0.101
ZSCAN31_M10415_1.94d	0.001279649371722041	212	190	0.127	0.063	-0.064
ETV6_M09549_1.94d	0.0014290745205651528	336	286	0.256	0.15	-0.106
MAZ_M10356_1.94d	0.0015309441450677005	5479	5456	0.143	0.101	-0.042
IRF1_M08823_1.94d	0.0017777879310514983	97	65	0.309	0.1	-0.209
ZSCAN16_M09411_1.94d	0.0022168327218552736	188	181	0.133	0.088	-0.045
IRF9_M05855_1.94d	0.002228163710842891	156	116	0.205	0.233	0.028
ZNF33B_ZNF33B.RCADE	0.002344352454665212	162	274	0.062	0.113	0.051
TFDP1_M06816_1.94d	0.0024655480528644933	173	108	0.202	0.148	-0.054
ZFP82_M10394_1.94d	0.002494992075286993	201	282	0.085	0.028	-0.056
ZBTB43_M09305_1.94d	0.0025477322521457167	251	320	0.096	0.156	0.061
MESP1_M08932_1.94d	0.002575241508128826	77	84	0.104	0.143	0.039
ZNF682_ZNF682.RCADE	0.0025830634153997858	12015	8523	0.229	0.192	-0.036
ZNF484_ZNF484.RCADE	0.002766711896793999	8416	6877	0.165	0.128	-0.037
ZNF18_M10343_1.94d	0.002789180098341898	293	384	0.109	0.174	0.065
CDX1_M08523_1.94d	0.0029217392920870213	100	86	0.16	0.058	-0.102
ZNF594_M10414_1.94d	0.0029250163700733907	1459	1103	0.22	0.155	-0.065
MYF5_M09836_1.94d	0.003141706096313887	112	88	0.152	0.091	-0.061
ASCL1_M08474_1.94d	0.003262159372908097	1043	873	0.22	0.145	-0.074
PURA_M06743_1.94d	0.0033597259145940438	17874	14881	0.164	0.136	-0.028
ZNF12_ZNF12.RCADE	0.0037459308498711923	3748	2737	0.245	0.193	-0.052
IRF4_M05848_1.94d	0.003968200560316997	92	63	0.293	0.1	-0.193
KLF15_M08874_1.94d	0.0040515295848662	10058	7790	0.196	0.16	-0.036
WT1_M00579_1.94d	0.004118601268878867	2305	1686	0.195	0.138	-0.057
RFX4_M06052_1.94d	0.004157914748623106	663	453	0.241	0.157	-0.085
ZNF487_ZNF487.MEME	0.004211776657561165	33641	37091	0.051	0.071	0.02
KLF10_M08865_1.94d	0.0042689688900204486	17784	14059	0.196	0.167	-0.029
PRDM14_M06945_1.94d	0.0046407959295862895	131	139	0.076	0.108	0.032
ZNF619_ZNF619.MEME	0.004673934836980936	3121	2556	0.212	0.162	-0.05
ZNF334_ZNF334.RCADE	0.005104752261690067	208	223	0.096	0.045	-0.051
NR1I3_M07568_1.94d	0.005351594831050139	156	130	0.186	0.131	-0.055
RFX5_M06055_1.94d	0.005499669273499292	704	486	0.244	0.165	-0.08
XBP1_M06228_1.94d	0.005513349666593395	94	69	0.277	0.1	-0.177
ZNF713_M06251_1.94d	0.005953325984848205	134	143	0.075	0.112	0.037
ZNF382_M10422_1.94d	0.0059703555071186085	359	1465	0.114	0.057	-0.057
ASCL1_M08476_1.94d	0.006334968279594179	1189	1067	0.202	0.141	-0.061
ZNF543_ZNF543.RCADE	0.006566777674288408	9668	6826	0.228	0.192	-0.036
ZNF543_M10366_1.94d	0.006585238522099304	4168	3775	0.176	0.136	-0.04
YY2_M06231_1.94d	0.006795776341609212	593	442	0.356	0.271	-0.084
FOS_M08663_1.94d	0.006913642275153393	239	148	0.351	0.257	-0.095
ZNF610_M10398_1.94d	0.007025979957412852	1106	708	0.264	0.194	-0.071
ZNF610_ZNF610.RCADE	0.007025979957412852	1106	708	0.264	0.194	-0.071
MYC_M06652_1.94d	0.007047612962302793	339	302	0.142	0.205	0.064
ZNF460_ZNF460.RCADE	0.007560733848569438	18747	14163	0.208	0.181	-0.027
ATF2_M08542_1.94d	0.007742158785695541	274	165	0.314	0.224	-0.09
ATF3_M08483_1.94d	0.007793682755139584	286	178	0.322	0.23	-0.091
IRX1_M08851_1.94d	0.007824640522037254	86	93	0.058	0.075	0.017
TBR1_M06149_1.94d	0.007852607192845263	87	91	0.046	0.132	0.086
ZNF225_ZNF225.MEME	0.007942830765788151	6649	9052	0.056	0.087	0.031
RORA_M06061_1.94d	0.008013966463583088	292	236	0.086	0.136	0.05
FOXA1_M09574_1.94d	0.008166743486447086	201	254	0.035	0.106	0.071
IRF7_M08839_1.94d	0.008786260656598138	95	54	0.284	0.1	-0.184
PRDM1_M06024_1.94d	0.008860810941531534	338	317	0.145	0.208	0.063
ZBTB7B_M09311_1.94d	0.008890085180871917	144	116	0.229	0.276	0.047
ZNF704_M09387_1.94d	0.009375821988392617	1900	1346	0.267	0.206	-0.061
NR1D1_M08991_1.94d	0.009459152428167783	154	153	0.123	0.092	-0.032
ZIM2_ZIM2.MEME	0.009811838642641433	10205	7986	0.197	0.166	-0.031
POU3F2_M10279_1.94d	0.009817187867117442	91	121	0.121	0.05	-0.071
FOS_M08665_1.94d	0.01047525863661826	241	147	0.34	0.252	-0.089
ZNF337_ZNF337.RCADE	0.010794416047426095	78	141	0.141	0.064	-0.077
BACH1_M06885_1.94d	0.011398753276901446	364	397	0.209	0.28	0.071
ARX_M05566_1.94d	0.011895711305026263	76	96	0.118	0.031	-0.087
ATF2_M08481_1.94d	0.011990069783848811	330	202	0.336	0.252	-0.084
ETS1_M08647_1.94d	0.012366148161028018	255	188	0.298	0.213	-0.085
FOXA1_M08671_1.94d	0.012520397068754048	152	186	0.046	0.102	0.056
ZNF300_ZNF300.MEME	0.012618473834356263	5744	5456	0.15	0.117	-0.033
ZNF563_M10403_1.94d	0.013108269220895204	2210	1877	0.228	0.178	-0.049
POU3F1_M06006_1.94d	0.013343800766684608	94	139	0.096	0.036	-0.06
ZNF317_M10421_1.94d	0.01335972445616314	183	156	0.071	0.103	0.032
ZNF248_ZNF248.RCADE	0.013437001175126827	154	607	0.091	0.137	0.046
ZNF765_ZNF765.RCADE	0.014065531846524126	8668	6593	0.223	0.19	-0.033
ATF7_M08490_1.94d	0.014214184052441403	231	142	0.32	0.239	-0.081
IRF4_M08843_1.94d	0.01422677248575938	110	86	0.282	0.337	0.055
CCDC169-SOHLH2_M09149_1.94d	0.014294465844830306	154	134	0.156	0.097	-0.059
IRF4_M08829_1.94d	0.014357835046152567	85	55	0.271	0.1	-0.171
ZIC1_M09327_1.94d	0.014417755920505378	3297	2349	0.222	0.176	-0.046
HKR1_HKR1.RCADE	0.01463472967017246	14813	11339	0.19	0.164	-0.026
MGA_M05904_1.94d	0.01466504983990181	71	89	0.099	0.045	-0.054
POU1F1_M05999_1.94d	0.014805744319244913	121	137	0.099	0.044	-0.055
ZNF274_ZNF274.RCADE	0.01485635120616069	164	158	0.104	0.07	-0.034
IRF5_M08831_1.94d	0.015157560746591948	81	54	0.272	0.1	-0.172
ZFX_M06848_1.94d	0.015721968867786113	13895	10042	0.236	0.208	-0.028
ZNF322_M10383_1.94d	0.016235678759658166	4712	3534	0.209	0.17	-0.038
BPTF_M04009_1.94d	0.016854737872833984	219	225	0.091	0.053	-0.038
ZFP64_M10434_1.94d	0.01719632916437346	9722	6484	0.237	0.205	-0.032
ATF1_M08544_1.94d	0.017316338006840015	407	262	0.314	0.237	-0.078
ZNF264_ZNF264.RCADE	0.017454356984041	1334	1099	0.188	0.14	-0.048
YY1_M10305_1.94d	0.018692164812989576	604	418	0.364	0.289	-0.075
SOX18_M06097_1.94d	0.019376534963013704	56	107	0.1	0.019	-0.081
ZBTB7A_M06235_1.94d	0.01961348704642333	325	226	0.206	0.27	0.064
CLOCK_M08987_1.94d	0.02383562386599719	157	125	0.166	0.128	-0.038
ATF6_M09436_1.94d	0.024122136736406057	295	204	0.308	0.23	-0.078
ZNF394_M10376_1.94d	0.024175911529779274	6815	5439	0.18	0.149	-0.031
JUN_M10269_1.94d	0.024709558299969365	86	53	0.256	0.1	-0.156
ZNF2_ZNF2.MEME	0.02538221494913511	847	589	0.231	0.173	-0.058
ATOH1_M09441_1.94d	0.025842887337785836	151	110	0.106	0.055	-0.051
ETV6_M05701_1.94d	0.02599009574016352	182	102	0.385	0.324	-0.061
ZNF37A_M10345_1.94d	0.02602506965819909	2104	2678	0.129	0.093	-0.036
ZNF787_M10059_1.94d	0.026053084978012883	360	344	0.144	0.09	-0.054
KLF15_M08876_1.94d	0.026186202040019174	7786	5956	0.214	0.183	-0.031
ZNF146_M10372_1.94d	0.028775871256806144	803	2903	0.113	0.156	0.043
GLIS1_M08729_1.94d	0.02981955740595788	2017	1989	0.128	0.088	-0.04
ZSCAN5A_M09419_1.94d	0.02991011334544245	1083	1024	0.139	0.097	-0.042
ZNF460_M09373_1.94d	0.030987661590954417	2440	1748	0.2	0.157	-0.043
KLF11_M08872_1.94d	0.031253522682817905	6415	4584	0.235	0.202	-0.033
ATF2_M08479_1.94d	0.031284878597951975	418	262	0.313	0.24	-0.073
SNAI2_M09145_1.94d	0.03177293327766933	127	169	0.055	0.083	0.028
TFE3_M06205_1.94d	0.03308742991215978	79	71	0.278	0.197	-0.081
ZNF879_ZNF879.RCADE	0.03373227080436374	1522	4568	0.055	0.092	0.036
SP2_M10360_1.94d	0.03433061818499335	10164	7151	0.239	0.211	-0.028
RORA_M06062_1.94d	0.036014773383026034	109	97	0.128	0.072	-0.056
ZNF627_ZNF627.RCADE	0.036099149773385956	119	119	0.076	0.034	-0.042
EHF_M06390_1.94d	0.03730229554799815	146	96	0.329	0.281	-0.048
SP1_M09183_1.94d	0.03771994103862186	5868	4321	0.239	0.206	-0.033
TBX15_M09201_1.94d	0.03839142866856414	258	210	0.101	0.138	0.037
TFAP2B_M09227_1.94d	0.038894856411124355	1934	1368	0.26	0.211	-0.048
TBX20_M06158_1.94d	0.04046791799474918	173	186	0.064	0.102	0.039
ZNF69_ZNF69.MEME	0.04097772669911389	540	451	0.194	0.144	-0.05
E2F7_M08596_1.94d	0.040994045947535425	139	103	0.137	0.107	-0.03
ZBTB7B_M06236_1.94d	0.04321593329307142	123	85	0.203	0.259	0.056
REL_M02665_1.94d	0.04322113060696695	336	332	0.164	0.12	-0.043
ZNF740_M09391_1.94d	0.04380056652520171	4944	4957	0.112	0.083	-0.029
NFYB_M06673_1.94d	0.04406583524117469	711	547	0.286	0.229	-0.057
HOXA10_M09614_1.94d	0.04439317979123906	100	93	0.14	0.075	-0.065
ZNF445_ZNF445.MEME	0.04476157767821786	127	143	0.126	0.084	-0.042
KLF1_M00616_1.94d	0.04527799823189081	7136	5064	0.28	0.249	-0.031
ZNF534_ZNF534.RCADE	0.04604259839266004	1940	1515	0.191	0.15	-0.04
ZNF132_ZNF132.RCADE	0.04614808532904811	10419	10419	0.11	0.09	-0.02
MBNL2_M08908_1.94d	0.04682223865062997	347	283	0.179	0.233	0.055
PAX6_M09045_1.94d	0.046912046069370376	401	371	0.157	0.113	-0.044
TCF3_M06175_1.94d	0.04769077075613577	203	139	0.143	0.173	0.03
KLF1_M08883_1.94d	0.04810737258275051	1356	1004	0.26	0.21	-0.049
ZNF675_ZNF675.RCADE	0.048539816891799197	2325	1818	0.178	0.141	-0.036
FOXI1_M08681_1.94d	0.04873091023137567	107	106	0.093	0.038	-0.056
ATF6_M09435_1.94d	0.04876066638568802	96	75	0.333	0.267	-0.067
MNT_M05909_1.94d	0.04888400443546857	156	139	0.115	0.144	0.029
SP1_M09181_1.94d	0.05026249511918814	5738	4237	0.25	0.219	-0.032
CTCF_M05451_1.94d	0.050817535498621474	4295	3286	0.227	0.193	-0.034
ZNF682_M10316_1.94d	0.050978064087946466	1017	774	0.191	0.147	-0.043
E2F6_M03012_1.94d	0.05122253648724085	2518	1741	0.226	0.187	-0.04
ZNF528_M10374_1.94d	0.05130738482818034	222	223	0.144	0.103	-0.041
ATF7_M05568_1.94d	0.051331178697828134	162	97	0.315	0.258	-0.057
ZNF782_ZNF782.RCADE	0.05368704732334488	290	314	0.131	0.096	-0.035
ZNF8_M10347_1.94d	0.053698073701599736	73	53	0.233	0.1	-0.133
KLF11_M08878_1.94d	0.05407316741117172	8848	6210	0.243	0.216	-0.027
ATF3_M08485_1.94d	0.055750553088802945	245	159	0.298	0.233	-0.065
ZNF320_M10320_1.94d	0.056834820641642116	11044	8164	0.186	0.163	-0.023
ZNF764_ZNF764.MEME	0.05685769940540849	334	311	0.144	0.103	-0.041
ZNF468_ZNF468.RCADE	0.05767154473768572	7299	5898	0.156	0.131	-0.025
ZNF282_M09351_1.94d	0.0592836012161762	534	467	0.14	0.099	-0.042
GLIS2_M08731_1.94d	0.0596799152086835	971	915	0.15	0.108	-0.042
SP1_M09185_1.94d	0.06134992071312616	7303	5329	0.242	0.214	-0.028
ZNF597_M09381_1.94d	0.06166084705844772	739	582	0.327	0.273	-0.054
ZNF320_ZNF320.RCADE	0.062176862295420944	9642	7071	0.183	0.16	-0.023
ZNF212_ZNF212.MEME	0.06235209815755112	35214	37970	0.078	0.066	-0.012
HAND1_M08969_1.94d	0.06265927240013246	1617	1142	0.226	0.185	-0.041
MYCL_M07013_1.94d	0.06313098598709736	377	325	0.141	0.188	0.047
FOXF1_M04169_1.94d	0.0635588948923519	75	83	0.027	0.096	0.07
ATF2_M08540_1.94d	0.06388009466092015	443	278	0.302	0.241	-0.061
RFX1_M02098_1.94d	0.06436058901171797	580	475	0.14	0.097	-0.043
YY1_M09317_1.94d	0.06540549095894038	513	425	0.333	0.278	-0.056
MEIS1_M09078_1.94d	0.06544068318748165	201	202	0.104	0.05	-0.055
RBAK_M09331_1.94d	0.06619352524053482	127	163	0.118	0.086	-0.032
ARNT_M00267_1.94d	0.06705265472960548	128	75	0.25	0.293	0.043
ZNF143_M06241_1.94d	0.06840593767631291	334	322	0.21	0.165	-0.045
ZBTB1_M00608_1.94d	0.06851375488654728	910	652	0.204	0.16	-0.045
RBPJ_M00862_1.94d	0.06869447196141545	260	210	0.115	0.081	-0.034
KLF10_M08863_1.94d	0.07049321126520951	10804	8078	0.189	0.167	-0.022
ZNF184_ZNF184.RCADE	0.07066508825379275	333	310	0.111	0.148	0.037
SP8_M06131_1.94d	0.07210039710218842	3786	3022	0.225	0.193	-0.032
SOX7_M06111_1.94d	0.07229789013346763	90	117	0.044	0.085	0.041
ZNF101_ZNF101.RCADE	0.07301613908889128	1178	952	0.162	0.125	-0.037
KLF10_M08868_1.94d	0.07323318934402469	5918	4310	0.23	0.202	-0.028
PLAGL1_M06723_1.94d	0.07404496384151653	1123	859	0.157	0.119	-0.038
ZNF777_M10317_1.94d	0.07417034400527518	109	90	0.101	0.156	0.055
CLOCK_M08534_1.94d	0.07441685630159531	235	210	0.128	0.157	0.029
ATF1_M10066_1.94d	0.07469566858364216	405	259	0.316	0.255	-0.061
MAF_M10114_1.94d	0.07484788066503187	159	149	0.113	0.128	0.014
ZNF616_ZNF616.RCADE	0.07548576688577158	704	574	0.195	0.152	-0.043
POU3F3_M06012_1.94d	0.07569626728937029	56	75	0.1	0.027	-0.073
PRDM4_M09085_1.94d	0.07766991687460723	300	204	0.177	0.147	-0.03
ZBTB34_M09303_1.94d	0.07968010445964203	228	177	0.246	0.203	-0.042
SP3_M06129_1.94d	0.08218877652490271	5557	4136	0.228	0.2	-0.028
FOXJ1_M01034_1.94d	0.08269865281900762	71	67	0.028	0.1	0.072
ZNF506_ZNF506.MEME	0.08576852948655331	1389	1205	0.156	0.121	-0.034
ZNF891_ZNF891.RCADE	0.08790478596332274	3684	2775	0.21	0.181	-0.029
ZNF479_ZNF479.RCADE	0.08808661099038463	1069	858	0.16	0.125	-0.035
ZNF483_ZNF483.RCADE	0.0905855104335646	996	926	0.165	0.13	-0.035
POU3F2_M09082_1.94d	0.09092500746058203	109	112	0.092	0.054	-0.038
ZNF582_M10418_1.94d	0.09256723572304823	1317	1062	0.191	0.155	-0.035
E2F8_M05638_1.94d	0.09500543055869543	123	104	0.13	0.087	-0.044
ZNF141_ZNF141.RCADE	0.09540164557690328	6594	6040	0.207	0.184	-0.023
ZNF667_M10377_1.94d	0.09720942878485932	350	312	0.134	0.17	0.036
ZNF423_M04652_1.94d	0.0988245309569561	280	269	0.15	0.108	-0.042
POU3F2_M06009_1.94d	0.09886977865041915	103	123	0.068	0.033	-0.035
EHF_M05647_1.94d	0.10082746416852387	170	111	0.335	0.297	-0.038
CDX1_M08520_1.94d	0.10257231768259692	95	81	0.095	0.037	-0.058
RARA_M10181_1.94d	0.10365744644353476	2155	2313	0.056	0.085	0.029
ZNF423_M06859_1.94d	0.1047942256267782	363	308	0.163	0.123	-0.039
ATF3_M09744_1.94d	0.10576559488756376	366	233	0.303	0.249	-0.054
HIVEP1_M06846_1.94d	0.10609826791353934	534	414	0.185	0.145	-0.04
NKX2-1_M08976_1.94d	0.10751732596131748	94	130	0.117	0.162	0.045
ELF5_M05654_1.94d	0.10811126428248141	202	144	0.347	0.299	-0.048
ZNF140_M10354_1.94d	0.10961576526109905	1702	1297	0.199	0.166	-0.033
TBX5_M06174_1.94d	0.10966370777608722	1165	1372	0.049	0.084	0.035
GRHL2_M06916_1.94d	0.11003706203962556	202	380	0.198	0.242	0.044
SOX15_M06094_1.94d	0.11009101729294747	62	123	0.1	0.041	-0.059
ZNF442_ZNF442.RCADE	0.11015638634857586	338	383	0.13	0.097	-0.034
ZNF350_M10429_1.94d	0.11060568235047559	237	232	0.16	0.125	-0.035
FOXD1_M09582_1.94d	0.11260458762323419	76	101	0.053	0.109	0.056
ZNF274_M09345_1.94d	0.11366293799730252	118	115	0.102	0.07	-0.032
JUN_M10271_1.94d	0.11418305184103952	165	105	0.255	0.219	-0.035
VDR_M06221_1.94d	0.1142580888385144	141	135	0.092	0.074	-0.018
ATOH7_M09817_1.94d	0.11457227852084818	174	165	0.103	0.145	0.042
ETV6_M05700_1.94d	0.11736588510922763	535	396	0.381	0.331	-0.051
ZNF527_ZNF527.RCADE	0.11885270732964348	3237	2602	0.172	0.147	-0.026
GATA1_M09589_1.94d	0.11976692627901969	141	156	0.078	0.096	0.018
ATF6_M10064_1.94d	0.11986145036907118	86	80	0.279	0.225	-0.054
ZNF133_ZNF133.RCADE	0.12245129653691798	116	136	0.06	0.088	0.028
CREB3L1_M05601_1.94d	0.1228964097860776	212	176	0.142	0.188	0.046
ZBTB33_M06968_1.94d	0.12354300440147388	328	213	0.399	0.343	-0.057
ZNF157_ZNF157.RCADE	0.12577735158976747	732	624	0.152	0.119	-0.033
KLF1_M00600_1.94d	0.12728670320436886	6210	4394	0.279	0.254	-0.025
ZNF821_M09405_1.94d	0.1280674061716898	471	478	0.136	0.096	-0.04
SP1_M09177_1.94d	0.12933819166260446	4017	2990	0.268	0.239	-0.028
T_M09977_1.94d	0.13108955017052443	187	178	0.043	0.084	0.041
ZNF816_ZNF816.RCADE	0.13193117499312826	3136	2967	0.154	0.13	-0.024
ZNF17_ZNF17.RCADE	0.132096608045562	2613	2126	0.22	0.191	-0.028
ZNF23_M09339_1.94d	0.13214983149214052	3616	2751	0.219	0.192	-0.027
ZNF776_ZNF776.RCADE	0.1331092041888948	3749	3068	0.236	0.209	-0.026
ZNF860_ZNF860.RCADE	0.13321753807883763	3464	2698	0.179	0.154	-0.025
RBAK_RBAK.RCADE	0.1340868154759345	4903	3989	0.16	0.138	-0.022
KLF1_M08881_1.94d	0.1342355895643864	6643	5234	0.224	0.202	-0.022
ZNF189_ZNF189.RCADE	0.13480556217342823	1628	1276	0.182	0.152	-0.03
ZNF273_M10371_1.94d	0.1352877091401412	206	192	0.141	0.12	-0.021
ZNF214_M10443_1.94d	0.1356565100132755	103	120	0.126	0.092	-0.035
ESRRA_M08637_1.94d	0.1379249470285726	300	278	0.08	0.112	0.032
TP53_M06704_1.94d	0.13939628255517583	594	489	0.17	0.133	-0.037
SOX2_M06107_1.94d	0.1405208372691795	56	80	0.1	0.037	-0.062
E2F7_M08594_1.94d	0.14134703218643474	127	100	0.11	0.07	-0.04
IRF1_M06920_1.94d	0.14313251614272607	365	348	0.17	0.207	0.037
KLF14_M05867_1.94d	0.14330568394031964	2188	1607	0.253	0.22	-0.032
NFYA_M06672_1.94d	0.1437862919623102	698	545	0.288	0.246	-0.042
ZFP42_M10416_1.94d	0.14530122085247563	724	576	0.276	0.236	-0.04
FOXO6_M05746_1.94d	0.14597605593397694	90	81	0.033	0.012	-0.021
ZNF669_M10411_1.94d	0.1459874171575117	737	556	0.214	0.178	-0.036
HES5_M05779_1.94d	0.14616764408370636	719	767	0.056	0.093	0.037
ZKSCAN7_M10313_1.94d	0.14711226550721024	156	142	0.096	0.113	0.017
TBX19_M06157_1.94d	0.14745916298350945	70	88	0.1	0.182	0.082
ATOH1_M09091_1.94d	0.14764669541277192	166	148	0.139	0.122	-0.017
CTCF_M10351_1.94d	0.14983663710952264	5645	4314	0.224	0.201	-0.023
TLX1_M06826_1.94d	0.15097925858871952	273	292	0.158	0.123	-0.034
NFAT5_M08955_1.94d	0.1545268094633308	91	81	0.11	0.062	-0.048
ZNF71_M10438_1.94d	0.1546249524717362	5992	5243	0.134	0.116	-0.018
ZNF280A_M10358_1.94d	0.1553523995148135	259	227	0.12	0.093	-0.027
ZNF410_M06247_1.94d	0.15596861117634409	79	79	0.177	0.114	-0.063
ELF3_M05650_1.94d	0.1587658971263668	147	109	0.333	0.303	-0.031
MYF5_M09843_1.94d	0.16015462051748064	94	64	0.181	0.1	-0.081
ZNF525_ZNF525.RCADE	0.16298325261032887	60	105	0.1	0.181	0.081
BPTF_M06463_1.94d	0.1636991869019756	120	131	0.067	0.092	0.025
FLI1_M05706_1.94d	0.16528589967230833	151	92	0.358	0.326	-0.032
ETV1_M05695_1.94d	0.16528589967230833	151	92	0.358	0.326	-0.032
ERF_M05673_1.94d	0.16528589967230833	151	92	0.358	0.326	-0.032
ERG_M05674_1.94d	0.16528589967230833	151	92	0.358	0.326	-0.032
FEV_M05704_1.94d	0.16528589967230833	151	92	0.358	0.326	-0.032
LCOR_M02074_1.94d	0.1663128251560616	92	86	0.087	0.035	-0.052
GFI1_M08723_1.94d	0.16835331528820552	282	288	0.11	0.083	-0.027
ZNF19_ZNF19.RCADE	0.16893658368228393	1170	889	0.179	0.15	-0.03
ZBTB14_M09286_1.94d	0.17009044657009997	1671	1221	0.273	0.239	-0.034
TP63_M06215_1.94d	0.17023780803077726	88	79	0.193	0.152	-0.041
NR4A1_M09892_1.94d	0.1707955699108592	128	143	0.109	0.126	0.016
ZNF530_ZNF530.RCADE	0.17535725855541773	5668	4807	0.176	0.156	-0.019
POU5F1B_M06020_1.94d	0.1754229369202398	98	103	0.071	0.049	-0.023
BATF3_M08502_1.94d	0.17630063186466094	267	173	0.277	0.231	-0.046
ZNF213_M10324_1.94d	0.17978074907665254	1823	1297	0.223	0.193	-0.03
ELK1_M05658_1.94d	0.18121814466174513	151	92	0.358	0.326	-0.032
NRF1_M05963_1.94d	0.1860799691041014	2000	1271	0.369	0.336	-0.034
NFIX_M05942_1.94d	0.1889778485254403	415	414	0.123	0.159	0.037
HAND1_M08971_1.94d	0.1897989520945612	1295	900	0.223	0.192	-0.031
ZNF79_ZNF79.RCADE	0.19055190432628832	221	256	0.059	0.086	0.027
ZNF554_M10386_1.94d	0.19311122275000303	2836	2300	0.166	0.145	-0.022
ETV5_M05699_1.94d	0.19334835468480016	233	132	0.373	0.333	-0.04
ELK4_M05660_1.94d	0.19334835468480016	233	132	0.373	0.333	-0.04
TGIF1_M06208_1.94d	0.19419743451959737	189	182	0.095	0.055	-0.04
T_M09978_1.94d	0.1955405571858383	67	74	0.1	0.176	0.076
ZNF771_M09401_1.94d	0.1968487998896017	72	57	0.181	0.1	-0.081
ZNF675_M10406_1.94d	0.19909323892596031	457	410	0.109	0.08	-0.029
ZNF547_M10390_1.94d	0.20232289035175	216	198	0.153	0.131	-0.021
ZNF219_M06854_1.94d	0.2030799312252839	4023	3664	0.125	0.108	-0.017
ZBTB4_M06842_1.94d	0.204204092787308	687	583	0.204	0.173	-0.031
HELT_M08761_1.94d	0.2062163537681312	691	742	0.059	0.092	0.032
IRF3_M08827_1.94d	0.20673961891153358	410	389	0.149	0.18	0.031
ZNF84_ZNF84.RCADE	0.21000389893999138	1822	1751	0.134	0.113	-0.021
ZNF429_ZNF429.RCADE	0.21025084733233135	1100	931	0.178	0.151	-0.027
SP1_M09179_1.94d	0.21097739619788203	4250	3177	0.22	0.199	-0.021
ZNF787_M10060_1.94d	0.21128481405501798	2987	2686	0.072	0.091	0.019
KMT2A_M00878_1.94d	0.21138917281013858	398	299	0.214	0.181	-0.033
CREB3L4_M10091_1.94d	0.21221453646972888	216	155	0.255	0.226	-0.029
ZBTB7C_M06237_1.94d	0.21257702907743592	288	208	0.194	0.226	0.032
ZNF260_M10375_1.94d	0.21663893879478524	4276	5204	0.167	0.15	-0.018
NR1H2_M06684_1.94d	0.21758412141883898	186	195	0.081	0.062	-0.019
ZBTB7A_M09309_1.94d	0.21779553715748368	208	136	0.269	0.243	-0.027
ZNF681_ZNF681.RCADE	0.21780326482828938	302	228	0.222	0.254	0.033
ZNF124_ZNF124.RCADE	0.2185226654817476	747	690	0.124	0.099	-0.026
ZNF382_ZNF382.RCADE	0.21975096212301093	289	360	0.104	0.078	-0.026
ZNF823_ZNF823.RCADE	0.21987652886391718	7962	8091	0.09	0.076	-0.014
ESR1_M08629_1.94d	0.22068247087378645	301	301	0.126	0.09	-0.037
ARGFX_M09430_1.94d	0.22103308848425252	73	93	0.082	0.032	-0.05
GLIS2_M05766_1.94d	0.22258093287880143	570	434	0.195	0.164	-0.031
HES7_M05781_1.94d	0.2239301221978186	740	795	0.072	0.102	0.03
ZNF705G_ZNF705G.MEME	0.224409249252558	120	117	0.075	0.103	0.028
MYF5_M09828_1.94d	0.22480334527746104	119	96	0.16	0.125	-0.035
TCF4_M06176_1.94d	0.2266664546302627	418	322	0.165	0.199	0.034
ZFP28_M10402_1.94d	0.22834859391103457	1080	1182	0.093	0.069	-0.023
ARNTL_M05565_1.94d	0.2285884848151497	290	208	0.29	0.332	0.042
BHLHE41_M05584_1.94d	0.2285884848151497	290	208	0.29	0.332	0.042
BHLHE40_M08516_1.94d	0.2285884848151497	290	208	0.29	0.332	0.042
SP4_M06130_1.94d	0.2328880544306341	4133	3067	0.266	0.244	-0.022
HES1_M08753_1.94d	0.23301394406562204	1151	1194	0.078	0.103	0.025
ZNF565_ZNF565.RCADE	0.23312146716148785	288	282	0.08	0.106	0.027
ZNF439_ZNF439.MEME	0.2372081807867371	697	672	0.141	0.116	-0.025
PAX2_M05978_1.94d	0.23783805664206825	162	281	0.278	0.246	-0.032
ZNF684_M09385_1.94d	0.24685930649282706	375	345	0.128	0.104	-0.024
ZIC1_M00636_1.94d	0.2469978449740593	713	528	0.206	0.176	-0.03
ZNF90_ZNF90.RCADE	0.2503791361346206	1157	1234	0.079	0.101	0.023
ZNF621_ZNF621.MEME	0.2528613443225032	676	578	0.111	0.135	0.024
REST_M02696_1.94d	0.25381006637353887	1042	936	0.155	0.131	-0.023
ZNF331_M10437_1.94d	0.2550174632598976	2553	2072	0.181	0.161	-0.02
ZFP3_M10419_1.94d	0.25642199111397235	358	319	0.117	0.094	-0.023
ZBTB48_M10336_1.94d	0.25696412378266376	156	127	0.167	0.142	-0.025
ZNF74_ZNF74.MEME	0.2581949346326874	304	439	0.082	0.055	-0.028
NKX2-1_M08975_1.94d	0.26151217136989635	134	164	0.052	0.067	0.015
ELK1_M08656_1.94d	0.2640577893229926	587	401	0.363	0.327	-0.036
ZNF449_M10044_1.94d	0.26460363615741245	251	180	0.151	0.172	0.021
ZNF200_M10359_1.94d	0.2651361667891089	731	481	0.365	0.331	-0.035
ZSCAN4_M09417_1.94d	0.265280288717498	337	286	0.122	0.098	-0.024
STAT3_M05480_1.94d	0.2654120047054561	563	524	0.188	0.16	-0.028
TGIF1_M09253_1.94d	0.2655592006666495	204	164	0.078	0.043	-0.036
ZNF490_M10444_1.94d	0.26666304261042184	395	378	0.114	0.138	0.024
MTF1_M08937_1.94d	0.26676525068514434	86	98	0.14	0.102	-0.037
ZNF154_ZNF154.RCADE	0.2670148877046007	81	96	0.086	0.125	0.039
ZNF343_M09359_1.94d	0.26766682107200856	757	554	0.244	0.215	-0.03
ZNF398_ZNF398.MEME	0.26852650770572817	12340	11667	0.096	0.086	-0.011
ZNF433_ZNF433.RCADE	0.2689865912861714	72	75	0.042	0.093	0.052
USF1_M06218_1.94d	0.26951739370581973	339	274	0.327	0.288	-0.039
PAX5_M05982_1.94d	0.26965816429286227	181	298	0.276	0.245	-0.031
SOX1_M02182_1.94d	0.27096786434677733	97	105	0.103	0.133	0.03
BHLHE40_M05580_1.94d	0.2712307196567604	755	803	0.068	0.095	0.027
ZNF816_M10368_1.94d	0.2725653886911307	941	810	0.157	0.135	-0.023
STAT5A_M06793_1.94d	0.272569054086517	204	209	0.088	0.105	0.017
PBX1_M06714_1.94d	0.27560488675490535	100	86	0.08	0.116	0.036
FOXO1_M05738_1.94d	0.27714498892327677	96	93	0.042	0.022	-0.02
HELT_M08763_1.94d	0.2781426598866792	731	778	0.064	0.091	0.027
HELT_M08767_1.94d	0.27892438454121904	731	778	0.064	0.091	0.027
ZNF550_ZNF550.RCADE	0.2832815489365882	704	2249	0.143	0.122	-0.021
ZNF596_M10405_1.94d	0.28332277453223187	7949	7152	0.124	0.111	-0.013
ZNF501_M09375_1.94d	0.2833297501008665	320	200	0.275	0.245	-0.03
ZNF416_M07145_1.94d	0.283414359125452	325	332	0.108	0.084	-0.023
ELK1_M00977_1.94d	0.2839482392725343	203	123	0.379	0.35	-0.03
ZNF302_ZNF302.RCADE	0.2883953247748824	206	196	0.092	0.071	-0.021
ZNF528_ZNF528.RCADE	0.28941128227938695	511	467	0.141	0.118	-0.023
KLF1_M08886_1.94d	0.29053808365816425	1488	1107	0.222	0.198	-0.025
FOXD3_M08675_1.94d	0.29114919080976387	158	169	0.12	0.112	-0.008
HSF5_M09724_1.94d	0.2921202739321792	94	74	0.287	0.257	-0.03
ZBTB4_M06841_1.94d	0.2960082187607268	356	241	0.126	0.149	0.023
ZNF708_ZNF708.RCADE	0.29808010345786373	489	445	0.127	0.151	0.024
TFAP2B_M10001_1.94d	0.31171054705177226	845	642	0.217	0.188	-0.028
MECOM_M02602_1.94d	0.31318858164320984	73	68	0.055	0.1	0.045
ZNF182_ZNF182.RCADE	0.31594317609895584	2354	2374	0.055	0.072	0.017
ZNF768_M10431_1.94d	0.3173962006047535	1707	1525	0.09	0.108	0.017
ESRRB_M05685_1.94d	0.3194633457718504	114	120	0.053	0.075	0.022
ZNF808_ZNF808.RCADE	0.32033881651328056	347	268	0.095	0.112	0.017
SMAD1_M06764_1.94d	0.32086802412810267	892	867	0.141	0.161	0.02
HNF1B_M05798_1.94d	0.3231632642339004	46	86	0.1	0.163	0.063
AR_M05564_1.94d	0.32494808733024505	195	170	0.159	0.188	0.029
ZSCAN1_M09407_1.94d	0.3249759866438189	506	430	0.097	0.074	-0.022
POU4F2_M06016_1.94d	0.3249773924496474	83	86	0.036	0.07	0.034
BCL11A_M08508_1.94d	0.32611841491984106	74	182	0.149	0.115	-0.033
ZKSCAN3_M06246_1.94d	0.3315549340762337	132	128	0.106	0.125	0.019
POU4F1_M09911_1.94d	0.33182681687389004	72	63	0.056	0.1	0.044
ZBTB18_M06244_1.94d	0.33307464449579394	278	281	0.058	0.078	0.021
ZSCAN10_M00592_1.94d	0.33594274273898084	280	276	0.175	0.156	-0.019
ZNF778_ZNF778.RCADE	0.3366507763262949	494	478	0.148	0.126	-0.022
EGR1_M05640_1.94d	0.3377384595178847	2196	1447	0.246	0.225	-0.021
SPIC_M06140_1.94d	0.3387758504498851	516	2237	0.109	0.127	0.018
HNF1A_M05796_1.94d	0.34181120940524723	51	89	0.1	0.157	0.057
PRDM4_M06025_1.94d	0.3432117603921969	241	240	0.095	0.075	-0.02
BCL6_M09453_1.94d	0.34331706768212067	112	116	0.08	0.103	0.023
PBX3_M06715_1.94d	0.34446434984755114	525	412	0.23	0.204	-0.027
ZNF41_M10352_1.94d	0.3535306642991256	1524	1815	0.14	0.158	0.017
MAF_M00424_1.94d	0.3535857898710558	94	70	0.149	0.1	-0.049
ZNF7_ZNF7.RCADE	0.35775699342188494	279	361	0.104	0.083	-0.021
NR2C1_M09871_1.94d	0.35966208853027903	272	209	0.199	0.225	0.026
ZNF76_M10350_1.94d	0.36209766787878017	3191	2657	0.242	0.225	-0.017
TBX2_M09209_1.94d	0.36253698521058586	253	232	0.099	0.116	0.018
SRF_M06142_1.94d	0.3627405308899533	78	56	0.154	0.1	-0.054
NR0B1_M06682_1.94d	0.3649600675275775	1469	996	0.206	0.185	-0.021
ZNF85_ZNF85.RCADE	0.36692929466230995	525	502	0.086	0.106	0.02
ZKSCAN1_M10311_1.94d	0.3671695088267618	107	95	0.15	0.126	-0.023
MAFF_M09798_1.94d	0.36798331406640594	210	184	0.157	0.174	0.017
ZNF799_ZNF799.RCADE	0.36960939755158506	277	271	0.108	0.089	-0.02
NKX2-1_M01445_1.94d	0.3699771696795411	88	110	0.205	0.173	-0.032
NKX2-1_M01425_1.94d	0.3699771696795411	88	110	0.205	0.173	-0.032
ZNF417_ZNF417.RCADE	0.37137944149201985	1204	919	0.195	0.217	0.021
ZNF785_ZNF785.MEME	0.37171508725246694	25938	27301	0.05	0.043	-0.007
HES5_M08757_1.94d	0.37655680822078763	1209	1231	0.09	0.108	0.018
STAT5A_M06792_1.94d	0.3773756124860751	199	207	0.085	0.072	-0.013
ZFP30_M10310_1.94d	0.3780451404597508	391	370	0.09	0.108	0.019
MBD2_M06638_1.94d	0.3800417275717428	2161	1440	0.247	0.227	-0.02
GFI1_M08721_1.94d	0.3821739162770208	299	324	0.1	0.083	-0.017
BCL11A_M05292_1.94d	0.3844390023103912	704	653	0.115	0.133	0.018
ZIC1_M09329_1.94d	0.3861806156326306	1200	914	0.185	0.165	-0.02
ZNF85_M10363_1.94d	0.389909049639128	187	182	0.118	0.132	0.014
ZFP69B_ZFP69B.RCADE	0.389926679745366	1408	1264	0.136	0.119	-0.016
MEIS1_M09076_1.94d	0.39197132282283864	213	194	0.08	0.052	-0.028
ELF1_M09509_1.94d	0.393974297019663	245	165	0.38	0.352	-0.028
ZNF562_ZNF562.MEME	0.39401919780039485	152	160	0.118	0.113	-0.006
ELK1_M09521_1.94d	0.39420065070294175	384	249	0.383	0.353	-0.029
ZNF549_ZNF549.RCADE	0.39536999456902155	400	361	0.133	0.114	-0.019
ZNF34_M10393_1.94d	0.3974355095334573	761	726	0.089	0.106	0.017
ZNF524_M09377_1.94d	0.39748031391890437	391	264	0.21	0.231	0.021
SPI1_M09193_1.94d	0.3989383129349744	245	239	0.192	0.172	-0.02
PKNOX2_M05997_1.94d	0.3999927225660116	216	246	0.106	0.085	-0.021
HINFP_M05789_1.94d	0.40475989278985547	1786	1149	0.251	0.232	-0.02
ZNF148_M09349_1.94d	0.40726282217048515	8158	9496	0.144	0.154	0.01
SPZ1_M04770_1.94d	0.40888209568054945	2006	1684	0.146	0.13	-0.016
ZNF791_ZNF791.MEME	0.4124271210668973	499	443	0.128	0.111	-0.018
LIN28A_M08897_1.94d	0.4141440840279942	171	109	0.269	0.284	0.015
ZFP14_ZFP14.RCADE	0.41644814583632683	2851	2458	0.139	0.127	-0.012
EGR1_M08604_1.94d	0.41708601223271236	2361	1564	0.243	0.225	-0.018
ELK1_M08655_1.94d	0.41900677137781883	277	184	0.365	0.337	-0.028
SOX8_M06116_1.94d	0.42111349314779556	69	92	0.1	0.065	-0.035
NFE2_M05934_1.94d	0.42412528053490106	126	147	0.206	0.197	-0.009
ZNF662_ZNF662.RCADE	0.4252379907788354	2434	2169	0.157	0.172	0.014
TOPORS_M04321_1.94d	0.4317333357428408	1002	1033	0.055	0.072	0.017
MYCL_M08941_1.94d	0.43193053744208953	281	251	0.139	0.155	0.017
POU4F1_M09918_1.94d	0.43427772072946946	83	74	0.072	0.041	-0.032
TFEB_M06206_1.94d	0.4363063174155951	205	149	0.327	0.356	0.029
ZFP1_M10308_1.94d	0.43855809017559355	173	218	0.064	0.05	-0.013
ZFP90_ZFP90.RCADE	0.4407192018157634	145	189	0.11	0.095	-0.015
HES1_M00238_1.94d	0.4418190485207606	800	662	0.176	0.159	-0.018
ZNF28_ZNF28.RCADE	0.44193477911145096	5810	5475	0.192	0.203	0.011
ZNF626_ZNF626.RCADE	0.44657391374824784	837	672	0.176	0.159	-0.016
THRA_M06211_1.94d	0.44744821821209657	224	192	0.085	0.104	0.019
FOXQ1_M08701_1.94d	0.4476383705182637	56	78	0.1	0.064	-0.036
ZNF329_M10387_1.94d	0.44848032990955333	1816	1502	0.187	0.172	-0.015
ZNF317_ZNF317.RCADE	0.44881546513951787	335	2149	0.057	0.074	0.018
ZNF75A_M06254_1.94d	0.45033474768904436	353	334	0.085	0.102	0.017
CREB3_M10072_1.94d	0.45044621004613583	146	104	0.199	0.183	-0.016
ZNF584_ZNF584.RCADE	0.45179841133628906	135	170	0.074	0.065	-0.009
ZNF440_ZNF440.RCADE	0.45394266164761155	227	233	0.093	0.107	0.015
ATOH1_M09557_1.94d	0.45398389767995706	555	934	0.162	0.181	0.019
SREBF1_M09970_1.94d	0.4589291926527439	220	162	0.318	0.346	0.027
HSF2_M08819_1.94d	0.46308960991990245	225	216	0.084	0.097	0.013
ZNF98_M10322_1.94d	0.4661107598368768	2804	3170	0.062	0.074	0.011
KLF17_M08880_1.94d	0.4670065848365397	1787	1428	0.118	0.104	-0.013
ELF1_M09501_1.94d	0.46714666183592346	258	172	0.372	0.349	-0.023
ZNF621_M07151_1.94d	0.4676125501119385	1329	1157	0.137	0.151	0.014
USF1_M09265_1.94d	0.4691286823597969	415	318	0.263	0.242	-0.021
USF1_M09267_1.94d	0.4691286823597969	415	318	0.263	0.242	-0.021
INSM1_M02710_1.94d	0.4708934798226676	933	738	0.143	0.159	0.016
ZSCAN30_M10388_1.94d	0.47871660821567863	6083	4922	0.206	0.196	-0.01
GLI1_M08727_1.94d	0.4791607540289291	609	470	0.149	0.134	-0.015
ELK1_M08659_1.94d	0.4828730021197565	359	227	0.39	0.366	-0.024
ZNF660_M09383_1.94d	0.4868278608013715	176	188	0.108	0.096	-0.012
ZNF513_M10396_1.94d	0.4876924159416657	2549	2213	0.065	0.052	-0.012
ZNF8_ZNF8.RCADE	0.48773868015829813	91	150	0.077	0.06	-0.017
ZBTB49_M06234_1.94d	0.4938341866541722	148	145	0.128	0.138	0.01
ZNF778_M10417_1.94d	0.49418910653554016	232	183	0.168	0.153	-0.015
ZNF701_ZNF701.RCADE	0.4943109745586577	584	591	0.139	0.154	0.015
NR3C2_M05959_1.94d	0.499689274467329	145	128	0.138	0.156	0.018
ZNF175_M10448_1.94d	0.49990174262939435	112	139	0.116	0.108	-0.008
ZSCAN9_M09421_1.94d	0.5059760325291975	96	100	0.083	0.07	-0.013
POU4F2_M06017_1.94d	0.5069541413011704	84	85	0.036	0.059	0.023
EGR2_M05643_1.94d	0.5084555992594642	1777	1184	0.244	0.228	-0.016
ZNF614_ZNF614.MEME	0.5117085373378767	333	355	0.108	0.093	-0.015
NKX2-1_M08974_1.94d	0.5127770009944366	79	95	0.101	0.126	0.025
NKX2-1_M08973_1.94d	0.5164349985099053	79	95	0.101	0.126	0.025
FOXH1_M03020_1.94d	0.5171104617452913	100	74	0.12	0.095	-0.025
ARNT_M08469_1.94d	0.518749617943105	129	87	0.225	0.241	0.017
NFKB1_M10276_1.94d	0.523151395733948	951	891	0.155	0.14	-0.014
ZNF324_ZNF324A.RCADE	0.5239737972805596	541	2156	0.085	0.097	0.012
ARNT_M08470_1.94d	0.525755898175331	129	87	0.225	0.241	0.017
FOXD1_M09581_1.94d	0.526128056537357	102	116	0.069	0.086	0.018
NFIA_M05935_1.94d	0.5283750249240609	420	419	0.14	0.158	0.017
ZSCAN23_M09413_1.94d	0.5330163595297047	67	71	0.1	0.07	-0.03
NFYB_M03040_1.94d	0.5343043325476858	686	797	0.176	0.161	-0.016
ZNF573_ZNF573.RCADE	0.5356785233481771	887	787	0.152	0.14	-0.012
THRA_M10017_1.94d	0.5401837277169259	429	411	0.114	0.131	0.017
MITF_M09241_1.94d	0.5460915133969194	320	245	0.3	0.282	-0.018
ZNF485_ZNF485.RCADE	0.5467908254583487	254	277	0.067	0.079	0.012
BHLHA15_M06569_1.94d	0.5532040802093721	250	232	0.112	0.103	-0.009
ONECUT3_M05972_1.94d	0.5617683841107752	122	206	0.082	0.073	-0.009
ZNF3_ZNF3.RCADE	0.5634774368222091	1028	912	0.056	0.043	-0.014
ZNF805_ZNF805.RCADE	0.5643853191465098	907	861	0.12	0.109	-0.011
RELB_M06749_1.94d	0.5678513866952848	523	477	0.134	0.147	0.013
STAT5A_M04818_1.94d	0.5758329513231252	173	169	0.116	0.124	0.009
ZNF140_M09333_1.94d	0.5758746687261128	102	100	0.127	0.11	-0.017
PAX1_M09051_1.94d	0.5774958193971609	242	321	0.256	0.24	-0.016
MTF1_M05917_1.94d	0.5819835181578783	117	109	0.171	0.183	0.013
NR4A1_M06696_1.94d	0.5823548771156541	200	205	0.125	0.132	0.007
MECP2_M01775_1.94d	0.5827663087853063	231	167	0.199	0.186	-0.014
ZNF121_M10357_1.94d	0.5858278249610556	20937	19546	0.114	0.11	-0.004
HSF1_M08813_1.94d	0.5860871093446338	185	157	0.119	0.115	-0.004
ZNF25_ZNF25.MEME	0.5922479922615183	246	303	0.065	0.076	0.011
ZNF582_ZNF582.RCADE	0.5936063288052487	883	819	0.213	0.226	0.013
EGR3_M05644_1.94d	0.5967192259887482	2262	1491	0.236	0.224	-0.012
ZNF444_M09371_1.94d	0.5974460856628607	13883	14890	0.142	0.137	-0.005
ZSCAN5C_M10321_1.94d	0.6003433794403783	153	145	0.137	0.131	-0.006
RXRA_M06070_1.94d	0.6051325943647563	482	1328	0.11	0.123	0.013
NFKB2_M05944_1.94d	0.6051748605422667	643	659	0.138	0.152	0.013
ZNF555_ZNF555.MEME	0.606152129799088	2544	3110	0.221	0.211	-0.01
ZNF680_M10401_1.94d	0.6106291380034963	241	254	0.087	0.079	-0.008
TFAP2B_M10002_1.94d	0.6133088628689836	1575	1277	0.185	0.175	-0.011
ZNF331_ZNF331.RCADE	0.6134684755203998	923	862	0.13	0.14	0.01
SRY_M06144_1.94d	0.6141261549524231	80	77	0.075	0.091	0.016
ZNF197_ZNF197.RCADE	0.6215045605359806	687	628	0.09	0.1	0.01
INSM1_M06607_1.94d	0.6250946028486298	979	726	0.171	0.16	-0.011
NR5A1_M10142_1.94d	0.6252667462427719	300	282	0.097	0.106	0.01
ELK1_M10260_1.94d	0.6267034644292613	334	210	0.359	0.343	-0.016
NR4A2_M05962_1.94d	0.6279776785466082	71	83	0.056	0.036	-0.02
PAX2_M09049_1.94d	0.6284701876916946	278	379	0.252	0.237	-0.014
PAX9_M05986_1.94d	0.6305018465328056	80	73	0.087	0.11	0.022
ZNF692_M07147_1.94d	0.6309561229934919	1717	1449	0.172	0.163	-0.01
ZNF589_M06860_1.94d	0.6374786396582471	408	306	0.201	0.19	-0.011
TGIF1_M09243_1.94d	0.6405289886164804	208	207	0.053	0.068	0.015
ZNF486_ZNF486.MEME	0.641305585798395	773	504	0.251	0.238	-0.013
ZFX_M02702_1.94d	0.6419347363254156	9011	7411	0.177	0.172	-0.006
ZNF419_M10413_1.94d	0.6420602635647021	1210	1175	0.093	0.102	0.009
ZNF436_M10428_1.94d	0.6423471275352325	1801	1516	0.125	0.134	0.008
BORCS8-MEF2B_M06400_1.94d	0.6431502272158984	198	246	0.056	0.065	0.009
TLX1_M06827_1.94d	0.64373588859112	672	561	0.155	0.144	-0.01
STAT2_M06795_1.94d	0.6526645939425437	498	493	0.153	0.142	-0.011
MAF_M10120_1.94d	0.6529900932861026	77	58	0.078	0.1	0.022
AR_M07575_1.94d	0.6530213443342932	171	134	0.146	0.157	0.011
ZNF677_M10389_1.94d	0.6540485583836664	253	261	0.111	0.119	0.008
ZNF134_M10355_1.94d	0.6576037837109316	460	513	0.126	0.136	0.01
ZNF454_M10047_1.94d	0.6584696434613407	1438	917	0.252	0.263	0.011
ZNF587_ZNF587.RCADE	0.6588004532986039	1349	1203	0.212	0.222	0.01
PATZ1_M04345_1.94d	0.6614544449370625	2734	2478	0.146	0.138	-0.008
HES1_M08751_1.94d	0.6632232597715788	1325	1313	0.105	0.113	0.009
ZNF224_M10440_1.94d	0.6663682831661888	1502	1418	0.08	0.072	-0.008
MITF_M09237_1.94d	0.6668847626131951	200	142	0.33	0.317	-0.013
ZNF480_ZNF480.RCADE	0.6682451442036714	413	361	0.09	0.08	-0.009
SP1_M06128_1.94d	0.668608945939454	8684	7767	0.24	0.245	0.006
DDIT3_M06487_1.94d	0.6700464009361227	119	119	0.109	0.118	0.008
STAT1_M06794_1.94d	0.6722722075854711	439	402	0.162	0.172	0.01
KLF1_M08867_1.94d	0.6726363408311091	988	820	0.216	0.205	-0.011
ZNF567_ZNF567.RCADE	0.672849190028374	615	638	0.078	0.088	0.01
ZNF780A_ZNF780A.RCADE	0.6770060758092038	7127	7102	0.162	0.157	-0.005
ZNF296_M09353_1.94d	0.6772082326675357	204	222	0.074	0.081	0.008
ZNF281_M10446_1.94d	0.6822336087545606	14478	13681	0.164	0.16	-0.004
FOXN2_M08691_1.94d	0.6853276974352722	767	515	0.263	0.276	0.012
STAT6_M06798_1.94d	0.6888183415874666	233	217	0.09	0.097	0.007
ZNF441_ZNF441.RCADE	0.6896245446340774	8726	6717	0.243	0.237	-0.005
ZNF143_M09397_1.94d	0.6970269477610365	851	668	0.236	0.226	-0.01
AIRE_M06440_1.94d	0.6985562229744299	72	82	0.069	0.085	0.016
RXRA_M09959_1.94d	0.700908427764751	488	1327	0.113	0.122	0.009
BBX_M08506_1.94d	0.7012092158440938	92	65	0.12	0.1	-0.02
ZNF114_ZNF114.MEME	0.7013828593325309	597	439	0.231	0.221	-0.01
ZNF189_M10331_1.94d	0.7044186551064804	1937	1564	0.16	0.153	-0.007
ZNF263_M09343_1.94d	0.7056671210863621	362	308	0.144	0.153	0.009
PAX1_M09041_1.94d	0.7121506795800181	235	331	0.234	0.224	-0.01
ESX1_M05689_1.94d	0.7141123673277928	85	60	0.082	0.1	0.018
GBX2_M05758_1.94d	0.7141123673277928	85	60	0.082	0.1	0.018
EN1_M05665_1.94d	0.7141123673277928	85	60	0.082	0.1	0.018
ZBTB6_M06843_1.94d	0.7160331183738955	358	314	0.123	0.131	0.008
OSR2_M09027_1.94d	0.7163201332621995	142	172	0.07	0.076	0.005
ZFP2_M07132_1.94d	0.7180889056942021	371	405	0.154	0.146	-0.008
FOXL1_M05736_1.94d	0.7181213233040667	148	166	0.047	0.042	-0.005
ZNF419_ZNF419.RCADE	0.7260817873639513	1025	960	0.114	0.121	0.007
RXRG_M06075_1.94d	0.7307247170577764	449	1291	0.114	0.122	0.009
POU6F1_M10220_1.94d	0.7314881875369359	69	72	0.1	0.083	-0.017
TBX4_M06172_1.94d	0.7364132640091546	1593	1628	0.049	0.056	0.007
RREB1_M02642_1.94d	0.7372648132264872	7012	6614	0.087	0.083	-0.004
SNAI1_M09139_1.94d	0.7373030004429959	438	384	0.126	0.133	0.007
ATF4_M06454_1.94d	0.7379792630201046	466	448	0.094	0.087	-0.007
MLX_M08929_1.94d	0.7388048046021038	297	238	0.226	0.235	0.01
KLF16_M05868_1.94d	0.7399352061937716	7310	6478	0.234	0.239	0.005
TCFL5_M09217_1.94d	0.7414390526719352	292	193	0.305	0.295	-0.009
TP63_M06417_1.94d	0.7427739516188236	706	598	0.154	0.147	-0.007
ZNF16_M10342_1.94d	0.7446411403971466	577	535	0.106	0.099	-0.007
ZNF793_ZNF793.RCADE	0.7469056785622459	905	673	0.169	0.162	-0.007
NR2F1_M05951_1.94d	0.7469772148220528	580	1446	0.122	0.115	-0.008
NFYC_M06674_1.94d	0.7524711872997415	695	501	0.281	0.271	-0.009
PPARA_M09922_1.94d	0.7553187842109856	221	197	0.145	0.137	-0.008
ATOH7_M09989_1.94d	0.7556187147984158	249	243	0.129	0.136	0.007
ZNF224_ZNF224.RCADE	0.7560025451631799	2851	2999	0.051	0.056	0.005
NFIB_M05937_1.94d	0.762763486172358	425	429	0.139	0.147	0.008
ZIM3_M10420_1.94d	0.7632413399574348	436	566	0.087	0.094	0.006
ZNF431_ZNF431.MEME	0.763251346723094	1256	1051	0.149	0.143	-0.006
ZNF671_ZNF671.RCADE	0.7667078898158729	752	680	0.11	0.104	-0.006
ZNF680_ZNF680.RCADE	0.7676423429040317	647	536	0.131	0.125	-0.006
SNAI1_M09141_1.94d	0.7676425739999335	501	466	0.088	0.094	0.007
FEZF1_M07239_1.94d	0.7684278793163739	143	135	0.077	0.081	0.005
MEIS3_M05897_1.94d	0.7770031474044382	259	297	0.077	0.084	0.007
FOXJ2_M05730_1.94d	0.7782564393505103	123	135	0.041	0.044	0.004
ZNF774_M10380_1.94d	0.7834052300066896	24416	23870	0.109	0.111	0.002
FOXB1_M05711_1.94d	0.7863786981047524	122	172	0.082	0.076	-0.006
ZNF324B_ZNF324B.RCADE	0.7908970011155795	506	506	0.123	0.128	0.006
ZNF354B_ZNF354B.RCADE	0.8005880113725115	197	1418	0.056	0.051	-0.005
FOXR1_M08703_1.94d	0.8006615327894375	634	805	0.03	0.024	-0.006
ZNF789_ZNF789.RCADE	0.8037295966950129	648	642	0.099	0.104	0.006
TGIF1_M09245_1.94d	0.8065673329808604	192	182	0.062	0.055	-0.008
MITF_M00255_1.94d	0.8080213158484898	291	224	0.302	0.295	-0.008
TET1_M00880_1.94d	0.8087388933455457	1117	764	0.233	0.226	-0.006
ZIC1_M09323_1.94d	0.8126243454339978	909	747	0.166	0.161	-0.005
ZNF674_ZNF674.RCADE	0.8143931371387619	827	671	0.193	0.188	-0.006
SPZ1_M06787_1.94d	0.8158696689112728	390	293	0.218	0.212	-0.006
ZNF558_ZNF558.RCADE	0.8162032524244995	800	1196	0.074	0.079	0.005
KLF1_M08888_1.94d	0.8185070883016377	3144	2848	0.142	0.139	-0.003
HMX1_M05793_1.94d	0.8187331946636681	60	90	0.1	0.089	-0.011
ZNF580_M10051_1.94d	0.8189545216362693	1564	1426	0.102	0.097	-0.004
ZNF35_M07124_1.94d	0.8209420717099701	226	345	0.049	0.043	-0.005
ZNF345_M09361_1.94d	0.82102003949335	108	96	0.139	0.146	0.007
TBX1_M09197_1.94d	0.8213058023395242	228	215	0.075	0.079	0.005
MEIS1_M06401_1.94d	0.8251988646073003	186	187	0.102	0.107	0.005
ZNF552_ZNF552.MEME	0.8256609714071362	180	151	0.222	0.219	-0.004
ZNF692_M10425_1.94d	0.8257850838503983	1974	1675	0.17	0.166	-0.004
GLI4_M10337_1.94d	0.828281286571941	601	454	0.128	0.123	-0.005
ZNF570_ZNF570.RCADE	0.8285878622628591	344	405	0.049	0.044	-0.005
ZNF736_ZNF736.RCADE	0.8309205853602196	595	2397	0.126	0.131	0.005
ZNF605_ZNF605.RCADE	0.8310127141129372	1722	1419	0.153	0.149	-0.004
ERG_M08653_1.94d	0.8333710672300239	251	164	0.367	0.36	-0.007
NFIA_M08959_1.94d	0.8345776402983268	1039	935	0.177	0.172	-0.005
ZNF81_ZNF81.RCADE	0.8385972134690655	162	168	0.111	0.113	0.002
ZNF324_M10329_1.94d	0.8406829898141064	464	448	0.05	0.045	-0.005
ZNF266_ZNF266.RCADE	0.8434078644602462	532	468	0.124	0.128	0.004
MYNN_M10435_1.94d	0.8442155544128458	158	169	0.063	0.065	0.002
ZFP69_ZFP69.RCADE	0.8444059549877702	315	307	0.089	0.085	-0.004
ZNF620_ZNF620.RCADE	0.8447762996543414	353	2095	0.142	0.137	-0.004
PPARA_M09921_1.94d	0.8462511650105057	505	1341	0.117	0.122	0.005
ZNF574_M10384_1.94d	0.8464746000835797	439	347	0.262	0.256	-0.005
ZNF75D_ZNF75D.RCADE	0.848175537713759	339	275	0.124	0.12	-0.004
ZNF136_ZNF136.RCADE	0.8491759824600017	383	2278	0.073	0.077	0.004
HIVEP1_M06845_1.94d	0.8493544084190999	348	345	0.158	0.154	-0.004
HSF4_M05842_1.94d	0.8499046189357711	280	246	0.089	0.085	-0.004
TFAP2C_M06195_1.94d	0.8500146661559105	1171	933	0.163	0.159	-0.004
PAX2_M09043_1.94d	0.8502393744070738	845	750	0.244	0.239	-0.005
NFKB1_M05943_1.94d	0.8505800006081887	568	529	0.137	0.132	-0.005
NR1D1_M08989_1.94d	0.8513181028812734	211	189	0.123	0.127	0.004
ZNF418_M10408_1.94d	0.8534917759822057	328	317	0.104	0.107	0.004
MAFK_M05885_1.94d	0.85735281082799	170	151	0.147	0.152	0.005
TFAP2B_M06446_1.94d	0.8589679279024102	7916	6380	0.168	0.166	-0.002
MESP1_M05902_1.94d	0.859439635391356	158	123	0.133	0.13	-0.003
NFKB2_M08965_1.94d	0.86074255324576	453	371	0.139	0.135	-0.004
ZIK1_ZIK1.RCADE	0.862136416416609	474	863	0.12	0.124	0.004
STAT4_M06797_1.94d	0.8646347380312223	348	332	0.112	0.108	-0.004
ZSCAN31_M09357_1.94d	0.8730521279021263	171	157	0.123	0.121	-0.002
HES6_M08756_1.94d	0.8745349780774972	119	102	0.084	0.088	0.004
POU2F2_M06003_1.94d	0.8783469648139515	146	134	0.055	0.052	-0.003
ZNF716_ZNF716.RCADE	0.8802294167585019	216	236	0.074	0.076	0.002
ZNF354A_M10328_1.94d	0.8814560659915176	222	1536	0.059	0.055	-0.003
HOXA13_M09621_1.94d	0.8838900482963538	79	96	0.089	0.083	-0.005
TBX1_M02208_1.94d	0.8864393023715318	301	286	0.066	0.07	0.003
ZIC1_M09321_1.94d	0.8885507872537132	1334	1047	0.184	0.181	-0.003
NR2C2_M05948_1.94d	0.8890017648798879	526	1364	0.124	0.12	-0.003
GLI2_M05763_1.94d	0.8890837821147779	513	393	0.123	0.12	-0.003
E2F7_M05637_1.94d	0.8903665598124344	121	92	0.091	0.087	-0.004
NR2F6_M05957_1.94d	0.8919488415657257	538	1404	0.117	0.12	0.003
BHLHA15_M00224_1.94d	0.8955245076434963	64	96	0.1	0.094	-0.006
MAFF_M09793_1.94d	0.8968428855252942	277	259	0.162	0.158	-0.004
TGIF1_M09251_1.94d	0.8998262973184133	212	199	0.061	0.065	0.004
RUNX1_M09108_1.94d	0.9039061635019925	170	239	0.153	0.151	-0.002
ZNF430_ZNF430.RCADE	0.9045119370175307	1111	1034	0.149	0.147	-0.002
SP1_M07528_1.94d	0.9059823343084157	2460	2282	0.16	0.158	-0.002
RARA_M10176_1.94d	0.9075852119301572	122	97	0.172	0.175	0.003
ZNF354A_ZNF354A.RCADE	0.9089047924376061	222	1603	0.059	0.056	-0.002
SPI1_M06138_1.94d	0.9095335504748866	448	2153	0.125	0.127	0.002
ZNF669_ZNF669.RCADE	0.9128810704777209	379	271	0.211	0.214	0.003
PLAG1_M02715_1.94d	0.9173810585185878	2231	1756	0.122	0.124	0.002
ZNF492_ZNF492.RCADE	0.9203730024184695	2284	2416	0.062	0.06	-0.002
ELF1_M09516_1.94d	0.9211231600288928	245	194	0.38	0.376	-0.003
FOXP1_M08697_1.94d	0.9223364240132184	86	96	0.07	0.073	0.003
NFIA_M05936_1.94d	0.9239248610514994	103	91	0.107	0.11	0.003
EBF1_M05639_1.94d	0.9270068908455819	376	337	0.122	0.125	0.002
ZIM3_ZIM3.RCADE	0.9276162222431305	231	252	0.113	0.111	-0.001
ZNF250_M09341_1.94d	0.9309879486781686	543	434	0.127	0.129	0.002
NFE2_M08957_1.94d	0.9343090244794283	168	183	0.226	0.224	-0.002
DUXA_M05624_1.94d	0.9381976133023165	55	73	0.1	0.096	-0.004
ESRRA_M08633_1.94d	0.93909451134206	777	646	0.099	0.098	-0.002
STAT2_M05474_1.94d	0.9415624196338959	360	343	0.153	0.155	0.002
ZNF18_ZNF18.MEME	0.9417013347423788	835	906	0.146	0.145	-0.002
SOX21_M06102_1.94d	0.9419403524662193	55	77	0.1	0.104	0.004
NR3C1_M05958_1.94d	0.9434763772835231	140	127	0.136	0.134	-0.002
ZNF223_ZNF223.MEME	0.9439599312766128	1095	975	0.138	0.139	0.002
ZNF707_ZNF707.RCADE	0.9445565608469957	1111	967	0.136	0.134	-0.001
E2F1_M09494_1.94d	0.9448312500048405	80	71	0.087	0.085	-0.003
NR5A1_M09007_1.94d	0.9478127779962444	948	751	0.107	0.105	-0.001
NR6A1_M09009_1.94d	0.9490127536640874	335	284	0.125	0.127	0.001
TBX2_M09205_1.94d	0.9493951805111575	544	486	0.127	0.126	-0.001
ZFP14_M10309_1.94d	0.9511963526194921	896	769	0.142	0.143	0.001
NFIA_M08961_1.94d	0.951407753179226	659	646	0.153	0.155	0.002
NKX2-1_M08977_1.94d	0.9524667761732325	90	88	0.089	0.091	0.002
ZIC4_M06240_1.94d	0.9526324270767337	1211	918	0.18	0.179	-0.001
ZNF467_M10385_1.94d	0.9526933243006751	11210	12637	0.145	0.144	-0.001
BCL6B_M09457_1.94d	0.9532520015387362	113	97	0.115	0.113	-0.002
CEBPZ_M06474_1.94d	0.9580841010397312	337	262	0.231	0.233	0.001
TEAD4_M06183_1.94d	0.9595214046396273	175	158	0.126	0.127	0.001
TEAD1_M06179_1.94d	0.9596667678910991	175	158	0.126	0.127	0.001
DMRT3_M08575_1.94d	0.962306492690266	81	190	0.062	0.063	0.001
RBPJL_M07039_1.94d	0.9655084734760851	98	70	0.102	0.1	-0.002
XPA_M09278_1.94d	0.96609536409879	717	1671	0.112	0.113	0.001
ZNF384_M09363_1.94d	0.9666487494174112	294	305	0.126	0.125	-0.001
AR_M05563_1.94d	0.9678185746274601	146	132	0.151	0.152	0.001
ESRRA_M08639_1.94d	0.9742949182221292	792	653	0.105	0.104	-0.001
FEZF1_M10319_1.94d	0.9774792163110093	511	539	0.131	0.132	0.001
FOXI1_M08679_1.94d	0.9781980912486256	71	64	0.099	0.1	0.001
HNF4A_M05803_1.94d	0.9803302987230273	174	189	0.138	0.138	-0.0
HNF1B_M05797_1.94d	0.9819134883773022	46	79	0.1	0.101	0.001
ZNF35_M10404_1.94d	0.9839634915786858	1205	1126	0.121	0.121	-0.0
ZNF586_M10439_1.94d	0.9876509323646346	1313	1093	0.147	0.147	0.0
POU2F1_M06001_1.94d	0.9897298570804958	160	143	0.056	0.056	-0.0
KLF1_M08884_1.94d	0.9916299950116554	3253	2974	0.131	0.131	0.0
ZNF254_ZNF254.RCADE	0.994098186092443	549	499	0.118	0.118	-0.0
RELA_M05337_1.94d	0.995465907038003	489	458	0.131	0.131	0.0
ZNF708_M10341_1.94d	0.9964197375863324	559	505	0.131	0.131	0.0
MECOM_M06525_1.94d	0.9964934685257769	86	143	0.035	0.035	0.0
ZNF714_ZNF714.RCADE	0.9983038354249721	532	499	0.152	0.152	0.0
HSFY2_M05845_1.94d	1.0	1	5	0.1	0.1	0.0
SIX1_M09131_1.94d	1.0	10	7	0.1	0.1	0.0
ZBED1_M09284_1.94d	1.0	13	7	0.1	0.1	0.0
ZBED1_M06233_1.94d	1.0	10	3	0.1	0.1	0.0
GATA1_M08711_1.94d	1.0	6	3	0.1	0.1	0.0
ZNF385D_M09365_1.94d	1.0	51	53	0.1	0.1	0.0
ONECUT1_M09023_1.94d	1.0	11	7	0.1	0.1	0.0
ETV2_M05696_1.94d	1.0	39	40	0.1	0.1	0.0
SIX1_M09121_1.94d	1.0	13	11	0.1	0.1	0.0
SREBF2_M06141_1.94d	1.0	65	57	0.1	0.1	0.0
TFEC_M06207_1.94d	1.0	65	57	0.1	0.1	0.0
TFCP2_M06204_1.94d	1.0	65	52	0.1	0.1	0.0
SOX12_M09155_1.94d	1.0	9	12	0.1	0.1	0.0
MIXL1_M08926_1.94d	1.0	3	3	0.1	0.1	0.0
ELK1_M09537_1.94d	1.0	44	27	0.1	0.1	0.0
OVOL1_M09035_1.94d	1.0	13	10	0.1	0.1	0.0
SOX1_M09157_1.94d	1.0	33	27	0.1	0.1	0.0
GSC2_M05776_1.94d	1.0	22	13	0.1	0.1	0.0
SOX3_M09163_1.94d	1.0	33	27	0.1	0.1	0.0
E2F4_M05636_1.94d	1.0	60	52	0.1	0.1	0.0
PROX1_M09088_1.94d	1.0	62	59	0.1	0.1	0.0
GMEB1_M08733_1.94d	1.0	21	5	0.1	0.1	0.0
HHEX_M01568_1.94d	1.0	51	46	0.1	0.1	0.0
HOXA10_M09609_1.94d	1.0	13	9	0.1	0.1	0.0
ZBTB22_M09296_1.94d	1.0	57	67	0.1	0.1	0.0
PAX1_M05977_1.94d	1.0	56	55	0.1	0.1	0.0
DMBX1_M05620_1.94d	1.0	14	9	0.1	0.1	0.0
OSR1_M09025_1.94d	1.0	47	34	0.1	0.1	0.0
HOXA10_M09699_1.94d	1.0	15	12	0.1	0.1	0.0
E2F4_M06494_1.94d	1.0	40	35	0.1	0.1	0.0
HOXC11_M05822_1.94d	1.0	15	12	0.1	0.1	0.0
HOXD12_M05834_1.94d	1.0	15	12	0.1	0.1	0.0
HOXC12_M05827_1.94d	1.0	15	12	0.1	0.1	0.0
HOXA10_M09613_1.94d	1.0	15	12	0.1	0.1	0.0
ONECUT1_M09903_1.94d	1.0	5	5	0.1	0.1	0.0
ZBTB2_M09292_1.94d	1.0	41	34	0.1	0.1	0.0
SPDEF_M06135_1.94d	1.0	52	34	0.1	0.1	0.0
PAX3_M07571_1.94d	1.0	21	16	0.1	0.1	0.0
HOXA9_M05806_1.94d	1.0	16	14	0.1	0.1	0.0
DBP_M05613_1.94d	1.0	16	22	0.1	0.1	0.0
PBX1_M01230_1.94d	1.0	32	18	0.1	0.1	0.0
TEAD2_M09221_1.94d	1.0	27	29	0.1	0.1	0.0
ZNF32_M09355_1.94d	1.0	56	52	0.1	0.1	0.0
PROX1_M06028_1.94d	1.0	34	22	0.1	0.1	0.0
SIX1_M09119_1.94d	1.0	17	19	0.1	0.1	0.0
BATF_M08500_1.94d	1.0	35	28	0.1	0.1	0.0
ZSCAN29_M09415_1.94d	1.0	53	54	0.1	0.1	0.0
ATOH1_M08947_1.94d	1.0	53	56	0.1	0.1	0.0
ZNF771_M09399_1.94d	1.0	65	51	0.1	0.1	0.0
SMAD1_M09137_1.94d	1.0	18	14	0.1	0.1	0.0
SIX1_M09125_1.94d	1.0	30	33	0.1	0.1	0.0
SIX1_M09123_1.94d	1.0	30	33	0.1	0.1	0.0
SIX1_M09127_1.94d	1.0	30	33	0.1	0.1	0.0
SMAD3_M06083_1.94d	1.0	18	14	0.1	0.1	0.0
THAP12_M02286_1.94d	1.0	55	43	0.1	0.1	0.0
BCL6_M09454_1.94d	1.0	31	24	0.1	0.1	0.0
ZNF653_M07152_1.94d	1.0	31	22	0.1	0.1	0.0
DPF1_M08582_1.94d	1.0	38	46	0.1	0.1	0.0
E2F1_M05625_1.94d	1.0	51	35	0.1	0.1	0.0
ZNF410_M09369_1.94d	1.0	64	61	0.1	0.1	0.0
MAFA_M09011_1.94d	1.0	58	50	0.1	0.1	0.0
MYBL2_M05924_1.94d	1.0	13	17	0.1	0.1	0.0
SKOR1_M09133_1.94d	1.0	39	30	0.1	0.1	0.0
ATOH7_M08749_1.94d	1.0	46	45	0.1	0.1	0.0
ZNF177_M09337_1.94d	1.0	41	66	0.1	0.1	0.0
GATA1_M08713_1.94d	1.0	7	15	0.1	0.1	0.0
HSFY1_M09727_1.94d	1.0	28	24	0.1	0.1	0.0
OVOL2_M09037_1.94d	1.0	14	15	0.1	0.1	0.0
BACH1_M09446_1.94d	1.0	42	26	0.1	0.1	0.0
NFIL3_M05938_1.94d	1.0	21	26	0.1	0.1	0.0
HOXC13_M05829_1.94d	1.0	23	16	0.1	0.1	0.0
HOXD13_M05837_1.94d	1.0	23	16	0.1	0.1	0.0
HMX3_M05795_1.94d	1.0	23	16	0.1	0.1	0.0
DRGX_M05623_1.94d	1.0	32	33	0.1	0.1	0.0
IRF6_M08835_1.94d	1.0	24	33	0.1	0.1	0.0
IRX2_M05856_1.94d	1.0	49	39	0.1	0.1	0.0
CDC5L_M06466_1.94d	1.0	33	41	0.1	0.1	0.0
ZNF540_ZNF540.MEME	1.0	33	32	0.1	0.1	0.0
CENPB_M05595_1.94d	1.0	68	36	0.1	0.1	0.0
CDC5L_M03776_1.94d	1.0	34	31	0.1	0.1	0.0
HESX1_M05782_1.94d	1.0	52	42	0.1	0.1	0.0
MIXL1_M05906_1.94d	1.0	52	42	0.1	0.1	0.0
NKX1-1_M01370_1.94d	1.0	52	42	0.1	0.1	0.0
LBX2_M05870_1.94d	1.0	52	42	0.1	0.1	0.0
GBX1_M05755_1.94d	1.0	52	42	0.1	0.1	0.0
FOXL2_M08689_1.94d	1.0	26	21	0.1	0.1	0.0
POU3F4_M06014_1.94d	1.0	44	55	0.1	0.1	0.0
SKOR2_M09135_1.94d	1.0	44	41	0.1	0.1	0.0
DBP_M08771_1.94d	1.0	9	11	0.1	0.1	0.0
IRX5_M05857_1.94d	1.0	45	34	0.1	0.1	0.0
FOXF1_M04073_1.94d	1.0	64	54	0.1	0.1	0.0
ARID5A_M00144_1.94d	1.0	46	44	0.1	0.1	0.0
NFAT5_M05930_1.94d	1.0	250	250	0.108	0.108	0.0
RORA_M10287_1.94d	1.0	67	60	0.1	0.1	0.0
LHX6_M09778_1.94d	1.0	39	34	0.1	0.1	0.0
CEBPA_M08526_1.94d	1.0	20	18	0.1	0.1	0.0
OVOL2_M09039_1.94d	1.0	20	15	0.1	0.1	0.0
HMGA1_M06581_1.94d	1.0	30	25	0.1	0.1	0.0
ZNF396_M09367_1.94d	1.0	40	38	0.1	0.1	0.0
BARX1_M08498_1.94d	1.0	60	58	0.1	0.1	0.0
ZBTB45_M09307_1.94d	1.0	41	43	0.1	0.1	0.0
ZNF415_M10315_1.94d	1.0	31	32	0.1	0.1	0.0
MYBL1_M05920_1.94d	1.0	11	16	0.1	0.1	0.0
TLX1_M09259_1.94d	1.0	33	44	0.1	0.1	0.0
DPRX_M05622_1.94d	1.0	45	38	0.1	0.1	0.0
HLF_M05791_1.94d	1.0	23	11	0.1	0.1	0.0
ALX1_M05586_1.94d	1.0	35	36	0.1	0.1	0.0
ATOH7_M09990_1.94d	1.0	47	46	0.1	0.1	0.0
TLX1_M01240_1.94d	1.0	47	51	0.1	0.1	0.0
ZBTB20_M09294_1.94d	1.0	12	15	0.1	0.1	0.0
ATOH1_M08943_1.94d	1.0	37	50	0.1	0.1	0.0
ARID5A_M00146_1.94d	1.0	25	19	0.1	0.1	0.0
TEF_M06185_1.94d	1.0	63	45	0.1	0.1	0.0
HSF5_M09723_1.94d	1.0	51	33	0.1	0.1	0.0
GCM1_M05761_1.94d	1.0	51	44	0.1	0.1	0.0
HSFY1_M09728_1.94d	1.0	13	11	0.1	0.1	0.0
GCM2_M05762_1.94d	1.0	13	12	0.1	0.1	0.0
ONECUT1_M07569_1.94d	1.0	13	11	0.1	0.1	0.0
CLOCK_M05596_1.94d	1.0	39	32	0.1	0.1	0.0
MESP1_M08924_1.94d	1.0	41	39	0.1	0.1	0.0
E2F3_M05632_1.94d	1.0	56	40	0.1	0.1	0.0
TLX1_M09257_1.94d	1.0	57	44	0.1	0.1	0.0
ATOH1_M08945_1.94d	1.0	43	36	0.1	0.1	0.0
BARHL2_M05570_1.94d	1.0	43	45	0.1	0.1	0.0
VENTX_M10022_1.94d	1.0	43	45	0.1	0.1	0.0
HOMEZ_M05805_1.94d	1.0	29	23	0.1	0.1	0.0
ALX4_M05562_1.94d	1.0	29	48	0.1	0.1	0.0
NEUROD2_M05927_1.94d	1.0	45	61	0.1	0.1	0.0
ATOH7_M00242_1.94d	1.0	45	61	0.1	0.1	0.0
ATOH1_M09462_1.94d	1.0	45	61	0.1	0.1	0.0
IRX1_M08847_1.94d	1.0	62	68	0.1	0.1	0.0
FOXC1_M05716_1.94d	1.0	67	70	0.1	0.1	0.0
CEBPD_M05591_1.94d	1.0	17	10	0.1	0.1	0.0
CEBPE_M05592_1.94d	1.0	17	10	0.1	0.1	0.0
CEBPB_M05589_1.94d	1.0	17	10	0.1	0.1	0.0
FOXP3_M08699_1.94d	1.0	53	44	0.1	0.1	0.0
DMRT3_M00894_1.94d	1.0	53	63	0.1	0.1	0.0
DMRTA1_M08577_1.94d	1.0	54	56	0.1	0.1	0.0
ZBTB32_M09300_1.94d	1.0	56	64	0.1	0.1	0.0
DMRTC2_M09488_1.94d	1.0	38	47	0.1	0.1	0.0
ZNF232_M06242_1.94d	1.0	59	56	0.1	0.1	0.0
DUX1_M03009_1.94d	1.0	42	37	0.1	0.1	0.0
ZNF276_M09347_1.94d	1.0	64	59	0.1	0.1	0.0
BARX1_M05575_1.94d	1.0	43	51	0.1	0.1	0.0
DMRT2_M08579_1.94d	1.0	44	54	0.1	0.1	0.0
BORCS8-MEF2B_M08912_1.94d	1.0	69	65	0.1	0.1	0.0
GSX1_M01465_1.94d	1.0	52	62	0.1	0.1	0.0
PROP1_M06027_1.94d	1.0	27	28	0.1	0.1	0.0
PHOX2B_M05991_1.94d	1.0	27	28	0.1	0.1	0.0
ATOH1_M08512_1.94d	1.0	56	53	0.1	0.1	0.0
ATOH1_M08492_1.94d	1.0	56	53	0.1	0.1	0.0
ATOH1_M09442_1.94d	1.0	56	53	0.1	0.1	0.0
BHLHE22_M05582_1.94d	1.0	64	58	0.1	0.1	0.0
IRX1_M08849_1.94d	1.0	44	54	0.1	0.1	0.0
