# Supplementary material for: The MUC5B-associated variant rs35705950 resides within an enhancer subject to lineage- and disease-dependent epigenetic remodeling
Source: JCI Insight. 2021 Jan 25;6(2):e144294. doi: 10.1172/jci.insight.144294 (PMC7934873; doi:10.1172/jci.insight.144294)
Supplement: Supplemental Data Set 2 [file jciinsight-6-144294-s077.zip › best_curated_Human_TFs_p1e-6_grch38/A549_vs_LC2/A549PROseq.tfit_merged_vs_LC2PROseq.tfit_merged_differential_md_scores.txt]

LIN28A_M08897_1.94d	1.344299415349193e-15	127	109	0.22	0.284	0.064
ZNF443_ZNF443.RCADE	1.5893128469160423e-13	21636	28788	0.037	0.097	0.06
HNF4A_M05803_1.94d	2.581186028199784e-13	182	189	0.291	0.138	-0.154
ZNF181_ZNF181.RCADE	2.622055882065674e-12	19693	25980	0.041	0.1	0.058
FLI1_M05706_1.94d	5.391023859930561e-12	98	92	0.439	0.326	-0.113
ETV1_M05695_1.94d	5.391023859930561e-12	98	92	0.439	0.326	-0.113
ERF_M05673_1.94d	5.391023859930561e-12	98	92	0.439	0.326	-0.113
ERG_M05674_1.94d	5.391023859930561e-12	98	92	0.439	0.326	-0.113
FEV_M05704_1.94d	5.391023859930561e-12	98	92	0.439	0.326	-0.113
ELK1_M05658_1.94d	5.391023859930561e-12	98	92	0.439	0.326	-0.113
HNF1B_M05797_1.94d	1.3778033954294892e-11	131	79	0.29	0.101	-0.189
ZNF547_M10390_1.94d	6.529188222370474e-10	170	198	0.2	0.131	-0.069
IRF9_M08845_1.94d	3.3306209544209347e-09	105	120	0.171	0.3	0.129
CCDC169-SOHLH2_M09149_1.94d	3.4705121617374064e-09	121	134	0.248	0.097	-0.151
ZNF770_M10379_1.94d	5.211355598856251e-09	19236	24241	0.061	0.109	0.048
FOXL1_M05736_1.94d	9.751477514367595e-09	122	166	0.139	0.042	-0.097
HNF1A_M05796_1.94d	1.4072922859843468e-08	146	89	0.308	0.157	-0.151
ZNF235_ZNF235.MEME	2.0407554736815187e-08	79847	106321	0.041	0.068	0.027
ZNF280A_M10358_1.94d	2.08136980864521e-08	141	227	0.199	0.093	-0.106
ZNF287_ZNF287.RCADE	6.172577390763386e-08	101002	134694	0.041	0.065	0.023
HNF1B_M05798_1.94d	7.251531381076127e-08	143	86	0.315	0.163	-0.152
ZNF496_ZNF496.MEME	4.869948945776042e-07	16033	21052	0.037	0.082	0.045
ZNF660_M09383_1.94d	8.430665900649165e-07	132	188	0.182	0.096	-0.086
ZNF146_M10372_1.94d	1.225232522316721e-06	500	2903	0.048	0.156	0.108
RFX1_M09096_1.94d	2.220003441349031e-06	437	378	0.307	0.151	-0.156
ZNF18_M10343_1.94d	4.75097982509742e-06	240	384	0.071	0.174	0.104
HSF1_M08821_1.94d	7.0449528805548215e-06	132	173	0.068	0.11	0.042
TCF3_M06175_1.94d	9.337892705853428e-06	154	139	0.201	0.173	-0.029
NKX2-1_M08976_1.94d	1.3977117478471365e-05	103	130	0.068	0.162	0.094
ZFP82_M10394_1.94d	1.6307403385784534e-05	158	282	0.101	0.028	-0.073
PRDM6_M10436_1.94d	1.7467995711024202e-05	48030	61048	0.043	0.068	0.025
ZNF382_M10422_1.94d	2.2728859403825055e-05	283	1465	0.141	0.057	-0.084
SREBF1_M09969_1.94d	2.4913020081915098e-05	813	1236	0.074	0.163	0.089
T_M09978_1.94d	3.146753474248495e-05	80	74	0.113	0.176	0.063
ATOH1_M09091_1.94d	3.361226087228717e-05	119	148	0.185	0.122	-0.063
RFX2_M06048_1.94d	3.441686939188219e-05	557	484	0.28	0.155	-0.125
BACH1_M09445_1.94d	3.9475393227029996e-05	152	180	0.309	0.189	-0.12
ZSCAN31_M10415_1.94d	7.886269679896798e-05	154	190	0.11	0.063	-0.047
MESP1_M08932_1.94d	8.324237043481994e-05	76	84	0.079	0.143	0.064
RFX3_M06050_1.94d	9.248699234931283e-05	633	525	0.278	0.162	-0.116
ZNF225_ZNF225.MEME	0.00015034876581648888	5320	9052	0.04	0.087	0.047
RORA_M10286_1.94d	0.0001513810676874313	106	207	0.358	0.28	-0.078
ZNF487_ZNF487.MEME	0.000181979157481825	28404	37091	0.044	0.071	0.027
RFX5_M06055_1.94d	0.0001891151593767882	572	486	0.276	0.165	-0.112
MNT_M05909_1.94d	0.00023538569799400166	114	139	0.07	0.144	0.074
ZNF615_ZNF615.MEME	0.0002926148602467921	133	156	0.075	0.135	0.059
TEAD1_M06179_1.94d	0.00030857779601975465	135	158	0.074	0.127	0.053
CREBL2_M07230_1.94d	0.0003269143899550414	81	76	0.346	0.224	-0.122
ELF3_M05650_1.94d	0.00033443411824929847	105	109	0.343	0.303	-0.04
TEAD4_M06183_1.94d	0.00034050048766335125	135	158	0.074	0.127	0.053
ZNF30_ZNF30.RCADE	0.0003687072632813765	15904	17547	0.191	0.156	-0.035
ZNF880_ZNF880.RCADE	0.00042726175564270635	41898	50837	0.122	0.101	-0.022
MYF5_M09836_1.94d	0.0005595750089993247	104	88	0.183	0.091	-0.092
MITF_M09237_1.94d	0.0006084588456619118	141	142	0.227	0.317	0.09
NR1H2_M06684_1.94d	0.0007183490187434705	127	195	0.118	0.062	-0.057
ZNF180_ZNF180.RCADE	0.0007627948537651018	80634	74015	0.192	0.173	-0.018
ZBTB43_M09305_1.94d	0.0008810700541452601	220	320	0.086	0.156	0.07
ZNF341_M10427_1.94d	0.0009668654997004754	35692	36736	0.187	0.163	-0.024
ZSCAN16_M09411_1.94d	0.0009810199704462183	138	181	0.145	0.088	-0.057
FOXB1_M05711_1.94d	0.0013236859331529234	110	172	0.136	0.076	-0.061
ATF1_M08544_1.94d	0.001336449437125801	290	262	0.345	0.237	-0.108
ZNF681_ZNF681.RCADE	0.001681607262512891	234	228	0.175	0.254	0.079
EHF_M06390_1.94d	0.0021859189294753676	108	96	0.333	0.281	-0.052
ZNF432_ZNF432.RCADE	0.0022958923924812132	59947	65606	0.114	0.098	-0.016
ZNF879_ZNF879.RCADE	0.002384128815837508	1277	4568	0.035	0.092	0.056
TCFL5_M09217_1.94d	0.002436101582338987	231	193	0.212	0.295	0.083
AR_M07575_1.94d	0.0025688074876440443	142	134	0.092	0.157	0.065
HIC1_M08769_1.94d	0.0026308981348774807	179	172	0.112	0.081	-0.03
NFAT5_M08955_1.94d	0.002667886142909737	83	81	0.169	0.062	-0.107
TBX15_M09201_1.94d	0.0027314404655586254	208	210	0.087	0.138	0.052
RFX4_M06052_1.94d	0.0029371308260900267	534	453	0.247	0.157	-0.09
RBAK_M09331_1.94d	0.0029584322566235974	83	163	0.181	0.086	-0.095
ZNF143_M06241_1.94d	0.003223677000482507	243	322	0.239	0.165	-0.074
ZNF285_ZNF285.MEME	0.0032964194163308974	123	147	0.114	0.068	-0.046
VDR_M06221_1.94d	0.0033631395978853656	121	135	0.124	0.074	-0.05
ZNF283_ZNF283.RCADE	0.0034270010317769143	22802	21555	0.205	0.179	-0.026
TBX6_M09211_1.94d	0.00358779419830453	95	129	0.084	0.171	0.086
IRF4_M08843_1.94d	0.003752484449198413	81	86	0.235	0.337	0.103
TBX21_M06165_1.94d	0.0037825236793879507	95	129	0.084	0.171	0.086
ZNF273_M10371_1.94d	0.003985246607103918	175	192	0.086	0.12	0.034
ELK1_M08655_1.94d	0.004213829788518341	189	184	0.439	0.337	-0.102
USF1_M06218_1.94d	0.004405767264218563	269	274	0.39	0.288	-0.102
ZNF528_M10374_1.94d	0.004878738650682881	183	223	0.153	0.103	-0.05
ATF2_M08540_1.94d	0.005327596178280163	305	278	0.338	0.241	-0.097
STAT5A_M04818_1.94d	0.005755001740037087	124	169	0.089	0.124	0.036
ATF2_M08481_1.94d	0.005771281283210998	229	202	0.345	0.252	-0.093
PRDM9_PRDM9.RCADE	0.005866677165024803	32842	32950	0.163	0.143	-0.02
ATF1_M10066_1.94d	0.005868029975335766	272	259	0.353	0.255	-0.098
NFE2_M05934_1.94d	0.005930030047161388	112	147	0.214	0.197	-0.017
ATF2_M08479_1.94d	0.006328350445366541	289	262	0.336	0.24	-0.095
ZNF529_ZNF529.MEME	0.007462780220287804	33983	32253	0.182	0.162	-0.02
FOXC2_M05719_1.94d	0.007513281599287005	120	177	0.133	0.096	-0.037
ZNF175_M10448_1.94d	0.007803500272837436	95	139	0.042	0.108	0.066
NFAT5_M05930_1.94d	0.008586513868634554	237	250	0.156	0.108	-0.048
ZNF383_ZNF383.RCADE	0.0086891998757777	24372	22088	0.191	0.168	-0.023
MAZ_M10356_1.94d	0.008811837348401559	4680	5456	0.137	0.101	-0.036
ZNF445_ZNF445.MEME	0.008995808956836226	106	143	0.142	0.084	-0.058
ZNF778_M10417_1.94d	0.00902583982175687	193	183	0.197	0.153	-0.044
PRDM14_M06945_1.94d	0.009848256009919164	103	139	0.049	0.108	0.059
MAFK_M05885_1.94d	0.009869372707220405	129	151	0.085	0.152	0.067
ATF6_M09435_1.94d	0.010362752275924309	69	75	0.1	0.267	0.167
ZNF611_ZNF611.RCADE	0.011115898137342414	10275	13014	0.205	0.176	-0.029
ZNF174_M09335_1.94d	0.011663930978482166	124	124	0.202	0.153	-0.048
MAFF_M09798_1.94d	0.011933194889060209	166	184	0.133	0.174	0.041
RARA_M10181_1.94d	0.012625154210467044	1719	2313	0.038	0.085	0.047
RORA_M06062_1.94d	0.0130189548605292	84	97	0.155	0.072	-0.083
NR3C2_M05959_1.94d	0.015852696902318258	118	128	0.102	0.156	0.055
ZNF85_M10363_1.94d	0.016220217260665578	161	182	0.093	0.132	0.039
PRDM1_M06024_1.94d	0.016403259213758688	205	317	0.156	0.208	0.052
FOXO6_M05746_1.94d	0.016845343697517376	67	81	0.1	0.012	-0.088
ASCL1_M08476_1.94d	0.01739104044786246	951	1067	0.196	0.141	-0.055
ZNF484_ZNF484.RCADE	0.01829995929501656	6831	6877	0.158	0.128	-0.03
YY1_M10305_1.94d	0.019207599212223144	457	418	0.365	0.289	-0.076
TBX19_M06157_1.94d	0.019756904721909434	80	88	0.138	0.182	0.044
ELK1_M09521_1.94d	0.02085240784839618	263	249	0.437	0.353	-0.084
ELK1_M08659_1.94d	0.02139287177921885	245	227	0.449	0.366	-0.083
ZNF136_ZNF136.RCADE	0.021540156858293844	576	2278	0.016	0.077	0.062
ATF2_M08542_1.94d	0.021559214868374508	198	165	0.303	0.224	-0.079
ERG_M08653_1.94d	0.022329152993748907	174	164	0.437	0.36	-0.077
ELK1_M08656_1.94d	0.022724907288909746	431	401	0.404	0.327	-0.077
ZSCAN5C_M10321_1.94d	0.023028894186198	117	145	0.154	0.131	-0.023
CEBPZ_M06474_1.94d	0.023271878267176412	221	262	0.176	0.233	0.056
FOXD3_M08675_1.94d	0.023527766242866434	148	169	0.095	0.112	0.018
ZNF382_ZNF382.RCADE	0.024207024191319582	246	360	0.126	0.078	-0.048
SOX18_M06097_1.94d	0.024224216099443058	44	107	0.1	0.019	-0.081
YY2_M06231_1.94d	0.02439193000580001	434	442	0.343	0.271	-0.072
ETV6_M05701_1.94d	0.024435053932939405	131	102	0.275	0.324	0.049
EOMES_M05671_1.94d	0.024539640674371727	79	108	0.063	0.148	0.085
FOXO1_M05738_1.94d	0.02545539281964517	71	93	0.07	0.022	-0.049
ZNF550_ZNF550.RCADE	0.025610724544343114	474	2249	0.167	0.122	-0.044
ZNF506_ZNF506.MEME	0.025741215944992037	1193	1205	0.166	0.121	-0.045
ZNF677_M10389_1.94d	0.02599179235263367	197	261	0.086	0.119	0.032
RBPJ_M00862_1.94d	0.026639440568698186	209	210	0.12	0.081	-0.039
ZNF682_M10316_1.94d	0.026866374938216368	869	774	0.198	0.147	-0.051
IRF1_M06920_1.94d	0.027521345654998346	242	348	0.157	0.207	0.05
HSF1_M08813_1.94d	0.02767612627648254	148	157	0.088	0.115	0.027
ZNF597_M09381_1.94d	0.028436849735948184	572	582	0.339	0.273	-0.066
CREB3L4_M10091_1.94d	0.02896385868186887	163	155	0.27	0.226	-0.044
ZNF620_ZNF620.RCADE	0.02898268736593427	183	2095	0.098	0.137	0.039
PAX6_M09045_1.94d	0.0312903853322868	330	371	0.161	0.113	-0.047
KLF1_M08883_1.94d	0.03133783979245181	1153	1004	0.265	0.21	-0.055
ZNF528_ZNF528.RCADE	0.03184725592519615	430	467	0.167	0.118	-0.05
ZNF302_ZNF302.RCADE	0.03196585816230364	175	196	0.109	0.071	-0.037
ETV5_M05699_1.94d	0.0347915383457649	155	132	0.4	0.333	-0.067
ELK4_M05660_1.94d	0.0347915383457649	155	132	0.4	0.333	-0.067
RFX1_M02098_1.94d	0.03519021365942116	433	475	0.145	0.097	-0.049
ATF3_M09744_1.94d	0.03636460781196136	264	233	0.322	0.249	-0.073
JUN_M10271_1.94d	0.03676686967661953	119	105	0.252	0.219	-0.033
EHF_M05647_1.94d	0.037035773066930865	124	111	0.339	0.297	-0.041
ZNF93_ZNF93.RCADE	0.037190475792252695	36397	34266	0.224	0.208	-0.016
ZKSCAN3_M06246_1.94d	0.03903581331170387	104	128	0.067	0.125	0.058
ATF6_M09436_1.94d	0.041182603457166886	235	204	0.302	0.23	-0.072
ELK1_M00977_1.94d	0.04131587668504842	122	123	0.402	0.35	-0.052
ZNF267_ZNF267.RCADE	0.04137048597438686	19984	18146	0.197	0.178	-0.019
ZNF17_ZNF17.RCADE	0.04430812713070726	2166	2126	0.23	0.191	-0.039
XBP1_M06228_1.94d	0.04499324410808407	71	69	0.225	0.1	-0.125
ETV6_M09549_1.94d	0.04535515017287975	236	286	0.216	0.15	-0.066
BHLHE40_M05580_1.94d	0.045387515863333894	585	803	0.043	0.095	0.052
GFI1_M08723_1.94d	0.045785338999125645	241	288	0.116	0.083	-0.033
POU3F2_M09082_1.94d	0.04599453380334308	74	112	0.122	0.054	-0.068
RUNX1_M09108_1.94d	0.047161767219751655	125	239	0.12	0.151	0.031
PURA_M06743_1.94d	0.04891778505661665	14886	14881	0.156	0.136	-0.019
TP53_M06704_1.94d	0.050651694810056054	466	489	0.182	0.133	-0.049
AR_M05564_1.94d	0.05105654247498725	125	170	0.136	0.188	0.052
ZNF736_ZNF736.RCADE	0.05108756505617915	336	2397	0.092	0.131	0.038
ZNF212_ZNF212.MEME	0.05148414771096287	33343	37970	0.053	0.066	0.013
HES5_M05779_1.94d	0.05242308182005916	577	767	0.042	0.093	0.051
ZNF483_ZNF483.RCADE	0.053444292848749894	841	926	0.171	0.13	-0.042
ZNF90_ZNF90.RCADE	0.05367608546411232	909	1234	0.062	0.101	0.04
FOXP1_M08697_1.94d	0.05540209176436966	89	96	0.135	0.073	-0.062
ZNF33B_ZNF33B.RCADE	0.05543554635573697	119	274	0.076	0.113	0.038
TP63_M06417_1.94d	0.055525700708506494	577	598	0.192	0.147	-0.045
RBAK_RBAK.RCADE	0.05582323484365634	4188	3989	0.167	0.138	-0.029
ESRRA_M08637_1.94d	0.057911839344172086	218	278	0.078	0.112	0.034
ZNF248_ZNF248.RCADE	0.05803352799436849	92	607	0.087	0.137	0.05
ZNF317_ZNF317.RCADE	0.05848860894901385	622	2149	0.024	0.074	0.05
ZNF84_ZNF84.RCADE	0.05976619417734453	1497	1751	0.147	0.113	-0.034
ZNF816_ZNF816.RCADE	0.06009254379540598	2594	2967	0.161	0.13	-0.031
TGIF1_M06208_1.94d	0.06178257887335505	131	182	0.107	0.055	-0.052
HELT_M08761_1.94d	0.06198726960067839	549	742	0.042	0.092	0.05
ZNF250_M09341_1.94d	0.06202330928414317	403	434	0.174	0.129	-0.045
SNAI2_M09147_1.94d	0.06295557676744172	99	136	0.101	0.147	0.046
ATF3_M08483_1.94d	0.06384647969510564	210	178	0.295	0.23	-0.065
ZNF787_M10060_1.94d	0.06409090650122555	2292	2686	0.062	0.091	0.029
ASCL1_M08474_1.94d	0.06413178457336047	805	873	0.193	0.145	-0.047
ZNF16_M10342_1.94d	0.06847744474641157	434	535	0.138	0.099	-0.039
STAT2_M05474_1.94d	0.06945078824656822	247	343	0.194	0.155	-0.04
ZNF282_M09351_1.94d	0.07248451272963857	413	467	0.14	0.099	-0.042
ZNF121_M10357_1.94d	0.07256724022688939	17006	19546	0.096	0.11	0.014
ZBTB4_M06841_1.94d	0.07307546007372923	279	241	0.19	0.149	-0.041
STAT3_M05480_1.94d	0.07437208807828681	420	524	0.205	0.16	-0.044
ARX_M05566_1.94d	0.0758302081771022	57	96	0.1	0.031	-0.069
ZNF132_ZNF132.RCADE	0.07593573508543962	8332	10419	0.108	0.09	-0.018
HES1_M08753_1.94d	0.07598069835838733	918	1194	0.064	0.103	0.039
NFIA_M08959_1.94d	0.07654225399237526	829	935	0.216	0.172	-0.044
TEAD3_M06181_1.94d	0.07682630090550426	121	143	0.182	0.154	-0.028
GRHL2_M06916_1.94d	0.07853618900193926	144	380	0.194	0.242	0.048
ZNF554_M10386_1.94d	0.07964812169600152	2283	2300	0.175	0.145	-0.03
ZIM2_ZIM2.MEME	0.08038419802739637	8453	7986	0.188	0.166	-0.022
ZNF566_ZNF566.RCADE	0.08157909155523435	9106	8478	0.206	0.184	-0.022
STAT6_M06798_1.94d	0.08192021405799242	191	217	0.12	0.097	-0.024
TCF4_M06176_1.94d	0.08358778110332664	337	322	0.246	0.199	-0.048
POU1F1_M05999_1.94d	0.08459439967384087	87	137	0.092	0.044	-0.048
HES7_M05781_1.94d	0.08501297428741576	593	795	0.057	0.102	0.045
ZNF81_ZNF81.RCADE	0.08685474269707118	134	168	0.097	0.113	0.016
ZNF584_ZNF584.RCADE	0.08819127680550494	111	170	0.09	0.065	-0.025
ZNF44_ZNF44.RCADE	0.08831078268827605	12591	11080	0.204	0.185	-0.019
ARGFX_M09430_1.94d	0.08916148419987714	53	93	0.1	0.032	-0.068
POU3F3_M06012_1.94d	0.08939989407451619	42	75	0.1	0.027	-0.073
BACH1_M06885_1.94d	0.08969052528884693	382	397	0.332	0.28	-0.053
SPIC_M06140_1.94d	0.08991310922960964	288	2237	0.094	0.127	0.033
ZNF543_M10366_1.94d	0.0912754497211456	3389	3775	0.161	0.136	-0.026
ZNF782_ZNF782.RCADE	0.09134289429167411	224	314	0.125	0.096	-0.029
ZNF705G_ZNF705G.MEME	0.09143383100500309	74	117	0.054	0.103	0.049
TP63_M06215_1.94d	0.09589251404794995	72	79	0.208	0.152	-0.056
ATOH7_M09817_1.94d	0.09766279027114498	166	165	0.187	0.145	-0.041
ZSCAN10_M00592_1.94d	0.09852228737555462	236	276	0.191	0.156	-0.035
MYCL_M07013_1.94d	0.0998626549122024	273	325	0.231	0.188	-0.043
MYCL_M08941_1.94d	0.10018593818197595	220	251	0.123	0.155	0.033
ZNF79_ZNF79.RCADE	0.10175670649297786	166	256	0.054	0.086	0.032
ZNF141_ZNF141.RCADE	0.10299412970735329	5645	6040	0.207	0.184	-0.023
ZNF274_ZNF274.RCADE	0.10302604983472774	89	158	0.112	0.07	-0.043
OSR2_M09027_1.94d	0.10573248863745777	95	172	0.116	0.076	-0.04
ATF4_M08489_1.94d	0.10608789648561222	91	96	0.253	0.292	0.039
GLIS1_M08729_1.94d	0.10821952449942533	1628	1989	0.119	0.088	-0.03
NR6A1_M09009_1.94d	0.1093264613091872	261	284	0.096	0.127	0.031
ZFP14_M10309_1.94d	0.10977879994970113	700	769	0.177	0.143	-0.034
ZNF563_M10403_1.94d	0.10994870721598417	1822	1877	0.211	0.178	-0.032
ZNF582_M10418_1.94d	0.11037193987222998	1076	1062	0.19	0.155	-0.034
ZNF548_ZNF548.RCADE	0.11118487694108195	18229	16906	0.205	0.189	-0.016
ZSCAN31_M09357_1.94d	0.11147463694926732	138	157	0.145	0.121	-0.024
NFKB1_M05943_1.94d	0.1119287797970451	442	529	0.176	0.132	-0.044
AR_M09001_1.94d	0.11323570905790308	59	75	0.1	0.2	0.1
ZNF627_ZNF627.RCADE	0.11507704688527041	78	119	0.09	0.034	-0.056
ZNF534_ZNF534.RCADE	0.11598816819809762	1722	1515	0.182	0.15	-0.032
FOXA1_M09574_1.94d	0.1161212761484629	209	254	0.144	0.106	-0.037
SP1_M09177_1.94d	0.11678374222105202	3362	2990	0.269	0.239	-0.03
ZNF594_M10414_1.94d	0.1176567868175105	1187	1103	0.19	0.155	-0.035
STAT5A_M06792_1.94d	0.11848517830928064	115	207	0.104	0.072	-0.032
NR4A2_M05962_1.94d	0.11863405111033604	62	83	0.1	0.036	-0.064
ZNF274_M09345_1.94d	0.11918828561435078	81	115	0.123	0.07	-0.054
HELT_M08763_1.94d	0.12104695532979388	570	778	0.051	0.091	0.04
HELT_M08767_1.94d	0.12112982378305595	570	778	0.051	0.091	0.04
TBX20_M06158_1.94d	0.12118248077623511	145	186	0.076	0.102	0.026
TCF7L1_M06178_1.94d	0.12297907220573949	163	205	0.098	0.122	0.024
KLF14_M05867_1.94d	0.12298710787911891	1880	1607	0.255	0.22	-0.035
TFE3_M06205_1.94d	0.12335818620512265	60	71	0.1	0.197	0.097
ELF5_M05654_1.94d	0.12538669134641883	155	144	0.342	0.299	-0.043
ZNF571_ZNF571.RCADE	0.12604180883952742	43102	45683	0.134	0.143	0.009
FOXN2_M08691_1.94d	0.12625883525174855	631	515	0.323	0.276	-0.048
KLF10_M08865_1.94d	0.12647050974992874	14757	14059	0.183	0.167	-0.016
ZNF254_ZNF254.RCADE	0.12659366010662237	445	499	0.153	0.118	-0.035
ZKSCAN7_M10313_1.94d	0.12699323331557144	108	142	0.139	0.113	-0.026
ZNF479_ZNF479.RCADE	0.12763781913466246	842	858	0.157	0.125	-0.032
ZNF439_ZNF439.MEME	0.13109383093993415	571	672	0.149	0.116	-0.033
ZFP30_M10310_1.94d	0.132058669181908	340	370	0.141	0.108	-0.033
ZNF616_ZNF616.RCADE	0.13266775477164347	598	574	0.189	0.152	-0.037
NFYC_M06674_1.94d	0.1329485302392242	522	501	0.228	0.271	0.043
KLF15_M08874_1.94d	0.13330172161759193	8413	7790	0.18	0.16	-0.019
ZNF101_ZNF101.RCADE	0.13441288274215138	966	952	0.156	0.125	-0.031
ARNT_M00226_1.94d	0.1350799210639026	67	74	0.1	0.189	0.089
ZNF524_M09377_1.94d	0.13547534096741973	300	264	0.193	0.231	0.038
ZNF737_ZNF737.MEME	0.13656694817418438	123	133	0.211	0.18	-0.031
NFIA_M08961_1.94d	0.1366074325402605	489	646	0.194	0.155	-0.039
TFEB_M06206_1.94d	0.13849785472021567	163	149	0.411	0.356	-0.055
MTF1_M05917_1.94d	0.1397116129594539	97	109	0.144	0.183	0.039
SOX15_M06094_1.94d	0.14024656172126385	45	123	0.1	0.041	-0.059
CDX1_M08520_1.94d	0.14220018333394097	51	81	0.1	0.037	-0.063
ZNF777_M10317_1.94d	0.1425050506574471	79	90	0.215	0.156	-0.06
ZNF565_ZNF565.RCADE	0.14255063321751973	192	282	0.135	0.106	-0.029
ELK1_M10260_1.94d	0.14260980423005035	226	210	0.394	0.343	-0.051
ZBTB6_M06843_1.94d	0.1436433558033533	242	314	0.157	0.131	-0.026
CTCF_M05451_1.94d	0.14468093612489819	3800	3286	0.219	0.193	-0.026
SCRT2_M06080_1.94d	0.14561548156563406	105	159	0.114	0.138	0.024
MECOM_M06525_1.94d	0.14808207672619575	77	143	0.078	0.035	-0.043
ZNF787_M10059_1.94d	0.14875817301477576	287	344	0.125	0.09	-0.035
ZIC1_M09327_1.94d	0.14934339133855612	2758	2349	0.203	0.176	-0.028
HES5_M08757_1.94d	0.1496038043363313	957	1231	0.077	0.108	0.031
ZIM3_ZIM3.RCADE	0.14981890232307987	172	252	0.093	0.111	0.018
ZBTB7B_M06236_1.94d	0.14996090660912914	110	85	0.218	0.259	0.041
ONECUT3_M05972_1.94d	0.15189887504669602	89	206	0.034	0.073	0.039
TBX5_M06174_1.94d	0.15341614606387294	923	1372	0.051	0.084	0.033
ZFP28_M10402_1.94d	0.15696560225866565	856	1182	0.098	0.069	-0.029
TLX1_M06827_1.94d	0.15711685656576857	488	561	0.178	0.144	-0.034
ZFP69B_ZFP69B.RCADE	0.1578504382876087	1051	1264	0.147	0.119	-0.027
ZNF468_ZNF468.RCADE	0.15828511621374275	6065	5898	0.15	0.131	-0.019
ZBTB7A_M09309_1.94d	0.1584748637346194	182	136	0.214	0.243	0.028
ZBTB33_M06968_1.94d	0.1593057786327159	251	213	0.394	0.343	-0.052
REL_M02665_1.94d	0.15978560243197304	280	332	0.15	0.12	-0.03
SOX2_M06107_1.94d	0.1598089849159765	44	80	0.1	0.037	-0.062
KLF10_M08868_1.94d	0.16001633692662975	4877	4310	0.225	0.202	-0.023
ZNF394_M10376_1.94d	0.16102299826593236	6074	5439	0.168	0.149	-0.019
ZNF25_ZNF25.MEME	0.16164196233173078	192	303	0.052	0.076	0.024
ZNF214_M10443_1.94d	0.16318409506307763	84	120	0.131	0.092	-0.039
NFYB_M03040_1.94d	0.163713639428405	500	797	0.196	0.161	-0.035
ZNF558_ZNF558.RCADE	0.16392848300102913	685	1196	0.048	0.079	0.03
HAND1_M08969_1.94d	0.16642386263812603	1301	1142	0.216	0.185	-0.031
ZNF626_ZNF626.RCADE	0.16761054196747094	662	672	0.19	0.159	-0.031
ZNF490_M10444_1.94d	0.16835578772881232	307	378	0.107	0.138	0.03
ZNF442_ZNF442.RCADE	0.17077412365178501	263	383	0.122	0.097	-0.025
ZBTB26_M09298_1.94d	0.17313102805040204	120	152	0.075	0.059	-0.016
ZNF350_M10429_1.94d	0.17318778307897187	190	232	0.153	0.125	-0.028
ZNF774_M10380_1.94d	0.17380767843595246	20706	23870	0.101	0.111	0.01
REST_M02696_1.94d	0.1760229974752604	794	936	0.16	0.131	-0.029
ZNF223_ZNF223.MEME	0.17618674628443298	923	975	0.171	0.139	-0.032
ZNF675_M10406_1.94d	0.1765897311422594	351	410	0.111	0.08	-0.031
NR1D1_M08989_1.94d	0.1767253780055419	154	189	0.149	0.127	-0.022
TFAP2C_M06195_1.94d	0.17736799950754456	946	933	0.191	0.159	-0.033
ZNF184_ZNF184.RCADE	0.17814633378928701	271	310	0.177	0.148	-0.029
TGIF1_M09245_1.94d	0.1800690931051666	130	182	0.092	0.055	-0.037
ZNF416_M07145_1.94d	0.18112121186369978	243	332	0.111	0.084	-0.027
ZNF525_ZNF525.RCADE	0.18294315082803392	53	105	0.1	0.181	0.081
ZNF619_ZNF619.MEME	0.1848513831324159	2658	2556	0.185	0.162	-0.024
POU3F2_M10279_1.94d	0.1855773798975362	68	121	0.1	0.05	-0.05
POU4F1_M09918_1.94d	0.1861405622795218	50	74	0.1	0.041	-0.059
TBX2_M09209_1.94d	0.1865906426953432	197	232	0.096	0.116	0.02
ZNF12_ZNF12.RCADE	0.18672696371531328	3123	2737	0.217	0.193	-0.024
ZNF8_ZNF8.RCADE	0.18725737805646248	98	150	0.031	0.06	0.029
ETS1_M05692_1.94d	0.1877545718644369	163	179	0.215	0.179	-0.036
TFDP1_M06816_1.94d	0.18914214983103905	129	108	0.171	0.148	-0.022
BATF3_M08502_1.94d	0.19085762523264072	215	173	0.274	0.231	-0.043
ATOH1_M09441_1.94d	0.1920221332379627	111	110	0.09	0.055	-0.036
FOXI1_M08681_1.94d	0.1929514309943654	92	106	0.076	0.038	-0.038
GLIS1_M05765_1.94d	0.19393881740560148	190	155	0.137	0.155	0.018
MGA_M05904_1.94d	0.19422628118108642	56	89	0.1	0.045	-0.055
ESRRB_M05685_1.94d	0.19507841900632628	96	120	0.042	0.075	0.033
ZNF860_ZNF860.RCADE	0.19514343650036092	2833	2698	0.176	0.154	-0.022
LCOR_M02074_1.94d	0.19569713680155776	73	86	0.096	0.035	-0.061
FOXA1_M08671_1.94d	0.19575582586221152	154	186	0.13	0.102	-0.028
HES1_M08751_1.94d	0.19657788039271307	1038	1313	0.087	0.113	0.027
ESR1_M08629_1.94d	0.19662211407626373	231	301	0.126	0.09	-0.036
MEIS1_M09076_1.94d	0.19670270086468178	151	194	0.093	0.052	-0.041
TBX1_M02208_1.94d	0.19951516521742707	251	286	0.04	0.07	0.03
ZNF300_ZNF300.MEME	0.2045956890920344	4702	5456	0.134	0.117	-0.017
ZNF555_ZNF555.MEME	0.20520918862026327	2417	3110	0.235	0.211	-0.024
KLF11_M08872_1.94d	0.2052141426790749	5303	4584	0.222	0.202	-0.02
KLF1_M08867_1.94d	0.2056531531414333	862	820	0.238	0.205	-0.033
SREBF1_M09970_1.94d	0.20641289390485973	176	162	0.392	0.346	-0.046
ZNF778_ZNF778.RCADE	0.20862791197089858	420	478	0.155	0.126	-0.029
ZNF304_ZNF304.RCADE	0.21054325906609306	35494	31799	0.206	0.196	-0.01
NRF1_M05963_1.94d	0.21102613420194472	1540	1271	0.369	0.336	-0.033
ZFX_M06848_1.94d	0.21182186883093912	11267	10042	0.223	0.208	-0.015
TGIF1_M09253_1.94d	0.21337316325579392	137	164	0.08	0.043	-0.038
ZSCAN22_M10335_1.94d	0.21517344273074146	7030	6146	0.184	0.167	-0.017
ZNF785_ZNF785.MEME	0.21563279108879396	21374	27301	0.053	0.043	-0.01
HKR1_HKR1.RCADE	0.21805626252809196	12332	11339	0.177	0.164	-0.013
ZFP14_ZFP14.RCADE	0.2180659394916582	2286	2458	0.146	0.127	-0.02
ATF7_M08490_1.94d	0.2204637168071415	175	142	0.28	0.239	-0.041
ZNF133_ZNF133.RCADE	0.22212530574997968	95	136	0.053	0.088	0.036
ZNF713_M06251_1.94d	0.22304463094259364	106	143	0.085	0.112	0.027
TLX1_M06826_1.94d	0.22758642978000299	227	292	0.15	0.123	-0.026
ZNF543_ZNF543.RCADE	0.22771354120393295	7898	6826	0.209	0.192	-0.016
ZNF182_ZNF182.RCADE	0.2288447339786175	1903	2374	0.051	0.072	0.021
ZNF467_M10385_1.94d	0.22895394909983513	9671	12637	0.157	0.144	-0.013
ZBTB7A_M06235_1.94d	0.2297619015117015	261	226	0.238	0.27	0.032
IRF9_M05855_1.94d	0.23129769820157986	89	116	0.202	0.233	0.031
ETV6_M09550_1.94d	0.23165657738588064	120	109	0.4	0.367	-0.033
TFAP2B_M10001_1.94d	0.23181038850895108	735	642	0.222	0.188	-0.033
ZNF143_M09397_1.94d	0.235173216260956	666	668	0.258	0.226	-0.032
ZNF74_ZNF74.MEME	0.235195460537183	249	439	0.084	0.055	-0.03
ZKSCAN1_M10311_1.94d	0.23562548408398432	80	95	0.087	0.126	0.039
ATOH1_M09557_1.94d	0.23571095154080657	570	934	0.151	0.181	0.03
TFAP2B_M06446_1.94d	0.23711004890933118	6436	6380	0.151	0.166	0.015
NFIB_M05937_1.94d	0.23716808142139323	286	429	0.178	0.147	-0.031
TFCP2_M09261_1.94d	0.2388945571420963	240	234	0.25	0.214	-0.036
ZNF764_ZNF764.MEME	0.24102131703232343	294	311	0.126	0.103	-0.023
ZNF454_M10047_1.94d	0.2426328532173786	1147	917	0.233	0.263	0.03
SP4_M06130_1.94d	0.24441818713834995	3501	3067	0.266	0.244	-0.022
ZNF570_ZNF570.RCADE	0.24522433650490738	265	405	0.072	0.044	-0.027
ZNF189_ZNF189.RCADE	0.24599441612669992	1325	1276	0.176	0.152	-0.024
USF1_M09265_1.94d	0.24643657066389535	335	318	0.275	0.242	-0.032
ZNF480_ZNF480.RCADE	0.2476088210666052	295	361	0.105	0.08	-0.025
USF1_M09267_1.94d	0.2478101578914852	335	318	0.275	0.242	-0.032
TBX4_M06172_1.94d	0.2482489560903084	1185	1628	0.03	0.056	0.026
ZNF740_M09391_1.94d	0.25163654482221376	4149	4957	0.1	0.083	-0.017
ZFP2_M07132_1.94d	0.2540222485625864	269	405	0.171	0.146	-0.025
GLI4_M10337_1.94d	0.2547330407250513	440	454	0.098	0.123	0.026
ZNF37A_M10345_1.94d	0.25494854348416673	1779	2678	0.112	0.093	-0.019
TGIF1_M09251_1.94d	0.2550138412373941	150	199	0.1	0.065	-0.035
ZNF675_ZNF675.RCADE	0.2551125975102414	1848	1818	0.163	0.141	-0.022
ATOH7_M09989_1.94d	0.25974375963058083	188	243	0.112	0.136	0.024
SP1_M09181_1.94d	0.26006223914083715	4776	4237	0.237	0.219	-0.019
ZNF530_ZNF530.RCADE	0.26129063209570813	4740	4807	0.173	0.156	-0.016
ZNF71_M10438_1.94d	0.2635091901469391	4807	5243	0.13	0.116	-0.015
ZNF329_M10387_1.94d	0.26351513171508045	1386	1502	0.195	0.172	-0.023
ZNF614_ZNF614.MEME	0.2648065182400161	268	355	0.116	0.093	-0.023
ZNF263_M09343_1.94d	0.26601112605583843	318	308	0.179	0.153	-0.027
SP1_M07528_1.94d	0.2660685853913203	2042	2282	0.14	0.158	0.018
ESRRA_M08639_1.94d	0.26618252265470177	600	653	0.08	0.104	0.024
NKX2-1_M01425_1.94d	0.2664271391013241	91	110	0.143	0.173	0.03
NFIA_M05935_1.94d	0.2667952282040622	276	419	0.188	0.158	-0.031
NKX2-1_M01445_1.94d	0.2675631137788268	91	110	0.143	0.173	0.03
ZNF354A_ZNF354A.RCADE	0.2744832656766688	234	1603	0.026	0.056	0.031
ZNF567_ZNF567.RCADE	0.27462524013737577	496	638	0.062	0.088	0.025
ZSCAN4_M09417_1.94d	0.2750829998832327	264	286	0.121	0.098	-0.023
ZNF322_M10383_1.94d	0.2753387402754647	3832	3534	0.188	0.17	-0.018
KLF10_M08863_1.94d	0.27549288453106635	8903	8078	0.18	0.167	-0.014
KLF15_M08876_1.94d	0.2755624164552999	6506	5956	0.198	0.183	-0.016
ZNF189_M10331_1.94d	0.2758434071280794	1525	1564	0.174	0.153	-0.022
GFI1_M08721_1.94d	0.28049395215711315	260	324	0.104	0.083	-0.021
E2F7_M08596_1.94d	0.28136673243096066	99	103	0.131	0.107	-0.025
ZNF140_M10354_1.94d	0.2838792935032691	1394	1297	0.189	0.166	-0.023
ZNF18_ZNF18.MEME	0.2864923156632666	650	906	0.122	0.145	0.023
FOXD1_M09582_1.94d	0.2886237338422386	89	101	0.079	0.109	0.03
ZNF765_ZNF765.RCADE	0.292090412678211	7044	6593	0.204	0.19	-0.014
NR1I2_M08993_1.94d	0.2928242561669506	163	160	0.16	0.169	0.009
PAX2_M05978_1.94d	0.29362089836983163	133	281	0.271	0.246	-0.025
ZNF419_ZNF419.RCADE	0.29365498023242387	851	960	0.142	0.121	-0.021
HSF2_M08819_1.94d	0.2940047514325297	173	216	0.081	0.097	0.016
ZIK1_ZIK1.RCADE	0.2965891730307255	335	863	0.101	0.124	0.022
PPARA_M09922_1.94d	0.2982710475883277	182	197	0.11	0.137	0.027
MEIS1_M09078_1.94d	0.2997027315381512	148	202	0.081	0.05	-0.032
AR_M05563_1.94d	0.3001284377845629	97	132	0.134	0.152	0.017
ZNF224_ZNF224.RCADE	0.3017415839697488	2257	2999	0.038	0.056	0.018
NR4A1_M06696_1.94d	0.3018135993262985	155	205	0.123	0.132	0.009
SNAI1_M09139_1.94d	0.3022138732265427	374	384	0.158	0.133	-0.025
ZNF692_M07147_1.94d	0.3032192289856259	1486	1449	0.184	0.163	-0.021
ATF6_M10064_1.94d	0.30345370346243417	71	80	0.183	0.225	0.042
YY1_M09317_1.94d	0.3040688498326717	417	425	0.309	0.278	-0.032
NFKB2_M08965_1.94d	0.3071786428528477	348	371	0.158	0.135	-0.023
ZNF682_ZNF682.RCADE	0.30809727330453796	9826	8523	0.205	0.192	-0.013
ZNF35_M07124_1.94d	0.3102860177406257	179	345	0.022	0.043	0.021
NR1D1_M08991_1.94d	0.31166310492369453	113	153	0.115	0.092	-0.024
SP8_M06131_1.94d	0.31452170972213134	3191	3022	0.211	0.193	-0.018
POU2F2_M06003_1.94d	0.31498195178810295	108	134	0.037	0.052	0.015
NFKB1_M10276_1.94d	0.3157631497821495	755	891	0.163	0.14	-0.023
ZNF444_M09371_1.94d	0.31679443791385387	12241	14890	0.147	0.137	-0.01
GLI2_M05763_1.94d	0.31811553592868524	424	393	0.142	0.12	-0.022
ZNF34_M10393_1.94d	0.31828455569127845	577	726	0.127	0.106	-0.02
ETV6_M05700_1.94d	0.3205982247144178	399	396	0.363	0.331	-0.033
NFKB2_M05944_1.94d	0.3215047136982071	476	659	0.179	0.152	-0.027
ZNF792_ZNF792.MEME	0.32278344028829753	23615	20119	0.221	0.212	-0.009
THRA_M06211_1.94d	0.3239908378627382	163	192	0.08	0.104	0.024
ZNF213_M10324_1.94d	0.3242977413338328	1440	1297	0.215	0.193	-0.023
ZNF669_ZNF669.RCADE	0.3246608249783932	301	271	0.186	0.214	0.028
ZFP42_M10416_1.94d	0.3254693771965369	527	576	0.264	0.236	-0.028
MEF2A_M05890_1.94d	0.3263803833400879	77	119	0.104	0.076	-0.028
ZNF621_M07151_1.94d	0.32647348460130665	1102	1157	0.132	0.151	0.02
POU2F1_M06001_1.94d	0.3269305129890808	107	143	0.037	0.056	0.019
ZNF527_ZNF527.RCADE	0.3308637961602119	2584	2602	0.163	0.147	-0.017
SNAI2_M09145_1.94d	0.33692951817360417	119	169	0.067	0.083	0.016
ZNF354B_ZNF354B.RCADE	0.3373555402163726	211	1418	0.024	0.051	0.027
ZNF596_M10405_1.94d	0.33798900118074937	6793	7152	0.1	0.111	0.011
ZNF580_M10051_1.94d	0.3384614890350709	1262	1426	0.116	0.097	-0.018
ZNF345_M09361_1.94d	0.3409279165747172	89	96	0.18	0.146	-0.034
NR3C1_M05958_1.94d	0.3422950975457142	114	127	0.114	0.134	0.02
MAFF_M09793_1.94d	0.3429046276670451	226	259	0.128	0.158	0.03
ZNF19_ZNF19.RCADE	0.34589149009345876	962	889	0.17	0.15	-0.021
POU4F2_M06017_1.94d	0.3459619402646238	66	85	0.1	0.059	-0.041
ZBTB18_M06244_1.94d	0.3476185362875427	213	281	0.061	0.078	0.017
CDX1_M08523_1.94d	0.34765297968334097	59	86	0.1	0.058	-0.042
PRDM4_M06025_1.94d	0.3493784944418381	196	240	0.097	0.075	-0.022
ZNF337_ZNF337.RCADE	0.350052398926638	70	141	0.1	0.064	-0.036
DMRT3_M08575_1.94d	0.350160754528941	55	190	0.1	0.063	-0.037
XPA_M09278_1.94d	0.35033336180587504	946	1671	0.091	0.113	0.022
ZNF281_M10446_1.94d	0.35104707260307766	12763	13681	0.17	0.16	-0.01
ETS1_M08647_1.94d	0.362210092067606	161	188	0.242	0.213	-0.029
TOPORS_M04321_1.94d	0.3647997578444957	810	1033	0.052	0.072	0.02
ZNF669_M10411_1.94d	0.36569765420896916	600	556	0.202	0.178	-0.024
ZNF610_ZNF610.RCADE	0.36801380459743804	879	708	0.217	0.194	-0.024
ZNF610_M10398_1.94d	0.36809409526220604	879	708	0.217	0.194	-0.024
ZSCAN5A_M09419_1.94d	0.3687088439052001	793	1024	0.115	0.097	-0.018
MECP2_M01775_1.94d	0.3728761836975306	194	167	0.206	0.186	-0.021
ZNF331_M10437_1.94d	0.37761091377980827	2062	2072	0.177	0.161	-0.016
FOS_M08665_1.94d	0.38105914940405516	181	147	0.282	0.252	-0.03
PBX3_M06715_1.94d	0.3817275814788127	389	412	0.229	0.204	-0.025
ZNF417_ZNF417.RCADE	0.38185782897529696	968	919	0.195	0.217	0.021
ZNF891_ZNF891.RCADE	0.3867659918623043	3049	2775	0.196	0.181	-0.015
ZNF98_M10322_1.94d	0.3869283605008782	2389	3170	0.06	0.074	0.014
MEIS1_M06401_1.94d	0.3911685113593034	141	187	0.121	0.107	-0.014
KLF1_M00616_1.94d	0.39173280054290804	5941	5064	0.262	0.249	-0.014
MITF_M09241_1.94d	0.3931139392742724	247	245	0.308	0.282	-0.026
ZNF552_ZNF552.MEME	0.39404152219447064	164	151	0.207	0.219	0.011
HAND1_M08971_1.94d	0.3969000670074312	1024	900	0.213	0.192	-0.021
KLF1_M08884_1.94d	0.3969631369739528	2739	2974	0.118	0.131	0.013
MITF_M00255_1.94d	0.4009455423223668	221	224	0.321	0.295	-0.027
SP2_M10360_1.94d	0.4014257806411393	8410	7151	0.223	0.211	-0.011
ZNF114_ZNF114.MEME	0.4021830237524585	526	439	0.243	0.221	-0.022
MYC_M06652_1.94d	0.40244556946923793	244	302	0.184	0.205	0.021
ZNF680_ZNF680.RCADE	0.40859307761655206	484	536	0.107	0.125	0.018
ESRRA_M08633_1.94d	0.4092176913235207	580	646	0.079	0.098	0.018
CLOCK_M08534_1.94d	0.40978931904909577	197	210	0.142	0.157	0.015
GLI1_M08727_1.94d	0.4104149351687547	521	470	0.152	0.134	-0.018
ZNF582_ZNF582.RCADE	0.4111441691704246	667	819	0.205	0.226	0.02
NR4A1_M09892_1.94d	0.41747673948812725	97	143	0.144	0.126	-0.018
SP1_M09183_1.94d	0.41795194964564497	4836	4321	0.219	0.206	-0.013
ZFP3_M10419_1.94d	0.41975465749442564	263	319	0.11	0.094	-0.016
NR5A1_M10142_1.94d	0.42058117878026957	230	282	0.091	0.106	0.015
E2F7_M05637_1.94d	0.4211743319162883	72	92	0.056	0.087	0.031
ZBTB48_M10336_1.94d	0.42332922351606284	140	127	0.129	0.142	0.013
FEZF1_M10319_1.94d	0.4248183703707181	386	539	0.114	0.132	0.018
FEZF1_M07239_1.94d	0.42482851025432855	96	135	0.104	0.081	-0.023
PLAGL1_M06723_1.94d	0.4248420640524082	894	859	0.136	0.119	-0.018
PLAG1_M02715_1.94d	0.4254430358703609	1822	1756	0.11	0.124	0.014
ZNF148_M09349_1.94d	0.4265522934880043	7540	9496	0.164	0.154	-0.01
MBNL2_M08908_1.94d	0.427742724779551	312	283	0.212	0.233	0.022
E2F6_M03012_1.94d	0.4295835387935244	1964	1741	0.203	0.187	-0.016
ZNF805_ZNF805.RCADE	0.4337068963238392	694	861	0.125	0.109	-0.016
RBPJL_M07039_1.94d	0.43662435196793703	85	70	0.141	0.1	-0.041
FIGLA_M05705_1.94d	0.4384288525743808	94	119	0.074	0.05	-0.024
CTCF_M10351_1.94d	0.4396634661042236	4972	4314	0.213	0.201	-0.012
PAX5_M05982_1.94d	0.441068237890893	144	298	0.264	0.245	-0.019
ZBTB7C_M06237_1.94d	0.4413862002165245	241	208	0.207	0.226	0.018
FOXQ1_M08701_1.94d	0.4438322755041326	58	78	0.1	0.064	-0.036
SP3_M06129_1.94d	0.4484428518968674	4629	4136	0.212	0.2	-0.012
NKX2-1_M08977_1.94d	0.44853811383594966	81	88	0.062	0.091	0.029
ARNTL_M05565_1.94d	0.44989092869875547	234	208	0.359	0.332	-0.027
BHLHE41_M05584_1.94d	0.44989092869875547	234	208	0.359	0.332	-0.027
BHLHE40_M08516_1.94d	0.44989092869875547	234	208	0.359	0.332	-0.027
ZNF135_M10312_1.94d	0.45016192032948277	742	1562	0.191	0.212	0.021
SCRT1_M09116_1.94d	0.4512700941963754	91	137	0.143	0.161	0.018
SCRT1_M09114_1.94d	0.4522543932212031	91	137	0.143	0.161	0.018
ZNF354A_M10328_1.94d	0.4522755090823718	232	1536	0.034	0.055	0.021
ZNF317_M10421_1.94d	0.4626340678693348	124	156	0.113	0.103	-0.01
BPTF_M04009_1.94d	0.4629521917492556	197	225	0.066	0.053	-0.013
BORCS8-MEF2B_M06400_1.94d	0.465522440826286	166	246	0.054	0.065	0.011
ZNF75A_M06254_1.94d	0.4656048600823951	248	334	0.117	0.102	-0.015
MLX_M08929_1.94d	0.46589904323091025	237	238	0.215	0.235	0.02
PRDM4_M09085_1.94d	0.46814335883324043	221	204	0.158	0.147	-0.011
FOS_M08663_1.94d	0.4688839774240222	181	148	0.282	0.257	-0.025
ZNF418_M10408_1.94d	0.4706316589729098	225	317	0.093	0.107	0.014
ATF7_M05568_1.94d	0.47521412172450883	99	97	0.242	0.258	0.015
ZNF791_ZNF791.MEME	0.48067665397387005	399	443	0.125	0.111	-0.015
TFAP2B_M10002_1.94d	0.4819614739902478	1286	1277	0.19	0.175	-0.015
ZBTB34_M09303_1.94d	0.48272205151569836	175	177	0.189	0.203	0.015
KMT2A_M00878_1.94d	0.48339704371498693	352	299	0.199	0.181	-0.018
KLF1_M08886_1.94d	0.48366943011905106	1287	1107	0.214	0.198	-0.017
GLIS3_M05767_1.94d	0.48380607203991355	198	205	0.131	0.122	-0.009
ZNF692_M10425_1.94d	0.48623150377838165	1698	1675	0.18	0.166	-0.014
ATF3_M08485_1.94d	0.4879471452200459	183	159	0.257	0.233	-0.024
ZSCAN9_M09421_1.94d	0.48865766711092284	67	100	0.1	0.07	-0.03
ZNF219_M06854_1.94d	0.48889243065988774	3318	3664	0.098	0.108	0.01
ZNF513_M10396_1.94d	0.4889850758442348	1666	2213	0.065	0.052	-0.013
ZNF436_M10428_1.94d	0.4894524510144064	1368	1516	0.147	0.134	-0.013
POU3F2_M06009_1.94d	0.49257347765069714	71	123	0.056	0.033	-0.024
SOX8_M06116_1.94d	0.4944741019076081	38	92	0.1	0.065	-0.035
E2F1_M09494_1.94d	0.49475243486844356	76	71	0.053	0.085	0.032
STAT2_M06795_1.94d	0.49491034160518055	361	493	0.158	0.142	-0.016
ZNF3_ZNF3.RCADE	0.49497558489229665	774	912	0.059	0.043	-0.017
ZNF320_M10320_1.94d	0.4949891221415048	9076	8164	0.171	0.163	-0.008
ZNF76_M10350_1.94d	0.49735665553748853	2640	2657	0.238	0.225	-0.013
ZNF320_ZNF320.RCADE	0.49915729945830867	7821	7071	0.168	0.16	-0.009
BCL11A_M05292_1.94d	0.5025331380629848	494	653	0.148	0.133	-0.015
STAT5A_M06793_1.94d	0.5026497656581019	139	209	0.094	0.105	0.012
ZNF157_ZNF157.RCADE	0.5026524091671962	548	624	0.133	0.119	-0.015
MYNN_M10435_1.94d	0.5046992435542542	129	169	0.054	0.065	0.011
NR5A1_M09007_1.94d	0.5071159858624791	704	751	0.091	0.105	0.014
STAT4_M06797_1.94d	0.5092422884135777	254	332	0.122	0.108	-0.014
DDIT3_M06487_1.94d	0.5134652303814122	99	119	0.131	0.118	-0.014
ZFP69_ZFP69.RCADE	0.5178074202396594	236	307	0.097	0.085	-0.013
ZNF587_ZNF587.RCADE	0.5260296277024906	1105	1203	0.207	0.222	0.015
POU3F1_M06006_1.94d	0.5362062524710545	74	139	0.054	0.036	-0.018
KLF11_M08878_1.94d	0.5372351252149261	7323	6210	0.225	0.216	-0.009
TBR1_M06149_1.94d	0.538084830325285	68	91	0.1	0.132	0.032
ZNF823_ZNF823.RCADE	0.5389969911620702	6950	8091	0.069	0.076	0.007
GLIS2_M05766_1.94d	0.5402996378044072	472	434	0.148	0.164	0.015
ZNF799_ZNF799.RCADE	0.5483463362989007	231	271	0.1	0.089	-0.011
PKNOX2_M05997_1.94d	0.5488790222957817	159	246	0.101	0.085	-0.015
KLF16_M05868_1.94d	0.5525295617013016	6544	6478	0.23	0.239	0.009
KLF17_M08880_1.94d	0.55284903488709	1430	1428	0.115	0.104	-0.011
HSF5_M09724_1.94d	0.5548869826879324	77	74	0.234	0.257	0.023
ZSCAN23_M09413_1.94d	0.5549282472206116	53	71	0.1	0.07	-0.03
ZNF7_ZNF7.RCADE	0.557254316444183	210	361	0.071	0.083	0.012
MAF_M10114_1.94d	0.5579633403282177	108	149	0.139	0.128	-0.011
SP1_M09185_1.94d	0.5586587386311778	6035	5329	0.223	0.214	-0.009
NR2F1_M05951_1.94d	0.5596610798978733	794	1446	0.13	0.115	-0.015
ZNF124_ZNF124.RCADE	0.5618747815700281	577	690	0.111	0.099	-0.012
ZIM3_M10420_1.94d	0.5642197331040748	347	566	0.081	0.094	0.013
T_M09203_1.94d	0.5658354210162322	62	100	0.1	0.13	0.03
SOX7_M06111_1.94d	0.5676671966870152	90	117	0.1	0.085	-0.015
KLF1_M08888_1.94d	0.5679218326715365	2593	2848	0.13	0.139	0.009
STAT1_M06794_1.94d	0.5692404751038853	341	402	0.185	0.172	-0.013
ZNF264_ZNF264.RCADE	0.570885938604808	1063	1099	0.151	0.14	-0.011
ZNF492_ZNF492.RCADE	0.5721597105411611	1941	2416	0.05	0.06	0.01
EBF1_M05639_1.94d	0.5784997748745708	317	337	0.139	0.125	-0.014
ZNF708_ZNF708.RCADE	0.5795624843842844	359	445	0.164	0.151	-0.014
HOXA10_M09614_1.94d	0.5797965808496962	68	93	0.1	0.075	-0.025
ZSCAN1_M09407_1.94d	0.58643976785335	380	430	0.087	0.074	-0.012
CREB3_M10072_1.94d	0.5923901241285978	112	104	0.196	0.183	-0.014
ZNF440_ZNF440.RCADE	0.5937153782106437	153	233	0.098	0.107	0.009
ZNF134_M10355_1.94d	0.5939307108466605	375	513	0.149	0.136	-0.013
ZNF429_ZNF429.RCADE	0.5962612418187814	953	931	0.163	0.151	-0.011
GLIS2_M08731_1.94d	0.5968937843149644	809	915	0.12	0.108	-0.012
BPTF_M06463_1.94d	0.6032003319842008	102	131	0.078	0.092	0.013
IRX1_M08851_1.94d	0.6049135095659212	53	93	0.1	0.075	-0.025
ZNF789_ZNF789.RCADE	0.6057764116066051	482	642	0.093	0.104	0.011
ZNF200_M10359_1.94d	0.6062600152053519	507	481	0.347	0.331	-0.017
ZNF75D_ZNF75D.RCADE	0.6068693914316241	271	275	0.111	0.12	0.009
IRF3_M08827_1.94d	0.6107689684883264	306	389	0.193	0.18	-0.013
TET1_M00880_1.94d	0.6111025545980682	906	764	0.213	0.226	0.013
ZNF562_ZNF562.MEME	0.6120234973917655	117	160	0.103	0.113	0.01
FOXJ2_M05730_1.94d	0.6144948826923256	112	135	0.054	0.044	-0.009
NKX2-1_M08973_1.94d	0.6203556367128235	59	95	0.1	0.126	0.026
NKX2-1_M08974_1.94d	0.6203556367128235	59	95	0.1	0.126	0.026
ZNF2_ZNF2.MEME	0.6224616848200083	699	589	0.186	0.173	-0.013
ZNF154_ZNF154.RCADE	0.6307796010558405	62	96	0.1	0.125	0.025
ZFP1_M10308_1.94d	0.6322825979203723	142	218	0.042	0.05	0.008
ZBTB1_M00608_1.94d	0.6403944044969018	760	652	0.171	0.16	-0.012
TGIF1_M09243_1.94d	0.6413569480127759	147	207	0.082	0.068	-0.014
HIVEP1_M06846_1.94d	0.6419308143365395	408	414	0.157	0.145	-0.012
PAX2_M09049_1.94d	0.6469302237095652	223	379	0.224	0.237	0.013
PAX9_M05986_1.94d	0.6471839837320152	76	73	0.132	0.11	-0.022
KLF1_M00600_1.94d	0.6492306260870702	5217	4394	0.262	0.254	-0.008
ZNF501_M09375_1.94d	0.6502797786777053	253	200	0.233	0.245	0.012
FOXR1_M08703_1.94d	0.6528912271175571	507	805	0.012	0.024	0.012
AC138696.1_M09315_1.94d	0.655408292809761	128	158	0.117	0.12	0.003
ZNF704_M09387_1.94d	0.6590454044808107	1605	1346	0.216	0.206	-0.01
ZFP90_ZFP90.RCADE	0.666684017603399	125	189	0.104	0.095	-0.009
ZNF684_M09385_1.94d	0.675742993136653	301	345	0.113	0.104	-0.009
RELB_M06749_1.94d	0.677879253332599	430	477	0.137	0.147	0.01
ZBTB14_M09286_1.94d	0.678719518132366	1435	1221	0.249	0.239	-0.01
THRA_M10017_1.94d	0.683289757079831	358	411	0.12	0.131	0.011
ZFX_M02702_1.94d	0.6834672960494113	7151	7411	0.166	0.172	0.005
NKX2-1_M08975_1.94d	0.6854617096453965	102	164	0.059	0.067	0.008
ZNF662_ZNF662.RCADE	0.6907163426961465	2003	2169	0.164	0.172	0.007
ZNF449_M10044_1.94d	0.6912282550115345	190	180	0.179	0.172	-0.007
ZNF430_ZNF430.RCADE	0.6942347021721905	870	1034	0.155	0.147	-0.008
ZNF701_ZNF701.RCADE	0.6943912155252001	491	591	0.145	0.154	0.009
ZNF343_M09359_1.94d	0.7016877879461749	601	554	0.205	0.215	0.01
ZIC4_M06240_1.94d	0.7086212197458062	1024	918	0.17	0.179	0.009
HOXA13_M09621_1.94d	0.7193745720696527	63	96	0.1	0.083	-0.017
SPI1_M06138_1.94d	0.7216280793845443	256	2153	0.121	0.127	0.006
TBX2_M09205_1.94d	0.7233160985559716	399	486	0.118	0.126	0.008
WT1_M00579_1.94d	0.7282549276498176	1833	1686	0.145	0.138	-0.007
ZNF586_M10439_1.94d	0.7311712662404504	1044	1093	0.154	0.147	-0.007
ZNF485_ZNF485.RCADE	0.7324798554093521	205	277	0.073	0.079	0.006
ZNF100_ZNF100.RCADE	0.7331133672748882	13291	11249	0.212	0.208	-0.004
ZNF716_ZNF716.RCADE	0.7379186971119712	143	236	0.07	0.076	0.006
ZNF573_ZNF573.RCADE	0.7386241453106198	736	787	0.147	0.14	-0.007
ZNF35_M10404_1.94d	0.7432155649139525	1015	1126	0.127	0.121	-0.006
ELF1_M09501_1.94d	0.7443609909131773	192	172	0.339	0.349	0.01
ARNT_M08470_1.94d	0.7454653430305684	107	87	0.234	0.241	0.008
ARNT_M08469_1.94d	0.7454653430305684	107	87	0.234	0.241	0.008
FOXA1_M09573_1.94d	0.7482310297749177	487	1032	0.302	0.312	0.01
HIVEP1_M06845_1.94d	0.7509115273080607	286	345	0.161	0.154	-0.007
POU6F1_M10220_1.94d	0.7532632796840806	49	72	0.1	0.083	-0.017
RREB1_M02642_1.94d	0.7596285304479209	5752	6614	0.087	0.083	-0.004
INSM1_M06607_1.94d	0.7625014006833732	791	726	0.153	0.16	0.007
SPZ1_M04770_1.94d	0.7659988734576648	1658	1684	0.136	0.13	-0.006
ZNF28_ZNF28.RCADE	0.7664630277338853	5190	5475	0.199	0.203	0.004
AIRE_M06440_1.94d	0.7672758381231987	58	82	0.1	0.085	-0.015
ZNF324B_ZNF324B.RCADE	0.7677778597673763	418	506	0.122	0.128	0.006
ZNF780A_ZNF780A.RCADE	0.7692391005958834	5880	7102	0.153	0.157	0.004
RARA_M10176_1.94d	0.7698849932381602	104	97	0.183	0.175	-0.007
PAX1_M09041_1.94d	0.7711528631760489	176	331	0.216	0.224	0.008
ZNF680_M10401_1.94d	0.7729831062204746	174	254	0.075	0.079	0.004
BCL11A_M08508_1.94d	0.7739520492613983	43	182	0.1	0.115	0.015
ZNF519_ZNF519.RCADE	0.7740602523603658	30555	31036	0.156	0.158	0.002
SP1_M06128_1.94d	0.7751017684248718	7662	7767	0.241	0.245	0.004
CLOCK_M08987_1.94d	0.7773027911433112	120	125	0.133	0.128	-0.005
ZNF224_M10440_1.94d	0.7792073632600947	1216	1418	0.077	0.072	-0.005
CREB3L1_M05601_1.94d	0.7807842315281845	148	176	0.196	0.188	-0.008
ZNF423_M06859_1.94d	0.7854437789425228	325	308	0.117	0.123	0.006
ZNF708_M10341_1.94d	0.785473552068612	454	505	0.137	0.131	-0.006
ZNF589_M06860_1.94d	0.7859340412268341	357	306	0.196	0.19	-0.007
NFYA_M06672_1.94d	0.7904416775883191	546	545	0.238	0.246	0.008
ZNF410_M06247_1.94d	0.794286133480952	59	79	0.1	0.114	0.014
ZNF793_ZNF793.RCADE	0.7954270582858318	679	673	0.156	0.162	0.006
BHLHA15_M06569_1.94d	0.7958422378691601	196	232	0.107	0.103	-0.004
ZIC1_M00636_1.94d	0.7983863693922071	591	528	0.183	0.176	-0.007
MESP1_M05902_1.94d	0.8006781362791137	118	123	0.136	0.13	-0.006
POU4F2_M06016_1.94d	0.8013894962596412	75	86	0.08	0.07	-0.01
ZNF85_ZNF85.RCADE	0.8028944189290579	399	502	0.1	0.106	0.005
NFIA_M05936_1.94d	0.8035523512670635	84	91	0.119	0.11	-0.009
FOXA1_M08669_1.94d	0.8039281023347747	108	126	0.139	0.135	-0.004
KLF1_M08881_1.94d	0.8052362407107061	5544	5234	0.206	0.202	-0.004
ZNF296_M09353_1.94d	0.8066272815505512	177	222	0.085	0.081	-0.004
FOXA1_M09569_1.94d	0.8123011321346001	489	1031	0.307	0.314	0.008
HMX1_M05793_1.94d	0.8123979333397543	68	90	0.1	0.089	-0.011
EGR2_M05643_1.94d	0.8132405360874059	1416	1184	0.234	0.228	-0.006
ATF4_M06454_1.94d	0.8138977940540779	367	448	0.082	0.087	0.005
RXRA_M09959_1.94d	0.8146645391438285	717	1327	0.128	0.122	-0.006
NR2C2_M05948_1.94d	0.8151260603950174	752	1364	0.126	0.12	-0.006
ZSCAN30_M10388_1.94d	0.8162142006489386	4949	4922	0.192	0.196	0.003
ZNF324_ZNF324A.RCADE	0.8164986234901379	355	2156	0.101	0.097	-0.004
ZNF816_M10368_1.94d	0.8180537393614884	753	810	0.139	0.135	-0.005
MEIS3_M05897_1.94d	0.8187236730792475	212	297	0.09	0.084	-0.005
PPARA_M09921_1.94d	0.819756928429953	729	1341	0.128	0.122	-0.006
ZIC1_M09329_1.94d	0.8201908892413999	1044	914	0.16	0.165	0.005
NR2C1_M09871_1.94d	0.8217247009957984	199	209	0.231	0.225	-0.006
ZNF441_ZNF441.RCADE	0.8224305241572083	7235	6717	0.234	0.237	0.003
ZNF140_M09333_1.94d	0.8316801574762489	85	100	0.118	0.11	-0.008
ZFP64_M10434_1.94d	0.8345099781771004	7880	6484	0.208	0.205	-0.003
ZNF605_ZNF605.RCADE	0.836649617152642	1435	1419	0.153	0.149	-0.004
TBX1_M09197_1.94d	0.8378883632558638	170	215	0.082	0.079	-0.003
HINFP_M05789_1.94d	0.8390351258817486	1399	1149	0.227	0.232	0.005
ZNF23_M09339_1.94d	0.8421228878663052	3037	2751	0.189	0.192	0.004
ZNF431_ZNF431.MEME	0.8429268484120624	996	1051	0.139	0.143	0.004
ZNF714_ZNF714.RCADE	0.8439358789357372	434	499	0.147	0.152	0.005
NFIX_M05942_1.94d	0.8442652345010752	266	414	0.154	0.159	0.005
ZNF384_M09363_1.94d	0.8529499573404221	227	305	0.119	0.125	0.006
RORA_M06061_1.94d	0.853253493775759	202	236	0.139	0.136	-0.003
ARNT_M00267_1.94d	0.8532688353893796	94	75	0.298	0.293	-0.005
ZNF460_M09373_1.94d	0.8544996432420655	2032	1748	0.16	0.157	-0.004
POU5F1B_M06020_1.94d	0.8551548066909596	71	103	0.042	0.049	0.006
ZNF423_M04652_1.94d	0.8556599798899494	271	269	0.103	0.108	0.004
ZNF808_ZNF808.RCADE	0.8565343212435289	227	268	0.115	0.112	-0.003
ZNF419_M10413_1.94d	0.8586026575467739	985	1175	0.106	0.102	-0.003
SRY_M06144_1.94d	0.8618427101397892	53	77	0.1	0.091	-0.009
INSM1_M02710_1.94d	0.867633643850632	795	738	0.155	0.159	0.004
MYF5_M09828_1.94d	0.8684311577562855	92	96	0.13	0.125	-0.005
EGR1_M08604_1.94d	0.8688476032193162	1858	1564	0.229	0.225	-0.004
ZBTB4_M06842_1.94d	0.8696731474409596	536	583	0.177	0.173	-0.004
ZNF674_ZNF674.RCADE	0.8703410503461444	709	671	0.192	0.188	-0.004
ZNF331_ZNF331.RCADE	0.8708820002288888	723	862	0.144	0.14	-0.003
ZNF671_ZNF671.RCADE	0.8709161723935106	593	680	0.108	0.104	-0.004
SOX1_M02182_1.94d	0.8718596693888605	71	105	0.127	0.133	0.007
SP1_M09179_1.94d	0.8734808949399795	3525	3177	0.201	0.199	-0.003
MBD2_M06638_1.94d	0.879749809897909	1783	1440	0.231	0.227	-0.003
NR1I2_M07567_1.94d	0.8808475131723063	239	316	0.264	0.259	-0.004
GATA1_M09589_1.94d	0.8815886871808978	118	156	0.093	0.096	0.003
ZNF69_ZNF69.MEME	0.882024984734061	393	451	0.148	0.144	-0.003
NFE2_M08957_1.94d	0.8825729803836888	162	183	0.228	0.224	-0.004
ZNF260_M10375_1.94d	0.8840542972602466	3401	5204	0.152	0.15	-0.002
ZNF574_M10384_1.94d	0.8844010181253004	353	347	0.261	0.256	-0.004
BCL6_M09453_1.94d	0.8871522234230396	93	116	0.108	0.103	-0.004
HSF4_M05842_1.94d	0.887804940587691	193	246	0.088	0.085	-0.003
ZNF707_ZNF707.RCADE	0.8884731620492567	924	967	0.137	0.134	-0.003
RELA_M05337_1.94d	0.890864228822335	395	458	0.134	0.131	-0.003
ZBTB49_M06234_1.94d	0.8921662411720552	136	145	0.14	0.138	-0.002
NFYB_M06673_1.94d	0.8926832276303436	552	547	0.225	0.229	0.004
ZNF776_ZNF776.RCADE	0.8931849526223379	3113	3068	0.207	0.209	0.002
ZNF433_ZNF433.RCADE	0.894836047066089	63	75	0.1	0.093	-0.007
NR0B1_M06682_1.94d	0.8977106684614797	1161	996	0.182	0.185	0.003
ZNF667_M10377_1.94d	0.8983938618130408	275	312	0.167	0.17	0.003
BHLHA15_M00224_1.94d	0.9043974795186265	48	96	0.1	0.094	-0.006
ZIC1_M09321_1.94d	0.90685251453411	1102	1047	0.178	0.181	0.003
RXRG_M06075_1.94d	0.9086054420751676	679	1291	0.119	0.122	0.003
FOXH1_M03020_1.94d	0.9144882926374452	65	74	0.1	0.095	-0.005
ZNF311_ZNF311.MEME	0.9188491269266652	25961	21440	0.214	0.213	-0.001
SMAD1_M06764_1.94d	0.9199427652002653	715	867	0.164	0.161	-0.002
NR2F6_M05957_1.94d	0.9249122651270973	749	1404	0.123	0.12	-0.002
ATOH1_M09558_1.94d	0.9254581109476637	182	377	0.225	0.223	-0.002
T_M09977_1.94d	0.9278020841826035	115	178	0.087	0.084	-0.003
SNAI1_M09141_1.94d	0.93107257366166	415	466	0.096	0.094	-0.002
ZNF41_M10352_1.94d	0.9311918053953938	1225	1815	0.156	0.158	0.002
HES6_M08756_1.94d	0.9331711548261132	99	102	0.091	0.088	-0.003
ZBTB7B_M09311_1.94d	0.9359048155895688	119	116	0.277	0.276	-0.001
ZNF398_ZNF398.MEME	0.937648289034936	10309	11667	0.086	0.086	-0.001
DUXA_M05624_1.94d	0.9391723885205937	52	73	0.1	0.096	-0.004
SOX21_M06102_1.94d	0.9407420883158636	59	77	0.1	0.104	0.004
NR1I3_M07568_1.94d	0.9421176755557227	144	130	0.132	0.131	-0.001
MEF2D_M05892_1.94d	0.9429797291662073	74	103	0.095	0.097	0.002
FOXF1_M04169_1.94d	0.9436232671138809	57	83	0.1	0.096	-0.004
PATZ1_M04345_1.94d	0.9447718870038911	2299	2478	0.14	0.138	-0.001
HES1_M00238_1.94d	0.9458971930382362	624	662	0.157	0.159	0.002
ZNF549_ZNF549.RCADE	0.9460796245264538	357	361	0.112	0.114	0.002
ELF1_M09509_1.94d	0.9485503270222486	181	165	0.354	0.352	-0.002
FOXD1_M09581_1.94d	0.9486005570848075	83	116	0.084	0.086	0.002
ELF1_M09516_1.94d	0.9501260409379371	187	194	0.374	0.376	0.002
ZNF821_M09405_1.94d	0.9550895355226539	430	478	0.098	0.096	-0.001
ZNF768_M10431_1.94d	0.9560705617897436	1373	1525	0.109	0.108	-0.001
BCL6B_M09457_1.94d	0.9607330351053466	87	97	0.115	0.113	-0.002
RXRA_M06070_1.94d	0.9618268785532004	708	1328	0.121	0.123	0.001
ZNF324_M10329_1.94d	0.9642515151502273	350	448	0.046	0.045	-0.001
TFAP2B_M09227_1.94d	0.9643410332868138	1570	1368	0.21	0.211	0.001
MTF1_M08937_1.94d	0.9664205454119551	64	98	0.1	0.102	0.002
SPZ1_M06787_1.94d	0.9681828924744845	304	293	0.211	0.212	0.001
ZNF197_ZNF197.RCADE	0.9683824684902789	553	628	0.099	0.1	0.001
ZNF486_ZNF486.MEME	0.9686635569540722	616	504	0.237	0.238	0.001
EGR3_M05644_1.94d	0.9696379403328546	1788	1491	0.223	0.224	0.001
PAX1_M09051_1.94d	0.9719642488780401	191	321	0.241	0.24	-0.001
DNMT1_M00879_1.94d	0.9789707271943481	9392	7763	0.202	0.202	0.0
SPI1_M09193_1.94d	0.9819448940414701	186	239	0.172	0.172	-0.0
ZNF334_ZNF334.RCADE	0.9821184892967654	135	223	0.044	0.045	0.0
PBX1_M06714_1.94d	0.9825605808924406	94	86	0.117	0.116	-0.001
E2F7_M08594_1.94d	0.9862741220404584	85	100	0.071	0.07	-0.001
ZIC1_M09323_1.94d	0.991040257692501	742	747	0.16	0.161	0.0
ZNF621_ZNF621.MEME	0.9910889821107091	540	578	0.135	0.135	-0.0
PAX2_M09043_1.94d	0.9937502081413963	671	750	0.238	0.239	0.0
ZNF460_ZNF460.RCADE	0.9938565467123239	15498	14163	0.181	0.181	-0.0
TFCP2_M09235_1.94d	0.997251282088987	133	144	0.18	0.181	0.0
E2F8_M05638_1.94d	0.9972908637380341	81	104	0.086	0.087	0.0
EGR1_M05640_1.94d	0.9990605295414373	1754	1447	0.225	0.225	-0.0
DBP_M08771_1.94d	1.0	8	11	0.1	0.1	0.0
SIX1_M09131_1.94d	1.0	13	7	0.1	0.1	0.0
DMBX1_M05620_1.94d	1.0	10	9	0.1	0.1	0.0
HSFY2_M05845_1.94d	1.0	7	5	0.1	0.1	0.0
ZNF32_M09355_1.94d	1.0	38	52	0.1	0.1	0.0
HSFY1_M09728_1.94d	1.0	13	11	0.1	0.1	0.0
ELK1_M09537_1.94d	1.0	38	27	0.1	0.1	0.0
ZNF385D_M09365_1.94d	1.0	49	53	0.1	0.1	0.0
SMAD1_M09137_1.94d	1.0	11	14	0.1	0.1	0.0
ZBED1_M09284_1.94d	1.0	11	7	0.1	0.1	0.0
SMAD3_M06083_1.94d	1.0	11	14	0.1	0.1	0.0
SREBF2_M06141_1.94d	1.0	61	57	0.1	0.1	0.0
TFEC_M06207_1.94d	1.0	61	57	0.1	0.1	0.0
GMEB1_M08733_1.94d	1.0	9	5	0.1	0.1	0.0
DBP_M05613_1.94d	1.0	18	22	0.1	0.1	0.0
GATA1_M08711_1.94d	1.0	6	3	0.1	0.1	0.0
PROX1_M09088_1.94d	1.0	66	59	0.1	0.1	0.0
PBX1_M01230_1.94d	1.0	23	18	0.1	0.1	0.0
HOXA10_M09609_1.94d	1.0	10	9	0.1	0.1	0.0
OVOL2_M09039_1.94d	1.0	20	15	0.1	0.1	0.0
ONECUT1_M09903_1.94d	1.0	7	5	0.1	0.1	0.0
ATOH7_M09990_1.94d	1.0	32	46	0.1	0.1	0.0
ZBTB2_M09292_1.94d	1.0	29	34	0.1	0.1	0.0
IRF5_M08831_1.94d	1.0	49	54	0.1	0.1	0.0
E2F4_M06494_1.94d	1.0	31	35	0.1	0.1	0.0
SPDEF_M06135_1.94d	1.0	43	34	0.1	0.1	0.0
MIXL1_M08926_1.94d	1.0	4	3	0.1	0.1	0.0
SIX1_M09121_1.94d	1.0	12	11	0.1	0.1	0.0
ONECUT1_M09023_1.94d	1.0	8	7	0.1	0.1	0.0
IRF4_M08829_1.94d	1.0	61	55	0.1	0.1	0.0
IRF7_M08839_1.94d	1.0	62	54	0.1	0.1	0.0
BACH1_M09446_1.94d	1.0	29	26	0.1	0.1	0.0
ETV2_M05696_1.94d	1.0	25	40	0.1	0.1	0.0
IRF1_M08823_1.94d	1.0	67	65	0.1	0.1	0.0
HLF_M05791_1.94d	1.0	17	11	0.1	0.1	0.0
NFIL3_M05938_1.94d	1.0	17	26	0.1	0.1	0.0
HOXA10_M09699_1.94d	1.0	13	12	0.1	0.1	0.0
HOXA9_M05806_1.94d	1.0	13	14	0.1	0.1	0.0
HOXC11_M05822_1.94d	1.0	13	12	0.1	0.1	0.0
HOXD12_M05834_1.94d	1.0	13	12	0.1	0.1	0.0
HOXC12_M05827_1.94d	1.0	13	12	0.1	0.1	0.0
HOXA10_M09613_1.94d	1.0	13	12	0.1	0.1	0.0
IRX2_M05856_1.94d	1.0	35	39	0.1	0.1	0.0
SOX12_M09155_1.94d	1.0	9	12	0.1	0.1	0.0
ZBED1_M06233_1.94d	1.0	9	3	0.1	0.1	0.0
IRF4_M05848_1.94d	1.0	59	63	0.1	0.1	0.0
HHEX_M01568_1.94d	1.0	37	46	0.1	0.1	0.0
HESX1_M05782_1.94d	1.0	37	42	0.1	0.1	0.0
MIXL1_M05906_1.94d	1.0	37	42	0.1	0.1	0.0
NKX1-1_M01370_1.94d	1.0	37	42	0.1	0.1	0.0
LBX2_M05870_1.94d	1.0	37	42	0.1	0.1	0.0
GBX1_M05755_1.94d	1.0	37	42	0.1	0.1	0.0
MYBL2_M05924_1.94d	1.0	14	17	0.1	0.1	0.0
IRF6_M08835_1.94d	1.0	33	33	0.1	0.1	0.0
TFCP2_M06204_1.94d	1.0	48	52	0.1	0.1	0.0
GSC2_M05776_1.94d	1.0	15	13	0.1	0.1	0.0
MYF5_M09843_1.94d	1.0	65	64	0.1	0.1	0.0
ZNF415_M10315_1.94d	1.0	20	32	0.1	0.1	0.0
JUN_M10269_1.94d	1.0	66	53	0.1	0.1	0.0
ZNF771_M09401_1.94d	1.0	46	57	0.1	0.1	0.0
FOXF1_M04073_1.94d	1.0	46	54	0.1	0.1	0.0
TLX1_M09259_1.94d	1.0	31	44	0.1	0.1	0.0
CENPB_M05595_1.94d	1.0	47	36	0.1	0.1	0.0
PAX1_M05977_1.94d	1.0	53	55	0.1	0.1	0.0
HMX3_M05795_1.94d	1.0	11	16	0.1	0.1	0.0
MAFA_M09011_1.94d	1.0	50	50	0.1	0.1	0.0
BARHL2_M05570_1.94d	1.0	34	45	0.1	0.1	0.0
VENTX_M10022_1.94d	1.0	34	45	0.1	0.1	0.0
ZNF396_M09367_1.94d	1.0	34	38	0.1	0.1	0.0
ALX1_M05586_1.94d	1.0	17	36	0.1	0.1	0.0
THAP12_M02286_1.94d	1.0	35	43	0.1	0.1	0.0
TEF_M06185_1.94d	1.0	41	45	0.1	0.1	0.0
GATA1_M08713_1.94d	1.0	6	15	0.1	0.1	0.0
MAF_M00424_1.94d	1.0	66	70	0.1	0.1	0.0
SKOR1_M09133_1.94d	1.0	18	30	0.1	0.1	0.0
ZNF771_M09399_1.94d	1.0	37	51	0.1	0.1	0.0
MESP1_M08924_1.94d	1.0	25	39	0.1	0.1	0.0
SOX1_M09157_1.94d	1.0	25	27	0.1	0.1	0.0
SKOR2_M09135_1.94d	1.0	25	41	0.1	0.1	0.0
SOX3_M09163_1.94d	1.0	25	27	0.1	0.1	0.0
E2F4_M05636_1.94d	1.0	44	52	0.1	0.1	0.0
SIX1_M09119_1.94d	1.0	13	19	0.1	0.1	0.0
MYBL1_M05920_1.94d	1.0	13	16	0.1	0.1	0.0
ZSCAN29_M09415_1.94d	1.0	46	54	0.1	0.1	0.0
CDC5L_M03776_1.94d	1.0	20	31	0.1	0.1	0.0
HOMEZ_M05805_1.94d	1.0	20	23	0.1	0.1	0.0
FOXC1_M05716_1.94d	1.0	47	70	0.1	0.1	0.0
DPRX_M05622_1.94d	1.0	27	38	0.1	0.1	0.0
MAF_M10120_1.94d	1.0	68	58	0.1	0.1	0.0
ZNF177_M09337_1.94d	1.0	41	66	0.1	0.1	0.0
ZNF410_M09369_1.94d	1.0	63	61	0.1	0.1	0.0
HSFY1_M09727_1.94d	1.0	21	24	0.1	0.1	0.0
BATF_M08500_1.94d	1.0	21	28	0.1	0.1	0.0
E2F1_M05625_1.94d	1.0	35	35	0.1	0.1	0.0
PAX3_M07571_1.94d	1.0	14	16	0.1	0.1	0.0
POU4F1_M09911_1.94d	1.0	50	63	0.1	0.1	0.0
GSX1_M01465_1.94d	1.0	36	62	0.1	0.1	0.0
SIX1_M09125_1.94d	1.0	22	33	0.1	0.1	0.0
SIX1_M09123_1.94d	1.0	22	33	0.1	0.1	0.0
SIX1_M09127_1.94d	1.0	22	33	0.1	0.1	0.0
ZBTB22_M09296_1.94d	1.0	52	67	0.1	0.1	0.0
OSR1_M09025_1.94d	1.0	30	34	0.1	0.1	0.0
HMGA1_M06581_1.94d	1.0	15	25	0.1	0.1	0.0
ZNF266_ZNF266.RCADE	1.0	390	468	0.128	0.128	0.0
PROX1_M06028_1.94d	1.0	32	22	0.1	0.1	0.0
OVOL1_M09035_1.94d	1.0	8	10	0.1	0.1	0.0
DUX1_M03009_1.94d	1.0	41	37	0.1	0.1	0.0
POU3F4_M06014_1.94d	1.0	25	55	0.1	0.1	0.0
IRX5_M05857_1.94d	1.0	34	34	0.1	0.1	0.0
MECOM_M02602_1.94d	1.0	53	68	0.1	0.1	0.0
ONECUT1_M07569_1.94d	1.0	9	11	0.1	0.1	0.0
OVOL2_M09037_1.94d	1.0	9	15	0.1	0.1	0.0
ZNF540_ZNF540.MEME	1.0	28	32	0.1	0.1	0.0
ZNF653_M07152_1.94d	1.0	19	22	0.1	0.1	0.0
GCM1_M05761_1.94d	1.0	48	44	0.1	0.1	0.0
NEUROD2_M05927_1.94d	1.0	29	61	0.1	0.1	0.0
ATOH7_M00242_1.94d	1.0	29	61	0.1	0.1	0.0
ATOH1_M09462_1.94d	1.0	29	61	0.1	0.1	0.0
IRX1_M08849_1.94d	1.0	30	54	0.1	0.1	0.0
HOXC13_M05829_1.94d	1.0	10	16	0.1	0.1	0.0
HOXD13_M05837_1.94d	1.0	10	16	0.1	0.1	0.0
DRGX_M05623_1.94d	1.0	20	33	0.1	0.1	0.0
FOXL2_M08689_1.94d	1.0	20	21	0.1	0.1	0.0
CLOCK_M05596_1.94d	1.0	30	32	0.1	0.1	0.0
ZNF8_M10347_1.94d	1.0	51	53	0.1	0.1	0.0
ARID5A_M00146_1.94d	1.0	21	19	0.1	0.1	0.0
ATOH1_M08945_1.94d	1.0	32	36	0.1	0.1	0.0
ZBTB45_M09307_1.94d	1.0	33	43	0.1	0.1	0.0
ZNF232_M06242_1.94d	1.0	33	56	0.1	0.1	0.0
SRF_M06142_1.94d	1.0	57	56	0.1	0.1	0.0
TEAD2_M09221_1.94d	1.0	23	29	0.1	0.1	0.0
BCL6_M09454_1.94d	1.0	23	24	0.1	0.1	0.0
FOXJ1_M01034_1.94d	1.0	58	67	0.1	0.1	0.0
FOXI1_M08679_1.94d	1.0	58	64	0.1	0.1	0.0
ATOH1_M08947_1.94d	1.0	47	56	0.1	0.1	0.0
CEBPD_M05591_1.94d	1.0	12	10	0.1	0.1	0.0
CEBPE_M05592_1.94d	1.0	12	10	0.1	0.1	0.0
CEBPB_M05589_1.94d	1.0	12	10	0.1	0.1	0.0
ESX1_M05689_1.94d	1.0	61	60	0.1	0.1	0.0
GBX2_M05758_1.94d	1.0	61	60	0.1	0.1	0.0
EN1_M05665_1.94d	1.0	61	60	0.1	0.1	0.0
HSF5_M09723_1.94d	1.0	37	33	0.1	0.1	0.0
ALX4_M05562_1.94d	1.0	25	48	0.1	0.1	0.0
BBX_M08506_1.94d	1.0	63	65	0.1	0.1	0.0
GCM2_M05762_1.94d	1.0	13	12	0.1	0.1	0.0
CDC5L_M06466_1.94d	1.0	26	41	0.1	0.1	0.0
RORA_M10287_1.94d	1.0	40	60	0.1	0.1	0.0
DMRT3_M00894_1.94d	1.0	41	63	0.1	0.1	0.0
IRX1_M08847_1.94d	1.0	42	68	0.1	0.1	0.0
ZBTB20_M09294_1.94d	1.0	14	15	0.1	0.1	0.0
ATOH1_M08512_1.94d	1.0	43	53	0.1	0.1	0.0
ATOH1_M08492_1.94d	1.0	43	53	0.1	0.1	0.0
ATOH1_M09442_1.94d	1.0	43	53	0.1	0.1	0.0
FOXP3_M08699_1.94d	1.0	46	44	0.1	0.1	0.0
TLX1_M09257_1.94d	1.0	47	44	0.1	0.1	0.0
LHX6_M09778_1.94d	1.0	32	34	0.1	0.1	0.0
BARX1_M08498_1.94d	1.0	49	58	0.1	0.1	0.0
E2F3_M05632_1.94d	1.0	33	40	0.1	0.1	0.0
ARID5A_M00144_1.94d	1.0	33	44	0.1	0.1	0.0
ATOH7_M08749_1.94d	1.0	35	45	0.1	0.1	0.0
DPF1_M08582_1.94d	1.0	35	46	0.1	0.1	0.0
BORCS8-MEF2B_M08912_1.94d	1.0	54	65	0.1	0.1	0.0
DMRT2_M08579_1.94d	1.0	36	54	0.1	0.1	0.0
ZNF276_M09347_1.94d	1.0	55	59	0.1	0.1	0.0
PROP1_M06027_1.94d	1.0	19	28	0.1	0.1	0.0
PHOX2B_M05991_1.94d	1.0	19	28	0.1	0.1	0.0
CEBPA_M08526_1.94d	1.0	22	18	0.1	0.1	0.0
BHLHE22_M05582_1.94d	1.0	45	58	0.1	0.1	0.0
TLX1_M01240_1.94d	1.0	46	51	0.1	0.1	0.0
DMRTA1_M08577_1.94d	1.0	46	56	0.1	0.1	0.0
ATOH1_M08943_1.94d	1.0	28	50	0.1	0.1	0.0
DMRTC2_M09488_1.94d	1.0	30	47	0.1	0.1	0.0
BARX1_M05575_1.94d	1.0	34	51	0.1	0.1	0.0
ZBTB32_M09300_1.94d	1.0	37	64	0.1	0.1	0.0
