# Supplementary material for: The MUC5B-associated variant rs35705950 resides within an enhancer subject to lineage- and disease-dependent epigenetic remodeling
Source: JCI Insight. 2021 Jan 25;6(2):e144294. doi: 10.1172/jci.insight.144294 (PMC7934873; doi:10.1172/jci.insight.144294)
Supplement: Supplemental Data Set 2 [file jciinsight-6-144294-s077.zip › best_curated_Human_TFs_p1e-6_grch38/A549_vs_B2B/A549PROseq.tfit_merged_vs_B2B30PROseq.tfit_merged_differential_md_scores.txt]

RORA_M10286_1.94d	3.11995436726006e-17	106	89	0.358	0.124	-0.235
AC138696.1_M09315_1.94d	2.3303213423815254e-14	128	169	0.117	0.172	0.054
FOXL1_M05736_1.94d	9.468115570305129e-12	122	148	0.139	0.047	-0.092
HNF4A_M05803_1.94d	1.053304829602213e-11	182	174	0.291	0.138	-0.153
NR1I2_M07567_1.94d	1.1716605486802787e-11	239	206	0.264	0.121	-0.142
ZBTB26_M09298_1.94d	2.275360574901955e-11	120	160	0.075	0.15	0.075
FOXC2_M05719_1.94d	1.0566816987038506e-09	120	130	0.133	0.046	-0.087
ZNF660_M09383_1.94d	2.2199210256046312e-09	132	176	0.182	0.108	-0.074
NR1I2_M08993_1.94d	1.4437095009365236e-08	163	165	0.16	0.109	-0.05
ZNF273_M10371_1.94d	2.9779522253826935e-08	175	206	0.086	0.141	0.055
ZNF311_ZNF311.MEME	1.004523389528526e-07	25961	31971	0.214	0.258	0.044
ZNF180_ZNF180.RCADE	3.5417149421191184e-07	80634	97835	0.192	0.218	0.026
ZNF571_ZNF571.RCADE	7.665793129621138e-07	43102	53256	0.134	0.164	0.03
ZNF519_ZNF519.RCADE	1.9817246754593932e-06	30555	37474	0.156	0.19	0.035
ETV6_M09550_1.94d	5.1467691401895896e-06	120	173	0.4	0.26	-0.14
FOXA1_M08669_1.94d	1.2490113486022692e-05	108	98	0.139	0.071	-0.067
ZNF93_ZNF93.RCADE	1.2602637290762861e-05	36397	43872	0.224	0.255	0.031
GLIS1_M05765_1.94d	1.724949329522309e-05	190	191	0.137	0.22	0.083
FOXA1_M09574_1.94d	2.168929623645344e-05	209	201	0.144	0.035	-0.109
BACH1_M06885_1.94d	2.398316101220721e-05	382	364	0.332	0.209	-0.124
ZNF792_ZNF792.MEME	3.1573578608226365e-05	23615	28770	0.221	0.257	0.036
ZNF280A_M10358_1.94d	3.4429040899345995e-05	141	259	0.199	0.12	-0.079
ZNF100_ZNF100.RCADE	4.202250266206993e-05	13291	16537	0.212	0.256	0.044
TFCP2_M09235_1.94d	5.970754261280586e-05	133	190	0.18	0.305	0.125
ATOH1_M09558_1.94d	7.325128239025722e-05	182	152	0.225	0.138	-0.087
DNMT1_M00879_1.94d	0.0001008067467354362	9392	11618	0.202	0.25	0.048
ATOH1_M09091_1.94d	0.00011599619803852269	119	166	0.185	0.139	-0.046
ZNF334_ZNF334.RCADE	0.00012519865404065107	135	208	0.044	0.096	0.052
TCF3_M06175_1.94d	0.00013598173695270396	154	203	0.201	0.143	-0.058
FOXA1_M08671_1.94d	0.00015436145293400597	154	152	0.13	0.046	-0.084
ETV6_M05701_1.94d	0.00018351927840920096	131	182	0.275	0.385	0.11
TCF7L1_M06178_1.94d	0.0001901436703508932	163	190	0.098	0.053	-0.046
ZNF212_ZNF212.MEME	0.00019865382652543145	33343	35214	0.053	0.078	0.025
MITF_M09237_1.94d	0.00026734214047821115	141	200	0.227	0.33	0.103
CCDC169-SOHLH2_M09149_1.94d	0.0002939111352711779	121	154	0.248	0.156	-0.092
MYCL_M07013_1.94d	0.00046240247533168547	273	377	0.231	0.141	-0.09
ZNF44_ZNF44.RCADE	0.0004900755323922215	12591	15446	0.204	0.242	0.038
ATF6_M09435_1.94d	0.0004959308507965779	69	96	0.1	0.333	0.233
FOXA1_M09569_1.94d	0.0005310307653074366	489	207	0.307	0.203	-0.104
GLIS3_M05767_1.94d	0.0006004267440815819	198	209	0.131	0.182	0.051
FOXA1_M09573_1.94d	0.000758922002109466	487	206	0.302	0.199	-0.103
ZNF267_ZNF267.RCADE	0.0007627436643057399	19984	24338	0.197	0.228	0.031
FLI1_M05706_1.94d	0.0007661320086553263	98	151	0.439	0.358	-0.081
ETV1_M05695_1.94d	0.0007661320086553263	98	151	0.439	0.358	-0.081
ERF_M05673_1.94d	0.0007661320086553263	98	151	0.439	0.358	-0.081
ERG_M05674_1.94d	0.0007661320086553263	98	151	0.439	0.358	-0.081
FEV_M05704_1.94d	0.0007661320086553263	98	151	0.439	0.358	-0.081
ELK1_M05658_1.94d	0.0007661320086553263	98	151	0.439	0.358	-0.081
ZNF30_ZNF30.RCADE	0.000869619113350213	15904	19937	0.191	0.224	0.033
ZNF547_M10390_1.94d	0.0009713552389855409	170	216	0.2	0.153	-0.047
ZNF777_M10317_1.94d	0.0010368068958460442	79	109	0.215	0.101	-0.114
PRDM9_PRDM9.RCADE	0.001484481988316874	32842	39483	0.163	0.186	0.023
ATOH7_M09817_1.94d	0.0014991443319766892	166	174	0.187	0.103	-0.083
IRF1_M08823_1.94d	0.0015723727424135118	67	97	0.1	0.309	0.209
ZNF548_ZNF548.RCADE	0.001595647550826929	18229	22738	0.205	0.234	0.03
TEAD4_M06183_1.94d	0.0019041204365229372	135	175	0.074	0.126	0.052
TEAD1_M06179_1.94d	0.0019920010273741834	135	175	0.074	0.126	0.052
TCFL5_M09217_1.94d	0.0020989946102590046	231	292	0.212	0.305	0.093
FOXD3_M08675_1.94d	0.0021099732216524766	148	158	0.095	0.12	0.026
NR1I3_M07568_1.94d	0.002414766380776159	144	156	0.132	0.186	0.054
ZNF184_ZNF184.RCADE	0.002452665959469905	271	333	0.177	0.111	-0.066
ATF7_M05568_1.94d	0.0026073421497607597	99	162	0.242	0.315	0.072
TCF4_M06176_1.94d	0.0026768976169204923	337	418	0.246	0.165	-0.081
FOXB1_M05711_1.94d	0.002915347827202078	110	122	0.136	0.082	-0.054
ARNT_M00226_1.94d	0.002927339640306842	67	95	0.1	0.295	0.195
HNF1A_M05796_1.94d	0.0032865517399464305	146	51	0.308	0.1	-0.208
IRF9_M08845_1.94d	0.0033095648587638097	105	154	0.171	0.24	0.069
ZNF317_M10421_1.94d	0.0034611990309699647	124	183	0.113	0.071	-0.042
ZNF81_ZNF81.RCADE	0.0038664083709113537	134	162	0.097	0.111	0.014
HNF1B_M05798_1.94d	0.003992211424618403	143	46	0.315	0.1	-0.215
ZNF529_ZNF529.MEME	0.00490956574464099	33983	40535	0.182	0.203	0.02
ARNT_M00267_1.94d	0.004931016397697813	94	128	0.298	0.25	-0.048
IRF4_M05848_1.94d	0.004953019633307489	59	92	0.1	0.293	0.193
ZNF304_ZNF304.RCADE	0.005077643681873585	35494	43078	0.206	0.226	0.02
ZNF283_ZNF283.RCADE	0.005267528579569933	22802	28215	0.205	0.229	0.024
ZNF565_ZNF565.RCADE	0.005554537835251952	192	288	0.135	0.08	-0.056
IRF7_M08839_1.94d	0.005725974225027519	62	95	0.1	0.284	0.184
RORA_M06061_1.94d	0.006740213904203792	202	292	0.139	0.086	-0.053
ZNF175_M10448_1.94d	0.006777285018790857	95	112	0.042	0.116	0.074
HSF1_M08813_1.94d	0.006852072676850019	148	185	0.088	0.119	0.031
ZNF460_ZNF460.RCADE	0.0069886632346625975	15498	18747	0.181	0.208	0.027
ZBTB4_M06841_1.94d	0.007001516319292877	279	356	0.19	0.126	-0.064
ZNF341_M10427_1.94d	0.007801670824678987	35692	42444	0.187	0.206	0.019
ZNF135_M10312_1.94d	0.008105119768120445	742	427	0.191	0.119	-0.072
NFAT5_M05930_1.94d	0.00834686637082678	237	250	0.156	0.108	-0.048
ZNF146_M10372_1.94d	0.00840287724817796	500	803	0.048	0.113	0.065
HIC1_M08769_1.94d	0.008588370362341172	179	246	0.112	0.159	0.047
TFE3_M06205_1.94d	0.009359066058240549	60	79	0.1	0.278	0.178
HNF1B_M05797_1.94d	0.009477613471589085	131	46	0.29	0.1	-0.19
ZBTB48_M10336_1.94d	0.010497367113085848	140	156	0.129	0.167	0.038
IRF4_M08829_1.94d	0.010935414382143691	61	85	0.1	0.271	0.171
MEF2D_M05892_1.94d	0.01140073093536657	74	95	0.095	0.189	0.095
WT1_M00579_1.94d	0.011684122474287637	1833	2305	0.145	0.195	0.05
ZKSCAN7_M10313_1.94d	0.012062880507876857	108	156	0.139	0.096	-0.043
STAT5A_M04818_1.94d	0.012112624619706388	124	173	0.089	0.116	0.027
ZNF566_ZNF566.RCADE	0.012408338268973767	9106	11372	0.206	0.237	0.03
NR1H2_M06684_1.94d	0.012689718556263566	127	186	0.118	0.081	-0.037
LIN28A_M08897_1.94d	0.01282742819985597	127	171	0.22	0.269	0.049
VDR_M06221_1.94d	0.013864744396917933	121	141	0.124	0.092	-0.032
RUNX1_M09108_1.94d	0.014172175947735998	125	170	0.12	0.153	0.033
JUN_M10269_1.94d	0.014843442497411242	66	86	0.1	0.256	0.156
MNT_M05909_1.94d	0.014969854174476405	114	156	0.07	0.115	0.045
ATF6_M10064_1.94d	0.01574119261299017	71	86	0.183	0.279	0.096
ETS1_M05692_1.94d	0.016446650970149055	163	219	0.215	0.288	0.073
ZFP30_M10310_1.94d	0.01668312919206977	340	391	0.141	0.09	-0.052
ZNF121_M10357_1.94d	0.018482096233134904	17006	20937	0.096	0.114	0.018
ZBTB7B_M09311_1.94d	0.01863672297284084	119	144	0.277	0.229	-0.048
TFCP2_M09261_1.94d	0.018712031132308102	240	330	0.25	0.327	0.077
IRF5_M08831_1.94d	0.01925018820524319	49	81	0.1	0.272	0.172
ZBTB34_M09303_1.94d	0.020556627076281923	175	228	0.189	0.246	0.057
MAFK_M05885_1.94d	0.020848174183359446	129	170	0.085	0.147	0.062
ZSCAN22_M10335_1.94d	0.021029219203492815	7030	8474	0.184	0.215	0.031
ZFP64_M10434_1.94d	0.025314482956458453	7880	9722	0.208	0.237	0.029
ZNF704_M09387_1.94d	0.02567874895082148	1605	1900	0.216	0.267	0.051
TEAD3_M06181_1.94d	0.02798713449445553	121	260	0.182	0.238	0.057
AR_M07575_1.94d	0.028684672904373203	142	171	0.092	0.146	0.055
TFAP2B_M09227_1.94d	0.030382943439039915	1570	1934	0.21	0.26	0.049
TFDP1_M06816_1.94d	0.031615324669040976	129	173	0.171	0.202	0.032
ZNF443_ZNF443.RCADE	0.03394880850739347	21636	26337	0.037	0.055	0.018
TFEB_M06206_1.94d	0.034916952750880643	163	205	0.411	0.327	-0.084
NFYB_M06673_1.94d	0.036679113153116	552	711	0.225	0.286	0.061
CEBPZ_M06474_1.94d	0.03768196070407132	221	337	0.176	0.231	0.055
ZBTB7A_M09309_1.94d	0.03770121300870682	182	208	0.214	0.269	0.055
ZFP1_M10308_1.94d	0.037723832805228674	142	173	0.042	0.064	0.021
ELK1_M08655_1.94d	0.03827626952150061	189	277	0.439	0.365	-0.075
ATF4_M08489_1.94d	0.040707974647033	91	143	0.253	0.189	-0.064
FOXN2_M08691_1.94d	0.04226657896769568	631	767	0.323	0.263	-0.06
HSF1_M08821_1.94d	0.0424987663161484	132	185	0.068	0.086	0.018
SNAI2_M09147_1.94d	0.04260903012846651	99	130	0.101	0.054	-0.047
ZNF620_ZNF620.RCADE	0.042611132195954665	183	353	0.098	0.142	0.043
ZNF136_ZNF136.RCADE	0.04288779321970992	576	383	0.016	0.073	0.057
ZNF460_M09373_1.94d	0.04312283942273337	2032	2440	0.16	0.2	0.039
ZNF682_ZNF682.RCADE	0.04433305416806538	9826	12015	0.205	0.229	0.024
ZNF181_ZNF181.RCADE	0.04590358674658383	19693	24151	0.041	0.058	0.017
ZNF596_M10405_1.94d	0.04612504046650608	6793	7949	0.1	0.124	0.024
ZNF611_ZNF611.RCADE	0.046782351893864114	10275	12900	0.205	0.228	0.023
ZNF250_M09341_1.94d	0.04830258706117119	403	543	0.174	0.127	-0.047
ZNF69_ZNF69.MEME	0.04884727572437832	393	540	0.148	0.194	0.047
ERG_M08653_1.94d	0.04898763805771276	174	251	0.437	0.367	-0.07
RBAK_M09331_1.94d	0.0491660720899465	83	127	0.181	0.118	-0.063
ZNF18_M10343_1.94d	0.05134718330909002	240	293	0.071	0.109	0.038
HSF5_M09724_1.94d	0.052424833257931194	77	94	0.234	0.287	0.053
FOXP1_M08697_1.94d	0.052942114034285934	89	86	0.135	0.07	-0.065
ZNF219_M06854_1.94d	0.054980468862333584	3318	4023	0.098	0.125	0.027
FOS_M08663_1.94d	0.05559943269946765	181	239	0.282	0.351	0.07
ZNF8_M10347_1.94d	0.0571067683248991	51	73	0.1	0.233	0.133
BPTF_M04009_1.94d	0.05806501862193508	197	219	0.066	0.091	0.025
ARNTL_M05565_1.94d	0.058374941397110094	234	290	0.359	0.29	-0.069
BHLHE41_M05584_1.94d	0.058374941397110094	234	290	0.359	0.29	-0.069
BHLHE40_M08516_1.94d	0.058374941397110094	234	290	0.359	0.29	-0.069
ZNF383_ZNF383.RCADE	0.059311725683154605	24372	29394	0.191	0.207	0.016
ZNF423_M04652_1.94d	0.05936250881569902	271	280	0.103	0.15	0.047
SREBF1_M09970_1.94d	0.06089494520188914	176	220	0.392	0.318	-0.074
ZNF34_M10393_1.94d	0.06114684395910873	577	761	0.127	0.089	-0.037
STAT2_M05474_1.94d	0.06195072906334081	247	360	0.194	0.153	-0.042
ZNF770_M10379_1.94d	0.06263863848801422	19236	23427	0.061	0.076	0.016
ZKSCAN1_M10311_1.94d	0.06279451775186101	80	107	0.087	0.15	0.062
CLOCK_M08987_1.94d	0.06463176121303559	120	157	0.133	0.166	0.032
ZKSCAN3_M06246_1.94d	0.06524565588377909	104	132	0.067	0.106	0.039
ZNF7_ZNF7.RCADE	0.0654002044959254	210	279	0.071	0.104	0.033
CREB3L1_M05601_1.94d	0.06708891985645274	148	212	0.196	0.142	-0.054
MEF2A_M05890_1.94d	0.06837968219840643	77	109	0.104	0.156	0.052
MYC_M06652_1.94d	0.06864272273980306	244	339	0.184	0.142	-0.043
NFYC_M06674_1.94d	0.06911354665141466	522	695	0.228	0.281	0.053
NFAT5_M08955_1.94d	0.0695329143288001	83	91	0.169	0.11	-0.059
MYF5_M09836_1.94d	0.07059224574901597	104	112	0.183	0.152	-0.031
SCRT1_M09114_1.94d	0.07090488972378496	91	126	0.143	0.095	-0.048
ZNF264_ZNF264.RCADE	0.07145772498798754	1063	1334	0.151	0.188	0.037
ZSCAN5C_M10321_1.94d	0.07153826185985	117	153	0.154	0.137	-0.017
ZNF610_M10398_1.94d	0.07204860278246106	879	1106	0.217	0.264	0.047
ZNF610_ZNF610.RCADE	0.07204860278246106	879	1106	0.217	0.264	0.047
ZNF423_M06859_1.94d	0.07256555975010588	325	363	0.117	0.163	0.046
SCRT1_M09116_1.94d	0.07314550501428967	91	126	0.143	0.095	-0.048
ZNF287_ZNF287.RCADE	0.07447072276810018	101002	114629	0.041	0.049	0.008
FOXF1_M04169_1.94d	0.07497168342472901	57	75	0.1	0.027	-0.073
IRF3_M08827_1.94d	0.07617031491505209	306	410	0.193	0.149	-0.044
ZNF823_ZNF823.RCADE	0.07714698963628223	6950	7962	0.069	0.09	0.021
GLIS2_M05766_1.94d	0.07750577970083829	472	570	0.148	0.195	0.046
FIGLA_M05705_1.94d	0.07870987357707736	94	132	0.074	0.121	0.047
ZNF681_ZNF681.RCADE	0.08056921492554803	234	302	0.175	0.222	0.047
ZNF174_M09335_1.94d	0.08106782061419877	124	166	0.202	0.241	0.039
ZNF2_ZNF2.MEME	0.08231155094044322	699	847	0.186	0.231	0.045
ZNF23_M09339_1.94d	0.08443970285401527	3037	3616	0.189	0.219	0.031
ZSCAN31_M09357_1.94d	0.08498741133294714	138	171	0.145	0.123	-0.022
FOXO6_M05746_1.94d	0.08615285885282878	67	90	0.1	0.033	-0.067
FOXO1_M05738_1.94d	0.08720433228390795	71	96	0.07	0.042	-0.029
STAT6_M06798_1.94d	0.08790137665861678	191	233	0.12	0.09	-0.03
NR1D1_M08989_1.94d	0.088566767816012	154	211	0.149	0.123	-0.026
FOXJ1_M01034_1.94d	0.0886146040284762	58	71	0.1	0.028	-0.072
NFIA_M05935_1.94d	0.08893671858256579	276	420	0.188	0.14	-0.048
NFYA_M06672_1.94d	0.08962630032980605	546	698	0.238	0.288	0.05
ZNF677_M10389_1.94d	0.09040586584590106	197	253	0.086	0.111	0.024
NKX2-1_M08976_1.94d	0.09047788874393228	103	94	0.068	0.117	0.049
NR3C2_M05959_1.94d	0.09069512888352549	118	145	0.102	0.138	0.036
USF1_M06218_1.94d	0.09085156283146928	269	339	0.39	0.327	-0.063
ZBTB6_M06843_1.94d	0.09110808493197779	242	358	0.157	0.123	-0.034
ONECUT3_M05972_1.94d	0.09208353262871116	89	122	0.034	0.082	0.048
RFX1_M09096_1.94d	0.09319153608140932	437	555	0.307	0.252	-0.054
OSR2_M09027_1.94d	0.09493368063047894	95	142	0.116	0.07	-0.045
IRF4_M08843_1.94d	0.0961929262068079	81	110	0.235	0.282	0.047
SOX7_M06111_1.94d	0.0963436034200489	90	90	0.1	0.044	-0.056
ETS1_M08647_1.94d	0.0987637822337888	161	255	0.242	0.298	0.056
ZNF776_ZNF776.RCADE	0.10221041588857942	3113	3749	0.207	0.236	0.029
NFIA_M08959_1.94d	0.10299158509277699	829	1039	0.216	0.177	-0.039
ELK1_M08659_1.94d	0.10306934594244004	245	359	0.449	0.39	-0.059
FOS_M08665_1.94d	0.10467860738237406	181	241	0.282	0.34	0.058
TP63_M06417_1.94d	0.10549028234966773	577	706	0.192	0.154	-0.038
T_M09977_1.94d	0.10594276024126002	115	187	0.087	0.043	-0.044
NKX2-1_M01425_1.94d	0.10749248342015047	91	88	0.143	0.205	0.062
ZFP14_M10309_1.94d	0.10824822834147887	700	896	0.177	0.142	-0.035
ZNF667_M10377_1.94d	0.10872189356763905	275	350	0.167	0.134	-0.033
MAFF_M09798_1.94d	0.10936773420743066	166	210	0.133	0.157	0.025
POU4F2_M06017_1.94d	0.11030864010110637	66	84	0.1	0.036	-0.064
NKX2-1_M01445_1.94d	0.11176983245157568	91	88	0.143	0.205	0.062
ZNF16_M10342_1.94d	0.11269809835284868	434	577	0.138	0.106	-0.033
ZNF708_ZNF708.RCADE	0.11337906931932805	359	489	0.164	0.127	-0.038
ZNF148_M09349_1.94d	0.11513139620677995	7540	8158	0.164	0.144	-0.019
ZNF263_M09343_1.94d	0.11628356353957042	318	362	0.179	0.144	-0.036
ZNF12_ZNF12.RCADE	0.11738943931517029	3123	3748	0.217	0.245	0.028
ZNF8_ZNF8.RCADE	0.117720219686606	98	91	0.031	0.077	0.046
ZIM3_ZIM3.RCADE	0.11936917782264479	172	231	0.093	0.113	0.02
BCL11A_M05292_1.94d	0.12394403651369483	494	704	0.148	0.115	-0.033
NFIA_M08961_1.94d	0.1250312384422429	489	659	0.194	0.153	-0.041
ZNF821_M09405_1.94d	0.12698293335602825	430	471	0.098	0.136	0.038
ELK1_M09521_1.94d	0.12814282207045688	263	384	0.437	0.383	-0.054
ZNF736_ZNF736.RCADE	0.12841006884227366	336	595	0.092	0.126	0.034
ZNF254_ZNF254.RCADE	0.1287399245002279	445	549	0.153	0.118	-0.034
ZNF543_ZNF543.RCADE	0.12994602520234622	7898	9668	0.209	0.228	0.02
ZNF501_M09375_1.94d	0.13464448960477973	253	320	0.233	0.275	0.042
NR4A1_M09892_1.94d	0.13485104062573086	97	128	0.144	0.109	-0.035
ZNF343_M09359_1.94d	0.13628592326335223	601	757	0.205	0.244	0.04
NFKB2_M05944_1.94d	0.1414914441665759	476	643	0.179	0.138	-0.04
NFIB_M05937_1.94d	0.14265600813668416	286	425	0.178	0.139	-0.039
ZNF619_ZNF619.MEME	0.14514520062062705	2658	3121	0.185	0.212	0.026
ZNF737_ZNF737.MEME	0.14588952051640441	123	184	0.211	0.245	0.033
ZNF223_ZNF223.MEME	0.14956081523709405	923	1095	0.171	0.138	-0.033
NFKB1_M05943_1.94d	0.15639616206026763	442	568	0.176	0.137	-0.039
MYF5_M09843_1.94d	0.15788617972559793	65	94	0.1	0.181	0.081
XBP1_M06228_1.94d	0.15956792191110303	71	94	0.225	0.277	0.051
ZNF778_M10417_1.94d	0.16203559173454407	193	232	0.197	0.168	-0.029
ZNF235_ZNF235.MEME	0.16378363809089624	79847	92826	0.041	0.048	0.007
ZNF35_M07124_1.94d	0.16496914068443802	179	226	0.022	0.049	0.026
NR6A1_M09009_1.94d	0.16534093394938376	261	335	0.096	0.125	0.03
ZFP82_M10394_1.94d	0.1655089514271234	158	201	0.101	0.085	-0.017
ZNF765_ZNF765.RCADE	0.1674954776955062	7044	8668	0.204	0.223	0.018
TFAP2B_M06446_1.94d	0.16757388173438592	6436	7916	0.151	0.168	0.017
PBX1_M06714_1.94d	0.16893949595472701	94	100	0.117	0.08	-0.037
ZNF594_M10414_1.94d	0.16977820425570256	1187	1459	0.19	0.22	0.03
CREBL2_M07230_1.94d	0.16998566946720262	81	110	0.346	0.373	0.027
ZNF449_M10044_1.94d	0.17026014778784526	190	251	0.179	0.151	-0.028
ZNF419_ZNF419.RCADE	0.17328148402158638	851	1025	0.142	0.114	-0.028
GLIS2_M08731_1.94d	0.17421440493475437	809	971	0.12	0.15	0.03
SNAI1_M09139_1.94d	0.17457548300163017	374	438	0.158	0.126	-0.032
KLF15_M08874_1.94d	0.17965094606932575	8413	10058	0.18	0.196	0.017
ZNF75A_M06254_1.94d	0.17998152427572933	248	353	0.117	0.085	-0.032
MESP1_M08932_1.94d	0.180955809708224	76	77	0.079	0.104	0.025
E2F8_M05638_1.94d	0.18100116732034732	81	123	0.086	0.13	0.044
ZNF433_ZNF433.RCADE	0.18184634365177854	63	72	0.1	0.042	-0.058
KLF11_M08878_1.94d	0.18232299205697733	7323	8848	0.225	0.243	0.018
ZBTB1_M00608_1.94d	0.18344836400630604	760	910	0.171	0.204	0.033
ZNF85_M10363_1.94d	0.1868469946416803	161	187	0.093	0.118	0.024
PPARA_M09922_1.94d	0.18714889497116372	182	221	0.11	0.145	0.035
TBR1_M06149_1.94d	0.18989719548515793	68	87	0.1	0.046	-0.054
ZNF382_M10422_1.94d	0.19375707522556795	283	359	0.141	0.114	-0.027
MAF_M10114_1.94d	0.1940793765724511	108	159	0.139	0.113	-0.026
SP1_M09185_1.94d	0.19471799161660475	6035	7303	0.223	0.242	0.019
SP2_M10360_1.94d	0.19616249730677382	8410	10164	0.223	0.239	0.017
KLF10_M08865_1.94d	0.19770559593421844	14757	17784	0.183	0.196	0.013
ZNF322_M10383_1.94d	0.19862803937274287	3832	4712	0.188	0.209	0.02
ZNF410_M06247_1.94d	0.2014574948966643	59	79	0.1	0.177	0.077
GLI4_M10337_1.94d	0.20162857860330652	440	601	0.098	0.128	0.03
SP1_M09183_1.94d	0.20455878433989627	4836	5868	0.219	0.239	0.02
ZNF345_M09361_1.94d	0.2064330036230847	89	108	0.18	0.139	-0.041
T_M09203_1.94d	0.20947182355474714	62	102	0.1	0.049	-0.051
KLF1_M08881_1.94d	0.21052747240877434	5544	6643	0.206	0.224	0.018
ZNF808_ZNF808.RCADE	0.21080462937242161	227	347	0.115	0.095	-0.019
ZBTB7B_M06236_1.94d	0.21470543972487866	110	123	0.218	0.203	-0.015
SP1_M07528_1.94d	0.21499300216012207	2042	2460	0.14	0.16	0.02
MECOM_M06525_1.94d	0.21718515812563255	77	86	0.078	0.035	-0.043
DDIT3_M06487_1.94d	0.2183185600272518	99	119	0.131	0.109	-0.022
ELK1_M08656_1.94d	0.21902336100594222	431	587	0.404	0.363	-0.041
ZNF320_M10320_1.94d	0.22270883532131058	9076	11044	0.171	0.186	0.014
TGIF1_M09251_1.94d	0.2245282933760503	150	212	0.1	0.061	-0.039
ZNF225_ZNF225.MEME	0.22584762142016868	5320	6649	0.04	0.056	0.016
TFAP2C_M06195_1.94d	0.23058496336640721	946	1171	0.191	0.163	-0.028
ZNF771_M09401_1.94d	0.23091523810299797	46	72	0.1	0.181	0.081
ZNF354B_ZNF354B.RCADE	0.23097312738492937	211	197	0.024	0.056	0.032
MBNL2_M08908_1.94d	0.23183694979218405	312	347	0.212	0.179	-0.033
ETV6_M09549_1.94d	0.2326895295127943	236	336	0.216	0.256	0.04
ESRRA_M08639_1.94d	0.23746976820034937	600	792	0.08	0.105	0.025
HKR1_HKR1.RCADE	0.23755643134556903	12332	14813	0.177	0.19	0.013
ZSCAN5A_M09419_1.94d	0.2386103291097469	793	1083	0.115	0.139	0.024
ZNF18_ZNF18.MEME	0.239412927033263	650	835	0.122	0.146	0.025
ZNF320_ZNF320.RCADE	0.23957171395921706	7821	9642	0.168	0.183	0.015
TBX1_M02208_1.94d	0.2419989583262393	251	301	0.04	0.066	0.027
ZNF354A_ZNF354A.RCADE	0.24258034645562077	234	222	0.026	0.059	0.033
NFIX_M05942_1.94d	0.24376598110780856	266	415	0.154	0.123	-0.031
PRDM14_M06945_1.94d	0.24436771452137274	103	131	0.049	0.076	0.028
ZNF436_M10428_1.94d	0.24634768917545324	1368	1801	0.147	0.125	-0.021
E2F7_M08594_1.94d	0.2471079071525749	85	127	0.071	0.11	0.04
KLF1_M00616_1.94d	0.2473508692793175	5941	7136	0.262	0.28	0.017
ZNF528_ZNF528.RCADE	0.25072567167802495	430	511	0.167	0.141	-0.027
ZBTB7A_M06235_1.94d	0.250801424150343	261	325	0.238	0.206	-0.031
ZFX_M06848_1.94d	0.2510973204750082	11267	13895	0.223	0.236	0.013
ZNF143_M06241_1.94d	0.25140096197411244	243	334	0.239	0.21	-0.029
E2F6_M03012_1.94d	0.25201150559350993	1964	2518	0.203	0.226	0.023
ATF7_M08490_1.94d	0.2547521800449528	175	231	0.28	0.32	0.04
RBPJL_M07039_1.94d	0.2547664567939346	85	98	0.141	0.102	-0.039
NR3C1_M05958_1.94d	0.25515892510871385	114	140	0.114	0.136	0.022
NR2C1_M09871_1.94d	0.2558538863483496	199	272	0.231	0.199	-0.033
ATF3_M08485_1.94d	0.25747423910959066	183	245	0.257	0.298	0.041
ZNF300_ZNF300.MEME	0.2580805804829641	4702	5744	0.134	0.15	0.016
MAFF_M09793_1.94d	0.25945680302427077	226	277	0.128	0.162	0.034
ZNF467_M10385_1.94d	0.2598283872768483	9671	11210	0.157	0.145	-0.013
MTF1_M05917_1.94d	0.26031475449416863	97	117	0.144	0.171	0.027
ZNF317_ZNF317.RCADE	0.26103809237891995	622	335	0.024	0.057	0.033
POU3F1_M06006_1.94d	0.2611757608524261	74	94	0.054	0.096	0.042
ZNF621_ZNF621.MEME	0.26258691592484384	540	676	0.135	0.111	-0.024
KLF15_M08876_1.94d	0.2642676857573937	6506	7786	0.198	0.214	0.015
ZNF382_ZNF382.RCADE	0.26970215064797065	246	289	0.126	0.104	-0.022
ZNF774_M10380_1.94d	0.26972351694536667	20706	24416	0.101	0.109	0.008
ZNF302_ZNF302.RCADE	0.2700643271318989	175	206	0.109	0.092	-0.016
POU4F2_M06016_1.94d	0.27016488957393303	75	83	0.08	0.036	-0.044
SP1_M09179_1.94d	0.2711890354727059	3525	4250	0.201	0.22	0.019
ZNF558_ZNF558.RCADE	0.2722260998530258	685	800	0.048	0.074	0.026
KLF1_M00600_1.94d	0.2731360160890661	5217	6210	0.262	0.279	0.017
MEIS1_M06401_1.94d	0.2754788551472208	141	186	0.121	0.102	-0.018
HIVEP1_M06846_1.94d	0.27565253392733047	408	534	0.157	0.185	0.029
ZIC1_M09329_1.94d	0.27619815611518517	1044	1200	0.16	0.185	0.025
ZNF680_ZNF680.RCADE	0.27635448148437014	484	647	0.107	0.131	0.024
RFX5_M06055_1.94d	0.27831998601592234	572	704	0.276	0.244	-0.032
ZNF285_ZNF285.MEME	0.27905969222063687	123	132	0.114	0.136	0.023
HINFP_M05789_1.94d	0.28193170886005836	1399	1786	0.227	0.251	0.025
SMAD1_M06764_1.94d	0.2822993981608991	715	892	0.164	0.141	-0.022
ASCL1_M08474_1.94d	0.28315976164795553	805	1043	0.193	0.22	0.027
ZBTB4_M06842_1.94d	0.28409966223516847	536	687	0.177	0.204	0.027
CDX1_M08523_1.94d	0.2888901418119719	59	100	0.1	0.16	0.06
FEZF1_M07239_1.94d	0.2889183690361343	96	143	0.104	0.077	-0.027
ZNF550_ZNF550.RCADE	0.29022615714478983	474	704	0.167	0.143	-0.023
ZNF768_M10431_1.94d	0.2944099934613983	1373	1707	0.109	0.09	-0.018
BACH1_M09445_1.94d	0.2949626655241959	152	170	0.309	0.341	0.032
NR0B1_M06682_1.94d	0.2994784101674234	1161	1469	0.182	0.206	0.024
RFX2_M06048_1.94d	0.30169636624427265	557	706	0.28	0.249	-0.031
ZNF496_ZNF496.MEME	0.3018896678691837	16033	19371	0.037	0.047	0.01
ZNF584_ZNF584.RCADE	0.3024004631015531	111	135	0.09	0.074	-0.016
AR_M05563_1.94d	0.30476406729855654	97	146	0.134	0.151	0.017
ZNF134_M10355_1.94d	0.30535647857990955	375	460	0.149	0.126	-0.023
TLX1_M06827_1.94d	0.3055445697431325	488	672	0.178	0.155	-0.024
ZNF33B_ZNF33B.RCADE	0.31109785482469354	119	162	0.076	0.062	-0.014
ATF1_M10066_1.94d	0.31650168655394795	272	405	0.353	0.316	-0.037
ZNF260_M10375_1.94d	0.3175507946195024	3401	4276	0.152	0.167	0.015
ATF2_M08540_1.94d	0.3177190062334445	305	443	0.338	0.302	-0.035
STAT1_M06794_1.94d	0.31774588811380067	341	439	0.185	0.162	-0.023
ZNF37A_M10345_1.94d	0.3183048865215323	1779	2104	0.112	0.129	0.017
ELK1_M10260_1.94d	0.3200967087619959	226	334	0.394	0.359	-0.035
ZNF570_ZNF570.RCADE	0.3210363954011599	265	344	0.072	0.049	-0.022
ELF1_M09501_1.94d	0.32198624415539745	192	258	0.339	0.372	0.034
ZIC1_M09327_1.94d	0.32233860703351513	2758	3297	0.203	0.222	0.018
ZNF398_ZNF398.MEME	0.3251171207805611	10309	12340	0.086	0.096	0.01
TGIF1_M09245_1.94d	0.32521375915228745	130	192	0.092	0.062	-0.03
ZBTB14_M09286_1.94d	0.32809480298786764	1435	1671	0.249	0.273	0.023
SP3_M06129_1.94d	0.32856705791749874	4629	5557	0.212	0.228	0.015
EGR1_M05640_1.94d	0.32961603752709445	1754	2196	0.225	0.246	0.021
ZNF432_ZNF432.RCADE	0.33079761129541596	59947	71067	0.114	0.12	0.005
PRDM6_M10436_1.94d	0.3312940846657203	48030	55749	0.043	0.049	0.006
ZNF487_ZNF487.MEME	0.3346930665282657	28404	33641	0.044	0.051	0.007
PAX2_M09049_1.94d	0.3356836711096465	223	278	0.224	0.252	0.028
MECOM_M02602_1.94d	0.33802571160049777	53	73	0.1	0.055	-0.045
E2F7_M05637_1.94d	0.3406261047937852	72	121	0.056	0.091	0.035
PAX9_M05986_1.94d	0.34128202553153275	76	80	0.132	0.087	-0.044
MYF5_M09828_1.94d	0.3425832840000027	92	119	0.13	0.16	0.029
ZNF879_ZNF879.RCADE	0.344534044498813	1277	1522	0.035	0.055	0.02
NR4A2_M05962_1.94d	0.3451886187565718	62	71	0.1	0.056	-0.044
BHLHE40_M05580_1.94d	0.3453171947180461	585	755	0.043	0.068	0.025
ZSCAN30_M10388_1.94d	0.3454854246879182	4949	6083	0.192	0.206	0.014
ESRRA_M08633_1.94d	0.34836063552099394	580	777	0.079	0.099	0.02
ZNF543_M10366_1.94d	0.3539966695408261	3389	4168	0.161	0.176	0.014
POU4F1_M09911_1.94d	0.3556899097327586	50	72	0.1	0.056	-0.044
TGIF1_M09243_1.94d	0.3558509374472665	147	208	0.082	0.053	-0.029
ZSCAN31_M10415_1.94d	0.3559151780669543	154	212	0.11	0.127	0.017
PLAGL1_M06723_1.94d	0.3594857692434442	894	1123	0.136	0.157	0.02
SRF_M06142_1.94d	0.35991558211590946	57	78	0.1	0.154	0.054
IRX1_M08851_1.94d	0.36011461446320236	53	86	0.1	0.058	-0.042
MAF_M00424_1.94d	0.3629114920596801	66	94	0.1	0.149	0.049
POU2F1_M06001_1.94d	0.3629714971720497	107	160	0.037	0.056	0.019
RARA_M10181_1.94d	0.364994913570702	1719	2155	0.038	0.056	0.018
SREBF1_M09969_1.94d	0.36573885826060115	813	991	0.074	0.093	0.019
ZNF669_ZNF669.RCADE	0.37177343680222785	301	379	0.186	0.211	0.025
PURA_M06743_1.94d	0.3719927169842875	14886	17874	0.156	0.164	0.009
ZBTB49_M06234_1.94d	0.3722717854219939	136	148	0.14	0.128	-0.011
XPA_M09278_1.94d	0.3729246090713022	946	717	0.091	0.112	0.021
PRDM4_M09085_1.94d	0.37484505425610193	221	300	0.158	0.177	0.018
ZIC1_M00636_1.94d	0.3756928188517993	591	713	0.183	0.206	0.023
ZFX_M02702_1.94d	0.3781434142315666	7151	9011	0.166	0.177	0.011
ZNF552_ZNF552.MEME	0.37926906738402233	164	180	0.207	0.222	0.015
ZNF549_ZNF549.RCADE	0.3794856669321144	357	400	0.112	0.133	0.02
ZIK1_ZIK1.RCADE	0.38075815621829834	335	474	0.101	0.12	0.019
HES1_M08751_1.94d	0.38183044697040436	1038	1325	0.087	0.105	0.018
KLF11_M08872_1.94d	0.38384058004328125	5303	6415	0.222	0.235	0.013
KLF1_M08867_1.94d	0.38477504888647607	862	988	0.238	0.216	-0.022
ZNF354A_M10328_1.94d	0.38558684980662794	232	222	0.034	0.059	0.024
STAT5A_M06792_1.94d	0.38609407797348827	115	199	0.104	0.085	-0.019
POU5F1B_M06020_1.94d	0.38748548073282973	71	98	0.042	0.071	0.029
ATF1_M08544_1.94d	0.38776414959579353	290	407	0.345	0.314	-0.03
BCL6_M09453_1.94d	0.39002425471455227	93	112	0.108	0.08	-0.027
E2F1_M09494_1.94d	0.390272197134817	76	80	0.053	0.087	0.035
SPI1_M09193_1.94d	0.3904199493893763	186	245	0.172	0.192	0.02
ZSCAN16_M09411_1.94d	0.3906232532915691	138	188	0.145	0.133	-0.012
KLF1_M08884_1.94d	0.39313251309988095	2739	3253	0.118	0.131	0.012
ZNF324_ZNF324A.RCADE	0.39568502745564826	355	541	0.101	0.085	-0.016
ZNF816_M10368_1.94d	0.39750404576390996	753	941	0.139	0.157	0.018
SCRT2_M06080_1.94d	0.39886821141532225	105	150	0.114	0.1	-0.014
ZNF394_M10376_1.94d	0.4021804687086761	6074	6815	0.168	0.18	0.011
RORA_M06062_1.94d	0.4034381024562589	84	109	0.155	0.128	-0.026
GLI2_M05763_1.94d	0.40602884824519037	424	513	0.142	0.123	-0.019
ZNF563_M10403_1.94d	0.40718013881175996	1822	2210	0.211	0.228	0.017
HES1_M00238_1.94d	0.4076080304270826	624	800	0.157	0.176	0.019
TBX4_M06172_1.94d	0.4105906032992759	1185	1593	0.03	0.049	0.019
ZNF25_ZNF25.MEME	0.4106379305091442	192	246	0.052	0.065	0.013
ZNF787_M10059_1.94d	0.41126424748777	287	360	0.125	0.144	0.019
DMRT3_M08575_1.94d	0.4118505067327992	55	81	0.1	0.062	-0.038
ZNF680_M10401_1.94d	0.41279618477382174	174	241	0.075	0.087	0.012
ZNF143_M09397_1.94d	0.4130883939805998	666	851	0.258	0.236	-0.022
SP1_M09181_1.94d	0.41535224453972275	4776	5738	0.237	0.25	0.013
CLOCK_M08534_1.94d	0.4163819712954113	197	235	0.142	0.128	-0.014
ATOH1_M09441_1.94d	0.417796796781849	111	151	0.09	0.106	0.016
ZNF891_ZNF891.RCADE	0.4185759639881601	3049	3684	0.196	0.21	0.014
ZNF41_M10352_1.94d	0.4190135895779028	1225	1524	0.156	0.14	-0.015
KLF1_M08888_1.94d	0.42064241102468114	2593	3144	0.13	0.142	0.012
AR_M05564_1.94d	0.42230000170145787	125	195	0.136	0.159	0.023
ZNF90_ZNF90.RCADE	0.4231272211221683	909	1157	0.062	0.079	0.017
ZNF157_ZNF157.RCADE	0.4238759810348285	548	732	0.133	0.152	0.018
ZNF764_ZNF764.MEME	0.4243048626366175	294	334	0.126	0.144	0.018
TBX15_M09201_1.94d	0.42459138340740377	208	258	0.087	0.101	0.014
ZIM2_ZIM2.MEME	0.42507648240184503	8453	10205	0.188	0.197	0.01
POU2F2_M06003_1.94d	0.4278536729804353	108	146	0.037	0.055	0.018
POU3F2_M09082_1.94d	0.4295417542429224	74	109	0.122	0.092	-0.03
MEIS1_M09078_1.94d	0.4300768674895281	148	201	0.081	0.104	0.023
NFKB2_M08965_1.94d	0.43079305460115647	348	453	0.158	0.139	-0.019
ZFP2_M07132_1.94d	0.43116578998669064	269	371	0.171	0.154	-0.017
NFE2_M05934_1.94d	0.43120421314546264	112	126	0.214	0.206	-0.008
ATOH7_M09989_1.94d	0.4315423607438048	188	249	0.112	0.129	0.017
ZNF740_M09391_1.94d	0.4316611645564261	4149	4944	0.1	0.112	0.012
FEZF1_M10319_1.94d	0.4343560024380442	386	511	0.114	0.131	0.017
ZNF675_ZNF675.RCADE	0.43457233938311157	1848	2325	0.163	0.178	0.015
ZNF562_ZNF562.MEME	0.435288965885296	117	152	0.103	0.118	0.016
ETV5_M05699_1.94d	0.43609377796668747	155	233	0.4	0.373	-0.027
ELK4_M05660_1.94d	0.43609377796668747	155	233	0.4	0.373	-0.027
GATA1_M09589_1.94d	0.4371610603304975	118	141	0.093	0.078	-0.015
TET1_M00880_1.94d	0.43946592027672393	906	1117	0.213	0.233	0.02
ZNF454_M10047_1.94d	0.4395486318738673	1147	1438	0.233	0.252	0.019
HOXA10_M09614_1.94d	0.43972880028115235	68	100	0.1	0.14	0.04
NFYB_M03040_1.94d	0.4398893318666366	500	686	0.196	0.176	-0.02
NR5A1_M09007_1.94d	0.4423018456287172	704	948	0.091	0.107	0.016
SP8_M06131_1.94d	0.44267390463185574	3191	3786	0.211	0.225	0.014
INSM1_M06607_1.94d	0.4435257595306994	791	979	0.153	0.171	0.018
ZNF337_ZNF337.RCADE	0.4458299596433559	70	78	0.1	0.141	0.041
YY1_M09317_1.94d	0.44668405559285806	417	513	0.309	0.333	0.024
NKX2-1_M08977_1.94d	0.45070703817624547	81	90	0.062	0.089	0.027
BCL11A_M08508_1.94d	0.4517492805263884	43	74	0.1	0.149	0.049
TBX20_M06158_1.94d	0.45216210186279093	145	173	0.076	0.064	-0.012
ZNF528_M10374_1.94d	0.45503977101967263	183	222	0.153	0.144	-0.009
ZNF189_M10331_1.94d	0.45517178694802807	1525	1937	0.174	0.16	-0.014
ELF1_M09509_1.94d	0.4553336375128262	181	245	0.354	0.38	0.026
MBD2_M06638_1.94d	0.4554215561079593	1783	2161	0.231	0.247	0.016
ZNF580_M10051_1.94d	0.45893040462827184	1262	1564	0.116	0.102	-0.014
ZNF555_ZNF555.MEME	0.45925587342635465	2417	2544	0.235	0.221	-0.014
FOXJ2_M05730_1.94d	0.4596366534969971	112	123	0.054	0.041	-0.013
ELK1_M00977_1.94d	0.46202149986009367	122	203	0.402	0.379	-0.022
RFX3_M06050_1.94d	0.46409708040469677	633	775	0.278	0.257	-0.021
ZNF480_ZNF480.RCADE	0.46524389164001856	295	413	0.105	0.09	-0.015
MTF1_M08937_1.94d	0.46538443941497554	64	86	0.1	0.14	0.04
ATF3_M08483_1.94d	0.4657875125231241	210	286	0.295	0.322	0.026
MYCL_M08941_1.94d	0.4659937871314449	220	281	0.123	0.139	0.016
ZNF274_M09345_1.94d	0.46767795682360325	81	118	0.123	0.102	-0.022
FOXD1_M09582_1.94d	0.4680998417949319	89	76	0.079	0.053	-0.026
ZNF224_ZNF224.RCADE	0.46858159607093286	2257	2851	0.038	0.051	0.013
ZNF429_ZNF429.RCADE	0.47243107974584264	953	1100	0.163	0.178	0.016
ZNF684_M09385_1.94d	0.47910431662645603	301	375	0.113	0.128	0.015
TBX19_M06157_1.94d	0.4807510597238682	80	70	0.138	0.1	-0.038
SPIC_M06140_1.94d	0.4811845760156548	288	516	0.094	0.109	0.015
ZNF84_ZNF84.RCADE	0.48160476959621856	1497	1822	0.147	0.134	-0.012
PAX1_M09041_1.94d	0.4846529638686309	176	235	0.216	0.234	0.018
KLF10_M08863_1.94d	0.4850536279381451	8903	10804	0.18	0.189	0.008
FOXI1_M08681_1.94d	0.4854284959281896	92	107	0.076	0.093	0.017
ZNF780A_ZNF780A.RCADE	0.48545417757715226	5880	7127	0.153	0.162	0.009
PLAG1_M02715_1.94d	0.4889353816991744	1822	2231	0.11	0.122	0.012
SNAI2_M09145_1.94d	0.49022633978505104	119	127	0.067	0.055	-0.012
ZSCAN10_M00592_1.94d	0.49887673035300584	236	280	0.191	0.175	-0.016
ZNF787_M10060_1.94d	0.49989463757613917	2292	2987	0.062	0.072	0.01
FOXR1_M08703_1.94d	0.500271706809503	507	634	0.012	0.03	0.018
ZNF445_ZNF445.MEME	0.5043429928881342	106	127	0.142	0.126	-0.016
CTCF_M10351_1.94d	0.5052812515036819	4972	5645	0.213	0.224	0.01
ZNF85_ZNF85.RCADE	0.5066550714037448	399	525	0.1	0.086	-0.015
ZNF296_M09353_1.94d	0.5071290935706039	177	204	0.085	0.074	-0.011
ZNF567_ZNF567.RCADE	0.508470343725965	496	615	0.062	0.078	0.016
STAT3_M05480_1.94d	0.5102100926866774	420	563	0.205	0.188	-0.016
ZNF492_ZNF492.RCADE	0.5106493081619268	1941	2284	0.05	0.062	0.012
EGR1_M08604_1.94d	0.512315459459489	1858	2361	0.229	0.243	0.014
EBF1_M05639_1.94d	0.51301460309481	317	376	0.139	0.122	-0.016
MYNN_M10435_1.94d	0.5136603986768016	129	158	0.054	0.063	0.009
ZNF419_M10413_1.94d	0.5153354222045299	985	1210	0.106	0.093	-0.012
ZNF626_ZNF626.RCADE	0.5158243347864273	662	837	0.19	0.176	-0.015
HELT_M08761_1.94d	0.52230842052738	549	691	0.042	0.059	0.017
ZNF331_ZNF331.RCADE	0.5226939036751108	723	923	0.144	0.13	-0.014
ZNF441_ZNF441.RCADE	0.5230545757018576	7235	8726	0.234	0.243	0.009
ZNF124_ZNF124.RCADE	0.5250689458343643	577	747	0.111	0.124	0.014
ZNF705G_ZNF705G.MEME	0.5262586214840763	74	120	0.054	0.075	0.021
ZNF524_M09377_1.94d	0.5264637777207772	300	391	0.193	0.21	0.016
ZNF75D_ZNF75D.RCADE	0.526755531034282	271	339	0.111	0.124	0.013
HES1_M08753_1.94d	0.5301571035509558	918	1151	0.064	0.078	0.014
AIRE_M06440_1.94d	0.5303520155864038	58	72	0.1	0.069	-0.031
ZNF615_ZNF615.MEME	0.5342704076279483	133	191	0.075	0.063	-0.012
ATF2_M08479_1.94d	0.537134081708357	289	418	0.336	0.313	-0.022
HES5_M08757_1.94d	0.5492335235330454	957	1209	0.077	0.09	0.013
CREB3L4_M10091_1.94d	0.5515777575903524	163	216	0.27	0.255	-0.015
RXRA_M09959_1.94d	0.5539071548900808	717	488	0.128	0.113	-0.016
REL_M02665_1.94d	0.5548323455476638	280	336	0.15	0.164	0.014
ATF4_M06454_1.94d	0.5614836160258521	367	466	0.082	0.094	0.013
EGR3_M05644_1.94d	0.5622608266564129	1788	2262	0.223	0.236	0.012
ZNF200_M10359_1.94d	0.5626222422690275	507	731	0.347	0.365	0.018
SOX1_M02182_1.94d	0.5632950301736388	71	97	0.127	0.103	-0.024
MITF_M00255_1.94d	0.5671208653163955	221	291	0.321	0.302	-0.019
PAX1_M09051_1.94d	0.5694502148936229	191	242	0.241	0.256	0.015
IRF1_M06920_1.94d	0.5696099071221596	242	365	0.157	0.17	0.013
ARNT_M08469_1.94d	0.5705257366504848	107	129	0.234	0.225	-0.009
ZNF793_ZNF793.RCADE	0.5713186755525734	679	905	0.156	0.169	0.013
ARNT_M08470_1.94d	0.5735493319592446	107	129	0.234	0.225	-0.009
POU4F1_M09918_1.94d	0.574127446357283	50	83	0.1	0.072	-0.028
ZNF692_M07147_1.94d	0.574959743184943	1486	1717	0.184	0.172	-0.011
ZFP69B_ZFP69B.RCADE	0.5752586771997936	1051	1408	0.147	0.136	-0.011
ZNF17_ZNF17.RCADE	0.5772862595458188	2166	2613	0.23	0.22	-0.011
PRDM1_M06024_1.94d	0.5780982372170992	205	338	0.156	0.145	-0.011
ZNF418_M10408_1.94d	0.5865332522940493	225	328	0.093	0.104	0.01
KMT2A_M00878_1.94d	0.586864258815111	352	398	0.199	0.214	0.015
RARA_M10176_1.94d	0.5877073645894704	104	122	0.183	0.172	-0.011
ZNF527_ZNF527.RCADE	0.5880924975696732	2584	3237	0.163	0.172	0.009
HES7_M05781_1.94d	0.5882535694019577	593	740	0.057	0.072	0.014
ZNF281_M10446_1.94d	0.5891268193401167	12763	14478	0.17	0.164	-0.006
ETV6_M05700_1.94d	0.589454537256791	399	535	0.363	0.381	0.018
GLIS1_M08729_1.94d	0.5895642307580512	1628	2017	0.119	0.128	0.01
ZNF484_ZNF484.RCADE	0.5908306771139038	6831	8416	0.158	0.165	0.007
ZBTB43_M09305_1.94d	0.5935985262568462	220	251	0.086	0.096	0.009
INSM1_M02710_1.94d	0.5962651831430748	795	933	0.155	0.143	-0.012
PAX5_M05982_1.94d	0.5962707683841613	144	181	0.264	0.276	0.012
ATF3_M09744_1.94d	0.5972646754540297	264	366	0.322	0.303	-0.019
SPZ1_M04770_1.94d	0.5983860155271585	1658	2006	0.136	0.146	0.01
ZNF506_ZNF506.MEME	0.603383392307531	1193	1389	0.166	0.156	-0.01
MEIS3_M05897_1.94d	0.6034869869860725	212	259	0.09	0.077	-0.012
HES5_M05779_1.94d	0.6040007925057862	577	719	0.042	0.056	0.014
ZNF486_ZNF486.MEME	0.6117932779243833	616	773	0.237	0.251	0.014
SRY_M06144_1.94d	0.6126818046560171	53	80	0.1	0.075	-0.025
HELT_M08763_1.94d	0.6127795819971354	570	731	0.051	0.064	0.013
HELT_M08767_1.94d	0.6133238123490005	570	731	0.051	0.064	0.013
ZNF140_M10354_1.94d	0.6161779061438485	1394	1702	0.189	0.199	0.011
ZBTB7C_M06237_1.94d	0.6174440541828612	241	288	0.207	0.194	-0.013
ZNF431_ZNF431.MEME	0.6199570358002455	996	1256	0.139	0.149	0.01
TP53_M06704_1.94d	0.6238968400950006	466	594	0.182	0.17	-0.012
TP63_M06215_1.94d	0.6250521553041327	72	88	0.208	0.193	-0.015
ZNF554_M10386_1.94d	0.6280871380719982	2283	2836	0.175	0.166	-0.008
ZNF692_M10425_1.94d	0.6282851659938433	1698	1974	0.18	0.17	-0.009
ZNF444_M09371_1.94d	0.6299823206312731	12241	13883	0.147	0.142	-0.005
ZNF669_M10411_1.94d	0.6309581534155801	600	737	0.202	0.214	0.013
CTCF_M05451_1.94d	0.6360120179120676	3800	4295	0.219	0.227	0.008
STAT4_M06797_1.94d	0.6393252348818625	254	348	0.122	0.112	-0.01
MAF_M10120_1.94d	0.6400346213404926	68	77	0.1	0.078	-0.022
ZNF442_ZNF442.RCADE	0.6402665777793846	263	338	0.122	0.13	0.009
RBAK_RBAK.RCADE	0.6403800148325784	4188	4903	0.167	0.16	-0.007
MAZ_M10356_1.94d	0.6404576073965405	4680	5479	0.137	0.143	0.006
ZNF799_ZNF799.RCADE	0.6418948896107306	231	277	0.1	0.108	0.009
ZNF28_ZNF28.RCADE	0.6445042326192532	5190	5810	0.199	0.192	-0.007
FOXD1_M09581_1.94d	0.6467704750594858	83	102	0.084	0.069	-0.016
ZFP69_ZFP69.RCADE	0.6489456281132978	236	315	0.097	0.089	-0.009
ZFP14_ZFP14.RCADE	0.6499019123777602	2286	2851	0.146	0.139	-0.007
ZNF114_ZNF114.MEME	0.650910119612133	526	597	0.243	0.231	-0.012
ZNF713_M06251_1.94d	0.6529363834882511	106	134	0.085	0.075	-0.01
TBX1_M09197_1.94d	0.653311348823117	170	228	0.082	0.075	-0.008
ZSCAN1_M09407_1.94d	0.653944243328915	380	506	0.087	0.097	0.01
ZFP42_M10416_1.94d	0.6573798990124647	527	724	0.264	0.276	0.012
ZNF468_ZNF468.RCADE	0.6581684144827882	6065	7299	0.15	0.156	0.006
HAND1_M08969_1.94d	0.662619683454877	1301	1617	0.216	0.226	0.01
ZIC4_M06240_1.94d	0.6629235839809099	1024	1211	0.17	0.18	0.01
HAND1_M08971_1.94d	0.6635043726684924	1024	1295	0.213	0.223	0.01
ZNF440_ZNF440.RCADE	0.6646121167730428	153	227	0.098	0.093	-0.006
RXRA_M06070_1.94d	0.6653090975629652	708	482	0.121	0.11	-0.012
ELF3_M05650_1.94d	0.6674908577143673	105	147	0.343	0.333	-0.01
ZNF197_ZNF197.RCADE	0.6693992274371099	553	687	0.099	0.09	-0.009
EGR2_M05643_1.94d	0.6703595003255431	1416	1777	0.234	0.244	0.01
TGIF1_M06208_1.94d	0.6718064714798857	131	189	0.107	0.095	-0.012
ATOH1_M09557_1.94d	0.6755854800178271	570	555	0.151	0.162	0.011
BPTF_M06463_1.94d	0.6762418283648921	102	120	0.078	0.067	-0.012
POU3F2_M10279_1.94d	0.6795309948027217	68	91	0.1	0.121	0.021
TBX2_M09205_1.94d	0.6799373282317451	399	544	0.118	0.127	0.009
ZNF534_ZNF534.RCADE	0.6803080842551289	1722	1940	0.182	0.191	0.008
PPARA_M09921_1.94d	0.6812244777171013	729	505	0.128	0.117	-0.011
USF1_M09265_1.94d	0.6843050400679092	335	415	0.275	0.263	-0.012
USF1_M09267_1.94d	0.6843854633065354	335	415	0.275	0.263	-0.012
ZNF19_ZNF19.RCADE	0.6849262015100812	962	1170	0.17	0.179	0.009
ZFP90_ZFP90.RCADE	0.687187845718962	125	145	0.104	0.11	0.006
ZNF816_ZNF816.RCADE	0.6881593135949071	2594	3136	0.161	0.154	-0.007
ZNF329_M10387_1.94d	0.690485277860365	1386	1816	0.195	0.187	-0.008
FOXH1_M03020_1.94d	0.6907376470149447	65	100	0.1	0.12	0.02
YY2_M06231_1.94d	0.6964053960666616	434	593	0.343	0.356	0.012
MEIS1_M09076_1.94d	0.6973954144451983	151	213	0.093	0.08	-0.013
ZNF662_ZNF662.RCADE	0.6994857582325682	2003	2434	0.164	0.157	-0.007
ZNF597_M09381_1.94d	0.7009983881967912	572	739	0.339	0.327	-0.012
ESRRB_M05685_1.94d	0.701182215128832	96	114	0.042	0.053	0.011
ZNF614_ZNF614.MEME	0.7029254802225169	268	333	0.116	0.108	-0.008
BBX_M08506_1.94d	0.703983670837868	63	92	0.1	0.12	0.02
ZNF439_ZNF439.MEME	0.7061549116730315	571	697	0.149	0.141	-0.008
MLX_M08929_1.94d	0.7068609163344632	237	297	0.215	0.226	0.01
ZNF627_ZNF627.RCADE	0.7080202994500706	78	119	0.09	0.076	-0.014
NFIA_M05936_1.94d	0.7080696956640777	84	103	0.119	0.107	-0.012
NR1D1_M08991_1.94d	0.708439774695977	113	154	0.115	0.123	0.008
ZNF785_ZNF785.MEME	0.7095609118851542	21374	25938	0.053	0.05	-0.003
SNAI1_M09141_1.94d	0.7102126239555315	415	501	0.096	0.088	-0.009
ESX1_M05689_1.94d	0.7128876491816528	61	85	0.1	0.082	-0.018
GBX2_M05758_1.94d	0.7128876491816528	61	85	0.1	0.082	-0.018
EN1_M05665_1.94d	0.7128876491816528	61	85	0.1	0.082	-0.018
ZSCAN9_M09421_1.94d	0.7147388691461511	67	96	0.1	0.083	-0.017
TBX6_M09211_1.94d	0.7150850740791326	95	115	0.084	0.096	0.011
TBX21_M06165_1.94d	0.7170672476584024	95	115	0.084	0.096	0.011
NFKB1_M10276_1.94d	0.7171355201029381	755	951	0.163	0.155	-0.008
PATZ1_M04345_1.94d	0.7173816651120948	2299	2734	0.14	0.146	0.006
ZNF586_M10439_1.94d	0.7177822406353955	1044	1313	0.154	0.147	-0.007
ZNF350_M10429_1.94d	0.7229605496628962	190	237	0.153	0.16	0.008
ZFP3_M10419_1.94d	0.7233926849987129	263	358	0.11	0.117	0.007
NKX2-1_M08975_1.94d	0.7247207785651543	102	134	0.059	0.052	-0.007
ZNF782_ZNF782.RCADE	0.724961378852	224	290	0.125	0.131	0.006
GFI1_M08723_1.94d	0.7257413517050775	241	282	0.116	0.11	-0.006
STAT5A_M06793_1.94d	0.7282125436393092	139	204	0.094	0.088	-0.005
KLF10_M08868_1.94d	0.728937707155846	4877	5918	0.225	0.23	0.005
KLF1_M08886_1.94d	0.7297833664570721	1287	1488	0.214	0.222	0.008
ARGFX_M09430_1.94d	0.7298164738400371	53	73	0.1	0.082	-0.018
TLX1_M06826_1.94d	0.7330083886291188	227	273	0.15	0.158	0.008
PAX2_M05978_1.94d	0.7362573856156438	133	162	0.271	0.278	0.007
ARX_M05566_1.94d	0.7373988550261348	57	76	0.1	0.118	0.018
ZNF485_ZNF485.RCADE	0.7381200328740283	205	254	0.073	0.067	-0.006
ZNF213_M10324_1.94d	0.7385206930483765	1440	1823	0.215	0.223	0.007
ZNF274_ZNF274.RCADE	0.7498896541434763	89	164	0.112	0.104	-0.009
ZNF778_ZNF778.RCADE	0.755356674847882	420	494	0.155	0.148	-0.007
ZNF682_M10316_1.94d	0.7567625647870079	869	1017	0.198	0.191	-0.007
ZNF140_M09333_1.94d	0.7587344337060072	85	102	0.118	0.127	0.01
ZNF35_M10404_1.94d	0.7587408793421497	1015	1205	0.127	0.121	-0.006
POU3F2_M06009_1.94d	0.760090475698618	71	103	0.056	0.068	0.012
ATF2_M08542_1.94d	0.7625670676376878	198	274	0.303	0.314	0.011
ZNF582_ZNF582.RCADE	0.7630821495010897	667	883	0.205	0.213	0.008
ZNF483_ZNF483.RCADE	0.7660017156341844	841	996	0.171	0.165	-0.007
ZIM3_M10420_1.94d	0.7675689936948776	347	436	0.081	0.087	0.006
BHLHA15_M06569_1.94d	0.7686051697251617	196	250	0.107	0.112	0.005
ZNF189_ZNF189.RCADE	0.7708154475674978	1325	1628	0.176	0.182	0.006
NR2F1_M05951_1.94d	0.7736441601261845	794	580	0.13	0.122	-0.007
MECP2_M01775_1.94d	0.7763519751224807	194	231	0.206	0.199	-0.007
NR5A1_M10142_1.94d	0.7780073117922848	230	300	0.091	0.097	0.005
ZNF154_ZNF154.RCADE	0.7809902792303922	62	81	0.1	0.086	-0.014
ZNF490_M10444_1.94d	0.7811221367263408	307	395	0.107	0.114	0.006
ZNF101_ZNF101.RCADE	0.7815732680217361	966	1178	0.156	0.162	0.006
KLF16_M05868_1.94d	0.7822010832875607	6544	7310	0.23	0.234	0.004
E2F7_M08596_1.94d	0.7835756882131536	99	139	0.131	0.137	0.005
ZNF621_M07151_1.94d	0.7841177740837454	1102	1329	0.132	0.137	0.005
ZNF430_ZNF430.RCADE	0.7851342212378407	870	1111	0.155	0.149	-0.006
ZFP28_M10402_1.94d	0.7860664287465972	856	1080	0.098	0.093	-0.006
ASCL1_M08476_1.94d	0.7870654885032	951	1189	0.196	0.202	0.006
ZNF708_M10341_1.94d	0.788302022302318	454	559	0.137	0.131	-0.006
SPZ1_M06787_1.94d	0.7897607139569801	304	390	0.211	0.218	0.007
ZNF133_ZNF133.RCADE	0.7938487493696196	95	116	0.053	0.06	0.008
PKNOX2_M05997_1.94d	0.7948777566081129	159	216	0.101	0.106	0.006
ZNF701_ZNF701.RCADE	0.7957501954786305	491	584	0.145	0.139	-0.006
ZNF79_ZNF79.RCADE	0.7966632946325887	166	221	0.054	0.059	0.005
ZNF573_ZNF573.RCADE	0.797062727552718	736	887	0.147	0.152	0.005
ZIC1_M09321_1.94d	0.7984296988250925	1102	1334	0.178	0.184	0.006
REST_M02696_1.94d	0.7990493706681874	794	1042	0.16	0.155	-0.005
ZNF805_ZNF805.RCADE	0.8006311767137413	694	907	0.125	0.12	-0.005
ZNF71_M10438_1.94d	0.8013658143457167	4807	5992	0.13	0.134	0.003
HES6_M08756_1.94d	0.8020226147291714	99	119	0.091	0.084	-0.007
RFX1_M02098_1.94d	0.8048280095958882	433	580	0.145	0.14	-0.006
ZNF789_ZNF789.RCADE	0.8061678104720009	482	648	0.093	0.099	0.005
T_M09978_1.94d	0.8069351243938074	80	67	0.113	0.1	-0.012
ZIC1_M09323_1.94d	0.8069393815633681	742	909	0.16	0.166	0.006
MITF_M09241_1.94d	0.807875803566249	247	320	0.308	0.3	-0.008
RBPJ_M00862_1.94d	0.8110444729689504	209	260	0.12	0.115	-0.004
ZNF384_M09363_1.94d	0.8121486342969114	227	294	0.119	0.126	0.007
AR_M09001_1.94d	0.8138549832999826	59	80	0.1	0.113	0.012
ATF2_M08481_1.94d	0.8139923502039152	229	330	0.345	0.336	-0.009
KLF1_M08883_1.94d	0.8157929228738877	1153	1356	0.265	0.26	-0.006
HOXA13_M09621_1.94d	0.8169357756281155	63	79	0.1	0.089	-0.011
ZNF716_ZNF716.RCADE	0.8175971798674275	143	216	0.07	0.074	0.004
STAT2_M06795_1.94d	0.8212998155027053	361	498	0.158	0.153	-0.005
POU1F1_M05999_1.94d	0.8226518950117259	87	121	0.092	0.099	0.007
HSF2_M08819_1.94d	0.8234351123497288	173	225	0.081	0.084	0.004
ZNF616_ZNF616.RCADE	0.8241109376858308	598	704	0.189	0.195	0.006
NR2F6_M05957_1.94d	0.8270735822170017	749	538	0.123	0.117	-0.006
ZNF331_M10437_1.94d	0.8278037012538917	2062	2553	0.177	0.181	0.004
THRA_M10017_1.94d	0.8300903071925061	358	429	0.12	0.114	-0.006
ZNF76_M10350_1.94d	0.8314588301867765	2640	3191	0.238	0.242	0.004
LCOR_M02074_1.94d	0.8314770902616415	73	92	0.096	0.087	-0.009
ZNF182_ZNF182.RCADE	0.8325327134771855	1903	2354	0.051	0.055	0.004
ZNF587_ZNF587.RCADE	0.834262689801583	1105	1349	0.207	0.212	0.005
RXRG_M06075_1.94d	0.8344086367606708	679	449	0.119	0.114	-0.006
NR4A1_M06696_1.94d	0.8375706265789745	155	200	0.123	0.125	0.002
TFAP2B_M10002_1.94d	0.8383770905657227	1286	1575	0.19	0.185	-0.004
SPI1_M06138_1.94d	0.838850149865548	256	448	0.121	0.125	0.004
EHF_M06390_1.94d	0.8419915627507921	108	146	0.333	0.329	-0.005
RFX4_M06052_1.94d	0.8432750208649135	534	663	0.247	0.241	-0.006
ZNF530_ZNF530.RCADE	0.8471565380134424	4740	5668	0.173	0.176	0.003
PAX2_M09043_1.94d	0.8472352153625184	671	845	0.238	0.244	0.005
ZNF714_ZNF714.RCADE	0.8478677331308431	434	532	0.147	0.152	0.005
ZNF589_M06860_1.94d	0.8479317046534351	357	408	0.196	0.201	0.005
THRA_M06211_1.94d	0.8484681883812457	163	224	0.08	0.085	0.005
ZNF266_ZNF266.RCADE	0.8498009015519448	390	532	0.128	0.124	-0.004
TFAP2B_M10001_1.94d	0.8505407100391014	735	845	0.222	0.217	-0.005
GFI1_M08721_1.94d	0.8590802733072997	260	299	0.104	0.1	-0.004
ATF6_M09436_1.94d	0.8619771749485738	235	295	0.302	0.308	0.006
ZNF248_ZNF248.RCADE	0.8629662759275172	92	154	0.087	0.091	0.004
ZNF416_M07145_1.94d	0.8652346390340617	243	325	0.111	0.108	-0.003
ZBTB18_M06244_1.94d	0.8671535144964198	213	278	0.061	0.058	-0.003
ZNF860_ZNF860.RCADE	0.8700224230656726	2833	3464	0.176	0.179	0.003
EOMES_M05671_1.94d	0.8715538228223293	79	104	0.063	0.058	-0.006
ELF1_M09516_1.94d	0.8732592559784804	187	245	0.374	0.38	0.005
TBX2_M09209_1.94d	0.8757020447337321	197	253	0.096	0.099	0.002
ZNF324_M10329_1.94d	0.8759846409022545	350	464	0.046	0.05	0.004
GRHL2_M06916_1.94d	0.8764780239036987	144	202	0.194	0.198	0.004
ZNF132_ZNF132.RCADE	0.878768017039389	8332	10419	0.108	0.11	0.002
ZNF98_M10322_1.94d	0.8788712783770923	2389	2804	0.06	0.062	0.003
ZNF479_ZNF479.RCADE	0.879926291050342	842	1069	0.157	0.16	0.003
ZNF214_M10443_1.94d	0.8809973751248147	84	103	0.131	0.126	-0.005
PAX6_M09045_1.94d	0.8814397581487643	330	401	0.161	0.157	-0.003
ELF5_M05654_1.94d	0.8849241306704477	155	202	0.342	0.347	0.005
RELB_M06749_1.94d	0.8865200754041886	430	523	0.137	0.134	-0.003
RELA_M05337_1.94d	0.8875296416692814	395	489	0.134	0.131	-0.003
TOPORS_M04321_1.94d	0.8910276116807575	810	1002	0.052	0.055	0.003
ZNF791_ZNF791.MEME	0.8916036086373427	399	499	0.125	0.128	0.003
ZNF224_M10440_1.94d	0.8920866229585298	1216	1502	0.077	0.08	0.003
SP1_M06128_1.94d	0.8927262588350552	7662	8684	0.241	0.24	-0.002
ZBTB33_M06968_1.94d	0.8941907121698196	251	328	0.394	0.399	0.005
ZNF3_ZNF3.RCADE	0.8995679309798024	774	1028	0.059	0.056	-0.003
MESP1_M05902_1.94d	0.9006458912202284	118	158	0.136	0.133	-0.003
EHF_M05647_1.94d	0.9022771393705968	124	170	0.339	0.335	-0.003
HIVEP1_M06845_1.94d	0.9024602807040221	286	348	0.161	0.158	-0.003
KLF14_M05867_1.94d	0.9056603301933812	1880	2188	0.255	0.253	-0.003
CREB3_M10072_1.94d	0.9073123559402603	112	146	0.196	0.199	0.002
ZNF671_ZNF671.RCADE	0.9081592342288954	593	752	0.108	0.11	0.002
KLF17_M08880_1.94d	0.9085334010852051	1430	1787	0.115	0.118	0.002
ESRRA_M08637_1.94d	0.9131178359079394	218	300	0.078	0.08	0.002
IRF9_M05855_1.94d	0.9136450613359974	89	156	0.202	0.205	0.003
NR2C2_M05948_1.94d	0.9142500900622409	752	526	0.126	0.124	-0.003
SP1_M09177_1.94d	0.9182367231791011	3362	4017	0.269	0.268	-0.002
CDX1_M08520_1.94d	0.9182447332654304	51	95	0.1	0.095	-0.005
GLI1_M08727_1.94d	0.9210106252120823	521	609	0.152	0.149	-0.002
JUN_M10271_1.94d	0.9227915620858236	119	165	0.252	0.255	0.002
TBX5_M06174_1.94d	0.9340116037120463	923	1165	0.051	0.049	-0.002
ZNF74_ZNF74.MEME	0.9349693562291996	249	304	0.084	0.082	-0.002
BATF3_M08502_1.94d	0.9367639394556074	215	267	0.274	0.277	0.003
NFE2_M08957_1.94d	0.937929194867557	162	168	0.228	0.226	-0.002
ZNF675_M10406_1.94d	0.9410919416090594	351	457	0.111	0.109	-0.002
BORCS8-MEF2B_M06400_1.94d	0.941262827212986	166	198	0.054	0.056	0.001
ZNF707_ZNF707.RCADE	0.9429734445536515	924	1111	0.137	0.136	-0.002
ZNF674_ZNF674.RCADE	0.9465827523998931	709	827	0.192	0.193	0.002
PRDM4_M06025_1.94d	0.9471697019867252	196	241	0.097	0.095	-0.002
TGIF1_M09253_1.94d	0.9489627260108879	137	204	0.08	0.078	-0.002
HSF4_M05842_1.94d	0.9501850835883456	193	280	0.088	0.089	0.001
PBX3_M06715_1.94d	0.9537220179080101	389	525	0.229	0.23	0.002
ZNF574_M10384_1.94d	0.9625138570796788	353	439	0.261	0.262	0.001
ZNF582_M10418_1.94d	0.9629676660571294	1076	1317	0.19	0.191	0.001
ZNF880_ZNF880.RCADE	0.9653839795098171	41898	49733	0.122	0.123	0.0
ZNF513_M10396_1.94d	0.9699263076866268	1666	2549	0.065	0.065	-0.001
YY1_M10305_1.94d	0.9706901216566612	457	604	0.365	0.364	-0.001
NRF1_M05963_1.94d	0.978388645063195	1540	2000	0.369	0.369	0.001
FOXI1_M08679_1.94d	0.9787646017941763	58	71	0.1	0.099	-0.001
MGA_M05904_1.94d	0.9789690845004163	56	71	0.1	0.099	-0.001
NKX2-1_M08973_1.94d	0.9804990607554357	59	79	0.1	0.101	0.001
NKX2-1_M08974_1.94d	0.9804990607554357	59	79	0.1	0.101	0.001
ESR1_M08629_1.94d	0.9812498447945879	231	301	0.126	0.126	0.001
ZSCAN4_M09417_1.94d	0.9817079387856413	264	337	0.121	0.122	0.0
ZNF324B_ZNF324B.RCADE	0.9820891260565595	418	506	0.122	0.123	0.001
RREB1_M02642_1.94d	0.9884493155724278	5752	7012	0.087	0.087	0.0
ZNF605_ZNF605.RCADE	0.9951051637176511	1435	1722	0.153	0.153	0.0
ZNF141_ZNF141.RCADE	0.9955703064590766	5645	6594	0.207	0.207	-0.0
SP4_M06130_1.94d	0.997374698698472	3501	4133	0.266	0.266	-0.0
BCL6B_M09457_1.94d	0.9974512203321709	87	113	0.115	0.115	0.0
ZNF417_ZNF417.RCADE	0.9978080788820781	968	1204	0.195	0.195	-0.0
ZNF282_M09351_1.94d	0.9995241368177318	413	534	0.14	0.14	0.0
DBP_M08771_1.94d	1.0	8	9	0.1	0.1	0.0
SIX1_M09131_1.94d	1.0	13	10	0.1	0.1	0.0
DMBX1_M05620_1.94d	1.0	10	14	0.1	0.1	0.0
HSFY2_M05845_1.94d	1.0	7	1	0.1	0.1	0.0
ZNF32_M09355_1.94d	1.0	38	56	0.1	0.1	0.0
HSFY1_M09728_1.94d	1.0	13	13	0.1	0.1	0.0
ELK1_M09537_1.94d	1.0	38	44	0.1	0.1	0.0
ZNF385D_M09365_1.94d	1.0	49	51	0.1	0.1	0.0
SMAD1_M09137_1.94d	1.0	11	18	0.1	0.1	0.0
ZBED1_M09284_1.94d	1.0	11	13	0.1	0.1	0.0
SMAD3_M06083_1.94d	1.0	11	18	0.1	0.1	0.0
SREBF2_M06141_1.94d	1.0	61	65	0.1	0.1	0.0
TFEC_M06207_1.94d	1.0	61	65	0.1	0.1	0.0
GMEB1_M08733_1.94d	1.0	9	21	0.1	0.1	0.0
DBP_M05613_1.94d	1.0	18	16	0.1	0.1	0.0
GATA1_M08711_1.94d	1.0	6	6	0.1	0.1	0.0
PROX1_M09088_1.94d	1.0	66	62	0.1	0.1	0.0
PBX1_M01230_1.94d	1.0	23	32	0.1	0.1	0.0
HOXA10_M09609_1.94d	1.0	10	13	0.1	0.1	0.0
OVOL2_M09039_1.94d	1.0	20	20	0.1	0.1	0.0
ONECUT1_M09903_1.94d	1.0	7	5	0.1	0.1	0.0
ATOH7_M09990_1.94d	1.0	32	47	0.1	0.1	0.0
ZBTB2_M09292_1.94d	1.0	29	41	0.1	0.1	0.0
E2F4_M06494_1.94d	1.0	31	40	0.1	0.1	0.0
SPDEF_M06135_1.94d	1.0	43	52	0.1	0.1	0.0
MIXL1_M08926_1.94d	1.0	4	3	0.1	0.1	0.0
SIX1_M09121_1.94d	1.0	12	13	0.1	0.1	0.0
ONECUT1_M09023_1.94d	1.0	8	11	0.1	0.1	0.0
BACH1_M09446_1.94d	1.0	29	42	0.1	0.1	0.0
ETV2_M05696_1.94d	1.0	25	39	0.1	0.1	0.0
HLF_M05791_1.94d	1.0	17	23	0.1	0.1	0.0
NFIL3_M05938_1.94d	1.0	17	21	0.1	0.1	0.0
HOXA10_M09699_1.94d	1.0	13	15	0.1	0.1	0.0
HOXA9_M05806_1.94d	1.0	13	16	0.1	0.1	0.0
HOXC11_M05822_1.94d	1.0	13	15	0.1	0.1	0.0
HOXD12_M05834_1.94d	1.0	13	15	0.1	0.1	0.0
HOXC12_M05827_1.94d	1.0	13	15	0.1	0.1	0.0
HOXA10_M09613_1.94d	1.0	13	15	0.1	0.1	0.0
IRX2_M05856_1.94d	1.0	35	49	0.1	0.1	0.0
SOX12_M09155_1.94d	1.0	9	9	0.1	0.1	0.0
ZBED1_M06233_1.94d	1.0	9	10	0.1	0.1	0.0
HHEX_M01568_1.94d	1.0	37	51	0.1	0.1	0.0
HESX1_M05782_1.94d	1.0	37	52	0.1	0.1	0.0
MIXL1_M05906_1.94d	1.0	37	52	0.1	0.1	0.0
NKX1-1_M01370_1.94d	1.0	37	52	0.1	0.1	0.0
LBX2_M05870_1.94d	1.0	37	52	0.1	0.1	0.0
GBX1_M05755_1.94d	1.0	37	52	0.1	0.1	0.0
MYBL2_M05924_1.94d	1.0	14	13	0.1	0.1	0.0
IRF6_M08835_1.94d	1.0	33	24	0.1	0.1	0.0
TFCP2_M06204_1.94d	1.0	48	65	0.1	0.1	0.0
GSC2_M05776_1.94d	1.0	15	22	0.1	0.1	0.0
ZNF415_M10315_1.94d	1.0	20	31	0.1	0.1	0.0
FOXF1_M04073_1.94d	1.0	46	64	0.1	0.1	0.0
TLX1_M09259_1.94d	1.0	31	33	0.1	0.1	0.0
CENPB_M05595_1.94d	1.0	47	68	0.1	0.1	0.0
PAX1_M05977_1.94d	1.0	53	56	0.1	0.1	0.0
HMX3_M05795_1.94d	1.0	11	23	0.1	0.1	0.0
MAFA_M09011_1.94d	1.0	50	58	0.1	0.1	0.0
BARHL2_M05570_1.94d	1.0	34	43	0.1	0.1	0.0
VENTX_M10022_1.94d	1.0	34	43	0.1	0.1	0.0
ZNF396_M09367_1.94d	1.0	34	40	0.1	0.1	0.0
ALX1_M05586_1.94d	1.0	17	35	0.1	0.1	0.0
THAP12_M02286_1.94d	1.0	35	55	0.1	0.1	0.0
TEF_M06185_1.94d	1.0	41	63	0.1	0.1	0.0
GATA1_M08713_1.94d	1.0	6	7	0.1	0.1	0.0
SKOR1_M09133_1.94d	1.0	18	39	0.1	0.1	0.0
ZNF771_M09399_1.94d	1.0	37	65	0.1	0.1	0.0
MESP1_M08924_1.94d	1.0	25	41	0.1	0.1	0.0
SOX1_M09157_1.94d	1.0	25	33	0.1	0.1	0.0
SKOR2_M09135_1.94d	1.0	25	44	0.1	0.1	0.0
SOX3_M09163_1.94d	1.0	25	33	0.1	0.1	0.0
E2F4_M05636_1.94d	1.0	44	60	0.1	0.1	0.0
SIX1_M09119_1.94d	1.0	13	17	0.1	0.1	0.0
MYBL1_M05920_1.94d	1.0	13	11	0.1	0.1	0.0
ZSCAN29_M09415_1.94d	1.0	46	53	0.1	0.1	0.0
CDC5L_M03776_1.94d	1.0	20	34	0.1	0.1	0.0
HOMEZ_M05805_1.94d	1.0	20	29	0.1	0.1	0.0
FOXC1_M05716_1.94d	1.0	47	67	0.1	0.1	0.0
DPRX_M05622_1.94d	1.0	27	45	0.1	0.1	0.0
ZNF177_M09337_1.94d	1.0	41	41	0.1	0.1	0.0
POU6F1_M10220_1.94d	1.0	49	69	0.1	0.1	0.0
ZNF410_M09369_1.94d	1.0	63	64	0.1	0.1	0.0
HSFY1_M09727_1.94d	1.0	21	28	0.1	0.1	0.0
BATF_M08500_1.94d	1.0	21	35	0.1	0.1	0.0
E2F1_M05625_1.94d	1.0	35	51	0.1	0.1	0.0
PAX3_M07571_1.94d	1.0	14	21	0.1	0.1	0.0
GSX1_M01465_1.94d	1.0	36	52	0.1	0.1	0.0
SIX1_M09125_1.94d	1.0	22	30	0.1	0.1	0.0
SIX1_M09123_1.94d	1.0	22	30	0.1	0.1	0.0
SIX1_M09127_1.94d	1.0	22	30	0.1	0.1	0.0
ZBTB22_M09296_1.94d	1.0	52	57	0.1	0.1	0.0
OSR1_M09025_1.94d	1.0	30	47	0.1	0.1	0.0
HMGA1_M06581_1.94d	1.0	15	30	0.1	0.1	0.0
PROX1_M06028_1.94d	1.0	32	34	0.1	0.1	0.0
OVOL1_M09035_1.94d	1.0	8	13	0.1	0.1	0.0
DUX1_M03009_1.94d	1.0	41	42	0.1	0.1	0.0
POU3F4_M06014_1.94d	1.0	25	44	0.1	0.1	0.0
IRX5_M05857_1.94d	1.0	34	45	0.1	0.1	0.0
ONECUT1_M07569_1.94d	1.0	9	13	0.1	0.1	0.0
OVOL2_M09037_1.94d	1.0	9	14	0.1	0.1	0.0
ZNF540_ZNF540.MEME	1.0	28	33	0.1	0.1	0.0
ZNF653_M07152_1.94d	1.0	19	31	0.1	0.1	0.0
GCM1_M05761_1.94d	1.0	48	51	0.1	0.1	0.0
BHLHA15_M00224_1.94d	1.0	48	64	0.1	0.1	0.0
NEUROD2_M05927_1.94d	1.0	29	45	0.1	0.1	0.0
ATOH7_M00242_1.94d	1.0	29	45	0.1	0.1	0.0
ATOH1_M09462_1.94d	1.0	29	45	0.1	0.1	0.0
IRX1_M08849_1.94d	1.0	30	44	0.1	0.1	0.0
HOXC13_M05829_1.94d	1.0	10	23	0.1	0.1	0.0
HOXD13_M05837_1.94d	1.0	10	23	0.1	0.1	0.0
DRGX_M05623_1.94d	1.0	20	32	0.1	0.1	0.0
FOXL2_M08689_1.94d	1.0	20	26	0.1	0.1	0.0
CLOCK_M05596_1.94d	1.0	30	39	0.1	0.1	0.0
ARID5A_M00146_1.94d	1.0	21	25	0.1	0.1	0.0
POU3F3_M06012_1.94d	1.0	42	56	0.1	0.1	0.0
ATOH1_M08945_1.94d	1.0	32	43	0.1	0.1	0.0
ZBTB45_M09307_1.94d	1.0	33	41	0.1	0.1	0.0
ZNF232_M06242_1.94d	1.0	33	59	0.1	0.1	0.0
SOX18_M06097_1.94d	1.0	44	56	0.1	0.1	0.0
TEAD2_M09221_1.94d	1.0	23	27	0.1	0.1	0.0
BCL6_M09454_1.94d	1.0	23	31	0.1	0.1	0.0
ATOH1_M08947_1.94d	1.0	47	53	0.1	0.1	0.0
SOX21_M06102_1.94d	1.0	59	55	0.1	0.1	0.0
CEBPD_M05591_1.94d	1.0	12	17	0.1	0.1	0.0
CEBPE_M05592_1.94d	1.0	12	17	0.1	0.1	0.0
CEBPB_M05589_1.94d	1.0	12	17	0.1	0.1	0.0
HSF5_M09723_1.94d	1.0	37	51	0.1	0.1	0.0
ALX4_M05562_1.94d	1.0	25	29	0.1	0.1	0.0
GCM2_M05762_1.94d	1.0	13	13	0.1	0.1	0.0
CDC5L_M06466_1.94d	1.0	26	33	0.1	0.1	0.0
ZNF525_ZNF525.RCADE	1.0	53	60	0.1	0.1	0.0
RORA_M10287_1.94d	1.0	40	67	0.1	0.1	0.0
DMRT3_M00894_1.94d	1.0	41	53	0.1	0.1	0.0
IRX1_M08847_1.94d	1.0	42	62	0.1	0.1	0.0
ZBTB20_M09294_1.94d	1.0	14	12	0.1	0.1	0.0
ATOH1_M08512_1.94d	1.0	43	56	0.1	0.1	0.0
ATOH1_M08492_1.94d	1.0	43	56	0.1	0.1	0.0
ATOH1_M09442_1.94d	1.0	43	56	0.1	0.1	0.0
FOXQ1_M08701_1.94d	1.0	58	56	0.1	0.1	0.0
SOX2_M06107_1.94d	1.0	44	56	0.1	0.1	0.0
FOXP3_M08699_1.94d	1.0	46	53	0.1	0.1	0.0
TLX1_M09257_1.94d	1.0	47	57	0.1	0.1	0.0
LHX6_M09778_1.94d	1.0	32	39	0.1	0.1	0.0
BARX1_M08498_1.94d	1.0	49	60	0.1	0.1	0.0
E2F3_M05632_1.94d	1.0	33	56	0.1	0.1	0.0
ARID5A_M00144_1.94d	1.0	33	46	0.1	0.1	0.0
ATOH7_M08749_1.94d	1.0	35	46	0.1	0.1	0.0
DPF1_M08582_1.94d	1.0	35	38	0.1	0.1	0.0
BORCS8-MEF2B_M08912_1.94d	1.0	54	69	0.1	0.1	0.0
DMRT2_M08579_1.94d	1.0	36	44	0.1	0.1	0.0
ZNF276_M09347_1.94d	1.0	55	64	0.1	0.1	0.0
SOX8_M06116_1.94d	1.0	38	69	0.1	0.1	0.0
PROP1_M06027_1.94d	1.0	19	27	0.1	0.1	0.0
PHOX2B_M05991_1.94d	1.0	19	27	0.1	0.1	0.0
CEBPA_M08526_1.94d	1.0	22	20	0.1	0.1	0.0
BHLHE22_M05582_1.94d	1.0	45	64	0.1	0.1	0.0
SOX15_M06094_1.94d	1.0	45	62	0.1	0.1	0.0
HMX1_M05793_1.94d	1.0	68	60	0.1	0.1	0.0
TLX1_M01240_1.94d	1.0	46	47	0.1	0.1	0.0
DMRTA1_M08577_1.94d	1.0	46	54	0.1	0.1	0.0
ZSCAN23_M09413_1.94d	1.0	53	67	0.1	0.1	0.0
ATOH1_M08943_1.94d	1.0	28	37	0.1	0.1	0.0
DMRTC2_M09488_1.94d	1.0	30	38	0.1	0.1	0.0
BARX1_M05575_1.94d	1.0	34	43	0.1	0.1	0.0
ZBTB32_M09300_1.94d	1.0	37	56	0.1	0.1	0.0
DUXA_M05624_1.94d	1.0	52	55	0.1	0.1	0.0
