# Supplementary material for: The MUC5B-associated variant rs35705950 resides within an enhancer subject to lineage- and disease-dependent epigenetic remodeling
Source: JCI Insight. 2021 Jan 25;6(2):e144294. doi: 10.1172/jci.insight.144294 (PMC7934873; doi:10.1172/jci.insight.144294)
Supplement: Supplemental Data Set 3 [file jciinsight-6-144294-s078.zip]

Archive with 50 entries (46 files):
- Supplemental File S3_PRO-seq Pipeline & QC Reports/
- __MACOSX/._Supplemental File S3_PRO-seq Pipeline & QC Reports
- Supplemental File S3_PRO-seq Pipeline & QC Reports/.DS_Store
- __MACOSX/Supplemental File S3_PRO-seq Pipeline & QC Reports/._.DS_Store
- Supplemental File S3_PRO-seq Pipeline & QC Reports/PRO-seq_Nextflow_pipeline_report/
- __MACOSX/Supplemental File S3_PRO-seq Pipeline & QC Reports/._PRO-seq_Nextflow_pipeline_report
- Supplemental File S3_PRO-seq Pipeline & QC Reports/PRO-seq_multiqc_report/
- __MACOSX/Supplemental File S3_PRO-seq Pipeline & QC Reports/._PRO-seq_multiqc_report
- Supplemental File S3_PRO-seq Pipeline & QC Reports/PRO-seq_Nextflow_pipeline_report/nascent_pipeline_dag.svg
- __MACOSX/Supplemental File S3_PRO-seq Pipeline & QC Reports/PRO-seq_Nextflow_pipeline_report/._nascent_pipeline_dag.svg
- Supplemental File S3_PRO-seq Pipeline & QC Reports/PRO-seq_Nextflow_pipeline_report/.DS_Store
- __MACOSX/Supplemental File S3_PRO-seq Pipeline & QC Reports/PRO-seq_Nextflow_pipeline_report/._.DS_Store
- Supplemental File S3_PRO-seq Pipeline & QC Reports/PRO-seq_Nextflow_pipeline_report/nascent_pipeline_trace.txt
- __MACOSX/Supplemental File S3_PRO-seq Pipeline & QC Reports/PRO-seq_Nextflow_pipeline_report/._nascent_pipeline_trace.txt
- Supplemental File S3_PRO-seq Pipeline & QC Reports/PRO-seq_Nextflow_pipeline_report/pipeline_report.txt
- __MACOSX/Supplemental File S3_PRO-seq Pipeline & QC Reports/PRO-seq_Nextflow_pipeline_report/._pipeline_report.txt
- Supplemental File S3_PRO-seq Pipeline & QC Reports/PRO-seq_Nextflow_pipeline_report/nascent_pipeline_report.html
- __MACOSX/Supplemental File S3_PRO-seq Pipeline & QC Reports/PRO-seq_Nextflow_pipeline_report/._nascent_pipeline_report.html
- Supplemental File S3_PRO-seq Pipeline & QC Reports/PRO-seq_Nextflow_pipeline_report/nascent_pipeline_timeline.html
- __MACOSX/Supplemental File S3_PRO-seq Pipeline & QC Reports/PRO-seq_Nextflow_pipeline_report/._nascent_pipeline_timeline.html
- Supplemental File S3_PRO-seq Pipeline & QC Reports/PRO-seq_Nextflow_pipeline_report/pipeline_report.html
- __MACOSX/Supplemental File S3_PRO-seq Pipeline & QC Reports/PRO-seq_Nextflow_pipeline_report/._pipeline_report.html
- Supplemental File S3_PRO-seq Pipeline & QC Reports/PRO-seq_multiqc_report/multiqc_report.html
- __MACOSX/Supplemental File S3_PRO-seq Pipeline & QC Reports/PRO-seq_multiqc_report/._multiqc_report.html
- Supplemental File S3_PRO-seq Pipeline & QC Reports/PRO-seq_multiqc_report/multiqc_data/
- __MACOSX/Supplemental File S3_PRO-seq Pipeline & QC Reports/PRO-seq_multiqc_report/._multiqc_data
- Supplemental File S3_PRO-seq Pipeline & QC Reports/PRO-seq_multiqc_report/.DS_Store
- __MACOSX/Supplemental File S3_PRO-seq Pipeline & QC Reports/PRO-seq_multiqc_report/._.DS_Store
- Supplemental File S3_PRO-seq Pipeline & QC Reports/PRO-seq_multiqc_report/multiqc_data/multiqc_rseqc_read_distribution.txt
- __MACOSX/Supplemental File S3_PRO-seq Pipeline & QC Reports/PRO-seq_multiqc_report/multiqc_data/._multiqc_rseqc_read_distribution.txt
- Supplemental File S3_PRO-seq Pipeline & QC Reports/PRO-seq_multiqc_report/multiqc_data/multiqc_fastqc.txt
- __MACOSX/Supplemental File S3_PRO-seq Pipeline & QC Reports/PRO-seq_multiqc_report/multiqc_data/._multiqc_fastqc.txt
- Supplemental File S3_PRO-seq Pipeline & QC Reports/PRO-seq_multiqc_report/multiqc_data/multiqc.log
- __MACOSX/Supplemental File S3_PRO-seq Pipeline & QC Reports/PRO-seq_multiqc_report/multiqc_data/._multiqc.log
- Supplemental File S3_PRO-seq Pipeline & QC Reports/PRO-seq_multiqc_report/multiqc_data/multiqc_picard_gcbias.txt
- __MACOSX/Supplemental File S3_PRO-seq Pipeline & QC Reports/PRO-seq_multiqc_report/multiqc_data/._multiqc_picard_gcbias.txt
- Supplemental File S3_PRO-seq Pipeline & QC Reports/PRO-seq_multiqc_report/multiqc_data/multiqc_rseqc_infer_experiment.txt
- __MACOSX/Supplemental File S3_PRO-seq Pipeline & QC Reports/PRO-seq_multiqc_report/multiqc_data/._multiqc_rseqc_infer_experiment.txt
- Supplemental File S3_PRO-seq Pipeline & QC Reports/PRO-seq_multiqc_report/multiqc_data/multiqc_hisat2.txt
- __MACOSX/Supplemental File S3_PRO-seq Pipeline & QC Reports/PRO-seq_multiqc_report/multiqc_data/._multiqc_hisat2.txt
- Supplemental File S3_PRO-seq Pipeline & QC Reports/PRO-seq_multiqc_report/multiqc_data/multiqc_picard_dups.txt
- __MACOSX/Supplemental File S3_PRO-seq Pipeline & QC Reports/PRO-seq_multiqc_report/multiqc_data/._multiqc_picard_dups.txt
- Supplemental File S3_PRO-seq Pipeline & QC Reports/PRO-seq_multiqc_report/multiqc_data/multiqc_general_stats.txt
- __MACOSX/Supplemental File S3_PRO-seq Pipeline & QC Reports/PRO-seq_multiqc_report/multiqc_data/._multiqc_general_stats.txt
- Supplemental File S3_PRO-seq Pipeline & QC Reports/PRO-seq_multiqc_report/multiqc_data/multiqc_sources.txt
- __MACOSX/Supplemental File S3_PRO-seq Pipeline & QC Reports/PRO-seq_multiqc_report/multiqc_data/._multiqc_sources.txt
- Supplemental File S3_PRO-seq Pipeline & QC Reports/PRO-seq_multiqc_report/multiqc_data/multiqc_data.json
- __MACOSX/Supplemental File S3_PRO-seq Pipeline & QC Reports/PRO-seq_multiqc_report/multiqc_data/._multiqc_data.json
- Supplemental File S3_PRO-seq Pipeline & QC Reports/PRO-seq_multiqc_report/multiqc_data/multiqc_samtools_flagstat.txt
- __MACOSX/Supplemental File S3_PRO-seq Pipeline & QC Reports/PRO-seq_multiqc_report/multiqc_data/._multiqc_samtools_flagstat.txt
