# Supplementary material for: The MUC5B-associated variant rs35705950 resides within an enhancer subject to lineage- and disease-dependent epigenetic remodeling
Source: JCI Insight. 2021 Jan 25;6(2):e144294. doi: 10.1172/jci.insight.144294 (PMC7934873; doi:10.1172/jci.insight.144294)
Supplement: Supplemental Data Set 3 [file jciinsight-6-144294-s078.zip › Supplemental File S3_PRO-seq Pipeline & QC Reports/PRO-seq_Nextflow_pipeline_report/nascent_pipeline_trace.txt]

task_id	hash	native_id	name	status	exit	submit	duration	realtime	%cpu	peak_rss	peak_vmem	rchar	wchar
1	18/3a4d3b	3633251	get_software_versions	COMPLETED	1	2019-10-23 15:17:38.141	34.4s	30s	-	-	-	-	-
80	ce/e4e7d2	3633258	bbduk (B2B30PROseq-E)	COMPLETED	0	2019-10-23 15:17:38.814	18m 14s	18m 10s	244.3%	6.8 GB	28 GB	6.8 GB	6.7 GB
26	4e/fc7914	3633254	fastQC (B2B30PROseq-E)	COMPLETED	0	2019-10-23 15:17:38.558	24m 34s	24m 27s	75.0%	266.2 MB	3.6 GB	3.4 GB	2.8 MB
177	be/dd3b7c	3633273	hisat2 (B2B30PROseq-E)	COMPLETED	0	2019-10-23 15:35:53.725	11m 14s	11m 8s	2984.8%	4.3 GB	6.9 GB	17.5 GB	28 GB
176	88/88bfe5	3633272	fastQC_trimmed (B2B30PROseq-E)	COMPLETED	0	2019-10-23 15:35:53.126	12m 55s	12m 51s	97.1%	243 MB	3.6 GB	3.3 GB	1 MB
82	6a/b7e2ee	3633262	bbduk (A549PROseq-1)	COMPLETED	0	2019-10-23 15:17:39.522	33m 39s	33m 32s	259.0%	6.9 GB	28.1 GB	11.7 GB	12 GB
85	90/bb7942	3633261	bbduk (LC2PROseq-2)	COMPLETED	0	2019-10-23 15:17:39.429	33m 54s	33m 49s	255.5%	6.8 GB	28.1 GB	11.2 GB	11.5 GB
81	12/862355	3633263	bbduk (B2B30PROseq-E2)	COMPLETED	0	2019-10-23 15:17:39.576	35m 8s	35m 2s	256.2%	6.9 GB	28 GB	12.4 GB	12.7 GB
84	ab/708583	3633259	bbduk (LC2PROseq-1)	COMPLETED	0	2019-10-23 15:17:38.891	35m 24s	35m 18s	238.5%	6.8 GB	28.1 GB	13.1 GB	13.4 GB
83	c4/6c153c	3633260	bbduk (A549PROseq-2)	COMPLETED	0	2019-10-23 15:17:38.977	36m 4s	35m 58s	240.9%	6.8 GB	28 GB	11.9 GB	12.2 GB
32	c9/a02b99	3633257	fastQC (LC2PROseq-2)	COMPLETED	0	2019-10-23 15:17:38.753	36m 49s	36m 43s	77.2%	292.7 MB	3.6 GB	5.6 GB	2.8 MB
31	65/194cb2	3633255	fastQC (A549PROseq-1)	COMPLETED	0	2019-10-23 15:17:38.624	37m 59s	37m 55s	77.6%	337.2 MB	3.6 GB	5.9 GB	2.8 MB
33	a2/066b0e	3633256	fastQC (A549PROseq-2)	COMPLETED	0	2019-10-23 15:17:38.699	39m 4s	38m 56s	76.6%	322.7 MB	3.7 GB	6 GB	2.8 MB
28	cb/ba0d19	3633252	fastQC (B2B30PROseq-E2)	COMPLETED	0	2019-10-23 15:17:38.413	41m 15s	41m 10s	76.5%	299.8 MB	3.6 GB	6.2 GB	2.8 MB
24	ab/7caf5e	3633253	fastQC (LC2PROseq-1)	COMPLETED	0	2019-10-23 15:17:38.483	42m 10s	42m 5s	76.6%	307.9 MB	3.6 GB	6.6 GB	2.8 MB
185	c1/c8da61	3633283	hisat2 (LC2PROseq-1)	COMPLETED	0	2019-10-23 15:53:03.569	19m 5s	19m 2s	3150.6%	4.3 GB	6.9 GB	31.2 GB	61.7 GB
178	f7/e8fa10	3633275	samtools (B2B30PROseq-E)	COMPLETED	0	2019-10-23 15:47:08.581	26m 15s	26m 12s	402.3%	13.8 GB	16.3 GB	68.6 GB	19.3 GB
181	ee/2a498a	3633279	hisat2 (LC2PROseq-2)	COMPLETED	0	2019-10-23 15:51:33.970	22m 25s	22m 23s	2720.2%	4.3 GB	7 GB	27.5 GB	54 GB
184	84/78130d	3633281	hisat2 (B2B30PROseq-E2)	COMPLETED	0	2019-10-23 15:52:49.195	23m 5s	23m 1s	2993.1%	4.3 GB	6.9 GB	29.8 GB	53.7 GB
179	0e/de40ce	3633276	fastQC_trimmed (A549PROseq-1)	COMPLETED	0	2019-10-23 15:51:18.225	24m 45s	24m 43s	90.1%	289.4 MB	3.6 GB	6.2 GB	1 MB
180	69/4ff759	3633277	hisat2 (A549PROseq-1)	COMPLETED	0	2019-10-23 15:51:18.356	25m	24m 54s	2735.8%	4.3 GB	6.9 GB	28.5 GB	56.6 GB
183	4d/eabe10	3633280	fastQC_trimmed (B2B30PROseq-E2)	COMPLETED	0	2019-10-23 15:52:48.828	25m 39s	25m 34s	89.3%	277.1 MB	3.6 GB	6.5 GB	1 MB
187	ea/4fd091	3633284	fastQC_trimmed (A549PROseq-2)	COMPLETED	0	2019-10-23 15:53:43.429	24m 55s	24m 53s	89.4%	296.8 MB	3.6 GB	6.3 GB	1 MB
186	be/e030ee	3633282	fastQC_trimmed (LC2PROseq-1)	COMPLETED	0	2019-10-23 15:53:03.190	26m 50s	26m 45s	90.4%	287.4 MB	3.6 GB	6.9 GB	1 MB
195	27/2c37f2	3633308	pileup (B2B30PROseq-E)	COMPLETED	0	2019-10-23 16:13:26.535	6m 47s	6m 41s	186.2%	17.7 GB	46.9 GB	31.2 GB	28 GB
188	1f/a3b0fd	3633285	hisat2 (A549PROseq-2)	COMPLETED	0	2019-10-23 15:53:43.635	28m 55s	28m 52s	2380.1%	4.3 GB	6.9 GB	28.8 GB	58.4 GB
182	69/9362b8	3633278	fastQC_trimmed (LC2PROseq-2)	COMPLETED	0	2019-10-23 15:51:33.600	35m 30s	35m 24s	62.5%	328.1 MB	3.7 GB	5.9 GB	1 MB
194	e6/563cd4	3633305	bedgraphs (B2B30PROseq-E)	COMPLETED	0	2019-10-23 16:13:25.492	28m 18s	28m 15s	95.5%	7.9 GB	9.3 GB	13.6 GB	4.8 GB
191	6d/715f84	3633309	preseq (B2B30PROseq-E)	COMPLETED	0	2019-10-23 16:13:26.810	28m 22s	28m 18s	99.6%	14.9 MB	162.5 MB	6.3 GB	449.6 KB
204	bb/f09873	3633326	normalized_bigwigs (B2B30PROseq-E)	COMPLETED	0	2019-10-23 16:41:44.003	1m 25s	1m 22s	89.2%	67.9 MB	209.4 MB	2.7 GB	193.6 MB
203	42/d1d241	3633324	igvtools (B2B30PROseq-E)	COMPLETED	0	2019-10-23 16:41:43.679	2m	1m 58s	111.9%	491.9 MB	7.7 GB	914.4 MB	106.2 MB
201	c7/31184f	3633325	FStitch (B2B30PROseq-E)	COMPLETED	0	2019-10-23 16:41:43.817	7m 50s	7m 48s	98.1%	580 MB	3.1 GB	2.5 GB	42.3 MB
190	03/98e58f	3633306	rseqc (B2B30PROseq-E)	COMPLETED	0	2019-10-23 16:13:25.626	39m 8s	39m 6s	96.7%	4.8 GB	7.7 GB	6.5 GB	108.7 KB
198	98/318772	3633312	samtools (B2B30PROseq-E2)	COMPLETED	0	2019-10-23 16:15:54.486	42m 39s	42m 37s	426.4%	13.9 GB	16.3 GB	123.5 GB	39 GB
199	f0/7fd722	3633313	samtools (A549PROseq-1)	COMPLETED	0	2019-10-23 16:16:18.647	44m 55s	44m 49s	410.9%	13.8 GB	16.3 GB	127 GB	38.9 GB
193	d8/6ffa95	3633307	picard (B2B30PROseq-E)	COMPLETED	0	2019-10-23 16:13:26.072	48m 53s	48m 49s	346.9%	20.9 GB	30.8 GB	15.1 GB	3.4 GB
200	6c/2f21e9	3633316	samtools (A549PROseq-2)	COMPLETED	0	2019-10-23 16:22:38.962	44m 25s	44m 21s	436.1%	13.9 GB	16.3 GB	130.2 GB	39.6 GB
217	93/18af31	3633365	pileup (A549PROseq-1)	COMPLETED	0	2019-10-23 17:01:14.306	7m 59s	7m 54s	192.7%	19.4 GB	46.9 GB	63.2 GB	56.6 GB
206	34/608008	3633359	pileup (B2B30PROseq-E2)	COMPLETED	0	2019-10-23 16:58:33.863	12m 20s	12m 13s	171.1%	19.4 GB	46.9 GB	60.1 GB	53.7 GB
196	e9/0c54d4	3633304	multicov (B2B30PROseq-E)	COMPLETED	0	2019-10-23 16:13:25.223	58m 9s	58m 6s	88.1%	89.9 MB	220 MB	98.6 GB	13 MB
197	95/c6bd20	3633310	samtools (LC2PROseq-2)	COMPLETED	0	2019-10-23 16:13:58.699	1h 30s	1h 27s	378.8%	13.9 GB	16.3 GB	123 GB	38.1 GB
226	c7/ddf3c4	3633374	pileup (A549PROseq-2)	COMPLETED	0	2019-10-23 17:07:03.856	9m 15s	9m 10s	187.0%	19.4 GB	46.9 GB	65.2 GB	58.4 GB
189	b0/d281f3	3633303	samtools (LC2PROseq-1)	COMPLETED	0	2019-10-23 16:12:08.890	1h 9m 30s	1h 9m 25s	367.1%	13.9 GB	16.3 GB	136.7 GB	41.4 GB
228	4e/6b0052	3633383	pileup (LC2PROseq-2)	COMPLETED	0	2019-10-23 17:14:29.019	8m 30s	8m 27s	188.3%	19.4 GB	46.9 GB	60.4 GB	54 GB
234	de/3ca275	3633390	pileup (LC2PROseq-1)	COMPLETED	0	2019-10-23 17:21:39.074	10m	9m 57s	181.3%	19.4 GB	46.9 GB	69 GB	61.7 GB
213	c4/5d0e36	3633366	preseq (A549PROseq-1)	COMPLETED	0	2019-10-23 17:01:14.364	1h 1m 26s	1h 1m 17s	99.2%	15.4 MB	162.8 MB	13.2 GB	478.4 KB
216	75/92c024	3633368	rseqc (A549PROseq-1)	COMPLETED	0	2019-10-23 17:01:14.472	1h 3m 36s	1h 3m 29s	99.9%	16.4 GB	19.3 GB	13.4 GB	144.3 KB
222	af/738d3b	3633376	bedgraphs (A549PROseq-2)	COMPLETED	0	2019-10-23 17:07:04.057	1h 5m 17s	1h 5m 3s	97.8%	29.8 GB	34.2 GB	28.2 GB	18.1 GB
224	f2/e37392	3633379	rseqc (A549PROseq-2)	COMPLETED	0	2019-10-23 17:07:04.451	1h 8m 19s	1h 8m 8s	97.9%	16.7 GB	19.6 GB	13.9 GB	145.5 KB
243	ee/eeb5f6	3633475	normalized_bigwigs (A549PROseq-2)	COMPLETED	0	2019-10-23 18:12:22.164	5m 57s	5m 51s	76.5%	163.7 MB	305.2 MB	10.1 GB	538.8 MB
219	87/f774c4	3633364	multicov (A549PROseq-1)	COMPLETED	0	2019-10-23 17:01:14.166	1h 17m 27s	1h 17m 15s	92.7%	56.9 MB	187.2 MB	75.2 GB	13 MB
229	0e/eca1c6	3633385	rseqc (LC2PROseq-2)	COMPLETED	0	2019-10-23 17:14:29.203	1h 6m 17s	1h 6m 11s	98.1%	17.2 GB	20.2 GB	12.9 GB	129.7 KB
242	9c/479de1	3633476	igvtools (A549PROseq-2)	COMPLETED	0	2019-10-23 18:12:22.991	9m 15s	9m 3s	100.0%	595.5 MB	7.7 GB	3.4 GB	326.3 MB
210	6d/1c2f12	3633356	bedgraphs (B2B30PROseq-E2)	COMPLETED	0	2019-10-23 16:58:33.757	1h 25m 23s	1h 25m 16s	94.4%	27.5 GB	31.5 GB	26.5 GB	16.6 GB
211	55/dee7fd	3633357	multicov (B2B30PROseq-E2)	COMPLETED	0	2019-10-23 16:58:33.797	1h 27m 13s	1h 27m 7s	88.8%	54.3 MB	184.5 MB	79.1 GB	13 MB
215	c4/a6b9ef	3633363	bedgraphs (A549PROseq-1)	COMPLETED	0	2019-10-23 17:01:13.958	1h 26m 2s	1h 25m 58s	94.1%	28.3 GB	32.8 GB	27.2 GB	17.1 GB
208	db/b2da3f	3633360	rseqc (B2B30PROseq-E2)	COMPLETED	0	2019-10-23 16:58:33.922	1h 29m 18s	1h 29m 12s	95.6%	16.6 GB	19.5 GB	12.9 GB	127.2 KB
247	56/4f46ed	3633487	normalized_bigwigs (B2B30PROseq-E2)	COMPLETED	0	2019-10-23 18:23:57.770	5m 24s	5m 14s	81.0%	145.2 MB	286.7 MB	9.3 GB	508.5 MB
231	0c/62c53c	3633386	preseq (LC2PROseq-2)	COMPLETED	0	2019-10-23 17:14:29.287	1h 16m 12s	1h 16m 1s	89.7%	15.4 MB	162.9 MB	12.7 GB	479.1 KB
246	34/346141	3633486	igvtools (B2B30PROseq-E2)	COMPLETED	0	2019-10-23 18:23:56.959	8m 2s	7m 56s	90.3%	576.2 MB	7.7 GB	3.1 GB	310.4 MB
223	92/cdbb5f	3633377	preseq (A549PROseq-2)	COMPLETED	0	2019-10-23 17:07:04.199	1h 25m 5s	1h 24m 59s	97.8%	15.2 MB	162.9 MB	13.7 GB	478.9 KB
252	a2/4ac18c	3633490	normalized_bigwigs (A549PROseq-1)	COMPLETED	0	2019-10-23 18:27:17.040	5m 12s	5m 10s	73.0%	150.2 MB	291.8 MB	9.6 GB	511.2 MB
207	f5/90914a	3633358	preseq (B2B30PROseq-E2)	COMPLETED	0	2019-10-23 16:58:33.830	1h 35m 40s	1h 35m 36s	91.0%	15.4 MB	163.2 MB	12.7 GB	458.9 KB
220	89/c1d0ea	3633375	multicov (A549PROseq-2)	COMPLETED	0	2019-10-23 17:07:04.012	1h 27m 12s	1h 27m 4s	89.2%	57 MB	187.4 MB	75.8 GB	13 MB
250	19/a80f7c	3633491	igvtools (A549PROseq-1)	COMPLETED	0	2019-10-23 18:27:18.375	7m 56s	7m 49s	100.9%	579.6 MB	7.7 GB	3.2 GB	312.8 MB
233	0e/f34240	3633381	multicov (LC2PROseq-2)	COMPLETED	0	2019-10-23 17:14:28.931	1h 21m 30s	1h 21m 26s	87.8%	49.2 MB	179.4 MB	83.7 GB	13 MB
241	20/892605	3633477	FStitch (A549PROseq-2)	COMPLETED	0	2019-10-23 18:12:24.109	24m 30s	24m 23s	90.1%	580.6 MB	709.7 MB	8.9 GB	56.8 MB
227	bd/ba608c	3633382	bedgraphs (LC2PROseq-2)	COMPLETED	0	2019-10-23 17:14:28.971	1h 24m 55s	1h 24m 53s	91.8%	31.5 GB	36.4 GB	28.3 GB	19 GB
245	ff/b2c7f9	3633488	FStitch (B2B30PROseq-E2)	COMPLETED	0	2019-10-23 18:23:58.515	18m 16s	18m 7s	91.5%	537.7 MB	3.1 GB	8.4 GB	67.3 MB
239	bb/779820	3633392	rseqc (LC2PROseq-1)	COMPLETED	0	2019-10-23 17:21:39.150	1h 20m 40s	1h 20m 33s	99.1%	18.5 GB	21.4 GB	14.7 GB	135.5 KB
230	d9/3c954a	3633384	picard (LC2PROseq-2)	COMPLETED	0	2019-10-23 17:14:29.140	1h 29m 27s	1h 29m 21s	350.9%	21 GB	30.8 GB	26.8 GB	9 GB
238	f8/4bd1f8	3633389	multicov (LC2PROseq-1)	COMPLETED	0	2019-10-23 17:21:39.004	1h 22m 32s	1h 22m 24s	89.8%	63.3 MB	193.6 MB	81.7 GB	13 MB
259	8e/e91acc	3633510	merge_multicov	COMPLETED	0	2019-10-23 18:44:14.396	30.8s	26.4s	42.5%	362.6 MB	5.9 GB	128.8 MB	30.2 MB
257	d4/e92789	3633507	normalized_bigwigs (LC2PROseq-2)	COMPLETED	0	2019-10-23 18:39:27.893	5m 48s	5m 42s	76.7%	151.5 MB	293 MB	10.6 GB	536.6 MB
236	49/05d382	3633393	preseq (LC2PROseq-1)	COMPLETED	0	2019-10-23 17:21:39.184	1h 24m 7s	1h 24m 4s	99.4%	15.4 MB	163 MB	14.5 GB	479.4 KB
209	2a/a766fd	3633361	picard (B2B30PROseq-E2)	COMPLETED	0	2019-10-23 16:58:33.985	1h 48m 42s	1h 48m 32s	336.9%	20.9 GB	30.7 GB	26.9 GB	9.1 GB
237	85/b970e6	3633388	bedgraphs (LC2PROseq-1)	COMPLETED	0	2019-10-23 17:21:38.944	1h 27m 22s	1h 27m 15s	91.9%	34 GB	38.5 GB	30.7 GB	20.6 GB
256	43/65fb89	3633506	igvtools (LC2PROseq-2)	COMPLETED	0	2019-10-23 18:39:27.187	10m 19s	10m 6s	88.0%	504.5 MB	7.6 GB	3.6 GB	337.9 MB
251	8d/4e1e49	3633492	FStitch (A549PROseq-1)	COMPLETED	0	2019-10-23 18:27:18.624	24m 2s	23m 55s	89.0%	812.2 MB	3.1 GB	8.6 GB	54.1 MB
263	d6/b3a1c7	3633523	normalized_bigwigs (LC2PROseq-1)	COMPLETED	0	2019-10-23 18:49:02.228	6m 53s	6m 36s	72.1%	154.9 MB	296.4 MB	11.6 GB	575.6 MB
235	77/3dd6ed	3633391	picard (LC2PROseq-1)	COMPLETED	0	2019-10-23 17:21:39.119	1h 34m 41s	1h 34m 38s	380.1%	21 GB	30.8 GB	29.8 GB	10.2 GB
255	69/c78e49	3633505	FStitch (LC2PROseq-2)	COMPLETED	0	2019-10-23 18:39:25.602	19m 22s	19m 15s	87.4%	393.7 MB	3.1 GB	9.3 GB	82.4 MB
262	bd/e47c70	3633522	igvtools (LC2PROseq-1)	COMPLETED	0	2019-10-23 18:49:01.086	9m 48s	9m 38s	92.3%	665.5 MB	7.7 GB	3.9 GB	370.1 MB
261	19/866f94	3633521	FStitch (LC2PROseq-1)	COMPLETED	0	2019-10-23 18:49:00.873	19m 53s	19m 41s	84.3%	367.9 MB	3 GB	9.7 GB	28.3 MB
214	cd/abe985	3633367	picard (A549PROseq-1)	COMPLETED	0	2019-10-23 17:01:14.434	2h 10m 59s	2h 10m 55s	280.2%	20.7 GB	30.7 GB	27.6 GB	9.3 GB
225	ce/52905a	3633378	picard (A549PROseq-2)	COMPLETED	0	2019-10-23 17:07:04.411	2h 11m 52s	2h 11m 42s	306.3%	20.7 GB	30.8 GB	28.3 GB	9.6 GB
266	ac/8cd229	3633550	tfit (LC2PROseq-1)	COMPLETED	0	2019-10-23 19:08:53.967	5h 2m 36s	5h 2m 23s	349.4%	4.9 GB	5.3 GB	2.6 GB	9.3 MB
267	68/4a7574	3634140	DAStk (LC2PROseq-1)	COMPLETED	0	2019-10-24 00:11:30.194	14m 17s	14m 10s	294.0%	5.9 GB	54.8 GB	92 GB	13.2 MB
205	1f/fe20d6	3633338	tfit (B2B30PROseq-E)	COMPLETED	0	2019-10-23 16:49:33.971	9h 40m 42s	9h 40m 38s	428.7%	8.3 GB	8.9 GB	635.8 MB	15.8 MB
268	67/565ae8	3634142	DAStk (B2B30PROseq-E)	COMPLETED	0	2019-10-24 02:30:16.201	6m 15s	6m 13s	739.6%	5.9 GB	54.8 GB	105.3 GB	20.1 MB
264	1f/f1df01	3633524	tfit (A549PROseq-1)	COMPLETED	0	2019-10-23 18:51:23.517	13h 14m 50s	13h 14m 43s	384.0%	14.1 GB	14.9 GB	2.2 GB	20.6 MB
269	73/982364	3634193	DAStk (A549PROseq-1)	COMPLETED	0	2019-10-24 08:06:13.969	6m 30s	6m 24s	751.9%	5.9 GB	54.8 GB	108.1 GB	20.4 MB
253	34/ebcc44	3633501	tfit (A549PROseq-2)	COMPLETED	0	2019-10-23 18:36:54.952	14h 21m 59s	14h 21m 55s	390.0%	15.1 GB	15.8 GB	2.3 GB	21.9 MB
270	eb/2b7b2e	3634194	DAStk (A549PROseq-2)	COMPLETED	0	2019-10-24 08:58:54.615	6m 29s	6m 25s	758.7%	5.9 GB	54.8 GB	109.9 GB	20.9 MB
258	1c/3698cb	3633509	tfit (B2B30PROseq-E2)	COMPLETED	0	2019-10-23 18:42:14.716	17h 26m 40s	17h 26m 38s	408.2%	17.7 GB	18.2 GB	2.1 GB	27.7 MB
271	6d/9afe92	3634671	DAStk (B2B30PROseq-E2)	COMPLETED	0	2019-10-24 12:08:56.363	16m 59s	16m 49s	324.8%	5.9 GB	54.8 GB	119.9 GB	23.5 MB
265	6e/170032	3633531	tfit (LC2PROseq-2)	COMPLETED	0	2019-10-23 18:58:49.323	19h 27m 45s	19h 27m 42s	411.9%	20.2 GB	20.8 GB	2.4 GB	36.6 MB
272	7d/4773c5	3634895	DAStk (LC2PROseq-2)	COMPLETED	0	2019-10-24 14:26:34.163	6m 55s	6m 51s	827.8%	5.9 GB	54.9 GB	130.5 GB	23.7 MB
