# Supplementary material for: The MUC5B-associated variant rs35705950 resides within an enhancer subject to lineage- and disease-dependent epigenetic remodeling
Source: JCI Insight. 2021 Jan 25;6(2):e144294. doi: 10.1172/jci.insight.144294 (PMC7934873; doi:10.1172/jci.insight.144294)
Supplement: Supplemental Data Set 3 [file jciinsight-6-144294-s078.zip › Supplemental File S3_PRO-seq Pipeline & QC Reports/PRO-seq_Nextflow_pipeline_report/pipeline_report.txt]

========================================
 NascentFlow v1.2
========================================
Run Name: romantic_lichterman

## NascentFlow execution completed successfully! ##


## NascentFlow execution completed successfully! ##


The workflow was completed at Thu Oct 24 14:33:29 MDT 2019 (duration: 23h 15m 54s)

The command used to launch the workflow was as follows:

  nextflow run /Users/magr0763/Nascent-Flow/main.nf -profile hg38 --fastqs '/scratch/Shares/dowell/Sasse/Unstimulated_PROseq/fastq/*.fastq.gz' --workdir /scratch/Shares/dowell/Sasse/Unstimulated_PROseq/temp --email margaret.gruca@colorado.edu --outdir /scratch/Shares/dowell/Sasse/Unstimulated_PROseq --genome_id hg38 --singleEnd --flip --savebg --savebw --dastk --tfit --fstitch --counts


Pipeline Configuration:
-----------------------
 - Pipeline Name: NascentFlow
 - Help Message: false
 - Pipeline Version: 1.2
 - Run Name: romantic_lichterman
 - Reads: data/*_{1,2}.fastq.gz
 - Fastqs: /scratch/Shares/dowell/Sasse/Unstimulated_PROseq/fastq/*.fastq.gz
 - Genome Ref: /scratch/Shares/dowell/genomes/hg38/hg38.fa
 - Thread fqdump: NO
 - Data Type: Single-End
 - Save All fastq: NO
 - Save BAM: NO
 - Save BigWig: YES
 - Save bedGraph: YES
 - Save fastq: NO
 - Save Trimmed: NO
 - Reverse Comp: YES
 - Run Multicov: YES
 - Nascent QC: NO
 - Run FastQC: YES
 - Run preseq: YES
 - Run pileup: YES
 - Run RSeQC: YES
 - Run MultiQC: YES
 - Skip All QC: NO
 - Max Memory: 20 GB
 - Max CPUs: 1
 - Max Time: 3d 4h
 - Output dir: /scratch/Shares/dowell/Sasse/Unstimulated_PROseq
 - FStitch: YES
 - Prelim Tfit: NO
 - Tfit: YES
 - DAStk: YES
 - dREG: NO
 - FStitch dir: /scratch/Shares/dowell/FStitch/src/FStitch
 - FStitch train: /scratch/Shares/dowell/Sasse/untreated_proseq_train.bed
 - Tfit dir: /scratch/Shares/dowell/Tfit/src/Tfit
 - Working dir: /scratch/Shares/dowell/Sasse/Unstimulated_PROseq/temp
 - Container Engine: null
 - Current home: /Users/magr0763
 - Current user: magr0763
 - Current path: /scratch/Shares/dowell/Sasse
 - Script dir: /Users/magr0763/Nascent-Flow
 - Config Profile: hg38
 - E-mail Address: margaret.gruca@colorado.edu
 - Date Started: Wed Oct 23 15:17:35 MDT 2019
 - Date Completed: Thu Oct 24 14:33:29 MDT 2019
 - Pipeline script file path: /Users/magr0763/Nascent-Flow/main.nf
 - Pipeline script hash ID: 6af6ada925af93c15815d311d1a63f88
 - Nextflow Version: 19.04.1
 - Nextflow Build: 5072
 - Nextflow Compile Timestamp: 03-05-2019 12:29 UTC

--
NascentFlow
https://github.com/Dowell-Lab/Nascent-Flow
