# Supplementary material for: The MUC5B-associated variant rs35705950 resides within an enhancer subject to lineage- and disease-dependent epigenetic remodeling
Source: JCI Insight. 2021 Jan 25;6(2):e144294. doi: 10.1172/jci.insight.144294 (PMC7934873; doi:10.1172/jci.insight.144294)
Supplement: Supplemental Data Set 3 [file jciinsight-6-144294-s078.zip › Supplemental File S3_PRO-seq Pipeline & QC Reports/PRO-seq_multiqc_report/multiqc_data/multiqc_rseqc_read_distribution.txt]

Sample	total_reads	total_tags	total_assigned_tags	cds_exons_total_bases	cds_exons_tag_count	cds_exons_tags_kb	5_utr_exons_total_bases	5_utr_exons_tag_count	5_utr_exons_tags_kb	3_utr_exons_total_bases	3_utr_exons_tag_count	3_utr_exons_tags_kb	introns_total_bases	introns_tag_count	introns_tags_kb	tss_up_1kb_total_bases	tss_up_1kb_tag_count	tss_up_1kb_tags_kb	tss_up_5kb_total_bases	tss_up_5kb_tag_count	tss_up_5kb_tags_kb	tss_up_10kb_total_bases	tss_up_10kb_tag_count	tss_up_10kb_tags_kb	tes_down_1kb_total_bases	tes_down_1kb_tag_count	tes_down_1kb_tags_kb	tes_down_5kb_total_bases	tes_down_5kb_tag_count	tes_down_5kb_tags_kb	tes_down_10kb_total_bases	tes_down_10kb_tag_count	tes_down_10kb_tags_kb	other_intergenic_tag_count	cds_exons_tag_pct	5_utr_exons_tag_pct	3_utr_exons_tag_pct	introns_tag_pct	tss_up_1kb_tag_pct	tss_up_5kb_tag_pct	tss_up_10kb_tag_pct	tes_down_1kb_tag_pct	tes_down_5kb_tag_pct	tes_down_10kb_tag_pct	other_intergenic_tag_pct
A549PROseq-1.read_dist	117519321	120695028	104664782	38499087	5901210	5901210.0	15936999	23098677	23098677.0	44223425	4360186	4360186.0	1344309357	51378691	51378691.0	21187215	5722270	5722270.0	95986367	7705945	7705945.0	176004635	9473871	9473871.0	22427490	2512102	2512102.0	97337365	8133809	8133809.0	173705276	10452147	10452147.0	16030246	4.889356337031547	19.138051817677194	3.612564719733111	42.56902032451577	4.741098365708984	6.384641627491068	7.849429389916543	2.081363285321082	6.739141731671001	8.659964849587674	13.28161256153816
A549PROseq-2.read_dist	118670297	121708792	105694645	38499087	5869829	5869829.0	15936999	23715487	23715487.0	44223425	4351784	4351784.0	1344309357	51608592	51608592.0	21187215	5481247	5481247.0	95986367	7457783	7457783.0	176004635	9307022	9307022.0	22427490	2582831	2582831.0	97337365	8481881	8481881.0	173705276	10841931	10841931.0	16014147	4.822847144847186	19.485434544449344	3.5755707771711345	42.40333927560467	4.503575222404639	6.127563076955032	7.646959473560464	2.1221400340576873	6.968996126426101	8.908091865705149	13.157756918662047
B2B30PROseq-E.read_dist	60310164	61598616	54825154	38499087	3719669	3719669.0	15936999	10942244	10942244.0	44223425	2533088	2533088.0	1344309357	28593155	28593155.0	21187215	2376592	2376592.0	95986367	3144903	3144903.0	176004635	3756616	3756616.0	22427490	1404158	1404158.0	97337365	4338353	4338353.0	173705276	5280382	5280382.0	6773462	6.038559372827467	17.76378222523701	4.1122482362266055	46.41850232479249	3.858190580126021	5.105476720450992	6.098539616539436	2.27952848810759	7.042939081618327	8.572241298408393	10.996126925968596
B2B30PROseq-E2.read_dist	123924170	126941597	113700365	38499087	7321134	7321134.0	15936999	19084442	19084442.0	44223425	5704002	5704002.0	1344309357	63896356	63896356.0	21187215	4301842	4301842.0	95986367	5832394	5832394.0	176004635	6900244	6900244.0	22427490	2824138	2824138.0	97337365	8858863	8858863.0	173705276	10794187	10794187.0	13241232	5.767324638274403	15.034033327940566	4.4934065230012825	50.335238810647695	3.388835576095675	4.594549098039156	5.435762715353266	2.224753797606627	6.978691941302739	8.503270208582613	10.430963776200167
LC2PROseq-1.read_dist	130069379	133927857	118288384	38499087	7019092	7019092.0	15936999	23981206	23981206.0	44223425	5371536	5371536.0	1344309357	61786857	61786857.0	21187215	4999781	4999781.0	95986367	6962209	6962209.0	176004635	8372725	8372725.0	22427490	3001920	3001920.0	97337365	9353243	9353243.0	173705276	11756968	11756968.0	15639473	5.240949983990261	17.906062664767344	4.010768275042286	46.13443265951758	3.7331897276606165	5.198477117423002	6.25166801556453	2.2414455567671783	6.983792027673526	8.778582935139475	11.677535465978522
LC2PROseq-2.read_dist	112340551	116249022	102998549	38499087	5895762	5895762.0	15936999	21294930	21294930.0	44223425	4649672	4649672.0	1344309357	53706656	53706656.0	21187215	4132782	4132782.0	95986367	5822160	5822160.0	176004635	7002182	7002182.0	22427490	2596373	2596373.0	97337365	8251753	8251753.0	173705276	10449347	10449347.0	13250473	5.071665893240805	18.318373465541928	3.9997514989846534	46.19966265178558	3.555111199129056	5.008351812198471	6.0234330401506515	2.2334579296503674	7.098341868200836	8.988761212976055	11.398352237320328
