# Supplementary material for: The MUC5B-associated variant rs35705950 resides within an enhancer subject to lineage- and disease-dependent epigenetic remodeling
Source: JCI Insight. 2021 Jan 25;6(2):e144294. doi: 10.1172/jci.insight.144294 (PMC7934873; doi:10.1172/jci.insight.144294)
Supplement: Supplemental Data Set 3 [file jciinsight-6-144294-s078.zip › Supplemental File S3_PRO-seq Pipeline & QC Reports/PRO-seq_multiqc_report/multiqc_data/multiqc_fastqc.txt]

Sample	Filename	File type	Encoding	Total Sequences	Sequences flagged as poor quality	Sequence length	%GC	total_deduplicated_percentage	avg_sequence_length	basic_statistics	per_base_sequence_quality	per_tile_sequence_quality	per_sequence_quality_scores	per_base_sequence_content	per_sequence_gc_content	per_base_n_content	sequence_length_distribution	sequence_duplication_levels	overrepresented_sequences	adapter_content
A549PROseq-1	A549PROseq-1.fastq.gz	Conventional base calls	Sanger / Illumina 1.9	125404278.0	0.0	76.0	51.0	44.86944086142011	76.0	pass	pass	warn	pass	fail	pass	pass	pass	fail	warn	pass
A549PROseq-1.flip.trim	A549PROseq-1.flip.trim.fastq.gz	Conventional base calls	Sanger / Illumina 1.9	123517537.0	0.0	25-76	52.0	46.78521165800238	75.64764242343983	pass	pass	warn	pass	fail	pass	pass	warn	fail	warn	pass
A549PROseq-2	A549PROseq-2.fastq.gz	Conventional base calls	Sanger / Illumina 1.9	126932777.0	0.0	76.0	51.0	46.75410290590069	76.0	pass	pass	warn	pass	fail	pass	pass	pass	fail	warn	pass
A549PROseq-2.flip.trim	A549PROseq-2.flip.trim.fastq.gz	Conventional base calls	Sanger / Illumina 1.9	125167472.0	0.0	25-76	52.0	48.84298082706078	75.63963891513283	pass	pass	warn	pass	fail	pass	pass	warn	fail	warn	pass
B2B30PROseq-E	B2B30PROseq-E.fastq.gz	Conventional base calls	Sanger / Illumina 1.9	77468589.0	0.0	76.0	54.0	28.624038304148193	76.0	pass	pass	pass	pass	fail	pass	pass	pass	fail	warn	fail
B2B30PROseq-E.flip.trim	B2B30PROseq-E.flip.trim.fastq.gz	Conventional base calls	Sanger / Illumina 1.9	68090418.0	0.0	25-76	54.0	31.343105453692903	75.16895789948008	pass	pass	pass	pass	fail	pass	pass	warn	fail	pass	pass
B2B30PROseq-E2	B2B30PROseq-E2.fastq.gz	Conventional base calls	Sanger / Illumina 1.9	132463358.0	0.0	76.0	51.0	42.43369606912709	76.0	pass	pass	warn	pass	fail	pass	pass	pass	fail	warn	pass
B2B30PROseq-E2.flip.trim	B2B30PROseq-E2.flip.trim.fastq.gz	Conventional base calls	Sanger / Illumina 1.9	130256869.0	0.0	25-76	51.0	44.597241481069254	75.5655053400677	pass	pass	warn	pass	fail	pass	pass	warn	fail	warn	pass
LC2PROseq-1	LC2PROseq-1.fastq.gz	Conventional base calls	Sanger / Illumina 1.9	140219894.0	0.0	76.0	51.0	48.7769660949367	76.0	pass	pass	warn	pass	fail	pass	pass	pass	fail	warn	pass
LC2PROseq-1.flip.trim	LC2PROseq-1.flip.trim.fastq.gz	Conventional base calls	Sanger / Illumina 1.9	137351619.0	0.0	25-76	52.0	51.12594911446897	75.63005491766354	pass	pass	pass	pass	fail	pass	pass	warn	warn	warn	pass
LC2PROseq-2	LC2PROseq-2.fastq.gz	Conventional base calls	Sanger / Illumina 1.9	120023985.0	0.0	76.0	51.0	51.50957354346236	76.0	pass	pass	warn	pass	fail	pass	pass	pass	warn	warn	pass
LC2PROseq-2.flip.trim	LC2PROseq-2.flip.trim.fastq.gz	Conventional base calls	Sanger / Illumina 1.9	118164424.0	0.0	25-76	51.0	53.603189205813514	75.65389120840635	pass	pass	warn	pass	fail	pass	pass	warn	warn	warn	pass
