# Supplementary material for: The MUC5B-associated variant rs35705950 resides within an enhancer subject to lineage- and disease-dependent epigenetic remodeling
Source: JCI Insight. 2021 Jan 25;6(2):e144294. doi: 10.1172/jci.insight.144294 (PMC7934873; doi:10.1172/jci.insight.144294)
Supplement: Supplemental Data Set 3 [file jciinsight-6-144294-s078.zip › Supplemental File S3_PRO-seq Pipeline & QC Reports/PRO-seq_multiqc_report/multiqc_data/multiqc.log]

[2019-10-17 09:14:32	678] multiqc [DEBUG ] No MultiQC config found: /Users/magr0763/.local/lib/python3.7/site-packages/multiqc_config.yaml
[2019-10-17 09:14:32	678] multiqc [DEBUG ] No MultiQC config found: /Users/magr0763/.multiqc_config.yaml
[2019-10-17 09:14:32	682] multiqc [DEBUG ] No MultiQC config found: multiqc_config.yaml
[2019-10-17 09:14:32	682] multiqc [DEBUG ] Command used: /Users/magr0763/.local/bin/multiqc qc
[2019-10-17 09:14:33	628] multiqc [DEBUG ] Latest MultiQC version is v1.7
[2019-10-17 09:14:33	628] multiqc [INFO ] This is MultiQC v1.7
[2019-10-17 09:14:33	628] multiqc [DEBUG ] Command : /Users/magr0763/.local/bin/multiqc qc
[2019-10-17 09:14:33	628] multiqc [DEBUG ] Working dir : /scratch/Shares/dowell/Sasse/Unstimulated_PROseq
[2019-10-17 09:14:33	628] multiqc [INFO ] Template : default
[2019-10-17 09:14:33	629] multiqc [INFO ] Searching 'qc'
[2019-10-17 09:14:33	629] multiqc [DEBUG ] Analysing modules: custom_content	conpair	peddy	methylQA	phantompeakqualtools	qualimap	preseq	quast	qorts	rna_seqc	rsem	rseqc	busco	goleft_indexcov	disambiguate	supernova	deeptools	sargasso	verifybamid	mirtrace	happy	homer	macs2	theta2	snpeff	gatk	htseq	bcftools	featureCounts	dedup	damageprofiler	picard	prokka	samblaster	samtools	bamtools	jellyfish	vcftools	longranger	stacks	bbmap	bismark	biscuit	hicexplorer	hicup	hicpro	salmon	kallisto	slamdunk
[2019-10-17 09:14:33	630] multiqc [DEBUG ] Using temporary directory for creating report: /tmp/tmpdcz6zb6r
[2019-10-17 09:17:52	014] multiqc [DEBUG ] Ignoring file as matched an ignore pattern: B2B30PROseq-E.read_duplication.DupRate_plot.pdf
[2019-10-17 09:17:52	017] multiqc [DEBUG ] Ignoring file as matched an ignore pattern: A549PROseq-2.read_duplication.DupRate_plot.pdf
[2019-10-17 09:17:52	025] multiqc [DEBUG ] Ignoring file as matched an ignore pattern: A549PROseq-1.read_duplication.DupRate_plot.pdf
[2019-10-17 09:17:52	027] multiqc [DEBUG ] Ignoring file as matched an ignore pattern: LC2PROseq-2.read_duplication.DupRate_plot.pdf
[2019-10-17 09:17:52	034] multiqc [DEBUG ] Ignoring file as matched an ignore pattern: B2B30PROseq-E2.read_duplication.DupRate_plot.pdf
[2019-10-17 09:17:52	036] multiqc [DEBUG ] Ignoring file as matched an ignore pattern: LC2PROseq-1.read_duplication.DupRate_plot.pdf
[2019-10-17 09:20:04	297] multiqc [DEBUG ] Ignoring file as matched an ignore pattern: B2B30PROseq-E.flip.trim_fastqc.html
[2019-10-17 09:20:04	299] multiqc [DEBUG ] Ignoring file as matched an ignore pattern: B2B30PROseq-E2.flip.trim_fastqc.html
[2019-10-17 09:20:04	301] multiqc [DEBUG ] Ignoring file as matched an ignore pattern: LC2PROseq-2_fastqc.html
[2019-10-17 09:20:04	303] multiqc [DEBUG ] Ignoring file as matched an ignore pattern: A549PROseq-1_fastqc.html
[2019-10-17 09:20:04	305] multiqc [DEBUG ] Ignoring file as matched an ignore pattern: B2B30PROseq-E_fastqc.html
[2019-10-17 09:20:04	309] multiqc [DEBUG ] Ignoring file as matched an ignore pattern: B2B30PROseq-E2_fastqc.html
[2019-10-17 09:20:04	313] multiqc [DEBUG ] Ignoring file as matched an ignore pattern: LC2PROseq-2.flip.trim_fastqc.html
[2019-10-17 09:20:04	318] multiqc [DEBUG ] Ignoring file as matched an ignore pattern: A549PROseq-2.flip.trim_fastqc.html
[2019-10-17 09:20:04	319] multiqc [DEBUG ] Ignoring file as matched an ignore pattern: LC2PROseq-1_fastqc.html
[2019-10-17 09:20:04	320] multiqc [DEBUG ] Ignoring file as matched an ignore pattern: A549PROseq-1.flip.trim_fastqc.html
[2019-10-17 09:20:04	325] multiqc [DEBUG ] Ignoring file as matched an ignore pattern: LC2PROseq-1.flip.trim_fastqc.html
[2019-10-17 09:20:04	326] multiqc [DEBUG ] Ignoring file as matched an ignore pattern: A549PROseq-2_fastqc.html
[2019-10-17 09:24:39	025] multiqc [DEBUG ] No samples found: custom_content
[2019-10-17 09:24:39	032] multiqc [DEBUG ] No samples found: conpair
[2019-10-17 09:24:39	038] multiqc [DEBUG ] No samples found: peddy
[2019-10-17 09:24:39	045] multiqc [DEBUG ] No samples found: methylQA
[2019-10-17 09:24:39	051] multiqc [DEBUG ] No samples found: phantompeakqualtools
[2019-10-17 09:24:39	059] multiqc [DEBUG ] No samples found: qualimap
[2019-10-17 09:24:40	023] multiqc.modules.preseq.preseq [INFO ] Found 12 reports
[2019-10-17 09:24:40	187] multiqc [DEBUG ] No samples found: quast
[2019-10-17 09:24:40	194] multiqc [DEBUG ] No samples found: qorts
[2019-10-17 09:24:40	200] multiqc [DEBUG ] No samples found: rna_seqc
[2019-10-17 09:24:40	207] multiqc [DEBUG ] No samples found: rsem
[2019-10-17 09:24:40	817] multiqc.modules.rseqc.rseqc [INFO ] Found 6 read_distribution reports
[2019-10-17 09:24:56	710] multiqc.modules.rseqc.rseqc [INFO ] Found 6 read_duplication reports
[2019-10-17 09:24:56	990] multiqc.modules.rseqc.rseqc [INFO ] Found 6 infer_experiment reports
[2019-10-17 09:24:57	003] multiqc [DEBUG ] No samples found: busco
[2019-10-17 09:24:57	012] multiqc [DEBUG ] No samples found: goleft_indexcov
[2019-10-17 09:24:57	021] multiqc [DEBUG ] No samples found: disambiguate
[2019-10-17 09:24:57	029] multiqc [DEBUG ] No samples found: supernova
[2019-10-17 09:24:57	044] multiqc [DEBUG ] No samples found: deeptools
[2019-10-17 09:24:57	052] multiqc [DEBUG ] No samples found: sargasso
[2019-10-17 09:24:57	059] multiqc [DEBUG ] No samples found: verifybamid
[2019-10-17 09:24:57	065] multiqc [DEBUG ] No samples found: mirtrace
[2019-10-17 09:24:57	072] multiqc [DEBUG ] No samples found: happy
[2019-10-17 09:24:57	080] multiqc [DEBUG ] No samples found: homer
[2019-10-17 09:24:57	086] multiqc [DEBUG ] No samples found: macs2
[2019-10-17 09:24:57	093] multiqc [DEBUG ] No samples found: theta2
[2019-10-17 09:24:57	099] multiqc [DEBUG ] No samples found: snpeff
[2019-10-17 09:24:57	107] multiqc [DEBUG ] No samples found: gatk
[2019-10-17 09:24:57	114] multiqc [DEBUG ] No samples found: htseq
[2019-10-17 09:24:57	121] multiqc [DEBUG ] No samples found: bcftools
[2019-10-17 09:24:57	127] multiqc [DEBUG ] No samples found: featureCounts
[2019-10-17 09:24:57	134] multiqc [DEBUG ] No samples found: dedup
[2019-10-17 09:24:57	140] multiqc [DEBUG ] No samples found: damageprofiler
[2019-10-17 09:24:57	245] multiqc.modules.picard.GcBiasMetrics [DEBUG ] Duplicate sample name found in LC2PROseq-1.summary_metrics.txt! Overwriting: LC2PROseq-1
[2019-10-17 09:24:57	508] multiqc.modules.picard.GcBiasMetrics [DEBUG ] Duplicate sample name found in A549PROseq-2.summary_metrics.txt! Overwriting: A549PROseq-2
[2019-10-17 09:24:57	683] multiqc.modules.picard.GcBiasMetrics [DEBUG ] Duplicate sample name found in A549PROseq-1.summary_metrics.txt! Overwriting: A549PROseq-1
[2019-10-17 09:24:58	041] multiqc.modules.picard.picard [INFO ] Found 6 GcBiasMetrics reports
[2019-10-17 09:24:59	212] multiqc.modules.picard.picard [INFO ] Found 6 MarkDuplicates reports
[2019-10-17 09:24:59	224] multiqc [DEBUG ] No samples found: prokka
[2019-10-17 09:24:59	234] multiqc [DEBUG ] No samples found: samblaster
[2019-10-17 09:24:59	440] multiqc.modules.samtools.samtools [INFO ] Found 6 flagstat reports
[2019-10-17 09:24:59	452] multiqc [DEBUG ] No samples found: bamtools
[2019-10-17 09:24:59	463] multiqc [DEBUG ] No samples found: jellyfish
[2019-10-17 09:24:59	477] multiqc [DEBUG ] No samples found: vcftools
[2019-10-17 09:24:59	486] multiqc [DEBUG ] No samples found: longranger
[2019-10-17 09:24:59	496] multiqc [DEBUG ] No samples found: stacks
[2019-10-17 09:24:59	541] multiqc.modules.bbmap.bbmap [DEBUG ] Parsing qc/trimstats/B2B30PROseq-E.trimstats.txt
[2019-10-17 09:24:59	542] multiqc.modules.bbmap.bbmap [DEBUG ] Found stats output for sample B2B30PROseq-E.trimstats with 93 rows
[2019-10-17 09:24:59	580] multiqc.modules.bbmap.bbmap [DEBUG ] Parsing qc/trimstats/A549PROseq-2.trimstats.txt
[2019-10-17 09:24:59	581] multiqc.modules.bbmap.bbmap [DEBUG ] Found stats output for sample A549PROseq-2.trimstats with 72 rows
[2019-10-17 09:24:59	809] multiqc.modules.bbmap.bbmap [DEBUG ] Parsing qc/trimstats/LC2PROseq-2.trimstats.txt
[2019-10-17 09:25:00	535] multiqc.modules.bbmap.bbmap [DEBUG ] Found stats output for sample LC2PROseq-2.trimstats with 86 rows
[2019-10-17 09:25:01	158] multiqc.modules.bbmap.bbmap [DEBUG ] Parsing qc/trimstats/LC2PROseq-1.trimstats.txt
[2019-10-17 09:25:01	160] multiqc.modules.bbmap.bbmap [DEBUG ] Found stats output for sample LC2PROseq-1.trimstats with 82 rows
[2019-10-17 09:25:01	636] multiqc.modules.bbmap.bbmap [DEBUG ] Parsing qc/trimstats/A549PROseq-1.trimstats.txt
[2019-10-17 09:25:01	639] multiqc.modules.bbmap.bbmap [DEBUG ] Found stats output for sample A549PROseq-1.trimstats with 77 rows
[2019-10-17 09:25:01	643] multiqc.modules.bbmap.bbmap [DEBUG ] Parsing qc/trimstats/B2B30PROseq-E2.trimstats.txt
[2019-10-17 09:25:01	646] multiqc.modules.bbmap.bbmap [DEBUG ] Found stats output for sample B2B30PROseq-E2.trimstats with 70 rows
[2019-10-17 09:25:01	651] multiqc.modules.bbmap.bbmap [DEBUG ] Parsing qc/pileup/A549PROseq-1.coverage.hist.txt
[2019-10-17 09:25:02	034] multiqc.modules.bbmap.bbmap [DEBUG ] Found covhist output for sample A549PROseq-1.coverage with 65536 rows
[2019-10-17 09:25:02	715] multiqc.modules.bbmap.bbmap [DEBUG ] Parsing qc/pileup/LC2PROseq-1.coverage.hist.txt
[2019-10-17 09:25:03	021] multiqc.modules.bbmap.bbmap [DEBUG ] Found covhist output for sample LC2PROseq-1.coverage with 65536 rows
[2019-10-17 09:25:03	179] multiqc.modules.bbmap.bbmap [DEBUG ] Parsing qc/pileup/B2B30PROseq-E2.coverage.hist.txt
[2019-10-17 09:25:03	526] multiqc.modules.bbmap.bbmap [DEBUG ] Found covhist output for sample B2B30PROseq-E2.coverage with 65536 rows
[2019-10-17 09:25:03	676] multiqc.modules.bbmap.bbmap [DEBUG ] Parsing qc/pileup/A549PROseq-2.coverage.hist.txt
[2019-10-17 09:25:04	032] multiqc.modules.bbmap.bbmap [DEBUG ] Found covhist output for sample A549PROseq-2.coverage with 65536 rows
[2019-10-17 09:25:04	145] multiqc.modules.bbmap.bbmap [DEBUG ] Parsing qc/pileup/LC2PROseq-2.coverage.hist.txt
[2019-10-17 09:25:04	563] multiqc.modules.bbmap.bbmap [DEBUG ] Found covhist output for sample LC2PROseq-2.coverage with 65536 rows
[2019-10-17 09:25:04	628] multiqc.modules.bbmap.bbmap [DEBUG ] Parsing qc/pileup/B2B30PROseq-E.coverage.hist.txt
[2019-10-17 09:25:04	986] multiqc.modules.bbmap.bbmap [DEBUG ] Found covhist output for sample B2B30PROseq-E.coverage with 65536 rows
[2019-10-17 09:25:05	085] multiqc.modules.bbmap.bbmap [DEBUG ] Parsing qc/pileup/LC2PROseq-2.coverage.stats.txt
[2019-10-17 09:25:05	085] multiqc.modules.bbmap.bbmap [DEBUG ] Can't parse 'covstats' -- implementation missing
[2019-10-17 09:25:05	108] multiqc.modules.bbmap.bbmap [DEBUG ] Parsing qc/pileup/A549PROseq-2.coverage.stats.txt
[2019-10-17 09:25:05	108] multiqc.modules.bbmap.bbmap [DEBUG ] Can't parse 'covstats' -- implementation missing
[2019-10-17 09:25:05	138] multiqc.modules.bbmap.bbmap [DEBUG ] Parsing qc/pileup/LC2PROseq-1.coverage.stats.txt
[2019-10-17 09:25:05	138] multiqc.modules.bbmap.bbmap [DEBUG ] Can't parse 'covstats' -- implementation missing
[2019-10-17 09:25:05	201] multiqc.modules.bbmap.bbmap [DEBUG ] Parsing qc/pileup/A549PROseq-1.coverage.stats.txt
[2019-10-17 09:25:05	201] multiqc.modules.bbmap.bbmap [DEBUG ] Can't parse 'covstats' -- implementation missing
[2019-10-17 09:25:05	250] multiqc.modules.bbmap.bbmap [DEBUG ] Parsing qc/pileup/B2B30PROseq-E2.coverage.stats.txt
[2019-10-17 09:25:05	251] multiqc.modules.bbmap.bbmap [DEBUG ] Can't parse 'covstats' -- implementation missing
[2019-10-17 09:25:05	293] multiqc.modules.bbmap.bbmap [DEBUG ] Parsing qc/pileup/B2B30PROseq-E.coverage.stats.txt
[2019-10-17 09:25:05	294] multiqc.modules.bbmap.bbmap [DEBUG ] Can't parse 'covstats' -- implementation missing
[2019-10-17 09:25:05	361] multiqc.modules.bbmap.bbmap [DEBUG ] Parsing qc/trimstats/LC2PROseq-1.refstats.txt
[2019-10-17 09:25:05	361] multiqc.modules.bbmap.bbmap [DEBUG ] Can't parse 'rpkm' -- implementation missing
[2019-10-17 09:25:05	933] multiqc.modules.bbmap.bbmap [DEBUG ] Parsing qc/trimstats/B2B30PROseq-E.refstats.txt
[2019-10-17 09:25:05	933] multiqc.modules.bbmap.bbmap [DEBUG ] Can't parse 'rpkm' -- implementation missing
[2019-10-17 09:25:05	936] multiqc.modules.bbmap.bbmap [DEBUG ] Parsing qc/trimstats/A549PROseq-2.refstats.txt
[2019-10-17 09:25:05	936] multiqc.modules.bbmap.bbmap [DEBUG ] Can't parse 'rpkm' -- implementation missing
[2019-10-17 09:25:05	941] multiqc.modules.bbmap.bbmap [DEBUG ] Parsing qc/trimstats/LC2PROseq-2.refstats.txt
[2019-10-17 09:25:05	941] multiqc.modules.bbmap.bbmap [DEBUG ] Can't parse 'rpkm' -- implementation missing
[2019-10-17 09:25:05	954] multiqc.modules.bbmap.bbmap [DEBUG ] Parsing qc/trimstats/B2B30PROseq-E2.refstats.txt
[2019-10-17 09:25:05	954] multiqc.modules.bbmap.bbmap [DEBUG ] Can't parse 'rpkm' -- implementation missing
[2019-10-17 09:25:05	987] multiqc.modules.bbmap.bbmap [DEBUG ] Parsing qc/trimstats/A549PROseq-1.refstats.txt
[2019-10-17 09:25:05	987] multiqc.modules.bbmap.bbmap [DEBUG ] Can't parse 'rpkm' -- implementation missing
[2019-10-17 09:25:06	003] multiqc.modules.bbmap.bbmap [INFO ] Found 6 reports
[2019-10-17 09:25:06	003] multiqc.modules.bbmap.bbmap [DEBUG ] section stats has 6 entries
[2019-10-17 09:25:06	018] multiqc.modules.bbmap.bbmap [DEBUG ] section covhist has 6 entries
[2019-10-17 09:25:06	596] multiqc [DEBUG ] No samples found: bismark
[2019-10-17 09:25:06	603] multiqc [DEBUG ] No samples found: biscuit
[2019-10-17 09:25:06	609] multiqc [DEBUG ] No samples found: hicexplorer
[2019-10-17 09:25:06	615] multiqc [DEBUG ] No samples found: hicup
[2019-10-17 09:25:06	621] multiqc [DEBUG ] No samples found: hicpro
[2019-10-17 09:25:06	627] multiqc [DEBUG ] No samples found: salmon
[2019-10-17 09:25:06	634] multiqc [DEBUG ] No samples found: kallisto
[2019-10-17 09:25:06	640] multiqc [DEBUG ] No samples found: slamdunk
[2019-10-17 09:25:06	647] multiqc [DEBUG ] No samples found: star
[2019-10-17 09:25:06	830] multiqc.modules.hisat2.hisat2 [INFO ] Found 6 reports
[2019-10-17 09:25:06	842] multiqc [DEBUG ] No samples found: tophat
[2019-10-17 09:25:06	853] multiqc [DEBUG ] No samples found: bowtie2
[2019-10-17 09:25:06	863] multiqc [DEBUG ] No samples found: bowtie1
[2019-10-17 09:25:06	872] multiqc [DEBUG ] No samples found: kat
[2019-10-17 09:25:06	880] multiqc [DEBUG ] No samples found: leehom
[2019-10-17 09:25:06	888] multiqc [DEBUG ] No samples found: adapterRemoval
[2019-10-17 09:25:06	896] multiqc [DEBUG ] No samples found: clipandmerge
[2019-10-17 09:25:06	904] multiqc [DEBUG ] No samples found: cutadapt
[2019-10-17 09:25:06	911] multiqc [DEBUG ] No samples found: flexbar
[2019-10-17 09:25:06	918] multiqc [DEBUG ] No samples found: trimmomatic
[2019-10-17 09:25:06	925] multiqc [DEBUG ] No samples found: skewer
[2019-10-17 09:25:06	932] multiqc [DEBUG ] No samples found: sortmerna
[2019-10-17 09:25:06	938] multiqc [DEBUG ] No samples found: biobloomtools
[2019-10-17 09:25:06	945] multiqc [DEBUG ] No samples found: fastq_screen
[2019-10-17 09:25:06	951] multiqc [DEBUG ] No samples found: afterqc
[2019-10-17 09:25:06	958] multiqc [DEBUG ] No samples found: fastp
[2019-10-17 09:25:13	549] multiqc.modules.fastqc.fastqc [INFO ] Found 12 reports
[2019-10-17 09:25:13	942] multiqc [DEBUG ] No samples found: minionqc
[2019-10-17 09:25:13	950] multiqc [DEBUG ] No samples found: clusterflow
[2019-10-17 09:25:13	956] multiqc [DEBUG ] No samples found: bcl2fastq
[2019-10-17 09:25:13	963] multiqc [DEBUG ] No samples found: interop
[2019-10-17 09:25:13	969] multiqc [DEBUG ] No samples found: flash
[2019-10-17 09:25:14	003] multiqc [INFO ] Compressing plot data
[2019-10-17 09:25:15	035] multiqc [INFO ] Report : multiqc_report.html
[2019-10-17 09:25:15	035] multiqc [INFO ] Data : multiqc_data
[2019-10-17 09:25:15	050] multiqc [DEBUG ] Moving data file from '/tmp/tmpdcz6zb6r/multiqc_data/multiqc_rseqc_read_distribution.txt' to '/scratch/Shares/dowell/Sasse/Unstimulated_PROseq/multiqc_data'
[2019-10-17 09:25:15	369] multiqc [DEBUG ] Moving data file from '/tmp/tmpdcz6zb6r/multiqc_data/multiqc_rseqc_infer_experiment.txt' to '/scratch/Shares/dowell/Sasse/Unstimulated_PROseq/multiqc_data'
[2019-10-17 09:25:16	003] multiqc [DEBUG ] Moving data file from '/tmp/tmpdcz6zb6r/multiqc_data/multiqc_picard_gcbias.txt' to '/scratch/Shares/dowell/Sasse/Unstimulated_PROseq/multiqc_data'
[2019-10-17 09:25:16	407] multiqc [DEBUG ] Moving data file from '/tmp/tmpdcz6zb6r/multiqc_data/multiqc_picard_dups.txt' to '/scratch/Shares/dowell/Sasse/Unstimulated_PROseq/multiqc_data'
[2019-10-17 09:25:16	512] multiqc [DEBUG ] Moving data file from '/tmp/tmpdcz6zb6r/multiqc_data/multiqc_samtools_flagstat.txt' to '/scratch/Shares/dowell/Sasse/Unstimulated_PROseq/multiqc_data'
[2019-10-17 09:25:16	576] multiqc [DEBUG ] Moving data file from '/tmp/tmpdcz6zb6r/multiqc_data/multiqc_hisat2.txt' to '/scratch/Shares/dowell/Sasse/Unstimulated_PROseq/multiqc_data'
[2019-10-17 09:25:17	042] multiqc [DEBUG ] Moving data file from '/tmp/tmpdcz6zb6r/multiqc_data/multiqc_fastqc.txt' to '/scratch/Shares/dowell/Sasse/Unstimulated_PROseq/multiqc_data'
[2019-10-17 09:25:17	335] multiqc [DEBUG ] Moving data file from '/tmp/tmpdcz6zb6r/multiqc_data/multiqc_general_stats.txt' to '/scratch/Shares/dowell/Sasse/Unstimulated_PROseq/multiqc_data'
[2019-10-17 09:25:17	402] multiqc [DEBUG ] Moving data file from '/tmp/tmpdcz6zb6r/multiqc_data/multiqc_sources.txt' to '/scratch/Shares/dowell/Sasse/Unstimulated_PROseq/multiqc_data'
[2019-10-17 09:25:21	751] multiqc [DEBUG ] Moving data file from '/tmp/tmpdcz6zb6r/multiqc_data/multiqc_data.json' to '/scratch/Shares/dowell/Sasse/Unstimulated_PROseq/multiqc_data'
[2019-10-17 09:25:22	659] multiqc [INFO ] MultiQC complete
[truncated: 24 more columns]
