# Supplementary material for: The MUC5B-associated variant rs35705950 resides within an enhancer subject to lineage- and disease-dependent epigenetic remodeling
Source: JCI Insight. 2021 Jan 25;6(2):e144294. doi: 10.1172/jci.insight.144294 (PMC7934873; doi:10.1172/jci.insight.144294)
Supplement: Supplemental Data Set 3 [file jciinsight-6-144294-s078.zip › Supplemental File S3_PRO-seq Pipeline & QC Reports/PRO-seq_multiqc_report/multiqc_data/multiqc_picard_gcbias.txt]

Sample	ACCUMULATION_LEVEL	READS_USED	WINDOW_SIZE	TOTAL_CLUSTERS	ALIGNED_READS	AT_DROPOUT	GC_DROPOUT	GC_NC_0_19	GC_NC_20_39	GC_NC_40_59	GC_NC_60_79	GC_NC_80_100	SAMPLE	LIBRARY	READ_GROUP
A549PROseq-1	All Reads	ALL	100.0	201452793.0	195454577.0	47.125921	1.2e-05	0.12514	0.249976	1.091701	7.272281	35.934502
A549PROseq-2	All Reads	ALL	100.0	208275898.0	201778723.0	47.675112	1.2e-05	0.131989	0.245331	1.079707	7.457022	35.042818
B2B30PROseq-E	All Reads	ALL	100.0	101752419.0	93972165.0	48.595052	1.2e-05	0.072658	0.230467	0.998679	7.771611	67.462355
B2B30PROseq-E2	All Reads	ALL	100.0	192214170.0	185881471.0	44.516721	1.2e-05	0.10185	0.285275	1.093478	6.941124	33.555832
LC2PROseq-1	All Reads	ALL	100.0	219765309.0	212483069.0	46.787236	1.2e-05	0.113821	0.258791	1.083645	7.184861	39.80149
LC2PROseq-2	All Reads	ALL	100.0	190558760.0	184734887.0	46.772331	1.2e-05	0.12065	0.257461	1.097882	7.077159	38.732317
