# Supplementary material for: The MUC5B-associated variant rs35705950 resides within an enhancer subject to lineage- and disease-dependent epigenetic remodeling
Source: JCI Insight. 2021 Jan 25;6(2):e144294. doi: 10.1172/jci.insight.144294 (PMC7934873; doi:10.1172/jci.insight.144294)
Supplement: Supplemental Data Set 3 [file jciinsight-6-144294-s078.zip › Supplemental File S3_PRO-seq Pipeline & QC Reports/PRO-seq_multiqc_report/multiqc_data/multiqc_rseqc_infer_experiment.txt]

Sample	se_sense	se_antisense	failed
A549PROseq-1.infer_experiment	0.7667	0.2226	0.0107
A549PROseq-2.infer_experiment	0.7636	0.2254	0.011
B2B30PROseq-E.infer_experiment	0.8422	0.1494	0.0084
B2B30PROseq-E2.infer_experiment	0.8364	0.1575	0.0062
LC2PROseq-1.infer_experiment	0.7751	0.2141	0.0109
LC2PROseq-2.infer_experiment	0.775	0.215	0.0099
