# Supplementary material for: The MUC5B-associated variant rs35705950 resides within an enhancer subject to lineage- and disease-dependent epigenetic remodeling
Source: JCI Insight. 2021 Jan 25;6(2):e144294. doi: 10.1172/jci.insight.144294 (PMC7934873; doi:10.1172/jci.insight.144294)
Supplement: Supplemental Data Set 3 [file jciinsight-6-144294-s078.zip › Supplemental File S3_PRO-seq Pipeline & QC Reports/PRO-seq_multiqc_report/multiqc_data/multiqc_hisat2.txt]

Sample	unpaired_total	unpaired_aligned_none	unpaired_aligned_one	unpaired_aligned_multi	overall_alignment_rate
A549PROseq-1.hisat2_mapstats	123517537	5998216	94989759	22529562	95.14
A549PROseq-2.hisat2_mapstats	125167472	6497175	94831661	23838636	94.81
B2B30PROseq-E.hisat2_mapstats	68090418	7780254	50533572	9776592	88.57
B2B30PROseq-E2.hisat2_mapstats	130256869	6332699	105871148	18053022	95.14
LC2PROseq-1.hisat2_mapstats	137351619	7282240	106200202	23869177	94.7
LC2PROseq-2.hisat2_mapstats	118164424	5823873	91307381	21033170	95.07
