# Supplementary material for: The MUC5B-associated variant rs35705950 resides within an enhancer subject to lineage- and disease-dependent epigenetic remodeling
Source: JCI Insight. 2021 Jan 25;6(2):e144294. doi: 10.1172/jci.insight.144294 (PMC7934873; doi:10.1172/jci.insight.144294)
Supplement: Supplemental Data Set 3 [file jciinsight-6-144294-s078.zip › Supplemental File S3_PRO-seq Pipeline & QC Reports/PRO-seq_multiqc_report/multiqc_data/multiqc_picard_dups.txt]

Sample	LIBRARY	UNPAIRED_READS_EXAMINED	READ_PAIRS_EXAMINED	SECONDARY_OR_SUPPLEMENTARY_RDS	UNMAPPED_READS	UNPAIRED_READ_DUPLICATES	READ_PAIR_DUPLICATES	READ_PAIR_OPTICAL_DUPLICATES	PERCENT_DUPLICATION	ESTIMATED_LIBRARY_SIZE
A549PROseq-1	Unknown Library	117519321.0	0.0	77935256.0	5998216.0	69995437.0	0.0	0.0	0.595608
A549PROseq-2	Unknown Library	118670297.0	0.0	83108426.0	6497175.0	68579026.0	0.0	0.0	0.577895
B2B30PROseq-E	Unknown Library	60310164.0	0.0	33662001.0	7780254.0	46812221.0	0.0	0.0	0.776191
B2B30PROseq-E2	Unknown Library	123924170.0	0.0	61957301.0	6332699.0	77895288.0	0.0	0.0	0.628572
LC2PROseq-1	Unknown Library	130069379.0	0.0	82413690.0	7282240.0	72571421.0	0.0	0.0	0.557944
LC2PROseq-2	Unknown Library	112340551.0	0.0	72394336.0	5823873.0	59102849.0	0.0	0.0	0.526104
