# Supplementary material for: The MUC5B-associated variant rs35705950 resides within an enhancer subject to lineage- and disease-dependent epigenetic remodeling
Source: JCI Insight. 2021 Jan 25;6(2):e144294. doi: 10.1172/jci.insight.144294 (PMC7934873; doi:10.1172/jci.insight.144294)
Supplement: Supplemental Data Set 3 [file jciinsight-6-144294-s078.zip › Supplemental File S3_PRO-seq Pipeline & QC Reports/PRO-seq_multiqc_report/multiqc_data/multiqc_general_stats.txt]

Sample	Samtools Flagstat_mqc-generalstats-samtools_flagstat-mapped_passed	Picard_mqc-generalstats-picard-PERCENT_DUPLICATION	FastQC_mqc-generalstats-fastqc-percent_duplicates	FastQC_mqc-generalstats-fastqc-percent_gc	FastQC_mqc-generalstats-fastqc-avg_sequence_length	FastQC_mqc-generalstats-fastqc-percent_fails	FastQC_mqc-generalstats-fastqc-total_sequences	HISAT2_mqc-generalstats-hisat2-overall_alignment_rate
A549PROseq-1	195454577	0.595608	55.13055913857989	51.0	76.0	18.181818181818183	125404278.0
A549PROseq-1.flip.trim			53.21478834199762	52.0	75.64764242343983	18.181818181818183	123517537.0
A549PROseq-1.hisat2_mapstats								95.14
A549PROseq-2	201778723	0.577895	53.24589709409931	51.0	76.0	18.181818181818183	126932777.0
A549PROseq-2.flip.trim			51.15701917293922	52.0	75.63963891513283	18.181818181818183	125167472.0
A549PROseq-2.hisat2_mapstats								94.81
B2B30PROseq-E	93972165	0.776191	71.3759616958518	54.0	76.0	27.27272727272727	77468589.0
B2B30PROseq-E.flip.trim			68.6568945463071	54.0	75.16895789948008	18.181818181818183	68090418.0
B2B30PROseq-E.hisat2_mapstats								88.57
B2B30PROseq-E2	185881471	0.628572	57.56630393087291	51.0	76.0	18.181818181818183	132463358.0
B2B30PROseq-E2.flip.trim			55.402758518930746	51.0	75.5655053400677	18.181818181818183	130256869.0
B2B30PROseq-E2.hisat2_mapstats								95.14
LC2PROseq-1	212483069	0.557944	51.2230339050633	51.0	76.0	18.181818181818183	140219894.0
LC2PROseq-1.flip.trim			48.87405088553103	52.0	75.63005491766354	9.090909090909092	137351619.0
LC2PROseq-1.hisat2_mapstats								94.7
LC2PROseq-2	184734887	0.526104	48.49042645653764	51.0	76.0	9.090909090909092	120023985.0
LC2PROseq-2.flip.trim			46.396810794186486	51.0	75.65389120840635	9.090909090909092	118164424.0
LC2PROseq-2.hisat2_mapstats								95.07
