# Supplementary material for: The MUC5B-associated variant rs35705950 resides within an enhancer subject to lineage- and disease-dependent epigenetic remodeling
Source: JCI Insight. 2021 Jan 25;6(2):e144294. doi: 10.1172/jci.insight.144294 (PMC7934873; doi:10.1172/jci.insight.144294)
Supplement: Supplemental Data Set 3 [file jciinsight-6-144294-s078.zip › Supplemental File S3_PRO-seq Pipeline & QC Reports/PRO-seq_multiqc_report/multiqc_data/multiqc_sources.txt]

Module	Section	Sample Name	Source
Preseq	all_sections	LC2PROseq-2.c_curve	/scratch/Shares/dowell/Sasse/Unstimulated_PROseq/qc/preseq/LC2PROseq-2.c_curve.txt
Preseq	all_sections	LC2PROseq-1.c_curve	/scratch/Shares/dowell/Sasse/Unstimulated_PROseq/qc/preseq/LC2PROseq-1.c_curve.txt
Preseq	all_sections	B2B30PROseq-E.lc_extrap	/scratch/Shares/dowell/Sasse/Unstimulated_PROseq/qc/preseq/B2B30PROseq-E.lc_extrap.txt
Preseq	all_sections	A549PROseq-1.c_curve	/scratch/Shares/dowell/Sasse/Unstimulated_PROseq/qc/preseq/A549PROseq-1.c_curve.txt
Preseq	all_sections	B2B30PROseq-E2.c_curve	/scratch/Shares/dowell/Sasse/Unstimulated_PROseq/qc/preseq/B2B30PROseq-E2.c_curve.txt
Preseq	all_sections	B2B30PROseq-E.c_curve	/scratch/Shares/dowell/Sasse/Unstimulated_PROseq/qc/preseq/B2B30PROseq-E.c_curve.txt
Preseq	all_sections	B2B30PROseq-E2.lc_extrap	/scratch/Shares/dowell/Sasse/Unstimulated_PROseq/qc/preseq/B2B30PROseq-E2.lc_extrap.txt
Preseq	all_sections	A549PROseq-1.lc_extrap	/scratch/Shares/dowell/Sasse/Unstimulated_PROseq/qc/preseq/A549PROseq-1.lc_extrap.txt
Preseq	all_sections	LC2PROseq-2.lc_extrap	/scratch/Shares/dowell/Sasse/Unstimulated_PROseq/qc/preseq/LC2PROseq-2.lc_extrap.txt
Preseq	all_sections	LC2PROseq-1.lc_extrap	/scratch/Shares/dowell/Sasse/Unstimulated_PROseq/qc/preseq/LC2PROseq-1.lc_extrap.txt
Preseq	all_sections	A549PROseq-2.c_curve	/scratch/Shares/dowell/Sasse/Unstimulated_PROseq/qc/preseq/A549PROseq-2.c_curve.txt
Preseq	all_sections	A549PROseq-2.lc_extrap	/scratch/Shares/dowell/Sasse/Unstimulated_PROseq/qc/preseq/A549PROseq-2.lc_extrap.txt
RSeQC	read_distribution	A549PROseq-1.read_dist	/scratch/Shares/dowell/Sasse/Unstimulated_PROseq/qc/rseqc/A549PROseq-1.read_dist.txt
RSeQC	read_distribution	LC2PROseq-2.read_dist	/scratch/Shares/dowell/Sasse/Unstimulated_PROseq/qc/rseqc/LC2PROseq-2.read_dist.txt
RSeQC	read_distribution	A549PROseq-2.read_dist	/scratch/Shares/dowell/Sasse/Unstimulated_PROseq/qc/rseqc/A549PROseq-2.read_dist.txt
RSeQC	read_distribution	B2B30PROseq-E.read_dist	/scratch/Shares/dowell/Sasse/Unstimulated_PROseq/qc/rseqc/B2B30PROseq-E.read_dist.txt
RSeQC	read_distribution	B2B30PROseq-E2.read_dist	/scratch/Shares/dowell/Sasse/Unstimulated_PROseq/qc/rseqc/B2B30PROseq-E2.read_dist.txt
RSeQC	read_distribution	LC2PROseq-1.read_dist	/scratch/Shares/dowell/Sasse/Unstimulated_PROseq/qc/rseqc/LC2PROseq-1.read_dist.txt
RSeQC	read_duplication	A549PROseq-2.read_duplication	/scratch/Shares/dowell/Sasse/Unstimulated_PROseq/qc/rseqc/read_duplication/dup_pos/A549PROseq-2.read_duplication.pos.DupRate.xls
RSeQC	read_duplication	B2B30PROseq-E.read_duplication	/scratch/Shares/dowell/Sasse/Unstimulated_PROseq/qc/rseqc/read_duplication/dup_pos/B2B30PROseq-E.read_duplication.pos.DupRate.xls
RSeQC	read_duplication	B2B30PROseq-E2.read_duplication	/scratch/Shares/dowell/Sasse/Unstimulated_PROseq/qc/rseqc/read_duplication/dup_pos/B2B30PROseq-E2.read_duplication.pos.DupRate.xls
RSeQC	read_duplication	A549PROseq-1.read_duplication	/scratch/Shares/dowell/Sasse/Unstimulated_PROseq/qc/rseqc/read_duplication/dup_pos/A549PROseq-1.read_duplication.pos.DupRate.xls
RSeQC	read_duplication	LC2PROseq-2.read_duplication	/scratch/Shares/dowell/Sasse/Unstimulated_PROseq/qc/rseqc/read_duplication/dup_pos/LC2PROseq-2.read_duplication.pos.DupRate.xls
RSeQC	read_duplication	LC2PROseq-1.read_duplication	/scratch/Shares/dowell/Sasse/Unstimulated_PROseq/qc/rseqc/read_duplication/dup_pos/LC2PROseq-1.read_duplication.pos.DupRate.xls
RSeQC	infer_experiment	A549PROseq-2.infer_experiment	/scratch/Shares/dowell/Sasse/Unstimulated_PROseq/qc/rseqc/infer_experiment/A549PROseq-2.infer_experiment.txt
RSeQC	infer_experiment	B2B30PROseq-E2.infer_experiment	/scratch/Shares/dowell/Sasse/Unstimulated_PROseq/qc/rseqc/infer_experiment/B2B30PROseq-E2.infer_experiment.txt
RSeQC	infer_experiment	B2B30PROseq-E.infer_experiment	/scratch/Shares/dowell/Sasse/Unstimulated_PROseq/qc/rseqc/infer_experiment/B2B30PROseq-E.infer_experiment.txt
RSeQC	infer_experiment	A549PROseq-1.infer_experiment	/scratch/Shares/dowell/Sasse/Unstimulated_PROseq/qc/rseqc/infer_experiment/A549PROseq-1.infer_experiment.txt
RSeQC	infer_experiment	LC2PROseq-2.infer_experiment	/scratch/Shares/dowell/Sasse/Unstimulated_PROseq/qc/rseqc/infer_experiment/LC2PROseq-2.infer_experiment.txt
RSeQC	infer_experiment	LC2PROseq-1.infer_experiment	/scratch/Shares/dowell/Sasse/Unstimulated_PROseq/qc/rseqc/infer_experiment/LC2PROseq-1.infer_experiment.txt
Picard	GcBiasDetailMetrics	LC2PROseq-1	/scratch/Shares/dowell/Sasse/Unstimulated_PROseq/qc/picard/LC2PROseq-1.gc_bias_metrics.txt
Picard	GcBiasDetailMetrics	A549PROseq-2	/scratch/Shares/dowell/Sasse/Unstimulated_PROseq/qc/picard/A549PROseq-2.gc_bias_metrics.txt
Picard	GcBiasDetailMetrics	A549PROseq-1	/scratch/Shares/dowell/Sasse/Unstimulated_PROseq/qc/picard/A549PROseq-1.gc_bias_metrics.txt
Picard	GcBiasDetailMetrics	B2B30PROseq-E2	/scratch/Shares/dowell/Sasse/Unstimulated_PROseq/qc/picard/B2B30PROseq-E2.gc_bias_metrics.txt
Picard	GcBiasDetailMetrics	LC2PROseq-2	/scratch/Shares/dowell/Sasse/Unstimulated_PROseq/qc/picard/LC2PROseq-2.gc_bias_metrics.txt
Picard	GcBiasDetailMetrics	B2B30PROseq-E	/scratch/Shares/dowell/Sasse/Unstimulated_PROseq/qc/picard/B2B30PROseq-E.gc_bias_metrics.txt
Picard	GcBiasSummaryMetrics	LC2PROseq-1	/scratch/Shares/dowell/Sasse/Unstimulated_PROseq/qc/picard/LC2PROseq-1.summary_metrics.txt
Picard	GcBiasSummaryMetrics	B2B30PROseq-E2	/scratch/Shares/dowell/Sasse/Unstimulated_PROseq/qc/picard/B2B30PROseq-E2.summary_metrics.txt
Picard	GcBiasSummaryMetrics	A549PROseq-2	/scratch/Shares/dowell/Sasse/Unstimulated_PROseq/qc/picard/A549PROseq-2.summary_metrics.txt
Picard	GcBiasSummaryMetrics	LC2PROseq-2	/scratch/Shares/dowell/Sasse/Unstimulated_PROseq/qc/picard/LC2PROseq-2.summary_metrics.txt
Picard	GcBiasSummaryMetrics	A549PROseq-1	/scratch/Shares/dowell/Sasse/Unstimulated_PROseq/qc/picard/A549PROseq-1.summary_metrics.txt
Picard	GcBiasSummaryMetrics	B2B30PROseq-E	/scratch/Shares/dowell/Sasse/Unstimulated_PROseq/qc/picard/B2B30PROseq-E.summary_metrics.txt
Picard	DuplicationMetrics	A549PROseq-2	/scratch/Shares/dowell/Sasse/Unstimulated_PROseq/qc/picard/A549PROseq-2.marked_dup_metrics.txt
Picard	DuplicationMetrics	A549PROseq-1	/scratch/Shares/dowell/Sasse/Unstimulated_PROseq/qc/picard/A549PROseq-1.marked_dup_metrics.txt
Picard	DuplicationMetrics	LC2PROseq-2	/scratch/Shares/dowell/Sasse/Unstimulated_PROseq/qc/picard/LC2PROseq-2.marked_dup_metrics.txt
Picard	DuplicationMetrics	B2B30PROseq-E	/scratch/Shares/dowell/Sasse/Unstimulated_PROseq/qc/picard/B2B30PROseq-E.marked_dup_metrics.txt
Picard	DuplicationMetrics	B2B30PROseq-E2	/scratch/Shares/dowell/Sasse/Unstimulated_PROseq/qc/picard/B2B30PROseq-E2.marked_dup_metrics.txt
Picard	DuplicationMetrics	LC2PROseq-1	/scratch/Shares/dowell/Sasse/Unstimulated_PROseq/qc/picard/LC2PROseq-1.marked_dup_metrics.txt
Samtools	flagstat	LC2PROseq-1	/scratch/Shares/dowell/Sasse/Unstimulated_PROseq/qc/mapstats/LC2PROseq-1.flagstat
Samtools	flagstat	A549PROseq-2	/scratch/Shares/dowell/Sasse/Unstimulated_PROseq/qc/mapstats/A549PROseq-2.flagstat
Samtools	flagstat	LC2PROseq-2	/scratch/Shares/dowell/Sasse/Unstimulated_PROseq/qc/mapstats/LC2PROseq-2.flagstat
Samtools	flagstat	B2B30PROseq-E	/scratch/Shares/dowell/Sasse/Unstimulated_PROseq/qc/mapstats/B2B30PROseq-E.flagstat
Samtools	flagstat	B2B30PROseq-E2	/scratch/Shares/dowell/Sasse/Unstimulated_PROseq/qc/mapstats/B2B30PROseq-E2.flagstat
Samtools	flagstat	A549PROseq-1	/scratch/Shares/dowell/Sasse/Unstimulated_PROseq/qc/mapstats/A549PROseq-1.flagstat
BBTools	all_sections	B2B30PROseq-E.trimstats	/scratch/Shares/dowell/Sasse/Unstimulated_PROseq/qc/trimstats/B2B30PROseq-E.trimstats.txt
BBTools	all_sections	A549PROseq-2.trimstats	/scratch/Shares/dowell/Sasse/Unstimulated_PROseq/qc/trimstats/A549PROseq-2.trimstats.txt
BBTools	all_sections	LC2PROseq-2.trimstats	/scratch/Shares/dowell/Sasse/Unstimulated_PROseq/qc/trimstats/LC2PROseq-2.trimstats.txt
BBTools	all_sections	LC2PROseq-1.trimstats	/scratch/Shares/dowell/Sasse/Unstimulated_PROseq/qc/trimstats/LC2PROseq-1.trimstats.txt
BBTools	all_sections	A549PROseq-1.trimstats	/scratch/Shares/dowell/Sasse/Unstimulated_PROseq/qc/trimstats/A549PROseq-1.trimstats.txt
BBTools	all_sections	B2B30PROseq-E2.trimstats	/scratch/Shares/dowell/Sasse/Unstimulated_PROseq/qc/trimstats/B2B30PROseq-E2.trimstats.txt
BBTools	all_sections	A549PROseq-1.coverage	/scratch/Shares/dowell/Sasse/Unstimulated_PROseq/qc/pileup/A549PROseq-1.coverage.hist.txt
BBTools	all_sections	LC2PROseq-1.coverage	/scratch/Shares/dowell/Sasse/Unstimulated_PROseq/qc/pileup/LC2PROseq-1.coverage.hist.txt
BBTools	all_sections	B2B30PROseq-E2.coverage	/scratch/Shares/dowell/Sasse/Unstimulated_PROseq/qc/pileup/B2B30PROseq-E2.coverage.hist.txt
BBTools	all_sections	A549PROseq-2.coverage	/scratch/Shares/dowell/Sasse/Unstimulated_PROseq/qc/pileup/A549PROseq-2.coverage.hist.txt
BBTools	all_sections	LC2PROseq-2.coverage	/scratch/Shares/dowell/Sasse/Unstimulated_PROseq/qc/pileup/LC2PROseq-2.coverage.hist.txt
BBTools	all_sections	B2B30PROseq-E.coverage	/scratch/Shares/dowell/Sasse/Unstimulated_PROseq/qc/pileup/B2B30PROseq-E.coverage.hist.txt
HISAT2	all_sections	B2B30PROseq-E2.hisat2_mapstats	/scratch/Shares/dowell/Sasse/Unstimulated_PROseq/qc/hisat2_mapstats/B2B30PROseq-E2.hisat2_mapstats.txt
HISAT2	all_sections	LC2PROseq-1.hisat2_mapstats	/scratch/Shares/dowell/Sasse/Unstimulated_PROseq/qc/hisat2_mapstats/LC2PROseq-1.hisat2_mapstats.txt
HISAT2	all_sections	A549PROseq-2.hisat2_mapstats	/scratch/Shares/dowell/Sasse/Unstimulated_PROseq/qc/hisat2_mapstats/A549PROseq-2.hisat2_mapstats.txt
HISAT2	all_sections	LC2PROseq-2.hisat2_mapstats	/scratch/Shares/dowell/Sasse/Unstimulated_PROseq/qc/hisat2_mapstats/LC2PROseq-2.hisat2_mapstats.txt
HISAT2	all_sections	A549PROseq-1.hisat2_mapstats	/scratch/Shares/dowell/Sasse/Unstimulated_PROseq/qc/hisat2_mapstats/A549PROseq-1.hisat2_mapstats.txt
HISAT2	all_sections	B2B30PROseq-E.hisat2_mapstats	/scratch/Shares/dowell/Sasse/Unstimulated_PROseq/qc/hisat2_mapstats/B2B30PROseq-E.hisat2_mapstats.txt
FastQC	all_sections	LC2PROseq-2.flip.trim	/scratch/Shares/dowell/Sasse/Unstimulated_PROseq/qc/fastqc/zips/LC2PROseq-2.flip.trim_fastqc.zip
FastQC	all_sections	A549PROseq-2.flip.trim	/scratch/Shares/dowell/Sasse/Unstimulated_PROseq/qc/fastqc/zips/A549PROseq-2.flip.trim_fastqc.zip
FastQC	all_sections	B2B30PROseq-E2.flip.trim	/scratch/Shares/dowell/Sasse/Unstimulated_PROseq/qc/fastqc/zips/B2B30PROseq-E2.flip.trim_fastqc.zip
FastQC	all_sections	LC2PROseq-2	/scratch/Shares/dowell/Sasse/Unstimulated_PROseq/qc/fastqc/zips/LC2PROseq-2_fastqc.zip
FastQC	all_sections	A549PROseq-2	/scratch/Shares/dowell/Sasse/Unstimulated_PROseq/qc/fastqc/zips/A549PROseq-2_fastqc.zip
FastQC	all_sections	B2B30PROseq-E2	/scratch/Shares/dowell/Sasse/Unstimulated_PROseq/qc/fastqc/zips/B2B30PROseq-E2_fastqc.zip
FastQC	all_sections	B2B30PROseq-E	/scratch/Shares/dowell/Sasse/Unstimulated_PROseq/qc/fastqc/zips/B2B30PROseq-E_fastqc.zip
FastQC	all_sections	A549PROseq-1.flip.trim	/scratch/Shares/dowell/Sasse/Unstimulated_PROseq/qc/fastqc/zips/A549PROseq-1.flip.trim_fastqc.zip
FastQC	all_sections	LC2PROseq-1.flip.trim	/scratch/Shares/dowell/Sasse/Unstimulated_PROseq/qc/fastqc/zips/LC2PROseq-1.flip.trim_fastqc.zip
FastQC	all_sections	LC2PROseq-1	/scratch/Shares/dowell/Sasse/Unstimulated_PROseq/qc/fastqc/zips/LC2PROseq-1_fastqc.zip
FastQC	all_sections	B2B30PROseq-E.flip.trim	/scratch/Shares/dowell/Sasse/Unstimulated_PROseq/qc/fastqc/zips/B2B30PROseq-E.flip.trim_fastqc.zip
FastQC	all_sections	A549PROseq-1	/scratch/Shares/dowell/Sasse/Unstimulated_PROseq/qc/fastqc/zips/A549PROseq-1_fastqc.zip
