# Supplementary material for: The MUC5B-associated variant rs35705950 resides within an enhancer subject to lineage- and disease-dependent epigenetic remodeling
Source: JCI Insight. 2021 Jan 25;6(2):e144294. doi: 10.1172/jci.insight.144294 (PMC7934873; doi:10.1172/jci.insight.144294)
Supplement: Supplemental Data Set 3 [file jciinsight-6-144294-s078.zip › Supplemental File S3_PRO-seq Pipeline & QC Reports/PRO-seq_multiqc_report/multiqc_data/multiqc_data.json]

{
    "report_data_sources": {
        "Preseq": {
            "all_sections": {
                "LC2PROseq-2.c_curve": "/scratch/Shares/dowell/Sasse/Unstimulated_PROseq/qc/preseq/LC2PROseq-2.c_curve.txt",
                "LC2PROseq-1.c_curve": "/scratch/Shares/dowell/Sasse/Unstimulated_PROseq/qc/preseq/LC2PROseq-1.c_curve.txt",
                "B2B30PROseq-E.lc_extrap": "/scratch/Shares/dowell/Sasse/Unstimulated_PROseq/qc/preseq/B2B30PROseq-E.lc_extrap.txt",
                "A549PROseq-1.c_curve": "/scratch/Shares/dowell/Sasse/Unstimulated_PROseq/qc/preseq/A549PROseq-1.c_curve.txt",
                "B2B30PROseq-E2.c_curve": "/scratch/Shares/dowell/Sasse/Unstimulated_PROseq/qc/preseq/B2B30PROseq-E2.c_curve.txt",
                "B2B30PROseq-E.c_curve": "/scratch/Shares/dowell/Sasse/Unstimulated_PROseq/qc/preseq/B2B30PROseq-E.c_curve.txt",
                "B2B30PROseq-E2.lc_extrap": "/scratch/Shares/dowell/Sasse/Unstimulated_PROseq/qc/preseq/B2B30PROseq-E2.lc_extrap.txt",
                "A549PROseq-1.lc_extrap": "/scratch/Shares/dowell/Sasse/Unstimulated_PROseq/qc/preseq/A549PROseq-1.lc_extrap.txt",
                "LC2PROseq-2.lc_extrap": "/scratch/Shares/dowell/Sasse/Unstimulated_PROseq/qc/preseq/LC2PROseq-2.lc_extrap.txt",
                "LC2PROseq-1.lc_extrap": "/scratch/Shares/dowell/Sasse/Unstimulated_PROseq/qc/preseq/LC2PROseq-1.lc_extrap.txt",
                "A549PROseq-2.c_curve": "/scratch/Shares/dowell/Sasse/Unstimulated_PROseq/qc/preseq/A549PROseq-2.c_curve.txt",
                "A549PROseq-2.lc_extrap": "/scratch/Shares/dowell/Sasse/Unstimulated_PROseq/qc/preseq/A549PROseq-2.lc_extrap.txt"
            }
        },
        "RSeQC": {
            "read_distribution": {
                "A549PROseq-1.read_dist": "/scratch/Shares/dowell/Sasse/Unstimulated_PROseq/qc/rseqc/A549PROseq-1.read_dist.txt",
                "LC2PROseq-2.read_dist": "/scratch/Shares/dowell/Sasse/Unstimulated_PROseq/qc/rseqc/LC2PROseq-2.read_dist.txt",
                "A549PROseq-2.read_dist": "/scratch/Shares/dowell/Sasse/Unstimulated_PROseq/qc/rseqc/A549PROseq-2.read_dist.txt",
                "B2B30PROseq-E.read_dist": "/scratch/Shares/dowell/Sasse/Unstimulated_PROseq/qc/rseqc/B2B30PROseq-E.read_dist.txt",
                "B2B30PROseq-E2.read_dist": "/scratch/Shares/dowell/Sasse/Unstimulated_PROseq/qc/rseqc/B2B30PROseq-E2.read_dist.txt",
                "LC2PROseq-1.read_dist": "/scratch/Shares/dowell/Sasse/Unstimulated_PROseq/qc/rseqc/LC2PROseq-1.read_dist.txt"
            },
            "read_duplication": {
                "A549PROseq-2.read_duplication": "/scratch/Shares/dowell/Sasse/Unstimulated_PROseq/qc/rseqc/read_duplication/dup_pos/A549PROseq-2.read_duplication.pos.DupRate.xls",
                "B2B30PROseq-E.read_duplication": "/scratch/Shares/dowell/Sasse/Unstimulated_PROseq/qc/rseqc/read_duplication/dup_pos/B2B30PROseq-E.read_duplication.pos.DupRate.xls",
                "B2B30PROseq-E2.read_duplication": "/scratch/Shares/dowell/Sasse/Unstimulated_PROseq/qc/rseqc/read_duplication/dup_pos/B2B30PROseq-E2.read_duplication.pos.DupRate.xls",
                "A549PROseq-1.read_duplication": "/scratch/Shares/dowell/Sasse/Unstimulated_PROseq/qc/rseqc/read_duplication/dup_pos/A549PROseq-1.read_duplication.pos.DupRate.xls",
                "LC2PROseq-2.read_duplication": "/scratch/Shares/dowell/Sasse/Unstimulated_PROseq/qc/rseqc/read_duplication/dup_pos/LC2PROseq-2.read_duplication.pos.DupRate.xls",
                "LC2PROseq-1.read_duplication": "/scratch/Shares/dowell/Sasse/Unstimulated_PROseq/qc/rseqc/read_duplication/dup_pos/LC2PROseq-1.read_duplication.pos.DupRate.xls"
            },
            "infer_experiment": {
                "A549PROseq-2.infer_experiment": "/scratch/Shares/dowell/Sasse/Unstimulated_PROseq/qc/rseqc/infer_experiment/A549PROseq-2.infer_experiment.txt",
                "B2B30PROseq-E2.infer_experiment": "/scratch/Shares/dowell/Sasse/Unstimulated_PROseq/qc/rseqc/infer_experiment/B2B30PROseq-E2.infer_experiment.txt",
                "B2B30PROseq-E.infer_experiment": "/scratch/Shares/dowell/Sasse/Unstimulated_PROseq/qc/rseqc/infer_experiment/B2B30PROseq-E.infer_experiment.txt",
                "A549PROseq-1.infer_experiment": "/scratch/Shares/dowell/Sasse/Unstimulated_PROseq/qc/rseqc/infer_experiment/A549PROseq-1.infer_experiment.txt",
                "LC2PROseq-2.infer_experiment": "/scratch/Shares/dowell/Sasse/Unstimulated_PROseq/qc/rseqc/infer_experiment/LC2PROseq-2.infer_experiment.txt",
                "LC2PROseq-1.infer_experiment": "/scratch/Shares/dowell/Sasse/Unstimulated_PROseq/qc/rseqc/infer_experiment/LC2PROseq-1.infer_experiment.txt"
            }
        },
        "Picard": {
            "GcBiasDetailMetrics": {
                "LC2PROseq-1": "/scratch/Shares/dowell/Sasse/Unstimulated_PROseq/qc/picard/LC2PROseq-1.gc_bias_metrics.txt",
                "A549PROseq-2": "/scratch/Shares/dowell/Sasse/Unstimulated_PROseq/qc/picard/A549PROseq-2.gc_bias_metrics.txt",
                "A549PROseq-1": "/scratch/Shares/dowell/Sasse/Unstimulated_PROseq/qc/picard/A549PROseq-1.gc_bias_metrics.txt",
                "B2B30PROseq-E2": "/scratch/Shares/dowell/Sasse/Unstimulated_PROseq/qc/picard/B2B30PROseq-E2.gc_bias_metrics.txt",
                "LC2PROseq-2": "/scratch/Shares/dowell/Sasse/Unstimulated_PROseq/qc/picard/LC2PROseq-2.gc_bias_metrics.txt",
                "B2B30PROseq-E": "/scratch/Shares/dowell/Sasse/Unstimulated_PROseq/qc/picard/B2B30PROseq-E.gc_bias_metrics.txt"
            },
            "GcBiasSummaryMetrics": {
                "LC2PROseq-1": "/scratch/Shares/dowell/Sasse/Unstimulated_PROseq/qc/picard/LC2PROseq-1.summary_metrics.txt",
                "B2B30PROseq-E2": "/scratch/Shares/dowell/Sasse/Unstimulated_PROseq/qc/picard/B2B30PROseq-E2.summary_metrics.txt",
                "A549PROseq-2": "/scratch/Shares/dowell/Sasse/Unstimulated_PROseq/qc/picard/A549PROseq-2.summary_metrics.txt",
                "LC2PROseq-2": "/scratch/Shares/dowell/Sasse/Unstimulated_PROseq/qc/picard/LC2PROseq-2.summary_metrics.txt",
                "A549PROseq-1": "/scratch/Shares/dowell/Sasse/Unstimulated_PROseq/qc/picard/A549PROseq-1.summary_metrics.txt",
                "B2B30PROseq-E": "/scratch/Shares/dowell/Sasse/Unstimulated_PROseq/qc/picard/B2B30PROseq-E.summary_metrics.txt"
            },
            "DuplicationMetrics": {
                "A549PROseq-2": "/scratch/Shares/dowell/Sasse/Unstimulated_PROseq/qc/picard/A549PROseq-2.marked_dup_metrics.txt",
                "A549PROseq-1": "/scratch/Shares/dowell/Sasse/Unstimulated_PROseq/qc/picard/A549PROseq-1.marked_dup_metrics.txt",
                "LC2PROseq-2": "/scratch/Shares/dowell/Sasse/Unstimulated_PROseq/qc/picard/LC2PROseq-2.marked_dup_metrics.txt",
                "B2B30PROseq-E": "/scratch/Shares/dowell/Sasse/Unstimulated_PROseq/qc/picard/B2B30PROseq-E.marked_dup_metrics.txt",
                "B2B30PROseq-E2": "/scratch/Shares/dowell/Sasse/Unstimulated_PROseq/qc/picard/B2B30PROseq-E2.marked_dup_metrics.txt",
                "LC2PROseq-1": "/scratch/Shares/dowell/Sasse/Unstimulated_PROseq/qc/picard/LC2PROseq-1.marked_dup_metrics.txt"
            }
        },
        "Samtools": {
            "flagstat": {
                "LC2PROseq-1": "/scratch/Shares/dowell/Sasse/Unstimulated_PROseq/qc/mapstats/LC2PROseq-1.flagstat",
                "A549PROseq-2": "/scratch/Shares/dowell/Sasse/Unstimulated_PROseq/qc/mapstats/A549PROseq-2.flagstat",
                "LC2PROseq-2": "/scratch/Shares/dowell/Sasse/Unstimulated_PROseq/qc/mapstats/LC2PROseq-2.flagstat",
                "B2B30PROseq-E": "/scratch/Shares/dowell/Sasse/Unstimulated_PROseq/qc/mapstats/B2B30PROseq-E.flagstat",
                "B2B30PROseq-E2": "/scratch/Shares/dowell/Sasse/Unstimulated_PROseq/qc/mapstats/B2B30PROseq-E2.flagstat",
                "A549PROseq-1": "/scratch/Shares/dowell/Sasse/Unstimulated_PROseq/qc/mapstats/A549PROseq-1.flagstat"
            }
        },
        "BBTools": {
            "all_sections": {
                "B2B30PROseq-E.trimstats": "/scratch/Shares/dowell/Sasse/Unstimulated_PROseq/qc/trimstats/B2B30PROseq-E.trimstats.txt",
                "A549PROseq-2.trimstats": "/scratch/Shares/dowell/Sasse/Unstimulated_PROseq/qc/trimstats/A549PROseq-2.trimstats.txt",
                "LC2PROseq-2.trimstats": "/scratch/Shares/dowell/Sasse/Unstimulated_PROseq/qc/trimstats/LC2PROseq-2.trimstats.txt",
                "LC2PROseq-1.trimstats": "/scratch/Shares/dowell/Sasse/Unstimulated_PROseq/qc/trimstats/LC2PROseq-1.trimstats.txt",
                "A549PROseq-1.trimstats": "/scratch/Shares/dowell/Sasse/Unstimulated_PROseq/qc/trimstats/A549PROseq-1.trimstats.txt",
                "B2B30PROseq-E2.trimstats": "/scratch/Shares/dowell/Sasse/Unstimulated_PROseq/qc/trimstats/B2B30PROseq-E2.trimstats.txt",
                "A549PROseq-1.coverage": "/scratch/Shares/dowell/Sasse/Unstimulated_PROseq/qc/pileup/A549PROseq-1.coverage.hist.txt",
                "LC2PROseq-1.coverage": "/scratch/Shares/dowell/Sasse/Unstimulated_PROseq/qc/pileup/LC2PROseq-1.coverage.hist.txt",
                "B2B30PROseq-E2.coverage": "/scratch/Shares/dowell/Sasse/Unstimulated_PROseq/qc/pileup/B2B30PROseq-E2.coverage.hist.txt",
                "A549PROseq-2.coverage": "/scratch/Shares/dowell/Sasse/Unstimulated_PROseq/qc/pileup/A549PROseq-2.coverage.hist.txt",
                "LC2PROseq-2.coverage": "/scratch/Shares/dowell/Sasse/Unstimulated_PROseq/qc/pileup/LC2PROseq-2.coverage.hist.txt",
                "B2B30PROseq-E.coverage": "/scratch/Shares/dowell/Sasse/Unstimulated_PROseq/qc/pileup/B2B30PROseq-E.coverage.hist.txt"
            }
        },
        "HISAT2": {
            "all_sections": {
                "B2B30PROseq-E2.hisat2_mapstats": "/scratch/Shares/dowell/Sasse/Unstimulated_PROseq/qc/hisat2_mapstats/B2B30PROseq-E2.hisat2_mapstats.txt",
                "LC2PROseq-1.hisat2_mapstats": "/scratch/Shares/dowell/Sasse/Unstimulated_PROseq/qc/hisat2_mapstats/LC2PROseq-1.hisat2_mapstats.txt",
                "A549PROseq-2.hisat2_mapstats": "/scratch/Shares/dowell/Sasse/Unstimulated_PROseq/qc/hisat2_mapstats/A549PROseq-2.hisat2_mapstats.txt",
                "LC2PROseq-2.hisat2_mapstats": "/scratch/Shares/dowell/Sasse/Unstimulated_PROseq/qc/hisat2_mapstats/LC2PROseq-2.hisat2_mapstats.txt",
                "A549PROseq-1.hisat2_mapstats": "/scratch/Shares/dowell/Sasse/Unstimulated_PROseq/qc/hisat2_mapstats/A549PROseq-1.hisat2_mapstats.txt",
                "B2B30PROseq-E.hisat2_mapstats": "/scratch/Shares/dowell/Sasse/Unstimulated_PROseq/qc/hisat2_mapstats/B2B30PROseq-E.hisat2_mapstats.txt"
            }
        },
        "FastQC": {
            "all_sections": {
                "LC2PROseq-2.flip.trim": "/scratch/Shares/dowell/Sasse/Unstimulated_PROseq/qc/fastqc/zips/LC2PROseq-2.flip.trim_fastqc.zip",
                "A549PROseq-2.flip.trim": "/scratch/Shares/dowell/Sasse/Unstimulated_PROseq/qc/fastqc/zips/A549PROseq-2.flip.trim_fastqc.zip",
                "B2B30PROseq-E2.flip.trim": "/scratch/Shares/dowell/Sasse/Unstimulated_PROseq/qc/fastqc/zips/B2B30PROseq-E2.flip.trim_fastqc.zip",
                "LC2PROseq-2": "/scratch/Shares/dowell/Sasse/Unstimulated_PROseq/qc/fastqc/zips/LC2PROseq-2_fastqc.zip",
                "A549PROseq-2": "/scratch/Shares/dowell/Sasse/Unstimulated_PROseq/qc/fastqc/zips/A549PROseq-2_fastqc.zip",
                "B2B30PROseq-E2": "/scratch/Shares/dowell/Sasse/Unstimulated_PROseq/qc/fastqc/zips/B2B30PROseq-E2_fastqc.zip",
                "B2B30PROseq-E": "/scratch/Shares/dowell/Sasse/Unstimulated_PROseq/qc/fastqc/zips/B2B30PROseq-E_fastqc.zip",
                "A549PROseq-1.flip.trim": "/scratch/Shares/dowell/Sasse/Unstimulated_PROseq/qc/fastqc/zips/A549PROseq-1.flip.trim_fastqc.zip",
                "LC2PROseq-1.flip.trim": "/scratch/Shares/dowell/Sasse/Unstimulated_PROseq/qc/fastqc/zips/LC2PROseq-1.flip.trim_fastqc.zip",
                "LC2PROseq-1": "/scratch/Shares/dowell/Sasse/Unstimulated_PROseq/qc/fastqc/zips/LC2PROseq-1_fastqc.zip",
                "B2B30PROseq-E.flip.trim": "/scratch/Shares/dowell/Sasse/Unstimulated_PROseq/qc/fastqc/zips/B2B30PROseq-E.flip.trim_fastqc.zip",
                "A549PROseq-1": "/scratch/Shares/dowell/Sasse/Unstimulated_PROseq/qc/fastqc/zips/A549PROseq-1_fastqc.zip"
            }
        }
    },
    "report_general_stats_data": [
        {
            "A549PROseq-2": {
                "LIBRARY": "Unknown Library",
                "UNPAIRED_READS_EXAMINED": 118670297.0,
                "READ_PAIRS_EXAMINED": 0.0,
                "SECONDARY_OR_SUPPLEMENTARY_RDS": 83108426.0,
                "UNMAPPED_READS": 6497175.0,
                "UNPAIRED_READ_DUPLICATES": 68579026.0,
                "READ_PAIR_DUPLICATES": 0.0,
                "READ_PAIR_OPTICAL_DUPLICATES": 0.0,
                "PERCENT_DUPLICATION": 0.577895,
                "ESTIMATED_LIBRARY_SIZE": ""
            },
            "A549PROseq-1": {
                "LIBRARY": "Unknown Library",
                "UNPAIRED_READS_EXAMINED": 117519321.0,
                "READ_PAIRS_EXAMINED": 0.0,
                "SECONDARY_OR_SUPPLEMENTARY_RDS": 77935256.0,
                "UNMAPPED_READS": 5998216.0,
                "UNPAIRED_READ_DUPLICATES": 69995437.0,
                "READ_PAIR_DUPLICATES": 0.0,
                "READ_PAIR_OPTICAL_DUPLICATES": 0.0,
                "PERCENT_DUPLICATION": 0.595608,
                "ESTIMATED_LIBRARY_SIZE": ""
            },
            "LC2PROseq-2": {
                "LIBRARY": "Unknown Library",
                "UNPAIRED_READS_EXAMINED": 112340551.0,
                "READ_PAIRS_EXAMINED": 0.0,
                "SECONDARY_OR_SUPPLEMENTARY_RDS": 72394336.0,
                "UNMAPPED_READS": 5823873.0,
                "UNPAIRED_READ_DUPLICATES": 59102849.0,
                "READ_PAIR_DUPLICATES": 0.0,
                "READ_PAIR_OPTICAL_DUPLICATES": 0.0,
                "PERCENT_DUPLICATION": 0.526104,
                "ESTIMATED_LIBRARY_SIZE": ""
            },
            "B2B30PROseq-E": {
                "LIBRARY": "Unknown Library",
                "UNPAIRED_READS_EXAMINED": 60310164.0,
                "READ_PAIRS_EXAMINED": 0.0,
                "SECONDARY_OR_SUPPLEMENTARY_RDS": 33662001.0,
                "UNMAPPED_READS": 7780254.0,
                "UNPAIRED_READ_DUPLICATES": 46812221.0,
                "READ_PAIR_DUPLICATES": 0.0,
                "READ_PAIR_OPTICAL_DUPLICATES": 0.0,
                "PERCENT_DUPLICATION": 0.776191,
                "ESTIMATED_LIBRARY_SIZE": ""
            },
            "B2B30PROseq-E2": {
                "LIBRARY": "Unknown Library",
                "UNPAIRED_READS_EXAMINED": 123924170.0,
                "READ_PAIRS_EXAMINED": 0.0,
                "SECONDARY_OR_SUPPLEMENTARY_RDS": 61957301.0,
                "UNMAPPED_READS": 6332699.0,
                "UNPAIRED_READ_DUPLICATES": 77895288.0,
                "READ_PAIR_DUPLICATES": 0.0,
                "READ_PAIR_OPTICAL_DUPLICATES": 0.0,
                "PERCENT_DUPLICATION": 0.628572,
                "ESTIMATED_LIBRARY_SIZE": ""
            },
            "LC2PROseq-1": {
                "LIBRARY": "Unknown Library",
                "UNPAIRED_READS_EXAMINED": 130069379.0,
                "READ_PAIRS_EXAMINED": 0.0,
                "SECONDARY_OR_SUPPLEMENTARY_RDS": 82413690.0,
                "UNMAPPED_READS": 7282240.0,
                "UNPAIRED_READ_DUPLICATES": 72571421.0,
                "READ_PAIR_DUPLICATES": 0.0,
                "READ_PAIR_OPTICAL_DUPLICATES": 0.0,
                "PERCENT_DUPLICATION": 0.557944,
                "ESTIMATED_LIBRARY_SIZE": ""
            }
        },
        {
            "LC2PROseq-1": {
                "total_passed": 219765309,
                "total_failed": 0,
                "secondary_passed": 82413690,
                "secondary_failed": 0,
                "supplementary_passed": 0,
                "supplementary_failed": 0,
                "duplicates_passed": 0,
                "duplicates_failed": 0,
                "mapped_passed": 212483069,
                "mapped_failed": 0,
                "mapped_passed_pct": 96.69,
                "mapped_failed_pct": NaN,
                "paired in sequencing_passed": 0,
                "paired in sequencing_failed": 0,
                "read1_passed": 0,
                "read1_failed": 0,
                "read2_passed": 0,
                "read2_failed": 0,
                "properly paired_passed": 0,
                "properly paired_failed": 0,
                "properly paired_passed_pct": NaN,
                "properly paired_failed_pct": NaN,
                "with itself and mate mapped_passed": 0,
                "with itself and mate mapped_failed": 0,
                "singletons_passed": 0,
                "singletons_failed": 0,
                "singletons_passed_pct": NaN,
                "singletons_failed_pct": NaN,
                "with mate mapped to a different chr_passed": 0,
                "with mate mapped to a different chr_failed": 0,
                "with mate mapped to a different chr (mapQ >= 5)_passed": 0,
                "with mate mapped to a different chr (mapQ >= 5)_failed": 0,
                "flagstat_total": 219765309
            },
            "A549PROseq-2": {
                "total_passed": 208275898,
                "total_failed": 0,
                "secondary_passed": 83108426,
                "secondary_failed": 0,
                "supplementary_passed": 0,
                "supplementary_failed": 0,
                "duplicates_passed": 0,
                "duplicates_failed": 0,
                "mapped_passed": 201778723,
                "mapped_failed": 0,
                "mapped_passed_pct": 96.88,
                "mapped_failed_pct": NaN,
                "paired in sequencing_passed": 0,
                "paired in sequencing_failed": 0,
                "read1_passed": 0,
                "read1_failed": 0,
                "read2_passed": 0,
                "read2_failed": 0,
                "properly paired_passed": 0,
                "properly paired_failed": 0,
                "properly paired_passed_pct": NaN,
                "properly paired_failed_pct": NaN,
                "with itself and mate mapped_passed": 0,
                "with itself and mate mapped_failed": 0,
                "singletons_passed": 0,
                "singletons_failed": 0,
                "singletons_passed_pct": NaN,
                "singletons_failed_pct": NaN,
                "with mate mapped to a different chr_passed": 0,
                "with mate mapped to a different chr_failed": 0,
                "with mate mapped to a different chr (mapQ >= 5)_passed": 0,
                "with mate mapped to a different chr (mapQ >= 5)_failed": 0,
                "flagstat_total": 208275898
            },
            "LC2PROseq-2": {
                "total_passed": 190558760,
                "total_failed": 0,
                "secondary_passed": 72394336,
                "secondary_failed": 0,
                "supplementary_passed": 0,
                "supplementary_failed": 0,
                "duplicates_passed": 0,
                "duplicates_failed": 0,
                "mapped_passed": 184734887,
                "mapped_failed": 0,
                "mapped_passed_pct": 96.94,
                "mapped_failed_pct": NaN,
                "paired in sequencing_passed": 0,
                "paired in sequencing_failed": 0,
                "read1_passed": 0,
                "read1_failed": 0,
                "read2_passed": 0,
                "read2_failed": 0,
                "properly paired_passed": 0,
                "properly paired_failed": 0,
                "properly paired_passed_pct": NaN,
                "properly paired_failed_pct": NaN,
                "with itself and mate mapped_passed": 0,
                "with itself and mate mapped_failed": 0,
                "singletons_passed": 0,
                "singletons_failed": 0,
                "singletons_passed_pct": NaN,
                "singletons_failed_pct": NaN,
                "with mate mapped to a different chr_passed": 0,
                "with mate mapped to a different chr_failed": 0,
                "with mate mapped to a different chr (mapQ >= 5)_passed": 0,
                "with mate mapped to a different chr (mapQ >= 5)_failed": 0,
                "flagstat_total": 190558760
            },
            "B2B30PROseq-E": {
                "total_passed": 101752419,
                "total_failed": 0,
                "secondary_passed": 33662001,
                "secondary_failed": 0,
                "supplementary_passed": 0,
                "supplementary_failed": 0,
                "duplicates_passed": 0,
                "duplicates_failed": 0,
                "mapped_passed": 93972165,
                "mapped_failed": 0,
                "mapped_passed_pct": 92.35,
                "mapped_failed_pct": NaN,
                "paired in sequencing_passed": 0,
                "paired in sequencing_failed": 0,
                "read1_passed": 0,
                "read1_failed": 0,
                "read2_passed": 0,
                "read2_failed": 0,
                "properly paired_passed": 0,
                "properly paired_failed": 0,
                "properly paired_passed_pct": NaN,
                "properly paired_failed_pct": NaN,
                "with itself and mate mapped_passed": 0,
                "with itself and mate mapped_failed": 0,
                "singletons_passed": 0,
                "singletons_failed": 0,
                "singletons_passed_pct": NaN,
                "singletons_failed_pct": NaN,
                "with mate mapped to a different chr_passed": 0,
                "with mate mapped to a different chr_failed": 0,
                "with mate mapped to a different chr (mapQ >= 5)_passed": 0,
                "with mate mapped to a different chr (mapQ >= 5)_failed": 0,
                "flagstat_total": 101752419
            },
            "B2B30PROseq-E2": {
                "total_passed": 192214170,
                "total_failed": 0,
                "secondary_passed": 61957301,
                "secondary_failed": 0,
                "supplementary_passed": 0,
                "supplementary_failed": 0,
                "duplicates_passed": 0,
                "duplicates_failed": 0,
                "mapped_passed": 185881471,
                "mapped_failed": 0,
                "mapped_passed_pct": 96.71,
                "mapped_failed_pct": NaN,
                "paired in sequencing_passed": 0,
                "paired in sequencing_failed": 0,
                "read1_passed": 0,
                "read1_failed": 0,
                "read2_passed": 0,
                "read2_failed": 0,
                "properly paired_passed": 0,
                "properly paired_failed": 0,
                "properly paired_passed_pct": NaN,
                "properly paired_failed_pct": NaN,
                "with itself and mate mapped_passed": 0,
                "with itself and mate mapped_failed": 0,
                "singletons_passed": 0,
                "singletons_failed": 0,
                "singletons_passed_pct": NaN,
                "singletons_failed_pct": NaN,
                "with mate mapped to a different chr_passed": 0,
                "with mate mapped to a different chr_failed": 0,
                "with mate mapped to a different chr (mapQ >= 5)_passed": 0,
                "with mate mapped to a different chr (mapQ >= 5)_failed": 0,
                "flagstat_total": 192214170
            },
            "A549PROseq-1": {
                "total_passed": 201452793,
                "total_failed": 0,
                "secondary_passed": 77935256,
                "secondary_failed": 0,
                "supplementary_passed": 0,
                "supplementary_failed": 0,
                "duplicates_passed": 0,
                "duplicates_failed": 0,
                "mapped_passed": 195454577,
                "mapped_failed": 0,
                "mapped_passed_pct": 97.02,
                "mapped_failed_pct": NaN,
                "paired in sequencing_passed": 0,
                "paired in sequencing_failed": 0,
                "read1_passed": 0,
                "read1_failed": 0,
                "read2_passed": 0,
                "read2_failed": 0,
                "properly paired_passed": 0,
                "properly paired_failed": 0,
                "properly paired_passed_pct": NaN,
                "properly paired_failed_pct": NaN,
                "with itself and mate mapped_passed": 0,
                "with itself and mate mapped_failed": 0,
                "singletons_passed": 0,
                "singletons_failed": 0,
                "singletons_passed_pct": NaN,
                "singletons_failed_pct": NaN,
                "with mate mapped to a different chr_passed": 0,
                "with mate mapped to a different chr_failed": 0,
                "with mate mapped to a different chr (mapQ >= 5)_passed": 0,
                "with mate mapped to a different chr (mapQ >= 5)_failed": 0,
                "flagstat_total": 201452793
            }
        },
        {
            "B2B30PROseq-E2.hisat2_mapstats": {
                "unpaired_total": 130256869,
                "unpaired_aligned_none": 6332699,
                "unpaired_aligned_one": 105871148,
                "unpaired_aligned_multi": 18053022,
                "overall_alignment_rate": 95.14
            },
            "LC2PROseq-1.hisat2_mapstats": {
                "unpaired_total": 137351619,
                "unpaired_aligned_none": 7282240,
                "unpaired_aligned_one": 106200202,
                "unpaired_aligned_multi": 23869177,
                "overall_alignment_rate": 94.7
            },
            "A549PROseq-2.hisat2_mapstats": {
                "unpaired_total": 125167472,
                "unpaired_aligned_none": 6497175,
                "unpaired_aligned_one": 94831661,
                "unpaired_aligned_multi": 23838636,
                "overall_alignment_rate": 94.81
            },
            "LC2PROseq-2.hisat2_mapstats": {
                "unpaired_total": 118164424,
                "unpaired_aligned_none": 5823873,
                "unpaired_aligned_one": 91307381,
                "unpaired_aligned_multi": 21033170,
                "overall_alignment_rate": 95.07
            },
            "A549PROseq-1.hisat2_mapstats": {
                "unpaired_total": 123517537,
                "unpaired_aligned_none": 5998216,
                "unpaired_aligned_one": 94989759,
                "unpaired_aligned_multi": 22529562,
                "overall_alignment_rate": 95.14
            },
            "B2B30PROseq-E.hisat2_mapstats": {
                "unpaired_total": 68090418,
                "unpaired_aligned_none": 7780254,
                "unpaired_aligned_one": 50533572,
                "unpaired_aligned_multi": 9776592,
                "overall_alignment_rate": 88.57
            }
        },
        {
            "LC2PROseq-2.flip.trim": {
                "percent_gc": 51.0,
                "avg_sequence_length": 75.65389120840635,
                "total_sequences": 118164424.0,
                "percent_duplicates": 46.396810794186486,
                "percent_fails": 9.090909090909092
            },
            "A549PROseq-2.flip.trim": {
                "percent_gc": 52.0,
                "avg_sequence_length": 75.63963891513283,
                "total_sequences": 125167472.0,
                "percent_duplicates": 51.15701917293922,
                "percent_fails": 18.181818181818183
            },
            "B2B30PROseq-E2.flip.trim": {
                "percent_gc": 51.0,
                "avg_sequence_length": 75.5655053400677,
                "total_sequences": 130256869.0,
                "percent_duplicates": 55.402758518930746,
                "percent_fails": 18.181818181818183
            },
            "LC2PROseq-2": {
                "percent_gc": 51.0,
                "avg_sequence_length": 76.0,
                "total_sequences": 120023985.0,
                "percent_duplicates": 48.49042645653764,
                "percent_fails": 9.090909090909092
            },
            "A549PROseq-2": {
                "percent_gc": 51.0,
                "avg_sequence_length": 76.0,
                "total_sequences": 126932777.0,
                "percent_duplicates": 53.24589709409931,
                "percent_fails": 18.181818181818183
            },
            "B2B30PROseq-E2": {
                "percent_gc": 51.0,
                "avg_sequence_length": 76.0,
                "total_sequences": 132463358.0,
                "percent_duplicates": 57.56630393087291,
                "percent_fails": 18.181818181818183
            },
            "B2B30PROseq-E": {
                "percent_gc": 54.0,
                "avg_sequence_length": 76.0,
                "total_sequences": 77468589.0,
                "percent_duplicates": 71.3759616958518,
                "percent_fails": 27.27272727272727
            },
            "A549PROseq-1.flip.trim": {
                "percent_gc": 52.0,
                "avg_sequence_length": 75.64764242343983,
                "total_sequences": 123517537.0,
                "percent_duplicates": 53.21478834199762,
                "percent_fails": 18.181818181818183
            },
            "LC2PROseq-1.flip.trim": {
                "percent_gc": 52.0,
                "avg_sequence_length": 75.63005491766354,
                "total_sequences": 137351619.0,
                "percent_duplicates": 48.87405088553103,
                "percent_fails": 9.090909090909092
            },
            "LC2PROseq-1": {
                "percent_gc": 51.0,
                "avg_sequence_length": 76.0,
                "total_sequences": 140219894.0,
                "percent_duplicates": 51.2230339050633,
                "percent_fails": 18.181818181818183
            },
            "B2B30PROseq-E.flip.trim": {
                "percent_gc": 54.0,
                "avg_sequence_length": 75.16895789948008,
                "total_sequences": 68090418.0,
                "percent_duplicates": 68.6568945463071,
                "percent_fails": 18.181818181818183
            },
            "A549PROseq-1": {
                "percent_gc": 51.0,
                "avg_sequence_length": 76.0,
                "total_sequences": 125404278.0,
                "percent_duplicates": 55.13055913857989,
                "percent_fails": 18.181818181818183
            }
        }
    ],
    "report_general_stats_headers": [
        {
            "PERCENT_DUPLICATION": {
                "title": "% Dups",
                "description": "MarkDuplicates - Percent Duplication",
                "max": 100,
                "min": 0,
                "suffix": "%",
                "scale": "OrRd",
                "modify": 100.0,
                "namespace": "Picard",
                "rid": "mqc-generalstats-picard-PERCENT_DUPLICATION",
                "format": "{:,.1f}",
                "colour": "55,126,184",
                "hidden": null,
                "ceiling": null,
                "floor": null,
                "minRange": null,
                "shared_key": null,
                "placement": 1000.0,
                "dmax": 100.0,
                "dmin": 0.0
            }
        },
        {
            "mapped_passed": {
                "title": "M Reads Mapped",
                "description": "Reads Mapped in the bam file (millions)",
                "min": 0,
                "modify": 1e-06,
                "shared_key": "read_count",
                "placement": 100.0,
                "namespace": "Samtools Flagstat",
                "rid": "mqc-generalstats-samtools_flagstat-mapped_passed",
                "scale": "GnBu",
                "format": "{:,.1f}",
                "colour": "77,175,74",
                "hidden": null,
                "max": null,
                "ceiling": null,
                "floor": null,
                "minRange": null,
                "dmax": 212.483069,
                "dmin": 0.0
            }
        },
        {
            "overall_alignment_rate": {
                "title": "% Aligned",
                "description": "overall alignment rate",
                "max": 100,
                "min": 0,
                "suffix": "%",
                "scale": "YlGn",
                "namespace": "HISAT2",
                "rid": "mqc-generalstats-hisat2-overall_alignment_rate",
                "format": "{:,.1f}",
                "colour": "152,78,163",
                "hidden": null,
                "ceiling": null,
                "floor": null,
                "minRange": null,
                "shared_key": null,
                "modify": null,
                "placement": 1000.0,
                "dmax": 100.0,
                "dmin": 0.0
            }
        },
        {
            "percent_duplicates": {
                "title": "% Dups",
                "description": "% Duplicate Reads",
                "max": 100,
                "min": 0,
                "suffix": "%",
                "scale": "RdYlGn-rev",
                "namespace": "FastQC",
                "rid": "mqc-generalstats-fastqc-percent_duplicates",
                "format": "{:,.1f}",
                "colour": "255,127,0",
                "hidden": null,
                "ceiling": null,
                "floor": null,
                "minRange": null,
                "shared_key": null,
                "modify": null,
                "placement": 1000.0,
                "dmax": 100.0,
                "dmin": 0.0
            },
            "percent_gc": {
                "title": "% GC",
                "description": "Average % GC Content",
                "max": 100,
                "min": 0,
                "suffix": "%",
                "scale": "Set1",
                "format": "{:,.0f}",
                "namespace": "FastQC",
                "rid": "mqc-generalstats-fastqc-percent_gc",
                "colour": "255,127,0",
                "hidden": null,
                "ceiling": null,
                "floor": null,
                "minRange": null,
                "shared_key": null,
                "modify": null,
                "placement": 1000.0,
                "dmax": 100.0,
                "dmin": 0.0
            },
            "avg_sequence_length": {
                "title": "Length",
                "description": "Average Sequence Length (bp)",
                "min": 0,
                "suffix": " bp",
                "scale": "RdYlGn",
                "format": "{:,.0f}",
                "hidden": true,
                "namespace": "FastQC",
                "rid": "mqc-generalstats-fastqc-avg_sequence_length",
                "colour": "255,127,0",
                "max": null,
                "ceiling": null,
                "floor": null,
                "minRange": null,
                "shared_key": null,
                "modify": null,
                "placement": 1000.0,
                "dmax": 76.0,
                "dmin": 0.0
            },
            "percent_fails": {
                "title": "% Failed",
                "description": "Percentage of modules failed in FastQC report (includes those not plotted here)",
                "max": 100,
                "min": 0,
                "suffix": "%",
                "scale": "Reds",
                "format": "{:,.0f}",
                "hidden": true,
                "namespace": "FastQC",
                "rid": "mqc-generalstats-fastqc-percent_fails",
                "colour": "255,127,0",
                "ceiling": null,
                "floor": null,
                "minRange": null,
                "shared_key": null,
                "modify": null,
                "placement": 1000.0,
                "dmax": 100.0,
                "dmin": 0.0
            },
            "total_sequences": {
                "title": "M Seqs",
                "description": "Total Sequences (millions)",
                "min": 0,
                "scale": "Blues",
                "modify": 1e-06,
                "shared_key": "read_count",
                "namespace": "FastQC",
                "rid": "mqc-generalstats-fastqc-total_sequences",
                "format": "{:,.1f}",
                "colour": "255,127,0",
                "hidden": null,
                "max": null,
                "ceiling": null,
                "floor": null,
                "minRange": null,
                "placement": 1000.0,
                "dmax": 212.483069,
                "dmin": 0.0
            }
        }
    ],
    "report_multiqc_command": "/Users/magr0763/.local/bin/multiqc qc",
    "report_plot_data": {
        "preseq_plot": {
            "plot_type": "xy_line",
            "datasets": [
                [
                    {
                        "name": "A549PROseq-1.c_curve",
                        "data": [
                            [
                                0.0,
                                0.0
                            ],
                            [
                                1.0,
                                0.819511
                            ],
                            [
                                2.0,
                                1.5587
                            ],
                            [
                                3.0,
                                2.26367
                            ],
                            [
                                4.0,
                                2.9443699999999997
                            ],
                            [
                                5.0,
                                3.60562
                            ],
                            [
                                6.0,
                                4.25037
                            ],
                            [
                                7.0,
                                4.880739999999999
                            ],
                            [
                                8.0,
                                5.4982
                            ],
                            [
                                9.0,
                                6.10394
                            ],
                            [
                                10.0,
                                6.6989
                            ],
                            [
                                11.0,
                                7.28388
                            ],
                            [
                                12.0,
                                7.85954
                            ],
                            [
                                13.0,
                                8.42644
                            ],
                            [
                                14.0,
                                8.98505
                            ],
                            [
                                15.0,
                                9.53585
                            ],
                            [
                                16.0,
                                10.0792
                            ],
                            [
                                17.0,
                                10.6154
                            ],
                            [
                                18.0,
                                11.1448
                            ],
                            [
                                19.0,
                                11.6677
                            ],
                            [
                                20.0,
                                12.184299999999999
                            ],
                            [
                                21.0,
                                12.694799999999999
                            ],
                            [
                                22.0,
                                13.1996
                            ],
                            [
                                23.0,
                                13.698599999999999
                            ],
                            [
                                24.0,
                                14.1923
                            ],
                            [
                                25.0,
                                14.6807
                            ],
                            [
                                26.0,
                                15.1639
                            ],
                            [
                                27.0,
                                15.642199999999999
                            ],
                            [
                                28.0,
                                16.1157
                            ],
                            [
                                29.0,
                                16.5844
                            ],
                            [
                                30.0,
                                17.0486
                            ],
                            [
                                31.0,
                                17.508399999999998
                            ],
                            [
                                32.0,
                                17.9638
                            ],
                            [
                                33.0,
                                18.4149
                            ],
                            [
                                34.0,
                                18.8619
                            ],
                            [
                                35.0,
                                19.3049
                            ],
                            [
                                36.0,
                                19.7439
                            ],
                            [
                                37.0,
                                20.179
                            ],
                            [
                                38.0,
                                20.6104
                            ],
                            [
                                39.0,
                                21.0381
                            ],
                            [
                                40.0,
                                21.4621
                            ],
                            [
                                41.0,
                                21.8825
                            ],
                            [
                                42.0,
                                22.2995
                            ],
                            [
                                43.0,
                                22.7131
                            ],
                            [
                                44.0,
                                23.1233
                            ],
                            [
                                45.0,
                                23.5302
                            ],
                            [
                                46.0,
                                23.933799999999998
                            ],
                            [
                                47.0,
                                24.3343
                            ],
                            [
                                48.0,
                                24.7317
                            ],
                            [
                                49.0,
                                25.125999999999998
                            ],
                            [
                                50.0,
                                25.5172
                            ],
                            [
                                51.0,
                                25.9055
                            ],
                            [
                                52.0,
                                26.290899999999997
                            ],
                            [
                                53.0,
                                26.673399999999997
                            ],
                            [
                                54.0,
                                27.053099999999997
                            ],
                            [
                                55.0,
                                27.43
                            ],
                            [
                                56.0,
                                27.804199999999998
                            ],
                            [
                                57.0,
                                28.1757
                            ],
                            [
                                58.0,
                                28.5445
                            ],
                            [
                                59.0,
                                28.9107
                            ],
                            [
                                60.0,
                                29.2743
                            ],
                            [
                                61.0,
                                29.635299999999997
                            ],
                            [
                                62.0,
                                29.9939
                            ],
                            [
                                63.0,
                                30.349999999999998
                            ],
                            [
                                64.0,
                                30.703599999999998
                            ],
                            [
                                65.0,
                                31.0549
                            ],
                            [
                                66.0,
                                31.403699999999997
                            ],
                            [
                                67.0,
                                31.7502
                            ],
                            [
                                68.0,
                                32.0944
                            ],
                            [
                                69.0,
                                32.4364
                            ],
                            [
                                70.0,
                                32.775999999999996
                            ],
                            [
                                71.0,
                                33.1135
                            ],
                            [
                                72.0,
                                33.4488
                            ],
                            [
                                73.0,
                                33.7818
                            ],
                            [
                                74.0,
                                34.1128
                            ],
                            [
                                75.0,
                                34.4416
                            ],
                            [
                                76.0,
                                34.7684
                            ],
                            [
                                77.0,
                                35.092999999999996
                            ],
                            [
                                78.0,
                                35.4157
                            ],
                            [
                                79.0,
                                35.7363
                            ],
                            [
                                80.0,
                                36.054899999999996
                            ],
                            [
                                81.0,
                                36.3716
                            ],
                            [
                                82.0,
                                36.686299999999996
                            ],
                            [
                                83.0,
                                36.9991
                            ],
                            [
                                84.0,
                                37.309999999999995
                            ],
                            [
                                85.0,
                                37.619
                            ],
                            [
                                86.0,
                                37.9261
                            ],
                            [
                                87.0,
                                38.2314
                            ],
                            [
                                88.0,
                                38.5349
                            ],
                            [
                                89.0,
                                38.8366
                            ],
                            [
                                90.0,
                                39.136399999999995
                            ],
                            [
                                91.0,
                                39.434599999999996
                            ],
                            [
                                92.0,
                                39.7309
                            ],
                            [
                                93.0,
                                40.0256
                            ],
                            [
                                94.0,
                                40.3185
                            ],
                            [
                                95.0,
                                40.6098
                            ],
                            [
                                96.0,
                                40.8994
                            ],
                            [
                                97.0,
                                41.1873
                            ],
                            [
                                98.0,
                                41.4736
                            ],
                            [
                                99.0,
                                41.758199999999995
                            ],
                            [
                                100.0,
                                42.041199999999996
                            ],
                            [
                                101.0,
                                42.3227
                            ],
                            [
                                102.0,
                                42.602599999999995
                            ],
                            [
                                103.0,
                                42.8809
                            ],
                            [
                                104.0,
                                43.157599999999995
                            ],
                            [
                                105.0,
                                43.4329
                            ],
                            [
                                106.0,
                                43.706599999999995
                            ],
                            [
                                107.0,
                                43.9788
                            ],
                            [
                                108.0,
                                44.2495
                            ],
                            [
                                109.0,
                                44.518699999999995
                            ],
                            [
                                110.0,
                                44.7865
                            ],
                            [
                                111.0,
                                45.0528
                            ],
                            [
                                112.0,
                                45.317699999999995
                            ],
                            [
                                113.0,
                                45.581199999999995
                            ],
                            [
                                114.0,
                                45.8433
                            ],
                            [
                                115.0,
                                46.103899999999996
                            ],
                            [
                                116.0,
                                46.3632
                            ],
                            [
                                117.0,
                                46.6211
                            ]
                        ]
                    },
                    {
                        "name": "A549PROseq-1.lc_extrap",
                        "data": [
                            [
                                0.0,
                                0.0
                            ],
                            [
                                1.0,
                                0.8192845
                            ],
                            [
                                2.0,
                                1.5582775
                            ],
                            [
                                3.0,
                                2.263045
                            ],
                            [
                                4.0,
                                2.9435035
                            ],
                            [
                                5.0,
                                3.604507
                            ],
                            [
                                6.0,
                                4.249067
                            ],
                            [
                                7.0,
                                4.879199
                            ],
                            [
                                8.0,
                                5.496442
                            ],
                            [
                                9.0,
                                6.1019815
                            ],
                            [
                                10.0,
                                6.696738
                            ],
                            [
                                11.0,
                                7.281574
                            ],
                            [
                                12.0,
                                7.857092499999999
                            ],
                            [
                                13.0,
                                8.423859
                            ],
                            [
                                14.0,
                                8.9823645
                            ],
                            [
                                15.0,
                                9.533025
                            ],
                            [
                                16.0,
                                10.07624
                            ],
                            [
                                17.0,
                                10.612345999999999
                            ],
                            [
                                18.0,
                                11.141646
                            ],
                            [
                                19.0,
                                11.664411999999999
                            ],
                            [
                                20.0,
                                12.180913499999999
                            ],
                            [
                                21.0,
                                12.6913775
                            ],
                            [
                                22.0,
                                13.195996
                            ],
                            [
                                23.0,
                                13.695011
                            ],
                            [
                                24.0,
                                14.1885795
                            ],
                            [
                                25.0,
                                14.676848999999999
                            ],
                            [
                                26.0,
                                15.1599855
                            ],
                            [
                                27.0,
                                15.638152499999999
                            ],
                            [
                                28.0,
                                16.1114705
                            ],
                            [
                                29.0,
                                16.58009
                            ],
                            [
                                30.0,
                                17.044133
                            ],
                            [
                                31.0,
                                17.503735
                            ],
                            [
                                32.0,
                                17.9589855
                            ],
                            [
                                33.0,
                                18.4100015
                            ],
                            [
                                34.0,
                                18.856880999999998
                            ],
                            [
                                35.0,
                                19.2997165
                            ],
                            [
                                36.0,
                                19.738595
                            ],
                            [
                                37.0,
                                20.173607999999998
                            ],
                            [
                                38.0,
                                20.604843
                            ],
                            [
                                39.0,
                                21.032369
                            ],
                            [
                                40.0,
                                21.4562685
                            ],
                            [
                                41.0,
                                21.876613
                            ],
                            [
                                42.0,
                                22.293466
                            ],
                            [
                                43.0,
                                22.706905499999998
                            ],
                            [
                                44.0,
                                23.1169825
                            ],
                            [
                                45.0,
                                23.523773499999997
                            ],
                            [
                                46.0,
                                23.927328
                            ],
                            [
                                47.0,
                                24.327706499999998
                            ],
                            [
                                48.0,
                                24.724956499999998
                            ],
                            [
                                49.0,
                                25.119152
                            ],
                            [
                                50.0,
                                25.510323
                            ],
                            [
                                51.0,
                                25.898526
                            ],
                            [
                                52.0,
                                26.283811999999998
                            ],
                            [
                                53.0,
                                26.666230499999998
                            ],
                            [
                                54.0,
                                27.0458265
                            ],
                            [
                                55.0,
                                27.4226405
                            ],
                            [
                                56.0,
                                27.796713999999998
                            ],
                            [
                                57.0,
                                28.168091
                            ],
                            [
                                58.0,
                                28.5368075
                            ],
                            [
                                59.0,
                                28.902912999999998
                            ],
                            [
                                60.0,
                                29.266437
                            ],
                            [
                                61.0,
                                29.627416
                            ],
                            [
                                62.0,
                                29.985891499999997
                            ],
                            [
                                63.0,
                                30.3418945
                            ],
                            [
                                64.0,
                                30.695460999999998
                            ],
                            [
                                65.0,
                                31.0466205
                            ],
                            [
                                66.0,
                                31.395411
                            ],
                            [
                                67.0,
                                31.7418585
                            ],
                            [
                                68.0,
                                32.085999
                            ],
                            [
                                69.0,
                                32.427861
                            ],
                            [
                                70.0,
                                32.7674715
                            ],
                            [
                                71.0,
                                33.104858
                            ],
                            [
                                72.0,
                                33.4400555
                            ],
                            [
                                73.0,
                                33.773085
                            ],
                            [
                                74.0,
                                34.103975999999996
                            ],
                            [
                                75.0,
                                34.4327515
                            ],
                            [
                                76.0,
                                34.7594415
                            ],
                            [
                                77.0,
                                35.084067
                            ],
                            [
                                78.0,
                                35.4066555
                            ],
                            [
                                79.0,
                                35.7272275
                            ],
                            [
                                80.0,
                                36.0458095
                            ],
                            [
                                81.0,
                                36.3624235
                            ],
                            [
                                82.0,
                                36.6770925
                            ],
                            [
                                83.0,
                                36.989839499999995
                            ],
                            [
                                84.0,
                                37.3006805
                            ],
                            [
                                85.0,
                                37.609635499999996
                            ],
                            [
                                86.0,
                                37.916706
                            ],
                            [
                                87.0,
                                38.2219415
                            ],
                            [
                                88.0,
                                38.52536
                            ],
                            [
                                89.0,
                                38.826974
                            ],
                            [
                                90.0,
                                39.126807
                            ],
                            [
                                91.0,
                                39.424876
                            ],
                            [
                                92.0,
                                39.7211985
                            ],
                            [
                                93.0,
                                40.015795499999996
                            ],
                            [
                                94.0,
                                40.308682499999996
                            ],
                            [
                                95.0,
                                40.599875999999995
                            ],
                            [
                                96.0,
                                40.8894125
                            ],
                            [
                                97.0,
                                41.177301
                            ],
                            [
                                98.0,
                                41.463547
                            ],
                            [
                                99.0,
                                41.748171
                            ],
                            [
                                100.0,
                                42.031185
                            ],
                            [
                                101.0,
                                42.3126065
                            ],
                            [
                                102.0,
                                42.592451499999996
                            ],
                            [
                                103.0,
                                42.870736
                            ],
                            [
                                104.0,
                                43.147471499999995
                            ],
                            [
                                105.0,
                                43.422677
                            ],
                            [
                                106.0,
                                43.696363999999996
                            ],
                            [
                                107.0,
                                43.9685475
                            ],
                            [
                                108.0,
                                44.239244
                            ],
                            [
                                109.0,
                                44.508463
                            ],
                            [
                                110.0,
                                44.776222
                            ],
                            [
                                111.0,
                                45.042517
                            ],
                            [
                                112.0,
                                45.307365999999995
                            ],
                            [
                                113.0,
                                45.570792499999996
                            ],
                            [
                                114.0,
                                45.832809
                            ],
                            [
                                115.0,
                                46.0934295
                            ],
                            [
                                116.0,
                                46.352664999999995
                            ],
                            [
                                117.0,
                                46.6105295
                            ],
                            [
                                118.0,
                                46.8670311
                            ],
                            [
                                119.0,
                                47.1221865
                            ],
                            [
                                120.0,
                                47.3760054
                            ],
                            [
                                121.0,
                                47.6284995
                            ],
                            [
                                122.0,
                                47.8796801
                            ],
                            [
                                123.0,
                                48.129558499999995
                            ],
                            [
                                124.0,
                                48.37814579999999
                            ],
                            [
                                125.0,
                                48.6254529
                            ],
                            [
                                126.0,
                                48.8714906
                            ],
                            [
                                127.0,
                                49.1162696
                            ],
                            [
                                128.0,
                                49.359800299999996
                            ],
                            [
                                129.0,
                                49.6020931
                            ],
                            [
                                130.0,
                                49.8431582
                            ],
                            [
                                131.0,
                                50.083005799999995
                            ],
                            [
                                132.0,
                                50.3216457
                            ],
                            [
                                133.0,
                                50.5590877
                            ],
                            [
                                134.0,
                                50.7953417
                            ],
                            [
                                135.0,
                                51.030417
                            ],
                            [
                                136.0,
                                51.264323299999994
                            ],
                            [
                                137.0,
                                51.4970697
                            ],
                            [
                                138.0,
                                51.7286656
                            ],
                            [
                                139.0,
                                51.9591199
                            ],
                            [
                                140.0,
                                52.18844179999999
                            ],
                            [
                                141.0,
                                52.41663989999999
                            ],
                            [
                                142.0,
                                52.643723200000004
                            ],
                            [
                                143.0,
                                52.869700200000004
                            ],
                            [
                                144.0,
                                53.094579499999995
                            ],
                            [
                                145.0,
                                53.3183696
                            ],
                            [
                                146.0,
                                53.5410787
                            ],
                            [
                                147.0,
                                53.762715
                            ],
                            [
                                148.0,
                                53.983286899999996
                            ],
                            [
                                149.0,
                                54.2028022
                            ],
                            [
                                150.0,
                                54.421268999999995
                            ],
                            [
                                151.0,
                                54.638695
                            ],
                            [
                                152.0,
                                54.855088099999996
                            ],
                            [
                                153.0,
                                55.0704559
                            ],
                            [
                                154.0,
                                55.284805999999996
                            ],
                            [
                                155.0,
                                55.498146
                            ],
                            [
                                156.0,
                                55.7104831
                            ],
                            [
                                157.0,
                                55.921824799999996
                            ],
                            [
                                158.0,
                                56.13217829999999
                            ],
                            [
                                159.0,
                                56.34155079999999
                            ],
                            [
                                160.0,
                                56.549949299999994
                            ],
                            [
                                161.0,
                                56.757380899999994
                            ],
                            [
                                162.0,
                                56.963852499999994
                            ],
                            [
                                163.0,
                                57.1693709
                            ],
                            [
                                164.0,
                                57.373942899999996
                            ],
                            [
                                165.0,
                                57.57757529999999
                            ],
                            [
                                166.0,
                                57.7802746
                            ],
                            [
                                167.0,
                                57.9820474
                            ],
                            [
                                168.0,
                                58.182910799999995
                            ],
                            [
                                169.0,
                                58.3828828
                            ],
                            [
                                170.0,
                                58.5819482
                            ],
                            [
                                171.0,
                                58.7801133
                            ],
                            [
                                172.0,
                                58.9773843
                            ],
                            [
                                173.0,
                                59.173767399999996
                            ],
                            [
                                174.0,
                                59.3692687
                            ],
                            [
                                175.0,
                                59.5638941
                            ],
                            [
                                176.0,
                                59.757649799999996
                            ],
                            [
                                177.0,
                                59.9505486
                            ],
                            [
                                178.0,
                                60.1425929
                            ],
                            [
                                179.0,
                                60.3337852
                            ],
                            [
                                180.0,
                                60.524131399999995
                            ],
                            [
                                181.0,
                                60.713637
                            ],
                            [
                                182.0,
                                60.902307799999996
                            ],
                            [
                                183.0,
                                61.09014929999999
                            ],
                            [
                                184.0,
                                61.277167
                            ],
                            [
                                185.0,
                                61.4633664
                            ],
                            [
                                186.0,
                                61.6487529
                            ],
                            [
                                187.0,
                                61.833331799999996
                            ],
                            [
                                188.0,
                                62.0171085
                            ],
                            [
                                189.0,
                                62.2000882
                            ],
                            [
                                190.0,
                                62.3822761
                            ],
                            [
                                191.0,
                                62.563677299999995
                            ],
                            [
                                192.0,
                                62.744296999999996
                            ],
                            [
                                193.0,
                                62.9241403
                            ],
                            [
                                194.0,
                                63.103212
                            ],
                            [
                                195.0,
                                63.2815173
                            ],
                            [
                                196.0,
                                63.459061
                            ],
                            [
                                197.0,
                                63.635847899999995
                            ],
                            [
                                198.0,
                                63.811882999999995
                            ],
                            [
                                199.0,
                                63.987170899999995
                            ],
                            [
                                200.0,
                                64.1617273
                            ],
                            [
                                201.0,
                                64.3355654
                            ],
                            [
                                202.0,
                                64.5086709
                            ],
                            [
                                203.0,
                                64.6810485
                            ],
                            [
                                204.0,
                                64.8527027
                            ],
                            [
                                205.0,
                                65.02363799999999
                            ],
                            [
                                206.0,
                                65.1938589
                            ],
                            [
                                207.0,
                                65.36337
                            ],
                            [
                                208.0,
                                65.5321755
                            ],
                            [
                                209.0,
                                65.7002799
                            ],
                            [
                                210.0,
                                65.8676876
                            ],
                            [
                                211.0,
                                66.0344028
                            ],
                            [
                                212.0,
                                66.2004297
                            ],
                            [
                                213.0,
                                66.3657727
                            ],
                            [
                                214.0,
                                66.53043579999999
                            ],
                            [
                                215.0,
                                66.69442339999999
                            ],
                            [
                                216.0,
                                66.85773929999999
                            ],
                            [
                                217.0,
                                67.02038789999999
                            ],
                            [
                                218.0,
                                67.182373
                            ],
                            [
                                219.0,
                                67.3436987
                            ],
                            [
                                220.0,
                                67.50436909999999
                            ],
                            [
                                221.0,
                                67.66438790000001
                            ],
                            [
                                222.0,
                                67.8237592
                            ],
                            [
                                223.0,
                                67.9824062
                            ],
                            [
                                224.0,
                                68.1403618
                            ],
                            [
                                225.0,
                                68.2976793
                            ],
                            [
                                226.0,
                                68.4543623
                            ],
                            [
                                227.0,
                                68.61041459999998
                            ],
                            [
                                228.0,
                                68.7658399
                            ],
                            [
                                229.0,
                                68.9206419
                            ],
                            [
                                230.0,
                                69.0748242
                            ],
                            [
                                231.0,
                                69.2283905
                            ],
                            [
                                232.0,
                                69.38144340000001
                            ],
                            [
                                233.0,
                                69.53389109999999
                            ],
                            [
                                234.0,
                                69.685735
                            ],
                            [
                                235.0,
                                69.8369785
                            ],
                            [
                                236.0,
                                69.9876252
                            ],
                            [
                                237.0,
                                70.13767849999999
                            ],
                            [
                                238.0,
                                70.2871418
                            ],
                            [
                                239.0,
                                70.4360185
                            ],
                            [
                                240.0,
                                70.584312
                            ],
                            [
                                241.0,
                                70.73202559999999
                            ],
                            [
                                242.0,
                                70.8791627
                            ],
                            [
                                243.0,
                                71.02572649999999
                            ],
                            [
                                244.0,
                                71.1717202
                            ],
                            [
                                245.0,
                                71.3171472
                            ],
                            [
                                246.0,
                                71.46201059999999
                            ],
                            [
                                247.0,
                                71.6063137
                            ],
                            [
                                248.0,
                                71.75005949999999
                            ],
                            [
                                249.0,
                                71.8932015
                            ],
                            [
                                250.0,
                                72.03577849999999
                            ],
                            [
                                251.0,
                                72.1778088
                            ],
                            [
                                252.0,
                                72.3192953
                            ],
                            [
                                253.0,
                                72.46024129999999
                            ],
                            [
                                254.0,
                                72.6006497
                            ],
                            [
                                255.0,
                                72.7405237
                            ],
                            [
                                256.0,
                                72.87986609999999
                            ],
                            [
                                257.0,
                                73.01868
                            ],
                            [
                                258.0,
                                73.1569684
                            ],
                            [
                                259.0,
                                73.29473409999999
                            ],
                            [
                                260.0,
                                73.43198009999999
                            ],
                            [
                                261.0,
                                73.5687093
                            ],
                            [
                                262.0,
                                73.70492459999998
                            ],
                            [
                                263.0,
                                73.84062879999999
                            ],
                            [
                                264.0,
                                73.9758248
                            ],
                            [
                                265.0,
                                74.11051529999999
                            ],
                            [
                                266.0,
                                74.2447032
                            ],
                            [
                                267.0,
                                74.37839129999999
                            ],
                            [
                                268.0,
                                74.5115822
                            ],
                            [
                                269.0,
                                74.6442787
                            ],
                            [
                                270.0,
                                74.77648359999999
                            ],
                            [
                                271.0,
                                74.9081994
                            ],
                            [
                                272.0,
                                75.039429
                            ],
                            [
                                273.0,
                                75.1701749
                            ],
                            [
                                274.0,
                                75.30043979999999
                            ],
                            [
                                275.0,
                                75.43014579999999
                            ],
                            [
                                276.0,
                                75.55936299999999
                            ],
                            [
                                277.0,
                                75.6881057
                            ],
                            [
                                278.0,
                                75.8163764
                            ],
                            [
                                279.0,
                                75.9442531
                            ],
                            [
                                280.0,
                                76.0717035
                            ],
                            [
                                281.0,
                                76.19869
                            ],
                            [
                                282.0,
                                76.325215
                            ],
                            [
                                283.0,
                                76.45128109999999
                            ],
                            [
                                284.0,
                                76.57689069999999
                            ],
                            [
                                285.0,
                                76.70220529999999
                            ],
                            [
                                286.0,
                                76.82709390000001
                            ],
                            [
                                287.0,
                                76.951444
                            ],
                            [
                                288.0,
                                77.0751862
                            ],
                            [
                                289.0,
                                77.1984825
                            ],
                            [
                                290.0,
                                77.32133529999999
                            ],
                            [
                                291.0,
                                77.4437468
                            ],
                            [
                                292.0,
                                77.5657194
                            ],
                            [
                                293.0,
                                77.68741899999999
                            ],
                            [
                                294.0,
                                77.8087358
                            ],
                            [
                                295.0,
                                77.9295011
                            ],
                            [
                                296.0,
                                78.04983490000001
                            ],
                            [
                                297.0,
                                78.1696241
                            ],
                            [
                                298.0,
                                78.28898559999999
                            ],
                            [
                                299.0,
                                78.4079215
                            ],
                            [
                                300.0,
                                78.526434
                            ],
                            [
                                301.0,
                                78.6445251
                            ],
                            [
                                302.0,
                                78.7621971
                            ],
                            [
                                303.0,
                                78.8794521
                            ],
                            [
                                304.0,
                                78.996292
                            ],
                            [
                                305.0,
                                79.1127973
                            ],
                            [
                                306.0,
                                79.2289944
                            ],
                            [
                                307.0,
                                79.3447874
                            ],
                            [
                                308.0,
                                79.4601747
                            ],
                            [
                                309.0,
                                79.57508159999999
                            ],
                            [
                                310.0,
                                79.6895899
                            ],
                            [
                                311.0,
                                79.8037017
                            ],
                            [
                                312.0,
                                79.9174189
                            ],
                            [
                                313.0,
                                80.0307436
                            ],
                            [
                                314.0,
                                80.14367159999999
                            ],
                            [
                                315.0,
                                80.2561717
                            ],
                            [
                                316.0,
                                80.368286
                            ],
                            [
                                317.0,
                                80.48001649999999
                            ],
                            [
                                318.0,
                                80.59128390000001
                            ],
                            [
                                319.0,
                                80.7020717
                            ],
                            [
                                320.0,
                                80.8124152
                            ],
                            [
                                321.0,
                                80.9223789
                            ],
                            [
                                322.0,
                                81.0319649
                            ],
                            [
                                323.0,
                                81.14117499999999
                            ],
                            [
                                324.0,
                                81.2500111
                            ],
                            [
                                325.0,
                                81.3584749
                            ],
                            [
                                326.0,
                                81.46655229999999
                            ],
                            [
                                327.0,
                                81.5741919
                            ],
                            [
                                328.0,
                                81.6814624
                            ],
                            [
                                329.0,
                                81.78836559999999
                            ],
                            [
                                330.0,
                                81.8949033
                            ],
                            [
                                331.0,
                                82.0010772
                            ],
                            [
                                332.0,
                                82.10688909999999
                            ],
                            [
                                333.0,
                                82.2123407
                            ],
                            [
                                334.0,
                                82.3180177
                            ],
                            [
                                335.0,
                                82.423379
                            ],
                            [
                                336.0,
                                82.5283912
                            ],
                            [
                                337.0,
                                82.63305609999999
                            ],
                            [
                                338.0,
                                82.7373188
                            ],
                            [
                                339.0,
                                82.84112559999998
                            ],
                            [
                                340.0,
                                82.9444854
                            ],
                            [
                                341.0,
                                83.04750329999999
                            ],
                            [
                                342.0,
                                83.14989929999999
                            ],
                            [
                                343.0,
                                83.25178829999999
                            ],
                            [
                                344.0,
                                83.35328249999999
                            ],
                            [
                                345.0,
                                83.4544373
                            ],
                            [
                                346.0,
                                83.55525409999998
                            ],
                            [
                                347.0,
                                83.6557345
                            ],
                            [
                                348.0,
                                83.75588029999999
                            ],
                            [
                                349.0,
                                83.8556928
                            ],
                            [
                                350.0,
                                83.9551738
                            ],
                            [
                                351.0,
                                84.05457559999999
                            ],
                            [
                                352.0,
                                84.1538597
                            ],
                            [
                                353.0,
                                84.25282
                            ],
                            [
                                354.0,
                                84.351458
                            ],
                            [
                                355.0,
                                84.44977540000001
                            ],
                            [
                                356.0,
                                84.54777349999999
                            ],
                            [
                                357.0,
                                84.6456905
                            ],
                            [
                                358.0,
                                84.7430794
                            ],
                            [
                                359.0,
                                84.84005529999999
                            ],
                            [
                                360.0,
                                84.9367166
                            ],
                            [
                                361.0,
                                85.03306479999999
                            ],
                            [
                                362.0,
                                85.12910149999999
                            ],
                            [
                                363.0,
                                85.224828
                            ],
                            [
                                364.0,
                                85.3202457
                            ],
                            [
                                365.0,
                                85.4153561
                            ],
                            [
                                366.0,
                                85.51051279999999
                            ],
                            [
                                367.0,
                                85.6051933
                            ],
                            [
                                368.0,
                                85.6992696
                            ],
                            [
                                369.0,
                                85.7930466
                            ],
                            [
                                370.0,
                                85.88652579999999
                            ],
                            [
                                371.0,
                                85.9797087
                            ],
                            [
                                372.0,
                                86.0726885
                            ],
                            [
                                373.0,
                                86.1653887
                            ],
                            [
                                374.0,
                                86.257798
                            ],
                            [
                                375.0,
                                86.34960099999999
                            ],
                            [
                                376.0,
                                86.4410482
                            ],
                            [
                                377.0,
                                86.53220209999999
                            ],
                            [
                                378.0,
                                86.6230642
                            ],
                            [
                                379.0,
                                86.7136441
                            ],
                            [
                                380.0,
                                86.8044364
                            ],
                            [
                                381.0,
                                86.8949444
                            ],
                            [
                                382.0,
                                86.9851695
                            ],
                            [
                                383.0,
                                87.075113
                            ],
                            [
                                384.0,
                                87.16476959999999
                            ],
                            [
                                385.0,
                                87.25395259999999
                            ],
                            [
                                386.0,
                                87.3428601
                            ],
                            [
                                387.0,
                                87.4314935
                            ],
                            [
                                388.0,
                                87.5198542
                            ],
                            [
                                389.0,
                                87.60827909999999
                            ],
                            [
                                390.0,
                                87.696445
                            ],
                            [
                                391.0,
                                87.78434440000001
                            ],
                            [
                                392.0,
                                87.8719787
                            ],
                            [
                                393.0,
                                87.95885299999999
                            ],
                            [
                                394.0,
                                88.04520109999999
                            ],
                            [
                                395.0,
                                88.131283
                            ],
                            [
                                396.0,
                                88.21709990000001
                            ],
                            [
                                397.0,
                                88.3030414
                            ],
                            [
                                398.0,
                                88.3887459
                            ],
                            [
                                399.0,
                                88.47419159999998
                            ],
                            [
                                400.0,
                                88.55937999999999
                            ],
                            [
                                401.0,
                                88.6443122
                            ],
                            [
                                402.0,
                                88.7289894
                            ],
                            [
                                403.0,
                                88.8134129
                            ],
                            [
                                404.0,
                                88.8975839
                            ],
                            [
                                405.0,
                                88.9815036
                            ],
                            [
                                406.0,
                                89.0651731
                            ],
                            [
                                407.0,
                                89.14859369999999
                            ],
                            [
                                408.0,
                                89.2316644
                            ],
                            [
                                409.0,
                                89.314409
                            ],
                            [
                                410.0,
                                89.3969013
                            ],
                            [
                                411.0,
                                89.47914229999999
                            ],
                            [
                                412.0,
                                89.5611332
                            ],
                            [
                                413.0,
                                89.642898
                            ],
                            [
                                414.0,
                                89.7246443
                            ],
                            [
                                415.0,
                                89.8061456
                            ],
                            [
                                416.0,
                                89.8874029
                            ],
                            [
                                417.0,
                                89.96844899999999
                            ],
                            [
                                418.0,
                                90.0493126
                            ],
                            [
                                419.0,
                                90.1299362
                            ],
                            [
                                420.0,
                                90.2103209
                            ],
                            [
                                421.0,
                                90.2904677
                            ],
                            [
                                422.0,
                                90.3703777
                            ],
                            [
                                423.0,
                                90.4500908
                            ],
                            [
                                424.0,
                                90.5296238
                            ],
                            [
                                425.0,
                                90.60892349999999
                            ],
                            [
                                426.0,
                                90.6879909
                            ],
                            [
                                427.0,
                                90.76682699999999
                            ],
                            [
                                428.0,
                                90.8454329
                            ],
                            [
                                429.0,
                                90.92380949999999
                            ],
                            [
                                430.0,
                                91.0019578
                            ],
                            [
                                431.0,
                                91.0798787
                            ],
                            [
                                432.0,
                                91.1575733
                            ],
                            [
                                433.0,
                                91.23504259999999
                            ],
                            [
                                434.0,
                                91.31234909999999
                            ],
                            [
                                435.0,
                                91.3895075
                            ],
                            [
                                436.0,
                                91.46644479999999
                            ],
                            [
                                437.0,
                                91.543162
                            ],
                            [
                                438.0,
                                91.6195889
                            ],
                            [
                                439.0,
                                91.6956307
                            ],
                            [
                                440.0,
                                91.7714532
                            ],
                            [
                                441.0,
                                91.84705749999999
                            ],
                            [
                                442.0,
                                91.9224444
                            ],
                            [
                                443.0,
                                91.9976149
                            ],
                            [
                                444.0,
                                92.0725698
                            ],
                            [
                                445.0,
                                92.14731009999998
                            ],
                            [
                                446.0,
                                92.2218367
                            ],
                            [
                                447.0,
                                92.2961505
                            ],
                            [
                                448.0,
                                92.370262
                            ],
                            [
                                449.0,
                                92.44402699999999
                            ],
                            [
                                450.0,
                                92.5173502
                            ],
                            [
                                451.0,
                                92.59046159999998
                            ],
                            [
                                452.0,
                                92.66326159999998
                            ],
                            [
                                453.0,
                                92.73557179999999
                            ],
                            [
                                454.0,
                                92.808292
                            ],
                            [
                                455.0,
                                92.88059319999999
                            ],
                            [
                                456.0,
                                92.9531526
                            ],
                            [
                                457.0,
                                93.02550629999999
                            ],
                            [
                                458.0,
                                93.0976469
                            ],
                            [
                                459.0,
                                93.1694689
                            ],
                            [
                                460.0,
                                93.2410892
                            ],
                            [
                                461.0,
                                93.31250879999999
                            ],
                            [
                                462.0,
                                93.3831498
                            ],
                            [
                                463.0,
                                93.45353829999999
                            ],
                            [
                                464.0,
                                93.5245631
                            ],
                            [
                                465.0,
                                93.5961828
                            ],
                            [
                                466.0,
                                93.6666236
                            ],
                            [
                                467.0,
                                93.73685569999999
                            ],
                            [
                                468.0,
                                93.80689269999999
                            ],
                            [
                                469.0,
                                93.8767354
                            ],
                            [
                                470.0,
                                93.9463847
                            ],
                            [
                                471.0,
                                94.0158412
                            ],
                            [
                                472.0,
                                94.0851058
                            ],
                            [
                                473.0,
                                94.1541793
                            ],
                            [
                                474.0,
                                94.2230624
                            ],
                            [
                                475.0,
                                94.29175599999999
                            ],
                            [
                                476.0,
                                94.3602607
                            ],
                            [
                                477.0,
                                94.42857729999999
                            ],
                            [
                                478.0,
                                94.4967067
                            ],
                            [
                                479.0,
                                94.5646495
                            ],
                            [
                                480.0,
                                94.6324066
                            ],
                            [
                                481.0,
                                94.6999786
                            ],
                            [
                                482.0,
                                94.76736629999999
                            ],
                            [
                                483.0,
                                94.8345704
                            ],
                            [
                                484.0,
                                94.90154129999999
                            ],
                            [
                                485.0,
                                94.96819479999999
                            ],
                            [
                                486.0,
                                95.0346669
                            ],
                            [
                                487.0,
                                95.10095829999999
                            ],
                            [
                                488.0,
                                95.1670697
                            ],
                            [
                                489.0,
                                95.2330019
                            ],
                            [
                                490.0,
                                95.2987555
                            ],
                            [
                                491.0,
                                95.36433129999999
                            ],
                            [
                                492.0,
                                95.42972999999999
                            ],
                            [
                                493.0,
                                95.4949523
                            ],
                            [
                                494.0,
                                95.55999879999999
                            ],
                            [
                                495.0,
                                95.6248704
                            ],
                            [
                                496.0,
                                95.68956759999999
                            ],
                            [
                                497.0,
                                95.7540913
                            ],
                            [
                                498.0,
                                95.8184419
                            ],
                            [
                                499.0,
                                95.88262040000001
                            ],
                            [
                                500.0,
                                95.94648099999999
                            ],
                            [
                                501.0,
                                96.01016329999999
                            ],
                            [
                                502.0,
                                96.0736755
                            ],
                            [
                                503.0,
                                96.1370182
                            ],
                            [
                                504.0,
                                96.2006587
                            ],
                            [
                                505.0,
                                96.2642228
                            ],
                            [
                                506.0,
                                96.3276204
                            ],
                            [
                                507.0,
                                96.3915706
                            ],
                            [
                                508.0,
                                96.4552937
                            ],
                            [
                                509.0,
                                96.51828359999999
                            ],
                            [
                                510.0,
                                96.5804557
                            ],
                            [
                                511.0,
                                96.64246179999999
                            ],
                            [
                                512.0,
                                96.7043025
                            ],
                            [
                                513.0,
                                96.76597859999998
                            ],
                            [
                                514.0,
                                96.8274907
                            ],
                            [
                                515.0,
                                96.88883929999999
                            ],
                            [
                                516.0,
                                96.95002509999999
                            ],
                            [
                                517.0,
                                97.01072309999999
                            ],
                            [
                                518.0,
                                97.07114379999999
                            ],
                            [
                                519.0,
                                97.1314022
                            ],
                            [
                                520.0,
                                97.19149909999999
                            ],
                            [
                                521.0,
                                97.2514351
                            ],
                            [
                                522.0,
                                97.3112107
                            ],
                            [
                                523.0,
                                97.370852
                            ],
                            [
                                524.0,
                                97.4304669
                            ],
                            [
                                525.0,
                                97.4899245
                            ],
                            [
                                526.0,
                                97.54922529999999
                            ],
                            [
                                527.0,
                                97.60837009999999
                            ],
                            [
                                528.0,
                                97.6673832
                            ],
                            [
                                529.0,
                                97.7265432
                            ],
                            [
                                530.0,
                                97.7855506
                            ],
                            [
                                531.0,
                                97.84440599999999
                            ],
                            [
                                532.0,
                                97.90311
                            ],
                            [
                                533.0,
                                97.9616631
                            ],
                            [
                                534.0,
                                98.0200659
                            ],
                            [
                                535.0,
                                98.078319
                            ],
                            [
                                536.0,
                                98.136423
                            ],
                            [
                                537.0,
                                98.1943785
                            ],
                            [
                                538.0,
                                98.2521859
                            ],
                            [
                                539.0,
                                98.3098459
                            ],
                            [
                                540.0,
                                98.367359
                            ],
                            [
                                541.0,
                                98.42472579999999
                            ],
                            [
                                542.0,
                                98.4819469
                            ],
                            [
                                543.0,
                                98.5390227
                            ],
                            [
                                544.0,
                                98.59595379999999
                            ],
                            [
                                545.0,
                                98.6527409
                            ],
                            [
                                546.0,
                                98.7093843
                            ],
                            [
                                547.0,
                                98.7658847
                            ],
                            [
                                548.0,
                                98.8222426
                            ],
                            [
                                549.0,
                                98.87845859999999
                            ],
                            [
                                550.0,
                                98.9349055
                            ],
                            [
                                551.0,
                                98.99121159999999
                            ],
                            [
                                552.0,
                                99.0473772
                            ],
                            [
                                553.0,
                                99.1034028
                            ],
                            [
                                554.0,
                                99.1592889
                            ],
                            [
                                555.0,
                                99.2150394
                            ],
                            [
                                556.0,
                                99.27068379999999
                            ],
                            [
                                557.0,
                                99.32619059999999
                            ],
                            [
                                558.0,
                                99.3816477
                            ],
                            [
                                559.0,
                                99.4371209
                            ],
                            [
                                560.0,
                                99.492458
                            ],
                            [
                                561.0,
                                99.5476594
                            ],
                            [
                                562.0,
                                99.60272559999999
                            ],
                            [
                                563.0,
                                99.6576571
                            ],
                            [
                                564.0,
                                99.71245449999999
                            ],
                            [
                                565.0,
                                99.7671182
                            ],
                            [
                                566.0,
                                99.82164859999999
                            ],
                            [
                                567.0,
                                99.8760464
                            ],
                            [
                                568.0,
                                99.9303119
                            ],
                            [
                                569.0,
                                99.98444559999999
                            ],
                            [
                                570.0,
                                100.038448
                            ],
                            [
                                571.0,
                                100.0923196
                            ],
                            [
                                572.0,
                                100.1460609
                            ],
                            [
                                573.0,
                                100.19967229999999
                            ],
                            [
                                574.0,
                                100.25315429999999
                            ],
                            [
                                575.0,
                                100.30650729999999
                            ],
                            [
                                576.0,
                                100.3597319
                            ],
                            [
                                577.0,
                                100.4128284
                            ],
                            [
                                578.0,
                                100.4657974
                            ],
                            [
                                579.0,
                                100.5186319
                            ],
                            [
                                580.0,
                                100.57108029999999
                            ],
                            [
                                581.0,
                                100.6234022
                            ],
                            [
                                582.0,
                                100.675598
                            ],
                            [
                                583.0,
                                100.7276682
                            ],
                            [
                                584.0,
                                100.7796132
                            ],
                            [
                                585.0,
                                100.8314334
                            ],
                            [
                                586.0,
                                100.8831294
                            ],
                            [
                                587.0,
                                100.93470149999999
                            ],
                            [
                                588.0,
                                100.9861502
                            ],
                            [
                                589.0,
                                101.0374759
                            ],
                            [
                                590.0,
                                101.0886791
                            ],
                            [
                                591.0,
                                101.1397602
                            ],
                            [
                                592.0,
                                101.1907197
                            ],
                            [
                                593.0,
                                101.2415579
                            ],
                            [
                                594.0,
                                101.29227529999999
                            ],
                            [
                                595.0,
                                101.3428723
                            ],
                            [
                                596.0,
                                101.3933494
                            ],
                            [
                                597.0,
                                101.4437069
                            ],
                            [
                                598.0,
                                101.4939453
                            ],
                            [
                                599.0,
                                101.54406499999999
                            ],
                            [
                                600.0,
                                101.5940665
                            ],
                            [
                                601.0,
                                101.64395009999998
                            ],
                            [
                                602.0,
                                101.6937162
                            ],
                            [
                                603.0,
                                101.7433653
                            ],
                            [
                                604.0,
                                101.79289779999999
                            ],
                            [
                                605.0,
                                101.8423141
                            ],
                            [
                                606.0,
                                101.89161449999999
                            ],
                            [
                                607.0,
                                101.94079959999999
                            ],
                            [
                                608.0,
                                101.98986959999999
                            ],
                            [
                                609.0,
                                102.03882499999999
                            ],
                            [
                                610.0,
                                102.0876662
                            ],
                            [
                                611.0,
                                102.13639359999999
                            ],
                            [
                                612.0,
                                102.1850075
                            ],
                            [
                                613.0,
                                102.2335085
                            ],
                            [
                                614.0,
                                102.2818968
                            ],
                            [
                                615.0,
                                102.33017279999999
                            ],
                            [
                                616.0,
                                102.378337
                            ],
                            [
                                617.0,
                                102.4263897
                            ],
                            [
                                618.0,
                                102.4743314
                            ],
                            [
                                619.0,
                                102.52216229999999
                            ],
                            [
                                620.0,
                                102.5698829
                            ],
                            [
                                621.0,
                                102.6174935
                            ],
                            [
                                622.0,
                                102.66499459999999
                            ],
                            [
                                623.0,
                                102.7123864
                            ],
                            [
                                624.0,
                                102.7596695
                            ],
                            [
                                625.0,
                                102.80684409999999
                            ],
                            [
                                626.0,
                                102.85391059999999
                            ],
                            [
                                627.0,
                                102.9008693
                            ],
                            [
                                628.0,
                                102.9477208
                            ],
                            [
                                629.0,
                                102.99446529999999
                            ],
                            [
                                630.0,
                                103.04110309999999
                            ],
                            [
                                631.0,
                                103.0876347
                            ],
                            [
                                632.0,
                                103.1340604
                            ],
                            [
                                633.0,
                                103.18038059999999
                            ],
                            [
                                634.0,
                                103.2265955
                            ],
                            [
                                635.0,
                                103.2727057
                            ],
                            [
                                636.0,
                                103.3187114
                            ],
                            [
                                637.0,
                                103.36461299999999
                            ],
                            [
                                638.0,
                                103.4104108
                            ],
                            [
                                639.0,
                                103.45610509999999
                            ],
                            [
                                640.0,
                                103.5016965
                            ],
                            [
                                641.0,
                                103.5471851
                            ],
                            [
                                642.0,
                                103.59257129999999
                            ],
                            [
                                643.0,
                                103.6378555
                            ],
                            [
                                644.0,
                                103.683038
                            ],
                            [
                                645.0,
                                103.72811909999999
                            ],
                            [
                                646.0,
                                103.7730992
                            ],
                            [
                                647.0,
                                103.8179787
                            ],
                            [
                                648.0,
                                103.8627578
                            ],
                            [
                                649.0,
                                103.90743690000001
                            ],
                            [
                                650.0,
                                103.9520164
                            ],
                            [
                                651.0,
                                103.9964964
                            ],
                            [
                                652.0,
                                104.0408775
                            ],
                            [
                                653.0,
                                104.085026
                            ],
                            [
                                654.0,
                                104.12894429999999
                            ],
                            [
                                655.0,
                                104.17276299999999
                            ],
                            [
                                656.0,
                                104.2164824
                            ],
                            [
                                657.0,
                                104.2601029
                            ],
                            [
                                658.0,
                                104.3036248
                            ],
                            [
                                659.0,
                                104.3470483
                            ],
                            [
                                660.0,
                                104.3903739
                            ],
                            [
                                661.0,
                                104.4336019
                            ],
                            [
                                662.0,
                                104.4767325
                            ],
                            [
                                663.0,
                                104.51976609999998
                            ],
                            [
                                664.0,
                                104.562703
                            ],
                            [
                                665.0,
                                104.6055435
                            ],
                            [
                                666.0,
                                104.6482879
                            ],
                            [
                                667.0,
                                104.69093659999999
                            ],
                            [
                                668.0,
                                104.7334899
                            ],
                            [
                                669.0,
                                104.7759479
                            ],
                            [
                                670.0,
                                104.8183112
                            ],
                            [
                                671.0,
                                104.8605799
                            ],
                            [
                                672.0,
                                104.9027544
                            ],
                            [
                                673.0,
                                104.944835
                            ],
                            [
                                674.0,
                                104.98682199999999
                            ],
                            [
                                675.0,
                                105.02871569999999
                            ],
                            [
                                676.0,
                                105.0705163
                            ],
                            [
                                677.0,
                                105.1122243
                            ],
                            [
                                678.0,
                                105.15383979999999
                            ],
                            [
                                679.0,
                                105.1953633
                            ],
                            [
                                680.0,
                                105.2367949
                            ],
                            [
                                681.0,
                                105.2781349
                            ],
                            [
                                682.0,
                                105.3193838
                            ],
                            [
                                683.0,
                                105.3605417
                            ],
                            [
                                684.0,
                                105.4016089
                            ],
                            [
                                685.0,
                                105.44258579999999
                            ],
                            [
                                686.0,
                                105.48347259999998
                            ],
                            [
                                687.0,
                                105.5242697
                            ],
                            [
                                688.0,
                                105.5649772
                            ],
                            [
                                689.0,
                                105.60559549999999
                            ],
                            [
                                690.0,
                                105.6461249
                            ],
                            [
                                691.0,
                                105.6865656
                            ],
                            [
                                692.0,
                                105.726918
                            ],
                            [
                                693.0,
                                105.7671822
                            ],
                            [
                                694.0,
                                105.8073587
                            ],
                            [
                                695.0,
                                105.8474476
                            ],
                            [
                                696.0,
                                105.88744929999999
                            ],
                            [
                                697.0,
                                105.927364
                            ],
                            [
                                698.0,
                                105.967192
                            ],
                            [
                                699.0,
                                106.00693349999999
                            ],
                            [
                                700.0,
                                106.0465889
                            ],
                            [
                                701.0,
                                106.0861584
                            ],
                            [
                                702.0,
                                106.1256423
                            ],
                            [
                                703.0,
                                106.16504079999999
                            ],
                            [
                                704.0,
                                106.2043707
                            ],
                            [
                                705.0,
                                106.2439545
                            ],
                            [
                                706.0,
                                106.2834557
                            ],
                            [
                                707.0,
                                106.3228744
                            ],
                            [
                                708.0,
                                106.362211
                            ],
                            [
                                709.0,
                                106.4014656
                            ],
                            [
                                710.0,
                                106.4405951
                            ],
                            [
                                711.0,
                                106.4795909
                            ],
                            [
                                712.0,
                                106.5185054
                            ],
                            [
                                713.0,
                                106.5573388
                            ],
                            [
                                714.0,
                                106.5960916
                            ],
                            [
                                715.0,
                                106.63476379999999
                            ],
                            [
                                716.0,
                                106.67316609999999
                            ],
                            [
                                717.0,
                                106.7114834
                            ],
                            [
                                718.0,
                                106.74972029999999
                            ],
                            [
                                719.0,
                                106.78787709999999
                            ],
                            [
                                720.0,
                                106.8259539
                            ],
                            [
                                721.0,
                                106.8639511
                            ],
                            [
                                722.0,
                                106.90186899999999
                            ],
                            [
                                723.0,
                                106.93970759999999
                            ],
                            [
                                724.0,
                                106.9774674
                            ],
                            [
                                725.0,
                                107.0151485
                            ],
                            [
                                726.0,
                                107.0527511
                            ],
                            [
                                727.0,
                                107.09027559999998
                            ],
                            [
                                728.0,
                                107.1277222
                            ],
                            [
                                729.0,
                                107.16509099999999
                            ],
                            [
                                730.0,
                                107.2023824
                            ],
                            [
                                731.0,
                                107.23959659999998
                            ],
                            [
                                732.0,
                                107.2767337
                            ],
                            [
                                733.0,
                                107.3137942
                            ],
                            [
                                734.0,
                                107.35077809999999
                            ],
                            [
                                735.0,
                                107.38768579999999
                            ],
                            [
                                736.0,
                                107.4245174
                            ],
                            [
                                737.0,
                                107.46127309999999
                            ],
                            [
                                738.0,
                                107.4979534
                            ],
                            [
                                739.0,
                                107.53455819999999
                            ],
                            [
                                740.0,
                                107.57108799999999
                            ],
                            [
                                741.0,
                                107.60754279999999
                            ],
                            [
                                742.0,
                                107.643923
                            ],
                            [
                                743.0,
                                107.6802288
                            ],
                            [
                                744.0,
                                107.7164603
                            ],
                            [
                                745.0,
                                107.7526179
                            ],
                            [
                                746.0,
                                107.7887016
                            ],
                            [
                                747.0,
                                107.8247119
                            ],
                            [
                                748.0,
                                107.8606489
                            ],
                            [
                                749.0,
                                107.8965127
                            ],
                            [
                                750.0,
                                107.93230369999999
                            ],
                            [
                                751.0,
                                107.96802199999999
                            ],
                            [
                                752.0,
                                108.0036679
                            ],
                            [
                                753.0,
                                108.03924159999998
                            ],
                            [
                                754.0,
                                108.0747432
                            ],
                            [
                                755.0,
                                108.11017309999998
                            ],
                            [
                                756.0,
                                108.14553149999999
                            ],
                            [
                                757.0,
                                108.1808184
                            ],
                            [
                                758.0,
                                108.21603429999999
                            ],
                            [
                                759.0,
                                108.2511792
                            ],
                            [
                                760.0,
                                108.2862534
                            ],
                            [
                                761.0,
                                108.32125709999998
                            ],
                            [
                                762.0,
                                108.3561905
                            ],
                            [
                                763.0,
                                108.3910538
                            ],
                            [
                                764.0,
                                108.42584729999999
                            ],
                            [
                                765.0,
                                108.4605711
                            ],
                            [
                                766.0,
                                108.4952254
                            ],
                            [
                                767.0,
                                108.5298105
                            ],
                            [
                                768.0,
                                108.56432649999999
                            ],
                            [
                                769.0,
                                108.5987737
                            ],
                            [
                                770.0,
                                108.63315229999999
                            ],
                            [
                                771.0,
                                108.6674624
                            ],
                            [
                                772.0,
                                108.70170429999999
                            ],
                            [
                                773.0,
                                108.7358782
                            ],
                            [
                                774.0,
                                108.7699842
                            ],
                            [
                                775.0,
                                108.8040226
                            ],
                            [
                                776.0,
                                108.83799359999999
                            ],
                            [
                                777.0,
                                108.8718974
                            ],
                            [
                                778.0,
                                108.90573409999999
                            ],
                            [
                                779.0,
                                108.939504
                            ],
                            [
                                780.0,
                                108.9732072
                            ],
                            [
                                781.0,
                                109.006844
                            ],
                            [
                                782.0,
                                109.04041459999999
                            ],
                            [
                                783.0,
                                109.07391909999998
                            ],
                            [
                                784.0,
                                109.1073577
                            ],
                            [
                                785.0,
                                109.14073059999998
                            ],
                            [
                                786.0,
                                109.17403809999999
                            ],
                            [
                                787.0,
                                109.2072803
                            ],
                            [
                                788.0,
                                109.2404574
                            ],
                            [
                                789.0,
                                109.27356959999999
                            ],
                            [
                                790.0,
                                109.30661709999998
                            ],
                            [
                                791.0,
                                109.33959999999999
                            ],
                            [
                                792.0,
                                109.37251859999999
                            ],
                            [
                                793.0,
                                109.40537309999999
                            ],
                            [
                                794.0,
                                109.4381635
                            ],
                            [
                                795.0,
                                109.4708902
                            ],
                            [
                                796.0,
                                109.5035533
                            ],
                            [
                                797.0,
                                109.536153
                            ],
                            [
                                798.0,
                                109.5686894
                            ],
                            [
                                799.0,
                                109.6011628
                            ],
                            [
                                800.0,
                                109.6335733
                            ],
                            [
                                801.0,
                                109.66592109999999
                            ],
                            [
                                802.0,
                                109.6982064
                            ],
                            [
                                803.0,
                                109.7304294
                            ],
                            [
                                804.0,
                                109.76259029999999
                            ],
                            [
                                805.0,
                                109.79468909999999
                            ],
                            [
                                806.0,
                                109.8267262
                            ],
                            [
                                807.0,
                                109.8587017
                            ],
                            [
                                808.0,
                                109.8906157
                            ],
                            [
                                809.0,
                                109.9224684
                            ],
                            [
                                810.0,
                                109.95426009999998
                            ],
                            [
                                811.0,
                                109.9859908
                            ],
                            [
                                812.0,
                                110.01766079999999
                            ],
                            [
                                813.0,
                                110.04927029999999
                            ],
                            [
                                814.0,
                                110.08081929999999
                            ],
                            [
                                815.0,
                                110.11230809999999
                            ],
                            [
                                816.0,
                                110.14373690000001
                            ],
                            [
                                817.0,
                                110.1751057
                            ],
                            [
                                818.0,
                                110.2064149
                            ],
                            [
                                819.0,
                                110.2376645
                            ],
                            [
                                820.0,
                                110.26885469999999
                            ],
                            [
                                821.0,
                                110.29998579999999
                            ],
                            [
                                822.0,
                                110.3310578
                            ],
                            [
                                823.0,
                                110.3620709
                            ],
                            [
                                824.0,
                                110.39302529999999
                            ],
                            [
                                825.0,
                                110.42392109999999
                            ],
                            [
                                826.0,
                                110.45475859999999
                            ],
                            [
                                827.0,
                                110.4855379
                            ],
                            [
                                828.0,
                                110.51625909999998
                            ],
                            [
                                829.0,
                                110.5469224
                            ],
                            [
                                830.0,
                                110.5775281
                            ],
                            [
                                831.0,
                                110.60807609999999
                            ],
                            [
                                832.0,
                                110.6385667
                            ],
                            [
                                833.0,
                                110.66900009999999
                            ],
                            [
                                834.0,
                                110.6993765
                            ],
                            [
                                835.0,
                                110.7296959
                            ],
                            [
                                836.0,
                                110.7599585
                            ],
                            [
                                837.0,
                                110.79016449999999
                            ],
                            [
                                838.0,
                                110.82031409999999
                            ],
                            [
                                839.0,
                                110.8504074
                            ],
                            [
                                840.0,
                                110.88044459999999
                            ],
                            [
                                841.0,
                                110.9104257
                            ],
                            [
                                842.0,
                                110.94035109999999
                            ],
                            [
                                843.0,
                                110.97022079999999
                            ],
                            [
                                844.0,
                                111.000035
                            ],
                            [
                                845.0,
                                111.0297938
                            ],
                            [
                                846.0,
                                111.0594974
                            ],
                            [
                                847.0,
                                111.0891459
                            ],
                            [
                                848.0,
                                111.11873959999998
                            ],
                            [
                                849.0,
                                111.14827849999999
                            ],
                            [
                                850.0,
                                111.1777628
                            ],
                            [
                                851.0,
                                111.20719259999998
                            ],
                            [
                                852.0,
                                111.2365682
                            ],
                            [
                                853.0,
                                111.2658896
                            ],
                            [
                                854.0,
                                111.29515699999999
                            ],
                            [
                                855.0,
                                111.3243705
                            ],
                            [
                                856.0,
                                111.3535304
                            ],
                            [
                                857.0,
                                111.38263669999999
                            ],
                            [
                                858.0,
                                111.4116895
                            ],
                            [
                                859.0,
                                111.44068909999999
                            ],
                            [
                                860.0,
                                111.46963559999999
                            ],
                            [
                                861.0,
                                111.49852909999998
                            ],
                            [
                                862.0,
                                111.52736979999999
                            ],
                            [
                                863.0,
                                111.5561577
                            ],
                            [
                                864.0,
                                111.5848932
                            ],
                            [
                                865.0,
                                111.6135762
                            ],
                            [
                                866.0,
                                111.642207
                            ],
                            [
                                867.0,
                                111.6707857
                            ],
                            [
                                868.0,
                                111.69931229999999
                            ],
                            [
                                869.0,
                                111.7277872
                            ],
                            [
                                870.0,
                                111.75621029999999
                            ],
                            [
                                871.0,
                                111.7845819
                            ],
                            [
                                872.0,
                                111.81290209999999
                            ],
                            [
                                873.0,
                                111.84117099999999
                            ],
                            [
                                874.0,
                                111.8693888
                            ],
                            [
                                875.0,
                                111.8975555
                            ],
                            [
                                876.0,
                                111.92567149999999
                            ],
                            [
                                877.0,
                                111.95373659999998
                            ],
                            [
                                878.0,
                                111.98175119999999
                            ],
                            [
                                879.0,
                                112.0097153
                            ],
                            [
                                880.0,
                                112.0376292
                            ],
                            [
                                881.0,
                                112.06549279999999
                            ],
                            [
                                882.0,
                                112.0933064
                            ],
                            [
                                883.0,
                                112.1210882
                            ],
                            [
                                884.0,
                                112.1489494
                            ],
                            [
                                885.0,
                                112.1767613
                            ],
                            [
                                886.0,
                                112.20452399999999
                            ],
                            [
                                887.0,
                                112.23223759999999
                            ],
                            [
                                888.0,
                                112.2599023
                            ],
                            [
                                889.0,
                                112.2875182
                            ],
                            [
                                890.0,
                                112.3150854
                            ],
                            [
                                891.0,
                                112.342604
                            ],
                            [
                                892.0,
                                112.3700743
                            ],
                            [
                                893.0,
                                112.39749619999999
                            ],
                            [
                                894.0,
                                112.424854
                            ],
                            [
                                895.0,
                                112.45206599999999
                            ],
                            [
                                896.0,
                                112.4792298
                            ],
                            [
                                897.0,
                                112.5063457
                            ],
                            [
                                898.0,
                                112.53341379999999
                            ],
                            [
                                899.0,
                                112.5604341
                            ],
                            [
                                900.0,
                                112.5874068
                            ],
                            [
                                901.0,
                                112.61433199999999
                            ],
                            [
                                902.0,
                                112.6412098
                            ],
                            [
                                903.0,
                                112.6680404
                            ],
                            [
                                904.0,
                                112.694824
                            ],
                            [
                                905.0,
                                112.7215605
                            ],
                            [
                                906.0,
                                112.74825009999999
                            ],
                            [
                                907.0,
                                112.77489309999999
                            ],
                            [
                                908.0,
                                112.8014894
                            ],
                            [
                                909.0,
                                112.82803919999999
                            ],
                            [
                                910.0,
                                112.85454259999999
                            ],
                            [
                                911.0,
                                112.8809998
                            ],
                            [
                                912.0,
                                112.9074108
                            ],
                            [
                                913.0,
                                112.9337759
                            ],
                            [
                                914.0,
                                112.960095
                            ],
                            [
                                915.0,
                                112.9863684
                            ],
                            [
                                916.0,
                                113.01259609999998
                            ],
                            [
                                917.0,
                                113.0387782
                            ],
                            [
                                918.0,
                                113.064915
                            ],
                            [
                                919.0,
                                113.0910064
                            ],
                            [
                                920.0,
                                113.1170527
                            ],
                            [
                                921.0,
                                113.1430539
                            ],
                            [
                                922.0,
                                113.1690101
                            ],
                            [
                                923.0,
                                113.19492149999999
                            ],
                            [
                                924.0,
                                113.2207882
                            ],
                            [
                                925.0,
                                113.24661029999999
                            ],
                            [
                                926.0,
                                113.2723879
                            ],
                            [
                                927.0,
                                113.29812109999999
                            ],
                            [
                                928.0,
                                113.32381009999999
                            ],
                            [
                                929.0,
                                113.3494549
                            ],
                            [
                                930.0,
                                113.3750557
                            ],
                            [
                                931.0,
                                113.4006125
                            ],
                            [
                                932.0,
                                113.42612559999999
                            ],
                            [
                                933.0,
                                113.4515949
                            ],
                            [
                                934.0,
                                113.4770207
                            ],
                            [
                                935.0,
                                113.502403
                            ],
                            [
                                936.0,
                                113.5277419
                            ],
                            [
                                937.0,
                                113.55303759999998
                            ],
                            [
                                938.0,
                                113.57829009999999
                            ],
                            [
                                939.0,
                                113.6034997
                            ],
                            [
                                940.0,
                                113.6286662
                            ],
                            [
                                941.0,
                                113.65379
                            ],
                            [
                                942.0,
                                113.6788711
                            ],
                            [
                                943.0,
                                113.7039095
                            ],
                            [
                                944.0,
                                113.7289055
                            ],
                            [
                                945.0,
                                113.75385909999999
                            ],
                            [
                                946.0,
                                113.7787705
                            ],
                            [
                                947.0,
                                113.80363959999998
                            ],
                            [
                                948.0,
                                113.82846669999999
                            ],
                            [
                                949.0,
                                113.8532519
                            ],
                            [
                                950.0,
                                113.8779952
                            ],
                            [
                                951.0,
                                113.90269669999999
                            ],
                            [
                                952.0,
                                113.9273567
                            ],
                            [
                                953.0,
                                113.95197499999999
                            ],
                            [
                                954.0,
                                113.976552
                            ],
                            [
                                955.0,
                                114.0010877
                            ],
                            [
                                956.0,
                                114.0255821
                            ],
                            [
                                957.0,
                                114.0500354
                            ],
                            [
                                958.0,
                                114.0744477
                            ],
                            [
                                959.0,
                                114.09881909999999
                            ],
                            [
                                960.0,
                                114.12314959999999
                            ],
                            [
                                961.0,
                                114.14743949999999
                            ],
                            [
                                962.0,
                                114.1716888
                            ],
                            [
                                963.0,
                                114.1958975
                            ],
                            [
                                964.0,
                                114.2200659
                            ],
                            [
                                965.0,
                                114.244194
                            ],
                            [
                                966.0,
                                114.2682818
                            ],
                            [
                                967.0,
                                114.29232959999999
                            ],
                            [
                                968.0,
                                114.31633729999999
                            ],
                            [
                                969.0,
                                114.3403052
                            ],
                            [
                                970.0,
                                114.3642332
                            ],
                            [
                                971.0,
                                114.38812159999999
                            ],
                            [
                                972.0,
                                114.4119703
                            ],
                            [
                                973.0,
                                114.43577959999999
                            ],
                            [
                                974.0,
                                114.4595494
                            ],
                            [
                                975.0,
                                114.4832799
                            ],
                            [
                                976.0,
                                114.5069712
                            ],
                            [
                                977.0,
                                114.5306234
                            ],
                            [
                                978.0,
                                114.5542366
                            ],
                            [
                                979.0,
                                114.5778108
                            ],
                            [
                                980.0,
                                114.6013462
                            ],
                            [
                                981.0,
                                114.6248429
                            ],
                            [
                                982.0,
                                114.6483009
                            ],
                            [
                                983.0,
                                114.6717204
                            ],
                            [
                                984.0,
                                114.69510149999999
                            ],
                            [
                                985.0,
                                114.7184442
                            ],
                            [
                                986.0,
                                114.7417486
                            ],
                            [
                                987.0,
                                114.7650149
                            ],
                            [
                                988.0,
                                114.78824309999999
                            ],
                            [
                                989.0,
                                114.81143329999999
                            ],
                            [
                                990.0,
                                114.83458559999998
                            ],
                            [
                                991.0,
                                114.85770009999999
                            ],
                            [
                                992.0,
                                114.8807769
                            ],
                            [
                                993.0,
                                114.90381609999999
                            ],
                            [
                                994.0,
                                114.9268178
                            ],
                            [
                                995.0,
                                114.9497821
                            ],
                            [
                                996.0,
                                114.972709
                            ],
                            [
                                997.0,
                                114.9955987
                            ],
                            [
                                998.0,
                                115.0184512
                            ],
                            [
                                999.0,
                                115.0412667
                            ],
                            [
                                1000.0,
                                115.0640452
                            ],
                            [
                                1001.0,
                                115.0867867
                            ],
                            [
                                1002.0,
                                115.10949149999999
                            ],
                            [
                                1003.0,
                                115.13224559999999
                            ],
                            [
                                1004.0,
                                115.15513449999999
                            ],
                            [
                                1005.0,
                                115.1779871
                            ],
                            [
                                1006.0,
                                115.20080359999999
                            ],
                            [
                                1007.0,
                                115.22358399999999
                            ],
                            [
                                1008.0,
                                115.2463284
                            ],
                            [
                                1009.0,
                                115.2690369
                            ],
                            [
                                1010.0,
                                115.29170959999999
                            ],
                            [
                                1011.0,
                                115.3143466
                            ],
                            [
                                1012.0,
                                115.3369479
                            ],
                            [
                                1013.0,
                                115.35951359999999
                            ],
                            [
                                1014.0,
                                115.3820439
                            ],
                            [
                                1015.0,
                                115.4045387
                            ],
                            [
                                1016.0,
                                115.4269983
                            ],
                            [
                                1017.0,
                                115.44942259999999
                            ],
                            [
                                1018.0,
                                115.4718118
                            ],
                            [
                                1019.0,
                                115.4941659
                            ],
                            [
                                1020.0,
                                115.51648499999999
                            ],
                            [
                                1021.0,
                                115.5387692
                            ],
                            [
                                1022.0,
                                115.56101869999999
                            ],
                            [
                                1023.0,
                                115.58323329999999
                            ],
                            [
                                1024.0,
                                115.6054134
                            ],
                            [
                                1025.0,
                                115.62755879999999
                            ],
                            [
                                1026.0,
                                115.6496698
                            ],
                            [
                                1027.0,
                                115.6717464
                            ],
                            [
                                1028.0,
                                115.69378859999999
                            ],
                            [
                                1029.0,
                                115.71579659999999
                            ],
                            [
                                1030.0,
                                115.7377705
                            ],
                            [
                                1031.0,
                                115.7597102
                            ],
                            [
                                1032.0,
                                115.781616
                            ],
                            [
                                1033.0,
                                115.80348779999998
                            ],
                            [
                                1034.0,
                                115.82532579999999
                            ],
                            [
                                1035.0,
                                115.84712999999999
                            ],
                            [
                                1036.0,
                                115.8689005
                            ],
                            [
                                1037.0,
                                115.8906374
                            ],
                            [
                                1038.0,
                                115.9123408
                            ],
                            [
                                1039.0,
                                115.9340107
                            ],
                            [
                                1040.0,
                                115.9556472
                            ],
                            [
                                1041.0,
                                115.9772505
                            ],
                            [
                                1042.0,
                                115.9988205
                            ],
                            [
                                1043.0,
                                116.0203574
                            ],
                            [
                                1044.0,
                                116.0418612
                            ],
                            [
                                1045.0,
                                116.06333199999999
                            ],
                            [
                                1046.0,
                                116.0847699
                            ],
                            [
                                1047.0,
                                116.106175
                            ],
                            [
                                1048.0,
                                116.12754729999999
                            ],
                            [
                                1049.0,
                                116.1488869
                            ],
                            [
                                1050.0,
                                116.1701939
                            ],
                            [
                                1051.0,
                                116.1914684
                            ],
                            [
                                1052.0,
                                116.2127104
                            ],
                            [
                                1053.0,
                                116.23392
                            ],
                            [
                                1054.0,
                                116.25509729999999
                            ],
                            [
                                1055.0,
                                116.2762424
                            ],
                            [
                                1056.0,
                                116.29735529999999
                            ],
                            [
                                1057.0,
                                116.31843609999999
                            ],
                            [
                                1058.0,
                                116.3394849
                            ],
                            [
                                1059.0,
                                116.3605018
                            ],
                            [
                                1060.0,
                                116.38148679999999
                            ],
                            [
                                1061.0,
                                116.40244
                            ],
                            [
                                1062.0,
                                116.4233614
                            ],
                            [
                                1063.0,
                                116.44425129999999
                            ],
                            [
                                1064.0,
                                116.4651095
                            ],
                            [
                                1065.0,
                                116.4859362
                            ],
                            [
                                1066.0,
                                116.5067315
                            ],
                            [
                                1067.0,
                                116.5274955
                            ],
                            [
                                1068.0,
                                116.54822809999999
                            ],
                            [
                                1069.0,
                                116.5689295
                            ],
                            [
                                1070.0,
                                116.58959979999999
                            ],
                            [
                                1071.0,
                                116.61023899999999
                            ],
                            [
                                1072.0,
                                116.63084709999998
                            ],
                            [
                                1073.0,
                                116.6514244
                            ],
                            [
                                1074.0,
                                116.6719707
                            ],
                            [
                                1075.0,
                                116.6924863
                            ],
                            [
                                1076.0,
                                116.71297109999999
                            ],
                            [
                                1077.0,
                                116.7334253
                            ],
                            [
                                1078.0,
                                116.7538489
                            ],
                            [
                                1079.0,
                                116.774242
                            ],
                            [
                                1080.0,
                                116.79460459999999
                            ],
                            [
                                1081.0,
                                116.8149368
                            ],
                            [
                                1082.0,
                                116.83523869999999
                            ],
                            [
                                1083.0,
                                116.8555104
                            ],
                            [
                                1084.0,
                                116.8757519
                            ],
                            [
                                1085.0,
                                116.8959632
                            ],
                            [
                                1086.0,
                                116.9161445
                            ],
                            [
                                1087.0,
                                116.9362959
                            ],
                            [
                                1088.0,
                                116.9564173
                            ],
                            [
                                1089.0,
                                116.9765089
                            ],
                            [
                                1090.0,
                                116.99657069999999
                            ],
                            [
                                1091.0,
                                117.01660279999999
                            ],
                            [
                                1092.0,
                                117.03660529999999
                            ],
                            [
                                1093.0,
                                117.0565782
                            ],
                            [
                                1094.0,
                                117.07652159999999
                            ],
                            [
                                1095.0,
                                117.0964355
                            ],
                            [
                                1096.0,
                                117.11632
                            ],
                            [
                                1097.0,
                                117.13617529999999
                            ],
                            [
                                1098.0,
                                117.15600129999999
                            ],
                            [
                                1099.0,
                                117.1757981
                            ],
                            [
                                1100.0,
                                117.1955657
                            ],
                            [
                                1101.0,
                                117.2153044
                            ],
                            [
                                1102.0,
                                117.23501399999999
                            ],
                            [
                                1103.0,
                                117.2546947
                            ],
                            [
                                1104.0,
                                117.2743097
                            ],
                            [
                                1105.0,
                                117.29379479999999
                            ],
                            [
                                1106.0,
                                117.31325109999999
                            ],
                            [
                                1107.0,
                                117.3326787
                            ],
                            [
                                1108.0,
                                117.3520775
                            ],
                            [
                                1109.0,
                                117.3714478
                            ],
                            [
                                1110.0,
                                117.3907895
                            ],
                            [
                                1111.0,
                                117.41010259999999
                            ],
                            [
                                1112.0,
                                117.4293874
                            ],
                            [
                                1113.0,
                                117.44864369999999
                            ],
                            [
                                1114.0,
                                117.4678718
                            ],
                            [
                                1115.0,
                                117.4870716
                            ],
                            [
                                1116.0,
                                117.5062432
                            ],
                            [
                                1117.0,
                                117.52538679999999
                            ],
                            [
                                1118.0,
                                117.5445022
                            ],
                            [
                                1119.0,
                                117.56358959999999
                            ],
                            [
                                1120.0,
                                117.58264919999999
                            ],
                            [
                                1121.0,
                                117.6016808
                            ],
                            [
                                1122.0,
                                117.62068459999999
                            ],
                            [
                                1123.0,
                                117.6396607
                            ],
                            [
                                1124.0,
                                117.658609
                            ],
                            [
                                1125.0,
                                117.67752979999999
                            ],
                            [
                                1126.0,
                                117.696423
                            ],
                            [
                                1127.0,
                                117.7152886
                            ],
                            [
                                1128.0,
                                117.7341268
                            ],
                            [
                                1129.0,
                                117.7529376
                            ],
                            [
                                1130.0,
                                117.7717211
                            ],
                            [
                                1131.0,
                                117.79047729999999
                            ],
                            [
                                1132.0,
                                117.8092064
                            ],
                            [
                                1133.0,
                                117.8279082
                            ],
                            [
                                1134.0,
                                117.846583
                            ],
                            [
                                1135.0,
                                117.8652307
                            ],
                            [
                                1136.0,
                                117.8838514
                            ],
                            [
                                1137.0,
                                117.9024453
                            ],
                            [
                                1138.0,
                                117.92101229999999
                            ],
                            [
                                1139.0,
                                117.9395524
                            ],
                            [
                                1140.0,
                                117.9580659
                            ],
                            [
                                1141.0,
                                117.97655259999999
                            ],
                            [
                                1142.0,
                                117.9950127
                            ],
                            [
                                1143.0,
                                118.0134463
                            ],
                            [
                                1144.0,
                                118.0318534
                            ],
                            [
                                1145.0,
                                118.0502339
                            ],
                            [
                                1146.0,
                                118.06858809999999
                            ],
                            [
                                1147.0,
                                118.08691599999999
                            ],
                            [
                                1148.0,
                                118.10521759999999
                            ],
                            [
                                1149.0,
                                118.1234929
                            ],
                            [
                                1150.0,
                                118.14174209999999
                            ],
                            [
                                1151.0,
                                118.1599652
                            ],
                            [
                                1152.0,
                                118.1781622
                            ],
                            [
                                1153.0,
                                118.1963332
                            ],
                            [
                                1154.0,
                                118.2144783
                            ],
                            [
                                1155.0,
                                118.2325975
                            ],
                            [
                                1156.0,
                                118.25069079999999
                            ],
                            [
                                1157.0,
                                118.2687584
                            ],
                            [
                                1158.0,
                                118.2868002
                            ],
                            [
                                1159.0,
                                118.3048164
                            ],
                            [
                                1160.0,
                                118.3228069
                            ],
                            [
                                1161.0,
                                118.340772
                            ],
                            [
                                1162.0,
                                118.3587115
                            ],
                            [
                                1163.0,
                                118.37662549999999
                            ],
                            [
                                1164.0,
                                118.3945142
                            ],
                            [
                                1165.0,
                                118.41237749999999
                            ],
                            [
                                1166.0,
                                118.43021549999999
                            ],
                            [
                                1167.0,
                                118.44802829999999
                            ],
                            [
                                1168.0,
                                118.4658159
                            ],
                            [
                                1169.0,
                                118.4835784
                            ],
                            [
                                1170.0,
                                118.50131579999999
                            ],
                            [
                                1171.0,
                                118.5190282
                            ],
                            [
                                1172.0,
                                118.5367156
                            ],
                            [
                                1173.0,
                                118.5543782
                            ],
                            [
                                1174.0,
                                118.57201579999999
                            ],
                            [
                                1175.0,
                                118.58962869999999
                            ],
                            [
                                1176.0,
                                118.60707
                            ],
                            [
                                1177.0,
                                118.6244817
                            ],
                            [
                                1178.0,
                                118.6418687
                            ],
                            [
                                1179.0,
                                118.65923099999999
                            ],
                            [
                                1180.0,
                                118.6765687
                            ],
                            [
                                1181.0,
                                118.69388179999999
                            ],
                            [
                                1182.0,
                                118.7111704
                            ],
                            [
                                1183.0,
                                118.72843449999999
                            ],
                            [
                                1184.0,
                                118.7456742
                            ],
                            [
                                1185.0,
                                118.7628896
                            ],
                            [
                                1186.0,
                                118.78008059999999
                            ],
                            [
                                1187.0,
                                118.7972475
                            ],
                            [
                                1188.0,
                                118.81438999999999
                            ],
                            [
                                1189.0,
                                118.8315085
                            ],
                            [
                                1190.0,
                                118.8486028
                            ],
                            [
                                1191.0,
                                118.8656731
                            ],
                            [
                                1192.0,
                                118.8827194
                            ],
                            [
                                1193.0,
                                118.89974179999999
                            ],
                            [
                                1194.0,
                                118.91674019999999
                            ],
                            [
                                1195.0,
                                118.93371479999999
                            ],
                            [
                                1196.0,
                                118.9506656
                            ],
                            [
                                1197.0,
                                118.96759259999999
                            ],
                            [
                                1198.0,
                                118.984496
                            ],
                            [
                                1199.0,
                                119.0013757
                            ],
                            [
                                1200.0,
                                119.0182318
                            ],
                            [
                                1201.0,
                                119.03506429999999
                            ],
                            [
                                1202.0,
                                119.0518734
                            ],
                            [
                                1203.0,
                                119.0686589
                            ],
                            [
                                1204.0,
                                119.08542109999999
                            ],
                            [
                                1205.0,
                                119.10216
                            ],
                            [
                                1206.0,
                                119.1188755
                            ],
                            [
                                1207.0,
                                119.13556779999999
                            ],
                            [
                                1208.0,
                                119.1522368
                            ],
                            [
                                1209.0,
                                119.1688827
                            ],
                            [
                                1210.0,
                                119.18550549999999
                            ],
                            [
                                1211.0,
                                119.20210519999999
                            ],
                            [
                                1212.0,
                                119.2186819
                            ],
                            [
                                1213.0,
                                119.2352357
                            ],
                            [
                                1214.0,
                                119.25176649999999
                            ],
                            [
                                1215.0,
                                119.2682744
                            ],
                            [
                                1216.0,
                                119.28475949999999
                            ],
                            [
                                1217.0,
                                119.3012219
                            ],
                            [
                                1218.0,
                                119.3176615
                            ],
                            [
                                1219.0,
                                119.3340784
                            ],
                            [
                                1220.0,
                                119.3504727
                            ],
                            [
                                1221.0,
                                119.3668444
                            ],
                            [
                                1222.0,
                                119.38319349999999
                            ],
                            [
                                1223.0,
                                119.3995202
                            ],
                            [
                                1224.0,
                                119.4158244
                            ],
                            [
                                1225.0,
                                119.43210619999999
                            ],
                            [
                                1226.0,
                                119.44836559999999
                            ],
                            [
                                1227.0,
                                119.4646027
                            ],
                            [
                                1228.0,
                                119.4808176
                            ],
                            [
                                1229.0,
                                119.49701019999999
                            ],
                            [
                                1230.0,
                                119.51318069999999
                            ],
                            [
                                1231.0,
                                119.52932899999999
                            ],
                            [
                                1232.0,
                                119.54545519999999
                            ],
                            [
                                1233.0,
                                119.56155940000001
                            ],
                            [
                                1234.0,
                                119.57764159999999
                            ],
                            [
                                1235.0,
                                119.5937019
                            ],
                            [
                                1236.0,
                                119.6097403
                            ],
                            [
                                1237.0,
                                119.6257567
                            ],
                            [
                                1238.0,
                                119.6417514
                            ],
                            [
                                1239.0,
                                119.6577243
                            ],
                            [
                                1240.0,
                                119.6736755
                            ],
                            [
                                1241.0,
                                119.689605
                            ],
                            [
                                1242.0,
                                119.7055129
                            ],
                            [
                                1243.0,
                                119.72139909999999
                            ],
                            [
                                1244.0,
                                119.7372638
                            ],
                            [
                                1245.0,
                                119.753107
                            ],
                            [
                                1246.0,
                                119.7689288
                            ],
                            [
                                1247.0,
                                119.78472909999999
                            ],
                            [
                                1248.0,
                                119.80050809999999
                            ],
                            [
                                1249.0,
                                119.8162657
                            ],
                            [
                                1250.0,
                                119.83200199999999
                            ],
                            [
                                1251.0,
                                119.84771709999998
                            ],
                            [
                                1252.0,
                                119.863411
                            ],
                            [
                                1253.0,
                                119.8790837
                            ],
                            [
                                1254.0,
                                119.8947353
                            ],
                            [
                                1255.0,
                                119.9103658
                            ],
                            [
                                1256.0,
                                119.92597529999999
                            ],
                            [
                                1257.0,
                                119.9415638
                            ],
                            [
                                1258.0,
                                119.95713129999999
                            ],
                            [
                                1259.0,
                                119.97267799999999
                            ],
                            [
                                1260.0,
                                119.9882038
                            ],
                            [
                                1261.0,
                                120.0037087
                            ],
                            [
                                1262.0,
                                120.01919290000001
                            ],
                            [
                                1263.0,
                                120.0346563
                            ],
                            [
                                1264.0,
                                120.05009909999998
                            ],
                            [
                                1265.0,
                                120.06552119999999
                            ],
                            [
                                1266.0,
                                120.0809227
                            ],
                            [
                                1267.0,
                                120.09630359999998
                            ],
                            [
                                1268.0,
                                120.1116639
                            ],
                            [
                                1269.0,
                                120.1270038
                            ],
                            [
                                1270.0,
                                120.14232329999999
                            ],
                            [
                                1271.0,
                                120.15762229999999
                            ],
                            [
                                1272.0,
                                120.1729009
                            ],
                            [
                                1273.0,
                                120.1881593
                            ],
                            [
                                1274.0,
                                120.20339729999999
                            ],
                            [
                                1275.0,
                                120.2186151
                            ],
                            [
                                1276.0,
                                120.2338127
                            ],
                            [
                                1277.0,
                                120.24899009999999
                            ],
                            [
                                1278.0,
                                120.2641474
                            ],
                            [
                                1279.0,
                                120.27928459999998
                            ],
                            [
                                1280.0,
                                120.29440179999999
                            ],
                            [
                                1281.0,
                                120.30949899999999
                            ],
                            [
                                1282.0,
                                120.3245762
                            ],
                            [
                                1283.0,
                                120.3396334
                            ],
                            [
                                1284.0,
                                120.3546708
                            ],
                            [
                                1285.0,
                                120.36968829999999
                            ],
                            [
                                1286.0,
                                120.38468609999998
                            ],
                            [
                                1287.0,
                                120.399664
                            ],
                            [
                                1288.0,
                                120.4146222
                            ],
                            [
                                1289.0,
                                120.42956079999999
                            ],
                            [
                                1290.0,
                                120.4444797
                            ],
                            [
                                1291.0,
                                120.4593789
                            ],
                            [
                                1292.0,
                                120.47425859999998
                            ],
                            [
                                1293.0,
                                120.48911879999999
                            ],
                            [
                                1294.0,
                                120.5039594
                            ],
                            [
                                1295.0,
                                120.51878059999999
                            ],
                            [
                                1296.0,
                                120.5335824
                            ],
                            [
                                1297.0,
                                120.54836479999999
                            ],
                            [
                                1298.0,
                                120.56312779999999
                            ],
                            [
                                1299.0,
                                120.5778716
                            ],
                            [
                                1300.0,
                                120.592596
                            ],
                            [
                                1301.0,
                                120.60730129999999
                            ],
                            [
                                1302.0,
                                120.62198729999999
                            ],
                            [
                                1303.0,
                                120.6366542
                            ],
                            [
                                1304.0,
                                120.6513019
                            ],
                            [
                                1305.0,
                                120.66593059999998
                            ],
                            [
                                1306.0,
                                120.68054029999999
                            ],
                            [
                                1307.0,
                                120.6951309
                            ],
                            [
                                1308.0,
                                120.70970249999999
                            ],
                            [
                                1309.0,
                                120.7242553
                            ],
                            [
                                1310.0,
                                120.73878909999999
                            ],
                            [
                                1311.0,
                                120.7533041
                            ],
                            [
                                1312.0,
                                120.7678002
                            ],
                            [
                                1313.0,
                                120.78227749999999
                            ],
                            [
                                1314.0,
                                120.79673609999999
                            ],
                            [
                                1315.0,
                                120.81117599999999
                            ],
                            [
                                1316.0,
                                120.8255972
                            ],
                            [
                                1317.0,
                                120.83999979999999
                            ],
                            [
                                1318.0,
                                120.8543838
                            ],
                            [
                                1319.0,
                                120.8687492
                            ],
                            [
                                1320.0,
                                120.883096
                            ],
                            [
                                1321.0,
                                120.8974244
                            ],
                            [
                                1322.0,
                                120.91173429999999
                            ],
                            [
                                1323.0,
                                120.92602579999999
                            ],
                            [
                                1324.0,
                                120.9402989
                            ],
                            [
                                1325.0,
                                120.95455359999998
                            ],
                            [
                                1326.0,
                                120.96879
                            ],
                            [
                                1327.0,
                                120.98300809999999
                            ],
                            [
                                1328.0,
                                120.997208
                            ],
                            [
                                1329.0,
                                121.01138959999999
                            ],
                            [
                                1330.0,
                                121.02555309999998
                            ],
                            [
                                1331.0,
                                121.0396985
                            ],
                            [
                                1332.0,
                                121.0538257
                            ],
                            [
                                1333.0,
                                121.06793479999999
                            ],
                            [
                                1334.0,
                                121.0820259
                            ],
                            [
                                1335.0,
                                121.09609909999999
                            ],
                            [
                                1336.0,
                                121.1101542
                            ],
                            [
                                1337.0,
                                121.1241914
                            ],
                            [
                                1338.0,
                                121.1382107
                            ],
                            [
                                1339.0,
                                121.15221209999999
                            ],
                            [
                                1340.0,
                                121.1661957
                            ],
                            [
                                1341.0,
                                121.1801615
                            ],
                            [
                                1342.0,
                                121.1941095
                            ],
                            [
                                1343.0,
                                121.2080398
                            ],
                            [
                                1344.0,
                                121.2219524
                            ],
                            [
                                1345.0,
                                121.23584729999999
                            ],
                            [
                                1346.0,
                                121.2497246
                            ],
                            [
                                1347.0,
                                121.26358429999999
                            ],
                            [
                                1348.0,
                                121.2774264
                            ],
                            [
                                1349.0,
                                121.29125099999999
                            ],
                            [
                                1350.0,
                                121.30505819999999
                            ],
                            [
                                1351.0,
                                121.31884779999999
                            ],
                            [
                                1352.0,
                                121.33261999999999
                            ],
                            [
                                1353.0,
                                121.34637479999999
                            ],
                            [
                                1354.0,
                                121.3601123
                            ],
                            [
                                1355.0,
                                121.3738324
                            ],
                            [
                                1356.0,
                                121.3875352
                            ],
                            [
                                1357.0,
                                121.4012207
                            ],
                            [
                                1358.0,
                                121.41488899999999
                            ],
                            [
                                1359.0,
                                121.42854009999999
                            ],
                            [
                                1360.0,
                                121.44217409999999
                            ],
                            [
                                1361.0,
                                121.4557909
                            ],
                            [
                                1362.0,
                                121.46939059999998
                            ],
                            [
                                1363.0,
                                121.4829732
                            ],
                            [
                                1364.0,
                                121.4965388
                            ],
                            [
                                1365.0,
                                121.5100874
                            ],
                            [
                                1366.0,
                                121.523619
                            ],
                            [
                                1367.0,
                                121.53713359999999
                            ],
                            [
                                1368.0,
                                121.5506314
                            ],
                            [
                                1369.0,
                                121.5641122
                            ],
                            [
                                1370.0,
                                121.5775762
                            ],
                            [
                                1371.0,
                                121.5910234
                            ],
                            [
                                1372.0,
                                121.60445379999999
                            ],
                            [
                                1373.0,
                                121.61786749999999
                            ],
                            [
                                1374.0,
                                121.6312644
                            ],
                            [
                                1375.0,
                                121.64464459999999
                            ],
                            [
                                1376.0,
                                121.6580082
                            ],
                            [
                                1377.0,
                                121.6713552
                            ],
                            [
                                1378.0,
                                121.6846855
                            ],
                            [
                                1379.0,
                                121.69799929999999
                            ],
                            [
                                1380.0,
                                121.71129649999999
                            ],
                            [
                                1381.0,
                                121.7245772
                            ],
                            [
                                1382.0,
                                121.73784149999999
                            ],
                            [
                                1383.0,
                                121.75108929999999
                            ],
                            [
                                1384.0,
                                121.7643207
                            ],
                            [
                                1385.0,
                                121.7775357
                            ],
                            [
                                1386.0,
                                121.7907344
                            ],
                            [
                                1387.0,
                                121.8039167
                            ],
                            [
                                1388.0,
                                121.8170827
                            ],
                            [
                                1389.0,
                                121.8302325
                            ],
                            [
                                1390.0,
                                121.84336609999998
                            ],
                            [
                                1391.0,
                                121.8564834
                            ],
                            [
                                1392.0,
                                121.86958459999998
                            ],
                            [
                                1393.0,
                                121.88266959999999
                            ],
                            [
                                1394.0,
                                121.8957385
                            ],
                            [
                                1395.0,
                                121.90879129999999
                            ],
                            [
                                1396.0,
                                121.92182809999998
                            ],
                            [
                                1397.0,
                                121.9348488
                            ],
                            [
                                1398.0,
                                121.94785359999999
                            ],
                            [
                                1399.0,
                                121.9608424
                            ],
                            [
                                1400.0,
                                121.9738152
                            ],
                            [
                                1401.0,
                                121.9867722
                            ],
                            [
                                1402.0,
                                121.9997132
                            ],
                            [
                                1403.0,
                                122.0126385
                            ],
                            [
                                1404.0,
                                122.0255479
                            ],
                            [
                                1405.0,
                                122.03844149999999
                            ],
                            [
                                1406.0,
                                122.05131929999999
                            ],
                            [
                                1407.0,
                                122.0641814
                            ],
                            [
                                1408.0,
                                122.0770279
                            ],
                            [
                                1409.0,
                                122.08985859999999
                            ],
                            [
                                1410.0,
                                122.1026737
                            ],
                            [
                                1411.0,
                                122.1154732
                            ],
                            [
                                1412.0,
                                122.12825699999999
                            ],
                            [
                                1413.0,
                                122.1410254
                            ],
                            [
                                1414.0,
                                122.15377819999999
                            ],
                            [
                                1415.0,
                                122.1665154
                            ],
                            [
                                1416.0,
                                122.1792373
                            ],
                            [
                                1417.0,
                                122.19194359999999
                            ],
                            [
                                1418.0,
                                122.20463459999999
                            ],
                            [
                                1419.0,
                                122.21731009999999
                            ],
                            [
                                1420.0,
                                122.22997029999999
                            ],
                            [
                                1421.0,
                                122.2426152
                            ],
                            [
                                1422.0,
                                122.25524469999999
                            ],
                            [
                                1423.0,
                                122.267859
                            ],
                            [
                                1424.0,
                                122.280458
                            ],
                            [
                                1425.0,
                                122.2930418
                            ],
                            [
                                1426.0,
                                122.3056104
                            ],
                            [
                                1427.0,
                                122.3181638
                            ],
                            [
                                1428.0,
                                122.33070209999998
                            ],
                            [
                                1429.0,
                                122.34322529999999
                            ],
                            [
                                1430.0,
                                122.3557334
                            ],
                            [
                                1431.0,
                                122.3682264
                            ],
                            [
                                1432.0,
                                122.3807044
                            ],
                            [
                                1433.0,
                                122.39316729999999
                            ],
                            [
                                1434.0,
                                122.4056154
                            ],
                            [
                                1435.0,
                                122.4180484
                            ],
                            [
                                1436.0,
                                122.4304665
                            ],
                            [
                                1437.0,
                                122.4428698
                            ],
                            [
                                1438.0,
                                122.4552581
                            ],
                            [
                                1439.0,
                                122.46763159999999
                            ],
                            [
                                1440.0,
                                122.4799903
                            ],
                            [
                                1441.0,
                                122.4923342
                            ],
                            [
                                1442.0,
                                122.5046634
                            ],
                            [
                                1443.0,
                                122.51697779999999
                            ],
                            [
                                1444.0,
                                122.52927749999999
                            ],
                            [
                                1445.0,
                                122.5415625
                            ],
                            [
                                1446.0,
                                122.5538328
                            ],
                            [
                                1447.0,
                                122.56608859999999
                            ],
                            [
                                1448.0,
                                122.5783297
                            ],
                            [
                                1449.0,
                                122.5905562
                            ],
                            [
                                1450.0,
                                122.6027682
                            ],
                            [
                                1451.0,
                                122.61496559999999
                            ],
                            [
                                1452.0,
                                122.62714859999998
                            ],
                            [
                                1453.0,
                                122.63931699999999
                            ],
                            [
                                1454.0,
                                122.651471
                            ],
                            [
                                1455.0,
                                122.66361059999998
                            ],
                            [
                                1456.0,
                                122.6757358
                            ],
                            [
                                1457.0,
                                122.68784659999999
                            ],
                            [
                                1458.0,
                                122.69994309999998
                            ],
                            [
                                1459.0,
                                122.7120252
                            ],
                            [
                                1460.0,
                                122.72409309999999
                            ],
                            [
                                1461.0,
                                122.73614669999999
                            ],
                            [
                                1462.0,
                                122.74818599999999
                            ],
                            [
                                1463.0,
                                122.76021109999999
                            ],
                            [
                                1464.0,
                                122.772222
                            ],
                            [
                                1465.0,
                                122.7842187
                            ],
                            [
                                1466.0,
                                122.79620129999999
                            ],
                            [
                                1467.0,
                                122.80816979999999
                            ],
                            [
                                1468.0,
                                122.8201242
                            ],
                            [
                                1469.0,
                                122.8320645
                            ],
                            [
                                1470.0,
                                122.84399069999999
                            ],
                            [
                                1471.0,
                                122.855903
                            ],
                            [
                                1472.0,
                                122.8678012
                            ],
                            [
                                1473.0,
                                122.8796855
                            ],
                            [
                                1474.0,
                                122.89155579999999
                            ],
                            [
                                1475.0,
                                122.90341219999999
                            ],
                            [
                                1476.0,
                                122.91525469999999
                            ],
                            [
                                1477.0,
                                122.92708329999999
                            ],
                            [
                                1478.0,
                                122.93889809999999
                            ],
                            [
                                1479.0,
                                122.950699
                            ],
                            [
                                1480.0,
                                122.96248609999999
                            ],
                            [
                                1481.0,
                                122.97425949999999
                            ],
                            [
                                1482.0,
                                122.9860191
                            ],
                            [
                                1483.0,
                                122.997765
                            ],
                            [
                                1484.0,
                                123.0094972
                            ],
                            [
                                1485.0,
                                123.0212157
                            ],
                            [
                                1486.0,
                                123.03292049999999
                            ],
                            [
                                1487.0,
                                123.0446117
                            ],
                            [
                                1488.0,
                                123.05628929999999
                            ],
                            [
                                1489.0,
                                123.06795329999999
                            ],
                            [
                                1490.0,
                                123.07960379999999
                            ],
                            [
                                1491.0,
                                123.0912407
                            ],
                            [
                                1492.0,
                                123.10286409999999
                            ],
                            [
                                1493.0,
                                123.114474
                            ],
                            [
                                1494.0,
                                123.1260704
                            ],
                            [
                                1495.0,
                                123.1376534
                            ],
                            [
                                1496.0,
                                123.14922299999999
                            ],
                            [
                                1497.0,
                                123.1607792
                            ],
                            [
                                1498.0,
                                123.172322
                            ],
                            [
                                1499.0,
                                123.1838514
                            ],
                            [
                                1500.0,
                                123.19536749999999
                            ],
                            [
                                1501.0,
                                123.20687029999999
                            ],
                            [
                                1502.0,
                                123.2183599
                            ],
                            [
                                1503.0,
                                123.22983609999999
                            ],
                            [
                                1504.0,
                                123.2412992
                            ],
                            [
                                1505.0,
                                123.252749
                            ],
                            [
                                1506.0,
                                123.26418559999999
                            ],
                            [
                                1507.0,
                                123.27560909999998
                            ],
                            [
                                1508.0,
                                123.2870194
                            ],
                            [
                                1509.0,
                                123.29841659999998
                            ],
                            [
                                1510.0,
                                123.3098007
                            ],
                            [
                                1511.0,
                                123.3211717
                            ],
                            [
                                1512.0,
                                123.3325297
                            ],
                            [
                                1513.0,
                                123.3438747
                            ],
                            [
                                1514.0,
                                123.35520659999999
                            ],
                            [
                                1515.0,
                                123.3665255
                            ],
                            [
                                1516.0,
                                123.3778315
                            ],
                            [
                                1517.0,
                                123.3891245
                            ],
                            [
                                1518.0,
                                123.40040459999999
                            ],
                            [
                                1519.0,
                                123.4116719
                            ],
                            [
                                1520.0,
                                123.42292619999999
                            ],
                            [
                                1521.0,
                                123.4341677
                            ],
                            [
                                1522.0,
                                123.44539629999998
                            ],
                            [
                                1523.0,
                                123.4566122
                            ],
                            [
                                1524.0,
                                123.4678152
                            ],
                            [
                                1525.0,
                                123.4790055
                            ],
                            [
                                1526.0,
                                123.49018309999998
                            ],
                            [
                                1527.0,
                                123.5013479
                            ],
                            [
                                1528.0,
                                123.51249999999999
                            ],
                            [
                                1529.0,
                                123.5236394
                            ],
                            [
                                1530.0,
                                123.53476619999999
                            ],
                            [
                                1531.0,
                                123.5458804
                            ],
                            [
                                1532.0,
                                123.5569819
                            ],
                            [
                                1533.0,
                                123.56807079999999
                            ],
                            [
                                1534.0,
                                123.5791472
                            ],
                            [
                                1535.0,
                                123.590211
                            ],
                            [
                                1536.0,
                                123.60126229999999
                            ],
                            [
                                1537.0,
                                123.61230109999998
                            ],
                            [
                                1538.0,
                                123.6233274
                            ],
                            [
                                1539.0,
                                123.6343412
                            ],
                            [
                                1540.0,
                                123.64534259999999
                            ],
                            [
                                1541.0,
                                123.65633159999999
                            ],
                            [
                                1542.0,
                                123.66730809999999
                            ],
                            [
                                1543.0,
                                123.67827229999999
                            ],
                            [
                                1544.0,
                                123.68922409999999
                            ],
                            [
                                1545.0,
                                123.70016359999998
                            ],
                            [
                                1546.0,
                                123.7110907
                            ],
                            [
                                1547.0,
                                123.72200559999999
                            ],
                            [
                                1548.0,
                                123.7329082
                            ],
                            [
                                1549.0,
                                123.7437985
                            ],
                            [
                                1550.0,
                                123.75467659999998
                            ],
                            [
                                1551.0,
                                123.7655425
                            ],
                            [
                                1552.0,
                                123.7763962
                            ],
                            [
                                1553.0,
                                123.78723769999999
                            ],
                            [
                                1554.0,
                                123.79806699999999
                            ],
                            [
                                1555.0,
                                123.80888429999999
                            ],
                            [
                                1556.0,
                                123.8196894
                            ],
                            [
                                1557.0,
                                123.8304824
                            ],
                            [
                                1558.0,
                                123.8412633
                            ],
                            [
                                1559.0,
                                123.8520322
                            ],
                            [
                                1560.0,
                                123.86278909999999
                            ],
                            [
                                1561.0,
                                123.8735339
                            ],
                            [
                                1562.0,
                                123.88426679999999
                            ],
                            [
                                1563.0,
                                123.8949877
                            ],
                            [
                                1564.0,
                                123.90569659999998
                            ],
                            [
                                1565.0,
                                123.91639359999999
                            ],
                            [
                                1566.0,
                                123.9270787
                            ],
                            [
                                1567.0,
                                123.9377519
                            ],
                            [
                                1568.0,
                                123.94841329999998
                            ],
                            [
                                1569.0,
                                123.9590628
                            ],
                            [
                                1570.0,
                                123.9697004
                            ],
                            [
                                1571.0,
                                123.9803262
                            ],
                            [
                                1572.0,
                                123.99094029999999
                            ],
                            [
                                1573.0,
                                124.0015426
                            ],
                            [
                                1574.0,
                                124.01213309999999
                            ],
                            [
                                1575.0,
                                124.0227119
                            ],
                            [
                                1576.0,
                                124.0332789
                            ],
                            [
                                1577.0,
                                124.04383429999999
                            ],
                            [
                                1578.0,
                                124.054378
                            ],
                            [
                                1579.0,
                                124.06491
                            ],
                            [
                                1580.0,
                                124.0754305
                            ],
                            [
                                1581.0,
                                124.0859392
                            ],
                            [
                                1582.0,
                                124.0964364
                            ],
                            [
                                1583.0,
                                124.106922
                            ],
                            [
                                1584.0,
                                124.1173961
                            ],
                            [
                                1585.0,
                                124.12785859999998
                            ],
                            [
                                1586.0,
                                124.13830959999999
                            ],
                            [
                                1587.0,
                                124.14874909999999
                            ],
                            [
                                1588.0,
                                124.1591771
                            ],
                            [
                                1589.0,
                                124.16959359999998
                            ],
                            [
                                1590.0,
                                124.1799987
                            ],
                            [
                                1591.0,
                                124.1903924
                            ],
                            [
                                1592.0,
                                124.20077459999999
                            ],
                            [
                                1593.0,
                                124.2111455
                            ],
                            [
                                1594.0,
                                124.221505
                            ],
                            [
                                1595.0,
                                124.2318531
                            ],
                            [
                                1596.0,
                                124.24219
                            ],
                            [
                                1597.0,
                                124.25251540000001
                            ],
                            [
                                1598.0,
                                124.26282959999999
                            ],
                            [
                                1599.0,
                                124.27313259999998
                            ],
                            [
                                1600.0,
                                124.2834242
                            ],
                            [
                                1601.0,
                                124.29370469999999
                            ],
                            [
                                1602.0,
                                124.3039739
                            ],
                            [
                                1603.0,
                                124.3142319
                            ],
                            [
                                1604.0,
                                124.3244787
                            ],
                            [
                                1605.0,
                                124.33471429999999
                            ],
                            [
                                1606.0,
                                124.3449388
                            ],
                            [
                                1607.0,
                                124.35515219999999
                            ],
                            [
                                1608.0,
                                124.3653544
                            ],
                            [
                                1609.0,
                                124.3755456
                            ],
                            [
                                1610.0,
                                124.38572559999999
                            ],
                            [
                                1611.0,
                                124.3958947
                            ],
                            [
                                1612.0,
                                124.4060526
                            ],
                            [
                                1613.0,
                                124.41619959999998
                            ],
                            [
                                1614.0,
                                124.42633559999999
                            ],
                            [
                                1615.0,
                                124.4364605
                            ],
                            [
                                1616.0,
                                124.4465745
                            ],
                            [
                                1617.0,
                                124.45667759999999
                            ],
                            [
                                1618.0,
                                124.4667697
                            ],
                            [
                                1619.0,
                                124.4768509
                            ],
                            [
                                1620.0,
                                124.4869212
                            ],
                            [
                                1621.0,
                                124.49698059999999
                            ],
                            [
                                1622.0,
                                124.50702919999999
                            ],
                            [
                                1623.0,
                                124.5170669
                            ],
                            [
                                1624.0,
                                124.52709379999999
                            ],
                            [
                                1625.0,
                                124.5371098
                            ],
                            [
                                1626.0,
                                124.54711509999998
                            ],
                            [
                                1627.0,
                                124.55710959999999
                            ],
                            [
                                1628.0,
                                124.5670934
                            ],
                            [
                                1629.0,
                                124.5770664
                            ],
                            [
                                1630.0,
                                124.58702869999999
                            ],
                            [
                                1631.0,
                                124.5969803
                            ],
                            [
                                1632.0,
                                124.6069212
                            ],
                            [
                                1633.0,
                                124.6168514
                            ],
                            [
                                1634.0,
                                124.62677099999999
                            ],
                            [
                                1635.0,
                                124.6366799
                            ],
                            [
                                1636.0,
                                124.6465782
                            ],
                            [
                                1637.0,
                                124.6564659
                            ],
                            [
                                1638.0,
                                124.66634309999999
                            ],
                            [
                                1639.0,
                                124.67620959999999
                            ],
                            [
                                1640.0,
                                124.68606559999999
                            ],
                            [
                                1641.0,
                                124.69591109999999
                            ],
                            [
                                1642.0,
                                124.70574599999999
                            ],
                            [
                                1643.0,
                                124.7155705
                            ],
                            [
                                1644.0,
                                124.72538449999999
                            ],
                            [
                                1645.0,
                                124.735188
                            ],
                            [
                                1646.0,
                                124.744981
                            ],
                            [
                                1647.0,
                                124.75476359999999
                            ],
                            [
                                1648.0,
                                124.76453579999999
                            ],
                            [
                                1649.0,
                                124.77429759999998
                            ],
                            [
                                1650.0,
                                124.78404909999999
                            ],
                            [
                                1651.0,
                                124.7937901
                            ],
                            [
                                1652.0,
                                124.80352079999999
                            ],
                            [
                                1653.0,
                                124.8132412
                            ],
                            [
                                1654.0,
                                124.82295119999999
                            ],
                            [
                                1655.0,
                                124.8326509
                            ],
                            [
                                1656.0,
                                124.8423404
                            ],
                            [
                                1657.0,
                                124.85201959999999
                            ],
                            [
                                1658.0,
                                124.8616885
                            ],
                            [
                                1659.0,
                                124.8713472
                            ],
                            [
                                1660.0,
                                124.8809957
                            ],
                            [
                                1661.0,
                                124.89063399999999
                            ],
                            [
                                1662.0,
                                124.90026209999999
                            ],
                            [
                                1663.0,
                                124.90988
                            ],
                            [
                                1664.0,
                                124.91948779999998
                            ],
                            [
                                1665.0,
                                124.9290854
                            ],
                            [
                                1666.0,
                                124.9386729
                            ],
                            [
                                1667.0,
                                124.9482503
                            ],
                            [
                                1668.0,
                                124.95781759999998
                            ],
                            [
                                1669.0,
                                124.96737479999999
                            ],
                            [
                                1670.0,
                                124.97692199999999
                            ],
                            [
                                1671.0,
                                124.98645909999999
                            ],
                            [
                                1672.0,
                                124.9959862
                            ],
                            [
                                1673.0,
                                125.00550329999999
                            ],
                            [
                                1674.0,
                                125.0150104
                            ],
                            [
                                1675.0,
                                125.0245075
                            ],
                            [
                                1676.0,
                                125.0339947
                            ],
                            [
                                1677.0,
                                125.0434719
                            ],
                            [
                                1678.0,
                                125.05293909999999
                            ],
                            [
                                1679.0,
                                125.06239649999999
                            ],
                            [
                                1680.0,
                                125.0718439
                            ],
                            [
                                1681.0,
                                125.08128149999999
                            ],
                            [
                                1682.0,
                                125.09070919999999
                            ],
                            [
                                1683.0,
                                125.100127
                            ],
                            [
                                1684.0,
                                125.109535
                            ],
                            [
                                1685.0,
                                125.11893309999999
                            ],
                            [
                                1686.0,
                                125.1283215
                            ],
                            [
                                1687.0,
                                125.13770009999999
                            ],
                            [
                                1688.0,
                                125.1470689
                            ],
                            [
                                1689.0,
                                125.1564279
                            ],
                            [
                                1690.0,
                                125.1657772
                            ],
                            [
                                1691.0,
                                125.1751167
                            ],
                            [
                                1692.0,
                                125.18444649999999
                            ],
                            [
                                1693.0,
                                125.19376659999999
                            ],
                            [
                                1694.0,
                                125.20307709999999
                            ],
                            [
                                1695.0,
                                125.21237779999998
                            ],
                            [
                                1696.0,
                                125.22166899999999
                            ],
                            [
                                1697.0,
                                125.2309504
                            ],
                            [
                                1698.0,
                                125.24022229999999
                            ],
                            [
                                1699.0,
                                125.2494845
                            ],
                            [
                                1700.0,
                                125.25873709999999
                            ],
                            [
                                1701.0,
                                125.2679802
                            ],
                            [
                                1702.0,
                                125.27721359999998
                            ],
                            [
                                1703.0,
                                125.28643759999999
                            ],
                            [
                                1704.0,
                                125.29565199999999
                            ],
                            [
                                1705.0,
                                125.3048568
                            ],
                            [
                                1706.0,
                                125.31405219999999
                            ],
                            [
                                1707.0,
                                125.32323799999999
                            ],
                            [
                                1708.0,
                                125.3324144
                            ],
                            [
                                1709.0,
                                125.34158129999999
                            ],
                            [
                                1710.0,
                                125.35073879999999
                            ],
                            [
                                1711.0,
                                125.3598869
                            ],
                            [
                                1712.0,
                                125.36902549999999
                            ],
                            [
                                1713.0,
                                125.3781547
                            ],
                            [
                                1714.0,
                                125.38727449999999
                            ],
                            [
                                1715.0,
                                125.396385
                            ],
                            [
                                1716.0,
                                125.405486
                            ],
                            [
                                1717.0,
                                125.41457779999999
                            ],
                            [
                                1718.0,
                                125.4236602
                            ],
                            [
                                1719.0,
                                125.4327333
                            ],
                            [
                                1720.0,
                                125.441797
                            ],
                            [
                                1721.0,
                                125.4508515
                            ],
                            [
                                1722.0,
                                125.4598967
                            ],
                            [
                                1723.0,
                                125.4689327
                            ],
                            [
                                1724.0,
                                125.4779594
                            ],
                            [
                                1725.0,
                                125.4869769
                            ],
                            [
                                1726.0,
                                125.49598509999998
                            ],
                            [
                                1727.0,
                                125.5049842
                            ],
                            [
                                1728.0,
                                125.51397399999999
                            ],
                            [
                                1729.0,
                                125.5229547
                            ],
                            [
                                1730.0,
                                125.5319262
                            ],
                            [
                                1731.0,
                                125.54088859999999
                            ],
                            [
                                1732.0,
                                125.5498418
                            ],
                            [
                                1733.0,
                                125.5587859
                            ],
                            [
                                1734.0,
                                125.5677209
                            ],
                            [
                                1735.0,
                                125.57664679999999
                            ],
                            [
                                1736.0,
                                125.5855637
                            ],
                            [
                                1737.0,
                                125.5944714
                            ],
                            [
                                1738.0,
                                125.60337009999999
                            ],
                            [
                                1739.0,
                                125.61225979999999
                            ],
                            [
                                1740.0,
                                125.6211405
                            ],
                            [
                                1741.0,
                                125.63001209999999
                            ],
                            [
                                1742.0,
                                125.6388748
                            ],
                            [
                                1743.0,
                                125.6477284
                            ],
                            [
                                1744.0,
                                125.65657309999999
                            ],
                            [
                                1745.0,
                                125.6654089
                            ],
                            [
                                1746.0,
                                125.6742357
                            ],
                            [
                                1747.0,
                                125.6830535
                            ],
                            [
                                1748.0,
                                125.6918625
                            ],
                            [
                                1749.0,
                                125.70066249999999
                            ],
                            [
                                1750.0,
                                125.7094537
                            ],
                            [
                                1751.0,
                                125.71823599999999
                            ],
                            [
                                1752.0,
                                125.7270094
                            ],
                            [
                                1753.0,
                                125.73577399999999
                            ],
                            [
                                1754.0,
                                125.7445297
                            ],
                            [
                                1755.0,
                                125.7532767
                            ],
                            [
                                1756.0,
                                125.76201479999999
                            ],
                            [
                                1757.0,
                                125.77074409999999
                            ],
                            [
                                1758.0,
                                125.77946469999999
                            ],
                            [
                                1759.0,
                                125.7881764
                            ],
                            [
                                1760.0,
                                125.79687949999999
                            ],
                            [
                                1761.0,
                                125.80557379999999
                            ],
                            [
                                1762.0,
                                125.81425929999999
                            ],
                            [
                                1763.0,
                                125.8229362
                            ],
                            [
                                1764.0,
                                125.8316043
                            ],
                            [
                                1765.0,
                                125.8402637
                            ],
                            [
                                1766.0,
                                125.84891449999999
                            ],
                            [
                                1767.0,
                                125.8575566
                            ],
                            [
                                1768.0,
                                125.86619009999998
                            ],
                            [
                                1769.0,
                                125.8748149
                            ],
                            [
                                1770.0,
                                125.88343109999998
                            ],
                            [
                                1771.0,
                                125.8920387
                            ],
                            [
                                1772.0,
                                125.9006377
                            ],
                            [
                                1773.0,
                                125.90922809999999
                            ],
                            [
                                1774.0,
                                125.91780999999999
                            ],
                            [
                                1775.0,
                                125.9263832
                            ],
                            [
                                1776.0,
                                125.93494799999999
                            ],
                            [
                                1777.0,
                                125.94350419999999
                            ],
                            [
                                1778.0,
                                125.95205179999999
                            ],
                            [
                                1779.0,
                                125.960591
                            ],
                            [
                                1780.0,
                                125.9691217
                            ],
                            [
                                1781.0,
                                125.9776439
                            ],
                            [
                                1782.0,
                                125.98615759999998
                            ],
                            [
                                1783.0,
                                125.9946629
                            ],
                            [
                                1784.0,
                                126.0031597
                            ],
                            [
                                1785.0,
                                126.01164809999999
                            ],
                            [
                                1786.0,
                                126.020128
                            ],
                            [
                                1787.0,
                                126.02859959999999
                            ],
                            [
                                1788.0,
                                126.03706279999999
                            ],
                            [
                                1789.0,
                                126.04551749999999
                            ],
                            [
                                1790.0,
                                126.053964
                            ],
                            [
                                1791.0,
                                126.06240199999999
                            ],
                            [
                                1792.0,
                                126.0708317
                            ],
                            [
                                1793.0,
                                126.07925309999999
                            ],
                            [
                                1794.0,
                                126.0876662
                            ],
                            [
                                1795.0,
                                126.0960709
                            ],
                            [
                                1796.0,
                                126.1044674
                            ],
                            [
                                1797.0,
                                126.1128555
                            ]
                        ]
                    },
                    {
                        "name": "A549PROseq-2.c_curve",
                        "data": [
                            [
                                0.0,
                                0.0
                            ],
                            [
                                1.0,
                                0.8129649999999999
                            ],
                            [
                                2.0,
                                1.54786
                            ],
                            [
                                3.0,
                                2.25076
                            ],
                            [
                                4.0,
                                2.93104
                            ],
                            [
                                5.0,
                                3.5932299999999997
                            ],
                            [
                                6.0,
                                4.24007
                            ],
                            [
                                7.0,
                                4.87348
                            ],
                            [
                                8.0,
                                5.49487
                            ],
                            [
                                9.0,
                                6.10535
                            ],
                            [
                                10.0,
                                6.70578
                            ],
                            [
                                11.0,
                                7.2969
                            ],
                            [
                                12.0,
                                7.87934
                            ],
                            [
                                13.0,
                                8.45359
                            ],
                            [
                                14.0,
                                9.02017
                            ],
                            [
                                15.0,
                                9.57943
                            ],
                            [
                                16.0,
                                10.1317
                            ],
                            [
                                17.0,
                                10.677399999999999
                            ],
                            [
                                18.0,
                                11.2167
                            ],
                            [
                                19.0,
                                11.75
                            ],
                            [
                                20.0,
                                12.2774
                            ],
                            [
                                21.0,
                                12.799199999999999
                            ],
                            [
                                22.0,
                                13.3155
                            ],
                            [
                                23.0,
                                13.8266
                            ],
                            [
                                24.0,
                                14.332699999999999
                            ],
                            [
                                25.0,
                                14.8338
                            ],
                            [
                                26.0,
                                15.3301
                            ],
                            [
                                27.0,
                                15.8219
                            ],
                            [
                                28.0,
                                16.3091
                            ],
                            [
                                29.0,
                                16.791999999999998
                            ],
                            [
                                30.0,
                                17.270599999999998
                            ],
                            [
                                31.0,
                                17.744999999999997
                            ],
                            [
                                32.0,
                                18.2154
                            ],
                            [
                                33.0,
                                18.6819
                            ],
                            [
                                34.0,
                                19.1445
                            ],
                            [
                                35.0,
                                19.6033
                            ],
                            [
                                36.0,
                                20.0585
                            ],
                            [
                                37.0,
                                20.509999999999998
                            ],
                            [
                                38.0,
                                20.958
                            ],
                            [
                                39.0,
                                21.4026
                            ],
                            [
                                40.0,
                                21.843799999999998
                            ],
                            [
                                41.0,
                                22.2817
                            ],
                            [
                                42.0,
                                22.7163
                            ],
                            [
                                43.0,
                                23.1477
                            ],
                            [
                                44.0,
                                23.576
                            ],
                            [
                                45.0,
                                24.0013
                            ],
                            [
                                46.0,
                                24.4235
                            ],
                            [
                                47.0,
                                24.842699999999997
                            ],
                            [
                                48.0,
                                25.2591
                            ],
                            [
                                49.0,
                                25.6725
                            ],
                            [
                                50.0,
                                26.083199999999998
                            ],
                            [
                                51.0,
                                26.4911
                            ],
                            [
                                52.0,
                                26.8962
                            ],
                            [
                                53.0,
                                27.2987
                            ],
                            [
                                54.0,
                                27.6986
                            ],
                            [
                                55.0,
                                28.095799999999997
                            ],
                            [
                                56.0,
                                28.490499999999997
                            ],
                            [
                                57.0,
                                28.8826
                            ],
                            [
                                58.0,
                                29.272299999999998
                            ],
                            [
                                59.0,
                                29.659499999999998
                            ],
                            [
                                60.0,
                                30.0443
                            ],
                            [
                                61.0,
                                30.4267
                            ],
                            [
                                62.0,
                                30.8068
                            ],
                            [
                                63.0,
                                31.1846
                            ],
                            [
                                64.0,
                                31.5601
                            ],
                            [
                                65.0,
                                31.9333
                            ],
                            [
                                66.0,
                                32.3043
                            ],
                            [
                                67.0,
                                32.6731
                            ],
                            [
                                68.0,
                                33.039699999999996
                            ],
                            [
                                69.0,
                                33.404199999999996
                            ],
                            [
                                70.0,
                                33.7666
                            ],
                            [
                                71.0,
                                34.1269
                            ],
                            [
                                72.0,
                                34.485099999999996
                            ],
                            [
                                73.0,
                                34.8414
                            ],
                            [
                                74.0,
                                35.1956
                            ],
                            [
                                75.0,
                                35.547799999999995
                            ],
                            [
                                76.0,
                                35.897999999999996
                            ],
                            [
                                77.0,
                                36.2463
                            ],
                            [
                                78.0,
                                36.5927
                            ],
                            [
                                79.0,
                                36.9372
                            ],
                            [
                                80.0,
                                37.2798
                            ],
                            [
                                81.0,
                                37.620599999999996
                            ],
                            [
                                82.0,
                                37.9595
                            ],
                            [
                                83.0,
                                38.2966
                            ],
                            [
                                84.0,
                                38.6319
                            ],
                            [
                                85.0,
                                38.9655
                            ],
                            [
                                86.0,
                                39.2973
                            ],
                            [
                                87.0,
                                39.6273
                            ],
                            [
                                88.0,
                                39.9556
                            ],
                            [
                                89.0,
                                40.2823
                            ],
                            [
                                90.0,
                                40.6072
                            ],
                            [
                                91.0,
                                40.930499999999995
                            ],
                            [
                                92.0,
                                41.2521
                            ],
                            [
                                93.0,
                                41.5721
                            ],
                            [
                                94.0,
                                41.890499999999996
                            ],
                            [
                                95.0,
                                42.2073
                            ],
                            [
                                96.0,
                                42.5225
                            ],
                            [
                                97.0,
                                42.836099999999995
                            ],
                            [
                                98.0,
                                43.148199999999996
                            ],
                            [
                                99.0,
                                43.4587
                            ],
                            [
                                100.0,
                                43.7678
                            ],
                            [
                                101.0,
                                44.0753
                            ],
                            [
                                102.0,
                                44.381299999999996
                            ],
                            [
                                103.0,
                                44.6858
                            ],
                            [
                                104.0,
                                44.9888
                            ],
                            [
                                105.0,
                                45.2904
                            ],
                            [
                                106.0,
                                45.590599999999995
                            ],
                            [
                                107.0,
                                45.8893
                            ],
                            [
                                108.0,
                                46.1866
                            ],
                            [
                                109.0,
                                46.482499999999995
                            ],
                            [
                                110.0,
                                46.777
                            ],
                            [
                                111.0,
                                47.0701
                            ],
                            [
                                112.0,
                                47.3619
                            ],
                            [
                                113.0,
                                47.6523
                            ],
                            [
                                114.0,
                                47.941399999999994
                            ],
                            [
                                115.0,
                                48.229099999999995
                            ],
                            [
                                116.0,
                                48.515499999999996
                            ],
                            [
                                117.0,
                                48.800599999999996
                            ],
                            [
                                118.0,
                                49.084399999999995
                            ]
                        ]
                    },
                    {
                        "name": "A549PROseq-2.lc_extrap",
                        "data": [
                            [
                                0.0,
                                0.0
                            ],
                            [
                                1.0,
                                0.8129925
                            ],
                            [
                                2.0,
                                1.5480114999999999
                            ],
                            [
                                3.0,
                                2.2510749999999997
                            ],
                            [
                                4.0,
                                2.931488
                            ],
                            [
                                5.0,
                                3.5938019999999997
                            ],
                            [
                                6.0,
                                4.240803
                            ],
                            [
                                7.0,
                                4.874328
                            ],
                            [
                                8.0,
                                5.495820999999999
                            ],
                            [
                                9.0,
                                6.1063165
                            ],
                            [
                                10.0,
                                6.706763
                            ],
                            [
                                11.0,
                                7.297885
                            ],
                            [
                                12.0,
                                7.880313999999999
                            ],
                            [
                                13.0,
                                8.454582
                            ],
                            [
                                14.0,
                                9.0211285
                            ],
                            [
                                15.0,
                                9.58037
                            ],
                            [
                                16.0,
                                10.132723499999999
                            ],
                            [
                                17.0,
                                10.6784555
                            ],
                            [
                                18.0,
                                11.217849
                            ],
                            [
                                19.0,
                                11.751190999999999
                            ],
                            [
                                20.0,
                                12.278687
                            ],
                            [
                                21.0,
                                12.800552
                            ],
                            [
                                22.0,
                                13.316993499999999
                            ],
                            [
                                23.0,
                                13.828187499999999
                            ],
                            [
                                24.0,
                                14.3343055
                            ],
                            [
                                25.0,
                                14.835509499999999
                            ],
                            [
                                26.0,
                                15.331949
                            ],
                            [
                                27.0,
                                15.8237545
                            ],
                            [
                                28.0,
                                16.311076
                            ],
                            [
                                29.0,
                                16.794014999999998
                            ],
                            [
                                30.0,
                                17.272699499999998
                            ],
                            [
                                31.0,
                                17.747232999999998
                            ],
                            [
                                32.0,
                                18.217717999999998
                            ],
                            [
                                33.0,
                                18.6842555
                            ],
                            [
                                34.0,
                                19.146933999999998
                            ],
                            [
                                35.0,
                                19.605852
                            ],
                            [
                                36.0,
                                20.0610855
                            ],
                            [
                                37.0,
                                20.5127065
                            ],
                            [
                                38.0,
                                20.960812
                            ],
                            [
                                39.0,
                                21.4054595
                            ],
                            [
                                40.0,
                                21.8467295
                            ],
                            [
                                41.0,
                                22.284671
                            ],
                            [
                                42.0,
                                22.719364499999998
                            ],
                            [
                                43.0,
                                23.150876
                            ],
                            [
                                44.0,
                                23.5792395
                            ],
                            [
                                45.0,
                                24.00455
                            ],
                            [
                                46.0,
                                24.4268325
                            ],
                            [
                                47.0,
                                24.846148499999998
                            ],
                            [
                                48.0,
                                25.262544
                            ],
                            [
                                49.0,
                                25.676088
                            ],
                            [
                                50.0,
                                26.086810999999997
                            ],
                            [
                                51.0,
                                26.494754999999998
                            ],
                            [
                                52.0,
                                26.89998
                            ],
                            [
                                53.0,
                                27.302524
                            ],
                            [
                                54.0,
                                27.7024235
                            ],
                            [
                                55.0,
                                28.099722
                            ],
                            [
                                56.0,
                                28.494457999999998
                            ],
                            [
                                57.0,
                                28.886673
                            ],
                            [
                                58.0,
                                29.276404499999998
                            ],
                            [
                                59.0,
                                29.6636815
                            ],
                            [
                                60.0,
                                30.048545999999998
                            ],
                            [
                                61.0,
                                30.431030999999997
                            ],
                            [
                                62.0,
                                30.8111635
                            ],
                            [
                                63.0,
                                31.1889795
                            ],
                            [
                                64.0,
                                31.564517499999997
                            ],
                            [
                                65.0,
                                31.937799
                            ],
                            [
                                66.0,
                                32.3088535
                            ],
                            [
                                67.0,
                                32.677710999999995
                            ],
                            [
                                68.0,
                                33.044407
                            ],
                            [
                                69.0,
                                33.4089605
                            ],
                            [
                                70.0,
                                33.771401499999996
                            ],
                            [
                                71.0,
                                34.1317575
                            ],
                            [
                                72.0,
                                34.4900295
                            ],
                            [
                                73.0,
                                34.846256499999996
                            ],
                            [
                                74.0,
                                35.200467499999995
                            ],
                            [
                                75.0,
                                35.552695
                            ],
                            [
                                76.0,
                                35.9029555
                            ],
                            [
                                77.0,
                                36.2512775
                            ],
                            [
                                78.0,
                                36.597677999999995
                            ],
                            [
                                79.0,
                                36.942186
                            ],
                            [
                                80.0,
                                37.284813
                            ],
                            [
                                81.0,
                                37.6255855
                            ],
                            [
                                82.0,
                                37.964527499999996
                            ],
                            [
                                83.0,
                                38.301653
                            ],
                            [
                                84.0,
                                38.636984
                            ],
                            [
                                85.0,
                                38.970541
                            ],
                            [
                                86.0,
                                39.302341
                            ],
                            [
                                87.0,
                                39.632405999999996
                            ],
                            [
                                88.0,
                                39.960747999999995
                            ],
                            [
                                89.0,
                                40.287389499999996
                            ],
                            [
                                90.0,
                                40.6123465
                            ],
                            [
                                91.0,
                                40.935638499999996
                            ],
                            [
                                92.0,
                                41.2572785
                            ],
                            [
                                93.0,
                                41.577287
                            ],
                            [
                                94.0,
                                41.895677
                            ],
                            [
                                95.0,
                                42.2124655
                            ],
                            [
                                96.0,
                                42.5276685
                            ],
                            [
                                97.0,
                                42.8413025
                            ],
                            [
                                98.0,
                                43.153380999999996
                            ],
                            [
                                99.0,
                                43.463919499999996
                            ],
                            [
                                100.0,
                                43.7729315
                            ],
                            [
                                101.0,
                                44.080433
                            ],
                            [
                                102.0,
                                44.386435999999996
                            ],
                            [
                                103.0,
                                44.690957999999995
                            ],
                            [
                                104.0,
                                44.9940095
                            ],
                            [
                                105.0,
                                45.295607
                            ],
                            [
                                106.0,
                                45.595759
                            ],
                            [
                                107.0,
                                45.894481999999996
                            ],
                            [
                                108.0,
                                46.191789
                            ],
                            [
                                109.0,
                                46.487691
                            ],
                            [
                                110.0,
                                46.782200499999995
                            ],
                            [
                                111.0,
                                47.075331999999996
                            ],
                            [
                                112.0,
                                47.3670925
                            ],
                            [
                                113.0,
                                47.6575
                            ],
                            [
                                114.0,
                                47.946561499999994
                            ],
                            [
                                115.0,
                                48.234291
                            ],
                            [
                                116.0,
                                48.5207
                            ],
                            [
                                117.0,
                                48.8057975
                            ],
                            [
                                118.0,
                                49.0895965
                            ],
                            [
                                119.0,
                                49.3721057
                            ],
                            [
                                120.0,
                                49.6533385
                            ],
                            [
                                121.0,
                                49.933305999999995
                            ],
                            [
                                122.0,
                                50.2120317
                            ],
                            [
                                123.0,
                                50.489511
                            ],
                            [
                                124.0,
                                50.7657537
                            ],
                            [
                                125.0,
                                51.040769999999995
                            ],
                            [
                                126.0,
                                51.3145696
                            ],
                            [
                                127.0,
                                51.5871622
                            ],
                            [
                                128.0,
                                51.858557299999994
                            ],
                            [
                                129.0,
                                52.12876429999999
                            ],
                            [
                                130.0,
                                52.3977926
                            ],
                            [
                                131.0,
                                52.6656512
                            ],
                            [
                                132.0,
                                52.93234929999999
                            ],
                            [
                                133.0,
                                53.197895700000004
                            ],
                            [
                                134.0,
                                53.4622993
                            ],
                            [
                                135.0,
                                53.7255688
                            ],
                            [
                                136.0,
                                53.9877126
                            ],
                            [
                                137.0,
                                54.2487394
                            ],
                            [
                                138.0,
                                54.5086575
                            ],
                            [
                                139.0,
                                54.7674751
                            ],
                            [
                                140.0,
                                55.0252005
                            ],
                            [
                                141.0,
                                55.2818416
                            ],
                            [
                                142.0,
                                55.537406399999995
                            ],
                            [
                                143.0,
                                55.791902799999995
                            ],
                            [
                                144.0,
                                56.0453386
                            ],
                            [
                                145.0,
                                56.29772139999999
                            ],
                            [
                                146.0,
                                56.5490588
                            ],
                            [
                                147.0,
                                56.799358299999994
                            ],
                            [
                                148.0,
                                57.04862729999999
                            ],
                            [
                                149.0,
                                57.2968731
                            ],
                            [
                                150.0,
                                57.544103
                            ],
                            [
                                151.0,
                                57.7903241
                            ],
                            [
                                152.0,
                                58.035543399999995
                            ],
                            [
                                153.0,
                                58.279767899999996
                            ],
                            [
                                154.0,
                                58.5230046
                            ],
                            [
                                155.0,
                                58.7652602
                            ],
                            [
                                156.0,
                                59.0065415
                            ],
                            [
                                157.0,
                                59.2468552
                            ],
                            [
                                158.0,
                                59.4862079
                            ],
                            [
                                159.0,
                                59.724606099999995
                            ],
                            [
                                160.0,
                                59.9620562
                            ],
                            [
                                161.0,
                                60.1985646
                            ],
                            [
                                162.0,
                                60.4341376
                            ],
                            [
                                163.0,
                                60.668781499999994
                            ],
                            [
                                164.0,
                                60.9025025
                            ],
                            [
                                165.0,
                                61.1353066
                            ],
                            [
                                166.0,
                                61.367199899999996
                            ],
                            [
                                167.0,
                                61.5981883
                            ],
                            [
                                168.0,
                                61.828277799999995
                            ],
                            [
                                169.0,
                                62.057474299999996
                            ],
                            [
                                170.0,
                                62.28578339999999
                            ],
                            [
                                171.0,
                                62.513211
                            ],
                            [
                                172.0,
                                62.739762799999994
                            ],
                            [
                                173.0,
                                62.9654442
                            ],
                            [
                                174.0,
                                63.1902609
                            ],
                            [
                                175.0,
                                63.414218399999996
                            ],
                            [
                                176.0,
                                63.6373222
                            ],
                            [
                                177.0,
                                63.8595775
                            ],
                            [
                                178.0,
                                64.0809897
                            ],
                            [
                                179.0,
                                64.3015642
                            ],
                            [
                                180.0,
                                64.5213061
                            ],
                            [
                                181.0,
                                64.74022049999999
                            ],
                            [
                                182.0,
                                64.9583127
                            ],
                            [
                                183.0,
                                65.1755877
                            ],
                            [
                                184.0,
                                65.3920505
                            ],
                            [
                                185.0,
                                65.6077132
                            ],
                            [
                                186.0,
                                65.8225863
                            ],
                            [
                                187.0,
                                66.03666279999999
                            ],
                            [
                                188.0,
                                66.24994749999999
                            ],
                            [
                                189.0,
                                66.4624452
                            ],
                            [
                                190.0,
                                66.6741607
                            ],
                            [
                                191.0,
                                66.8850987
                            ],
                            [
                                192.0,
                                67.0952638
                            ],
                            [
                                193.0,
                                67.30466059999999
                            ],
                            [
                                194.0,
                                67.5132938
                            ],
                            [
                                195.0,
                                67.7211679
                            ],
                            [
                                196.0,
                                67.9282874
                            ],
                            [
                                197.0,
                                68.13465679999999
                            ],
                            [
                                198.0,
                                68.3402804
                            ],
                            [
                                199.0,
                                68.5451626
                            ],
                            [
                                200.0,
                                68.7493078
                            ],
                            [
                                201.0,
                                68.9527203
                            ],
                            [
                                202.0,
                                69.15540440000001
                            ],
                            [
                                203.0,
                                69.3573642
                            ],
                            [
                                204.0,
                                69.55860809999999
                            ],
                            [
                                205.0,
                                69.7591369
                            ],
                            [
                                206.0,
                                69.95893209999998
                            ],
                            [
                                207.0,
                                70.15801909999999
                            ],
                            [
                                208.0,
                                70.3564018
                            ],
                            [
                                209.0,
                                70.55408440000001
                            ],
                            [
                                210.0,
                                70.75107059999999
                            ],
                            [
                                211.0,
                                70.94736459999999
                            ],
                            [
                                212.0,
                                71.14297009999999
                            ],
                            [
                                213.0,
                                71.337891
                            ],
                            [
                                214.0,
                                71.53213109999999
                            ],
                            [
                                215.0,
                                71.7256943
                            ],
                            [
                                216.0,
                                71.9185842
                            ],
                            [
                                217.0,
                                72.1108047
                            ],
                            [
                                218.0,
                                72.3023594
                            ],
                            [
                                219.0,
                                72.4932519
                            ],
                            [
                                220.0,
                                72.68348590000001
                            ],
                            [
                                221.0,
                                72.87306509999999
                            ],
                            [
                                222.0,
                                73.0619929
                            ],
                            [
                                223.0,
                                73.25027299999999
                            ],
                            [
                                224.0,
                                73.43790879999999
                            ],
                            [
                                225.0,
                                73.6249039
                            ],
                            [
                                226.0,
                                73.8112616
                            ],
                            [
                                227.0,
                                73.9969855
                            ],
                            [
                                228.0,
                                74.18207890000001
                            ],
                            [
                                229.0,
                                74.3665452
                            ],
                            [
                                230.0,
                                74.5503878
                            ],
                            [
                                231.0,
                                74.7336099
                            ],
                            [
                                232.0,
                                74.91625559999999
                            ],
                            [
                                233.0,
                                75.09830149999999
                            ],
                            [
                                234.0,
                                75.2797374
                            ],
                            [
                                235.0,
                                75.4605665
                            ],
                            [
                                236.0,
                                75.64079219999999
                            ],
                            [
                                237.0,
                                75.82041749999999
                            ],
                            [
                                238.0,
                                75.99944559999999
                            ],
                            [
                                239.0,
                                76.1778796
                            ],
                            [
                                240.0,
                                76.3556284
                            ],
                            [
                                241.0,
                                76.5327817
                            ],
                            [
                                242.0,
                                76.7093503
                            ],
                            [
                                243.0,
                                76.8853377
                            ],
                            [
                                244.0,
                                77.06074749999999
                            ],
                            [
                                245.0,
                                77.23558309999999
                            ],
                            [
                                246.0,
                                77.409848
                            ],
                            [
                                247.0,
                                77.5835456
                            ],
                            [
                                248.0,
                                77.7566217
                            ],
                            [
                                249.0,
                                77.9290735
                            ],
                            [
                                250.0,
                                78.1009715
                            ],
                            [
                                251.0,
                                78.27231909999999
                            ],
                            [
                                252.0,
                                78.44311979999999
                            ],
                            [
                                253.0,
                                78.6133769
                            ],
                            [
                                254.0,
                                78.7830934
                            ],
                            [
                                255.0,
                                78.95227229999999
                            ],
                            [
                                256.0,
                                79.1209162
                            ],
                            [
                                257.0,
                                79.2890278
                            ],
                            [
                                258.0,
                                79.4566093
                            ],
                            [
                                259.0,
                                79.6236632
                            ],
                            [
                                260.0,
                                79.79019159999999
                            ],
                            [
                                261.0,
                                79.95619659999998
                            ],
                            [
                                262.0,
                                80.1216802
                            ],
                            [
                                263.0,
                                80.28664429999999
                            ],
                            [
                                264.0,
                                80.4510909
                            ],
                            [
                                265.0,
                                80.6150219
                            ],
                            [
                                266.0,
                                80.7784392
                            ],
                            [
                                267.0,
                                80.9413448
                            ],
                            [
                                268.0,
                                81.1037404
                            ],
                            [
                                269.0,
                                81.2656282
                            ],
                            [
                                270.0,
                                81.42701009999999
                            ],
                            [
                                271.0,
                                81.58788799999999
                            ],
                            [
                                272.0,
                                81.74826399999999
                            ],
                            [
                                273.0,
                                81.9082259
                            ],
                            [
                                274.0,
                                82.06772509999999
                            ],
                            [
                                275.0,
                                82.2267292
                            ],
                            [
                                276.0,
                                82.38524059999999
                            ],
                            [
                                277.0,
                                82.5431996
                            ],
                            [
                                278.0,
                                82.7005372
                            ],
                            [
                                279.0,
                                82.8573875
                            ],
                            [
                                280.0,
                                83.01375279999999
                            ],
                            [
                                281.0,
                                83.16966579999999
                            ],
                            [
                                282.0,
                                83.3251983
                            ],
                            [
                                283.0,
                                83.4802537
                            ],
                            [
                                284.0,
                                83.6348344
                            ],
                            [
                                285.0,
                                83.78894249999999
                            ],
                            [
                                286.0,
                                83.94258029999999
                            ],
                            [
                                287.0,
                                84.09564459999999
                            ],
                            [
                                288.0,
                                84.2480787
                            ],
                            [
                                289.0,
                                84.40015199999999
                            ],
                            [
                                290.0,
                                84.55182690000001
                            ],
                            [
                                291.0,
                                84.70302840000001
                            ],
                            [
                                292.0,
                                84.8537184
                            ],
                            [
                                293.0,
                                85.0039982
                            ],
                            [
                                294.0,
                                85.1538755
                            ],
                            [
                                295.0,
                                85.3033004
                            ],
                            [
                                296.0,
                                85.4522752
                            ],
                            [
                                297.0,
                                85.6008018
                            ],
                            [
                                298.0,
                                85.74888229999999
                            ],
                            [
                                299.0,
                                85.8965259
                            ],
                            [
                                300.0,
                                86.04380359999999
                            ],
                            [
                                301.0,
                                86.1906427
                            ],
                            [
                                302.0,
                                86.3370449
                            ],
                            [
                                303.0,
                                86.4830125
                            ],
                            [
                                304.0,
                                86.6285473
                            ],
                            [
                                305.0,
                                86.7736514
                            ],
                            [
                                306.0,
                                86.9183267
                            ],
                            [
                                307.0,
                                87.0625752
                            ],
                            [
                                308.0,
                                87.2063989
                            ],
                            [
                                309.0,
                                87.3497997
                            ],
                            [
                                310.0,
                                87.4927794
                            ],
                            [
                                311.0,
                                87.6353401
                            ],
                            [
                                312.0,
                                87.7774836
                            ],
                            [
                                313.0,
                                87.9192118
                            ],
                            [
                                314.0,
                                88.06052659999999
                            ],
                            [
                                315.0,
                                88.2010078
                            ],
                            [
                                316.0,
                                88.34093179999999
                            ],
                            [
                                317.0,
                                88.48044329999999
                            ],
                            [
                                318.0,
                                88.61992049999999
                            ],
                            [
                                319.0,
                                88.7590929
                            ],
                            [
                                320.0,
                                88.8978619
                            ],
                            [
                                321.0,
                                89.0362294
                            ],
                            [
                                322.0,
                                89.1741969
                            ],
                            [
                                323.0,
                                89.3117779
                            ],
                            [
                                324.0,
                                89.44896759999999
                            ],
                            [
                                325.0,
                                89.585762
                            ],
                            [
                                326.0,
                                89.72216259999999
                            ],
                            [
                                327.0,
                                89.8581713
                            ],
                            [
                                328.0,
                                89.99378979999999
                            ],
                            [
                                329.0,
                                90.1290372
                            ],
                            [
                                330.0,
                                90.2639087
                            ],
                            [
                                331.0,
                                90.3983311
                            ],
                            [
                                332.0,
                                90.5318589
                            ],
                            [
                                333.0,
                                90.66499809999999
                            ],
                            [
                                334.0,
                                90.7981359
                            ],
                            [
                                335.0,
                                90.9311939
                            ],
                            [
                                336.0,
                                91.063876
                            ],
                            [
                                337.0,
                                91.19618379999999
                            ],
                            [
                                338.0,
                                91.3281188
                            ],
                            [
                                339.0,
                                91.4596826
                            ],
                            [
                                340.0,
                                91.5908769
                            ],
                            [
                                341.0,
                                91.7217032
                            ],
                            [
                                342.0,
                                91.85216299999999
                            ],
                            [
                                343.0,
                                91.98225790000001
                            ],
                            [
                                344.0,
                                92.1119894
                            ],
                            [
                                345.0,
                                92.2413591
                            ],
                            [
                                346.0,
                                92.37030309999999
                            ],
                            [
                                347.0,
                                92.498705
                            ],
                            [
                                348.0,
                                92.6267477
                            ],
                            [
                                349.0,
                                92.7544327
                            ],
                            [
                                350.0,
                                92.8817615
                            ],
                            [
                                351.0,
                                93.00960459999999
                            ],
                            [
                                352.0,
                                93.1361047
                            ],
                            [
                                353.0,
                                93.26184659999998
                            ],
                            [
                                354.0,
                                93.3875439
                            ],
                            [
                                355.0,
                                93.51311359999998
                            ],
                            [
                                356.0,
                                93.6383358
                            ],
                            [
                                357.0,
                                93.763212
                            ],
                            [
                                358.0,
                                93.8877436
                            ],
                            [
                                359.0,
                                94.011932
                            ],
                            [
                                360.0,
                                94.1357786
                            ],
                            [
                                361.0,
                                94.25928479999999
                            ],
                            [
                                362.0,
                                94.3824815
                            ],
                            [
                                363.0,
                                94.5054204
                            ],
                            [
                                364.0,
                                94.62803459999999
                            ],
                            [
                                365.0,
                                94.7503146
                            ],
                            [
                                366.0,
                                94.87226179999999
                            ],
                            [
                                367.0,
                                94.99387759999999
                            ],
                            [
                                368.0,
                                95.11516329999999
                            ],
                            [
                                369.0,
                                95.2361202
                            ],
                            [
                                370.0,
                                95.3567497
                            ],
                            [
                                371.0,
                                95.477053
                            ],
                            [
                                372.0,
                                95.5970315
                            ],
                            [
                                373.0,
                                95.7167712
                            ],
                            [
                                374.0,
                                95.83629079999999
                            ],
                            [
                                375.0,
                                95.9554907
                            ],
                            [
                                376.0,
                                96.0743722
                            ],
                            [
                                377.0,
                                96.1929365
                            ],
                            [
                                378.0,
                                96.3111849
                            ],
                            [
                                379.0,
                                96.4291186
                            ],
                            [
                                380.0,
                                96.546739
                            ],
                            [
                                381.0,
                                96.6640473
                            ],
                            [
                                382.0,
                                96.78104459999999
                            ],
                            [
                                383.0,
                                96.89773229999999
                            ],
                            [
                                384.0,
                                97.01411159999999
                            ],
                            [
                                385.0,
                                97.1301836
                            ],
                            [
                                386.0,
                                97.24594959999999
                            ],
                            [
                                387.0,
                                97.36107879999999
                            ],
                            [
                                388.0,
                                97.47581059999999
                            ],
                            [
                                389.0,
                                97.5902367
                            ],
                            [
                                390.0,
                                97.70449509999999
                            ],
                            [
                                391.0,
                                97.81850309999999
                            ],
                            [
                                392.0,
                                97.93221109999999
                            ],
                            [
                                393.0,
                                98.0457104
                            ],
                            [
                                394.0,
                                98.1590433
                            ],
                            [
                                395.0,
                                98.2720806
                            ],
                            [
                                396.0,
                                98.3848235
                            ],
                            [
                                397.0,
                                98.4972729
                            ],
                            [
                                398.0,
                                98.6094302
                            ],
                            [
                                399.0,
                                98.7214347
                            ],
                            [
                                400.0,
                                98.8331874
                            ],
                            [
                                401.0,
                                98.944654
                            ],
                            [
                                402.0,
                                99.0558357
                            ],
                            [
                                403.0,
                                99.1667334
                            ],
                            [
                                404.0,
                                99.27734840000001
                            ],
                            [
                                405.0,
                                99.3876817
                            ],
                            [
                                406.0,
                                99.4977344
                            ],
                            [
                                407.0,
                                99.60750759999999
                            ],
                            [
                                408.0,
                                99.7170024
                            ],
                            [
                                409.0,
                                99.8262199
                            ],
                            [
                                410.0,
                                99.93516109999999
                            ],
                            [
                                411.0,
                                100.04382709999999
                            ],
                            [
                                412.0,
                                100.1521313
                            ],
                            [
                                413.0,
                                100.2600332
                            ],
                            [
                                414.0,
                                100.36751699999999
                            ],
                            [
                                415.0,
                                100.4747272
                            ],
                            [
                                416.0,
                                100.5816648
                            ],
                            [
                                417.0,
                                100.68833079999999
                            ],
                            [
                                418.0,
                                100.7947264
                            ],
                            [
                                419.0,
                                100.9008525
                            ],
                            [
                                420.0,
                                101.00671
                            ],
                            [
                                421.0,
                                101.112628
                            ],
                            [
                                422.0,
                                101.2183582
                            ],
                            [
                                423.0,
                                101.3238255
                            ],
                            [
                                424.0,
                                101.4288323
                            ],
                            [
                                425.0,
                                101.533576
                            ],
                            [
                                426.0,
                                101.6380576
                            ],
                            [
                                427.0,
                                101.7422782
                            ],
                            [
                                428.0,
                                101.8462387
                            ],
                            [
                                429.0,
                                101.94994009999999
                            ],
                            [
                                430.0,
                                102.0533834
                            ],
                            [
                                431.0,
                                102.15656949999999
                            ],
                            [
                                432.0,
                                102.25949929999999
                            ],
                            [
                                433.0,
                                102.3621739
                            ],
                            [
                                434.0,
                                102.46489899999999
                            ],
                            [
                                435.0,
                                102.5674389
                            ],
                            [
                                436.0,
                                102.6697294
                            ],
                            [
                                437.0,
                                102.7717714
                            ],
                            [
                                438.0,
                                102.87356559999999
                            ],
                            [
                                439.0,
                                102.9751132
                            ],
                            [
                                440.0,
                                103.0764149
                            ],
                            [
                                441.0,
                                103.1774484
                            ],
                            [
                                442.0,
                                103.27823579999999
                            ],
                            [
                                443.0,
                                103.37869109999998
                            ],
                            [
                                444.0,
                                103.4788874
                            ],
                            [
                                445.0,
                                103.5788425
                            ],
                            [
                                446.0,
                                103.6785573
                            ],
                            [
                                447.0,
                                103.77799259999999
                            ],
                            [
                                448.0,
                                103.877067
                            ],
                            [
[truncated: 2,534,445 more chars]
