# Supplementary material for: The MUC5B-associated variant rs35705950 resides within an enhancer subject to lineage- and disease-dependent epigenetic remodeling
Source: JCI Insight. 2021 Jan 25;6(2):e144294. doi: 10.1172/jci.insight.144294 (PMC7934873; doi:10.1172/jci.insight.144294)
Supplement: Supplemental Data Set 3 [file jciinsight-6-144294-s078.zip › Supplemental File S3_PRO-seq Pipeline & QC Reports/PRO-seq_multiqc_report/multiqc_data/multiqc_samtools_flagstat.txt]

Sample	total_passed	total_failed	secondary_passed	secondary_failed	supplementary_passed	supplementary_failed	duplicates_passed	duplicates_failed	mapped_passed	mapped_failed	mapped_passed_pct	mapped_failed_pct	paired in sequencing_passed	paired in sequencing_failed	read1_passed	read1_failed	read2_passed	read2_failed	properly paired_passed	properly paired_failed	properly paired_passed_pct	properly paired_failed_pct	with itself and mate mapped_passed	with itself and mate mapped_failed	singletons_passed	singletons_failed	singletons_passed_pct	singletons_failed_pct	with mate mapped to a different chr_passed	with mate mapped to a different chr_failed	with mate mapped to a different chr (mapQ >= 5)_passed	with mate mapped to a different chr (mapQ >= 5)_failed	flagstat_total
A549PROseq-1	201452793	0	77935256	0	0	0	0	0	195454577	0	97.02	nan	0	0	0	0	0	0	0	0	nan	nan	0	0	0	0	nan	nan	0	0	0	0	201452793
A549PROseq-2	208275898	0	83108426	0	0	0	0	0	201778723	0	96.88	nan	0	0	0	0	0	0	0	0	nan	nan	0	0	0	0	nan	nan	0	0	0	0	208275898
B2B30PROseq-E	101752419	0	33662001	0	0	0	0	0	93972165	0	92.35	nan	0	0	0	0	0	0	0	0	nan	nan	0	0	0	0	nan	nan	0	0	0	0	101752419
B2B30PROseq-E2	192214170	0	61957301	0	0	0	0	0	185881471	0	96.71	nan	0	0	0	0	0	0	0	0	nan	nan	0	0	0	0	nan	nan	0	0	0	0	192214170
LC2PROseq-1	219765309	0	82413690	0	0	0	0	0	212483069	0	96.69	nan	0	0	0	0	0	0	0	0	nan	nan	0	0	0	0	nan	nan	0	0	0	0	219765309
LC2PROseq-2	190558760	0	72394336	0	0	0	0	0	184734887	0	96.94	nan	0	0	0	0	0	0	0	0	nan	nan	0	0	0	0	nan	nan	0	0	0	0	190558760
