# Supplementary material for: The MUC5B-associated variant rs35705950 resides within an enhancer subject to lineage- and disease-dependent epigenetic remodeling
Source: JCI Insight. 2021 Jan 25;6(2):e144294. doi: 10.1172/jci.insight.144294 (PMC7934873; doi:10.1172/jci.insight.144294)
Supplement: Supplemental Data Set 4 [file jciinsight-6-144294-s079.zip › Supplemental File S4_ATAC-seq Pipeline & QC Reports/ATAC-seq_multiqc_reports/ALI_Norm-1_ATAC-seq_multiqc_report/multiqc_data/multiqc.log]

[2020-04-30 12:59:36	513] multiqc [DEBUG ] No MultiQC config found: /Users/sasse/.local/lib/python2.7/site-packages/multiqc_config.yaml
[2020-04-30 12:59:36	514] multiqc [DEBUG ] No MultiQC config found: /Users/sasse/.multiqc_config.yaml
[2020-04-30 12:59:36	514] multiqc [DEBUG ] No MultiQC config found: multiqc_config.yaml
[2020-04-30 12:59:36	514] multiqc [DEBUG ] Command used: /Users/sasse/.local/bin/multiqc .
[2020-04-30 12:59:37	239] multiqc [WARNING] MultiQC Version v1.8 now available!
[2020-04-30 12:59:37	239] multiqc [INFO ] This is MultiQC v1.5
[2020-04-30 12:59:37	240] multiqc [DEBUG ] Command : /Users/sasse/.local/bin/multiqc .
[2020-04-30 12:59:37	240] multiqc [DEBUG ] Working dir : /projects/dowellLab/sasse/ALI_ATACseq_1/qc/fastqc/Gally2020_multiqc
[2020-04-30 12:59:37	240] multiqc [INFO ] Template : default
[2020-04-30 12:59:37	240] multiqc [INFO ] Searching '.'
[2020-04-30 12:59:37	240] multiqc [DEBUG ] Analysing modules: custom_content	conpair	peddy	methylQA	qualimap	preseq	quast	qorts	rna_seqc	rsem	rseqc	busco	goleft_indexcov	disambiguate	supernova	deeptools	sargasso	verifybamid	homer	macs2	theta2	snpeff	gatk	htseq	bcftools	featureCounts	dedup	picard	prokka	samblaster	samtools	bamtools	jellyfish	vcftools	bbmap	bismark	hicexplorer	hicup	salmon	kallisto	slamdunk	star	hisat2	tophat	bowtie2	bowtie1	leehom	adapterRemoval	clipandmerge
[2020-04-30 12:59:37	240] multiqc [DEBUG ] Using temporary directory for creating report: /tmp/tmpuwUAEa
[2020-04-30 12:59:37	324] multiqc [DEBUG ] Ignoring file as matched an ignore pattern: ALI_Ctrl-2_fastqc.html
[2020-04-30 12:59:37	336] multiqc [DEBUG ] Ignoring file as matched an ignore pattern: ALI_Ctrl-1.trim_fastqc.html
[2020-04-30 12:59:37	336] multiqc [DEBUG ] Ignoring file as matched an ignore pattern: ALI_Ctrl-2.trim_fastqc.html
[2020-04-30 12:59:37	337] multiqc [DEBUG ] Ignoring file as matched an ignore pattern: ALI_Ctrl-1_fastqc.html
[2020-04-30 12:59:37	589] multiqc [DEBUG ] No samples found: custom_content
[2020-04-30 12:59:37	595] multiqc [DEBUG ] No samples found: conpair
[2020-04-30 12:59:37	600] multiqc [DEBUG ] No samples found: peddy
[2020-04-30 12:59:37	605] multiqc [DEBUG ] No samples found: methylQA
[2020-04-30 12:59:37	611] multiqc [DEBUG ] No samples found: qualimap
[2020-04-30 12:59:37	616] multiqc [DEBUG ] No samples found: preseq
[2020-04-30 12:59:37	621] multiqc [DEBUG ] No samples found: quast
[2020-04-30 12:59:37	626] multiqc [DEBUG ] No samples found: qorts
[2020-04-30 12:59:37	631] multiqc [DEBUG ] No samples found: rna_seqc
[2020-04-30 12:59:37	636] multiqc [DEBUG ] No samples found: rsem
[2020-04-30 12:59:37	645] multiqc [DEBUG ] No samples found: rseqc
[2020-04-30 12:59:37	650] multiqc [DEBUG ] No samples found: busco
[2020-04-30 12:59:37	655] multiqc [DEBUG ] No samples found: goleft_indexcov
[2020-04-30 12:59:37	660] multiqc [DEBUG ] No samples found: disambiguate
[2020-04-30 12:59:37	665] multiqc [DEBUG ] No samples found: supernova
[2020-04-30 12:59:37	673] multiqc [DEBUG ] No samples found: deeptools
[2020-04-30 12:59:37	678] multiqc [DEBUG ] No samples found: sargasso
[2020-04-30 12:59:37	683] multiqc [DEBUG ] No samples found: verifybamid
[2020-04-30 12:59:37	689] multiqc [DEBUG ] No samples found: homer
[2020-04-30 12:59:37	694] multiqc [DEBUG ] No samples found: macs2
[2020-04-30 12:59:37	699] multiqc [DEBUG ] No samples found: theta2
[2020-04-30 12:59:37	704] multiqc [DEBUG ] No samples found: snpeff
[2020-04-30 12:59:37	712] multiqc [DEBUG ] No samples found: gatk
[2020-04-30 12:59:37	716] multiqc [DEBUG ] No samples found: htseq
[2020-04-30 12:59:37	722] multiqc [DEBUG ] No samples found: bcftools
[2020-04-30 12:59:37	727] multiqc [DEBUG ] No samples found: featureCounts
[2020-04-30 12:59:37	732] multiqc [DEBUG ] No samples found: dedup
[2020-04-30 12:59:37	741] multiqc [DEBUG ] No samples found: picard
[2020-04-30 12:59:37	746] multiqc [DEBUG ] No samples found: prokka
[2020-04-30 12:59:37	751] multiqc [DEBUG ] No samples found: samblaster
[2020-04-30 12:59:37	758] multiqc [DEBUG ] No samples found: samtools
[2020-04-30 12:59:37	763] multiqc [DEBUG ] No samples found: bamtools
[2020-04-30 12:59:37	768] multiqc [DEBUG ] No samples found: jellyfish
[2020-04-30 12:59:37	775] multiqc [DEBUG ] No samples found: vcftools
[2020-04-30 12:59:37	785] multiqc [DEBUG ] No samples found: bbmap
[2020-04-30 12:59:37	790] multiqc [DEBUG ] No samples found: bismark
[2020-04-30 12:59:37	795] multiqc [DEBUG ] No samples found: hicexplorer
[2020-04-30 12:59:37	800] multiqc [DEBUG ] No samples found: hicup
[2020-04-30 12:59:37	805] multiqc [DEBUG ] No samples found: salmon
[2020-04-30 12:59:37	810] multiqc [DEBUG ] No samples found: kallisto
[2020-04-30 12:59:37	815] multiqc [DEBUG ] No samples found: slamdunk
[2020-04-30 12:59:37	820] multiqc [DEBUG ] No samples found: star
[2020-04-30 12:59:37	825] multiqc [DEBUG ] No samples found: hisat2
[2020-04-30 12:59:37	830] multiqc [DEBUG ] No samples found: tophat
[2020-04-30 12:59:37	835] multiqc [DEBUG ] No samples found: bowtie2
[2020-04-30 12:59:37	840] multiqc [DEBUG ] No samples found: bowtie1
[2020-04-30 12:59:37	845] multiqc [DEBUG ] No samples found: leehom
[2020-04-30 12:59:37	850] multiqc [DEBUG ] No samples found: adapterRemoval
[2020-04-30 12:59:37	855] multiqc [DEBUG ] No samples found: clipandmerge
[2020-04-30 12:59:37	860] multiqc [DEBUG ] No samples found: cutadapt
[2020-04-30 12:59:37	865] multiqc [DEBUG ] No samples found: flexbar
[2020-04-30 12:59:37	870] multiqc [DEBUG ] No samples found: trimmomatic
[2020-04-30 12:59:37	875] multiqc [DEBUG ] No samples found: skewer
[2020-04-30 12:59:37	880] multiqc [DEBUG ] No samples found: sortmerna
[2020-04-30 12:59:37	885] multiqc [DEBUG ] No samples found: biobloomtools
[2020-04-30 12:59:37	890] multiqc [DEBUG ] No samples found: fastq_screen
[2020-04-30 12:59:37	895] multiqc [DEBUG ] No samples found: afterqc
[2020-04-30 12:59:40	082] multiqc.modules.fastqc.fastqc [INFO ] Found 4 reports
[2020-04-30 12:59:40	532] multiqc [DEBUG ] No samples found: clusterflow
[2020-04-30 12:59:40	537] multiqc [DEBUG ] No samples found: bcl2fastq
[2020-04-30 12:59:40	542] multiqc [DEBUG ] No samples found: interop
[2020-04-30 12:59:40	550] multiqc [INFO ] Compressing plot data
[2020-04-30 12:59:40	823] multiqc [INFO ] Report : multiqc_report.html
[2020-04-30 12:59:40	823] multiqc [INFO ] Data : multiqc_data
[2020-04-30 12:59:41	475] multiqc [DEBUG ] Moving data file from '/tmp/tmpuwUAEa/multiqc_data/multiqc_fastqc.txt' to '/projects/dowellLab/sasse/ALI_ATACseq_1/qc/fastqc/Gally2020_multiqc/multiqc_data'
[2020-04-30 12:59:42	135] multiqc [DEBUG ] Moving data file from '/tmp/tmpuwUAEa/multiqc_data/multiqc_general_stats.txt' to '/projects/dowellLab/sasse/ALI_ATACseq_1/qc/fastqc/Gally2020_multiqc/multiqc_data'
[2020-04-30 12:59:42	299] multiqc [DEBUG ] Moving data file from '/tmp/tmpuwUAEa/multiqc_data/multiqc_sources.txt' to '/projects/dowellLab/sasse/ALI_ATACseq_1/qc/fastqc/Gally2020_multiqc/multiqc_data'
[2020-04-30 12:59:42	451] multiqc [DEBUG ] Moving data file from '/tmp/tmpuwUAEa/multiqc_data/multiqc_data.json' to '/projects/dowellLab/sasse/ALI_ATACseq_1/qc/fastqc/Gally2020_multiqc/multiqc_data'
[2020-04-30 12:59:43	178] multiqc [INFO ] MultiQC complete
[truncated: 12 more columns]
