# Supplementary material for: The MUC5B-associated variant rs35705950 resides within an enhancer subject to lineage- and disease-dependent epigenetic remodeling
Source: JCI Insight. 2021 Jan 25;6(2):e144294. doi: 10.1172/jci.insight.144294 (PMC7934873; doi:10.1172/jci.insight.144294)
Supplement: Supplemental Data Set 4 [file jciinsight-6-144294-s079.zip › Supplemental File S4_ATAC-seq Pipeline & QC Reports/ATAC-seq_multiqc_reports/ALI_Norm-1_ATAC-seq_multiqc_report/multiqc_data/multiqc_data.json]

{
    "report_general_stats_headers": [
        {
            "percent_duplicates": {
                "ceiling": null, 
                "scale": "RdYlGn-rev", 
                "placement": 1000.0, 
                "suffix": "%", 
                "min": 0, 
                "dmax": 100.0, 
                "max": 100, 
                "format": "{:,.1f}", 
                "title": "% Dups", 
                "namespace": "FastQC", 
                "hidden": null, 
                "minRange": null, 
                "modify": null, 
                "floor": null, 
                "dmin": 0.0, 
                "rid": "mqc-generalstats-percent_duplicates", 
                "shared_key": null, 
                "colour": "55,126,184", 
                "description": "% Duplicate Reads"
            }, 
            "percent_gc": {
                "ceiling": null, 
                "scale": "Set1", 
                "placement": 1000.0, 
                "suffix": "%", 
                "min": 0, 
                "dmax": 100.0, 
                "max": 100, 
                "format": "{:,.0f}", 
                "title": "% GC", 
                "namespace": "FastQC", 
                "hidden": null, 
                "minRange": null, 
                "modify": null, 
                "floor": null, 
                "dmin": 0.0, 
                "rid": "mqc-generalstats-percent_gc", 
                "shared_key": null, 
                "colour": "55,126,184", 
                "description": "Average % GC Content"
            }, 
            "avg_sequence_length": {
                "ceiling": null, 
                "scale": "RdYlGn", 
                "placement": 1000.0, 
                "suffix": " bp", 
                "format": "{:,.0f}", 
                "dmax": 76.0, 
                "max": null, 
                "colour": "55,126,184", 
                "min": 0, 
                "namespace": "FastQC", 
                "dmin": 0.0, 
                "minRange": null, 
                "modify": null, 
                "floor": null, 
                "title": "Length", 
                "hidden": true, 
                "shared_key": null, 
                "rid": "mqc-generalstats-avg_sequence_length", 
                "description": "Average Sequence Length (bp)"
            }, 
            "percent_fails": {
                "ceiling": null, 
                "description": "Percentage of modules failed in FastQC report (includes those not plotted here)", 
                "format": "{:,.0f}", 
                "max": 100, 
                "modify": null, 
                "minRange": null, 
                "dmin": 0.0, 
                "floor": null, 
                "rid": "mqc-generalstats-percent_fails", 
                "dmax": 100.0, 
                "suffix": "%", 
                "scale": "Reds", 
                "placement": 1000.0, 
                "title": "% Failed", 
                "colour": "55,126,184", 
                "min": 0, 
                "namespace": "FastQC", 
                "shared_key": null, 
                "hidden": true
            }, 
            "total_sequences": {
                "ceiling": null, 
                "scale": "Blues", 
                "placement": 1000.0, 
                "description": "Total Sequences (millions)", 
                "min": 0, 
                "dmax": 66.197865, 
                "namespace": "FastQC", 
                "format": "{:,.1f}", 
                "title": "M Seqs", 
                "modify": 1e-06, 
                "hidden": null, 
                "minRange": null, 
                "dmin": 0.0, 
                "shared_key": "read_count", 
                "max": null, 
                "rid": "mqc-generalstats-total_sequences", 
                "floor": null, 
                "colour": "55,126,184"
            }
        }
    ], 
    "config_version": "1.5", 
    "report_general_stats_data": [
        {
            "ALI_Ctrl-1.trim": {
                "percent_fails": 16.666666666666664, 
                "total_sequences": 65218250.0, 
                "avg_sequence_length": 74.09057053815458, 
                "percent_duplicates": 27.426829686103503, 
                "percent_gc": 47.0
            }, 
            "ALI_Ctrl-1": {
                "percent_fails": 16.666666666666664, 
                "total_sequences": 65220557.0, 
                "avg_sequence_length": 76.0, 
                "percent_duplicates": 28.358593834378226, 
                "percent_gc": 47.0
            }, 
            "ALI_Ctrl-2.trim": {
                "percent_fails": 16.666666666666664, 
                "total_sequences": 66193639.0, 
                "avg_sequence_length": 70.88127498172446, 
                "percent_duplicates": 23.734908585429864, 
                "percent_gc": 46.0
            }, 
            "ALI_Ctrl-2": {
                "percent_fails": 25.0, 
                "total_sequences": 66197865.0, 
                "avg_sequence_length": 75.0, 
                "percent_duplicates": 23.644277896861325, 
                "percent_gc": 46.0
            }
        }
    ], 
    "config_creation_date": "2020-04-30, 12:59", 
    "config_title": null, 
    "config_report_comment": null, 
    "config_short_version": "1.5", 
    "config_intro_text": null, 
    "report_saved_raw_data": {
        "multiqc_fastqc": {
            "ALI_Ctrl-2": {
                "adapter_content": "fail", 
                "Sequences flagged as poor quality": 0.0, 
                "sequence_duplication_levels": "pass", 
                "avg_sequence_length": 75.0, 
                "Encoding": "Sanger / Illumina 1.9", 
                "kmer_content": "fail", 
                "per_base_sequence_quality": "pass", 
                "sequence_length_distribution": "pass", 
                "Sequence length": 75.0, 
                "File type": "Conventional base calls", 
                "basic_statistics": "pass", 
                "per_sequence_gc_content": "warn", 
                "Total Sequences": 66197865.0, 
                "per_base_n_content": "pass", 
                "per_base_sequence_content": "fail", 
                "overrepresented_sequences": "pass", 
                "%GC": 46.0, 
                "total_deduplicated_percentage": 76.35572210313867, 
                "Filename": "ALI_Ctrl-2.fastq.gz", 
                "per_tile_sequence_quality": "pass", 
                "per_sequence_quality_scores": "pass"
            }, 
            "ALI_Ctrl-1": {
                "adapter_content": "warn", 
                "Sequences flagged as poor quality": 0.0, 
                "sequence_duplication_levels": "pass", 
                "avg_sequence_length": 76.0, 
                "Encoding": "Sanger / Illumina 1.9", 
                "kmer_content": "fail", 
                "per_base_sequence_quality": "pass", 
                "sequence_length_distribution": "pass", 
                "Sequence length": 76.0, 
                "File type": "Conventional base calls", 
                "basic_statistics": "pass", 
                "per_sequence_gc_content": "warn", 
                "Total Sequences": 65220557.0, 
                "per_base_n_content": "pass", 
                "per_base_sequence_content": "fail", 
                "overrepresented_sequences": "pass", 
                "%GC": 47.0, 
                "total_deduplicated_percentage": 71.64140616562177, 
                "Filename": "ALI_Ctrl-1.fastq.gz", 
                "per_tile_sequence_quality": "pass", 
                "per_sequence_quality_scores": "pass"
            }, 
            "ALI_Ctrl-2.trim": {
                "adapter_content": "pass", 
                "Sequences flagged as poor quality": 0.0, 
                "sequence_duplication_levels": "pass", 
                "avg_sequence_length": 70.88127498172446, 
                "Encoding": "Sanger / Illumina 1.9", 
                "kmer_content": "fail", 
                "per_base_sequence_quality": "pass", 
                "sequence_length_distribution": "warn", 
                "Sequence length": "20-75", 
                "File type": "Conventional base calls", 
                "basic_statistics": "pass", 
                "per_sequence_gc_content": "warn", 
                "Total Sequences": 66193639.0, 
                "per_base_n_content": "pass", 
                "per_base_sequence_content": "fail", 
                "overrepresented_sequences": "pass", 
                "%GC": 46.0, 
                "total_deduplicated_percentage": 76.26509141457014, 
                "Filename": "ALI_Ctrl-2.trim.fastq.gz", 
                "per_tile_sequence_quality": "pass", 
                "per_sequence_quality_scores": "pass"
            }, 
            "ALI_Ctrl-1.trim": {
                "adapter_content": "pass", 
                "Sequences flagged as poor quality": 0.0, 
                "sequence_duplication_levels": "pass", 
                "avg_sequence_length": 74.09057053815458, 
                "Encoding": "Sanger / Illumina 1.9", 
                "kmer_content": "fail", 
                "per_base_sequence_quality": "pass", 
                "sequence_length_distribution": "warn", 
                "Sequence length": "20-76", 
                "File type": "Conventional base calls", 
                "basic_statistics": "pass", 
                "per_sequence_gc_content": "warn", 
                "Total Sequences": 65218250.0, 
                "per_base_n_content": "pass", 
                "per_base_sequence_content": "fail", 
                "overrepresented_sequences": "pass", 
                "%GC": 47.0, 
                "total_deduplicated_percentage": 72.5731703138965, 
                "Filename": "ALI_Ctrl-1.trim.fastq.gz", 
                "per_tile_sequence_quality": "pass", 
                "per_sequence_quality_scores": "pass"
            }
        }, 
        "multiqc_general_stats": {
            "ALI_Ctrl-2": {
                "FastQC_mqc-generalstats-percent_fails": 25.0, 
                "FastQC_mqc-generalstats-avg_sequence_length": 75.0, 
                "FastQC_mqc-generalstats-percent_duplicates": 23.644277896861325, 
                "FastQC_mqc-generalstats-total_sequences": 66197865.0, 
                "FastQC_mqc-generalstats-percent_gc": 46.0
            }, 
            "ALI_Ctrl-1": {
                "FastQC_mqc-generalstats-percent_fails": 16.666666666666664, 
                "FastQC_mqc-generalstats-avg_sequence_length": 76.0, 
                "FastQC_mqc-generalstats-percent_duplicates": 28.358593834378226, 
                "FastQC_mqc-generalstats-total_sequences": 65220557.0, 
                "FastQC_mqc-generalstats-percent_gc": 47.0
            }, 
            "ALI_Ctrl-2.trim": {
                "FastQC_mqc-generalstats-percent_fails": 16.666666666666664, 
                "FastQC_mqc-generalstats-avg_sequence_length": 70.88127498172446, 
                "FastQC_mqc-generalstats-percent_duplicates": 23.734908585429864, 
                "FastQC_mqc-generalstats-total_sequences": 66193639.0, 
                "FastQC_mqc-generalstats-percent_gc": 46.0
            }, 
            "ALI_Ctrl-1.trim": {
                "FastQC_mqc-generalstats-percent_fails": 16.666666666666664, 
                "FastQC_mqc-generalstats-avg_sequence_length": 74.09057053815458, 
                "FastQC_mqc-generalstats-percent_duplicates": 27.426829686103503, 
                "FastQC_mqc-generalstats-total_sequences": 65218250.0, 
                "FastQC_mqc-generalstats-percent_gc": 47.0
            }
        }
    }, 
    "report_data_sources": {
        "FastQC": {
            "all_sections": {
                "ALI_Ctrl-2": "/projects/dowellLab/sasse/ALI_ATACseq_1/qc/fastqc/Gally2020_multiqc/ALI_Ctrl-2_fastqc.zip", 
                "ALI_Ctrl-1": "/projects/dowellLab/sasse/ALI_ATACseq_1/qc/fastqc/Gally2020_multiqc/ALI_Ctrl-1_fastqc.zip", 
                "ALI_Ctrl-2.trim": "/projects/dowellLab/sasse/ALI_ATACseq_1/qc/fastqc/Gally2020_multiqc/ALI_Ctrl-2.trim_fastqc.zip", 
                "ALI_Ctrl-1.trim": "/projects/dowellLab/sasse/ALI_ATACseq_1/qc/fastqc/Gally2020_multiqc/ALI_Ctrl-1.trim_fastqc.zip"
            }
        }
    }, 
    "report_multiqc_command": "/Users/sasse/.local/bin/multiqc .", 
    "config_analysis_dir": [
        "."
    ], 
    "config_report_header_info": null, 
    "config_analysis_dir_abs": [
        "/projects/dowellLab/sasse/ALI_ATACseq_1/qc/fastqc/Gally2020_multiqc"
    ], 
    "config_subtitle": null, 
    "report_plot_data": {
        "fastqc_sequence_length_distribution_plot": {
            "plot_type": "xy_line", 
            "datasets": [
                [
                    {
                        "color": "#5cb85c", 
                        "data": [
                            [
                                76, 
                                65220557.0
                            ]
                        ], 
                        "name": "ALI_Ctrl-1"
                    }, 
                    {
                        "color": "#f0ad4e", 
                        "data": [
                            [
                                20, 
                                127.0
                            ], 
                            [
                                22, 
                                149.0
                            ], 
                            [
                                24, 
                                1576.0
                            ], 
                            [
                                26, 
                                30031.0
                            ], 
                            [
                                28, 
                                21357.0
                            ], 
                            [
                                30, 
                                14750.0
                            ], 
                            [
                                32, 
                                17122.0
                            ], 
                            [
                                34, 
                                46000.0
                            ], 
                            [
                                36, 
                                111153.0
                            ], 
                            [
                                38, 
                                148700.0
                            ], 
                            [
                                40, 
                                241236.0
                            ], 
                            [
                                42, 
                                258912.0
                            ], 
                            [
                                44, 
                                286360.0
                            ], 
                            [
                                46, 
                                292153.0
                            ], 
                            [
                                48, 
                                291902.0
                            ], 
                            [
                                50, 
                                382750.0
                            ], 
                            [
                                52, 
                                430419.0
                            ], 
                            [
                                54, 
                                412192.0
                            ], 
                            [
                                56, 
                                419322.0
                            ], 
                            [
                                58, 
                                394441.0
                            ], 
                            [
                                60, 
                                430486.0
                            ], 
                            [
                                62, 
                                485036.0
                            ], 
                            [
                                64, 
                                528493.0
                            ], 
                            [
                                66, 
                                0.0
                            ], 
                            [
                                68, 
                                5.0
                            ], 
                            [
                                70, 
                                0.0
                            ], 
                            [
                                72, 
                                0.0
                            ], 
                            [
                                74, 
                                0.0
                            ], 
                            [
                                76, 
                                59973578.0
                            ]
                        ], 
                        "name": "ALI_Ctrl-1.trim"
                    }, 
                    {
                        "color": "#5cb85c", 
                        "data": [
                            [
                                75, 
                                66197865.0
                            ]
                        ], 
                        "name": "ALI_Ctrl-2"
                    }, 
                    {
                        "color": "#f0ad4e", 
                        "data": [
                            [
                                20, 
                                272.0
                            ], 
                            [
                                22, 
                                400.0
                            ], 
                            [
                                24, 
                                2930.0
                            ], 
                            [
                                26, 
                                58197.0
                            ], 
                            [
                                28, 
                                46060.0
                            ], 
                            [
                                30, 
                                29977.0
                            ], 
                            [
                                32, 
                                41182.0
                            ], 
                            [
                                34, 
                                108946.0
                            ], 
                            [
                                36, 
                                250985.0
                            ], 
                            [
                                38, 
                                317118.0
                            ], 
                            [
                                40, 
                                454007.0
                            ], 
                            [
                                42, 
                                499633.0
                            ], 
                            [
                                44, 
                                569779.0
                            ], 
                            [
                                46, 
                                571193.0
                            ], 
                            [
                                48, 
                                554949.0
                            ], 
                            [
                                50, 
                                663331.0
                            ], 
                            [
                                52, 
                                727496.0
                            ], 
                            [
                                54, 
                                725769.0
                            ], 
                            [
                                56, 
                                725640.0
                            ], 
                            [
                                58, 
                                683250.0
                            ], 
                            [
                                60, 
                                710056.0
                            ], 
                            [
                                62, 
                                782333.0
                            ], 
                            [
                                64, 
                                427929.0
                            ], 
                            [
                                66, 
                                117.0
                            ], 
                            [
                                68, 
                                213.0
                            ], 
                            [
                                70, 
                                210.0
                            ], 
                            [
                                72, 
                                291.0
                            ], 
                            [
                                74, 
                                57241376.0
                            ]
                        ], 
                        "name": "ALI_Ctrl-2.trim"
                    }
                ]
            ], 
            "config": {
                "xlab": "Sequence Length (bp)", 
                "colors": {
                    "ALI_Ctrl-2": "#5cb85c", 
                    "ALI_Ctrl-1": "#5cb85c", 
                    "ALI_Ctrl-2.trim": "#f0ad4e", 
                    "ALI_Ctrl-1.trim": "#f0ad4e"
                }, 
                "tt_label": "<b>{point.x} bp</b>: {point.y}", 
                "xDecimals": false, 
                "title": "FastQC: Sequence Length Distribution", 
                "ylab": "Read Count", 
                "ymin": 0, 
                "id": "fastqc_sequence_length_distribution_plot", 
                "yMinTickInterval": 0.1
            }
        }, 
        "fastqc_per_base_n_content_plot": {
            "plot_type": "xy_line", 
            "datasets": [
                [
                    {
                        "color": "#5cb85c", 
                        "data": [
                            [
                                1, 
                                0.013471212765018243
                            ], 
                            [
                                2, 
                                0.00011039464137051146
                            ], 
                            [
                                3, 
                                0.00012572723044974917
                            ], 
                            [
                                4, 
                                0.00013492678389729175
                            ], 
                            [
                                5, 
                                0.0
                            ], 
                            [
                                6, 
                                0.02782558266100058
                            ], 
                            [
                                7, 
                                0.0001993236580300901
                            ], 
                            [
                                8, 
                                3.0665178158475405e-06
                            ], 
                            [
                                9, 
                                1.2266071263390162e-05
                            ], 
                            [
                                10, 
                                0.00010042845846900693
                            ], 
                            [
                                12, 
                                0.0006823002140260777
                            ], 
                            [
                                14, 
                                0.0005182415108782344
                            ], 
                            [
                                16, 
                                0.001687351428170109
                            ], 
                            [
                                18, 
                                0.0006355358173344027
                            ], 
                            [
                                20, 
                                0.0008701244302467396
                            ], 
                            [
                                22, 
                                0.0003541828077303909
                            ], 
                            [
                                24, 
                                5.3664061777331955e-05
                            ], 
                            [
                                26, 
                                0.00037641506189528556
                            ], 
                            [
                                28, 
                                0.0002583541259851552
                            ], 
                            [
                                30, 
                                0.00010426160573881638
                            ], 
                            [
                                32, 
                                0.00019242399294443316
                            ], 
                            [
                                34, 
                                9.19955344754262e-06
                            ], 
                            [
                                36, 
                                0.00011269452973239711
                            ], 
                            [
                                38, 
                                0.0003426833659209626
                            ], 
                            [
                                40, 
                                0.00013186026608144423
                            ], 
                            [
                                42, 
                                9.199553447542621e-05
                            ], 
                            [
                                44, 
                                6.363024467883646e-05
                            ], 
                            [
                                46, 
                                0.00020698995256970896
                            ], 
                            [
                                48, 
                                0.00016712522096369093
                            ], 
                            [
                                50, 
                                5.826383850110327e-05
                            ], 
                            [
                                52, 
                                0.00012496060099578726
                            ], 
                            [
                                54, 
                                7.666294539618851e-06
                            ], 
                            [
                                56, 
                                9.19955344754262e-06
                            ], 
                            [
                                58, 
                                5.366406177733196e-06
                            ], 
                            [
                                60, 
                                0.00016559196205576717
                            ], 
                            [
                                62, 
                                0.00010272834683089259
                            ], 
                            [
                                64, 
                                0.00012726048935767293
                            ], 
                            [
                                66, 
                                0.0
                            ], 
                            [
                                68, 
                                4.59977672377131e-06
                            ], 
                            [
                                70, 
                                2.299888361885655e-06
                            ], 
                            [
                                72, 
                                0.0
                            ], 
                            [
                                74, 
                                0.0
                            ], 
                            [
                                76, 
                                0.0
                            ]
                        ], 
                        "name": "ALI_Ctrl-1"
                    }, 
                    {
                        "color": "#5cb85c", 
                        "data": [
                            [
                                1, 
                                0.013471689289424358
                            ], 
                            [
                                2, 
                                0.00011039854641913881
                            ], 
                            [
                                3, 
                                0.00012573167786624143
                            ], 
                            [
                                4, 
                                0.000134931556734503
                            ], 
                            [
                                5, 
                                0.0
                            ], 
                            [
                                6, 
                                0.02782656695020182
                            ], 
                            [
                                7, 
                                0.00019933070881233397
                            ], 
                            [
                                8, 
                                3.0666262894205226e-06
                            ], 
                            [
                                9, 
                                1.226650515768209e-05
                            ], 
                            [
                                10, 
                                0.00010043201097852212
                            ], 
                            [
                                12, 
                                0.0006823243493960662
                            ], 
                            [
                                14, 
                                0.0005182598429120683
                            ], 
                            [
                                16, 
                                0.0016874111157536428
                            ], 
                            [
                                18, 
                                0.0006355582984824033
                            ], 
                            [
                                20, 
                                0.0008686221095775148
                            ], 
                            [
                                22, 
                                0.00035342950899042635
                            ], 
                            [
                                24, 
                                5.36662694647176e-05
                            ], 
                            [
                                26, 
                                0.00037419320437076373
                            ], 
                            [
                                28, 
                                0.00025774310928399884
                            ], 
                            [
                                30, 
                                0.00010358952673052923
                            ], 
                            [
                                32, 
                                0.00019187431464893237
                            ], 
                            [
                                34, 
                                8.445280387301172e-06
                            ], 
                            [
                                36, 
                                0.00011066314737364844
                            ], 
                            [
                                38, 
                                0.00033491003588872846
                            ], 
                            [
                                40, 
                                0.0001281412545203275
                            ], 
                            [
                                42, 
                                8.989649495813571e-05
                            ], 
                            [
                                44, 
                                6.224864774150078e-05
                            ], 
                            [
                                46, 
                                0.0002040143202106841
                            ], 
                            [
                                48, 
                                0.00015782591581628465
                            ], 
                            [
                                50, 
                                5.602079466649212e-05
                            ], 
                            [
                                52, 
                                0.00011117927547785667
                            ], 
                            [
                                54, 
                                7.195130565877192e-06
                            ], 
                            [
                                56, 
                                9.658002097396123e-06
                            ], 
                            [
                                58, 
                                8.101912531800918e-07
                            ], 
                            [
                                60, 
                                0.00015901693804388584
                            ], 
                            [
                                62, 
                                9.693338503661516e-05
                            ], 
                            [
                                64, 
                                0.00012008478482711352
                            ], 
                            [
                                66, 
                                0.0
                            ], 
                            [
                                68, 
                                1.6674008510513987e-06
                            ], 
                            [
                                70, 
                                0.0
                            ], 
                            [
                                72, 
                                0.0
                            ], 
                            [
                                74, 
                                0.0
                            ], 
                            [
                                76, 
                                0.0
                            ]
                        ], 
                        "name": "ALI_Ctrl-1.trim"
                    }, 
                    {
                        "color": "#5cb85c", 
                        "data": [
                            [
                                1, 
                                0.017742264044316235
                            ], 
                            [
                                2, 
                                0.0003308263793703921
                            ], 
                            [
                                3, 
                                0.00015257289642196166
                            ], 
                            [
                                4, 
                                0.00011178608252698179
                            ], 
                            [
                                5, 
                                5.2871795789788696e-05
                            ], 
                            [
                                6, 
                                0.021461417222443654
                            ], 
                            [
                                7, 
                                0.00037161319326537194
                            ], 
                            [
                                8, 
                                0.002663227885068499
                            ], 
                            [
                                9, 
                                3.4744322947575425e-05
                            ], 
                            [
                                10, 
                                0.00032327326568613656
                            ], 
                            [
                                11, 
                                0.0
                            ], 
                            [
                                12, 
                                1.2084981894808843e-05
                            ], 
                            [
                                13, 
                                0.00011480732800068401
                            ], 
                            [
                                14, 
                                0.00011480732800068401
                            ], 
                            [
                                15, 
                                0.0005831003764245267
                            ], 
                            [
                                16, 
                                0.0018248322661161352
                            ], 
                            [
                                17, 
                                0.00014955165094825943
                            ], 
                            [
                                18, 
                                0.0010529040475852204
                            ], 
                            [
                                19, 
                                0.002004596371801417
                            ], 
                            [
                                20, 
                                0.00016163663284306828
                            ], 
                            [
                                21, 
                                0.0012523062488495665
                            ], 
                            [
                                22, 
                                0.0007855238231625748
                            ], 
                            [
                                23, 
                                6.495677768459753e-05
                            ], 
                            [
                                24, 
                                0.00012387106442179064
                            ], 
                            [
                                25, 
                                8.912674147421521e-05
                            ], 
                            [
                                26, 
                                0.0002024234467380481
                            ], 
                            [
                                27, 
                                0.0011269245616909245
                            ], 
                            [
                                28, 
                                0.0009426285877950898
                            ], 
                            [
                                29, 
                                0.0011616688846385
                            ], 
                            [
                                30, 
                                0.0002507633743172835
                            ], 
                            [
                                31, 
                                0.0013459648585343348
                            ], 
                            [
                                32, 
                                0.00012236044168493953
                            ], 
                            [
                                33, 
                                0.0006133128311615487
                            ], 
                            [
                                34, 
                                8.912674147421521e-05
                            ], 
                            [
                                35, 
                                0.0006465465313722731
                            ], 
                            [
                                36, 
                                0.0007311414046359349
                            ], 
                            [
                                37, 
                                0.0005317392033715891
                            ], 
                            [
                                38, 
                                4.985055031608648e-05
                            ], 
                            [
                                39, 
                                0.0008535018463208746
                            ], 
                            [
                                40, 
                                0.0006253978130563577
                            ], 
                            [
                                41, 
                                0.0010423296884272627
                            ], 
                            [
                                42, 
                                0.0027206315490688406
                            ], 
                            [
                                43, 
                                0.0009577348151636008
                            ], 
                            [
                                44, 
                                0.0006631633814776352
                            ], 
                            [
                                45, 
                                0.0005468454307401002
                            ], 
                            [
                                46, 
                                0.0022901040690662755
                            ], 
                            [
                                47, 
                                0.002580143634541688
                            ], 
                            [
                                48, 
                                0.0015196864732722121
                            ], 
                            [
                                49, 
                                0.00031420952926502994
                            ], 
                            [
                                50, 
                                0.0012190725486388421
                            ], 
                            [
                                51, 
                                0.0007658857275835105
                            ], 
                            [
                                52, 
                                0.0032282007886508123
                            ], 
                            [
                                53, 
                                0.00047282491663439593
                            ], 
                            [
                                54, 
                                0.002552952425278368
                            ], 
                            [
                                55, 
                                0.0012583487397969707
                            ], 
                            [
                                56, 
                                0.0013988366543241236
                            ], 
                            [
                                57, 
                                0.0014305597317979966
                            ], 
                            [
                                58, 
                                0.0028913319183330156
                            ], 
                            [
                                59, 
                                0.0018097260387476242
                            ], 
                            [
                                60, 
                                0.0011994344530597777
                            ], 
                            [
                                61, 
                                0.003835471128864957
                            ], 
                            [
                                62, 
                                0.0008565230917945767
                            ], 
                            [
                                63, 
                                0.0006797802315829974
                            ], 
                            [
                                64, 
                                0.0003489538522126053
                            ], 
                            [
                                65, 
                                0.0011979238303229266
                            ], 
                            [
                                66, 
                                0.000487931144002907
                            ], 
                            [
                                67, 
                                0.001487963395798339
                            ], 
                            [
                                68, 
                                0.00024018901515932575
                            ], 
                            [
                                69, 
                                0.0004788674075818004
                            ], 
                            [
                                70, 
                                0.00013293480084289729
                            ], 
                            [
                                71, 
                                0.00029910330189651885
                            ], 
                            [
                                72, 
                                0.0005528879216875046
                            ], 
                            [
                                73, 
                                0.00060122784926674
                            ], 
                            [
                                74, 
                                0.00031874139747558325
                            ], 
                            [
                                75, 
                                0.00019487033305379262
                            ]
                        ], 
                        "name": "ALI_Ctrl-2"
                    }, 
                    {
                        "color": "#5cb85c", 
                        "data": [
                            [
                                1, 
                                0.017740375325187966
                            ], 
                            [
                                2, 
                                0.0003308475003164579
                            ], 
                            [
                                3, 
                                0.0001525826371322477
                            ], 
                            [
                                4, 
                                0.00011179321928501317
                            ], 
                            [
                                5, 
                                5.2875171283452175e-05
                            ], 
                            [
                                6, 
                                0.021461276664363475
                            ], 
                            [
                                7, 
                                0.00037163691816369243
                            ], 
                            [
                                8, 
                                0.0026633979135064624
                            ], 
                            [
                                9, 
                                3.4746541129125716e-05
                            ], 
                            [
                                10, 
                                0.0003232939044188219
                            ], 
                            [
                                11, 
                                0.0
                            ], 
                            [
                                12, 
                                1.208575343621764e-05
                            ], 
                            [
                                13, 
                                0.0001148146576440676
                            ], 
                            [
                                14, 
                                0.0001148146576440676
                            ], 
                            [
                                15, 
                                0.0005831376032975011
                            ], 
                            [
                                16, 
                                0.0018249487688688638
                            ], 
                            [
                                17, 
                                0.00014956119877319329
                            ], 
                            [
                                18, 
                                0.0010529712681304618
                            ], 
                            [
                                19, 
                                0.002004724351232601
                            ], 
                            [
                                20, 
                                8.91324315921051e-05
                            ], 
                            [
                                21, 
                                0.00124936636579447
                            ], 
                            [
                                22, 
                                0.0007810450252515482
                            ], 
                            [
                                23, 
                                6.345059663275841e-05
                            ], 
                            [
                                24, 
                                0.00012085876132429598
                            ], 
                            [
                                25, 
                                8.913392358421829e-05
                            ], 
                            [
                                26, 
                                0.00012086411131632999
                            ], 
                            [
                                27, 
                                0.0011004438431640783
                            ], 
                            [
                                28, 
                                0.0006925559609410536
                            ], 
                            [
                                29, 
                                0.0007986846148444793
                            ], 
                            [
                                30, 
                                0.00024059638851202177
                            ], 
                            [
                                31, 
                                0.0012320371182815268
                            ], 
                            [
                                32, 
                                4.3902274566248176e-05
                            ], 
                            [
                                33, 
                                0.00043610249686698967
                            ], 
                            [
                                34, 
                                5.45333737506423e-05
                            ], 
                            [
                                35, 
                                0.0002667631864377596
                            ], 
                            [
                                36, 
                                0.00043395352524649815
                            ], 
                            [
                                37, 
                                0.00038606504600208213
                            ], 
                            [
                                38, 
                                2.1323686091580053e-05
                            ], 
                            [
                                39, 
                                0.0005678659063430668
                            ], 
                            [
                                40, 
                                0.00040711644442496266
                            ], 
                            [
                                41, 
                                0.0006986517847796882
                            ], 
                            [
                                42, 
                                0.0021746647244182712
                            ], 
                            [
                                43, 
                                0.0003156358870205479
                            ], 
                            [
                                44, 
                                6.834003241678373e-05
                            ], 
                            [
                                45, 
                                0.00031977773669023836
                            ], 
                            [
                                46, 
                                0.0016720428773848962
                            ], 
                            [
                                47, 
                                0.0016324842772637114
                            ], 
                            [
                                48, 
                                0.0009645342343242632
                            ], 
                            [
                                49, 
                                9.05194573399822e-05
                            ], 
                            [
                                50, 
                                0.0006141525211256104
                            ], 
                            [
                                51, 
                                0.00042803394023790124
                            ], 
                            [
                                52, 
                                0.002186226514993709
                            ], 
                            [
                                53, 
                                7.785578801581751e-05
                            ], 
                            [
                                54, 
                                0.0018500034194066728
                            ], 
                            [
                                55, 
                                0.0005136457374845908
                            ], 
                            [
                                56, 
                                0.0005200472863313495
                            ], 
                            [
                                57, 
                                0.0008803691743417833
                            ], 
                            [
                                58, 
                                0.000897306451457935
                            ], 
                            [
                                59, 
                                0.000729337249728721
                            ], 
                            [
                                60, 
                                0.00034143235096879316
                            ], 
                            [
                                61, 
                                0.002130284203544796
                            ], 
                            [
                                62, 
                                0.00032676121858941497
                            ], 
                            [
                                63, 
                                0.00010160838145839233
                            ], 
                            [
                                64, 
                                4.334999314029709e-05
                            ], 
                            [
                                65, 
                                0.0001624675302963074
                            ], 
                            [
                                66, 
                                0.00018867197066667959
                            ], 
                            [
                                67, 
                                0.0003092126016398855
                            ], 
                            [
                                68, 
                                0.0
                            ], 
                            [
                                69, 
                                0.0
                            ], 
                            [
                                70, 
                                0.0
                            ], 
                            [
                                71, 
                                0.0
                            ], 
                            [
                                72, 
                                0.0
                            ], 
                            [
                                73, 
                                0.0
                            ], 
                            [
                                74, 
                                0.0
                            ], 
                            [
                                75, 
                                0.0
                            ]
                        ], 
                        "name": "ALI_Ctrl-2.trim"
                    }
                ]
            ], 
            "config": {
                "colors": {
                    "ALI_Ctrl-2": "#5cb85c", 
                    "ALI_Ctrl-1": "#5cb85c", 
                    "ALI_Ctrl-2.trim": "#5cb85c", 
                    "ALI_Ctrl-1.trim": "#5cb85c"
                }, 
                "xmin": 0, 
                "ymin": 0, 
                "id": "fastqc_per_base_n_content_plot", 
                "xlab": "Position in Read (bp)", 
                "yCeiling": 100, 
                "title": "FastQC: Per Base N Content", 
                "yPlotBands": [
                    {
                        "color": "#e6c3c3", 
                        "to": 100, 
                        "from": 20
                    }, 
                    {
                        "color": "#e6dcc3", 
                        "to": 20, 
                        "from": 5
                    }, 
                    {
                        "color": "#c3e6c3", 
                        "to": 5, 
                        "from": 0
                    }
                ], 
                "yMinRange": 5, 
                "xDecimals": false, 
                "tt_label": "<b>Base {point.x}</b>: {point.y:.2f}%", 
                "ylab": "Percentage N-Count"
            }
        }, 
        "fastqc_per_sequence_quality_scores_plot": {
            "plot_type": "xy_line", 
            "datasets": [
                [
                    {
                        "color": "#5cb85c", 
                        "data": [
                            [
                                16.0, 
                                3.0
                            ], 
                            [
                                17.0, 
                                26.0
                            ], 
                            [
                                18.0, 
                                195.0
                            ], 
                            [
                                19.0, 
                                1246.0
                            ], 
                            [
                                20.0, 
                                5192.0
                            ], 
                            [
                                21.0, 
                                15619.0
                            ], 
                            [
                                22.0, 
                                36515.0
                            ], 
                            [
                                23.0, 
                                74749.0
                            ], 
                            [
                                24.0, 
                                143448.0
                            ], 
                            [
                                25.0, 
                                263577.0
                            ], 
                            [
                                26.0, 
                                451131.0
                            ], 
                            [
                                27.0, 
                                713674.0
                            ], 
                            [
                                28.0, 
                                1063311.0
                            ], 
                            [
                                29.0, 
                                1508287.0
                            ], 
                            [
                                30.0, 
                                2090910.0
                            ], 
                            [
                                31.0, 
                                2907598.0
                            ], 
                            [
                                32.0, 
                                4211830.0
                            ], 
                            [
                                33.0, 
                                6714464.0
                            ], 
                            [
                                34.0, 
                                13239915.0
                            ], 
                            [
                                35.0, 
                                31778867.0
                            ]
                        ], 
                        "name": "ALI_Ctrl-1"
                    }, 
                    {
                        "color": "#5cb85c", 
                        "data": [
                            [
                                16.0, 
                                3.0
                            ], 
                            [
                                17.0, 
                                26.0
                            ], 
                            [
                                18.0, 
                                194.0
                            ], 
                            [
                                19.0, 
                                1244.0
                            ], 
                            [
                                20.0, 
                                5193.0
                            ], 
                            [
                                21.0, 
                                15602.0
                            ], 
                            [
                                22.0, 
                                36301.0
                            ], 
                            [
                                23.0, 
                                73847.0
                            ], 
                            [
                                24.0, 
                                140505.0
                            ], 
                            [
                                25.0, 
                                256541.0
                            ], 
                            [
                                26.0, 
                                438477.0
                            ], 
                            [
                                27.0, 
                                695005.0
                            ], 
                            [
                                28.0, 
                                1040988.0
                            ], 
                            [
                                29.0, 
                                1483793.0
                            ], 
                            [
                                30.0, 
                                2065906.0
                            ], 
                            [
                                31.0, 
                                2880116.0
                            ], 
                            [
                                32.0, 
                                4176321.0
                            ], 
                            [
                                33.0, 
                                6658392.0
                            ], 
                            [
                                34.0, 
                                13195228.0
                            ], 
                            [
                                35.0, 
                                32054568.0
                            ]
                        ], 
                        "name": "ALI_Ctrl-1.trim"
                    }, 
                    {
                        "color": "#5cb85c", 
                        "data": [
                            [
                                16.0, 
                                4.0
                            ], 
                            [
                                17.0, 
                                28.0
                            ], 
                            [
                                18.0, 
                                226.0
                            ], 
                            [
                                19.0, 
                                1344.0
                            ], 
                            [
                                20.0, 
                                5485.0
                            ], 
                            [
                                21.0, 
                                15904.0
                            ], 
                            [
                                22.0, 
                                36312.0
                            ], 
                            [
                                23.0, 
                                69611.0
                            ], 
                            [
                                24.0, 
                                126782.0
                            ], 
                            [
                                25.0, 
                                221669.0
                            ], 
                            [
                                26.0, 
                                368195.0
                            ], 
                            [
                                27.0, 
                                568884.0
                            ], 
                            [
                                28.0, 
                                827520.0
                            ], 
                            [
                                29.0, 
                                1154897.0
                            ], 
                            [
                                30.0, 
                                1590020.0
                            ], 
                            [
                                31.0, 
                                2215511.0
                            ], 
                            [
                                32.0, 
                                3273299.0
                            ], 
                            [
                                33.0, 
                                5498192.0
                            ], 
                            [
                                34.0, 
                                12535818.0
                            ], 
                            [
                                35.0, 
                                37688164.0
                            ]
                        ], 
                        "name": "ALI_Ctrl-2"
                    }, 
                    {
                        "color": "#5cb85c", 
                        "data": [
                            [
                                16.0, 
                                4.0
                            ], 
                            [
                                17.0, 
                                28.0
                            ], 
                            [
                                18.0, 
                                226.0
                            ], 
                            [
                                19.0, 
                                1347.0
                            ], 
                            [
                                20.0, 
                                5466.0
                            ], 
                            [
                                21.0, 
                                15856.0
                            ], 
                            [
                                22.0, 
                                35971.0
                            ], 
                            [
                                23.0, 
                                68118.0
                            ], 
                            [
                                24.0, 
                                122143.0
                            ], 
                            [
                                25.0, 
                                211437.0
                            ], 
                            [
                                26.0, 
                                350621.0
                            ], 
                            [
                                27.0, 
                                543108.0
                            ], 
                            [
                                28.0, 
                                795695.0
                            ], 
                            [
                                29.0, 
                                1119984.0
                            ], 
                            [
                                30.0, 
                                1554639.0
                            ], 
                            [
                                31.0, 
                                2171026.0
                            ], 
                            [
                                32.0, 
                                3208272.0
                            ], 
                            [
                                33.0, 
                                5381186.0
                            ], 
                            [
                                34.0, 
                                12336860.0
                            ], 
                            [
                                35.0, 
                                38271652.0
                            ]
                        ], 
                        "name": "ALI_Ctrl-2.trim"
                    }
                ]
            ], 
            "config": {
                "xlab": "Mean Sequence Quality (Phred Score)", 
                "colors": {
                    "ALI_Ctrl-2": "#5cb85c", 
                    "ALI_Ctrl-1": "#5cb85c", 
                    "ALI_Ctrl-2.trim": "#5cb85c", 
                    "ALI_Ctrl-1.trim": "#5cb85c"
                }, 
                "tt_label": "<b>Phred {point.x}</b>: {point.y} reads", 
                "xDecimals": false, 
                "title": "FastQC: Per Sequence Quality Scores", 
                "xmin": 0, 
                "ylab": "Count", 
                "ymin": 0, 
                "xPlotBands": [
                    {
                        "color": "#c3e6c3", 
                        "to": 100, 
                        "from": 28
                    }, 
                    {
                        "color": "#e6dcc3", 
                        "to": 28, 
                        "from": 20
                    }, 
                    {
                        "color": "#e6c3c3", 
                        "to": 20, 
                        "from": 0
                    }
                ], 
                "id": "fastqc_per_sequence_quality_scores_plot"
            }
        }, 
        "fastqc_adapter_content_plot": {
            "plot_type": "xy_line", 
            "datasets": [
                [
                    {
                        "data": [
                            [
                                1, 
                                0.00011499441809428276
                            ], 
                            [
                                2, 
                                0.0001180609359101303
                            ], 
                            [
                                3, 
                                0.00012112745372597784
                            ], 
                            [
                                4, 
                                0.0001395265606210631
                            ], 
                            [
                                5, 
                                0.0001425930784369106
                            ], 
                            [
                                6, 
                                0.00015025937297652946
                            ], 
                            [
                                7, 
                                0.00016559196205576717
                            ], 
                            [
                                8, 
                                0.00017325825659538603
                            ], 
                            [
                                9, 
                                0.00022385580055687043
                            ], 
                            [
                                10, 
                                0.000246854684175727
                            ], 
                            [
                                11, 
                                0.00025758749653119337
                            ], 
                            [
                                12, 
                                0.0002713868267025073
                            ], 
                            [
                                13, 
                                0.0002882526746896688
                            ], 
                            [
                                14, 
                                0.0003005187459530589
                            ], 
                            [
                                15, 
                                0.000306651781584754
                            ], 
                            [
                                16, 
                                0.0003327171830194581
                            ], 
                            [
                                17, 
                                0.00035571606663831467
                            ], 
                            [
                                18, 
                                0.00039711405715225646
                            ], 
                            [
                                19, 
                                0.0004277792353107319
                            ], 
                            [
                                20, 
                                0.0004983091450752253
                            ], 
                            [
                                21, 
                                0.000547373430128786
                            ], 
                            [
                                22, 
                                0.0006899665085656966
                            ], 
                            [
                                23, 
                                0.0007742957485015039
                            ], 
                            [
                                24, 
                                0.0009260883803859571
                            ], 
                            [
                                25, 
                                0.0012250738674310924
                            ], 
                            [
                                26, 
                                0.0032980399109440294
                            ], 
                            [
                                27, 
                                0.03189485180263026
                            ], 
                            [
                                28, 
                                0.04877603237887097
                            ], 
                            [
                                29, 
                                0.06447967011382623
                            ], 
                            [
                                30, 
                                0.08108486408664066
                            ], 
                            [
                                31, 
                                0.09314547865636903
                            ], 
                            [
                                32, 
                                0.10338304838457604
                            ], 
                            [
                                33, 
                                0.11376167793231205
                            ], 
                            [
                                34, 
                                0.12927059178596098
                            ], 
                            [
                                35, 
                                0.15340715351449696
                            ], 
                            [
                                36, 
                                0.19889894531259522
                            ], 
                            [
                                37, 
                                0.27418962398619195
                            ], 
                            [
                                38, 
                                0.3673182367945738
                            ], 
                            [
                                39, 
                                0.46785862316385923
                            ], 
                            [
                                40, 
                                0.5926428993852353
                            ], 
                            [
                                41, 
                                0.7594430694604464
                            ], 
                            [
                                42, 
                                0.9580138973667459
                            ], 
                            [
                                43, 
                                1.1622179185007573
                            ], 
                            [
                                44, 
                                1.350086599229749
                            ], 
                            [
                                45, 
                                1.5581942975433343
                            ], 
                            [
                                46, 
                                1.783773481112711
                            ], 
                            [
                                47, 
                                2.009551988340118
                            ], 
                            [
                                48, 
                                2.225465507753943
                            ], 
                            [
                                49, 
                                2.4395130510768253
                            ], 
                            [
                                50, 
                                2.6666101609650465
                            ], 
                            [
                                51, 
                                2.931017593118685
                            ], 
                            [
                                52, 
                                3.245875376378647
                            ], 
                            [
                                53, 
                                3.586639102146889
                            ], 
                            [
                                54, 
                                3.897703602868648
                            ], 
                            [
                                55, 
                                4.206331755185715
                            ], 
                            [
                                56, 
                                4.522926720788355
                            ], 
                            [
                                57, 
                                4.845433932739949
                            ], 
                            [
                                58, 
                                5.156032322753699
                            ], 
                            [
                                59, 
                                5.451804099127826
                            ], 
                            [
                                60, 
                                5.748942009188912
                            ], 
                            [
                                61, 
                                6.057686689182983
                            ], 
                            [
                                62, 
                                6.393824572826019
                            ], 
                            [
                                63, 
                                6.753363053921787
                            ], 
                            [
                                64, 
                                7.1152995519495486
                            ]
                        ], 
                        "name": "ALI_Ctrl-1 - nextera_transposase_sequence"
                    }, 
                    {
                        "data": [
                            [
                                1, 
                                0.00032025202021243436
                            ], 
                            [
                                2, 
                                0.00032327326568613656
                            ], 
                            [
                                3, 
                                0.0003323370021072432
                            ], 
                            [
                                4, 
                                0.00035348572042315864
                            ], 
                            [
                                5, 
                                0.0003565069658968609
                            ], 
                            [
                                6, 
                                0.0003610388341074142
                            ], 
                            [
                                7, 
                                0.0003670813250548186
                            ], 
                            [
                                8, 
                                0.00036859194779166973
                            ], 
                            [
                                9, 
                                0.0003912512888444363
                            ], 
                            [
                                10, 
                                0.0004214637435814584
                            ], 
                            [
                                11, 
                                0.00044110183916052276
                            ], 
                            [
                                12, 
                                0.00046225055747643826
                            ], 
                            [
                                13, 
                                0.0004818886530555026
                            ], 
                            [
                                14, 
                                0.0004954842576871625
                            ], 
                            [
                                15, 
                                0.0005241860896873336
                            ], 
                            [
                                16, 
                                0.000543824185266398
                            ], 
                            [
                                17, 
                                0.0005755472627402712
                            ], 
                            [
                                18, 
                                0.0006495677768459753
                            ], 
                            [
                                19, 
                                0.000702439572635764
                            ], 
                            [
                                20, 
                                0.0008988205284264077
                            ], 
                            [
                                21, 
                                0.001031755329269305
                            ], 
                            [
                                22, 
                                0.0013142417810604616
                            ], 
                            [
                                23, 
                                0.0015227077187459142
                            ], 
                            [
                                24, 
                                0.0019124483848534995
                            ], 
                            [
                                25, 
                                0.0025816542572785393
                            ], 
                            [
                                26, 
                                0.006291743698984854
                            ], 
                            [
                                27, 
                                0.05822091090097845
                            ], 
                            [
                                28, 
                                0.09258606754160426
                            ], 
                            [
                                29, 
                                0.12681224689043974
                            ], 
                            [
                                30, 
                                0.16092512953401142
                            ], 
                            [
                                31, 
                                0.18519479442426126
                            ], 
                            [
                                32, 
                                0.20541296913427645
                            ], 
                            [
                                33, 
                                0.2297052933655791
                            ], 
                            [
                                34, 
                                0.2667789965733789
                            ], 
                            [
                                35, 
                                0.3240542576410886
                            ], 
                            [
                                36, 
                                0.428954921733503
                            ], 
                            [
                                37, 
                                0.5986522375004089
                            ], 
                            [
                                38, 
                                0.8033839157803654
                            ], 
                            [
                                39, 
                                1.0215208602271388
                            ], 
                            [
                                40, 
                                1.2768145921322387
                            ], 
                            [
                                41, 
                                1.5938837302381277
                            ], 
                            [
                                42, 
                                1.9545766317388031
                            ], 
                            [
                                43, 
                                2.3311476888265203
                            ], 
                            [
                                44, 
                                2.7008333274796703
                            ], 
                            [
                                45, 
                                3.114796829172663
                            ], 
                            [
                                46, 
                                3.552415172302007
                            ], 
                            [
                                47, 
                                3.9868219314928055
                            ], 
                            [
                                48, 
                                4.40451213947761
                            ], 
                            [
                                49, 
                                4.812289641063197
                            ], 
                            [
                                50, 
                                5.232745799279176
                            ], 
                            [
                                51, 
                                5.695710881310145
                            ], 
                            [
                                52, 
                                6.223490742488448
                            ], 
                            [
                                53, 
                                6.780410516260607
                            ], 
                            [
                                54, 
                                7.312720735026726
                            ], 
                            [
                                55, 
                                7.851372548042146
                            ], 
                            [
                                56, 
                                8.395523027819705
                            ], 
                            [
                                57, 
                                8.946383693794354
                            ], 
                            [
                                58, 
                                9.476204406290142
                            ], 
                            [
                                59, 
                                9.979853579869985
                            ], 
                            [
                                60, 
                                10.487702284658274
                            ], 
                            [
                                61, 
                                10.998345641509738
                            ], 
                            [
                                62, 
                                11.538940115364747
                            ], 
                            [
                                63, 
                                12.107053603616974
                            ]
                        ], 
                        "name": "ALI_Ctrl-2 - nextera_transposase_sequence"
                    }
                ]
            ], 
            "config": {
                "hide_empty": true, 
                "ymin": 0, 
                "id": "fastqc_adapter_content_plot", 
                "xlab": "Position (bp)", 
                "yCeiling": 100, 
                "title": "FastQC: Adapter Content", 
                "yPlotBands": [
                    {
                        "color": "#e6c3c3", 
                        "to": 100, 
                        "from": 20
                    }, 
                    {
                        "color": "#e6dcc3", 
                        "to": 20, 
                        "from": 5
                    }, 
                    {
                        "color": "#c3e6c3", 
                        "to": 5, 
                        "from": 0
                    }
                ], 
                "yMinRange": 5, 
                "xDecimals": false, 
                "tt_label": "<b>Base {point.x}</b>: {point.y:.2f}%", 
                "ylab": "% of Sequences"
            }
        }, 
        "fastqc_per_sequence_gc_content_plot": {
            "plot_type": "xy_line", 
            "datasets": [
                [
                    {
                        "color": "#f0ad4e", 
                        "data": [
                            [
                                0.0, 
                                0.0002286214973458823
                            ], 
                            [
                                1.0, 
                                0.00024436838619368545
                            ], 
                            [
                                2.0, 
                                0.00031843708558890746
                            ], 
                            [
                                3.0, 
                                0.0005009843526023287
                            ], 
                            [
                                4.0, 
                                0.0006252098090683312
                            ], 
                            [
                                5.0, 
                                0.0007453527387960143
                            ], 
                            [
                                6.0, 
                                0.0010503758079590153
                            ], 
                            [
                                7.0, 
                                0.0015548594691941892
                            ], 
                            [
                                8.0, 
                                0.001874462990994045
                            ], 
                            [
                                9.0, 
                                0.002332872421896758
                            ], 
                            [
                                10.0, 
                                0.0036357816695260976
                            ], 
                            [
                                11.0, 
                                0.005606475647923384
                            ], 
                            [
                                12.0, 
                                0.006732669809594044
                            ], 
                            [
                                13.0, 
                                0.008740689746741678
                            ], 
                            [
                                14.0, 
                                0.014292342892750488
                            ], 
                            [
                                15.0, 
                                0.02442984000210285
                            ], 
                            [
                                16.0, 
                                0.041998702211407335
                            ], 
                            [
                                17.0, 
                                0.052973700520220636
                            ], 
                            [
                                18.0, 
                                0.06798398490080985
                            ], 
                            [
                                19.0, 
                                0.10613927979714229
                            ], 
                            [
                                20.0, 
                                0.16087488221400045
                            ], 
                            [
                                21.0, 
                                0.1924654741151154
                            ], 
                            [
                                22.0, 
                                0.2349260850660583
                            ], 
                            [
                                23.0, 
                                0.33252646858095297
                            ], 
                            [
                                24.0, 
                                0.45550325508313505
                            ], 
                            [
                                25.0, 
                                0.5233402690213654
                            ], 
                            [
                                26.0, 
                                0.6074718136084392
                            ], 
                            [
                                27.0, 
                                0.7917722342469159
                            ], 
                            [
                                28.0, 
                                1.0063667529380385
                            ], 
                            [
                                29.0, 
                                1.1207923955777581
                            ], 
                            [
                                30.0, 
                                1.245837856700057
                            ], 
                            [
                                31.0, 
                                1.5120016867134185
                            ], 
                            [
                                32.0, 
                                1.796806333813946
                            ], 
                            [
                                33.0, 
                                1.940492612023411
                            ], 
                            [
                                34.0, 
                                2.0802748282348316
                            ], 
                            [
                                35.0, 
                                2.355711242907127
                            ], 
                            [
                                36.0, 
                                2.6087870754155427
                            ], 
                            [
                                37.0, 
                                2.7262087094630827
                            ], 
                            [
                                38.0, 
                                2.8273422282609406
                            ], 
                            [
                                39.0, 
                                2.99677000399172
                            ], 
                            [
                                40.0, 
                                3.1104485442383267
                            ], 
                            [
                                41.0, 
                                3.169403729648291
                            ], 
                            [
                                42.0, 
                                3.1829746317445693
                            ], 
                            [
                                43.0, 
                                3.1802953277680213
                            ], 
                            [
                                44.0, 
                                3.158504549693189
                            ], 
                            [
                                45.0, 
                                3.101931227025982
                            ], 
                            [
                                46.0, 
                                3.0644693784570585
                            ], 
                            [
                                47.0, 
                                3.013591763807912
                            ], 
                            [
                                48.0, 
                                2.8890758647253834
                            ], 
                            [
                                49.0, 
                                2.750125900750474
                            ], 
                            [
                                50.0, 
                                2.684814221208947
                            ], 
                            [
                                51.0, 
                                2.616173532721373
                            ], 
                            [
                                52.0, 
                                2.4907075713450273
                            ], 
                            [
                                53.0, 
                                2.387172943606932
                            ], 
                            [
                                54.0, 
                                2.3404635887576104
                            ], 
                            [
                                55.0, 
                                2.3007511015196616
                            ], 
                            [
                                56.0, 
                                2.2086422996859123
                            ], 
                            [
                                57.0, 
                                2.088978775240929
                            ], 
                            [
                                58.0, 
                                2.0217115653917466
                            ], 
                            [
                                59.0, 
                                1.9377141609689321
                            ], 
                            [
                                60.0, 
                                1.7631628141815618
                            ], 
                            [
                                61.0, 
                                1.5833560890457639
                            ], 
                            [
                                62.0, 
                                1.494103306274521
                            ], 
                            [
                                63.0, 
                                1.4135468886740041
                            ], 
                            [
                                64.0, 
                                1.2618985168886054
                            ], 
                            [
                                65.0, 
                                1.12546863834745
                            ], 
                            [
                                66.0, 
                                1.0021285069655577
                            ], 
                            [
                                67.0, 
                                0.9441262999399385
                            ], 
                            [
                                68.0, 
                                0.8931757830276077
                            ], 
                            [
                                69.0, 
                                0.7928902633551098
                            ], 
                            [
                                70.0, 
                                0.7035010075471864
                            ], 
                            [
                                71.0, 
                                0.66344675449943
                            ], 
                            [
                                72.0, 
                                0.6254098528785088
                            ], 
                            [
                                73.0, 
                                0.5530546482771699
                            ], 
                            [
                                74.0, 
                                0.4890219660409477
                            ], 
                            [
                                75.0, 
                                0.4593075867851433
                            ], 
                            [
                                76.0, 
                                0.4291674583123426
                            ], 
                            [
                                77.0, 
                                0.37064443751853504
                            ], 
                            [
                                78.0, 
                                0.3170764377488362
                            ], 
                            [
                                79.0, 
                                0.2918913303001443
                            ], 
                            [
                                80.0, 
                                0.2656336847554853
                            ], 
                            [
                                81.0, 
                                0.21558249016179584
                            ], 
                            [
                                82.0, 
                                0.16990893066779564
                            ], 
                            [
                                83.0, 
                                0.14802892022282593
                            ], 
                            [
                                84.0, 
                                0.12889703349085063
                            ], 
                            [
                                85.0, 
                                0.09302153816881681
                            ], 
                            [
                                86.0, 
                                0.0642023987049152
                            ], 
                            [
                                87.0, 
                                0.052126867831072114
                            ], 
                            [
                                88.0, 
                                0.04322112736048123
                            ], 
                            [
                                89.0, 
                                0.028045792256042826
                            ], 
                            [
                                90.0, 
                                0.017956702249444824
                            ], 
                            [
                                91.0, 
                                0.011496395295107223
                            ], 
                            [
                                92.0, 
                                0.008855583713520094
                            ], 
                            [
                                93.0, 
                                0.007254650013993444
                            ], 
                            [
                                94.0, 
                                0.004494278720784104
                            ], 
                            [
                                95.0, 
                                0.0025597442649262178
                            ], 
                            [
                                96.0, 
                                0.00178464740275102
                            ], 
                            [
                                97.0, 
                                0.0013151568278442975
                            ], 
                            [
                                98.0, 
                                0.0007290226318427368
                            ], 
                            [
                                99.0, 
                                0.0009623098740324127
                            ], 
                            [
                                100.0, 
                                0.0013122407373169264
                            ]
                        ], 
                        "name": "ALI_Ctrl-1"
                    }, 
                    {
                        "color": "#f0ad4e", 
                        "data": [
                            [
                                0.0, 
                                0.00022003396201751297
                            ], 
                            [
                                1.0, 
                                0.00023518936246259676
                            ], 
                            [
                                2.0, 
                                0.0003064758756672502
                            ], 
                            [
                                3.0, 
                                0.0004838501919874902
                            ], 
                            [
                                4.0, 
                                0.000604532084420565
                            ], 
                            [
                                5.0, 
                                0.0007201621767052783
                            ], 
                            [
                                6.0, 
                                0.0010170957632034017
                            ], 
                            [
                                7.0, 
                                0.0015059977553392532
                            ], 
                            [
                                8.0, 
                                0.0018231385424308218
                            ], 
                            [
                                9.0, 
                                0.002280607111421314
                            ], 
                            [
                                10.0, 
                                0.0035603964823395016
                            ], 
                            [
                                11.0, 
                                0.0054974811836722495
                            ], 
                            [
                                12.0, 
                                0.0066274004835223865
                            ], 
                            [
                                13.0, 
                                0.008675063476991486
                            ], 
                            [
                                14.0, 
                                0.014234288884699261
                            ], 
                            [
                                15.0, 
                                0.02427053184611031
                            ], 
                            [
                                16.0, 
                                0.04156115982056814
                            ], 
                            [
                                17.0, 
                                0.05265603556862468
                            ], 
                            [
                                18.0, 
                                0.06791640119456888
                            ], 
                            [
                                19.0, 
                                0.10579704395149202
                            ], 
                            [
                                20.0, 
                                0.15970368071239993
                            ], 
                            [
                                21.0, 
                                0.1921418507761552
                            ], 
                            [
                                22.0, 
                                0.23564234054256647
                            ], 
                            [
                                23.0, 
                                0.3325021887204798
                            ], 
                            [
                                24.0, 
                                0.4537992781493994
                            ], 
                            [
                                25.0, 
                                0.523655570600939
                            ], 
                            [
                                26.0, 
                                0.609931336156908
                            ], 
                            [
                                27.0, 
                                0.7916131540703173
                            ], 
                            [
                                28.0, 
                                1.0032847029089096
                            ], 
                            [
                                29.0, 
                                1.1227990681965851
                            ], 
                            [
                                30.0, 
                                1.2526471713432976
                            ], 
                            [
                                31.0, 
                                1.5130197575454754
                            ], 
                            [
                                32.0, 
                                1.7899156594106875
                            ], 
                            [
                                33.0, 
                                1.9382292147219156
                            ], 
                            [
                                34.0, 
                                2.0847729560478343
                            ], 
                            [
                                35.0, 
                                2.3526861959381327
                            ], 
                            [
                                36.0, 
                                2.5930295171743127
                            ], 
                            [
                                37.0, 
                                2.7132561862829077
                            ], 
                            [
                                38.0, 
                                2.8168876919041357
                            ], 
                            [
                                39.0, 
                                2.9712213090588273
                            ], 
                            [
                                40.0, 
                                3.0670511513176026
                            ], 
                            [
                                41.0, 
                                3.1094593296297126
                            ], 
                            [
                                42.0, 
                                3.123622332001207
                            ], 
                            [
                                43.0, 
                                3.1191890967154565
                            ], 
                            [
                                44.0, 
                                3.0837220918071946
                            ], 
                            [
                                45.0, 
                                3.018997305684135
                            ], 
                            [
                                46.0, 
                                2.9782337689758807
                            ], 
                            [
                                47.0, 
                                2.9260323954206084
                            ], 
                            [
                                48.0, 
                                2.8024866936145405
                            ], 
                            [
                                49.0, 
                                2.6689642478265863
                            ], 
                            [
                                50.0, 
                                2.6051156683737036
                            ], 
                            [
                                51.0, 
                                2.536456091246198
                            ], 
                            [
                                52.0, 
                                2.414716688648733
                            ], 
                            [
                                53.0, 
                                2.320390037589659
                            ], 
                            [
                                54.0, 
                                2.2783949842674596
                            ], 
                            [
                                55.0, 
                                2.2471305157715067
                            ], 
                            [
                                56.0, 
                                2.178342398395782
                            ], 
                            [
                                57.0, 
                                2.08484873305006
                            ], 
                            [
                                58.0, 
                                2.0252161614765485
                            ], 
                            [
                                59.0, 
                                1.9473690438125562
                            ], 
                            [
                                60.0, 
                                1.7962640882637948
                            ], 
                            [
                                61.0, 
                                1.6346008704049584
                            ], 
                            [
                                62.0, 
                                1.5448876355035934
                            ], 
                            [
                                63.0, 
                                1.4630518409669064
                            ], 
                            [
                                64.0, 
                                1.3236114919607112
                            ], 
                            [
                                65.0, 
                                1.1969342353737868
                            ], 
                            [
                                66.0, 
                                1.0797925322224582
                            ], 
                            [
                                67.0, 
                                1.0195161367855943
                            ], 
                            [
                                68.0, 
                                0.9652210727243902
                            ], 
                            [
                                69.0, 
                                0.8676466754810476
                            ], 
                            [
                                70.0, 
                                0.7788556747623223
                            ], 
                            [
                                71.0, 
                                0.732463310066538
                            ], 
                            [
                                72.0, 
                                0.6875269864357371
                            ], 
                            [
                                73.0, 
                                0.6123326251607623
                            ], 
                            [
                                74.0, 
                                0.5441164838240573
                            ], 
                            [
                                75.0, 
                                0.5072725827198035
                            ], 
                            [
                                76.0, 
                                0.4703310134793479
                            ], 
                            [
                                77.0, 
                                0.40740186165346676
                            ], 
                            [
                                78.0, 
                                0.34948802475265317
                            ], 
                            [
                                79.0, 
                                0.31857044653355465
                            ], 
                            [
                                80.0, 
                                0.2872577052806287
                            ], 
                            [
                                81.0, 
                                0.23424018534583244
                            ], 
                            [
                                82.0, 
                                0.18561155711770688
                            ], 
                            [
                                83.0, 
                                0.1601111925910344
                            ], 
                            [
                                84.0, 
                                0.138069065921479
                            ], 
                            [
                                85.0, 
                                0.10071717824675099
                            ], 
                            [
                                86.0, 
                                0.07054221464946155
                            ], 
                            [
                                87.0, 
                                0.056851836247402504
                            ], 
                            [
                                88.0, 
                                0.04637777060646681
                            ], 
                            [
                                89.0, 
                                0.03034560218007853
                            ], 
                            [
                                90.0, 
                                0.019692478289439815
                            ], 
                            [
                                91.0, 
                                0.012676650505621204
                            ], 
                            [
                                92.0, 
                                0.009615820926841875
                            ], 
                            [
                                93.0, 
                                0.0077326220937583125
                            ], 
                            [
                                94.0, 
                                0.004775073762456589
                            ], 
                            [
                                95.0, 
                                0.0027358304359014238
                            ], 
                            [
                                96.0, 
                                0.0018989155446562404
                            ], 
                            [
                                97.0, 
                                0.0013898063519269441
                            ], 
                            [
                                98.0, 
                                0.0007774159117200394
                            ], 
                            [
                                99.0, 
                                0.0009519836724023009
                            ], 
                            [
                                100.0, 
                                0.001273053637387039
                            ]
                        ], 
                        "name": "ALI_Ctrl-1.trim"
                    }, 
                    {
                        "color": "#f0ad4e", 
                        "data": [
                            [
                                0.0, 
                                0.0006774047209161932
                            ], 
                            [
                                1.0, 
                                0.0006632449232381792
                            ], 
                            [
                                2.0, 
                                0.0007974798052257526
                            ], 
                            [
                                3.0, 
                                0.00110672978651358
                            ], 
                            [
                                4.0, 
                                0.00126758508813582
                            ], 
                            [
                                5.0, 
                                0.0014375026602719888
                            ], 
                            [
                                6.0, 
                                0.0019296972275597581
                            ], 
                            [
                                7.0, 
                                0.0027481335333489716
                            ], 
                            [
                                8.0, 
                                0.003244292843986585
                            ], 
                            [
                                9.0, 
                                0.0038214461973424384
                            ], 
                            [
                                10.0, 
                                0.005555738216945601
                            ], 
                            [
                                11.0, 
                                0.008329925778022119
                            ], 
                            [
                                12.0, 
                                0.009946974672851326
                            ], 
                            [
                                13.0, 
                                0.012820847209581062
                            ], 
                            [
                                14.0, 
                                0.020698792245720975
                            ], 
                            [
                                15.0, 
                                0.03502850749587121
                            ], 
                            [
                                16.0, 
                                0.04435415024661129
                            ], 
                            [
                                17.0, 
                                0.05840633346227245
                            ], 
                            [
                                18.0, 
                                0.09347222282401363
                            ], 
                            [
                                19.0, 
                                0.1416965289719797
                            ], 
                            [
                                20.0, 
                                0.1689071289738658
                            ], 
                            [
                                21.0, 
                                0.20773216142316617
                            ], 
                            [
                                22.0, 
                                0.29774939361374436
                            ], 
                            [
                                23.0, 
                                0.41154035971380104
                            ], 
                            [
                                24.0, 
                                0.47413912607257985
                            ], 
                            [
                                25.0, 
                                0.5505822098171066
                            ], 
                            [
                                26.0, 
                                0.7205201720619319
                            ], 
                            [
                                27.0, 
                                0.9244348520311054
                            ], 
                            [
                                28.0, 
                                1.0348546534999805
                            ], 
                            [
                                29.0, 
                                1.151166629978631
                            ], 
                            [
                                30.0, 
                                1.399305190055778
                            ], 
                            [
                                31.0, 
                                1.6788586772613672
                            ], 
                            [
                                32.0, 
                                1.8265855808684597
                            ], 
                            [
                                33.0, 
                                1.9682124436358632
                            ], 
                            [
                                34.0, 
                                2.2575984943490655
                            ], 
                            [
                                35.0, 
                                2.544600601525197
                            ], 
                            [
                                36.0, 
                                2.6838435207555307
                            ], 
                            [
                                37.0, 
                                2.8032706527233437
                            ], 
                            [
                                38.0, 
                                3.0206648936900797
                            ], 
                            [
                                39.0, 
                                3.175658605465529
                            ], 
                            [
                                40.0, 
                                3.232685208242056
                            ], 
                            [
                                41.0, 
                                3.2623516835532165
                            ], 
                            [
                                42.0, 
                                3.297093030352178
                            ], 
                            [
                                43.0, 
                                3.282795599440733
                            ], 
                            [
                                44.0, 
                                3.2634232970414887
                            ], 
                            [
                                45.0, 
                                3.227016191643686
                            ], 
                            [
                                46.0, 
                                3.138657921349064
                            ], 
                            [
                                47.0, 
                                3.021393840074544
                            ], 
                            [
                                48.0, 
                                2.9560809236968435
                            ], 
                            [
                                49.0, 
                                2.871541267640028
                            ], 
                            [
                                50.0, 
                                2.7139149662802824
                            ], 
                            [
                                51.0, 
                                2.569519013478966
                            ], 
                            [
                                52.0, 
                                2.4982097059805803
                            ], 
                            [
                                53.0, 
                                2.448982886157011
                            ], 
                            [
                                54.0, 
                                2.3413191477081843
                            ], 
                            [
                                55.0, 
                                2.232195250922801
                            ], 
                            [
                                56.0, 
                                2.1815082727626747
                            ], 
                            [
                                57.0, 
                                2.1079883376507973
                            ], 
                            [
                                58.0, 
                                1.945886407440985
                            ], 
                            [
                                59.0, 
                                1.758769212261286
                            ], 
                            [
                                60.0, 
                                1.6602340121795216
                            ], 
                            [
                                61.0, 
                                1.564694458894518
                            ], 
                            [
                                62.0, 
                                1.376736738124652
                            ], 
                            [
                                63.0, 
                                1.2078930450443837
                            ], 
                            [
                                64.0, 
                                1.1314675194489776
                            ], 
                            [
                                65.0, 
                                1.0644129479568814
                            ], 
                            [
                                66.0, 
                                0.9354794942199565
                            ], 
                            [
                                67.0, 
                                0.8185410882920306
                            ], 
                            [
                                68.0, 
                                0.7634815646089337
                            ], 
                            [
                                69.0, 
                                0.7141607237287823
                            ], 
                            [
                                70.0, 
                                0.6185973819836795
                            ], 
                            [
                                71.0, 
                                0.5332443871482392
                            ], 
                            [
                                72.0, 
                                0.49413389317774997
                            ], 
                            [
                                73.0, 
                                0.45757952588409595
                            ], 
                            [
                                74.0, 
                                0.3910012899858881
                            ], 
                            [
                                75.0, 
                                0.33324913917633986
                            ], 
                            [
                                76.0, 
                                0.30552085697134557
                            ], 
                            [
                                77.0, 
                                0.27903297304294533
                            ], 
                            [
                                78.0, 
                                0.230779214515809
                            ], 
                            [
                                79.0, 
                                0.18925305906145065
                            ], 
                            [
                                80.0, 
                                0.16949277820582845
                            ], 
                            [
                                81.0, 
                                0.1523560246639887
                            ], 
                            [
                                82.0, 
                                0.11850787790255674
                            ], 
                            [
                                83.0, 
                                0.08925316950787254
                            ], 
                            [
                                84.0, 
                                0.07670985433278056
                            ], 
                            [
                                85.0, 
                                0.06500536557213413
                            ], 
                            [
                                86.0, 
                                0.044533696481168505
                            ], 
                            [
                                87.0, 
                                0.029760496367742858
                            ], 
                            [
                                88.0, 
                                0.02375447658463641
                            ], 
                            [
                                89.0, 
                                0.0196583303123405
                            ], 
                            [
                                90.0, 
                                0.012670186962286993
                            ], 
                            [
                                91.0, 
                                0.007965169389836477
                            ], 
                            [
                                92.0, 
                                0.006152148895143554
                            ], 
                            [
                                93.0, 
                                0.005222133383651591
                            ], 
                            [
                                94.0, 
                                0.003462353728228001
                            ], 
                            [
                                95.0, 
                                0.0020361789060984238
                            ], 
                            [
                                96.0, 
                                0.001439768227900471
                            ], 
                            [
                                97.0, 
                                0.0010852068940429987
                            ], 
                            [
                                98.0, 
                                0.0005918795429409883
                            ], 
                            [
                                99.0, 
                                0.000580551704798577
                            ], 
                            [
                                100.0, 
                                0.0007079898839007036
                            ]
                        ], 
                        "name": "ALI_Ctrl-2"
                    }, 
                    {
                        "color": "#f0ad4e", 
                        "data": [
                            [
                                0.0, 
                                0.0006340342323776176
                            ], 
                            [
                                1.0, 
                                0.0006213111374135182
                            ], 
                            [
                                2.0, 
                                0.0007501324739250242
                            ], 
                            [
                                3.0, 
                                0.0010417034001856341
                            ], 
                            [
                                4.0, 
                                0.001191729894970639
                            ], 
                            [
                                5.0, 
                                0.0013518288399355558
                            ], 
                            [
                                6.0, 
                                0.001818342321952532
                            ], 
                            [
                                7.0, 
                                0.002598692146417292
                            ], 
                            [
                                8.0, 
                                0.003082699884009905
                            ], 
                            [
                                9.0, 
                                0.003648877609912326
                            ], 
                            [
                                10.0, 
                                0.005322494726648228
                            ], 
                            [
                                11.0, 
                                0.007996995313893277
                            ], 
                            [
                                12.0, 
                                0.009628202114082182
                            ], 
                            [
                                13.0, 
                                0.012531718410681021
                            ], 
                            [
                                14.0, 
                                0.02029492685460897
                            ], 
                            [
                                15.0, 
                                0.03430040376529817
                            ], 
                            [
                                16.0, 
                                0.04386446027560302
                            ], 
                            [
                                17.0, 
                                0.058168399788991715
                            ], 
                            [
                                18.0, 
                                0.0925398408345061
                            ], 
                            [
                                19.0, 
                                0.13972078786408437
                            ], 
                            [
                                20.0, 
                                0.16809594027881009
                            ], 
                            [
                                21.0, 
                                0.20841542822004092
                            ], 
                            [
                                22.0, 
                                0.2966315372825806
                            ], 
                            [
                                23.0, 
                                0.4080275349828388
                            ], 
                            [
                                24.0, 
                                0.4740847837785289
                            ], 
                            [
                                25.0, 
                                0.5529801655219521
                            ], 
                            [
                                26.0, 
                                0.7188463834083038
                            ], 
                            [
                                27.0, 
                                0.9162245267469886
                            ], 
                            [
                                28.0, 
                                1.0328624395724557
                            ], 
                            [
                                29.0, 
                                1.156378775612889
                            ], 
                            [
                                30.0, 
                                1.3963050690273493
                            ], 
                            [
                                31.0, 
                                1.6638092009054517
                            ], 
                            [
                                32.0, 
                                1.8210157622818635
                            ], 
                            [
                                33.0, 
                                1.9685320964562425
                            ], 
                            [
                                34.0, 
                                2.2422726653825813
                            ], 
                            [
                                35.0, 
                                2.513476567250452
                            ], 
                            [
                                36.0, 
                                2.6619529649656646
                            ], 
                            [
                                37.0, 
                                2.783430425038101
                            ], 
                            [
                                38.0, 
                                2.9694182176101758
                            ], 
                            [
                                39.0, 
                                3.1003351538880604
                            ], 
                            [
                                40.0, 
                                3.158506734450793
                            ], 
                            [
                                41.0, 
                                3.184717900463708
                            ], 
                            [
                                42.0, 
                                3.1910762671720168
                            ], 
                            [
                                43.0, 
                                3.1535219318696504
                            ], 
                            [
                                44.0, 
                                3.1284012411209496
                            ], 
                            [
                                45.0, 
                                3.088746004762636
                            ], 
                            [
                                46.0, 
                                2.989013904370716
                            ], 
                            [
                                47.0, 
                                2.868167297756916
                            ], 
                            [
                                48.0, 
                                2.7996163223482626
                            ], 
                            [
                                49.0, 
                                2.7181932857386384
                            ], 
                            [
                                50.0, 
                                2.570716181107065
                            ], 
                            [
                                51.0, 
                                2.4345970893757345
                            ], 
                            [
                                52.0, 
                                2.362914642219042
                            ], 
                            [
                                53.0, 
                                2.3147720412617603
                            ], 
                            [
                                54.0, 
                                2.2278876161387964
                            ], 
                            [
                                55.0, 
                                2.153044010012482
                            ], 
                            [
                                56.0, 
                                2.116988879400052
                            ], 
                            [
                                57.0, 
                                2.0624592847707923
                            ], 
                            [
                                58.0, 
                                1.947092091054865
                            ], 
                            [
                                59.0, 
                                1.8032776473860817
                            ], 
                            [
                                60.0, 
                                1.713932363645478
                            ], 
                            [
                                61.0, 
                                1.6224050691185314
                            ], 
                            [
                                62.0, 
                                1.4670513084462669
                            ], 
                            [
                                63.0, 
                                1.3280133266785892
                            ], 
                            [
                                64.0, 
                                1.252236163459284
                            ], 
                            [
                                65.0, 
                                1.1842450042290507
                            ], 
                            [
                                66.0, 
                                1.073138456939226
                            ], 
                            [
                                67.0, 
                                0.9714464697938775
                            ], 
                            [
                                68.0, 
                                0.914461317836547
                            ], 
                            [
                                69.0, 
                                0.8581117904984648
                            ], 
                            [
                                70.0, 
                                0.765831712852809
                            ], 
                            [
                                71.0, 
                                0.6773409969906276
                            ], 
                            [
                                72.0, 
                                0.624573551013896
                            ], 
                            [
                                73.0, 
                                0.5738836804190106
                            ], 
                            [
                                74.0, 
                                0.49754670102128495
                            ], 
                            [
                                75.0, 
                                0.42874073358439246
                            ], 
                            [
                                76.0, 
                                0.3875894733098837
                            ], 
                            [
                                77.0, 
                                0.34774233026919504
                            ], 
                            [
                                78.0, 
                                0.29032777385682623
                            ], 
                            [
                                79.0, 
                                0.23940517664988908
                            ], 
                            [
                                80.0, 
                                0.209445998912133
                            ], 
                            [
                                81.0, 
                                0.18430251261828848
                            ], 
                            [
                                82.0, 
                                0.14493831705727875
                            ], 
                            [
                                83.0, 
                                0.11068986592975066
                            ], 
                            [
                                84.0, 
                                0.09317440519584055
                            ], 
                            [
                                85.0, 
                                0.07766177166086242
                            ], 
                            [
                                86.0, 
                                0.05461706590713748
                            ], 
                            [
                                87.0, 
                                0.03758190200812212
                            ], 
                            [
                                88.0, 
                                0.02921328629548578
                            ], 
                            [
                                89.0, 
                                0.023315601650668892
                            ], 
                            [
                                90.0, 
                                0.015361016653322613
                            ], 
                            [
                                91.0, 
                                0.009729986873794977
                            ], 
                            [
                                92.0, 
                                0.007252694258493467
                            ], 
                            [
                                93.0, 
                                0.0059226007057882465
                            ], 
                            [
                                94.0, 
                                0.003896977961712263
                            ], 
                            [
                                95.0, 
                                0.0023103019938977066
                            ], 
                            [
                                96.0, 
                                0.001596218289037631
                            ], 
                            [
                                97.0, 
                                0.0011583317706898783
                            ], 
                            [
                                98.0, 
                                0.0006398656509028298
                            ], 
                            [
                                99.0, 
                                0.0005778405629528454
                            ], 
                            [
                                100.0, 
                                0.0006764445489246154
                            ]
                        ], 
                        "name": "ALI_Ctrl-2.trim"
                    }
                ], 
                [
                    {
                        "color": "#f0ad4e", 
                        "data": [
                            [
                                0.0, 
                                196.0
                            ], 
                            [
                                1.0, 
                                209.5
                            ], 
                            [
                                2.0, 
                                273.0
                            ], 
                            [
                                3.0, 
                                429.5
                            ], 
                            [
                                4.0, 
                                536.0
                            ], 
                            [
                                5.0, 
                                639.0
                            ], 
                            [
                                6.0, 
                                900.5
                            ], 
                            [
                                7.0, 
                                1333.0
                            ], 
                            [
                                8.0, 
                                1607.0
                            ], 
                            [
                                9.0, 
                                2000.0
                            ], 
                            [
                                10.0, 
                                3117.0
                            ], 
                            [
                                11.0, 
                                4806.5
                            ], 
                            [
                                12.0, 
                                5772.0
                            ], 
                            [
                                13.0, 
                                7493.5
                            ], 
                            [
                                14.0, 
                                12253.0
                            ], 
                            [
                                15.0, 
                                20944.0
                            ], 
                            [
                                16.0, 
                                36006.0
                            ], 
                            [
                                17.0, 
                                45415.0
                            ], 
                            [
                                18.0, 
                                58283.5
                            ], 
                            [
                                19.0, 
                                90994.5
                            ], 
                            [
                                20.0, 
                                137920.0
                            ], 
                            [
                                21.0, 
                                165003.0
                            ], 
                            [
                                22.0, 
                                201405.0
                            ], 
                            [
                                23.0, 
                                285079.0
                            ], 
                            [
                                24.0, 
                                390508.5
                            ], 
                            [
                                25.0, 
                                448666.0
                            ], 
                            [
                                26.0, 
                                520793.0
                            ], 
                            [
                                27.0, 
                                678796.0
                            ], 
                            [
                                28.0, 
                                862770.5
                            ], 
                            [
                                29.0, 
                                960869.0
                            ], 
                            [
                                30.0, 
                                1068072.0
                            ], 
                            [
                                31.0, 
                                1296257.5
                            ], 
                            [
                                32.0, 
                                1540424.0
                            ], 
                            [
                                33.0, 
                                1663608.0
                            ], 
                            [
                                34.0, 
                                1783445.0
                            ], 
                            [
                                35.0, 
                                2019580.0
                            ], 
                            [
                                36.0, 
                                2236545.0
                            ], 
                            [
                                37.0, 
                                2337212.0
                            ], 
                            [
                                38.0, 
                                2423915.0
                            ], 
                            [
                                39.0, 
                                2569167.5
                            ], 
                            [
                                40.0, 
                                2666625.5
                            ], 
                            [
                                41.0, 
                                2717168.5
                            ], 
                            [
                                42.0, 
                                2728803.0
                            ], 
                            [
                                43.0, 
                                2726506.0
                            ], 
                            [
                                44.0, 
                                2707824.5
                            ], 
                            [
                                45.0, 
                                2659323.5
                            ], 
                            [
                                46.0, 
                                2627207.0
                            ], 
                            [
                                47.0, 
                                2583589.0
                            ], 
                            [
                                48.0, 
                                2476840.0
                            ], 
                            [
                                49.0, 
                                2357716.5
                            ], 
                            [
                                50.0, 
                                2301724.0
                            ], 
                            [
                                51.0, 
                                2242877.5
                            ], 
                            [
                                52.0, 
                                2135314.0
                            ], 
                            [
                                53.0, 
                                2046552.5
                            ], 
                            [
                                54.0, 
                                2006508.0
                            ], 
                            [
                                55.0, 
                                1972462.0
                            ], 
                            [
                                56.0, 
                                1893496.0
                            ], 
                            [
                                57.0, 
                                1790907.0
                            ], 
                            [
                                58.0, 
                                1733238.0
                            ], 
                            [
                                59.0, 
                                1661226.0
                            ], 
                            [
                                60.0, 
                                1511581.0
                            ], 
                            [
                                61.0, 
                                1357430.5
                            ], 
                            [
                                62.0, 
                                1280913.0
                            ], 
                            [
                                63.0, 
                                1211851.0
                            ], 
                            [
                                64.0, 
                                1081841.0
                            ], 
                            [
                                65.0, 
                                964878.0
                            ], 
                            [
                                66.0, 
                                859137.0
                            ], 
                            [
                                67.0, 
                                809411.0
                            ], 
                            [
                                68.0, 
                                765730.5
                            ], 
                            [
                                69.0, 
                                679754.5
                            ], 
                            [
                                70.0, 
                                603120.0
                            ], 
                            [
                                71.0, 
                                568781.0
                            ], 
                            [
                                72.0, 
                                536171.5
                            ], 
                            [
                                73.0, 
                                474140.5
                            ], 
                            [
                                74.0, 
                                419244.5
                            ], 
                            [
                                75.0, 
                                393770.0
                            ], 
                            [
                                76.0, 
                                367930.5
                            ], 
                            [
                                77.0, 
                                317758.0
                            ], 
                            [
                                78.0, 
                                271833.5
                            ], 
                            [
                                79.0, 
                                250242.0
                            ], 
                            [
                                80.0, 
                                227731.0
                            ], 
                            [
                                81.0, 
                                184821.5
                            ], 
                            [
                                82.0, 
                                145665.0
                            ], 
                            [
                                83.0, 
                                126907.0
                            ], 
                            [
                                84.0, 
                                110505.0
                            ], 
                            [
                                85.0, 
                                79748.5
                            ], 
                            [
                                86.0, 
                                55041.5
                            ], 
                            [
                                87.0, 
                                44689.0
                            ], 
                            [
                                88.0, 
                                37054.0
                            ], 
                            [
                                89.0, 
                                24044.0
                            ], 
                            [
                                90.0, 
                                15394.5
                            ], 
                            [
                                91.0, 
                                9856.0
                            ], 
                            [
                                92.0, 
                                7592.0
                            ], 
                            [
                                93.0, 
                                6219.5
                            ], 
                            [
                                94.0, 
                                3853.0
                            ], 
                            [
                                95.0, 
                                2194.5
                            ], 
                            [
                                96.0, 
                                1530.0
                            ], 
                            [
                                97.0, 
                                1127.5
                            ], 
                            [
                                98.0, 
                                625.0
                            ], 
                            [
                                99.0, 
                                825.0
                            ], 
                            [
                                100.0, 
                                1125.0
                            ]
                        ], 
                        "name": "ALI_Ctrl-1"
                    }, 
                    {
                        "color": "#f0ad4e", 
                        "data": [
                            [
                                0.0, 
                                196.0
                            ], 
                            [
                                1.0, 
                                209.5
                            ], 
                            [
                                2.0, 
                                273.0
                            ], 
                            [
                                3.0, 
                                431.0
                            ], 
                            [
                                4.0, 
                                538.5
                            ], 
                            [
                                5.0, 
                                641.5
                            ], 
                            [
                                6.0, 
                                906.0
                            ], 
                            [
                                7.0, 
                                1341.5
                            ], 
                            [
                                8.0, 
                                1624.0
                            ], 
                            [
                                9.0, 
                                2031.5
                            ], 
                            [
                                10.0, 
                                3171.5
                            ], 
                            [
                                11.0, 
                                4897.0
                            ], 
                            [
                                12.0, 
                                5903.5
                            ], 
                            [
                                13.0, 
                                7727.5
                            ], 
                            [
                                14.0, 
                                12679.5
                            ], 
                            [
                                15.0, 
                                21619.5
                            ], 
                            [
                                16.0, 
                                37021.5
                            ], 
                            [
                                17.0, 
                                46904.5
                            ], 
                            [
                                18.0, 
                                60498.0
                            ], 
                            [
                                19.0, 
                                94241.0
                            ], 
                            [
                                20.0, 
                                142259.5
                            ], 
                            [
                                21.0, 
                                171154.5
                            ], 
                            [
                                22.0, 
                                209903.5
                            ], 
                            [
                                23.0, 
                                296183.5
                            ], 
                            [
                                24.0, 
                                404231.5
                            ], 
                            [
                                25.0, 
                                466457.5
                            ], 
                            [
                                26.0, 
                                543309.5
                            ], 
                            [
                                27.0, 
                                705146.5
                            ], 
                            [
                                28.0, 
                                893697.5
                            ], 
                            [
                                29.0, 
                                1000157.5
                            ], 
                            [
                                30.0, 
                                1115822.5
                            ], 
                            [
                                31.0, 
                                1347755.0
                            ], 
                            [
                                32.0, 
                                1594406.0
                            ], 
                            [
                                33.0, 
                                1726519.5
                            ], 
                            [
                                34.0, 
                                1857056.5
                            ], 
                            [
                                35.0, 
                                2095706.0
                            ], 
                            [
                                36.0, 
                                2309797.0
                            ], 
                            [
                                37.0, 
                                2416891.5
                            ], 
                            [
                                38.0, 
                                2509203.5
                            ], 
                            [
                                39.0, 
                                2646679.5
                            ], 
                            [
                                40.0, 
                                2732042.0
                            ], 
                            [
                                41.0, 
                                2769818.0
                            ], 
                            [
                                42.0, 
                                2782434.0
                            ], 
                            [
                                43.0, 
                                2778485.0
                            ], 
                            [
                                44.0, 
                                2746892.0
                            ], 
                            [
                                45.0, 
                                2689237.0
                            ], 
                            [
                                46.0, 
                                2652926.0
                            ], 
                            [
                                47.0, 
                                2606426.5
                            ], 
                            [
                                48.0, 
                                2496375.5
                            ], 
                            [
                                49.0, 
                                2377437.5
                            ], 
                            [
                                50.0, 
                                2320563.0
                            ], 
                            [
                                51.0, 
                                2259403.0
                            ], 
                            [
                                52.0, 
                                2150961.0
                            ], 
                            [
                                53.0, 
                                2066937.5
                            ], 
                            [
                                54.0, 
                                2029529.5
                            ], 
                            [
                                55.0, 
                                2001680.0
                            ], 
                            [
                                56.0, 
                                1940405.5
                            ], 
                            [
                                57.0, 
                                1857124.0
                            ], 
                            [
                                58.0, 
                                1804005.0
                            ], 
                            [
                                59.0, 
                                1734661.0
                            ], 
                            [
                                60.0, 
                                1600061.0
                            ], 
                            [
                                61.0, 
                                1456056.0
                            ], 
                            [
                                62.0, 
                                1376142.0
                            ], 
                            [
                                63.0, 
                                1303245.0
                            ], 
                            [
                                64.0, 
                                1179035.5
                            ], 
                            [
                                65.0, 
                                1066195.0
                            ], 
                            [
                                66.0, 
                                961848.5
                            ], 
                            [
                                67.0, 
                                908156.0
                            ], 
                            [
                                68.0, 
                                859791.5
                            ], 
                            [
                                69.0, 
                                772875.0
                            ], 
                            [
                                70.0, 
                                693782.5
                            ], 
                            [
                                71.0, 
                                652457.5
                            ], 
                            [
                                72.0, 
                                612429.5
                            ], 
                            [
                                73.0, 
                                545448.5
                            ], 
                            [
                                74.0, 
                                484683.5
                            ], 
                            [
                                75.0, 
                                451864.0
                            ], 
                            [
                                76.0, 
                                418957.5
                            ], 
                            [
                                77.0, 
                                362902.0
                            ], 
                            [
                                78.0, 
                                311314.0
                            ], 
                            [
                                79.0, 
                                283773.5
                            ], 
                            [
                                80.0, 
                                255881.0
                            ], 
                            [
                                81.0, 
                                208654.5
                            ], 
                            [
                                82.0, 
                                165337.5
                            ], 
                            [
                                83.0, 
                                142622.5
                            ], 
                            [
                                84.0, 
                                122988.0
                            ], 
                            [
                                85.0, 
                                89716.0
                            ], 
                            [
                                86.0, 
                                62837.0
                            ], 
                            [
                                87.0, 
                                50642.0
                            ], 
                            [
                                88.0, 
                                41312.0
                            ], 
                            [
                                89.0, 
                                27031.0
                            ], 
                            [
                                90.0, 
                                17541.5
                            ], 
                            [
                                91.0, 
                                11292.0
                            ], 
                            [
                                92.0, 
                                8565.5
                            ], 
                            [
                                93.0, 
                                6888.0
                            ], 
                            [
                                94.0, 
                                4253.5
                            ], 
                            [
                                95.0, 
                                2437.0
                            ], 
                            [
                                96.0, 
                                1691.5
                            ], 
                            [
                                97.0, 
                                1238.0
                            ], 
                            [
                                98.0, 
                                692.5
                            ], 
                            [
                                99.0, 
                                848.0
                            ], 
                            [
                                100.0, 
                                1134.0
                            ]
                        ], 
                        "name": "ALI_Ctrl-1.trim"
                    }, 
                    {
                        "color": "#f0ad4e", 
                        "data": [
                            [
                                0.0, 
                                598.0
                            ], 
                            [
                                1.0, 
                                585.5
                            ], 
                            [
                                2.0, 
                                704.0
                            ], 
                            [
                                3.0, 
                                977.0
                            ], 
                            [
                                4.0, 
                                1119.0
                            ], 
                            [
                                5.0, 
                                1269.0
                            ], 
                            [
                                6.0, 
                                1703.5
                            ], 
                            [
                                7.0, 
                                2426.0
                            ], 
                            [
                                8.0, 
                                2864.0
                            ], 
                            [
                                9.0, 
                                3373.5
                            ], 
                            [
                                10.0, 
                                4904.5
                            ], 
                            [
                                11.0, 
                                7353.5
                            ], 
                            [
                                12.0, 
                                8781.0
                            ], 
                            [
                                13.0, 
                                11318.0
                            ], 
                            [
                                14.0, 
                                18272.5
                            ], 
                            [
                                15.0, 
                                30922.5
                            ], 
                            [
                                16.0, 
                                39155.0
                            ], 
                            [
                                17.0, 
                                51560.0
                            ], 
                            [
                                18.0, 
                                82515.5
                            ], 
                            [
                                19.0, 
                                125087.0
                            ], 
                            [
                                20.0, 
                                149108.0
                            ], 
                            [
                                21.0, 
                                183382.0
                            ], 
                            [
                                22.0, 
                                262847.5
                            ], 
                            [
                                23.0, 
                                363300.0
                            ], 
                            [
                                24.0, 
                                418561.0
                            ], 
                            [
                                25.0, 
                                486043.5
                            ], 
                            [
                                26.0, 
                                636061.5
                            ], 
                            [
                                27.0, 
                                816073.5
                            ], 
                            [
                                28.0, 
                                913550.0
                            ], 
                            [
                                29.0, 
                                1016228.0
                            ], 
                            [
                                30.0, 
                                1235280.0
                            ], 
                            [
                                31.0, 
                                1482064.5
                            ], 
                            [
                                32.0, 
                                1612475.0
                            ], 
                            [
                                33.0, 
                                1737500.5
                            ], 
                            [
                                34.0, 
                                1992965.0
                            ], 
                            [
                                35.0, 
                                2246325.0
                            ], 
                            [
                                36.0, 
                                2369246.0
                            ], 
                            [
                                37.0, 
                                2474674.0
                            ], 
                            [
                                38.0, 
                                2666585.5
                            ], 
                            [
                                39.0, 
                                2803411.0
                            ], 
                            [
                                40.0, 
                                2853753.0
                            ], 
                            [
                                41.0, 
                                2879942.0
                            ], 
                            [
                                42.0, 
                                2910611.0
                            ], 
                            [
                                43.0, 
                                2897989.5
                            ], 
                            [
                                44.0, 
                                2880888.0
                            ], 
                            [
                                45.0, 
                                2848748.5
                            ], 
                            [
                                46.0, 
                                2770747.5
                            ], 
                            [
                                47.0, 
                                2667229.0
                            ], 
                            [
                                48.0, 
                                2609572.0
                            ], 
                            [
                                49.0, 
                                2534942.0
                            ], 
                            [
                                50.0, 
                                2395792.5
                            ], 
                            [
                                51.0, 
                                2268322.5
                            ], 
                            [
                                52.0, 
                                2205372.0
                            ], 
                            [
                                53.0, 
                                2161915.5
                            ], 
                            [
                                54.0, 
                                2066872.0
                            ], 
                            [
                                55.0, 
                                1970539.5
                            ], 
                            [
                                56.0, 
                                1925794.0
                            ], 
                            [
                                57.0, 
                                1860892.0
                            ], 
                            [
                                58.0, 
                                1717791.5
                            ], 
                            [
                                59.0, 
                                1552608.0
                            ], 
                            [
                                60.0, 
                                1465623.0
                            ], 
                            [
                                61.0, 
                                1381282.5
                            ], 
                            [
                                62.0, 
                                1215357.0
                            ], 
                            [
                                63.0, 
                                1066305.0
                            ], 
                            [
                                64.0, 
                                998838.0
                            ], 
                            [
                                65.0, 
                                939643.5
                            ], 
                            [
                                66.0, 
                                825823.5
                            ], 
                            [
                                67.0, 
                                722592.5
                            ], 
                            [
                                68.0, 
                                673987.0
                            ], 
                            [
                                69.0, 
                                630447.5
                            ], 
                            [
                                70.0, 
                                546086.0
                            ], 
                            [
                                71.0, 
                                470738.0
                            ], 
                            [
                                72.0, 
                                436212.0
                            ], 
                            [
                                73.0, 
                                403942.5
                            ], 
                            [
                                74.0, 
                                345168.5
                            ], 
                            [
                                75.0, 
                                294186.0
                            ], 
                            [
                                76.0, 
                                269708.0
                            ], 
                            [
                                77.0, 
                                246325.0
                            ], 
                            [
                                78.0, 
                                203727.5
                            ], 
                            [
                                79.0, 
                                167069.0
                            ], 
                            [
                                80.0, 
                                149625.0
                            ], 
                            [
                                81.0, 
                                134497.0
                            ], 
                            [
                                82.0, 
                                104616.5
                            ], 
                            [
                                83.0, 
                                78791.0
                            ], 
                            [
                                84.0, 
                                67718.0
                            ], 
                            [
                                85.0, 
                                57385.5
                            ], 
                            [
                                86.0, 
                                39313.5
                            ], 
                            [
                                87.0, 
                                26272.0
                            ], 
                            [
                                88.0, 
                                20970.0
                            ], 
                            [
                                89.0, 
                                17354.0
                            ], 
                            [
                                90.0, 
                                11185.0
                            ], 
                            [
                                91.0, 
                                7031.5
                            ], 
                            [
                                92.0, 
                                5431.0
                            ], 
                            [
                                93.0, 
                                4610.0
                            ], 
                            [
                                94.0, 
                                3056.5
                            ], 
                            [
                                95.0, 
                                1797.5
                            ], 
                            [
                                96.0, 
                                1271.0
                            ], 
                            [
                                97.0, 
                                958.0
                            ], 
                            [
                                98.0, 
                                522.5
                            ], 
                            [
                                99.0, 
                                512.5
                            ], 
                            [
                                100.0, 
                                625.0
                            ]
                        ], 
                        "name": "ALI_Ctrl-2"
                    }, 
                    {
                        "color": "#f0ad4e", 
                        "data": [
                            [
                                0.0, 
                                598.0
                            ], 
                            [
                                1.0, 
                                586.0
                            ], 
                            [
                                2.0, 
                                707.5
                            ], 
                            [
                                3.0, 
                                982.5
                            ], 
                            [
                                4.0, 
                                1124.0
                            ], 
                            [
                                5.0, 
                                1275.0
                            ], 
                            [
                                6.0, 
                                1715.0
                            ], 
                            [
                                7.0, 
                                2451.0
                            ], 
                            [
                                8.0, 
                                2907.5
                            ], 
                            [
                                9.0, 
                                3441.5
                            ], 
                            [
                                10.0, 
                                5020.0
                            ], 
                            [
                                11.0, 
                                7542.5
                            ], 
                            [
                                12.0, 
                                9081.0
                            ], 
                            [
                                13.0, 
                                11819.5
                            ], 
                            [
                                14.0, 
                                19141.5
                            ], 
                            [
                                15.0, 
                                32351.0
                            ], 
                            [
                                16.0, 
                                41371.5
                            ], 
                            [
                                17.0, 
                                54862.5
                            ], 
                            [
                                18.0, 
                                87280.5
                            ], 
                            [
                                19.0, 
                                131780.0
                            ], 
                            [
                                20.0, 
                                158542.5
                            ], 
                            [
                                21.0, 
                                196570.5
                            ], 
                            [
                                22.0, 
                                279773.0
                            ], 
                            [
                                23.0, 
                                384838.0
                            ], 
                            [
                                24.0, 
                                447141.0
                            ], 
                            [
                                25.0, 
                                521552.5
                            ], 
                            [
                                26.0, 
                                677992.0
                            ], 
                            [
                                27.0, 
                                864152.5
                            ], 
                            [
                                28.0, 
                                974161.5
                            ], 
                            [
                                29.0, 
                                1090658.0
                            ], 
                            [
                                30.0, 
                                1316948.5
                            ], 
                            [
                                31.0, 
                                1569249.5
                            ], 
                            [
                                32.0, 
                                1717521.5
                            ], 
                            [
                                33.0, 
                                1856654.0
                            ], 
                            [
                                34.0, 
                                2114837.0
                            ], 
                            [
                                35.0, 
                                2370627.5
                            ], 
                            [
                                36.0, 
                                2510665.5
                            ], 
                            [
                                37.0, 
                                2625239.0
                            ], 
                            [
                                38.0, 
                                2800656.5
                            ], 
                            [
                                39.0, 
                                2924133.0
                            ], 
                            [
                                40.0, 
                                2978998.5
                            ], 
                            [
                                41.0, 
                                3003720.0
                            ], 
                            [
                                42.0, 
                                3009717.0
                            ], 
                            [
                                43.0, 
                                2974297.0
                            ], 
                            [
                                44.0, 
                                2950604.0
                            ], 
                            [
                                45.0, 
                                2913202.5
                            ], 
                            [
                                46.0, 
                                2819138.5
                            ], 
                            [
                                47.0, 
                                2705160.0
                            ], 
                            [
                                48.0, 
                                2640505.0
                            ], 
                            [
                                49.0, 
                                2563709.5
                            ], 
                            [
                                50.0, 
                                2424614.0
                            ], 
                            [
                                51.0, 
                                2296231.0
                            ], 
                            [
                                52.0, 
                                2228622.5
                            ], 
                            [
                                53.0, 
                                2183216.0
                            ], 
                            [
                                54.0, 
                                2101269.5
                            ], 
                            [
                                55.0, 
                                2030679.5
                            ], 
                            [
                                56.0, 
                                1996673.5
                            ], 
                            [
                                57.0, 
                                1945243.0
                            ], 
                            [
                                58.0, 
                                1836432.5
                            ], 
                            [
                                59.0, 
                                1700791.5
                            ], 
                            [
                                60.0, 
                                1616524.0
                            ], 
                            [
                                61.0, 
                                1530198.5
                            ], 
                            [
                                62.0, 
                                1383674.0
                            ], 
                            [
                                63.0, 
                                1252538.0
                            ], 
                            [
                                64.0, 
                                1181067.5
                            ], 
                            [
                                65.0, 
                                1116940.5
                            ], 
                            [
                                66.0, 
                                1012148.5
                            ], 
                            [
                                67.0, 
                                916236.0
                            ], 
                            [
                                68.0, 
                                862489.5
                            ], 
                            [
                                69.0, 
                                809342.5
                            ], 
                            [
                                70.0, 
                                722307.0
                            ], 
                            [
                                71.0, 
                                638845.5
                            ], 
                            [
                                72.0, 
                                589077.0
                            ], 
                            [
                                73.0, 
                                541268.0
                            ], 
                            [
                                74.0, 
                                469269.5
                            ], 
                            [
                                75.0, 
                                404374.0
                            ], 
                            [
                                76.0, 
                                365561.5
                            ], 
                            [
                                77.0, 
                                327979.0
                            ], 
                            [
                                78.0, 
                                273827.5
                            ], 
                            [
                                79.0, 
                                225799.0
                            ], 
                            [
                                80.0, 
                                197542.5
                            ], 
                            [
                                81.0, 
                                173828.0
                            ], 
                            [
                                82.0, 
                                136701.0
                            ], 
                            [
                                83.0, 
                                104399.0
                            ], 
                            [
                                84.0, 
                                87879.0
                            ], 
                            [
                                85.0, 
                                73248.0
                            ], 
                            [
                                86.0, 
                                51513.0
                            ], 
                            [
                                87.0, 
                                35446.0
                            ], 
                            [
                                88.0, 
                                27553.0
                            ], 
                            [
                                89.0, 
                                21990.5
                            ], 
                            [
                                90.0, 
                                14488.0
                            ], 
                            [
                                91.0, 
                                9177.0
                            ], 
                            [
                                92.0, 
                                6840.5
                            ], 
                            [
                                93.0, 
                                5586.0
                            ], 
                            [
                                94.0, 
                                3675.5
                            ], 
                            [
                                95.0, 
                                2179.0
                            ], 
                            [
                                96.0, 
                                1505.5
                            ], 
                            [
                                97.0, 
                                1092.5
                            ], 
                            [
                                98.0, 
                                603.5
                            ], 
                            [
                                99.0, 
                                545.0
                            ], 
                            [
                                100.0, 
                                638.0
                            ]
                        ], 
                        "name": "ALI_Ctrl-2.trim"
                    }
                ]
            ], 
            "config": {
                "yDecimals": false, 
                "colors": {
                    "ALI_Ctrl-2": "#f0ad4e", 
                    "ALI_Ctrl-1": "#f0ad4e", 
                    "ALI_Ctrl-2.trim": "#f0ad4e", 
                    "ALI_Ctrl-1.trim": "#f0ad4e"
                }, 
                "data_labels": [
                    {
                        "ylab": "Percentage", 
                        "name": "Percentages"
                    }, 
                    {
                        "ylab": "Count", 
                        "name": "Counts"
                    }
                ], 
                "xmin": 0, 
                "ymin": 0, 
                "id": "fastqc_per_sequence_gc_content_plot", 
                "xlab": "% GC", 
                "title": "FastQC: Per Sequence GC Content", 
                "xmax": 100, 
                "tt_label": "<b>{point.x}% GC</b>: {point.y}", 
                "ylab": "Percentage"
            }
        }, 
        "fastqc_sequence_duplication_levels_plot": {
            "plot_type": "xy_line", 
            "datasets": [
                [
                    {
                        "color": "#5cb85c", 
                        "data": [
                            56.34001590137673, 
                            21.049229179003703, 
                            8.177123470655825, 
                            3.700886699719399, 
                            2.1701592872089273, 
                            1.353025830976847, 
                            1.0023100428532186, 
                            0.6550534207819076, 
                            0.5214435817058615, 
                            2.6038073866984717, 
                            0.5626736940511147, 
                            1.4546395302749342, 
                            0.33491370688745964, 
                            0.0747182678055965, 
                            0.0, 
                            0.0
                        ], 
                        "name": "ALI_Ctrl-1"
                    }, 
                    {
                        "color": "#5cb85c", 
                        "data": [
                            57.499481231430536, 
                            20.90952740460306, 
                            7.936726075062585, 
                            3.6042129990861325, 
                            2.065130680242272, 
                            1.3221814502176485, 
                            0.9111370732526068, 
                            0.6515989397749141, 
                            0.4798095052137207, 
                            2.504367745908495, 
                            0.5332486805379731, 
                            1.2830626037973727, 
                            0.25527827185241814, 
                            0.04423733902021012, 
                            0.0, 
                            0.0
                        ], 
                        "name": "ALI_Ctrl-1.trim"
                    }, 
                    {
                        "color": "#5cb85c", 
                        "data": [
                            62.44426148100789, 
                            20.632145638942575, 
                            6.939067291307531, 
                            2.5434340199126475, 
                            1.2681935006566618, 
                            0.7549038488608274, 
                            0.49765569076165117, 
                            0.3570241156099362, 
                            0.25521085155714174, 
                            1.8002690896306552, 
                            0.5746643566503049, 
                            1.5006042112865179, 
                            0.3517023903803114, 
                            0.08086351343546086, 
                            0.0, 
                            0.0
                        ], 
                        "name": "ALI_Ctrl-2"
                    }, 
                    {
                        "color": "#5cb85c", 
                        "data": [
                            62.29759291000783, 
                            20.721597751987993, 
                            6.957948365010368, 
                            2.5523897947139584, 
                            1.2781627116221468, 
                            0.7519031181330601, 
                            0.4996509598720637, 
                            0.3560216823046646, 
                            0.26221491189161955, 
                            1.8094002142917793, 
                            0.579885700640631, 
                            1.5006539919032957, 
                            0.35171083688912846, 
                            0.08086705073144007, 
                            0.0, 
                            0.0
                        ], 
                        "name": "ALI_Ctrl-2.trim"
                    }
                ]
            ], 
            "config": {
                "xlab": "Sequence Duplication Level", 
                "colors": {
                    "ALI_Ctrl-2": "#5cb85c", 
                    "ALI_Ctrl-1": "#5cb85c", 
                    "ALI_Ctrl-2.trim": "#5cb85c", 
                    "ALI_Ctrl-1.trim": "#5cb85c"
                }, 
                "tt_label": "<b>{point.x}</b>: {point.y:.1f}%", 
                "ymax": 100, 
                "title": "FastQC: Sequence Duplication Levels", 
                "ylab": "% of Library", 
                "ymin": 0, 
                "id": "fastqc_sequence_duplication_levels_plot", 
                "categories": [
                    1.0, 
                    2.0, 
                    3.0, 
                    4.0, 
                    5.0, 
                    6.0, 
                    7.0, 
                    8.0, 
                    9.0, 
                    ">10", 
                    ">50", 
                    ">100", 
                    ">500", 
                    ">1k", 
                    ">5k", 
                    ">10k+"
                ], 
                "yMinTickInterval": 0.1
            }
        }, 
        "fastqc_per_base_sequence_quality_plot": {
            "plot_type": "xy_line", 
            "datasets": [
                [
                    {
                        "color": "#5cb85c", 
                        "data": [
                            [
                                1, 
                                30.75307955434971
                            ], 
                            [
                                2, 
                                31.122007866323496
                            ], 
                            [
                                3, 
                                31.27936176626029
                            ], 
                            [
                                4, 
                                31.507596201608642
                            ], 
                            [
                                5, 
                                31.48118727351562
                            ], 
                            [
                                6, 
                                34.59557668297742
                            ], 
                            [
                                7, 
                                34.67588052030896
                            ], 
                            [
                                8, 
                                34.61011216141561
                            ], 
                            [
                                9, 
                                35.13905695408275
                            ], 
                            [
                                10, 
                                34.98168862617963
                            ], 
                            [
                                12, 
                                34.988878284188836
                            ], 
                            [
                                14, 
                                34.80261883534665
                            ], 
                            [
                                16, 
                                34.85278103344012
                            ], 
                            [
                                18, 
                                34.84960961004979
                            ], 
                            [
                                20, 
                                34.93692041759165
                            ], 
                            [
                                22, 
                                34.83958603726736
                            ], 
                            [
                                24, 
                                34.791929291557565
                            ], 
                            [
                                26, 
                                34.71763223365296
                            ], 
                            [
                                28, 
                                34.67725001949922
                            ], 
                            [
                                30, 
                                34.631068491181395
                            ], 
                            [
                                32, 
                                34.59611635178154
                            ], 
                            [
                                34, 
                                34.5661430107075
                            ], 
                            [
                                36, 
                                34.51698079640749
                            ], 
                            [
                                38, 
                                34.492179850595264
                            ], 
                            [
                                40, 
                                34.48310348683468
                            ], 
                            [
                                42, 
                                34.56240539313394
                            ], 
                            [
                                44, 
                                34.42078343489155
                            ], 
                            [
                                46, 
                                34.0808600040015
                            ], 
                            [
                                48, 
                                34.24213360367345
                            ], 
                            [
                                50, 
                                34.331417554437635
                            ], 
                            [
                                52, 
                                33.94174812858468
                            ], 
                            [
                                54, 
                                34.06779160135048
                            ], 
                            [
                                56, 
                                33.80562795561528
                            ], 
                            [
                                58, 
                                33.83594493834207
                            ], 
                            [
                                60, 
                                34.004140297360536
                            ], 
                            [
                                62, 
                                33.39739051139965
                            ], 
                            [
                                64, 
                                33.91692632278501
                            ], 
                            [
                                66, 
                                33.3041654029419
                            ], 
                            [
                                68, 
                                33.30798609248308
                            ], 
                            [
                                70, 
                                33.40946870478275
                            ], 
                            [
                                72, 
                                33.145910107759434
                            ], 
                            [
                                74, 
                                33.63479524561558
                            ], 
                            [
                                76, 
                                32.06297413252696
                            ]
                        ], 
                        "name": "ALI_Ctrl-1"
                    }, 
                    {
                        "color": "#5cb85c", 
                        "data": [
                            [
                                1, 
                                30.752824416478518
                            ], 
                            [
                                2, 
                                31.12199942500757
                            ], 
                            [
                                3, 
                                31.279368090986804
                            ], 
                            [
                                4, 
                                31.507599007946396
                            ], 
                            [
                                5, 
                                31.481181709107496
                            ], 
                            [
                                6, 
                                34.59504525190418
                            ], 
                            [
                                7, 
                                34.67587245901262
                            ], 
                            [
                                8, 
                                34.61010350630384
                            ], 
                            [
                                9, 
                                35.13905466644689
                            ], 
                            [
                                10, 
                                34.98168004354609
                            ], 
                            [
                                12, 
                                34.98886299463724
                            ], 
                            [
                                14, 
                                34.8026207694932
                            ], 
                            [
                                16, 
                                34.852757901354295
                            ], 
                            [
                                18, 
                                34.849620397664765
                            ], 
                            [
                                20, 
                                34.93696219340056
                            ], 
                            [
                                22, 
                                34.839639549591645
                            ], 
                            [
                                24, 
                                34.792020769027324
                            ], 
                            [
                                26, 
                                34.71773455335507
                            ], 
                            [
                                28, 
                                34.67748029421632
                            ], 
                            [
                                30, 
                                34.63150312188678
                            ], 
                            [
                                32, 
                                34.596634942087974
                            ], 
                            [
                                34, 
                                34.566798334986586
                            ], 
                            [
                                36, 
                                34.51755106902165
                            ], 
                            [
                                38, 
                                34.493155063288114
                            ], 
                            [
                                40, 
                                34.48485671641542
                            ], 
                            [
                                42, 
                                34.56475451783972
                            ], 
                            [
                                44, 
                                34.423144813778315
                            ], 
                            [
                                46, 
                                34.080113488303624
                            ], 
                            [
                                48, 
                                34.24293507211729
                            ], 
                            [
                                50, 
                                34.33228680678365
                            ], 
                            [
                                52, 
                                33.93677386363457
                            ], 
                            [
                                54, 
                                34.06341833998472
                            ], 
                            [
                                56, 
                                33.79829850307932
                            ], 
                            [
                                58, 
                                33.829620244756114
                            ], 
                            [
                                60, 
                                33.998852028272545
                            ], 
                            [
                                62, 
                                33.385568460702686
                            ], 
                            [
                                64, 
                                33.911614890041236
                            ], 
                            [
                                66, 
                                33.29861092341273
                            ], 
                            [
                                68, 
                                33.3204923691473
                            ], 
                            [
                                70, 
                                33.42167928516788
                            ], 
                            [
                                72, 
                                33.16825609437542
                            ], 
                            [
                                74, 
                                33.656631100115455
                            ], 
                            [
                                76, 
                                32.14361552682416
                            ]
                        ], 
                        "name": "ALI_Ctrl-1.trim"
                    }, 
                    {
                        "color": "#5cb85c", 
                        "data": [
                            [
                                1, 
                                30.920118994774228
                            ], 
                            [
                                2, 
                                31.400100380880865
                            ], 
                            [
                                3, 
                                31.500635889087963
                            ], 
                            [
                                4, 
                                31.70438289814936
                            ], 
                            [
                                5, 
                                31.721728820106208
                            ], 
                            [
                                6, 
                                34.723108366108185
                            ], 
                            [
                                7, 
                                34.80894747889528
                            ], 
                            [
                                8, 
                                34.757191096721925
                            ], 
                            [
                                9, 
                                35.43250875235931
                            ], 
                            [
                                10, 
                                35.36017939551374
                            ], 
                            [
                                11, 
                                35.16539415583871
                            ], 
                            [
                                12, 
                                35.093621433259216
                            ], 
                            [
                                13, 
                                35.41879713190146
                            ], 
                            [
                                14, 
                                34.93815880617902
                            ], 
                            [
                                15, 
                                35.04549725281926
                            ], 
                            [
                                16, 
                                35.08546568684655
                            ], 
                            [
                                17, 
                                35.10081217876135
                            ], 
                            [
                                18, 
                                35.05148126756052
                            ], 
                            [
                                19, 
                                35.111367020673555
                            ], 
                            [
                                20, 
                                35.13142138345398
                            ], 
                            [
                                21, 
                                35.32256735168121
                            ], 
                            [
                                22, 
                                35.081931116660634
                            ], 
                            [
                                23, 
                                35.05051643281849
                            ], 
                            [
                                24, 
                                35.03758764727533
                            ], 
                            [
                                25, 
                                35.027282571726445
                            ], 
                            [
                                26, 
                                34.9833916849131
                            ], 
                            [
                                27, 
                                34.96990655212219
                            ], 
                            [
                                28, 
                                34.95823442342136
                            ], 
                            [
                                29, 
                                34.93580681189643
                            ], 
                            [
                                30, 
                                34.91917423620837
                            ], 
                            [
                                31, 
                                34.88091757944157
                            ], 
                            [
                                32, 
                                34.87231594251567
                            ], 
                            [
                                33, 
                                34.86327846071773
                            ], 
                            [
                                34, 
                                34.86754456507019
                            ], 
                            [
                                35, 
                                34.831504732063486
                            ], 
                            [
                                36, 
                                34.82723608986483
                            ], 
                            [
                                37, 
                                34.799444151257745
                            ], 
                            [
                                38, 
                                34.79439530262796
                            ], 
                            [
                                39, 
                                34.79734239163151
                            ], 
                            [
                                40, 
                                34.7969697058961
                            ], 
                            [
                                41, 
                                34.836216334167275
                            ], 
                            [
                                42, 
                                35.017942663256584
                            ], 
                            [
                                43, 
                                34.90170102917972
                            ], 
                            [
                                44, 
                                34.843374978936254
                            ], 
                            [
                                45, 
                                34.762162828060994
                            ], 
                            [
                                46, 
                                34.631839138618744
                            ], 
                            [
                                47, 
                                33.983187871693445
                            ], 
                            [
                                48, 
                                34.83092024191414
                            ], 
                            [
                                49, 
                                34.27660257623112
                            ], 
                            [
                                50, 
                                34.85279479934889
                            ], 
                            [
                                51, 
                                34.60110329842209
                            ], 
                            [
                                52, 
                                34.651998232873524
                            ], 
                            [
                                53, 
                                33.7960123336304
                            ], 
                            [
                                54, 
                                34.73169121088724
                            ], 
                            [
                                55, 
                                34.09046654299198
                            ], 
                            [
                                56, 
                                34.01978933912748
                            ], 
                            [
                                57, 
                                34.095063247130405
                            ], 
                            [
                                58, 
                                34.429733375842254
                            ], 
                            [
                                59, 
                                33.889399998021084
                            ], 
                            [
                                60, 
                                34.643112326960996
                            ], 
                            [
                                61, 
                                34.25320316599334
                            ], 
                            [
                                62, 
                                33.693261043992884
                            ], 
                            [
                                63, 
                                33.44095777107011
                            ], 
                            [
                                64, 
                                34.519290236928335
                            ], 
                            [
                                65, 
                                34.34205514029795
                            ], 
                            [
                                66, 
                                34.09919680944393
                            ], 
                            [
                                67, 
                                32.957379395846075
                            ], 
                            [
                                68, 
                                33.426286013906946
                            ], 
                            [
                                69, 
                                33.523550449852124
                            ], 
                            [
                                70, 
                                33.54393103161257
                            ], 
                            [
                                71, 
                                33.944849414705445
                            ], 
                            [
                                72, 
                                33.21990885959842
                            ], 
                            [
                                73, 
                                33.447766631144376
                            ], 
                            [
                                74, 
                                34.198336305861226
                            ], 
                            [
                                75, 
                                33.07696088083807
                            ]
                        ], 
                        "name": "ALI_Ctrl-2"
                    }, 
                    {
                        "color": "#5cb85c", 
                        "data": [
                            [
                                1, 
                                30.919796462617807
                            ], 
                            [
                                2, 
                                31.4000877939344
                            ], 
                            [
                                3, 
                                31.500645658716543
                            ], 
                            [
                                4, 
                                31.7043941034878
                            ], 
                            [
                                5, 
                                31.721721886297868
                            ], 
                            [
                                6, 
                                34.72273038199335
                            ], 
                            [
                                7, 
                                34.80891716800764
                            ], 
                            [
                                8, 
                                34.757120771075904
                            ], 
                            [
                                9, 
                                35.43252196785858
                            ], 
                            [
                                10, 
                                35.36017941240547
                            ], 
                            [
                                11, 
                                35.1653753769301
                            ], 
                            [
                                12, 
                                35.09362269688784
                            ], 
                            [
                                13, 
                                35.41879705389818
                            ], 
                            [
                                14, 
                                34.93821493935391
                            ], 
                            [
                                15, 
                                35.04548165119008
                            ], 
                            [
                                16, 
                                35.08547204966326
                            ], 
                            [
                                17, 
                                35.1008142489341
                            ], 
                            [
                                18, 
                                35.05146574582491
                            ], 
                            [
                                19, 
                                35.11139769789662
                            ], 
                            [
                                20, 
                                35.13149555050146
                            ], 
                            [
                                21, 
                                35.322712389789494
                            ], 
                            [
                                22, 
                                35.08205115174153
                            ], 
                            [
                                23, 
                                35.05064054057129
                            ], 
                            [
                                24, 
                                35.03788659299711
                            ], 
                            [
                                25, 
                                35.02736571592949
                            ], 
                            [
                                26, 
                                34.98361439199679
                            ], 
                            [
                                27, 
                                34.97004198843249
                            ], 
                            [
                                28, 
                                34.95858746709603
                            ], 
                            [
                                29, 
                                34.93638716043084
                            ], 
                            [
                                30, 
                                34.91979489384857
                            ], 
                            [
                                31, 
                                34.88172800864448
                            ], 
                            [
                                32, 
                                34.873235361320184
                            ], 
                            [
                                33, 
                                34.864285463245565
                            ], 
                            [
                                34, 
                                34.86876033113937
                            ], 
                            [
                                35, 
                                34.832639582321605
                            ], 
                            [
                                36, 
                                34.82832393416803
                            ], 
                            [
                                37, 
                                34.80056396503515
                            ], 
                            [
                                38, 
                                34.795859625565214
                            ], 
                            [
                                39, 
                                34.799335758700835
                            ], 
                            [
                                40, 
                                34.80037335945082
                            ], 
                            [
                                41, 
                                34.83877764006575
                            ], 
                            [
                                42, 
                                35.02153029045183
                            ], 
                            [
                                43, 
                                34.90574720963177
                            ], 
                            [
                                44, 
                                34.84751832180737
                            ], 
                            [
                                45, 
                                34.766832846577024
                            ], 
                            [
                                46, 
                                34.63834757784844
                            ], 
                            [
                                47, 
                                33.968414955526924
                            ], 
                            [
                                48, 
                                34.83398571161122
                            ], 
                            [
                                49, 
                                34.27459121849782
                            ], 
                            [
                                50, 
                                34.856940827170284
                            ], 
                            [
                                51, 
                                34.6023334646986
                            ], 
                            [
                                52, 
                                34.65124055456634
                            ], 
                            [
                                53, 
                                33.77872449154453
                            ], 
                            [
                                54, 
                                34.7314617911322
                            ], 
                            [
                                55, 
                                34.076869332840324
                            ], 
                            [
                                56, 
                                34.00684367370318
                            ], 
                            [
                                57, 
                                34.08618458746989
                            ], 
                            [
                                58, 
                                34.42506156867381
                            ], 
                            [
                                59, 
                                33.88423512159153
                            ], 
                            [
                                60, 
                                34.64313309819011
                            ], 
                            [
                                61, 
                                34.248879097326665
                            ], 
                            [
                                62, 
                                33.67774096933356
                            ], 
                            [
                                63, 
                                33.43357450226187
                            ], 
                            [
                                64, 
                                34.52184513662323
                            ], 
                            [
                                65, 
                                34.331285042870554
                            ], 
                            [
                                66, 
                                34.09369804696734
                            ], 
                            [
                                67, 
                                32.98415868902522
                            ], 
                            [
                                68, 
                                33.47189501641188
                            ], 
                            [
                                69, 
                                33.57950740671833
                            ], 
                            [
                                70, 
                                33.60000231997983
                            ], 
                            [
                                71, 
                                33.967791384999096
                            ], 
                            [
                                72, 
                                33.296198693864035
                            ], 
                            [
                                73, 
                                33.513754169815535
                            ], 
                            [
                                74, 
                                34.246914731749285
                            ], 
                            [
                                75, 
                                33.199845097760246
                            ]
                        ], 
                        "name": "ALI_Ctrl-2.trim"
                    }
                ]
            ], 
            "config": {
                "xlab": "Position (bp)", 
                "colors": {
                    "ALI_Ctrl-2": "#5cb85c", 
                    "ALI_Ctrl-1": "#5cb85c", 
                    "ALI_Ctrl-2.trim": "#5cb85c", 
                    "ALI_Ctrl-1.trim": "#5cb85c"
                }, 
                "tt_label": "<b>Base {point.x}</b>: {point.y:.2f}", 
                "xDecimals": false, 
                "title": "FastQC: Mean Quality Scores", 
                "ylab": "Phred Score", 
                "ymin": 0, 
                "id": "fastqc_per_base_sequence_quality_plot", 
                "yPlotBands": [
                    {
                        "color": "#c3e6c3", 
                        "to": 100, 
                        "from": 28
                    }, 
                    {
                        "color": "#e6dcc3", 
                        "to": 28, 
                        "from": 20
                    }, 
                    {
                        "color": "#e6c3c3", 
                        "to": 20, 
                        "from": 0
                    }
                ]
            }
        }
    }, 
    "config_script_path": "/Users/sasse/.local/lib/python2.7/site-packages/multiqc/utils", 
    "config_git_hash": null
}
