# Supplementary material for: The MUC5B-associated variant rs35705950 resides within an enhancer subject to lineage- and disease-dependent epigenetic remodeling
Source: JCI Insight. 2021 Jan 25;6(2):e144294. doi: 10.1172/jci.insight.144294 (PMC7934873; doi:10.1172/jci.insight.144294)
Supplement: Supplemental Data Set 4 [file jciinsight-6-144294-s079.zip › Supplemental File S4_ATAC-seq Pipeline & QC Reports/ATAC-seq_multiqc_reports/ALI_Norm-1_ATAC-seq_multiqc_report/multiqc_data/multiqc_fastqc.txt]

Sample	adapter_content	Sequences flagged as poor quality	sequence_duplication_levels	avg_sequence_length	Encoding	kmer_content	per_base_sequence_quality	sequence_length_distribution	Sequence length	File type	basic_statistics	per_sequence_gc_content	Total Sequences	per_base_n_content	per_base_sequence_content	overrepresented_sequences	%GC	total_deduplicated_percentage	Filename	per_tile_sequence_quality	per_sequence_quality_scores
ALI_Ctrl-1	warn	0.0	pass	76.0	Sanger / Illumina 1.9	fail	pass	pass	76.0	Conventional base calls	pass	warn	65220557.0	pass	fail	pass	47.0	71.6414061656	ALI_Ctrl-1.fastq.gz	pass	pass
ALI_Ctrl-1.trim	pass	0.0	pass	74.0905705382	Sanger / Illumina 1.9	fail	pass	warn	20-76	Conventional base calls	pass	warn	65218250.0	pass	fail	pass	47.0	72.5731703139	ALI_Ctrl-1.trim.fastq.gz	pass	pass
ALI_Ctrl-2	fail	0.0	pass	75.0	Sanger / Illumina 1.9	fail	pass	pass	75.0	Conventional base calls	pass	warn	66197865.0	pass	fail	pass	46.0	76.3557221031	ALI_Ctrl-2.fastq.gz	pass	pass
ALI_Ctrl-2.trim	pass	0.0	pass	70.8812749817	Sanger / Illumina 1.9	fail	pass	warn	20-75	Conventional base calls	pass	warn	66193639.0	pass	fail	pass	46.0	76.2650914146	ALI_Ctrl-2.trim.fastq.gz	pass	pass
