# Supplementary material for: The MUC5B-associated variant rs35705950 resides within an enhancer subject to lineage- and disease-dependent epigenetic remodeling
Source: JCI Insight. 2021 Jan 25;6(2):e144294. doi: 10.1172/jci.insight.144294 (PMC7934873; doi:10.1172/jci.insight.144294)
Supplement: Supplemental Data Set 4 [file jciinsight-6-144294-s079.zip › Supplemental File S4_ATAC-seq Pipeline & QC Reports/ATAC-seq_multiqc_reports/ALI_Norm-1_ATAC-seq_multiqc_report/multiqc_data/multiqc_general_stats.txt]

Sample	FastQC_mqc-generalstats-percent_fails	FastQC_mqc-generalstats-avg_sequence_length	FastQC_mqc-generalstats-percent_duplicates	FastQC_mqc-generalstats-total_sequences	FastQC_mqc-generalstats-percent_gc
ALI_Ctrl-1	16.6666666667	76.0	28.3585938344	65220557.0	47.0
ALI_Ctrl-1.trim	16.6666666667	74.0905705382	27.4268296861	65218250.0	47.0
ALI_Ctrl-2	25.0	75.0	23.6442778969	66197865.0	46.0
ALI_Ctrl-2.trim	16.6666666667	70.8812749817	23.7349085854	66193639.0	46.0
