# Supplementary material for: The MUC5B-associated variant rs35705950 resides within an enhancer subject to lineage- and disease-dependent epigenetic remodeling
Source: JCI Insight. 2021 Jan 25;6(2):e144294. doi: 10.1172/jci.insight.144294 (PMC7934873; doi:10.1172/jci.insight.144294)
Supplement: Supplemental Data Set 4 [file jciinsight-6-144294-s079.zip › Supplemental File S4_ATAC-seq Pipeline & QC Reports/ATAC-seq_multiqc_reports/ALI_Norm-1_ATAC-seq_multiqc_report/multiqc_data/multiqc_sources.txt]

Module	Section	Sample Name	Source
FastQC	all_sections	ALI_Ctrl-2	/projects/dowellLab/sasse/ALI_ATACseq_1/qc/fastqc/Gally2020_multiqc/ALI_Ctrl-2_fastqc.zip
FastQC	all_sections	ALI_Ctrl-1	/projects/dowellLab/sasse/ALI_ATACseq_1/qc/fastqc/Gally2020_multiqc/ALI_Ctrl-1_fastqc.zip
FastQC	all_sections	ALI_Ctrl-2.trim	/projects/dowellLab/sasse/ALI_ATACseq_1/qc/fastqc/Gally2020_multiqc/ALI_Ctrl-2.trim_fastqc.zip
FastQC	all_sections	ALI_Ctrl-1.trim	/projects/dowellLab/sasse/ALI_ATACseq_1/qc/fastqc/Gally2020_multiqc/ALI_Ctrl-1.trim_fastqc.zip
