# Supplementary material for: The MUC5B-associated variant rs35705950 resides within an enhancer subject to lineage- and disease-dependent epigenetic remodeling
Source: JCI Insight. 2021 Jan 25;6(2):e144294. doi: 10.1172/jci.insight.144294 (PMC7934873; doi:10.1172/jci.insight.144294)
Supplement: Supplemental Data Set 4 [file jciinsight-6-144294-s079.zip › Supplemental File S4_ATAC-seq Pipeline & QC Reports/ATAC-seq_multiqc_reports/ALI_Norm-2_ILD-1_ATAC-seq_multiqc_report/multiqc_data/multiqc.log]

[2019-11-19 21:34:06	686] multiqc [DEBUG ] No MultiQC config found: /Users/magr0763/.local/lib/python3.7/site-packages/multiqc_config.yaml
[2019-11-19 21:34:06	686] multiqc [DEBUG ] No MultiQC config found: /Users/magr0763/.multiqc_config.yaml
[2019-11-19 21:34:06	697] multiqc [DEBUG ] Loading config settings from: multiqc_config.yaml
[2019-11-19 21:34:06	697] multiqc [DEBUG ] New config 'report_comment': This report has been generated by the <a href="https://biof-git.colorado.edu/magr0763/ChIP-seq_NF_Workflow" target="_blank">ChIP_Flow</a> analysis pipeline. For information about how to interpret these results	please see the <a href="https://biof-git.colorado.edu/magr0763/ChIP-seq_NF_Workflow" target="_blank">documentation</a>.
[2019-11-19 21:34:06	698] multiqc [DEBUG ] New config 'report_section_order': {'nascentflow-software-versions': {'order': -1000}}
[2019-11-19 21:34:06	708] multiqc [DEBUG ] Loading config settings from: multiqc_config.yaml
[2019-11-19 21:34:06	708] multiqc [DEBUG ] New config 'report_comment': This report has been generated by the <a href="https://biof-git.colorado.edu/magr0763/ChIP-seq_NF_Workflow" target="_blank">ChIP_Flow</a> analysis pipeline. For information about how to interpret these results	please see the <a href="https://biof-git.colorado.edu/magr0763/ChIP-seq_NF_Workflow" target="_blank">documentation</a>.
[2019-11-19 21:34:06	708] multiqc [DEBUG ] New config 'report_section_order': {'nascentflow-software-versions': {'order': -1000}}
[2019-11-19 21:34:06	708] multiqc [DEBUG ] Command used: /Users/magr0763/.local/bin/multiqc . -f --config multiqc_config.yaml
[2019-11-19 21:34:07	779] multiqc [DEBUG ] Latest MultiQC version is v1.7
[2019-11-19 21:34:07	779] multiqc [INFO ] This is MultiQC v1.7
[2019-11-19 21:34:07	780] multiqc [DEBUG ] Command : /Users/magr0763/.local/bin/multiqc . -f --config multiqc_config.yaml
[2019-11-19 21:34:07	780] multiqc [DEBUG ] Working dir : /scratch/Shares/dowell/Sasse/ALI_ATAC/temp/08/185cb8d543e00cbd35dc145a8b0b89
[2019-11-19 21:34:07	780] multiqc [INFO ] Template : default
[2019-11-19 21:34:07	780] multiqc [INFO ] Searching '.'
[2019-11-19 21:34:07	781] multiqc [DEBUG ] Analysing modules: custom_content	conpair	peddy	methylQA	phantompeakqualtools	qualimap	preseq	quast	qorts	rna_seqc	rsem	rseqc	busco	goleft_indexcov	disambiguate	supernova	deeptools	sargasso	verifybamid	mirtrace	happy	homer	macs2	theta2	snpeff	gatk	htseq	bcftools	featureCounts	dedup	damageprofiler	picard	prokka	samblaster	samtools	bamtools	jellyfish	vcftools	longranger	stacks	bbmap	bismark	biscuit	hicexplorer	hicup	hicpro	salmon	kallisto	slamdunk
[2019-11-19 21:34:07	781] multiqc [DEBUG ] Using temporary directory for creating report: /tmp/tmpc130gq1q
[2019-11-19 21:34:13	032] multiqc [DEBUG ] Ignoring file as matched an ignore pattern: ALI_Norm-2.gc_bias_metrics.pdf
[2019-11-19 21:34:13	283] multiqc [DEBUG ] Ignoring file as matched an ignore pattern: ALI_Norm-1.gc_bias_metrics.pdf
[2019-11-19 21:34:13	609] multiqc [DEBUG ] Ignoring file as matched an ignore pattern: ALI_ILD-1.gc_bias_metrics.pdf
[2019-11-19 21:34:16	328] multiqc [DEBUG ] Ignoring file as matched an ignore pattern: ALI_ILD-2.gc_bias_metrics.pdf
[2019-11-19 21:34:29	451] multiqc [DEBUG ] Ignoring file as matched an ignore pattern: ALI_Norm-2.read_duplication.DupRate_plot.pdf
[2019-11-19 21:34:30	397] multiqc [DEBUG ] Ignoring file as matched an ignore pattern: ALI_Norm-1.read_duplication.DupRate_plot.pdf
[2019-11-19 21:34:34	220] multiqc [DEBUG ] Ignoring file as matched an ignore pattern: ALI_ILD-1.read_duplication.DupRate_plot.pdf
[2019-11-19 21:34:35	319] multiqc [DEBUG ] Ignoring file as matched an ignore pattern: ALI_ILD-2.read_duplication.DupRate_plot.pdf
[2019-11-19 21:34:43	170] multiqc [DEBUG ] Ignoring file as matched an ignore pattern: ALI_Norm-1_2.trim_fastqc.html
[2019-11-19 21:34:43	178] multiqc [DEBUG ] Ignoring file as matched an ignore pattern: ALI_ILD-1_1_fastqc.html
[2019-11-19 21:34:43	183] multiqc [DEBUG ] Ignoring file as matched an ignore pattern: ALI_ILD-2_2.trim_fastqc.html
[2019-11-19 21:34:43	187] multiqc [DEBUG ] Ignoring file as matched an ignore pattern: ALI_Norm-1_1.trim_fastqc.html
[2019-11-19 21:34:43	196] multiqc [DEBUG ] Ignoring file as matched an ignore pattern: ALI_Norm-2_1.trim_fastqc.html
[2019-11-19 21:34:43	198] multiqc [DEBUG ] Ignoring file as matched an ignore pattern: ALI_Norm-1_2_fastqc.html
[2019-11-19 21:34:43	199] multiqc [DEBUG ] Ignoring file as matched an ignore pattern: ALI_ILD-2_2_fastqc.html
[2019-11-19 21:34:43	201] multiqc [DEBUG ] Ignoring file as matched an ignore pattern: ALI_Norm-2_2.trim_fastqc.html
[2019-11-19 21:34:43	205] multiqc [DEBUG ] Ignoring file as matched an ignore pattern: ALI_Norm-2_1_fastqc.html
[2019-11-19 21:34:43	223] multiqc [DEBUG ] Ignoring file as matched an ignore pattern: ALI_ILD-1_2_fastqc.html
[2019-11-19 21:34:43	224] multiqc [DEBUG ] Ignoring file as matched an ignore pattern: ALI_ILD-2_1_fastqc.html
[2019-11-19 21:34:43	226] multiqc [DEBUG ] Ignoring file as matched an ignore pattern: ALI_Norm-1_1_fastqc.html
[2019-11-19 21:34:43	227] multiqc [DEBUG ] Ignoring file as matched an ignore pattern: ALI_ILD-1_2.trim_fastqc.html
[2019-11-19 21:34:43	233] multiqc [DEBUG ] Ignoring file as matched an ignore pattern: ALI_ILD-2_1.trim_fastqc.html
[2019-11-19 21:34:43	235] multiqc [DEBUG ] Ignoring file as matched an ignore pattern: ALI_ILD-1_1.trim_fastqc.html
[2019-11-19 21:34:43	239] multiqc [DEBUG ] Ignoring file as matched an ignore pattern: ALI_Norm-2_2_fastqc.html
[2019-11-19 21:35:00	543] multiqc.modules.custom_content.custom_content [INFO ] chipflow-software-versions: Found 1 sample (html)
[2019-11-19 21:35:00	544] multiqc.modules.custom_content.custom_content [INFO ] chipflow-software-versions: Found 437 samples (html)
[2019-11-19 21:35:00	559] multiqc [DEBUG ] No samples found: conpair
[2019-11-19 21:35:00	590] multiqc [DEBUG ] No samples found: peddy
[2019-11-19 21:35:00	601] multiqc [DEBUG ] No samples found: methylQA
[2019-11-19 21:35:00	617] multiqc [DEBUG ] No samples found: phantompeakqualtools
[2019-11-19 21:35:00	659] multiqc [DEBUG ] No samples found: qualimap
[2019-11-19 21:35:00	957] multiqc.modules.preseq.preseq [INFO ] Found 8 reports
[2019-11-19 21:35:01	067] multiqc [DEBUG ] No samples found: quast
[2019-11-19 21:35:01	089] multiqc [DEBUG ] No samples found: qorts
[2019-11-19 21:35:01	114] multiqc [DEBUG ] No samples found: rna_seqc
[2019-11-19 21:35:01	139] multiqc [DEBUG ] No samples found: rsem
[2019-11-19 21:35:01	804] multiqc.modules.rseqc.rseqc [INFO ] Found 4 read_distribution reports
[2019-11-19 21:35:03	426] multiqc.modules.rseqc.rseqc [INFO ] Found 4 read_duplication reports
[2019-11-19 21:35:04	279] multiqc.modules.rseqc.rseqc [INFO ] Found 4 infer_experiment reports
[2019-11-19 21:35:04	316] multiqc [DEBUG ] No samples found: busco
[2019-11-19 21:35:04	357] multiqc [DEBUG ] No samples found: goleft_indexcov
[2019-11-19 21:35:04	386] multiqc [DEBUG ] No samples found: disambiguate
[2019-11-19 21:35:04	397] multiqc [DEBUG ] No samples found: supernova
[2019-11-19 21:35:04	472] multiqc [DEBUG ] No samples found: deeptools
[2019-11-19 21:35:04	507] multiqc [DEBUG ] No samples found: sargasso
[2019-11-19 21:35:04	519] multiqc [DEBUG ] No samples found: verifybamid
[2019-11-19 21:35:04	542] multiqc [DEBUG ] No samples found: mirtrace
[2019-11-19 21:35:04	577] multiqc [DEBUG ] No samples found: happy
[2019-11-19 21:35:04	611] multiqc [DEBUG ] No samples found: homer
[2019-11-19 21:35:04	632] multiqc [DEBUG ] No samples found: macs2
[2019-11-19 21:35:04	653] multiqc [DEBUG ] No samples found: theta2
[2019-11-19 21:35:04	677] multiqc [DEBUG ] No samples found: snpeff
[2019-11-19 21:35:04	694] multiqc [DEBUG ] No samples found: gatk
[2019-11-19 21:35:04	715] multiqc [DEBUG ] No samples found: htseq
[2019-11-19 21:35:04	744] multiqc [DEBUG ] No samples found: bcftools
[2019-11-19 21:35:04	767] multiqc [DEBUG ] No samples found: featureCounts
[2019-11-19 21:35:04	794] multiqc [DEBUG ] No samples found: dedup
[2019-11-19 21:35:04	901] multiqc [DEBUG ] No samples found: damageprofiler
[2019-11-19 21:35:05	062] multiqc.modules.picard.GcBiasMetrics [DEBUG ] Duplicate sample name found in ALI_ILD-1.summary_metrics.txt! Overwriting: ALI_ILD-1
[2019-11-19 21:35:05	078] multiqc.modules.picard.picard [INFO ] Found 4 GcBiasMetrics reports
[2019-11-19 21:35:05	091] multiqc.modules.picard.picard [INFO ] Found 4 MarkDuplicates reports
[2019-11-19 21:35:05	102] multiqc [DEBUG ] No samples found: prokka
[2019-11-19 21:35:05	135] multiqc [DEBUG ] No samples found: samblaster
[2019-11-19 21:35:05	195] multiqc.modules.samtools.samtools [INFO ] Found 4 flagstat reports
[2019-11-19 21:35:05	335] multiqc [DEBUG ] No samples found: bamtools
[2019-11-19 21:35:05	357] multiqc [DEBUG ] No samples found: jellyfish
[2019-11-19 21:35:05	430] multiqc [DEBUG ] No samples found: vcftools
[2019-11-19 21:35:05	442] multiqc [DEBUG ] No samples found: longranger
[2019-11-19 21:35:05	467] multiqc [DEBUG ] No samples found: stacks
[2019-11-19 21:35:05	656] multiqc.modules.bbmap.bbmap [DEBUG ] Parsing ./qc/trimstats/ALI_Norm-1.trimstats.txt
[2019-11-19 21:35:05	656] multiqc.modules.bbmap.bbmap [DEBUG ] Found stats output for sample ALI_Norm-1.trimstats with 28 rows
[2019-11-19 21:35:05	659] multiqc.modules.bbmap.bbmap [DEBUG ] Parsing ./qc/trimstats/ALI_ILD-1.trimstats.txt
[2019-11-19 21:35:05	659] multiqc.modules.bbmap.bbmap [DEBUG ] Found stats output for sample ALI_ILD-1.trimstats with 24 rows
[2019-11-19 21:35:05	662] multiqc.modules.bbmap.bbmap [DEBUG ] Parsing ./qc/trimstats/ALI_Norm-2.trimstats.txt
[2019-11-19 21:35:05	663] multiqc.modules.bbmap.bbmap [DEBUG ] Found stats output for sample ALI_Norm-2.trimstats with 28 rows
[2019-11-19 21:35:05	665] multiqc.modules.bbmap.bbmap [DEBUG ] Parsing ./qc/trimstats/ALI_ILD-2.trimstats.txt
[2019-11-19 21:35:05	666] multiqc.modules.bbmap.bbmap [DEBUG ] Found stats output for sample ALI_ILD-2.trimstats with 28 rows
[2019-11-19 21:35:05	669] multiqc.modules.bbmap.bbmap [DEBUG ] Parsing ./qc/trimstats/ALI_Norm-1.refstats.txt
[2019-11-19 21:35:05	669] multiqc.modules.bbmap.bbmap [DEBUG ] Can't parse 'rpkm' -- implementation missing
[2019-11-19 21:35:05	671] multiqc.modules.bbmap.bbmap [DEBUG ] Parsing ./qc/trimstats/ALI_Norm-2.refstats.txt
[2019-11-19 21:35:05	671] multiqc.modules.bbmap.bbmap [DEBUG ] Can't parse 'rpkm' -- implementation missing
[2019-11-19 21:35:05	673] multiqc.modules.bbmap.bbmap [DEBUG ] Parsing ./qc/trimstats/ALI_ILD-2.refstats.txt
[2019-11-19 21:35:05	673] multiqc.modules.bbmap.bbmap [DEBUG ] Can't parse 'rpkm' -- implementation missing
[2019-11-19 21:35:06	736] multiqc.modules.bbmap.bbmap [DEBUG ] Parsing ./qc/trimstats/ALI_ILD-1.refstats.txt
[2019-11-19 21:35:06	737] multiqc.modules.bbmap.bbmap [DEBUG ] Can't parse 'rpkm' -- implementation missing
[2019-11-19 21:35:06	738] multiqc.modules.bbmap.bbmap [INFO ] Found 4 reports
[2019-11-19 21:35:06	738] multiqc.modules.bbmap.bbmap [DEBUG ] section stats has 4 entries
[2019-11-19 21:35:06	772] multiqc [DEBUG ] No samples found: bismark
[2019-11-19 21:35:06	795] multiqc [DEBUG ] No samples found: biscuit
[2019-11-19 21:35:06	815] multiqc [DEBUG ] No samples found: hicexplorer
[2019-11-19 21:35:06	840] multiqc [DEBUG ] No samples found: hicup
[2019-11-19 21:35:06	867] multiqc [DEBUG ] No samples found: hicpro
[2019-11-19 21:35:06	885] multiqc [DEBUG ] No samples found: salmon
[2019-11-19 21:35:06	906] multiqc [DEBUG ] No samples found: kallisto
[2019-11-19 21:35:06	927] multiqc [DEBUG ] No samples found: slamdunk
[2019-11-19 21:35:06	946] multiqc [DEBUG ] No samples found: star
[2019-11-19 21:35:06	979] multiqc.modules.hisat2.hisat2 [INFO ] Found 4 reports
[2019-11-19 21:35:07	004] multiqc [DEBUG ] No samples found: tophat
[2019-11-19 21:35:07	029] multiqc [DEBUG ] No samples found: bowtie2
[2019-11-19 21:35:07	039] multiqc [DEBUG ] No samples found: bowtie1
[2019-11-19 21:35:07	058] multiqc [DEBUG ] No samples found: kat
[2019-11-19 21:35:07	064] multiqc [DEBUG ] No samples found: leehom
[2019-11-19 21:35:07	097] multiqc [DEBUG ] No samples found: adapterRemoval
[2019-11-19 21:35:07	106] multiqc [DEBUG ] No samples found: clipandmerge
[2019-11-19 21:35:07	129] multiqc [DEBUG ] No samples found: cutadapt
[2019-11-19 21:35:07	140] multiqc [DEBUG ] No samples found: flexbar
[2019-11-19 21:35:07	152] multiqc [DEBUG ] No samples found: trimmomatic
[2019-11-19 21:35:07	176] multiqc [DEBUG ] No samples found: skewer
[2019-11-19 21:35:07	201] multiqc [DEBUG ] No samples found: sortmerna
[2019-11-19 21:35:07	230] multiqc [DEBUG ] No samples found: biobloomtools
[2019-11-19 21:35:07	259] multiqc [DEBUG ] No samples found: fastq_screen
[2019-11-19 21:35:07	268] multiqc [DEBUG ] No samples found: afterqc
[2019-11-19 21:35:07	292] multiqc [DEBUG ] No samples found: fastp
[2019-11-19 21:35:14	705] multiqc.modules.fastqc.fastqc [INFO ] Found 16 reports
[2019-11-19 21:35:15	013] multiqc [DEBUG ] No samples found: minionqc
[2019-11-19 21:35:15	033] multiqc [DEBUG ] No samples found: clusterflow
[2019-11-19 21:35:15	115] multiqc [DEBUG ] No samples found: bcl2fastq
[2019-11-19 21:35:15	152] multiqc [DEBUG ] No samples found: interop
[2019-11-19 21:35:15	161] multiqc [DEBUG ] No samples found: flash
[2019-11-19 21:35:15	200] multiqc [INFO ] Compressing plot data
[2019-11-19 21:35:15	833] multiqc [INFO ] Report : multiqc_report.html
[2019-11-19 21:35:15	833] multiqc [INFO ] Data : multiqc_data
[2019-11-19 21:35:15	835] multiqc [DEBUG ] Moving data file from '/tmp/tmpc130gq1q/multiqc_data/multiqc_rseqc_read_distribution.txt' to '/scratch/Shares/dowell/Sasse/ALI_ATAC/temp/08/185cb8d543e00cbd35dc145a8b0b89/multiqc_data'
[2019-11-19 21:35:16	164] multiqc [DEBUG ] Moving data file from '/tmp/tmpc130gq1q/multiqc_data/multiqc_rseqc_infer_experiment.txt' to '/scratch/Shares/dowell/Sasse/ALI_ATAC/temp/08/185cb8d543e00cbd35dc145a8b0b89/multiqc_data'
[2019-11-19 21:35:16	169] multiqc [DEBUG ] Moving data file from '/tmp/tmpc130gq1q/multiqc_data/multiqc_picard_gcbias.txt' to '/scratch/Shares/dowell/Sasse/ALI_ATAC/temp/08/185cb8d543e00cbd35dc145a8b0b89/multiqc_data'
[2019-11-19 21:35:16	338] multiqc [DEBUG ] Moving data file from '/tmp/tmpc130gq1q/multiqc_data/multiqc_picard_dups.txt' to '/scratch/Shares/dowell/Sasse/ALI_ATAC/temp/08/185cb8d543e00cbd35dc145a8b0b89/multiqc_data'
[2019-11-19 21:35:16	342] multiqc [DEBUG ] Moving data file from '/tmp/tmpc130gq1q/multiqc_data/multiqc_samtools_flagstat.txt' to '/scratch/Shares/dowell/Sasse/ALI_ATAC/temp/08/185cb8d543e00cbd35dc145a8b0b89/multiqc_data'
[2019-11-19 21:35:16	403] multiqc [DEBUG ] Moving data file from '/tmp/tmpc130gq1q/multiqc_data/multiqc_hisat2.txt' to '/scratch/Shares/dowell/Sasse/ALI_ATAC/temp/08/185cb8d543e00cbd35dc145a8b0b89/multiqc_data'
[2019-11-19 21:35:16	408] multiqc [DEBUG ] Moving data file from '/tmp/tmpc130gq1q/multiqc_data/multiqc_fastqc.txt' to '/scratch/Shares/dowell/Sasse/ALI_ATAC/temp/08/185cb8d543e00cbd35dc145a8b0b89/multiqc_data'
[2019-11-19 21:35:16	437] multiqc [DEBUG ] Moving data file from '/tmp/tmpc130gq1q/multiqc_data/multiqc_general_stats.txt' to '/scratch/Shares/dowell/Sasse/ALI_ATAC/temp/08/185cb8d543e00cbd35dc145a8b0b89/multiqc_data'
[2019-11-19 21:35:16	441] multiqc [DEBUG ] Moving data file from '/tmp/tmpc130gq1q/multiqc_data/multiqc_sources.txt' to '/scratch/Shares/dowell/Sasse/ALI_ATAC/temp/08/185cb8d543e00cbd35dc145a8b0b89/multiqc_data'
[2019-11-19 21:35:16	446] multiqc [DEBUG ] Moving data file from '/tmp/tmpc130gq1q/multiqc_data/multiqc_data.json' to '/scratch/Shares/dowell/Sasse/ALI_ATAC/temp/08/185cb8d543e00cbd35dc145a8b0b89/multiqc_data'
[2019-11-19 21:35:17	638] multiqc [INFO ] MultiQC complete
[truncated: 24 more columns]
