# Supplementary material for: The MUC5B-associated variant rs35705950 resides within an enhancer subject to lineage- and disease-dependent epigenetic remodeling
Source: JCI Insight. 2021 Jan 25;6(2):e144294. doi: 10.1172/jci.insight.144294 (PMC7934873; doi:10.1172/jci.insight.144294)
Supplement: Supplemental Data Set 4 [file jciinsight-6-144294-s079.zip › Supplemental File S4_ATAC-seq Pipeline & QC Reports/ATAC-seq_multiqc_reports/ALI_Norm-2_ILD-1_ATAC-seq_multiqc_report/multiqc_data/multiqc_data.json]

{
    "report_data_sources": {
        "Preseq": {
            "all_sections": {
                "ALI_Norm-2.c_curve": "/scratch/Shares/dowell/Sasse/ALI_ATAC/temp/08/185cb8d543e00cbd35dc145a8b0b89/qc/preseq/ALI_Norm-2.c_curve.txt",
                "ALI_Norm-1.lc_extrap": "/scratch/Shares/dowell/Sasse/ALI_ATAC/temp/08/185cb8d543e00cbd35dc145a8b0b89/qc/preseq/ALI_Norm-1.lc_extrap.txt",
                "ALI_ILD-1.c_curve": "/scratch/Shares/dowell/Sasse/ALI_ATAC/temp/08/185cb8d543e00cbd35dc145a8b0b89/qc/preseq/ALI_ILD-1.c_curve.txt",
                "ALI_Norm-2.lc_extrap": "/scratch/Shares/dowell/Sasse/ALI_ATAC/temp/08/185cb8d543e00cbd35dc145a8b0b89/qc/preseq/ALI_Norm-2.lc_extrap.txt",
                "ALI_ILD-1.lc_extrap": "/scratch/Shares/dowell/Sasse/ALI_ATAC/temp/08/185cb8d543e00cbd35dc145a8b0b89/qc/preseq/ALI_ILD-1.lc_extrap.txt",
                "ALI_Norm-1.c_curve": "/scratch/Shares/dowell/Sasse/ALI_ATAC/temp/08/185cb8d543e00cbd35dc145a8b0b89/qc/preseq/ALI_Norm-1.c_curve.txt",
                "ALI_ILD-2.lc_extrap": "/scratch/Shares/dowell/Sasse/ALI_ATAC/temp/08/185cb8d543e00cbd35dc145a8b0b89/qc/preseq/ALI_ILD-2.lc_extrap.txt",
                "ALI_ILD-2.c_curve": "/scratch/Shares/dowell/Sasse/ALI_ATAC/temp/08/185cb8d543e00cbd35dc145a8b0b89/qc/preseq/ALI_ILD-2.c_curve.txt"
            }
        },
        "RSeQC": {
            "read_distribution": {
                "ALI_Norm-1.read_dist": "/scratch/Shares/dowell/Sasse/ALI_ATAC/temp/08/185cb8d543e00cbd35dc145a8b0b89/qc/rseqc/ALI_Norm-1.read_dist.txt",
                "ALI_ILD-1.read_dist": "/scratch/Shares/dowell/Sasse/ALI_ATAC/temp/08/185cb8d543e00cbd35dc145a8b0b89/qc/rseqc/ALI_ILD-1.read_dist.txt",
                "ALI_ILD-2.read_dist": "/scratch/Shares/dowell/Sasse/ALI_ATAC/temp/08/185cb8d543e00cbd35dc145a8b0b89/qc/rseqc/ALI_ILD-2.read_dist.txt",
                "ALI_Norm-2.read_dist": "/scratch/Shares/dowell/Sasse/ALI_ATAC/temp/08/185cb8d543e00cbd35dc145a8b0b89/qc/rseqc/ALI_Norm-2.read_dist.txt"
            },
            "read_duplication": {
                "ALI_Norm-2.read_duplication": "/scratch/Shares/dowell/Sasse/ALI_ATAC/temp/08/185cb8d543e00cbd35dc145a8b0b89/qc/rseqc/ALI_Norm-2.read_duplication.pos.DupRate.xls",
                "ALI_ILD-2.read_duplication": "/scratch/Shares/dowell/Sasse/ALI_ATAC/temp/08/185cb8d543e00cbd35dc145a8b0b89/qc/rseqc/ALI_ILD-2.read_duplication.pos.DupRate.xls",
                "ALI_ILD-1.read_duplication": "/scratch/Shares/dowell/Sasse/ALI_ATAC/temp/08/185cb8d543e00cbd35dc145a8b0b89/qc/rseqc/ALI_ILD-1.read_duplication.pos.DupRate.xls",
                "ALI_Norm-1.read_duplication": "/scratch/Shares/dowell/Sasse/ALI_ATAC/temp/08/185cb8d543e00cbd35dc145a8b0b89/qc/rseqc/ALI_Norm-1.read_duplication.pos.DupRate.xls"
            },
            "infer_experiment": {
                "ALI_ILD-1.infer_experiment": "/scratch/Shares/dowell/Sasse/ALI_ATAC/temp/08/185cb8d543e00cbd35dc145a8b0b89/qc/rseqc/ALI_ILD-1.infer_experiment.txt",
                "ALI_Norm-1.infer_experiment": "/scratch/Shares/dowell/Sasse/ALI_ATAC/temp/08/185cb8d543e00cbd35dc145a8b0b89/qc/rseqc/ALI_Norm-1.infer_experiment.txt",
                "ALI_Norm-2.infer_experiment": "/scratch/Shares/dowell/Sasse/ALI_ATAC/temp/08/185cb8d543e00cbd35dc145a8b0b89/qc/rseqc/ALI_Norm-2.infer_experiment.txt",
                "ALI_ILD-2.infer_experiment": "/scratch/Shares/dowell/Sasse/ALI_ATAC/temp/08/185cb8d543e00cbd35dc145a8b0b89/qc/rseqc/ALI_ILD-2.infer_experiment.txt"
            }
        },
        "Picard": {
            "GcBiasDetailMetrics": {
                "ALI_ILD-1": "/scratch/Shares/dowell/Sasse/ALI_ATAC/temp/08/185cb8d543e00cbd35dc145a8b0b89/qc/picard/ALI_ILD-1.gc_bias_metrics.txt",
                "ALI_Norm-1": "/scratch/Shares/dowell/Sasse/ALI_ATAC/temp/08/185cb8d543e00cbd35dc145a8b0b89/qc/picard/ALI_Norm-1.gc_bias_metrics.txt",
                "ALI_Norm-2": "/scratch/Shares/dowell/Sasse/ALI_ATAC/temp/08/185cb8d543e00cbd35dc145a8b0b89/qc/picard/ALI_Norm-2.gc_bias_metrics.txt",
                "ALI_ILD-2": "/scratch/Shares/dowell/Sasse/ALI_ATAC/temp/08/185cb8d543e00cbd35dc145a8b0b89/qc/picard/ALI_ILD-2.gc_bias_metrics.txt"
            },
            "GcBiasSummaryMetrics": {
                "ALI_Norm-1": "/scratch/Shares/dowell/Sasse/ALI_ATAC/temp/08/185cb8d543e00cbd35dc145a8b0b89/qc/picard/ALI_Norm-1.summary_metrics.txt",
                "ALI_Norm-2": "/scratch/Shares/dowell/Sasse/ALI_ATAC/temp/08/185cb8d543e00cbd35dc145a8b0b89/qc/picard/ALI_Norm-2.summary_metrics.txt",
                "ALI_ILD-1": "/scratch/Shares/dowell/Sasse/ALI_ATAC/temp/08/185cb8d543e00cbd35dc145a8b0b89/qc/picard/ALI_ILD-1.summary_metrics.txt",
                "ALI_ILD-2": "/scratch/Shares/dowell/Sasse/ALI_ATAC/temp/08/185cb8d543e00cbd35dc145a8b0b89/qc/picard/ALI_ILD-2.summary_metrics.txt"
            },
            "DuplicationMetrics": {
                "ALI_Norm-2": "/scratch/Shares/dowell/Sasse/ALI_ATAC/temp/08/185cb8d543e00cbd35dc145a8b0b89/qc/picard/ALI_Norm-2.marked_dup_metrics.txt",
                "ALI_ILD-1": "/scratch/Shares/dowell/Sasse/ALI_ATAC/temp/08/185cb8d543e00cbd35dc145a8b0b89/qc/picard/ALI_ILD-1.marked_dup_metrics.txt",
                "ALI_Norm-1": "/scratch/Shares/dowell/Sasse/ALI_ATAC/temp/08/185cb8d543e00cbd35dc145a8b0b89/qc/picard/ALI_Norm-1.marked_dup_metrics.txt",
                "ALI_ILD-2": "/scratch/Shares/dowell/Sasse/ALI_ATAC/temp/08/185cb8d543e00cbd35dc145a8b0b89/qc/picard/ALI_ILD-2.marked_dup_metrics.txt"
            }
        },
        "Samtools": {
            "flagstat": {
                "ALI_Norm-2": "/scratch/Shares/dowell/Sasse/ALI_ATAC/temp/08/185cb8d543e00cbd35dc145a8b0b89/qc/samtools_mapstats/ALI_Norm-2.flagstat",
                "ALI_ILD-1": "/scratch/Shares/dowell/Sasse/ALI_ATAC/temp/08/185cb8d543e00cbd35dc145a8b0b89/qc/samtools_mapstats/ALI_ILD-1.flagstat",
                "ALI_ILD-2": "/scratch/Shares/dowell/Sasse/ALI_ATAC/temp/08/185cb8d543e00cbd35dc145a8b0b89/qc/samtools_mapstats/ALI_ILD-2.flagstat",
                "ALI_Norm-1": "/scratch/Shares/dowell/Sasse/ALI_ATAC/temp/08/185cb8d543e00cbd35dc145a8b0b89/qc/samtools_mapstats/ALI_Norm-1.flagstat"
            }
        },
        "BBTools": {
            "all_sections": {
                "ALI_Norm-1.trimstats": "/scratch/Shares/dowell/Sasse/ALI_ATAC/temp/08/185cb8d543e00cbd35dc145a8b0b89/qc/trimstats/ALI_Norm-1.trimstats.txt",
                "ALI_ILD-1.trimstats": "/scratch/Shares/dowell/Sasse/ALI_ATAC/temp/08/185cb8d543e00cbd35dc145a8b0b89/qc/trimstats/ALI_ILD-1.trimstats.txt",
                "ALI_Norm-2.trimstats": "/scratch/Shares/dowell/Sasse/ALI_ATAC/temp/08/185cb8d543e00cbd35dc145a8b0b89/qc/trimstats/ALI_Norm-2.trimstats.txt",
                "ALI_ILD-2.trimstats": "/scratch/Shares/dowell/Sasse/ALI_ATAC/temp/08/185cb8d543e00cbd35dc145a8b0b89/qc/trimstats/ALI_ILD-2.trimstats.txt"
            }
        },
        "HISAT2": {
            "all_sections": {
                "ALI_Norm-2.hisat2_mapstats": "/scratch/Shares/dowell/Sasse/ALI_ATAC/temp/08/185cb8d543e00cbd35dc145a8b0b89/qc/hisat2_mapstats/ALI_Norm-2.hisat2_mapstats.txt",
                "ALI_ILD-1.hisat2_mapstats": "/scratch/Shares/dowell/Sasse/ALI_ATAC/temp/08/185cb8d543e00cbd35dc145a8b0b89/qc/hisat2_mapstats/ALI_ILD-1.hisat2_mapstats.txt",
                "ALI_Norm-1.hisat2_mapstats": "/scratch/Shares/dowell/Sasse/ALI_ATAC/temp/08/185cb8d543e00cbd35dc145a8b0b89/qc/hisat2_mapstats/ALI_Norm-1.hisat2_mapstats.txt",
                "ALI_ILD-2.hisat2_mapstats": "/scratch/Shares/dowell/Sasse/ALI_ATAC/temp/08/185cb8d543e00cbd35dc145a8b0b89/qc/hisat2_mapstats/ALI_ILD-2.hisat2_mapstats.txt"
            }
        },
        "FastQC": {
            "all_sections": {
                "ALI_ILD-1_1.trim": "/scratch/Shares/dowell/Sasse/ALI_ATAC/temp/08/185cb8d543e00cbd35dc145a8b0b89/qc/fastqc/ALI_ILD-1_1.trim_fastqc.zip",
                "ALI_ILD-2_1": "/scratch/Shares/dowell/Sasse/ALI_ATAC/temp/08/185cb8d543e00cbd35dc145a8b0b89/qc/fastqc/ALI_ILD-2_1_fastqc.zip",
                "ALI_Norm-1_2.trim": "/scratch/Shares/dowell/Sasse/ALI_ATAC/temp/08/185cb8d543e00cbd35dc145a8b0b89/qc/fastqc/ALI_Norm-1_2.trim_fastqc.zip",
                "ALI_Norm-2_2.trim": "/scratch/Shares/dowell/Sasse/ALI_ATAC/temp/08/185cb8d543e00cbd35dc145a8b0b89/qc/fastqc/ALI_Norm-2_2.trim_fastqc.zip",
                "ALI_ILD-2_1.trim": "/scratch/Shares/dowell/Sasse/ALI_ATAC/temp/08/185cb8d543e00cbd35dc145a8b0b89/qc/fastqc/ALI_ILD-2_1.trim_fastqc.zip",
                "ALI_ILD-1_2": "/scratch/Shares/dowell/Sasse/ALI_ATAC/temp/08/185cb8d543e00cbd35dc145a8b0b89/qc/fastqc/ALI_ILD-1_2_fastqc.zip",
                "ALI_ILD-1_1": "/scratch/Shares/dowell/Sasse/ALI_ATAC/temp/08/185cb8d543e00cbd35dc145a8b0b89/qc/fastqc/ALI_ILD-1_1_fastqc.zip",
                "ALI_Norm-2_1.trim": "/scratch/Shares/dowell/Sasse/ALI_ATAC/temp/08/185cb8d543e00cbd35dc145a8b0b89/qc/fastqc/ALI_Norm-2_1.trim_fastqc.zip",
                "ALI_ILD-2_2.trim": "/scratch/Shares/dowell/Sasse/ALI_ATAC/temp/08/185cb8d543e00cbd35dc145a8b0b89/qc/fastqc/ALI_ILD-2_2.trim_fastqc.zip",
                "ALI_ILD-2_2": "/scratch/Shares/dowell/Sasse/ALI_ATAC/temp/08/185cb8d543e00cbd35dc145a8b0b89/qc/fastqc/ALI_ILD-2_2_fastqc.zip",
                "ALI_Norm-2_1": "/scratch/Shares/dowell/Sasse/ALI_ATAC/temp/08/185cb8d543e00cbd35dc145a8b0b89/qc/fastqc/ALI_Norm-2_1_fastqc.zip",
                "ALI_Norm-1_2": "/scratch/Shares/dowell/Sasse/ALI_ATAC/temp/08/185cb8d543e00cbd35dc145a8b0b89/qc/fastqc/ALI_Norm-1_2_fastqc.zip",
                "ALI_Norm-1_1": "/scratch/Shares/dowell/Sasse/ALI_ATAC/temp/08/185cb8d543e00cbd35dc145a8b0b89/qc/fastqc/ALI_Norm-1_1_fastqc.zip",
                "ALI_Norm-1_1.trim": "/scratch/Shares/dowell/Sasse/ALI_ATAC/temp/08/185cb8d543e00cbd35dc145a8b0b89/qc/fastqc/ALI_Norm-1_1.trim_fastqc.zip",
                "ALI_Norm-2_2": "/scratch/Shares/dowell/Sasse/ALI_ATAC/temp/08/185cb8d543e00cbd35dc145a8b0b89/qc/fastqc/ALI_Norm-2_2_fastqc.zip",
                "ALI_ILD-1_2.trim": "/scratch/Shares/dowell/Sasse/ALI_ATAC/temp/08/185cb8d543e00cbd35dc145a8b0b89/qc/fastqc/ALI_ILD-1_2.trim_fastqc.zip"
            }
        }
    },
    "report_general_stats_data": [
        {
            "ALI_Norm-2": {
                "LIBRARY": "Unknown Library",
                "UNPAIRED_READS_EXAMINED": 818632.0,
                "READ_PAIRS_EXAMINED": 28705786.0,
                "SECONDARY_OR_SUPPLEMENTARY_RDS": 4612411.0,
                "UNMAPPED_READS": 3211634.0,
                "UNPAIRED_READ_DUPLICATES": 401354.0,
                "READ_PAIR_DUPLICATES": 3947014.0,
                "READ_PAIR_OPTICAL_DUPLICATES": 18511.0,
                "PERCENT_DUPLICATION": 0.142458,
                "ESTIMATED_LIBRARY_SIZE": 94943920.0
            },
            "ALI_ILD-1": {
                "LIBRARY": "Unknown Library",
                "UNPAIRED_READS_EXAMINED": 627559.0,
                "READ_PAIRS_EXAMINED": 18748471.0,
                "SECONDARY_OR_SUPPLEMENTARY_RDS": 3234101.0,
                "UNMAPPED_READS": 2525457.0,
                "UNPAIRED_READ_DUPLICATES": 254436.0,
                "READ_PAIR_DUPLICATES": 2004668.0,
                "READ_PAIR_OPTICAL_DUPLICATES": 4315.0,
                "PERCENT_DUPLICATION": 0.111838,
                "ESTIMATED_LIBRARY_SIZE": 81454349.0
            },
            "ALI_Norm-1": {
                "LIBRARY": "Unknown Library",
                "UNPAIRED_READS_EXAMINED": 1386820.0,
                "READ_PAIRS_EXAMINED": 49169976.0,
                "SECONDARY_OR_SUPPLEMENTARY_RDS": 8098472.0,
                "UNMAPPED_READS": 6544384.0,
                "UNPAIRED_READ_DUPLICATES": 817108.0,
                "READ_PAIR_DUPLICATES": 9171303.0,
                "READ_PAIR_OPTICAL_DUPLICATES": 24282.0,
                "PERCENT_DUPLICATION": 0.192122,
                "ESTIMATED_LIBRARY_SIZE": 115078774.0
            },
            "ALI_ILD-2": {
                "LIBRARY": "Unknown Library",
                "UNPAIRED_READS_EXAMINED": 848582.0,
                "READ_PAIRS_EXAMINED": 29271959.0,
                "SECONDARY_OR_SUPPLEMENTARY_RDS": 4971144.0,
                "UNMAPPED_READS": 3556956.0,
                "UNPAIRED_READ_DUPLICATES": 396924.0,
                "READ_PAIR_DUPLICATES": 3634365.0,
                "READ_PAIR_OPTICAL_DUPLICATES": 13234.0,
                "PERCENT_DUPLICATION": 0.129068,
                "ESTIMATED_LIBRARY_SIZE": 108236627.0
            }
        },
        {
            "ALI_Norm-2": {
                "total_passed": 66054249,
                "total_failed": 0,
                "secondary_passed": 4612411,
                "secondary_failed": 0,
                "supplementary_passed": 0,
                "supplementary_failed": 0,
                "duplicates_passed": 0,
                "duplicates_failed": 0,
                "mapped_passed": 62842615,
                "mapped_failed": 0,
                "mapped_passed_pct": 95.14,
                "mapped_failed_pct": NaN,
                "paired in sequencing_passed": 61441838,
                "paired in sequencing_failed": 0,
                "read1_passed": 30720919,
                "read1_failed": 0,
                "read2_passed": 30720919,
                "read2_failed": 0,
                "properly paired_passed": 54989012,
                "properly paired_failed": 0,
                "properly paired_passed_pct": 89.5,
                "properly paired_failed_pct": NaN,
                "with itself and mate mapped_passed": 57411572,
                "with itself and mate mapped_failed": 0,
                "singletons_passed": 818632,
                "singletons_failed": 0,
                "singletons_passed_pct": 1.33,
                "singletons_failed_pct": NaN,
                "with mate mapped to a different chr_passed": 276884,
                "with mate mapped to a different chr_failed": 0,
                "with mate mapped to a different chr (mapQ >= 5)_passed": 150665,
                "with mate mapped to a different chr (mapQ >= 5)_failed": 0,
                "flagstat_total": 66054249
            },
            "ALI_ILD-1": {
                "total_passed": 43884059,
                "total_failed": 0,
                "secondary_passed": 3234101,
                "secondary_failed": 0,
                "supplementary_passed": 0,
                "supplementary_failed": 0,
                "duplicates_passed": 0,
                "duplicates_failed": 0,
                "mapped_passed": 41358602,
                "mapped_failed": 0,
                "mapped_passed_pct": 94.25,
                "mapped_failed_pct": NaN,
                "paired in sequencing_passed": 40649958,
                "paired in sequencing_failed": 0,
                "read1_passed": 20324979,
                "read1_failed": 0,
                "read2_passed": 20324979,
                "read2_failed": 0,
                "properly paired_passed": 36496920,
                "properly paired_failed": 0,
                "properly paired_passed_pct": 89.78,
                "properly paired_failed_pct": NaN,
                "with itself and mate mapped_passed": 37496942,
                "with itself and mate mapped_failed": 0,
                "singletons_passed": 627559,
                "singletons_failed": 0,
                "singletons_passed_pct": 1.54,
                "singletons_failed_pct": NaN,
                "with mate mapped to a different chr_passed": 178236,
                "with mate mapped to a different chr_failed": 0,
                "with mate mapped to a different chr (mapQ >= 5)_passed": 97593,
                "with mate mapped to a different chr (mapQ >= 5)_failed": 0,
                "flagstat_total": 43884059
            },
            "ALI_ILD-2": {
                "total_passed": 67920600,
                "total_failed": 0,
                "secondary_passed": 4971144,
                "secondary_failed": 0,
                "supplementary_passed": 0,
                "supplementary_failed": 0,
                "duplicates_passed": 0,
                "duplicates_failed": 0,
                "mapped_passed": 64363644,
                "mapped_failed": 0,
                "mapped_passed_pct": 94.76,
                "mapped_failed_pct": NaN,
                "paired in sequencing_passed": 62949456,
                "paired in sequencing_failed": 0,
                "read1_passed": 31474728,
                "read1_failed": 0,
                "read2_passed": 31474728,
                "read2_failed": 0,
                "properly paired_passed": 56416968,
                "properly paired_failed": 0,
                "properly paired_passed_pct": 89.62,
                "properly paired_failed_pct": NaN,
                "with itself and mate mapped_passed": 58543918,
                "with itself and mate mapped_failed": 0,
                "singletons_passed": 848582,
                "singletons_failed": 0,
                "singletons_passed_pct": 1.35,
                "singletons_failed_pct": NaN,
                "with mate mapped to a different chr_passed": 291048,
                "with mate mapped to a different chr_failed": 0,
                "with mate mapped to a different chr (mapQ >= 5)_passed": 156958,
                "with mate mapped to a different chr (mapQ >= 5)_failed": 0,
                "flagstat_total": 67920600
            },
            "ALI_Norm-1": {
                "total_passed": 114369628,
                "total_failed": 0,
                "secondary_passed": 8098472,
                "secondary_failed": 0,
                "supplementary_passed": 0,
                "supplementary_failed": 0,
                "duplicates_passed": 0,
                "duplicates_failed": 0,
                "mapped_passed": 107825244,
                "mapped_failed": 0,
                "mapped_passed_pct": 94.28,
                "mapped_failed_pct": NaN,
                "paired in sequencing_passed": 106271156,
                "paired in sequencing_failed": 0,
                "read1_passed": 53135578,
                "read1_failed": 0,
                "read2_passed": 53135578,
                "read2_failed": 0,
                "properly paired_passed": 96418348,
                "properly paired_failed": 0,
                "properly paired_passed_pct": 90.73,
                "properly paired_failed_pct": NaN,
                "with itself and mate mapped_passed": 98339952,
                "with itself and mate mapped_failed": 0,
                "singletons_passed": 1386820,
                "singletons_failed": 0,
                "singletons_passed_pct": 1.3,
                "singletons_failed_pct": NaN,
                "with mate mapped to a different chr_passed": 347878,
                "with mate mapped to a different chr_failed": 0,
                "with mate mapped to a different chr (mapQ >= 5)_passed": 192418,
                "with mate mapped to a different chr (mapQ >= 5)_failed": 0,
                "flagstat_total": 114369628
            }
        },
        {
            "ALI_Norm-2.hisat2_mapstats": {
                "paired_total": 30720919,
                "paired_aligned_none": 2237399,
                "paired_aligned_one": 26361270,
                "paired_aligned_multi": 1133236,
                "paired_aligned_discord_one": 989014,
                "unpaired_total": 2237399.0,
                "unpaired_aligned_none": 1605817.0,
                "unpaired_aligned_one": 476090.0,
                "unpaired_aligned_multi": 155492.0,
                "overall_alignment_rate": 94.77
            },
            "ALI_ILD-1.hisat2_mapstats": {
                "paired_total": 20324979,
                "paired_aligned_none": 1700461,
                "paired_aligned_one": 17490429,
                "paired_aligned_multi": 758031,
                "paired_aligned_discord_one": 376058,
                "unpaired_total": 1700461.0,
                "unpaired_aligned_none": 1262728.5,
                "unpaired_aligned_one": 336386.5,
                "unpaired_aligned_multi": 101346.0,
                "overall_alignment_rate": 93.79
            },
            "ALI_Norm-1.hisat2_mapstats": {
                "paired_total": 53135578,
                "paired_aligned_none": 4196099,
                "paired_aligned_one": 46183991,
                "paired_aligned_multi": 2025183,
                "paired_aligned_discord_one": 730305,
                "unpaired_total": 4196099.0,
                "unpaired_aligned_none": 3272192.0,
                "unpaired_aligned_one": 723154.5,
                "unpaired_aligned_multi": 200752.5,
                "overall_alignment_rate": 93.84
            },
            "ALI_ILD-2.hisat2_mapstats": {
                "paired_total": 31474728,
                "paired_aligned_none": 2422976,
                "paired_aligned_one": 27041479,
                "paired_aligned_multi": 1167005,
                "paired_aligned_discord_one": 843268,
                "unpaired_total": 2422976.0,
                "unpaired_aligned_none": 1778478.0,
                "unpaired_aligned_one": 482399.0,
                "unpaired_aligned_multi": 162099.0,
                "overall_alignment_rate": 94.35
            }
        },
        {
            "ALI_ILD-1_1.trim": {
                "percent_gc": 49.0,
                "avg_sequence_length": 36.983913931719194,
                "total_sequences": 20324979.0,
                "percent_duplicates": 22.47630802436423,
                "percent_fails": 9.090909090909092
            },
            "ALI_ILD-2_1": {
                "percent_gc": 49.0,
                "avg_sequence_length": 37.0,
                "total_sequences": 31503727.0,
                "percent_duplicates": 26.172328768495703,
                "percent_fails": 9.090909090909092
            },
            "ALI_Norm-1_2.trim": {
                "percent_gc": 51.0,
                "avg_sequence_length": 36.9810596771903,
                "total_sequences": 53135578.0,
                "percent_duplicates": 36.201178001277746,
                "percent_fails": 18.181818181818183
            },
            "ALI_Norm-2_2.trim": {
                "percent_gc": 50.0,
                "avg_sequence_length": 36.98266142363775,
                "total_sequences": 30720919.0,
                "percent_duplicates": 27.98679009785097,
                "percent_fails": 18.181818181818183
            },
            "ALI_ILD-2_1.trim": {
                "percent_gc": 49.0,
                "avg_sequence_length": 36.98377545947339,
                "total_sequences": 31474728.0,
                "percent_duplicates": 26.15346434872012,
                "percent_fails": 9.090909090909092
            },
            "ALI_ILD-1_2": {
                "percent_gc": 49.0,
                "avg_sequence_length": 37.0,
                "total_sequences": 20343230.0,
                "percent_duplicates": 21.46421152363689,
                "percent_fails": 18.181818181818183
            },
            "ALI_ILD-1_1": {
                "percent_gc": 49.0,
                "avg_sequence_length": 37.0,
                "total_sequences": 20343230.0,
                "percent_duplicates": 22.50006263380186,
                "percent_fails": 9.090909090909092
            },
            "ALI_Norm-2_1.trim": {
                "percent_gc": 50.0,
                "avg_sequence_length": 36.984958880950145,
                "total_sequences": 30720919.0,
                "percent_duplicates": 28.649247718220536,
                "percent_fails": 9.090909090909092
            },
            "ALI_ILD-2_2.trim": {
                "percent_gc": 49.0,
                "avg_sequence_length": 36.9815262581459,
                "total_sequences": 31474728.0,
                "percent_duplicates": 25.371534183335527,
                "percent_fails": 18.181818181818183
            },
            "ALI_ILD-2_2": {
                "percent_gc": 49.0,
                "avg_sequence_length": 37.0,
                "total_sequences": 31503727.0,
                "percent_duplicates": 25.340637082605625,
                "percent_fails": 18.181818181818183
            },
            "ALI_Norm-2_1": {
                "percent_gc": 50.0,
                "avg_sequence_length": 37.0,
                "total_sequences": 30749637.0,
                "percent_duplicates": 28.67842159412919,
                "percent_fails": 9.090909090909092
            },
            "ALI_Norm-1_2": {
                "percent_gc": 51.0,
                "avg_sequence_length": 37.0,
                "total_sequences": 53185194.0,
                "percent_duplicates": 36.16125398462786,
                "percent_fails": 18.181818181818183
            },
            "ALI_Norm-1_1": {
                "percent_gc": 51.0,
                "avg_sequence_length": 37.0,
                "total_sequences": 53185194.0,
                "percent_duplicates": 37.16256792619001,
                "percent_fails": 9.090909090909092
            },
            "ALI_Norm-1_1.trim": {
                "percent_gc": 51.0,
                "avg_sequence_length": 36.98334789921736,
                "total_sequences": 53135578.0,
                "percent_duplicates": 37.14232779979729,
                "percent_fails": 9.090909090909092
            },
            "ALI_Norm-2_2": {
                "percent_gc": 50.0,
                "avg_sequence_length": 37.0,
                "total_sequences": 30749637.0,
                "percent_duplicates": 27.952594846475606,
                "percent_fails": 18.181818181818183
            },
            "ALI_ILD-1_2.trim": {
                "percent_gc": 49.0,
                "avg_sequence_length": 36.98181100211715,
                "total_sequences": 20324979.0,
                "percent_duplicates": 21.47808812641307,
                "percent_fails": 18.181818181818183
            }
        }
    ],
    "report_general_stats_headers": [
        {
            "PERCENT_DUPLICATION": {
                "title": "% Dups",
                "description": "MarkDuplicates - Percent Duplication",
                "max": 100,
                "min": 0,
                "suffix": "%",
                "scale": "OrRd",
                "modify": 100.0,
                "namespace": "Picard",
                "rid": "mqc-generalstats-picard-PERCENT_DUPLICATION",
                "format": "{:,.1f}",
                "colour": "55,126,184",
                "hidden": null,
                "ceiling": null,
                "floor": null,
                "minRange": null,
                "shared_key": null,
                "placement": 1000.0,
                "dmax": 100.0,
                "dmin": 0.0
            }
        },
        {
            "mapped_passed": {
                "title": "M Reads Mapped",
                "description": "Reads Mapped in the bam file (millions)",
                "min": 0,
                "modify": 1e-06,
                "shared_key": "read_count",
                "placement": 100.0,
                "namespace": "Samtools Flagstat",
                "rid": "mqc-generalstats-samtools_flagstat-mapped_passed",
                "scale": "GnBu",
                "format": "{:,.1f}",
                "colour": "77,175,74",
                "hidden": null,
                "max": null,
                "ceiling": null,
                "floor": null,
                "minRange": null,
                "dmax": 107.825244,
                "dmin": 0.0
            }
        },
        {
            "overall_alignment_rate": {
                "title": "% Aligned",
                "description": "overall alignment rate",
                "max": 100,
                "min": 0,
                "suffix": "%",
                "scale": "YlGn",
                "namespace": "HISAT2",
                "rid": "mqc-generalstats-hisat2-overall_alignment_rate",
                "format": "{:,.1f}",
                "colour": "152,78,163",
                "hidden": null,
                "ceiling": null,
                "floor": null,
                "minRange": null,
                "shared_key": null,
                "modify": null,
                "placement": 1000.0,
                "dmax": 100.0,
                "dmin": 0.0
            }
        },
        {
            "percent_duplicates": {
                "title": "% Dups",
                "description": "% Duplicate Reads",
                "max": 100,
                "min": 0,
                "suffix": "%",
                "scale": "RdYlGn-rev",
                "namespace": "FastQC",
                "rid": "mqc-generalstats-fastqc-percent_duplicates",
                "format": "{:,.1f}",
                "colour": "255,127,0",
                "hidden": null,
                "ceiling": null,
                "floor": null,
                "minRange": null,
                "shared_key": null,
                "modify": null,
                "placement": 1000.0,
                "dmax": 100.0,
                "dmin": 0.0
            },
            "percent_gc": {
                "title": "% GC",
                "description": "Average % GC Content",
                "max": 100,
                "min": 0,
                "suffix": "%",
                "scale": "Set1",
                "format": "{:,.0f}",
                "namespace": "FastQC",
                "rid": "mqc-generalstats-fastqc-percent_gc",
                "colour": "255,127,0",
                "hidden": null,
                "ceiling": null,
                "floor": null,
                "minRange": null,
                "shared_key": null,
                "modify": null,
                "placement": 1000.0,
                "dmax": 100.0,
                "dmin": 0.0
            },
            "avg_sequence_length": {
                "title": "Length",
                "description": "Average Sequence Length (bp)",
                "min": 0,
                "suffix": " bp",
                "scale": "RdYlGn",
                "format": "{:,.0f}",
                "hidden": true,
                "namespace": "FastQC",
                "rid": "mqc-generalstats-fastqc-avg_sequence_length",
                "colour": "255,127,0",
                "max": null,
                "ceiling": null,
                "floor": null,
                "minRange": null,
                "shared_key": null,
                "modify": null,
                "placement": 1000.0,
                "dmax": 37.0,
                "dmin": 0.0
            },
            "percent_fails": {
                "title": "% Failed",
                "description": "Percentage of modules failed in FastQC report (includes those not plotted here)",
                "max": 100,
                "min": 0,
                "suffix": "%",
                "scale": "Reds",
                "format": "{:,.0f}",
                "hidden": true,
                "namespace": "FastQC",
                "rid": "mqc-generalstats-fastqc-percent_fails",
                "colour": "255,127,0",
                "ceiling": null,
                "floor": null,
                "minRange": null,
                "shared_key": null,
                "modify": null,
                "placement": 1000.0,
                "dmax": 100.0,
                "dmin": 0.0
            },
            "total_sequences": {
                "title": "M Seqs",
                "description": "Total Sequences (millions)",
                "min": 0,
                "scale": "Blues",
                "modify": 1e-06,
                "shared_key": "read_count",
                "namespace": "FastQC",
                "rid": "mqc-generalstats-fastqc-total_sequences",
                "format": "{:,.1f}",
                "colour": "255,127,0",
                "hidden": null,
                "max": null,
                "ceiling": null,
                "floor": null,
                "minRange": null,
                "placement": 1000.0,
                "dmax": 107.825244,
                "dmin": 0.0
            }
        }
    ],
    "report_multiqc_command": "/Users/magr0763/.local/bin/multiqc . -f --config multiqc_config.yaml",
    "report_plot_data": {
        "preseq_plot": {
            "plot_type": "xy_line",
            "datasets": [
                [
                    {
                        "name": "ALI_ILD-1.c_curve",
                        "data": [
                            [
                                0.0,
                                0.0
                            ],
                            [
                                1.0,
                                0.930137
                            ],
                            [
                                2.0,
                                1.82205
                            ],
                            [
                                3.0,
                                2.68907
                            ],
                            [
                                4.0,
                                3.53417
                            ],
                            [
                                5.0,
                                4.35935
                            ],
                            [
                                6.0,
                                5.16615
                            ],
                            [
                                7.0,
                                5.9559
                            ],
                            [
                                8.0,
                                6.72969
                            ],
                            [
                                9.0,
                                7.48849
                            ],
                            [
                                10.0,
                                8.23315
                            ],
                            [
                                11.0,
                                8.964419999999999
                            ],
                            [
                                12.0,
                                9.682979999999999
                            ],
                            [
                                13.0,
                                10.3894
                            ],
                            [
                                14.0,
                                11.084299999999999
                            ],
                            [
                                15.0,
                                11.7682
                            ],
                            [
                                16.0,
                                12.4415
                            ],
                            [
                                17.0,
                                13.1046
                            ],
                            [
                                18.0,
                                13.7579
                            ],
                            [
                                19.0,
                                14.4019
                            ]
                        ]
                    },
                    {
                        "name": "ALI_ILD-1.lc_extrap",
                        "data": [
                            [
                                0.0,
                                0.0
                            ],
                            [
                                1.0,
                                0.9300149999999999
                            ],
                            [
                                2.0,
                                1.8218334999999999
                            ],
                            [
                                3.0,
                                2.688736
                            ],
                            [
                                4.0,
                                3.533719
                            ],
                            [
                                5.0,
                                4.3587725
                            ],
                            [
                                6.0,
                                5.1654659999999994
                            ],
                            [
                                7.0,
                                5.9550909999999995
                            ],
                            [
                                8.0,
                                6.728762499999999
                            ],
                            [
                                9.0,
                                7.4874415
                            ],
                            [
                                10.0,
                                8.2319785
                            ],
                            [
                                11.0,
                                8.963123999999999
                            ],
                            [
                                12.0,
                                9.6815565
                            ],
                            [
                                13.0,
                                10.3878805
                            ],
                            [
                                14.0,
                                11.0826525
                            ],
                            [
                                15.0,
                                11.766375
                            ],
                            [
                                16.0,
                                12.439508499999999
                            ],
                            [
                                17.0,
                                13.10248
                            ],
                            [
                                18.0,
                                13.755682
                            ],
                            [
                                19.0,
                                14.399477
                            ],
                            [
                                20.0,
                                15.0342074
                            ],
                            [
                                21.0,
                                15.6602294
                            ],
                            [
                                22.0,
                                16.2777955
                            ],
                            [
                                23.0,
                                16.887192
                            ],
                            [
                                24.0,
                                17.4887163
                            ],
                            [
                                25.0,
                                18.082485600000002
                            ],
                            [
                                26.0,
                                18.668832899999998
                            ],
                            [
                                27.0,
                                19.2480106
                            ],
                            [
                                28.0,
                                19.820172
                            ],
                            [
                                29.0,
                                20.3854996
                            ],
                            [
                                30.0,
                                20.9441756
                            ],
                            [
                                31.0,
                                21.496372899999997
                            ],
                            [
                                32.0,
                                22.042242199999997
                            ],
                            [
                                33.0,
                                22.581765
                            ],
                            [
                                34.0,
                                23.115243899999996
                            ],
                            [
                                35.0,
                                23.642616
                            ],
                            [
                                36.0,
                                24.165126100000002
                            ],
                            [
                                37.0,
                                24.681305199999997
                            ],
                            [
                                38.0,
                                25.192143899999998
                            ],
                            [
                                39.0,
                                25.697746
                            ],
                            [
                                40.0,
                                26.1982312
                            ],
                            [
                                41.0,
                                26.693313999999997
                            ],
                            [
                                42.0,
                                27.1835135
                            ],
                            [
                                43.0,
                                27.668878799999998
                            ],
                            [
                                44.0,
                                28.149462699999997
                            ],
                            [
                                45.0,
                                28.625086699999997
                            ],
                            [
                                46.0,
                                29.0954791
                            ],
                            [
                                47.0,
                                29.5617846
                            ],
                            [
                                48.0,
                                30.024084
                            ],
                            [
                                49.0,
                                30.4818887
                            ],
                            [
                                50.0,
                                30.934925899999996
                            ],
                            [
                                51.0,
                                31.383916399999997
                            ],
                            [
                                52.0,
                                31.8291358
                            ],
                            [
                                53.0,
                                32.2702154
                            ],
                            [
                                54.0,
                                32.7069906
                            ],
                            [
                                55.0,
                                33.13997
                            ],
                            [
                                56.0,
                                33.5691277
                            ],
                            [
                                57.0,
                                33.9947547
                            ],
                            [
                                58.0,
                                34.416744200000004
                            ],
                            [
                                59.0,
                                34.8351157
                            ],
                            [
                                60.0,
                                35.249846999999995
                            ],
                            [
                                61.0,
                                35.6607509
                            ],
                            [
                                62.0,
                                36.068143299999996
                            ],
                            [
                                63.0,
                                36.4720781
                            ],
                            [
                                64.0,
                                36.8719749
                            ],
                            [
                                65.0,
                                37.2691343
                            ],
                            [
                                66.0,
                                37.662847799999994
                            ],
                            [
                                67.0,
                                38.0532757
                            ],
                            [
                                68.0,
                                38.4406261
                            ],
                            [
                                69.0,
                                38.824397899999994
                            ],
                            [
                                70.0,
                                39.205625899999994
                            ],
                            [
                                71.0,
                                39.5834416
                            ],
                            [
                                72.0,
                                39.958520799999995
                            ],
                            [
                                73.0,
                                40.33082279999999
                            ],
                            [
                                74.0,
                                40.699236899999995
                            ],
                            [
                                75.0,
                                41.065661799999994
                            ],
                            [
                                76.0,
                                41.4286824
                            ],
                            [
                                77.0,
                                41.7893046
                            ],
                            [
                                78.0,
                                42.147470999999996
                            ],
                            [
                                79.0,
                                42.5029014
                            ],
                            [
                                80.0,
                                42.855632
                            ],
                            [
                                81.0,
                                43.205580399999995
                            ],
                            [
                                82.0,
                                43.5529284
                            ],
                            [
                                83.0,
                                43.8976834
                            ],
                            [
                                84.0,
                                44.239878399999995
                            ],
                            [
                                85.0,
                                44.5793532
                            ],
                            [
                                86.0,
                                44.9162956
                            ],
                            [
                                87.0,
                                45.2505601
                            ],
                            [
                                88.0,
                                45.582375
                            ],
                            [
                                89.0,
                                45.9117702
                            ],
                            [
                                90.0,
                                46.2378959
                            ],
                            [
                                91.0,
                                46.5618358
                            ],
                            [
                                92.0,
                                46.88467729999999
                            ],
                            [
                                93.0,
                                47.2052355
                            ],
                            [
                                94.0,
                                47.5232392
                            ],
                            [
                                95.0,
                                47.838505399999995
                            ],
                            [
                                96.0,
                                48.151544200000004
                            ],
                            [
                                97.0,
                                48.4623816
                            ],
                            [
                                98.0,
                                48.771561999999996
                            ],
                            [
                                99.0,
                                49.0787723
                            ],
                            [
                                100.0,
                                49.383235
                            ],
                            [
                                101.0,
                                49.6853047
                            ],
                            [
                                102.0,
                                49.984606
                            ],
                            [
                                103.0,
                                50.2819654
                            ],
                            [
                                104.0,
                                50.577785399999996
                            ],
                            [
                                105.0,
                                50.8717926
                            ],
                            [
                                106.0,
                                51.164145999999995
                            ],
                            [
                                107.0,
                                51.454538799999995
                            ],
                            [
                                108.0,
                                51.7429923
                            ],
                            [
                                109.0,
                                52.0295275
                            ],
                            [
                                110.0,
                                52.314164999999996
                            ],
                            [
                                111.0,
                                52.5969252
                            ],
                            [
                                112.0,
                                52.87782779999999
                            ],
                            [
                                113.0,
                                53.1568927
                            ],
                            [
                                114.0,
                                53.434139099999996
                            ],
                            [
                                115.0,
                                53.709586200000004
                            ],
                            [
                                116.0,
                                53.983514299999996
                            ],
                            [
                                117.0,
                                54.2559817
                            ],
                            [
                                118.0,
                                54.5267115
                            ],
                            [
                                119.0,
                                54.7957214
                            ],
                            [
                                120.0,
                                55.063029
                            ],
                            [
                                121.0,
                                55.3286514
                            ],
                            [
                                122.0,
                                55.592605799999994
                            ],
                            [
                                123.0,
                                55.85476179999999
                            ],
                            [
                                124.0,
                                56.1151195
                            ],
                            [
                                125.0,
                                56.373853499999996
                            ],
                            [
                                126.0,
                                56.63098
                            ],
                            [
                                127.0,
                                56.8865147
                            ],
                            [
                                128.0,
                                57.1404733
                            ],
                            [
                                129.0,
                                57.392871299999996
                            ],
                            [
                                130.0,
                                57.644002799999996
                            ],
                            [
                                131.0,
                                57.893450099999995
                            ],
                            [
                                132.0,
                                58.141067799999995
                            ],
                            [
                                133.0,
                                58.387117399999994
                            ],
                            [
                                134.0,
                                58.631443299999994
                            ],
                            [
                                135.0,
                                58.8743146
                            ],
                            [
                                136.0,
                                59.1158797
                            ],
                            [
                                137.0,
                                59.3559961
                            ],
                            [
                                138.0,
                                59.5946776
                            ],
                            [
                                139.0,
                                59.831937399999994
                            ],
                            [
                                140.0,
                                60.067789
                            ],
                            [
                                141.0,
                                60.302245299999996
                            ],
                            [
                                142.0,
                                60.5357699
                            ],
                            [
                                143.0,
                                60.7679584
                            ],
                            [
                                144.0,
                                60.9987311
                            ],
                            [
                                145.0,
                                61.228164899999996
                            ],
                            [
                                146.0,
                                61.4562719
                            ],
                            [
                                147.0,
                                61.6830642
                            ],
                            [
                                148.0,
                                61.9085537
                            ],
                            [
                                149.0,
                                62.1327521
                            ],
                            [
                                150.0,
                                62.35567079999999
                            ],
                            [
                                151.0,
                                62.5771519
                            ],
                            [
                                152.0,
                                62.797200499999995
                            ],
                            [
                                153.0,
                                63.015999799999996
                            ],
                            [
                                154.0,
                                63.23356079999999
                            ],
                            [
                                155.0,
                                63.4498943
                            ],
                            [
                                156.0,
                                63.6650111
                            ],
                            [
                                157.0,
                                63.87892179999999
                            ],
                            [
                                158.0,
                                64.09163699999999
                            ],
                            [
                                159.0,
                                64.303167
                            ],
                            [
                                160.0,
                                64.5135221
                            ],
                            [
                                161.0,
                                64.7227123
                            ],
                            [
                                162.0,
                                64.9307477
                            ],
                            [
                                163.0,
                                65.1376381
                            ],
                            [
                                164.0,
                                65.34333409999999
                            ],
                            [
                                165.0,
                                65.5474259
                            ],
                            [
                                166.0,
                                65.7503985
                            ],
                            [
                                167.0,
                                65.9522612
                            ],
                            [
                                168.0,
                                66.1530235
                            ],
                            [
                                169.0,
                                66.35269459999999
                            ],
                            [
                                170.0,
                                66.5512837
                            ],
                            [
                                171.0,
                                66.7487997
                            ],
                            [
                                172.0,
                                66.9452517
                            ],
                            [
                                173.0,
                                67.1406483
                            ],
                            [
                                174.0,
                                67.3349985
                            ],
                            [
                                175.0,
                                67.5283106
                            ],
                            [
                                176.0,
                                67.7205934
                            ],
                            [
                                177.0,
                                67.9117547
                            ],
                            [
                                178.0,
                                68.1025038
                            ],
                            [
                                179.0,
                                68.2922509
                            ],
                            [
                                180.0,
                                68.48100409999999
                            ],
                            [
                                181.0,
                                68.6687714
                            ],
                            [
                                182.0,
                                68.8555607
                            ],
                            [
                                183.0,
                                69.04137979999999
                            ],
                            [
                                184.0,
                                69.2262365
                            ],
                            [
                                185.0,
                                69.41013840000001
                            ],
                            [
                                186.0,
                                69.59309309999999
                            ],
                            [
                                187.0,
                                69.7751081
                            ],
                            [
                                188.0,
                                69.95595379999999
                            ],
                            [
                                189.0,
                                70.1357537
                            ],
                            [
                                190.0,
                                70.3146348
                            ],
                            [
                                191.0,
                                70.49296290000001
                            ],
                            [
                                192.0,
                                70.67042190000001
                            ],
                            [
                                193.0,
                                70.84698459999998
                            ],
                            [
                                194.0,
                                71.0226579
                            ],
                            [
                                195.0,
                                71.1974487
                            ],
                            [
                                196.0,
                                71.3713638
                            ],
                            [
                                197.0,
                                71.5444098
                            ],
                            [
                                198.0,
                                71.7167796
                            ],
                            [
                                199.0,
                                71.8884417
                            ],
                            [
                                200.0,
                                72.05925599999999
                            ],
                            [
                                201.0,
                                72.229229
                            ],
                            [
                                202.0,
                                72.398367
                            ],
                            [
                                203.0,
                                72.5666763
                            ],
                            [
                                204.0,
                                72.7341632
                            ],
                            [
                                205.0,
                                72.90083359999998
                            ],
                            [
                                206.0,
                                73.0666939
                            ],
                            [
                                207.0,
                                73.2317499
                            ],
                            [
                                208.0,
                                73.3960077
                            ],
                            [
                                209.0,
                                73.55947309999999
                            ],
                            [
                                210.0,
                                73.722152
                            ],
                            [
                                211.0,
                                73.8840502
                            ],
                            [
                                212.0,
                                74.0451734
                            ],
                            [
                                213.0,
                                74.2055273
                            ],
                            [
                                214.0,
                                74.3651174
                            ],
                            [
                                215.0,
                                74.5239494
                            ],
                            [
                                216.0,
                                74.6820287
                            ],
                            [
                                217.0,
                                74.8393608
                            ],
                            [
                                218.0,
                                74.99595099999999
                            ],
                            [
                                219.0,
                                75.1518048
                            ],
                            [
                                220.0,
                                75.3069273
                            ],
                            [
                                221.0,
                                75.4613239
                            ],
                            [
                                222.0,
                                75.61499959999999
                            ],
                            [
                                223.0,
                                75.7679597
                            ],
                            [
                                224.0,
                                75.9202093
                            ],
                            [
                                225.0,
                                76.0717532
                            ],
                            [
                                226.0,
                                76.22259659999999
                            ],
                            [
                                227.0,
                                76.3727444
                            ],
                            [
                                228.0,
                                76.5222014
                            ],
                            [
                                229.0,
                                76.6708616
                            ],
                            [
                                230.0,
                                76.81862229999999
                            ],
                            [
                                231.0,
                                76.9657057
                            ],
                            [
                                232.0,
                                77.1121165
                            ],
                            [
                                233.0,
                                77.25795709999998
                            ],
                            [
                                234.0,
                                77.403144
                            ],
                            [
                                235.0,
                                77.54767249999999
                            ],
                            [
                                236.0,
                                77.6915472
                            ],
                            [
                                237.0,
                                77.8347726
                            ],
                            [
                                238.0,
                                77.97735309999999
                            ],
                            [
                                239.0,
                                78.1192931
                            ],
                            [
                                240.0,
                                78.26059709999998
                            ],
                            [
                                241.0,
                                78.4012693
                            ],
                            [
                                242.0,
                                78.5413141
                            ],
                            [
                                243.0,
                                78.68073559999999
                            ],
                            [
                                244.0,
                                78.81953809999999
                            ],
                            [
                                245.0,
                                78.9577259
                            ],
                            [
                                246.0,
                                79.09530290000001
                            ],
                            [
                                247.0,
                                79.23227329999999
                            ],
                            [
                                248.0,
                                79.3686412
                            ],
                            [
                                249.0,
                                79.50441059999999
                            ],
                            [
                                250.0,
                                79.6395855
                            ],
                            [
                                251.0,
                                79.7741698
                            ],
                            [
                                252.0,
                                79.9081674
                            ],
                            [
                                253.0,
                                80.04158229999999
                            ],
                            [
                                254.0,
                                80.1744182
                            ],
                            [
                                255.0,
                                80.306679
                            ],
                            [
                                256.0,
                                80.4383684
                            ],
                            [
                                257.0,
                                80.5694903
                            ],
                            [
                                258.0,
                                80.7000482
                            ],
                            [
                                259.0,
                                80.8300459
                            ],
                            [
                                260.0,
                                80.95948709999999
                            ],
                            [
                                261.0,
                                81.0883752
                            ],
                            [
                                262.0,
                                81.216714
                            ],
                            [
                                263.0,
                                81.344507
                            ],
                            [
                                264.0,
                                81.47175759999999
                            ],
                            [
                                265.0,
                                81.5984694
                            ],
                            [
                                266.0,
                                81.72464579999999
                            ],
                            [
                                267.0,
                                81.8502903
                            ],
                            [
                                268.0,
                                81.9754062
                            ],
                            [
                                269.0,
                                82.09999690000001
                            ],
                            [
                                270.0,
                                82.22406579999999
                            ],
                            [
                                271.0,
                                82.3476162
                            ],
                            [
                                272.0,
                                82.4706513
                            ],
                            [
                                273.0,
                                82.5931744
                            ],
                            [
                                274.0,
                                82.7151887
                            ],
                            [
                                275.0,
                                82.8366974
                            ],
                            [
                                276.0,
                                82.9577037
                            ],
                            [
                                277.0,
                                83.0782108
                            ],
                            [
                                278.0,
                                83.1982217
                            ],
                            [
                                279.0,
                                83.3177396
                            ],
                            [
                                280.0,
                                83.43676740000001
                            ],
                            [
                                281.0,
                                83.5553083
                            ],
                            [
                                282.0,
                                83.67336529999999
                            ],
                            [
                                283.0,
                                83.7909413
                            ],
                            [
                                284.0,
                                83.9080393
                            ],
                            [
                                285.0,
                                84.02466229999999
                            ],
                            [
                                286.0,
                                84.1408132
                            ],
                            [
                                287.0,
                                84.2564948
                            ],
                            [
                                288.0,
                                84.37171
                            ],
                            [
                                289.0,
                                84.48646169999999
                            ],
                            [
                                290.0,
                                84.6007527
                            ],
                            [
                                291.0,
                                84.7145857
                            ],
                            [
                                292.0,
                                84.82796359999999
                            ],
                            [
                                293.0,
                                84.9408892
                            ],
                            [
                                294.0,
                                85.053365
                            ],
                            [
                                295.0,
                                85.1653939
                            ],
                            [
                                296.0,
                                85.2769785
                            ],
                            [
                                297.0,
                                85.3881215
                            ],
                            [
                                298.0,
                                85.4988255
                            ],
                            [
                                299.0,
                                85.6090932
                            ],
                            [
                                300.0,
                                85.71892709999999
                            ],
                            [
                                301.0,
                                85.8283299
                            ],
                            [
                                302.0,
                                85.937304
                            ],
                            [
                                303.0,
                                86.045852
                            ],
                            [
                                304.0,
                                86.1539765
                            ],
                            [
                                305.0,
                                86.2616799
                            ],
                            [
                                306.0,
                                86.36896469999999
                            ],
                            [
                                307.0,
                                86.4758334
                            ],
                            [
                                308.0,
                                86.58228829999999
                            ],
                            [
                                309.0,
                                86.688332
                            ],
                            [
                                310.0,
                                86.79396679999999
                            ],
                            [
                                311.0,
                                86.89919509999999
                            ],
                            [
                                312.0,
                                87.0040192
                            ],
                            [
                                313.0,
                                87.10844159999999
                            ],
                            [
                                314.0,
                                87.2124645
                            ],
                            [
                                315.0,
                                87.3160902
                            ],
                            [
                                316.0,
                                87.419321
                            ],
                            [
                                317.0,
                                87.5221592
                            ],
                            [
                                318.0,
                                87.62460709999999
                            ],
                            [
                                319.0,
                                87.7266669
                            ],
                            [
                                320.0,
                                87.8283407
                            ],
                            [
                                321.0,
                                87.9296309
                            ],
                            [
                                322.0,
                                88.03053949999999
                            ],
                            [
                                323.0,
                                88.1310688
                            ],
                            [
                                324.0,
                                88.2312209
                            ],
                            [
                                325.0,
                                88.330998
                            ],
                            [
                                326.0,
                                88.4304021
                            ],
                            [
                                327.0,
                                88.5294354
                            ],
                            [
                                328.0,
                                88.6280999
                            ],
                            [
                                329.0,
                                88.72639769999999
                            ],
                            [
                                330.0,
                                88.824331
                            ],
                            [
                                331.0,
                                88.92190159999998
                            ],
                            [
                                332.0,
                                89.0191117
                            ],
                            [
                                333.0,
                                89.1159632
                            ],
                            [
                                334.0,
                                89.2124582
                            ],
                            [
                                335.0,
                                89.3085986
                            ],
                            [
                                336.0,
                                89.4043864
                            ],
                            [
                                337.0,
                                89.49982349999999
                            ],
                            [
                                338.0,
                                89.5949119
                            ],
                            [
                                339.0,
                                89.68965349999999
                            ],
                            [
                                340.0,
                                89.7840502
                            ],
                            [
                                341.0,
                                89.8781039
                            ],
                            [
                                342.0,
                                89.9718165
                            ],
                            [
                                343.0,
                                90.0651898
                            ],
                            [
                                344.0,
                                90.1582257
                            ],
                            [
                                345.0,
                                90.25092599999999
                            ],
                            [
                                346.0,
                                90.34329259999998
                            ],
                            [
                                347.0,
                                90.4353272
                            ],
                            [
                                348.0,
                                90.5270317
                            ],
                            [
                                349.0,
                                90.61840790000001
                            ],
                            [
                                350.0,
                                90.7094574
                            ],
                            [
                                351.0,
                                90.8001822
                            ],
                            [
                                352.0,
                                90.8905839
                            ],
                            [
                                353.0,
                                90.98066419999999
                            ],
                            [
                                354.0,
                                91.0704249
                            ],
                            [
                                355.0,
                                91.15986769999999
                            ],
                            [
                                356.0,
                                91.2489942
                            ],
                            [
                                357.0,
                                91.3378063
                            ],
                            [
                                358.0,
                                91.4263054
                            ],
                            [
                                359.0,
                                91.5144934
                            ],
                            [
                                360.0,
                                91.60237179999999
                            ],
                            [
                                361.0,
                                91.6899423
                            ],
                            [
                                362.0,
                                91.77720649999999
                            ],
                            [
                                363.0,
                                91.86416609999999
                            ],
                            [
                                364.0,
                                91.9508225
                            ],
                            [
                                365.0,
                                92.0371775
                            ],
                            [
                                366.0,
                                92.1232326
                            ],
                            [
                                367.0,
                                92.2089893
                            ],
                            [
                                368.0,
                                92.2944493
                            ],
                            [
                                369.0,
                                92.37961399999999
                            ],
                            [
                                370.0,
                                92.46448509999999
                            ],
                            [
                                371.0,
                                92.54906390000001
                            ],
                            [
                                372.0,
                                92.6333521
                            ],
                            [
                                373.0,
                                92.7173512
                            ],
                            [
                                374.0,
                                92.8010626
                            ],
                            [
                                375.0,
                                92.88448779999999
                            ],
                            [
                                376.0,
                                92.9676284
                            ],
                            [
                                377.0,
                                93.0504857
                            ],
                            [
                                378.0,
                                93.1330612
                            ],
                            [
                                379.0,
                                93.2153563
                            ],
                            [
                                380.0,
                                93.29737259999999
                            ],
                            [
                                381.0,
                                93.37911129999999
                            ],
                            [
                                382.0,
                                93.460574
                            ],
                            [
                                383.0,
                                93.54176199999999
                            ],
                            [
                                384.0,
                                93.6226768
                            ],
                            [
                                385.0,
                                93.70331959999999
                            ],
                            [
                                386.0,
                                93.783692
                            ],
                            [
                                387.0,
                                93.8637952
                            ],
                            [
                                388.0,
                                93.9436305
                            ],
                            [
                                389.0,
                                94.02319949999999
                            ],
                            [
                                390.0,
                                94.1025033
                            ],
                            [
                                391.0,
                                94.1815434
                            ],
                            [
                                392.0,
                                94.26032099999999
                            ],
                            [
                                393.0,
                                94.3388374
                            ],
                            [
                                394.0,
                                94.41709399999999
                            ],
                            [
                                395.0,
                                94.4950921
                            ],
                            [
                                396.0,
                                94.57283290000001
                            ],
                            [
                                397.0,
                                94.6503177
                            ],
                            [
                                398.0,
                                94.7275478
                            ],
                            [
                                399.0,
                                94.8045244
                            ],
                            [
                                400.0,
                                94.8812488
                            ],
                            [
                                401.0,
                                94.95772229999999
                            ],
                            [
                                402.0,
                                95.033946
                            ],
                            [
                                403.0,
                                95.1099212
                            ],
                            [
                                404.0,
                                95.1856492
                            ],
                            [
                                405.0,
                                95.26113099999999
                            ],
                            [
                                406.0,
                                95.336368
                            ],
                            [
                                407.0,
                                95.4113614
                            ],
                            [
                                408.0,
                                95.4861122
                            ],
                            [
                                409.0,
                                95.5606217
                            ],
                            [
                                410.0,
                                95.63489109999999
                            ],
                            [
                                411.0,
                                95.7089215
                            ],
                            [
                                412.0,
                                95.78271409999999
                            ],
                            [
                                413.0,
                                95.85627009999999
                            ],
                            [
                                414.0,
                                95.92959049999999
                            ],
                            [
                                415.0,
                                96.00267649999999
                            ],
                            [
                                416.0,
                                96.0755293
                            ],
                            [
                                417.0,
                                96.1481499
                            ],
                            [
                                418.0,
                                96.2205395
                            ],
                            [
                                419.0,
                                96.2926991
                            ],
                            [
                                420.0,
                                96.36462999999999
                            ],
                            [
                                421.0,
                                96.43633309999998
                            ],
                            [
                                422.0,
                                96.5078095
                            ],
                            [
                                423.0,
                                96.5790604
                            ],
                            [
                                424.0,
                                96.6500868
                            ],
                            [
                                425.0,
                                96.7208897
                            ],
                            [
                                426.0,
                                96.79147029999999
                            ],
                            [
                                427.0,
                                96.8618295
                            ],
                            [
                                428.0,
                                96.9319684
                            ],
                            [
                                429.0,
                                97.00188809999999
                            ],
                            [
                                430.0,
                                97.0715896
                            ],
                            [
                                431.0,
                                97.14107379999999
                            ],
                            [
                                432.0,
                                97.2103419
                            ],
                            [
                                433.0,
                                97.27939479999999
                            ],
                            [
                                434.0,
                                97.34823359999999
                            ],
                            [
                                435.0,
                                97.4168592
                            ],
                            [
                                436.0,
                                97.48527259999999
                            ],
                            [
                                437.0,
                                97.55347479999999
                            ],
                            [
                                438.0,
                                97.6214669
                            ],
                            [
                                439.0,
                                97.6892497
                            ],
                            [
                                440.0,
                                97.7568242
                            ],
                            [
                                441.0,
                                97.8241914
                            ],
                            [
                                442.0,
                                97.8913523
                            ],
                            [
                                443.0,
                                97.95830779999999
                            ],
                            [
                                444.0,
                                98.0250589
                            ],
                            [
                                445.0,
                                98.0916064
                            ],
                            [
                                446.0,
                                98.1579514
                            ],
                            [
                                447.0,
                                98.2240947
                            ],
                            [
                                448.0,
                                98.2900372
                            ],
                            [
                                449.0,
                                98.35578
                            ],
                            [
                                450.0,
                                98.4213239
                            ],
                            [
                                451.0,
                                98.4866697
                            ],
                            [
                                452.0,
                                98.5518185
                            ],
                            [
                                453.0,
                                98.616771
                            ],
                            [
                                454.0,
                                98.6815282
                            ],
                            [
                                455.0,
                                98.74609099999999
                            ],
                            [
                                456.0,
                                98.8104602
                            ],
                            [
                                457.0,
                                98.87463679999999
                            ],
                            [
                                458.0,
                                98.9386215
                            ],
                            [
                                459.0,
                                99.0024153
                            ],
                            [
                                460.0,
                                99.0660189
                            ],
                            [
                                461.0,
                                99.12943329999999
                            ],
                            [
                                462.0,
                                99.19265929999999
                            ],
                            [
                                463.0,
                                99.2556978
                            ],
                            [
                                464.0,
                                99.31854949999999
                            ],
                            [
                                465.0,
                                99.3812153
                            ],
                            [
                                466.0,
                                99.44369609999998
                            ],
                            [
                                467.0,
                                99.50599259999998
                            ],
                            [
                                468.0,
                                99.5681056
                            ],
                            [
                                469.0,
                                99.63003609999998
                            ],
                            [
                                470.0,
                                99.6917847
                            ],
                            [
                                471.0,
                                99.7533524
                            ],
                            [
                                472.0,
                                99.8147398
                            ],
                            [
                                473.0,
                                99.87594779999999
                            ],
                            [
                                474.0,
                                99.9369771
                            ],
                            [
                                475.0,
                                99.9978287
                            ],
                            [
                                476.0,
                                100.0585031
                            ],
                            [
                                477.0,
                                100.1190012
                            ],
                            [
                                478.0,
                                100.1793239
                            ],
                            [
                                479.0,
                                100.2394717
                            ],
                            [
                                480.0,
                                100.29944559999998
                            ],
                            [
                                481.0,
                                100.3592462
                            ],
                            [
                                482.0,
                                100.4188743
                            ],
                            [
                                483.0,
                                100.4783307
                            ],
                            [
                                484.0,
                                100.5376161
                            ],
                            [
                                485.0,
                                100.5967312
                            ],
                            [
                                486.0,
                                100.6556767
                            ],
                            [
                                487.0,
                                100.71445349999999
                            ],
                            [
                                488.0,
                                100.7730622
                            ],
                            [
                                489.0,
                                100.83150359999999
                            ],
                            [
                                490.0,
                                100.88977829999999
                            ],
                            [
                                491.0,
                                100.94788709999999
                            ],
                            [
                                492.0,
                                101.0058307
                            ],
                            [
                                493.0,
                                101.0636098
                            ],
                            [
                                494.0,
                                101.12122509999999
                            ],
                            [
                                495.0,
                                101.17867729999999
                            ],
                            [
                                496.0,
                                101.2359671
                            ],
                            [
                                497.0,
                                101.2930952
                            ],
                            [
                                498.0,
                                101.3500622
                            ],
                            [
                                499.0,
                                101.4068689
                            ],
                            [
                                500.0,
                                101.4635159
                            ],
                            [
                                501.0,
                                101.5200039
                            ],
                            [
                                502.0,
                                101.57633359999998
                            ],
                            [
                                503.0,
                                101.63250559999999
                            ],
                            [
                                504.0,
                                101.68852059999999
                            ],
                            [
                                505.0,
                                101.74437929999999
                            ],
                            [
                                506.0,
                                101.80008229999999
                            ],
                            [
                                507.0,
                                101.8556302
                            ],
                            [
                                508.0,
                                101.9110238
                            ],
                            [
                                509.0,
                                101.96626359999999
                            ],
                            [
                                510.0,
                                102.0213504
                            ],
                            [
                                511.0,
                                102.0762846
                            ],
                            [
                                512.0,
                                102.131067
                            ],
                            [
                                513.0,
                                102.1856983
                            ],
                            [
                                514.0,
                                102.2401789
                            ],
                            [
                                515.0,
                                102.29450959999998
                            ],
                            [
                                516.0,
                                102.348691
                            ],
                            [
                                517.0,
                                102.4027237
                            ],
                            [
                                518.0,
                                102.4566083
                            ],
                            [
                                519.0,
                                102.5103454
                            ],
                            [
                                520.0,
                                102.5639355
                            ],
                            [
                                521.0,
                                102.6173795
                            ],
                            [
                                522.0,
                                102.6706777
                            ],
                            [
                                523.0,
                                102.72383079999999
                            ],
                            [
                                524.0,
                                102.7768395
                            ],
                            [
                                525.0,
                                102.82970429999999
                            ],
                            [
                                526.0,
                                102.8824257
                            ],
                            [
                                527.0,
                                102.9350044
                            ],
                            [
                                528.0,
                                102.98744099999999
                            ],
                            [
                                529.0,
                                103.03973599999999
                            ],
                            [
                                530.0,
                                103.0918899
                            ],
                            [
                                531.0,
                                103.1439035
                            ],
                            [
                                532.0,
                                103.1957772
                            ],
                            [
                                533.0,
                                103.2475116
                            ],
                            [
                                534.0,
                                103.29910729999999
                            ],
                            [
                                535.0,
                                103.35056479999999
                            ],
                            [
                                536.0,
                                103.40188459999999
                            ],
                            [
                                537.0,
                                103.4530674
                            ],
                            [
                                538.0,
                                103.5041137
                            ],
                            [
                                539.0,
                                103.55502399999999
                            ],
                            [
                                540.0,
                                103.6057989
                            ],
                            [
                                541.0,
                                103.6564389
                            ],
                            [
                                542.0,
                                103.70694449999999
                            ],
                            [
                                543.0,
                                103.75731640000001
                            ],
                            [
                                544.0,
                                103.8075549
                            ],
                            [
                                545.0,
                                103.8576607
                            ],
                            [
                                546.0,
                                103.9076343
                            ],
                            [
                                547.0,
                                103.9574762
                            ],
                            [
                                548.0,
                                104.00718690000001
                            ],
                            [
                                549.0,
                                104.0567669
                            ],
                            [
                                550.0,
                                104.1062168
                            ],
                            [
                                551.0,
                                104.15553709999999
                            ],
                            [
                                552.0,
                                104.2047282
                            ],
                            [
                                553.0,
                                104.2537907
                            ],
                            [
                                554.0,
                                104.30272509999999
                            ],
                            [
                                555.0,
                                104.3515319
                            ],
                            [
                                556.0,
                                104.40021159999999
                            ],
                            [
                                557.0,
                                104.4487647
                            ],
                            [
                                558.0,
                                104.4971917
                            ],
                            [
                                559.0,
                                104.545493
                            ],
                            [
                                560.0,
                                104.59366929999999
                            ],
                            [
                                561.0,
                                104.64172079999999
                            ],
                            [
                                562.0,
                                104.6896482
                            ],
                            [
                                563.0,
                                104.7374519
                            ],
                            [
                                564.0,
                                104.7851324
                            ],
                            [
                                565.0,
                                104.8326902
                            ],
                            [
                                566.0,
                                104.8801257
                            ],
                            [
                                567.0,
                                104.92743949999999
                            ],
                            [
                                568.0,
                                104.9746319
                            ],
                            [
                                569.0,
                                105.0217035
                            ],
                            [
                                570.0,
                                105.0686547
                            ],
                            [
                                571.0,
                                105.11548599999999
                            ],
                            [
                                572.0,
                                105.1621979
                            ],
                            [
                                573.0,
                                105.2087907
                            ],
                            [
                                574.0,
                                105.255265
                            ],
                            [
                                575.0,
                                105.3016212
                            ],
                            [
                                576.0,
                                105.3478598
                            ],
                            [
                                577.0,
                                105.39398109999999
                            ],
                            [
                                578.0,
                                105.4399857
                            ],
                            [
                                579.0,
                                105.485874
                            ],
                            [
                                580.0,
                                105.5316465
                            ],
                            [
                                581.0,
                                105.5773035
                            ],
                            [
                                582.0,
                                105.6228455
                            ],
                            [
                                583.0,
                                105.668273
                            ],
                            [
                                584.0,
                                105.7135864
                            ],
                            [
                                585.0,
                                105.7587861
                            ],
                            [
                                586.0,
                                105.8038725
                            ],
                            [
                                587.0,
                                105.84884609999999
                            ],
                            [
                                588.0,
                                105.8937072
                            ],
                            [
                                589.0,
                                105.9384564
                            ],
                            [
                                590.0,
                                105.983094
                            ],
                            [
                                591.0,
                                106.0276205
                            ],
                            [
                                592.0,
                                106.0720362
                            ],
                            [
                                593.0,
                                106.11634159999998
                            ],
                            [
                                594.0,
                                106.16053709999998
                            ],
                            [
                                595.0,
                                106.204623
                            ],
                            [
                                596.0,
                                106.2485999
                            ],
                            [
                                597.0,
                                106.2924681
                            ],
                            [
                                598.0,
                                106.33622799999999
                            ],
                            [
                                599.0,
                                106.3798801
                            ],
                            [
                                600.0,
                                106.42342459999999
                            ],
                            [
                                601.0,
                                106.46686199999999
                            ],
                            [
                                602.0,
                                106.5101928
                            ],
                            [
                                603.0,
                                106.5534172
                            ],
                            [
                                604.0,
                                106.5965358
                            ],
                            [
                                605.0,
                                106.63954879999999
                            ],
                            [
                                606.0,
                                106.6824567
                            ],
                            [
                                607.0,
                                106.72525979999999
                            ],
                            [
                                608.0,
                                106.76795859999999
                            ],
                            [
                                609.0,
                                106.8105534
                            ],
                            [
                                610.0,
                                106.85304459999999
                            ],
                            [
                                611.0,
                                106.89543259999999
                            ],
                            [
                                612.0,
                                106.9377177
                            ],
                            [
                                613.0,
                                106.9799004
                            ],
                            [
                                614.0,
                                107.0219809
                            ],
                            [
                                615.0,
                                107.06395979999999
                            ],
                            [
                                616.0,
                                107.1058372
                            ],
                            [
                                617.0,
                                107.1476137
                            ],
                            [
                                618.0,
                                107.1892896
                            ],
                            [
                                619.0,
                                107.2308652
                            ],
                            [
                                620.0,
                                107.2723408
                            ],
                            [
                                621.0,
                                107.313717
                            ],
                            [
                                622.0,
                                107.35499399999999
                            ],
                            [
                                623.0,
                                107.39617209999999
                            ],
                            [
                                624.0,
                                107.4372518
                            ],
                            [
                                625.0,
                                107.47823329999999
                            ],
                            [
                                626.0,
                                107.51911709999999
                            ],
                            [
                                627.0,
                                107.55990349999999
                            ],
                            [
                                628.0,
                                107.60059279999999
                            ],
                            [
                                629.0,
                                107.6411854
                            ],
                            [
                                630.0,
                                107.68168159999999
                            ],
                            [
                                631.0,
                                107.7220818
                            ],
                            [
                                632.0,
                                107.76238629999999
                            ],
                            [
                                633.0,
                                107.8025955
                            ],
                            [
                                634.0,
                                107.84270959999999
                            ],
                            [
                                635.0,
                                107.88272909999999
                            ],
                            [
                                636.0,
                                107.9226542
                            ],
                            [
                                637.0,
                                107.9624853
                            ],
                            [
                                638.0,
                                108.0022228
                            ],
                            [
                                639.0,
                                108.0418669
                            ],
                            [
                                640.0,
                                108.081418
                            ],
                            [
                                641.0,
                                108.1208764
                            ],
                            [
                                642.0,
                                108.1602424
                            ],
                            [
                                643.0,
                                108.1995165
                            ],
                            [
                                644.0,
                                108.2386988
                            ],
                            [
                                645.0,
                                108.2777897
                            ],
                            [
                                646.0,
                                108.3167895
                            ],
                            [
                                647.0,
                                108.35569859999998
                            ],
                            [
                                648.0,
                                108.39451729999999
                            ],
                            [
                                649.0,
                                108.4332458
                            ],
                            [
                                650.0,
                                108.4718845
                            ],
                            [
                                651.0,
                                108.51043379999999
                            ],
                            [
                                652.0,
                                108.54889379999999
                            ],
                            [
                                653.0,
                                108.587265
                            ],
                            [
                                654.0,
                                108.62554759999999
                            ],
                            [
                                655.0,
                                108.6637419
                            ],
                            [
                                656.0,
                                108.7018483
                            ],
                            [
                                657.0,
                                108.73986709999998
                            ],
                            [
                                658.0,
                                108.77779849999999
                            ],
                            [
                                659.0,
                                108.8156429
                            ],
                            [
                                660.0,
                                108.85340049999999
                            ],
                            [
                                661.0,
                                108.8910717
                            ],
                            [
                                662.0,
                                108.9286567
                            ],
                            [
                                663.0,
                                108.9661558
                            ],
                            [
                                664.0,
                                109.0035694
                            ],
                            [
                                665.0,
                                109.0408978
                            ],
                            [
                                666.0,
                                109.07814109999998
                            ],
                            [
                                667.0,
                                109.11529979999999
                            ],
                            [
                                668.0,
                                109.15237409999999
                            ],
                            [
                                669.0,
                                109.1893643
                            ],
                            [
                                670.0,
                                109.22627059999999
                            ],
                            [
                                671.0,
                                109.2630934
                            ],
                            [
                                672.0,
                                109.29983299999999
                            ],
                            [
                                673.0,
                                109.3364896
                            ],
                            [
                                674.0,
                                109.3730635
                            ],
                            [
                                675.0,
                                109.4095549
                            ],
                            [
                                676.0,
                                109.44596429999999
                            ],
                            [
                                677.0,
                                109.4822918
                            ],
                            [
                                678.0,
                                109.5185377
                            ],
                            [
                                679.0,
                                109.55470229999999
                            ],
                            [
                                680.0,
                                109.5907859
                            ],
                            [
                                681.0,
                                109.62678879999999
                            ],
                            [
                                682.0,
                                109.6627111
                            ],
                            [
                                683.0,
                                109.69855319999999
                            ],
                            [
                                684.0,
                                109.7343154
                            ],
                            [
                                685.0,
                                109.7699979
                            ],
                            [
                                686.0,
                                109.805601
                            ],
                            [
                                687.0,
                                109.8411249
                            ],
                            [
                                688.0,
                                109.87657
                            ],
                            [
                                689.0,
                                109.9119364
                            ],
                            [
                                690.0,
                                109.94722449999999
                            ],
                            [
                                691.0,
                                109.9824345
                            ],
                            [
                                692.0,
                                110.0175666
                            ],
                            [
                                693.0,
                                110.0526212
                            ],
                            [
                                694.0,
                                110.0875984
                            ],
                            [
                                695.0,
                                110.12249859999999
                            ],
                            [
                                696.0,
                                110.1573219
                            ],
                            [
                                697.0,
                                110.1920687
                            ],
                            [
                                698.0,
                                110.2267392
                            ],
                            [
                                699.0,
                                110.26133359999999
                            ],
                            [
                                700.0,
                                110.2958522
                            ],
                            [
                                701.0,
                                110.33029529999999
                            ],
                            [
                                702.0,
                                110.364663
                            ],
                            [
                                703.0,
                                110.3989557
                            ],
                            [
                                704.0,
                                110.43317359999999
                            ],
                            [
                                705.0,
                                110.4673169
                            ],
                            [
                                706.0,
                                110.5013859
                            ],
                            [
                                707.0,
                                110.5353808
                            ],
                            [
                                708.0,
                                110.56930179999999
                            ],
                            [
                                709.0,
                                110.6031493
                            ],
                            [
                                710.0,
                                110.6369234
                            ],
                            [
                                711.0,
                                110.67062429999999
                            ],
                            [
                                712.0,
                                110.7042524
                            ],
                            [
                                713.0,
                                110.7378078
                            ],
                            [
                                714.0,
                                110.7712909
                            ],
                            [
                                715.0,
                                110.8047017
                            ],
                            [
                                716.0,
                                110.83804059999999
                            ],
                            [
                                717.0,
                                110.8713078
                            ],
                            [
                                718.0,
                                110.9045034
                            ],
                            [
                                719.0,
                                110.9376279
                            ],
                            [
                                720.0,
                                110.9706813
                            ],
                            [
                                721.0,
                                111.0036639
                            ],
                            [
                                722.0,
                                111.036576
                            ],
                            [
                                723.0,
                                111.0694177
                            ],
                            [
                                724.0,
                                111.10218929999999
                            ],
                            [
                                725.0,
                                111.134891
                            ],
                            [
                                726.0,
                                111.16752309999998
                            ],
                            [
                                727.0,
                                111.2000857
                            ],
                            [
                                728.0,
                                111.2325791
                            ],
                            [
                                729.0,
                                111.2650034
                            ],
                            [
                                730.0,
                                111.297359
                            ],
                            [
                                731.0,
                                111.32964609999999
                            ],
                            [
                                732.0,
                                111.36186479999999
                            ],
                            [
                                733.0,
                                111.39401529999999
                            ],
                            [
                                734.0,
                                111.426098
                            ],
                            [
                                735.0,
                                111.4581129
                            ],
                            [
                                736.0,
                                111.4900604
                            ],
                            [
                                737.0,
                                111.5219406
                            ],
                            [
                                738.0,
                                111.5537538
                            ],
                            [
                                739.0,
                                111.58550009999999
                            ],
                            [
                                740.0,
                                111.61717979999999
                            ],
                            [
                                741.0,
                                111.648793
                            ],
                            [
                                742.0,
                                111.6803401
                            ],
                            [
                                743.0,
                                111.7118211
                            ],
                            [
                                744.0,
                                111.74323629999999
                            ],
                            [
                                745.0,
                                111.7745859
                            ],
                            [
                                746.0,
                                111.8058702
                            ],
                            [
                                747.0,
                                111.83708929999999
                            ],
                            [
                                748.0,
                                111.86824329999999
                            ],
                            [
                                749.0,
                                111.8993327
                            ],
                            [
                                750.0,
                                111.9303574
                            ],
                            [
                                751.0,
                                111.96131779999999
                            ],
                            [
                                752.0,
                                111.9922139
                            ],
                            [
                                753.0,
                                112.0230462
                            ],
                            [
                                754.0,
                                112.0538146
                            ],
                            [
                                755.0,
                                112.0845195
                            ],
                            [
                                756.0,
                                112.1151609
                            ],
                            [
                                757.0,
                                112.1457392
                            ],
                            [
                                758.0,
                                112.1762546
                            ],
                            [
                                759.0,
                                112.20670709999999
                            ],
                            [
                                760.0,
                                112.23709699999999
                            ],
                            [
                                761.0,
                                112.26742449999999
                            ],
                            [
                                762.0,
                                112.29768979999999
                            ],
                            [
                                763.0,
                                112.32789309999998
                            ],
                            [
                                764.0,
                                112.35803449999999
                            ],
                            [
                                765.0,
                                112.3881143
                            ],
                            [
                                766.0,
                                112.4181327
                            ],
                            [
                                767.0,
                                112.44808979999999
                            ],
                            [
                                768.0,
                                112.4779858
                            ],
                            [
                                769.0,
                                112.5078209
                            ],
                            [
                                770.0,
                                112.53759529999999
                            ],
                            [
                                771.0,
                                112.5673092
                            ],
                            [
                                772.0,
                                112.59696269999999
                            ],
                            [
                                773.0,
                                112.62655609999999
                            ],
                            [
                                774.0,
                                112.65608959999999
                            ],
                            [
                                775.0,
                                112.6855632
                            ],
                            [
                                776.0,
                                112.71497729999999
                            ],
                            [
                                777.0,
                                112.7443319
                            ],
                            [
                                778.0,
                                112.77362729999999
                            ],
                            [
                                779.0,
                                112.8028636
                            ],
                            [
                                780.0,
                                112.83204109999998
                            ],
                            [
                                781.0,
                                112.8611598
                            ],
                            [
                                782.0,
                                112.89022
                            ],
                            [
                                783.0,
                                112.91922179999999
                            ],
                            [
                                784.0,
                                112.9481655
                            ],
                            [
                                785.0,
                                112.97705119999999
                            ],
                            [
                                786.0,
                                113.005879
                            ],
                            [
                                787.0,
                                113.0346492
                            ],
                            [
                                788.0,
                                113.0633619
                            ],
                            [
                                789.0,
                                113.0920173
                            ],
                            [
                                790.0,
                                113.1206155
                            ],
                            [
                                791.0,
                                113.14915679999999
                            ],
                            [
                                792.0,
                                113.17764129999999
                            ],
                            [
                                793.0,
                                113.2060692
                            ],
                            [
                                794.0,
                                113.23444059999999
                            ],
                            [
                                795.0,
                                113.2627557
                            ],
                            [
                                796.0,
                                113.29101469999999
                            ],
                            [
                                797.0,
                                113.3192177
                            ],
                            [
                                798.0,
                                113.3473649
                            ],
                            [
                                799.0,
                                113.37545659999999
                            ],
                            [
                                800.0,
                                113.4034927
                            ],
                            [
                                801.0,
                                113.43147359999999
                            ],
                            [
                                802.0,
                                113.45939929999999
                            ],
                            [
                                803.0,
                                113.48727009999999
                            ],
                            [
                                804.0,
                                113.51508609999999
                            ],
                            [
                                805.0,
                                113.5428474
                            ],
                            [
                                806.0,
                                113.5705542
                            ],
                            [
                                807.0,
                                113.59820669999999
                            ],
                            [
                                808.0,
                                113.6258051
                            ],
                            [
                                809.0,
                                113.6533494
                            ],
                            [
                                810.0,
                                113.6808399
                            ],
                            [
                                811.0,
                                113.7082767
                            ],
                            [
                                812.0,
                                113.73566
                            ],
                            [
                                813.0,
                                113.7629899
                            ],
                            [
                                814.0,
                                113.7902666
                            ],
                            [
                                815.0,
                                113.8174902
                            ],
                            [
                                816.0,
                                113.84466099999999
                            ],
                            [
                                817.0,
                                113.8717789
                            ],
                            [
                                818.0,
                                113.8988443
                            ],
                            [
                                819.0,
                                113.9258572
                            ],
                            [
                                820.0,
                                113.95281779999999
                            ],
                            [
                                821.0,
                                113.9797263
                            ],
                            [
                                822.0,
                                114.00658279999999
                            ],
                            [
                                823.0,
                                114.03338749999999
                            ],
                            [
                                824.0,
                                114.0601404
                            ],
                            [
                                825.0,
                                114.0868419
                            ],
                            [
                                826.0,
                                114.1134919
                            ],
                            [
                                827.0,
                                114.1400907
                            ],
                            [
                                828.0,
                                114.1666384
                            ],
                            [
                                829.0,
                                114.19313509999999
                            ],
                            [
                                830.0,
                                114.21958099999999
                            ],
                            [
                                831.0,
                                114.2459763
                            ],
                            [
                                832.0,
                                114.27232109999998
                            ],
                            [
                                833.0,
                                114.2986155
                            ],
                            [
                                834.0,
                                114.3248597
                            ],
                            [
                                835.0,
                                114.35105379999999
                            ],
                            [
                                836.0,
                                114.37719799999999
                            ],
                            [
                                837.0,
                                114.4032924
                            ],
                            [
                                838.0,
                                114.42933709999998
                            ],
                            [
                                839.0,
                                114.4553324
                            ],
                            [
                                840.0,
                                114.48127819999999
                            ],
                            [
                                841.0,
                                114.5071749
                            ],
                            [
                                842.0,
                                114.53302240000001
                            ],
                            [
                                843.0,
                                114.55882109999999
                            ],
                            [
                                844.0,
                                114.5845709
                            ],
                            [
                                845.0,
                                114.610272
                            ],
                            [
                                846.0,
                                114.6359246
                            ],
                            [
                                847.0,
                                114.66152879999999
                            ],
                            [
                                848.0,
                                114.6870848
                            ],
                            [
                                849.0,
                                114.7125926
                            ],
                            [
                                850.0,
                                114.7380525
                            ],
                            [
                                851.0,
                                114.7634645
                            ],
                            [
                                852.0,
                                114.78882879999999
                            ],
                            [
                                853.0,
                                114.8141455
                            ],
                            [
                                854.0,
                                114.83941479999999
                            ],
                            [
                                855.0,
                                114.86463679999999
                            ],
                            [
                                856.0,
                                114.8898115
                            ],
                            [
                                857.0,
                                114.91493929999999
                            ],
                            [
                                858.0,
                                114.94002009999998
                            ],
                            [
                                859.0,
                                114.96505409999999
                            ],
                            [
                                860.0,
                                114.99004149999999
                            ],
                            [
                                861.0,
                                115.0149824
                            ],
                            [
                                862.0,
                                115.0398769
                            ],
                            [
                                863.0,
                                115.06472509999999
                            ],
                            [
                                864.0,
                                115.08952719999999
                            ],
                            [
                                865.0,
                                115.1142832
                            ],
                            [
                                866.0,
                                115.1389934
                            ],
                            [
                                867.0,
                                115.1636579
                            ],
                            [
                                868.0,
                                115.1882767
                            ],
                            [
                                869.0,
                                115.21284999999999
                            ],
                            [
                                870.0,
                                115.23737799999999
                            ],
                            [
                                871.0,
                                115.2618607
                            ],
                            [
                                872.0,
                                115.2862983
                            ],
                            [
                                873.0,
                                115.3106909
                            ],
                            [
                                874.0,
                                115.3350387
                            ],
                            [
                                875.0,
                                115.3593417
                            ],
                            [
                                876.0,
                                115.3836
                            ],
                            [
                                877.0,
                                115.40781390000001
                            ],
                            [
                                878.0,
                                115.43198340000001
                            ],
                            [
                                879.0,
                                115.4561086
                            ],
                            [
                                880.0,
                                115.4801897
                            ],
                            [
                                881.0,
                                115.5042268
                            ],
                            [
                                882.0,
                                115.52821999999999
                            ],
                            [
                                883.0,
                                115.5521694
                            ],
                            [
                                884.0,
                                115.57607519999999
                            ],
                            [
                                885.0,
                                115.5999374
                            ],
                            [
                                886.0,
                                115.6237562
                            ],
                            [
                                887.0,
                                115.6475318
                            ],
                            [
                                888.0,
                                115.67126409999999
                            ],
                            [
                                889.0,
                                115.6949534
                            ],
                            [
                                890.0,
                                115.7185997
                            ],
                            [
                                891.0,
                                115.74220329999999
                            ],
                            [
                                892.0,
                                115.76576409999998
                            ],
                            [
                                893.0,
                                115.7892823
                            ],
                            [
                                894.0,
                                115.81275799999999
                            ],
                            [
                                895.0,
                                115.8361914
                            ],
                            [
                                896.0,
                                115.85958249999999
                            ],
                            [
                                897.0,
                                115.8829315
                            ],
                            [
                                898.0,
                                115.9062385
                            ],
                            [
                                899.0,
                                115.92950359999999
                            ],
                            [
                                900.0,
                                115.9527268
                            ],
                            [
                                901.0,
                                115.9759084
                            ],
                            [
                                902.0,
                                115.9990485
                            ],
                            [
                                903.0,
                                116.02214699999999
                            ],
                            [
                                904.0,
                                116.0452042
                            ],
                            [
                                905.0,
                                116.0682202
                            ],
                            [
                                906.0,
                                116.0911951
                            ],
                            [
                                907.0,
                                116.1141289
                            ],
                            [
                                908.0,
                                116.13702190000001
                            ],
                            [
                                909.0,
                                116.15987399999999
                            ],
                            [
                                910.0,
                                116.18268549999999
                            ],
                            [
                                911.0,
                                116.2054563
                            ],
                            [
                                912.0,
                                116.22818679999999
                            ],
                            [
                                913.0,
                                116.25087679999999
                            ],
                            [
                                914.0,
                                116.27352659999998
                            ],
                            [
                                915.0,
                                116.29613629999999
                            ],
                            [
                                916.0,
                                116.3187059
                            ],
                            [
                                917.0,
                                116.34123559999999
                            ],
                            [
                                918.0,
                                116.3637254
                            ],
                            [
                                919.0,
                                116.3861755
                            ],
                            [
                                920.0,
                                116.408586
                            ],
                            [
                                921.0,
                                116.43095699999999
                            ],
                            [
                                922.0,
                                116.4532886
                            ],
                            [
                                923.0,
                                116.4755809
                            ],
                            [
                                924.0,
                                116.497834
                            ]
                        ]
                    },
                    {
                        "name": "ALI_ILD-2.c_curve",
                        "data": [
                            [
                                0.0,
                                0.0
                            ],
                            [
                                1.0,
                                0.930762
                            ],
                            [
                                2.0,
                                1.8249099999999998
                            ],
                            [
                                3.0,
                                2.6956499999999997
                            ],
                            [
                                4.0,
                                3.5457899999999998
                            ],
                            [
                                5.0,
                                4.37718
                            ],
                            [
                                6.0,
                                5.19128
                            ],
                            [
                                7.0,
                                5.98931
                            ],
                            [
                                8.0,
                                6.7722999999999995
                            ],
                            [
                                9.0,
                                7.54115
                            ],
                            [
                                10.0,
                                8.29666
                            ],
                            [
                                11.0,
                                9.039539999999999
                            ],
                            [
                                12.0,
                                9.77042
                            ],
                            [
                                13.0,
                                10.489899999999999
                            ],
                            [
                                14.0,
                                11.1984
                            ],
                            [
                                15.0,
                                11.8965
                            ],
                            [
                                16.0,
                                12.5846
                            ],
                            [
                                17.0,
                                13.2631
                            ],
                            [
                                18.0,
                                13.9324
                            ],
                            [
                                19.0,
                                14.592799999999999
                            ],
                            [
                                20.0,
                                15.2446
                            ],
                            [
                                21.0,
                                15.8882
                            ],
                            [
                                22.0,
                                16.523699999999998
                            ],
                            [
                                23.0,
                                17.1515
                            ],
                            [
                                24.0,
                                17.7718
                            ],
                            [
                                25.0,
                                18.3848
                            ],
                            [
                                26.0,
                                18.9908
                            ],
                            [
                                27.0,
                                19.5899
                            ],
                            [
                                28.0,
                                20.182399999999998
                            ],
                            [
                                29.0,
                                20.7684
                            ],
                            [
                                30.0,
                                21.348
                            ],
                            [
                                31.0,
                                21.921599999999998
                            ]
                        ]
                    },
                    {
                        "name": "ALI_ILD-2.lc_extrap",
                        "data": [
                            [
                                0.0,
                                0.0
                            ],
                            [
                                1.0,
                                0.930869
                            ],
                            [
                                2.0,
                                1.8251134999999998
                            ],
                            [
                                3.0,
                                2.6959549999999997
                            ],
                            [
                                4.0,
                                3.5461834999999997
                            ],
                            [
                                5.0,
                                4.377624
                            ],
                            [
                                6.0,
                                5.1917645
                            ],
                            [
                                7.0,
                                5.989851499999999
                            ],
                            [
                                8.0,
                                6.7728965
                            ],
                            [
                                9.0,
                                7.5418075
                            ],
                            [
                                10.0,
                                8.297371499999999
                            ],
                            [
                                11.0,
                                9.0402975
                            ],
                            [
                                12.0,
                                9.771274
                            ],
                            [
                                13.0,
                                10.490836999999999
                            ],
                            [
                                14.0,
                                11.1994905
                            ],
                            [
                                15.0,
                                11.897708999999999
                            ],
                            [
                                16.0,
                                12.5858975
                            ],
                            [
                                17.0,
                                13.264458
                            ],
                            [
                                18.0,
                                13.933783
                            ],
                            [
                                19.0,
                                14.5942125
                            ],
                            [
                                20.0,
                                15.2460635
                            ],
                            [
                                21.0,
                                15.889634999999998
                            ],
                            [
                                22.0,
                                16.5251995
                            ],
                            [
                                23.0,
                                17.153019
                            ],
                            [
                                24.0,
                                17.7733345
                            ],
                            [
                                25.0,
                                18.3863755
                            ],
                            [
                                26.0,
                                18.992356
                            ],
                            [
                                27.0,
                                19.591504999999998
                            ],
                            [
                                28.0,
                                20.1840245
                            ],
                            [
                                29.0,
                                20.7700335
                            ],
                            [
                                30.0,
                                21.3497165
                            ],
                            [
                                31.0,
                                21.923253499999998
                            ],
                            [
                                32.0,
                                22.4908016
                            ],
                            [
                                33.0,
                                23.052553699999997
                            ],
                            [
                                34.0,
                                23.608693199999998
                            ],
                            [
                                35.0,
                                24.1592601
                            ],
                            [
                                36.0,
                                24.7043088
                            ],
                            [
                                37.0,
                                25.244044
                            ],
                            [
                                38.0,
                                25.7785838
                            ],
                            [
                                39.0,
                                26.308041499999998
                            ],
                            [
                                40.0,
                                26.8325256
                            ],
                            [
                                41.0,
                                27.352140499999997
                            ],
                            [
                                42.0,
                                27.8669866
                            ],
                            [
                                43.0,
                                28.3771602
                            ],
                            [
                                44.0,
                                28.882754199999997
                            ],
                            [
                                45.0,
                                29.3838581
                            ],
                            [
                                46.0,
                                29.8805583
                            ],
                            [
                                47.0,
                                30.372937899999997
                            ],
                            [
                                48.0,
                                30.861077299999998
                            ],
                            [
                                49.0,
                                31.345128799999998
                            ],
                            [
                                50.0,
                                31.8251338
                            ],
                            [
                                51.0,
                                32.3011304
                            ],
                            [
                                52.0,
                                32.7731888
                            ],
                            [
                                53.0,
                                33.2413417
                            ],
                            [
                                54.0,
                                33.7056831
                            ],
                            [
                                55.0,
                                34.1662773
                            ],
                            [
                                56.0,
                                34.6230931
                            ],
                            [
                                57.0,
                                35.0762794
                            ],
                            [
                                58.0,
                                35.5258938
                            ],
                            [
                                59.0,
                                35.9719926
                            ],
                            [
                                60.0,
                                36.4146301
                            ],
                            [
                                61.0,
                                36.8539345
                            ],
                            [
                                62.0,
                                37.289949899999996
                            ],
                            [
                                63.0,
                                37.722667799999996
                            ],
                            [
                                64.0,
                                38.152136899999995
                            ],
                            [
                                65.0,
                                38.5784047
                            ],
                            [
                                66.0,
                                39.0015181
                            ],
                            [
                                67.0,
                                39.4217132
                            ],
                            [
                                68.0,
                                39.838962099999996
                            ],
                            [
                                69.0,
                                40.253204399999994
                            ],
                            [
                                70.0,
                                40.6644822
                            ],
                            [
                                71.0,
                                41.072497299999995
                            ],
                            [
                                72.0,
                                41.4774744
                            ],
                            [
                                73.0,
                                41.879602899999995
                            ],
                            [
                                74.0,
                                42.2791177
                            ],
                            [
                                75.0,
                                42.675856499999995
                            ],
                            [
                                76.0,
                                43.0695102
                            ],
                            [
                                77.0,
                                43.4605276
                            ],
                            [
                                78.0,
                                43.84900629999999
                            ],
                            [
                                79.0,
                                44.2349949
                            ],
                            [
                                80.0,
                                44.6181882
                            ],
                            [
                                81.0,
                                44.9990286
                            ],
                            [
                                82.0,
                                45.3773566
                            ],
                            [
                                83.0,
                                45.7528655
                            ],
                            [
                                84.0,
                                46.1261011
                            ],
                            [
                                85.0,
                                46.4972511
                            ],
                            [
                                86.0,
                                46.8659972
                            ],
                            [
                                87.0,
                                47.2327435
                            ],
                            [
                                88.0,
                                47.5974126
                            ],
                            [
                                89.0,
                                47.9595984
                            ],
                            [
                                90.0,
                                48.3194764
                            ],
                            [
                                91.0,
                                48.6768401
                            ],
                            [
                                92.0,
                                49.031124299999995
                            ],
                            [
                                93.0,
                                49.3831613
                            ],
                            [
                                94.0,
                                49.7329847
                            ],
                            [
                                95.0,
                                50.08056989999999
                            ],
                            [
                                96.0,
                                50.4261134
                            ],
                            [
                                97.0,
                                50.7698202
                            ],
                            [
                                98.0,
                                51.1114546
                            ],
                            [
                                99.0,
                                51.4510094
                            ],
                            [
                                100.0,
                                51.7885071
                            ],
                            [
                                101.0,
                                52.1239698
                            ],
                            [
                                102.0,
                                52.4574193
                            ],
                            [
                                103.0,
                                52.7888768
                            ],
                            [
                                104.0,
                                53.118198
                            ],
                            [
                                105.0,
                                53.4451608
                            ],
                            [
                                106.0,
                                53.770177499999996
                            ],
                            [
                                107.0,
                                54.0934076
                            ],
                            [
                                108.0,
                                54.414640799999994
                            ],
                            [
                                109.0,
                                54.7337486
                            ],
                            [
                                110.0,
                                55.0511772
                            ],
                            [
                                111.0,
                                55.367078899999996
                            ],
                            [
                                112.0,
                                55.6812606
                            ],
                            [
                                113.0,
                                55.9937982
                            ],
                            [
                                114.0,
                                56.3045896
                            ],
                            [
                                115.0,
                                56.613616
                            ],
                            [
                                116.0,
                                56.920884
                            ],
                            [
                                117.0,
                                57.2260614
                            ],
                            [
                                118.0,
                                57.5295136
                            ],
                            [
                                119.0,
                                57.8312573
                            ],
                            [
                                120.0,
                                58.1319717
                            ],
                            [
                                121.0,
                                58.4313812
                            ],
                            [
                                122.0,
                                58.7291494
                            ],
                            [
                                123.0,
                                59.0252891
                            ],
                            [
                                124.0,
                                59.319525
                            ],
                            [
                                125.0,
                                59.6121666
                            ],
                            [
                                126.0,
                                59.902955799999994
                            ],
                            [
                                127.0,
                                60.1918824
                            ],
                            [
                                128.0,
                                60.4798896
                            ],
                            [
                                129.0,
                                60.766338399999995
                            ],
                            [
                                130.0,
                                61.050745799999994
                            ],
                            [
                                131.0,
                                61.334164200000004
                            ],
                            [
                                132.0,
                                61.616094499999996
                            ],
                            [
                                133.0,
                                61.8959255
                            ],
                            [
                                134.0,
                                62.1743035
                            ],
                            [
                                135.0,
                                62.451209799999994
                            ],
                            [
                                136.0,
                                62.7266927
                            ],
                            [
                                137.0,
                                63.0017832
                            ],
                            [
                                138.0,
                                63.275033799999996
                            ],
                            [
                                139.0,
                                63.5460521
                            ],
                            [
                                140.0,
                                63.8156581
                            ],
                            [
                                141.0,
                                64.08386349999999
                            ],
                            [
                                142.0,
                                64.3506804
                            ],
                            [
                                143.0,
                                64.61612029999999
                            ],
                            [
                                144.0,
                                64.8801946
                            ],
                            [
                                145.0,
                                65.1429148
                            ],
                            [
                                146.0,
                                65.40429209999999
                            ],
                            [
                                147.0,
                                65.66476279999999
                            ],
                            [
                                148.0,
                                65.924382
                            ],
                            [
                                149.0,
                                66.1827038
                            ],
                            [
                                150.0,
                                66.439739
                            ],
                            [
                                151.0,
                                66.6954978
                            ],
                            [
                                152.0,
                                66.9499908
                            ],
                            [
                                153.0,
                                67.203228
                            ],
                            [
                                154.0,
                                67.45521959999999
                            ],
                            [
                                155.0,
                                67.70597559999999
                            ],
                            [
                                156.0,
                                67.9555058
                            ],
                            [
                                157.0,
                                68.20382
                            ],
                            [
                                158.0,
                                68.4501699
                            ],
                            [
                                159.0,
                                68.69513079999999
                            ],
                            [
                                160.0,
                                68.9388948
                            ],
                            [
                                161.0,
                                69.1814712
                            ],
                            [
                                162.0,
                                69.4225355
                            ],
                            [
                                163.0,
                                69.662329
                            ],
                            [
                                164.0,
                                69.9009532
                            ],
                            [
                                165.0,
                                70.13841709999998
                            ],
                            [
                                166.0,
                                70.3747296
                            ],
                            [
                                167.0,
                                70.6098995
                            ],
                            [
                                168.0,
                                70.8439355
                            ],
                            [
                                169.0,
                                71.0768462
                            ],
                            [
                                170.0,
                                71.30864009999999
                            ],
                            [
                                171.0,
                                71.53932559999998
                            ],
                            [
                                172.0,
                                71.76887099999999
                            ],
                            [
                                173.0,
                                71.99781329999999
                            ],
                            [
                                174.0,
                                72.2256836
                            ],
                            [
                                175.0,
                                72.4528852
                            ],
                            [
                                176.0,
                                72.67931259999999
                            ],
                            [
                                177.0,
                                72.904701
                            ],
                            [
                                178.0,
                                73.1290581
                            ],
                            [
                                179.0,
                                73.3523915
                            ],
                            [
                                180.0,
                                73.5747088
                            ],
                            [
                                181.0,
                                73.79601749999999
                            ],
                            [
                                182.0,
                                74.0163249
                            ],
                            [
                                183.0,
                                74.23563829999999
                            ],
                            [
                                184.0,
                                74.45396509999999
                            ],
                            [
                                185.0,
                                74.6713122
                            ],
                            [
                                186.0,
                                74.8876869
                            ],
                            [
                                187.0,
                                75.103096
                            ],
                            [
                                188.0,
                                75.31754659999999
                            ],
                            [
                                189.0,
                                75.53104549999999
                            ],
                            [
                                190.0,
                                75.7435995
                            ],
                            [
                                191.0,
                                75.9552152
                            ],
                            [
                                192.0,
                                76.1658994
                            ],
                            [
                                193.0,
                                76.3756587
                            ],
                            [
                                194.0,
                                76.5844994
                            ],
                            [
                                195.0,
                                76.7924281
                            ],
                            [
                                196.0,
                                76.9994512
                            ],
                            [
                                197.0,
                                77.2050783
                            ],
                            [
                                198.0,
                                77.4094207
                            ],
                            [
                                199.0,
                                77.61286799999999
                            ],
                            [
                                200.0,
                                77.8154266
                            ],
                            [
                                201.0,
                                78.01710259999999
                            ],
                            [
                                202.0,
                                78.2179019
                            ],
                            [
                                203.0,
                                78.41783059999999
                            ],
                            [
                                204.0,
                                78.6168945
                            ],
                            [
                                205.0,
                                78.8150997
                            ],
                            [
                                206.0,
                                79.0124518
                            ],
                            [
                                207.0,
                                79.2089567
                            ],
                            [
                                208.0,
                                79.40462009999999
                            ],
                            [
                                209.0,
                                79.5994475
                            ],
                            [
                                210.0,
                                79.7934447
                            ],
                            [
                                211.0,
                                79.9866172
                            ],
                            [
                                212.0,
                                80.17897029999999
                            ],
                            [
                                213.0,
                                80.37100559999999
                            ],
                            [
                                214.0,
                                80.5623301
                            ],
                            [
                                215.0,
                                80.7528545
                            ],
                            [
                                216.0,
                                80.9425843
                            ],
                            [
                                217.0,
                                81.1315244
                            ],
                            [
                                218.0,
                                81.3196802
                            ],
                            [
                                219.0,
                                81.50705669999999
                            ],
                            [
                                220.0,
                                81.6936589
                            ],
                            [
                                221.0,
                                81.879492
                            ],
                            [
                                222.0,
                                82.0645608
                            ],
                            [
                                223.0,
                                82.2488703
                            ],
                            [
                                224.0,
                                82.43242529999999
                            ],
                            [
                                225.0,
                                82.6152307
                            ],
                            [
                                226.0,
                                82.7972914
                            ],
                            [
                                227.0,
                                82.9786119
                            ],
                            [
                                228.0,
                                83.15919709999999
                            ],
                            [
                                229.0,
                                83.33905159999999
                            ],
                            [
                                230.0,
                                83.51818
                            ],
                            [
                                231.0,
                                83.69658679999999
                            ],
                            [
                                232.0,
                                83.87427679999999
                            ],
                            [
                                233.0,
                                84.0512542
                            ],
                            [
                                234.0,
                                84.22752359999998
                            ],
                            [
                                235.0,
                                84.4030894
                            ],
                            [
                                236.0,
                                84.577956
                            ],
                            [
                                237.0,
                                84.7521277
                            ],
                            [
                                238.0,
                                84.9256089
                            ],
                            [
                                239.0,
                                85.0984037
                            ],
                            [
                                240.0,
                                85.2705164
                            ],
                            [
                                241.0,
                                85.4419513
                            ],
                            [
                                242.0,
                                85.6127124
                            ],
                            [
                                243.0,
                                85.7828038
                            ],
                            [
                                244.0,
                                85.9522298
                            ],
                            [
                                245.0,
                                86.1209942
                            ],
                            [
                                246.0,
                                86.2891012
                            ],
                            [
                                247.0,
                                86.45631959999999
                            ],
                            [
                                248.0,
                                86.6226552
                            ],
                            [
                                249.0,
                                86.7883412
                            ],
                            [
                                250.0,
                                86.95338159999999
                            ],
                            [
                                251.0,
                                87.11778009999999
                            ],
                            [
                                252.0,
                                87.2815407
                            ],
                            [
                                253.0,
                                87.4446672
                            ],
                            [
                                254.0,
                                87.6071633
                            ],
                            [
                                255.0,
                                87.7690329
                            ],
                            [
                                256.0,
                                87.93027959999999
                            ],
                            [
                                257.0,
                                88.0909071
                            ],
                            [
                                258.0,
                                88.25091909999999
                            ],
                            [
                                259.0,
                                88.4103193
                            ],
                            [
                                260.0,
                                88.56911109999999
                            ],
                            [
                                261.0,
                                88.72729829999999
                            ],
                            [
                                262.0,
                                88.8848843
                            ],
                            [
                                263.0,
                                89.0418727
                            ],
                            [
                                264.0,
                                89.19826690000001
                            ],
                            [
                                265.0,
                                89.3540704
                            ],
                            [
                                266.0,
                                89.5092867
                            ],
                            [
                                267.0,
                                89.6640962
                            ],
                            [
                                268.0,
                                89.818674
                            ],
                            [
                                269.0,
                                89.9726757
                            ],
                            [
                                270.0,
                                90.1261048
                            ],
                            [
                                271.0,
                                90.2789645
                            ],
                            [
                                272.0,
                                90.431258
                            ],
                            [
                                273.0,
                                90.5829887
                            ],
                            [
                                274.0,
                                90.73415959999998
                            ],
                            [
                                275.0,
                                90.8847739
                            ],
                            [
                                276.0,
                                91.0348349
                            ],
                            [
                                277.0,
                                91.18434549999999
                            ],
                            [
                                278.0,
                                91.3333091
                            ],
                            [
                                279.0,
                                91.4817285
                            ],
                            [
                                280.0,
                                91.6296069
                            ],
                            [
                                281.0,
                                91.7769472
                            ],
                            [
                                282.0,
                                91.92375259999999
                            ],
                            [
                                283.0,
                                92.070026
                            ],
                            [
                                284.0,
                                92.21577029999999
                            ],
                            [
                                285.0,
                                92.36098849999999
                            ],
                            [
                                286.0,
                                92.5056834
                            ],
                            [
                                287.0,
                                92.64985809999999
                            ],
                            [
                                288.0,
                                92.7935153
                            ],
                            [
                                289.0,
                                92.9366579
                            ],
                            [
                                290.0,
                                93.07928879999999
                            ],
                            [
                                291.0,
                                93.22141069999999
                            ],
                            [
                                292.0,
                                93.3630264
                            ],
                            [
                                293.0,
                                93.5041387
                            ],
                            [
                                294.0,
                                93.6447504
                            ],
                            [
                                295.0,
                                93.7848641
                            ],
                            [
                                296.0,
                                93.9244825
                            ],
                            [
                                297.0,
                                94.0636084
                            ],
                            [
                                298.0,
                                94.2022444
                            ],
                            [
                                299.0,
                                94.34039309999999
                            ],
                            [
                                300.0,
                                94.4780572
                            ],
                            [
                                301.0,
                                94.61497359999998
                            ],
                            [
                                302.0,
                                94.75118609999998
                            ],
                            [
                                303.0,
                                94.8869207
                            ],
                            [
                                304.0,
                                95.02218009999999
                            ],
                            [
                                305.0,
                                95.1569667
                            ],
                            [
                                306.0,
                                95.2912832
                            ],
                            [
                                307.0,
                                95.42513199999999
                            ],
                            [
                                308.0,
                                95.5585155
                            ],
                            [
                                309.0,
                                95.6914364
                            ],
                            [
                                310.0,
                                95.82389690000001
                            ],
                            [
                                311.0,
                                95.9558996
                            ],
                            [
                                312.0,
                                96.0874468
                            ],
                            [
                                313.0,
                                96.218541
                            ],
                            [
                                314.0,
                                96.34918459999999
                            ],
                            [
                                315.0,
                                96.47937979999999
                            ],
                            [
                                316.0,
                                96.60912909999999
                            ],
                            [
                                317.0,
                                96.7384348
                            ],
                            [
                                318.0,
                                96.86729909999998
                            ],
                            [
                                319.0,
                                96.9957245
                            ],
                            [
                                320.0,
                                97.12371309999999
                            ],
                            [
                                321.0,
                                97.2512673
                            ],
                            [
                                322.0,
                                97.3783892
                            ],
                            [
                                323.0,
                                97.50508109999998
                            ],
                            [
                                324.0,
                                97.63134529999999
                            ],
                            [
                                325.0,
                                97.7571839
                            ],
                            [
                                326.0,
                                97.8825991
                            ],
                            [
                                327.0,
                                98.0075931
                            ],
                            [
                                328.0,
                                98.132168
                            ],
                            [
                                329.0,
                                98.256326
                            ],
                            [
                                330.0,
                                98.3800692
                            ],
                            [
                                331.0,
                                98.5033998
                            ],
                            [
                                332.0,
                                98.6263197
                            ],
                            [
                                333.0,
                                98.74883109999999
                            ],
                            [
                                334.0,
                                98.8709361
                            ],
                            [
                                335.0,
                                98.9926367
                            ],
                            [
                                336.0,
                                99.1139349
                            ],
                            [
                                337.0,
                                99.23483279999999
                            ],
                            [
                                338.0,
                                99.3553324
                            ],
                            [
                                339.0,
                                99.47543559999998
                            ],
                            [
                                340.0,
                                99.59514449999999
                            ],
                            [
                                341.0,
                                99.7144611
                            ],
                            [
                                342.0,
                                99.8333872
                            ],
                            [
                                343.0,
                                99.95192479999999
                            ],
                            [
                                344.0,
                                100.0700759
                            ],
                            [
                                345.0,
                                100.18784240000001
                            ],
                            [
                                346.0,
                                100.30522619999999
                            ],
                            [
                                347.0,
                                100.4222291
                            ],
                            [
                                348.0,
                                100.53885309999998
                            ],
                            [
                                349.0,
                                100.65509999999999
                            ],
                            [
                                350.0,
                                100.7709716
                            ],
                            [
                                351.0,
                                100.8864699
                            ],
                            [
                                352.0,
                                101.00159659999998
                            ],
                            [
                                353.0,
                                101.1163535
                            ],
                            [
                                354.0,
                                101.23074249999999
                            ],
                            [
                                355.0,
                                101.34485509999999
                            ],
                            [
                                356.0,
                                101.4588399
                            ],
                            [
                                357.0,
                                101.5724628
                            ],
                            [
                                358.0,
                                101.68572579999999
                            ],
                            [
                                359.0,
                                101.79863040000001
                            ],
                            [
                                360.0,
                                101.91117849999999
                            ],
                            [
                                361.0,
                                102.02337179999999
                            ],
                            [
                                362.0,
                                102.1352119
                            ],
                            [
                                363.0,
                                102.24670049999999
                            ],
                            [
                                364.0,
                                102.3578394
                            ],
                            [
                                365.0,
                                102.46863019999999
                            ],
                            [
                                366.0,
                                102.5790744
                            ],
                            [
                                367.0,
                                102.6891739
                            ],
                            [
                                368.0,
                                102.7989303
                            ],
                            [
                                369.0,
                                102.908345
                            ],
                            [
                                370.0,
                                103.01741990000001
                            ],
                            [
                                371.0,
                                103.1261564
                            ],
                            [
                                372.0,
                                103.2345562
                            ],
                            [
                                373.0,
                                103.34262079999999
                            ],
                            [
                                374.0,
                                103.4503519
                            ],
                            [
                                375.0,
                                103.5577509
                            ],
                            [
                                376.0,
                                103.6648195
                            ],
                            [
                                377.0,
                                103.7715592
                            ],
                            [
                                378.0,
                                103.8779715
                            ],
                            [
                                379.0,
                                103.98405799999999
                            ],
                            [
                                380.0,
                                104.08982009999998
                            ],
                            [
                                381.0,
                                104.1952594
                            ],
                            [
                                382.0,
                                104.3005283
                            ],
                            [
                                383.0,
                                104.40562329999999
                            ],
                            [
                                384.0,
                                104.51040019999999
                            ],
                            [
                                385.0,
                                104.61486049999999
                            ],
                            [
                                386.0,
                                104.7190057
                            ],
                            [
                                387.0,
                                104.8228372
                            ],
                            [
                                388.0,
                                104.9263564
                            ],
                            [
                                389.0,
                                105.0295647
                            ],
                            [
                                390.0,
                                105.1324636
                            ],
                            [
                                391.0,
                                105.23505449999999
                            ],
                            [
                                392.0,
                                105.3373387
                            ],
                            [
                                393.0,
                                105.4393177
                            ],
                            [
                                394.0,
                                105.5409929
                            ],
                            [
                                395.0,
                                105.64236559999999
                            ],
                            [
                                396.0,
                                105.7434372
                            ],
                            [
                                397.0,
                                105.84420899999999
                            ],
                            [
                                398.0,
                                105.9446825
                            ],
                            [
                                399.0,
                                106.04485879999999
                            ],
                            [
                                400.0,
                                106.1447395
                            ],
                            [
                                401.0,
                                106.2443257
                            ],
                            [
                                402.0,
                                106.3436189
                            ],
                            [
                                403.0,
                                106.44262029999999
                            ],
                            [
                                404.0,
                                106.5413312
                            ],
                            [
                                405.0,
                                106.6397529
                            ],
                            [
                                406.0,
                                106.7378867
                            ],
                            [
                                407.0,
                                106.83573390000001
                            ],
                            [
                                408.0,
                                106.9332958
                            ],
                            [
                                409.0,
                                107.03057349999999
                            ],
                            [
                                410.0,
                                107.1275684
                            ],
                            [
                                411.0,
                                107.22428179999999
                            ],
                            [
                                412.0,
                                107.32071479999999
                            ],
                            [
                                413.0,
                                107.41686859999999
                            ],
                            [
                                414.0,
                                107.51274459999999
                            ],
                            [
                                415.0,
                                107.6083439
                            ],
                            [
                                416.0,
                                107.70366779999999
                            ],
                            [
                                417.0,
                                107.7987174
                            ],
                            [
                                418.0,
                                107.8934939
                            ],
                            [
                                419.0,
                                107.98799849999999
                            ],
                            [
                                420.0,
                                108.08223249999999
                            ],
                            [
                                421.0,
                                108.17619690000001
                            ],
                            [
                                422.0,
                                108.269893
                            ],
                            [
                                423.0,
                                108.3633219
                            ],
                            [
                                424.0,
                                108.4564848
                            ],
                            [
                                425.0,
                                108.54938279999999
                            ],
                            [
                                426.0,
                                108.642017
                            ],
                            [
                                427.0,
                                108.73438859999999
                            ],
                            [
                                428.0,
                                108.8264988
                            ],
                            [
                                429.0,
                                108.91834859999999
                            ],
                            [
                                430.0,
                                109.00993909999998
                            ],
                            [
                                431.0,
                                109.1012715
                            ],
                            [
                                432.0,
                                109.1923469
                            ],
                            [
                                433.0,
                                109.28316629999999
                            ],
                            [
                                434.0,
                                109.3737309
                            ],
                            [
                                435.0,
                                109.4640417
                            ],
                            [
                                436.0,
                                109.55409979999999
                            ],
                            [
                                437.0,
                                109.6439063
                            ],
                            [
                                438.0,
                                109.73346229999999
                            ],
                            [
                                439.0,
                                109.8227687
                            ],
                            [
                                440.0,
                                109.91182669999999
                            ],
                            [
                                441.0,
                                110.0006373
                            ],
                            [
                                442.0,
                                110.0892016
                            ],
                            [
                                443.0,
                                110.1775205
                            ],
                            [
                                444.0,
                                110.26559509999998
                            ],
                            [
                                445.0,
                                110.3534265
                            ],
                            [
                                446.0,
                                110.44101549999999
                            ],
                            [
                                447.0,
                                110.5283634
                            ],
                            [
                                448.0,
                                110.615471
                            ],
                            [
                                449.0,
                                110.7023394
                            ],
                            [
                                450.0,
                                110.7889695
                            ],
                            [
                                451.0,
                                110.8753624
                            ],
                            [
                                452.0,
                                110.961519
                            ],
                            [
                                453.0,
                                111.04744029999999
                            ],
                            [
                                454.0,
                                111.1331273
                            ],
                            [
                                455.0,
                                111.2185809
                            ],
                            [
                                456.0,
                                111.30380219999999
                            ],
                            [
                                457.0,
                                111.388792
                            ],
                            [
                                458.0,
                                111.4735513
                            ],
                            [
                                459.0,
                                111.5580811
                            ],
                            [
                                460.0,
                                111.6423822
                            ],
                            [
                                461.0,
                                111.7264557
                            ],
                            [
                                462.0,
                                111.81030249999999
                            ],
                            [
                                463.0,
                                111.8938344
                            ],
                            [
                                464.0,
                                111.97707369999999
                            ],
                            [
                                465.0,
                                112.0600889
                            ],
                            [
                                466.0,
                                112.14288119999999
                            ],
                            [
                                467.0,
                                112.22545129999999
                            ],
                            [
                                468.0,
                                112.3078002
                            ],
                            [
                                469.0,
                                112.38992879999999
                            ],
                            [
                                470.0,
                                112.4718379
                            ],
                            [
                                471.0,
                                112.5535285
                            ],
                            [
                                472.0,
                                112.63500140000001
                            ],
                            [
                                473.0,
                                112.71625759999999
                            ],
                            [
                                474.0,
                                112.7972978
                            ],
                            [
                                475.0,
                                112.8781229
                            ],
                            [
                                476.0,
                                112.95854309999999
                            ],
                            [
                                477.0,
                                113.0387265
                            ],
                            [
                                478.0,
                                113.1186974
                            ],
                            [
                                479.0,
                                113.19845659999999
                            ],
                            [
                                480.0,
                                113.278005
                            ],
                            [
                                481.0,
                                113.3573435
                            ],
                            [
                                482.0,
                                113.43647279999999
                            ],
                            [
                                483.0,
                                113.5153938
                            ],
                            [
                                484.0,
                                113.59410729999999
                            ],
                            [
                                485.0,
                                113.6726142
                            ],
                            [
                                486.0,
                                113.75091529999999
                            ],
                            [
                                487.0,
                                113.82901129999999
                            ],
                            [
                                488.0,
                                113.9069032
                            ],
                            [
                                489.0,
                                113.98459159999999
                            ],
                            [
                                490.0,
                                114.0620775
                            ],
                            [
                                491.0,
                                114.13936149999999
                            ],
                            [
                                492.0,
                                114.2164445
                            ],
                            [
                                493.0,
                                114.2933274
                            ],
                            [
                                494.0,
                                114.3700107
                            ],
                            [
                                495.0,
                                114.4464955
                            ],
                            [
                                496.0,
                                114.52278229999999
                            ],
                            [
                                497.0,
                                114.5988721
                            ],
                            [
                                498.0,
                                114.67476549999999
                            ],
                            [
                                499.0,
                                114.7504634
                            ],
                            [
                                500.0,
                                114.8259664
                            ],
                            [
                                501.0,
                                114.9012754
                            ],
                            [
                                502.0,
                                114.97639109999999
                            ],
                            [
                                503.0,
                                115.0513142
                            ],
                            [
                                504.0,
                                115.12604559999998
                            ],
                            [
                                505.0,
                                115.20058579999998
                            ],
                            [
                                506.0,
                                115.2749358
                            ],
                            [
                                507.0,
                                115.34909609999998
                            ],
                            [
                                508.0,
                                115.42306759999998
                            ],
                            [
                                509.0,
                                115.49685099999999
                            ],
                            [
                                510.0,
                                115.57044690000001
                            ],
                            [
                                511.0,
                                115.6438561
                            ],
                            [
                                512.0,
                                115.7170793
                            ],
                            [
                                513.0,
                                115.79011729999999
                            ],
                            [
                                514.0,
                                115.86297069999999
                            ],
                            [
                                515.0,
                                115.9356402
                            ],
                            [
                                516.0,
                                116.00812659999998
                            ],
                            [
                                517.0,
                                116.08043049999999
                            ],
                            [
                                518.0,
                                116.15255259999999
                            ],
                            [
                                519.0,
                                116.22449359999999
                            ],
                            [
                                520.0,
                                116.29625429999999
                            ],
                            [
                                521.0,
                                116.3678352
                            ],
                            [
                                522.0,
                                116.43923709999999
                            ],
                            [
                                523.0,
                                116.51046059999999
                            ],
                            [
                                524.0,
                                116.5815064
                            ],
                            [
                                525.0,
                                116.6523752
                            ],
                            [
                                526.0,
                                116.7230677
                            ],
                            [
                                527.0,
                                116.7935844
                            ],
                            [
                                528.0,
                                116.86392609999999
                            ],
                            [
                                529.0,
                                116.9340934
                            ],
                            [
                                530.0,
                                117.004087
                            ],
                            [
                                531.0,
                                117.07390759999998
                            ],
                            [
                                532.0,
                                117.14355559999998
                            ],
                            [
                                533.0,
                                117.2130319
                            ],
                            [
                                534.0,
                                117.282337
                            ],
                            [
                                535.0,
                                117.35147159999998
                            ],
                            [
                                536.0,
                                117.4204364
                            ],
                            [
                                537.0,
                                117.48923179999998
                            ],
                            [
                                538.0,
                                117.55785859999999
                            ],
                            [
                                539.0,
                                117.6263175
                            ],
                            [
                                540.0,
                                117.6946089
                            ],
                            [
                                541.0,
                                117.76273359999999
                            ],
                            [
                                542.0,
                                117.8306921
                            ],
                            [
                                543.0,
                                117.898485
                            ],
                            [
                                544.0,
                                117.96611299999999
                            ],
                            [
                                545.0,
                                118.0335767
                            ],
                            [
                                546.0,
                                118.10087659999999
                            ],
                            [
                                547.0,
                                118.1680135
                            ],
                            [
                                548.0,
                                118.23498769999999
                            ],
                            [
                                549.0,
                                118.3018001
                            ],
                            [
                                550.0,
                                118.368451
                            ],
                            [
                                551.0,
                                118.4349412
                            ],
                            [
                                552.0,
                                118.50127129999998
                            ],
                            [
                                553.0,
                                118.5674417
                            ],
                            [
                                554.0,
                                118.63345309999998
                            ],
                            [
                                555.0,
                                118.69930599999999
                            ],
                            [
                                556.0,
                                118.76500109999999
                            ],
                            [
                                557.0,
                                118.83053890000001
                            ],
                            [
                                558.0,
                                118.8959199
                            ],
                            [
                                559.0,
                                118.96114479999999
                            ],
                            [
                                560.0,
                                119.02621409999999
                            ],
                            [
                                561.0,
                                119.0911283
                            ],
                            [
                                562.0,
                                119.15588799999999
                            ],
                            [
                                563.0,
                                119.22049379999999
                            ],
                            [
                                564.0,
                                119.2849462
                            ],
                            [
                                565.0,
                                119.3492457
                            ],
                            [
                                566.0,
                                119.413393
                            ],
                            [
                                567.0,
                                119.47738849999999
                            ],
                            [
                                568.0,
                                119.54123279999999
                            ],
                            [
                                569.0,
                                119.6049264
                            ],
                            [
                                570.0,
                                119.6684699
                            ],
                            [
                                571.0,
                                119.73186379999999
                            ],
                            [
                                572.0,
                                119.7951087
                            ],
                            [
                                573.0,
                                119.8582049
                            ],
                            [
                                574.0,
                                119.92115319999999
                            ],
                            [
                                575.0,
                                119.983954
                            ],
                            [
                                576.0,
                                120.04660779999999
                            ],
                            [
                                577.0,
                                120.10911509999998
                            ],
                            [
                                578.0,
                                120.1714765
                            ],
                            [
                                579.0,
                                120.23369249999999
                            ],
                            [
                                580.0,
                                120.29576349999999
                            ],
                            [
                                581.0,
                                120.3576902
                            ],
                            [
                                582.0,
                                120.4194729
                            ],
                            [
                                583.0,
                                120.48111229999999
                            ],
                            [
                                584.0,
                                120.5426087
                            ],
                            [
                                585.0,
                                120.60396279999999
                            ],
                            [
                                586.0,
                                120.66517499999999
                            ],
                            [
                                587.0,
                                120.72624569999999
                            ],
                            [
                                588.0,
                                120.78717549999999
                            ],
                            [
                                589.0,
                                120.8479649
                            ],
                            [
                                590.0,
                                120.9086144
                            ],
                            [
                                591.0,
                                120.9691244
                            ],
                            [
                                592.0,
                                121.0294955
                            ],
                            [
                                593.0,
                                121.089728
                            ],
                            [
                                594.0,
                                121.1498226
                            ],
                            [
                                595.0,
                                121.20977959999999
                            ],
                            [
                                596.0,
                                121.26961479999999
                            ],
                            [
                                597.0,
                                121.3294109
                            ],
                            [
                                598.0,
                                121.38907069999999
                            ],
                            [
                                599.0,
                                121.4485948
                            ],
                            [
                                600.0,
                                121.50798359999999
                            ],
                            [
                                601.0,
                                121.56723759999998
                            ],
                            [
                                602.0,
                                121.6263572
                            ],
                            [
                                603.0,
                                121.6853429
                            ],
                            [
                                604.0,
                                121.7441952
                            ],
                            [
                                605.0,
                                121.8029145
                            ],
                            [
                                606.0,
                                121.86150119999999
                            ],
                            [
                                607.0,
                                121.9199558
                            ],
                            [
                                608.0,
                                121.9782788
                            ],
                            [
                                609.0,
                                122.03647059999999
                            ],
                            [
                                610.0,
                                122.0945317
                            ],
                            [
                                611.0,
                                122.1524624
                            ],
                            [
                                612.0,
                                122.2102633
                            ],
                            [
                                613.0,
                                122.26796569999999
                            ],
                            [
                                614.0,
                                122.32554509999999
                            ],
                            [
                                615.0,
                                122.38299609999999
                            ],
                            [
                                616.0,
                                122.44031879999999
                            ],
                            [
                                617.0,
                                122.4975139
                            ],
                            [
                                618.0,
                                122.5545817
                            ],
                            [
                                619.0,
                                122.6115227
                            ],
                            [
                                620.0,
                                122.66833729999999
                            ],
                            [
                                621.0,
                                122.7250258
                            ],
                            [
                                622.0,
                                122.7815888
                            ],
                            [
                                623.0,
                                122.83802659999999
                            ],
                            [
                                624.0,
                                122.8943397
                            ],
                            [
                                625.0,
                                122.95052849999999
                            ],
                            [
                                626.0,
                                123.0065934
                            ],
                            [
                                627.0,
                                123.0625348
                            ],
                            [
                                628.0,
                                123.118353
                            ],
                            [
                                629.0,
                                123.17404859999999
                            ],
                            [
                                630.0,
                                123.22962199999999
                            ],
                            [
                                631.0,
                                123.2850734
                            ],
                            [
                                632.0,
                                123.340431
                            ],
                            [
                                633.0,
                                123.3957244
                            ],
                            [
                                634.0,
                                123.450897
                            ],
                            [
                                635.0,
                                123.5059493
                            ],
                            [
                                636.0,
                                123.56088159999999
                            ],
                            [
                                637.0,
                                123.6156944
                            ],
                            [
                                638.0,
                                123.6703879
                            ],
                            [
                                639.0,
                                123.72496269999999
                            ],
                            [
                                640.0,
                                123.77941909999998
                            ],
                            [
                                641.0,
                                123.83375749999999
                            ],
                            [
                                642.0,
                                123.88797819999999
                            ],
                            [
                                643.0,
                                123.9420817
                            ],
                            [
                                644.0,
                                123.99606829999999
                            ],
                            [
                                645.0,
                                124.0499384
                            ],
                            [
                                646.0,
                                124.1036925
                            ],
                            [
                                647.0,
                                124.1573308
                            ],
                            [
                                648.0,
                                124.2108537
                            ],
                            [
                                649.0,
                                124.26426169999999
                            ],
                            [
                                650.0,
                                124.317555
                            ],
                            [
                                651.0,
                                124.37073409999999
                            ],
                            [
                                652.0,
                                124.42379940000001
                            ],
                            [
                                653.0,
                                124.47675109999999
                            ],
                            [
                                654.0,
                                124.5295897
                            ],
                            [
                                655.0,
                                124.58231549999999
                            ],
                            [
                                656.0,
                                124.6349289
                            ],
                            [
                                657.0,
                                124.68743029999999
                            ],
                            [
                                658.0,
                                124.7398199
                            ],
                            [
                                659.0,
                                124.79209829999999
                            ],
                            [
                                660.0,
                                124.84426559999999
                            ],
                            [
                                661.0,
                                124.8963223
                            ],
                            [
                                662.0,
                                124.9482688
                            ],
                            [
                                663.0,
                                125.00010529999999
                            ],
                            [
                                664.0,
                                125.05183229999999
                            ],
                            [
                                665.0,
                                125.10345
                            ],
                            [
                                666.0,
                                125.15495879999999
                            ],
                            [
                                667.0,
                                125.2063592
                            ],
                            [
                                668.0,
                                125.25765129999999
                            ],
                            [
                                669.0,
                                125.3088356
                            ],
                            [
                                670.0,
                                125.3599124
                            ],
                            [
                                671.0,
                                125.410882
                            ],
                            [
                                672.0,
                                125.4617449
                            ],
                            [
                                673.0,
                                125.5125012
                            ],
                            [
                                674.0,
                                125.56315129999999
                            ],
                            [
                                675.0,
                                125.6136957
                            ],
                            [
                                676.0,
                                125.66413459999998
                            ],
                            [
                                677.0,
                                125.7144683
                            ],
                            [
                                678.0,
                                125.7646972
                            ],
                            [
                                679.0,
                                125.81482159999999
                            ],
                            [
                                680.0,
                                125.8648418
                            ],
                            [
                                681.0,
                                125.9147582
                            ],
                            [
                                682.0,
                                125.96457099999999
                            ],
                            [
                                683.0,
                                126.0142807
                            ],
                            [
                                684.0,
                                126.06388749999999
                            ],
                            [
                                685.0,
                                126.1133917
                            ],
                            [
                                686.0,
                                126.1627937
                            ],
                            [
                                687.0,
                                126.21209379999999
                            ],
                            [
                                688.0,
                                126.2612923
                            ],
                            [
                                689.0,
                                126.3103894
                            ],
                            [
                                690.0,
                                126.3593857
                            ],
                            [
                                691.0,
                                126.40828119999999
                            ],
                            [
                                692.0,
                                126.4570764
                            ],
                            [
                                693.0,
                                126.50577159999999
                            ],
                            [
                                694.0,
                                126.554367
                            ],
                            [
                                695.0,
                                126.6028631
                            ],
                            [
                                696.0,
                                126.65126
                            ],
                            [
                                697.0,
                                126.699558
                            ],
                            [
                                698.0,
                                126.74775759999999
                            ],
                            [
                                699.0,
                                126.795859
                            ],
                            [
                                700.0,
                                126.8438624
                            ],
                            [
                                701.0,
                                126.8917683
                            ],
                            [
                                702.0,
                                126.9395768
                            ],
                            [
                                703.0,
                                126.9872884
                            ],
                            [
                                704.0,
                                127.0349032
                            ],
                            [
                                705.0,
                                127.08242159999999
                            ],
                            [
                                706.0,
                                127.12984379999999
                            ],
                            [
                                707.0,
                                127.17717029999999
                            ],
                            [
                                708.0,
                                127.2244012
                            ],
                            [
                                709.0,
                                127.27153679999999
                            ],
                            [
                                710.0,
                                127.31857749999999
                            ],
                            [
                                711.0,
                                127.3655235
                            ],
                            [
                                712.0,
                                127.41237509999999
                            ],
                            [
                                713.0,
                                127.45913259999999
                            ],
                            [
                                714.0,
                                127.50579629999999
                            ],
                            [
                                715.0,
                                127.5523664
                            ],
                            [
                                716.0,
                                127.59884329999998
                            ],
                            [
                                717.0,
                                127.6452272
                            ],
                            [
                                718.0,
                                127.6915184
                            ],
                            [
                                719.0,
                                127.73771719999999
                            ],
                            [
                                720.0,
                                127.7838239
                            ],
                            [
                                721.0,
                                127.8298387
                            ],
                            [
                                722.0,
                                127.8757619
                            ],
                            [
                                723.0,
                                127.9215938
                            ],
                            [
                                724.0,
                                127.9673347
                            ],
                            [
                                725.0,
                                128.0129848
                            ],
                            [
                                726.0,
                                128.0585444
                            ],
                            [
                                727.0,
                                128.1040137
                            ],
                            [
                                728.0,
                                128.1493931
                            ],
                            [
                                729.0,
                                128.1946829
                            ],
                            [
                                730.0,
                                128.2398832
                            ],
                            [
                                731.0,
                                128.2849943
                            ],
                            [
                                732.0,
                                128.3300165
                            ],
                            [
                                733.0,
                                128.37495009999998
                            ],
                            [
                                734.0,
                                128.4197954
                            ],
                            [
                                735.0,
                                128.4645525
                            ],
                            [
                                736.0,
                                128.50922179999998
                            ],
                            [
                                737.0,
                                128.5538035
                            ],
                            [
                                738.0,
                                128.59829779999998
                            ],
                            [
                                739.0,
                                128.6427051
                            ],
                            [
                                740.0,
                                128.6870256
                            ],
                            [
                                741.0,
                                128.7312595
                            ],
                            [
                                742.0,
                                128.7754071
                            ],
                            [
                                743.0,
                                128.8194687
                            ],
                            [
                                744.0,
                                128.8634444
                            ],
                            [
                                745.0,
                                128.90733459999998
                            ],
                            [
                                746.0,
                                128.95113949999998
                            ],
                            [
                                747.0,
                                128.9948593
                            ],
                            [
                                748.0,
                                129.0384944
                            ],
                            [
                                749.0,
                                129.0820449
                            ],
                            [
                                750.0,
                                129.125511
                            ],
                            [
                                751.0,
                                129.16889319999999
                            ],
                            [
                                752.0,
                                129.2121914
                            ],
                            [
                                753.0,
                                129.2554062
                            ],
                            [
                                754.0,
                                129.29853749999998
                            ],
                            [
                                755.0,
                                129.3415858
                            ],
                            [
                                756.0,
                                129.3845513
                            ],
                            [
                                757.0,
                                129.4274341
                            ],
                            [
                                758.0,
                                129.4702345
                            ],
                            [
                                759.0,
                                129.5129528
                            ],
                            [
                                760.0,
                                129.55558929999998
                            ],
                            [
                                761.0,
                                129.598144
                            ],
                            [
                                762.0,
                                129.6406173
                            ],
                            [
                                763.0,
                                129.6830095
                            ],
                            [
                                764.0,
                                129.72532059999998
                            ],
                            [
                                765.0,
                                129.7675511
                            ],
                            [
                                766.0,
                                129.809701
                            ],
                            [
                                767.0,
                                129.8517707
                            ],
                            [
                                768.0,
                                129.8937604
                            ],
                            [
                                769.0,
                                129.9356702
                            ],
                            [
                                770.0,
                                129.9775005
                            ],
                            [
                                771.0,
                                130.0192514
                            ],
                            [
                                772.0,
                                130.0609231
                            ],
                            [
                                773.0,
                                130.10251599999998
                            ],
                            [
                                774.0,
                                130.1440302
                            ],
                            [
                                775.0,
                                130.185466
                            ],
                            [
                                776.0,
                                130.2268235
                            ],
                            [
                                777.0,
                                130.268103
                            ],
                            [
                                778.0,
                                130.30930479999998
                            ],
                            [
                                779.0,
                                130.3504289
                            ],
                            [
                                780.0,
                                130.3914758
                            ],
                            [
                                781.0,
                                130.4324455
                            ],
                            [
                                782.0,
                                130.4733382
                            ],
                            [
                                783.0,
                                130.5141543
                            ],
                            [
                                784.0,
                                130.554894
                            ],
                            [
                                785.0,
                                130.5955573
                            ],
                            [
                                786.0,
                                130.6361446
                            ],
                            [
                                787.0,
                                130.67665609999997
                            ],
                            [
                                788.0,
                                130.7170919
                            ],
                            [
                                789.0,
                                130.7574524
                            ],
                            [
                                790.0,
                                130.79773759999998
                            ],
                            [
                                791.0,
                                130.8379479
                            ],
                            [
                                792.0,
                                130.8780834
                            ],
                            [
                                793.0,
                                130.9181443
                            ],
                            [
                                794.0,
                                130.9581309
                            ],
                            [
                                795.0,
                                130.99804329999998
                            ],
                            [
                                796.0,
                                131.03788169999999
                            ],
                            [
                                797.0,
                                131.0776465
                            ],
                            [
                                798.0,
                                131.1173377
                            ],
                            [
                                799.0,
                                131.15695549999998
                            ],
                            [
                                800.0,
                                131.1965003
                            ],
                            [
                                801.0,
                                131.2359721
                            ],
                            [
                                802.0,
                                131.2753712
                            ],
                            [
                                803.0,
                                131.3146977
                            ],
                            [
                                804.0,
                                131.353952
                            ],
                            [
                                805.0,
                                131.3931341
                            ],
                            [
                                806.0,
                                131.43224429999998
                            ],
                            [
                                807.0,
                                131.47128279999998
                            ],
                            [
                                808.0,
                                131.5102498
                            ],
                            [
                                809.0,
                                131.5491454
                            ],
                            [
                                810.0,
                                131.5879699
                            ],
                            [
                                811.0,
                                131.6267235
                            ],
                            [
                                812.0,
                                131.6654063
                            ],
                            [
                                813.0,
                                131.70401859999998
                            ],
                            [
                                814.0,
                                131.7425605
                            ],
                            [
                                815.0,
                                131.7810323
                            ],
                            [
                                816.0,
                                131.8194341
                            ],
                            [
                                817.0,
                                131.8577661
                            ],
                            [
                                818.0,
                                131.8960286
                            ],
                            [
                                819.0,
                                131.9342216
                            ],
                            [
                                820.0,
                                131.9723454
                            ],
                            [
                                821.0,
                                132.0104002
                            ],
                            [
                                822.0,
                                132.0483862
                            ],
                            [
                                823.0,
                                132.08630349999999
                            ],
                            [
                                824.0,
                                132.1241524
                            ],
                            [
                                825.0,
                                132.161933
                            ],
                            [
                                826.0,
                                132.1996455
                            ],
                            [
                                827.0,
                                132.2372901
                            ],
                            [
                                828.0,
                                132.274867
                            ],
                            [
                                829.0,
                                132.31237629999998
                            ],
                            [
                                830.0,
                                132.34981829999998
                            ],
                            [
                                831.0,
                                132.38719319999998
                            ],
                            [
                                832.0,
                                132.424501
                            ],
                            [
                                833.0,
                                132.461742
                            ],
                            [
                                834.0,
                                132.4989164
                            ],
                            [
                                835.0,
                                132.53602429999998
                            ],
                            [
                                836.0,
                                132.57306599999998
                            ],
                            [
                                837.0,
                                132.6100415
                            ],
                            [
                                838.0,
                                132.6469512
                            ],
                            [
                                839.0,
                                132.6837951
                            ],
                            [
                                840.0,
                                132.7205734
                            ],
                            [
                                841.0,
                                132.7572864
                            ],
                            [
                                842.0,
                                132.7939341
                            ],
                            [
                                843.0,
                                132.8305168
                            ],
                            [
                                844.0,
                                132.86703459999998
                            ],
                            [
                                845.0,
                                132.9034877
                            ],
                            [
                                846.0,
                                132.93987629999998
                            ],
                            [
                                847.0,
                                132.9762005
                            ],
                            [
                                848.0,
                                133.0124606
                            ],
                            [
                                849.0,
                                133.0486566
                            ],
                            [
                                850.0,
                                133.08478879999998
                            ],
                            [
                                851.0,
                                133.1208574
                            ],
                            [
                                852.0,
                                133.1568624
                            ],
                            [
                                853.0,
                                133.1928041
                            ],
                            [
                                854.0,
                                133.22868259999998
                            ],
                            [
                                855.0,
                                133.2644981
                            ],
                            [
                                856.0,
                                133.3002508
                            ],
                            [
                                857.0,
                                133.3359408
                            ],
                            [
                                858.0,
                                133.3715684
                            ],
                            [
                                859.0,
                                133.4071335
                            ],
                            [
                                860.0,
                                133.4426365
                            ],
                            [
                                861.0,
                                133.47807749999998
                            ],
                            [
                                862.0,
                                133.51345659999998
                            ],
                            [
                                863.0,
                                133.54877409999997
                            ],
                            [
                                864.0,
                                133.58402999999998
                            ],
                            [
                                865.0,
                                133.6192246
                            ],
                            [
                                866.0,
                                133.6543579
                            ],
                            [
                                867.0,
                                133.6894302
                            ],
                            [
                                868.0,
                                133.72444159999998
                            ],
                            [
                                869.0,
                                133.7593923
                            ],
                            [
                                870.0,
                                133.7942824
                            ],
                            [
                                871.0,
                                133.82911209999997
                            ],
                            [
                                872.0,
                                133.86388159999998
                            ],
                            [
                                873.0,
                                133.8985909
                            ],
                            [
                                874.0,
                                133.9332403
                            ],
                            [
                                875.0,
                                133.96783
                            ],
                            [
                                876.0,
                                134.00235999999998
                            ],
                            [
                                877.0,
                                134.0368305
                            ],
                            [
                                878.0,
                                134.0712417
                            ],
                            [
                                879.0,
                                134.1055937
                            ],
                            [
                                880.0,
                                134.1398867
                            ],
                            [
                                881.0,
                                134.1741208
                            ],
                            [
                                882.0,
                                134.2082963
                            ],
                            [
                                883.0,
                                134.2424131
                            ],
                            [
                                884.0,
                                134.27647159999998
                            ],
                            [
                                885.0,
                                134.31047180000002
                            ],
                            [
                                886.0,
                                134.3444139
                            ],
                            [
                                887.0,
                                134.378298
                            ],
                            [
                                888.0,
                                134.41212430000002
                            ],
                            [
                                889.0,
                                134.4458929
                            ],
                            [
                                890.0,
                                134.4796041
                            ],
                            [
                                891.0,
                                134.51325780000002
                            ],
                            [
                                892.0,
                                134.5468544
                            ],
                            [
                                893.0,
                                134.5803938
                            ],
                            [
                                894.0,
                                134.6138764
                            ],
                            [
                                895.0,
                                134.6473021
                            ],
                            [
                                896.0,
                                134.68067119999998
                            ],
                            [
                                897.0,
                                134.7139838
                            ],
                            [
                                898.0,
                                134.74724
                            ],
                            [
                                899.0,
                                134.7804401
                            ],
                            [
                                900.0,
                                134.813584
                            ],
                            [
                                901.0,
                                134.84667209999998
                            ],
                            [
                                902.0,
                                134.87970430000001
                            ],
                            [
                                903.0,
                                134.9126809
                            ],
                            [
                                904.0,
                                134.945602
                            ],
                            [
                                905.0,
                                134.9784678
                            ],
                            [
                                906.0,
                                135.01127830000001
                            ],
                            [
                                907.0,
                                135.0440338
                            ],
                            [
                                908.0,
                                135.07662299999998
                            ],
                            [
                                909.0,
                                135.1091509
                            ],
                            [
                                910.0,
                                135.1416242
                            ],
                            [
                                911.0,
                                135.17404299999998
                            ],
                            [
                                912.0,
                                135.20640759999998
                            ],
                            [
                                913.0,
                                135.238718
                            ],
                            [
                                914.0,
                                135.2709743
                            ],
                            [
                                915.0,
                                135.30317680000002
                            ],
                            [
                                916.0,
                                135.33532549999998
                            ],
                            [
                                917.0,
                                135.36742059999997
                            ],
                            [
                                918.0,
                                135.3994622
                            ],
                            [
                                919.0,
                                135.4314504
                            ],
                            [
                                920.0,
                                135.4633854
                            ],
                            [
                                921.0,
                                135.4952673
                            ],
                            [
                                922.0,
                                135.5270963
                            ],
                            [
                                923.0,
                                135.5588724
                            ],
                            [
                                924.0,
                                135.5905959
                            ]
                        ]
                    },
                    {
                        "name": "ALI_Norm-1.c_curve",
                        "data": [
                            [
                                0.0,
                                0.0
                            ],
                            [
                                1.0,
                                0.916704
                            ],
                            [
                                2.0,
                                1.79033
                            ],
                            [
                                3.0,
                                2.63598
                            ],
                            [
                                4.0,
                                3.45734
                            ],
                            [
                                5.0,
                                4.25692
                            ],
                            [
                                6.0,
                                5.03669
                            ],
                            [
                                7.0,
                                5.79827
                            ],
                            [
                                8.0,
                                6.543019999999999
                            ],
                            [
                                9.0,
                                7.27211
                            ],
                            [
                                10.0,
                                7.98654
                            ],
                            [
                                11.0,
                                8.687199999999999
                            ],
                            [
                                12.0,
                                9.3749
                            ],
                            [
                                13.0,
                                10.0503
                            ],
                            [
                                14.0,
                                10.7141
                            ],
                            [
                                15.0,
                                11.3668
                            ],
                            [
                                16.0,
                                12.008899999999999
                            ],
                            [
                                17.0,
                                12.641
                            ],
                            [
                                18.0,
                                13.263399999999999
                            ],
                            [
                                19.0,
                                13.8766
                            ],
                            [
                                20.0,
                                14.480799999999999
                            ],
                            [
                                21.0,
                                15.0766
                            ],
                            [
                                22.0,
                                15.6641
                            ],
                            [
                                23.0,
                                16.2437
                            ],
                            [
                                24.0,
                                16.8156
                            ],
                            [
                                25.0,
                                17.3802
                            ],
                            [
                                26.0,
                                17.9375
                            ],
                            [
                                27.0,
                                18.488
                            ],
                            [
                                28.0,
                                19.0318
                            ],
                            [
                                29.0,
                                19.569
                            ],
                            [
                                30.0,
                                20.099899999999998
                            ],
                            [
                                31.0,
                                20.6247
                            ],
                            [
                                32.0,
                                21.1435
                            ],
                            [
                                33.0,
                                21.656499999999998
                            ],
                            [
                                34.0,
                                22.163899999999998
                            ],
                            [
                                35.0,
                                22.665699999999998
                            ],
                            [
                                36.0,
                                23.1622
                            ],
                            [
                                37.0,
                                23.653399999999998
                            ],
                            [
                                38.0,
                                24.139599999999998
                            ],
                            [
                                39.0,
                                24.6207
                            ],
                            [
                                40.0,
                                25.096999999999998
                            ],
                            [
                                41.0,
                                25.5686
                            ],
                            [
                                42.0,
                                26.0354
                            ],
                            [
                                43.0,
                                26.497799999999998
                            ],
                            [
                                44.0,
                                26.9557
                            ],
                            [
                                45.0,
                                27.4092
                            ],
                            [
                                46.0,
                                27.8585
                            ],
                            [
                                47.0,
                                28.3036
                            ],
                            [
                                48.0,
                                28.7446
                            ],
                            [
                                49.0,
                                29.1816
                            ],
                            [
                                50.0,
                                29.6146
                            ],
                            [
                                51.0,
                                30.043799999999997
                            ]
                        ]
                    },
                    {
                        "name": "ALI_Norm-1.lc_extrap",
                        "data": [
                            [
                                0.0,
                                0.0
                            ],
                            [
                                1.0,
                                0.916642
                            ],
                            [
                                2.0,
                                1.790239
                            ],
                            [
                                3.0,
                                2.635823
                            ],
                            [
                                4.0,
                                3.4571074999999998
                            ],
                            [
                                5.0,
                                4.256563
                            ],
                            [
                                6.0,
                                5.0362325
                            ],
                            [
                                7.0,
                                5.7977205
                            ],
                            [
                                8.0,
                                6.54238
                            ],
                            [
                                9.0,
                                7.271406499999999
                            ],
                            [
                                10.0,
                                7.985784499999999
                            ],
                            [
                                11.0,
                                8.6864045
                            ],
                            [
                                12.0,
                                9.3740505
                            ],
                            [
                                13.0,
                                10.049424499999999
                            ],
                            [
                                14.0,
                                10.713156999999999
                            ],
                            [
                                15.0,
                                11.365825
                            ],
                            [
                                16.0,
                                12.007921
                            ],
                            [
                                17.0,
                                12.639916
                            ],
                            [
                                18.0,
                                13.2622625
                            ],
                            [
                                19.0,
                                13.875363
                            ],
                            [
                                20.0,
                                14.4795795
                            ],
                            [
                                21.0,
                                15.0752645
                            ],
                            [
                                22.0,
                                15.662723
                            ],
                            [
                                23.0,
                                16.242258
                            ],
                            [
                                24.0,
                                16.8141405
                            ],
                            [
                                25.0,
                                17.378629
                            ],
                            [
                                26.0,
                                17.935969
                            ],
                            [
                                27.0,
                                18.4863815
                            ],
                            [
                                28.0,
                                19.0300875
                            ],
                            [
                                29.0,
                                19.567322
                            ],
                            [
                                30.0,
                                20.098238
                            ],
                            [
                                31.0,
                                20.623013999999998
                            ],
                            [
                                32.0,
                                21.1418225
                            ],
                            [
                                33.0,
                                21.654823
                            ],
                            [
                                34.0,
                                22.162162
                            ],
                            [
                                35.0,
                                22.663984499999998
                            ],
                            [
                                36.0,
                                23.160441499999997
                            ],
                            [
                                37.0,
                                23.651667
                            ],
                            [
                                38.0,
                                24.137787
                            ],
                            [
                                39.0,
                                24.618921
                            ],
                            [
                                40.0,
                                25.0951885
                            ],
                            [
                                41.0,
                                25.566698499999998
                            ],
                            [
                                42.0,
                                26.0335605
                            ],
                            [
                                43.0,
                                26.4958745
                            ],
                            [
                                44.0,
                                26.9537375
                            ],
                            [
                                45.0,
                                27.407248499999998
                            ],
                            [
                                46.0,
                                27.856495499999998
                            ],
                            [
                                47.0,
                                28.301565999999998
                            ],
                            [
                                48.0,
                                28.7425435
                            ],
                            [
                                49.0,
                                29.1795245
                            ],
                            [
                                50.0,
                                29.6125805
                            ],
                            [
                                51.0,
                                30.041779499999997
                            ],
                            [
                                52.0,
                                30.4671943
                            ],
                            [
                                53.0,
                                30.8888978
                            ],
                            [
                                54.0,
                                31.3069566
                            ],
                            [
                                55.0,
                                31.721436699999998
                            ],
                            [
                                56.0,
                                32.1324018
                            ],
                            [
                                57.0,
                                32.539913899999995
                            ],
                            [
                                58.0,
                                32.9440327
                            ],
                            [
                                59.0,
                                33.3448163
                            ],
                            [
                                60.0,
                                33.7423211
                            ],
                            [
                                61.0,
                                34.1366016
                            ],
                            [
                                62.0,
                                34.527710799999994
                            ],
                            [
                                63.0,
                                34.9157003
                            ],
                            [
                                64.0,
                                35.3006201
                            ],
                            [
                                65.0,
                                35.6825188
                            ],
                            [
                                66.0,
                                36.0614436
                            ],
                            [
                                67.0,
                                36.4374406
                            ],
                            [
                                68.0,
                                36.810554399999994
                            ],
                            [
                                69.0,
                                37.1808286
                            ],
                            [
                                70.0,
                                37.5483057
                            ],
                            [
                                71.0,
                                37.9130268
                            ],
                            [
                                72.0,
                                38.27503229999999
                            ],
                            [
                                73.0,
                                38.634361399999996
                            ],
                            [
                                74.0,
                                38.99105229999999
                            ],
                            [
                                75.0,
                                39.3451425
                            ],
                            [
                                76.0,
                                39.6966682
                            ],
                            [
                                77.0,
                                40.0456837
                            ],
                            [
                                78.0,
                                40.392221299999996
                            ],
                            [
                                79.0,
                                40.736298899999994
                            ],
                            [
                                80.0,
                                41.077949399999994
                            ],
                            [
                                81.0,
                                41.417204999999996
                            ],
                            [
                                82.0,
                                41.754097
                            ],
                            [
                                83.0,
                                42.0886563
                            ],
                            [
                                84.0,
                                42.4209127
                            ],
                            [
                                85.0,
                                42.7508957
                            ],
                            [
                                86.0,
                                43.07863379999999
                            ],
                            [
                                87.0,
                                43.4041552
                            ],
                            [
                                88.0,
                                43.727488799999996
                            ],
                            [
                                89.0,
                                44.048714499999996
                            ],
                            [
                                90.0,
                                44.3678066
                            ],
                            [
                                91.0,
                                44.684791499999996
                            ],
                            [
                                92.0,
                                44.9996482
                            ],
                            [
                                93.0,
                                45.3123854
                            ],
                            [
                                94.0,
                                45.6230882
                            ],
                            [
                                95.0,
                                45.93178079999999
                            ],
                            [
                                96.0,
                                46.2384865
                            ],
                            [
                                97.0,
                                46.543228299999996
                            ],
                            [
                                98.0,
                                46.84602879999999
                            ],
                            [
                                99.0,
                                47.1469099
                            ],
                            [
                                100.0,
                                47.445893399999996
                            ],
                            [
                                101.0,
                                47.7430005
                            ],
                            [
                                102.0,
                                48.038252
                            ],
                            [
                                103.0,
                                48.3315912
                            ],
                            [
                                104.0,
                                48.6229856
                            ],
                            [
                                105.0,
                                48.9125765
                            ],
                            [
                                106.0,
                                49.2005011
                            ],
                            [
                                107.0,
                                49.486727099999996
                            ],
                            [
                                108.0,
                                49.7712759
                            ],
                            [
                                109.0,
                                50.0540275
                            ],
                            [
                                110.0,
                                50.3350121
                            ],
                            [
                                111.0,
                                50.6143083
                            ],
                            [
                                112.0,
                                50.8919333
                            ],
                            [
                                113.0,
                                51.1679041
                            ],
                            [
                                114.0,
                                51.442237399999996
                            ],
                            [
                                115.0,
                                51.7149496
                            ],
                            [
                                116.0,
                                51.9860817
                            ],
                            [
                                117.0,
                                52.25583829999999
                            ],
                            [
                                118.0,
                                52.5240314
                            ],
                            [
                                119.0,
                                52.7906767
                            ],
                            [
                                120.0,
                                53.0557896
                            ],
                            [
                                121.0,
                                53.319298499999995
                            ],
                            [
                                122.0,
                                53.581036999999995
                            ],
                            [
                                123.0,
                                53.8412649
                            ],
                            [
                                124.0,
                                54.0999957
                            ],
                            [
                                125.0,
                                54.3572427
                            ],
                            [
                                126.0,
                                54.613284799999995
                            ],
                            [
                                127.0,
                                54.867987899999996
                            ],
                            [
                                128.0,
                                55.1212701
                            ],
                            [
                                129.0,
                                55.3731447
                            ],
                            [
                                130.0,
                                55.623530499999994
                            ],
                            [
                                131.0,
                                55.8723184
                            ],
                            [
                                132.0,
                                56.119727899999994
                            ],
                            [
                                133.0,
                                56.3657716
                            ],
                            [
                                134.0,
                                56.610461799999996
                            ],
                            [
                                135.0,
                                56.853810499999994
                            ],
                            [
                                136.0,
                                57.095924
                            ],
                            [
                                137.0,
                                57.3370057
                            ],
                            [
                                138.0,
                                57.577371299999996
                            ],
                            [
                                139.0,
                                57.816140299999994
                            ],
                            [
                                140.0,
                                58.0526926
                            ],
                            [
                                141.0,
                                58.2879437
                            ],
                            [
                                142.0,
                                58.5223041
                            ],
                            [
                                143.0,
                                58.7556751
                            ],
                            [
                                144.0,
                                58.987882899999995
                            ],
                            [
                                145.0,
                                59.2193627
                            ],
                            [
                                146.0,
                                59.4496434
                            ],
                            [
                                147.0,
                                59.678735499999995
                            ],
                            [
                                148.0,
                                59.906649099999996
                            ],
                            [
                                149.0,
                                60.13339439999999
                            ],
                            [
                                150.0,
                                60.3585842
                            ],
                            [
                                151.0,
                                60.58253379999999
                            ],
                            [
                                152.0,
                                60.805339399999994
                            ],
                            [
                                153.0,
                                61.027010399999995
                            ],
                            [
                                154.0,
                                61.2477774
                            ],
                            [
                                155.0,
                                61.467571899999996
                            ],
                            [
                                156.0,
                                61.686264099999995
                            ],
                            [
                                157.0,
                                61.9037387
                            ],
                            [
                                158.0,
                                62.119831399999995
                            ],
                            [
                                159.0,
                                62.33458579999999
                            ],
                            [
                                160.0,
                                62.5481947
                            ],
                            [
                                161.0,
                                62.7607317
                            ],
                            [
                                162.0,
                                62.97220539999999
                            ],
                            [
                                163.0,
                                63.1828876
                            ],
                            [
                                164.0,
                                63.392703
                            ],
                            [
                                165.0,
                                63.6014891
                            ],
                            [
                                166.0,
                                63.8092541
                            ],
                            [
                                167.0,
                                64.0160061
                            ],
                            [
                                168.0,
                                64.22175299999999
                            ],
                            [
                                169.0,
                                64.4264444
                            ],
                            [
                                170.0,
                                64.62989089999999
                            ],
                            [
                                171.0,
                                64.8323507
                            ],
                            [
                                172.0,
                                65.03383149999999
                            ],
                            [
                                173.0,
                                65.2343408
                            ],
                            [
                                174.0,
                                65.4338861
                            ],
                            [
                                175.0,
                                65.6324748
                            ],
                            [
                                176.0,
                                65.8306099
                            ],
                            [
                                177.0,
                                66.027849
                            ],
                            [
                                178.0,
                                66.22416
                            ],
                            [
                                179.0,
                                66.4193332
                            ],
                            [
                                180.0,
                                66.6133037
                            ],
                            [
                                181.0,
                                66.8063612
                            ],
                            [
                                182.0,
                                66.9985126
                            ],
                            [
                                183.0,
                                67.1888945
                            ],
                            [
                                184.0,
                                67.37935379999999
                            ],
                            [
                                185.0,
                                67.5688493
                            ],
                            [
                                186.0,
                                67.75722499999999
                            ],
                            [
                                187.0,
                                67.9452682
                            ],
                            [
                                188.0,
                                68.13273179999999
                            ],
                            [
                                189.0,
                                68.3193312
                            ],
                            [
                                190.0,
                                68.5050833
                            ],
                            [
                                191.0,
                                68.6899942
                            ],
                            [
                                192.0,
                                68.87390059999998
                            ],
                            [
                                193.0,
                                69.05674459999999
                            ],
                            [
                                194.0,
                                69.23876159999999
                            ],
                            [
                                195.0,
                                69.4199573
                            ],
                            [
                                196.0,
                                69.60033779999999
                            ],
                            [
                                197.0,
                                69.77990890000001
                            ],
                            [
                                198.0,
                                69.9586762
                            ],
                            [
                                199.0,
                                70.1362875
                            ],
                            [
                                200.0,
                                70.3125239
                            ],
                            [
                                201.0,
                                70.48796
                            ],
                            [
                                202.0,
                                70.6626127
                            ],
                            [
                                203.0,
                                70.83692049999999
                            ],
                            [
                                204.0,
                                71.0106958
                            ],
                            [
                                205.0,
                                71.1841515
                            ],
                            [
                                206.0,
                                71.3568492
                            ],
                            [
                                207.0,
                                71.52904159999999
                            ],
                            [
                                208.0,
                                71.7005154
                            ],
                            [
                                209.0,
                                71.8712477
                            ],
                            [
                                210.0,
                                72.04124359999999
                            ],
                            [
                                211.0,
                                72.2105082
                            ],
                            [
                                212.0,
                                72.3790463
                            ],
                            [
                                213.0,
                                72.54686290000001
                            ],
                            [
                                214.0,
                                72.7139629
                            ],
                            [
                                215.0,
                                72.88035109999998
                            ],
                            [
                                216.0,
                                73.0458307
                            ],
                            [
                                217.0,
                                73.2103856
                            ],
                            [
                                218.0,
                                73.3745552
                            ],
                            [
                                219.0,
                                73.5382018
                            ],
                            [
                                220.0,
                                73.7008744
                            ],
                            [
                                221.0,
                                73.86283809999999
                            ],
                            [
                                222.0,
                                74.02399309999998
                            ],
                            [
                                223.0,
                                74.18446909999999
                            ],
                            [
                                224.0,
                                74.3442061
                            ],
                            [
                                225.0,
                                74.50327279999999
                            ],
                            [
                                226.0,
                                74.6616737
                            ],
                            [
                                227.0,
                                74.8196905
                            ],
                            [
                                228.0,
                                74.97710059999999
                            ],
                            [
                                229.0,
                                75.1338612
                            ],
                            [
                                230.0,
                                75.28997659999999
                            ],
                            [
                                231.0,
                                75.4454325
                            ],
                            [
                                232.0,
                                75.5997932
                            ],
                            [
                                233.0,
                                75.7537297
                            ],
                            [
                                234.0,
                                75.90703609999998
                            ],
                            [
                                235.0,
                                76.0597164
                            ],
                            [
                                236.0,
                                76.21177459999998
                            ],
                            [
                                237.0,
                                76.3632145
                            ],
                            [
                                238.0,
                                76.5140402
                            ],
                            [
                                239.0,
                                76.6642555
                            ],
                            [
                                240.0,
                                76.8140648
                            ],
                            [
                                241.0,
                                76.96349579999999
                            ],
                            [
                                242.0,
                                77.1123301
                            ],
                            [
                                243.0,
                                77.26057159999999
                            ],
                            [
                                244.0,
                                77.4082239
                            ],
                            [
                                245.0,
                                77.5552905
                            ],
                            [
                                246.0,
                                77.7017753
                            ],
                            [
                                247.0,
                                77.8476817
                            ],
                            [
                                248.0,
                                77.99301329999999
                            ],
                            [
                                249.0,
                                78.13767399999999
                            ],
                            [
                                250.0,
                                78.28150179999999
                            ],
                            [
                                251.0,
                                78.4247633
                            ],
                            [
                                252.0,
                                78.56746199999999
                            ],
                            [
                                253.0,
                                78.7096014
                            ],
                            [
                                254.0,
                                78.8511847
                            ],
                            [
                                255.0,
                                78.9922155
                            ],
                            [
                                256.0,
                                79.13269709999999
                            ],
                            [
                                257.0,
                                79.2726327
                            ],
                            [
                                258.0,
                                79.41202559999999
                            ],
                            [
                                259.0,
                                79.5508792
                            ],
                            [
                                260.0,
                                79.68919659999999
                            ],
                            [
                                261.0,
                                79.82698099999999
                            ],
                            [
                                262.0,
                                79.9642356
                            ],
                            [
                                263.0,
                                80.10096359999999
                            ],
                            [
                                264.0,
                                80.23716809999999
                            ],
                            [
                                265.0,
                                80.3728455
                            ],
                            [
                                266.0,
                                80.5079858
                            ],
                            [
                                267.0,
                                80.6426121
                            ],
                            [
                                268.0,
                                80.7767272
                            ],
                            [
                                269.0,
                                80.91033429999999
                            ],
                            [
                                270.0,
                                81.0433396
                            ],
                            [
                                271.0,
                                81.17582999999999
                            ],
                            [
                                272.0,
                                81.3078722
                            ],
                            [
                                273.0,
                                81.439315
                            ],
                            [
                                274.0,
                                81.57031549999999
                            ],
                            [
                                275.0,
                                81.7006652
                            ],
                            [
                                276.0,
                                81.83051259999999
                            ],
                            [
                                277.0,
                                81.9598743
                            ],
                            [
                                278.0,
                                82.08875309999999
                            ],
                            [
                                279.0,
                                82.2171516
                            ],
                            [
                                280.0,
                                82.3450728
                            ],
                            [
                                281.0,
                                82.4725192
                            ],
                            [
                                282.0,
                                82.59949359999999
                            ],
                            [
                                283.0,
                                82.7259988
                            ],
                            [
                                284.0,
                                82.85203729999999
                            ],
                            [
                                285.0,
                                82.97761179999999
                            ],
                            [
                                286.0,
                                83.1027249
                            ],
                            [
                                287.0,
                                83.2273792
                            ],
                            [
                                288.0,
                                83.3515774
                            ],
                            [
                                289.0,
                                83.4753219
                            ],
                            [
                                290.0,
                                83.59861529999999
                            ],
                            [
                                291.0,
                                83.7214602
                            ],
                            [
                                292.0,
                                83.843859
                            ],
                            [
                                293.0,
                                83.96581429999999
                            ],
                            [
                                294.0,
                                84.0873284
                            ],
                            [
                                295.0,
                                84.20840390000001
                            ],
                            [
                                296.0,
                                84.32904309999999
                            ],
                            [
                                297.0,
                                84.4492485
                            ],
                            [
                                298.0,
                                84.5690225
                            ],
                            [
                                299.0,
                                84.6887666
                            ],
                            [
                                300.0,
                                84.80814609999999
                            ],
                            [
                                301.0,
                                84.92710199999999
                            ],
                            [
                                302.0,
                                85.0456366
                            ],
                            [
                                303.0,
                                85.1637523
                            ],
                            [
                                304.0,
                                85.28145140000001
                            ],
                            [
                                305.0,
                                85.3987361
                            ],
                            [
                                306.0,
                                85.5156086
                            ],
                            [
                                307.0,
                                85.63207109999999
                            ],
                            [
                                308.0,
                                85.748126
                            ],
                            [
                                309.0,
                                85.86377519999999
                            ],
                            [
                                310.0,
                                85.97877319999999
                            ],
                            [
                                311.0,
                                86.0928935
                            ],
                            [
                                312.0,
                                86.20661159999999
                            ],
                            [
                                313.0,
                                86.3199296
                            ],
                            [
                                314.0,
                                86.4328497
                            ],
                            [
                                315.0,
                                86.545374
                            ],
                            [
                                316.0,
                                86.6575046
                            ],
                            [
                                317.0,
                                86.7692436
                            ],
                            [
                                318.0,
                                86.88059309999998
                            ],
                            [
                                319.0,
                                86.99155509999999
                            ],
                            [
                                320.0,
                                87.1021317
                            ],
                            [
                                321.0,
                                87.21232479999999
                            ],
                            [
                                322.0,
                                87.3221366
                            ],
                            [
                                323.0,
                                87.431569
                            ],
                            [
                                324.0,
                                87.540624
                            ],
                            [
                                325.0,
                                87.6493036
                            ],
                            [
                                326.0,
                                87.7580452
                            ],
                            [
                                327.0,
                                87.86658279999999
                            ],
                            [
                                328.0,
                                87.97475349999999
                            ],
                            [
                                329.0,
                                88.0825592
                            ],
                            [
                                330.0,
                                88.1900017
                            ],
                            [
                                331.0,
                                88.2970831
                            ],
                            [
                                332.0,
                                88.40380499999999
                            ],
                            [
                                333.0,
                                88.5101694
                            ],
                            [
                                334.0,
                                88.61617799999999
                            ],
                            [
                                335.0,
                                88.7218327
                            ],
                            [
                                336.0,
                                88.8271354
                            ],
                            [
                                337.0,
                                88.9320877
                            ],
                            [
                                338.0,
                                89.0366914
                            ],
                            [
                                339.0,
                                89.1409485
                            ],
                            [
                                340.0,
                                89.2448605
                            ],
                            [
                                341.0,
                                89.3484292
                            ],
                            [
                                342.0,
                                89.4516564
                            ],
                            [
                                343.0,
                                89.5545437
                            ],
                            [
                                344.0,
                                89.65709299999999
                            ],
                            [
                                345.0,
                                89.75930579999999
                            ],
                            [
                                346.0,
                                89.8611839
                            ],
                            [
                                347.0,
                                89.962729
                            ],
                            [
                                348.0,
                                90.06394259999999
                            ],
                            [
                                349.0,
                                90.16482649999999
                            ],
                            [
                                350.0,
                                90.2653822
                            ],
                            [
                                351.0,
                                90.3656115
                            ],
                            [
                                352.0,
                                90.4655159
                            ],
                            [
                                353.0,
                                90.565097
                            ],
                            [
                                354.0,
                                90.6643564
                            ],
                            [
                                355.0,
                                90.7632958
                            ],
                            [
                                356.0,
                                90.86191659999999
                            ],
                            [
                                357.0,
                                90.96022049999999
                            ],
                            [
                                358.0,
                                91.05820899999999
                            ],
                            [
                                359.0,
                                91.1558836
                            ],
                            [
                                360.0,
                                91.2532459
                            ],
                            [
                                361.0,
                                91.3502973
                            ],
                            [
                                362.0,
                                91.4469173
                            ],
                            [
                                363.0,
                                91.5431599
                            ],
                            [
                                364.0,
                                91.63909579999999
                            ],
                            [
                                365.0,
                                91.73472659999999
                            ],
                            [
                                366.0,
                                91.83005359999999
                            ],
                            [
                                367.0,
                                91.9250784
                            ],
                            [
                                368.0,
                                92.0198024
                            ],
                            [
                                369.0,
                                92.114227
                            ],
                            [
                                370.0,
                                92.2083538
                            ],
                            [
                                371.0,
                                92.30218409999999
                            ],
                            [
                                372.0,
                                92.3957193
                            ],
                            [
                                373.0,
                                92.4889609
                            ],
                            [
                                374.0,
                                92.5819102
                            ],
                            [
                                375.0,
                                92.6751569
                            ],
                            [
                                376.0,
                                92.7681235
                            ],
                            [
                                377.0,
                                92.8608029
                            ],
                            [
                                378.0,
                                92.95319649999999
                            ],
                            [
                                379.0,
                                93.0453055
                            ],
                            [
                                380.0,
                                93.1371314
                            ],
                            [
                                381.0,
                                93.2286754
                            ],
                            [
                                382.0,
                                93.3199389
                            ],
                            [
                                383.0,
                                93.4109232
                            ],
                            [
                                384.0,
                                93.50162959999999
                            ],
                            [
                                385.0,
                                93.5919425
                            ],
                            [
                                386.0,
                                93.68169549999999
                            ],
                            [
                                387.0,
                                93.77117390000001
                            ],
                            [
                                388.0,
                                93.8603787
                            ],
                            [
                                389.0,
                                93.9493115
                            ],
                            [
                                390.0,
                                94.03797329999999
                            ],
                            [
                                391.0,
                                94.12636549999999
                            ],
                            [
                                392.0,
                                94.2144893
                            ],
                            [
                                393.0,
                                94.3023459
                            ],
                            [
                                394.0,
                                94.38993649999999
                            ],
                            [
                                395.0,
                                94.4772625
                            ],
                            [
                                396.0,
                                94.5643249
                            ],
                            [
                                397.0,
                                94.65112509999999
                            ],
                            [
                                398.0,
                                94.73766409999999
                            ],
                            [
                                399.0,
                                94.8239432
                            ],
                            [
                                400.0,
                                94.90996369999999
                            ],
                            [
                                401.0,
                                94.99572659999998
                            ],
                            [
                                402.0,
                                95.08123309999999
                            ],
                            [
                                403.0,
                                95.1664844
                            ],
                            [
                                404.0,
                                95.25148159999999
                            ],
                            [
                                405.0,
                                95.3362259
                            ],
                            [
                                406.0,
                                95.42071849999999
                            ],
                            [
                                407.0,
                                95.5049604
                            ],
                            [
                                408.0,
                                95.58895279999999
                            ],
                            [
                                409.0,
                                95.6726969
                            ],
                            [
                                410.0,
                                95.7561937
                            ],
                            [
                                411.0,
                                95.8394443
                            ],
                            [
                                412.0,
                                95.9224498
                            ],
                            [
                                413.0,
                                96.00521140000001
                            ],
                            [
                                414.0,
                                96.08773009999999
                            ],
                            [
                                415.0,
                                96.170007
                            ],
                            [
                                416.0,
                                96.2520432
                            ],
                            [
                                417.0,
                                96.3338397
                            ],
                            [
                                418.0,
                                96.41539759999999
                            ],
                            [
                                419.0,
                                96.496718
                            ],
                            [
                                420.0,
                                96.57780179999999
                            ],
                            [
                                421.0,
                                96.65865029999999
                            ],
                            [
                                422.0,
                                96.7392642
                            ],
                            [
                                423.0,
                                96.8196449
                            ],
                            [
                                424.0,
                                96.8997931
                            ],
                            [
                                425.0,
                                96.97971
                            ],
                            [
                                426.0,
                                97.05939659999999
                            ],
                            [
                                427.0,
                                97.13885379999999
                            ],
                            [
                                428.0,
                                97.2180827
                            ],
                            [
                                429.0,
                                97.2970843
                            ],
                            [
                                430.0,
                                97.37585949999999
                            ],
                            [
                                431.0,
                                97.4544094
                            ],
                            [
                                432.0,
                                97.53273479999999
                            ],
                            [
                                433.0,
                                97.6108369
                            ],
                            [
                                434.0,
                                97.6887165
                            ],
                            [
                                435.0,
                                97.76637459999999
                            ],
                            [
                                436.0,
                                97.8438121
                            ],
                            [
                                437.0,
                                97.9210301
                            ],
                            [
                                438.0,
                                97.99802940000001
                            ],
                            [
                                439.0,
                                98.074811
                            ],
                            [
                                440.0,
                                98.1513758
                            ],
                            [
                                441.0,
                                98.22772479999999
                            ],
                            [
                                442.0,
                                98.30385879999999
                            ],
                            [
                                443.0,
                                98.3797789
                            ],
                            [
                                444.0,
                                98.45548579999999
                            ],
                            [
                                445.0,
                                98.5309805
                            ],
                            [
                                446.0,
                                98.6062639
                            ],
                            [
                                447.0,
                                98.6813369
                            ],
                            [
                                448.0,
                                98.7562004
                            ],
                            [
                                449.0,
                                98.8308552
                            ],
                            [
                                450.0,
                                98.90530229999999
                            ],
                            [
                                451.0,
                                98.9794435
                            ],
                            [
                                452.0,
                                99.0533433
                            ],
                            [
                                453.0,
                                99.1270381
                            ],
                            [
                                454.0,
                                99.2005289
                            ],
                            [
                                455.0,
                                99.2738164
                            ],
                            [
                                456.0,
                                99.3469015
                            ],
                            [
                                457.0,
                                99.41978509999998
                            ],
                            [
                                458.0,
                                99.492468
                            ],
                            [
                                459.0,
                                99.564951
                            ],
                            [
                                460.0,
                                99.6372349
                            ],
                            [
                                461.0,
                                99.70932069999999
                            ],
                            [
                                462.0,
                                99.78120899999999
                            ],
                            [
                                463.0,
                                99.85290079999999
                            ],
                            [
                                464.0,
                                99.9243968
                            ],
                            [
                                465.0,
                                99.9956979
                            ],
                            [
                                466.0,
                                100.06680479999999
                            ],
                            [
                                467.0,
                                100.1377184
                            ],
                            [
                                468.0,
                                100.2084394
                            ],
                            [
                                469.0,
                                100.2789687
                            ],
                            [
                                470.0,
                                100.349307
                            ],
                            [
                                471.0,
                                100.419455
                            ],
                            [
                                472.0,
                                100.4894137
                            ],
                            [
                                473.0,
                                100.5591837
                            ],
                            [
                                474.0,
                                100.6287659
                            ],
                            [
                                475.0,
                                100.6981609
                            ],
                            [
                                476.0,
                                100.7673696
                            ],
                            [
                                477.0,
                                100.8363926
                            ],
                            [
                                478.0,
                                100.9052309
                            ],
                            [
                                479.0,
                                100.973885
                            ],
                            [
                                480.0,
                                101.0423558
                            ],
                            [
                                481.0,
                                101.1106439
                            ],
                            [
                                482.0,
                                101.1787502
                            ],
                            [
                                483.0,
                                101.2466754
                            ],
                            [
                                484.0,
                                101.31442009999999
                            ],
                            [
                                485.0,
                                101.3819852
                            ],
                            [
                                486.0,
                                101.4493712
                            ],
                            [
                                487.0,
                                101.516579
                            ],
                            [
                                488.0,
                                101.58360929999999
                            ],
                            [
                                489.0,
                                101.65046269999999
                            ],
                            [
                                490.0,
                                101.71714
                            ],
                            [
                                491.0,
                                101.7836419
                            ],
                            [
                                492.0,
                                101.849969
                            ],
                            [
                                493.0,
                                101.9161221
                            ],
                            [
                                494.0,
                                101.9821019
                            ],
                            [
                                495.0,
                                102.04790899999999
                            ],
                            [
                                496.0,
                                102.11354409999998
                            ],
                            [
                                497.0,
                                102.1790079
                            ],
                            [
                                498.0,
                                102.244301
                            ],
                            [
                                499.0,
                                102.3094242
                            ],
                            [
                                500.0,
                                102.3743782
                            ],
                            [
                                501.0,
                                102.43916349999999
                            ],
                            [
                                502.0,
                                102.50378079999999
                            ],
                            [
                                503.0,
                                102.5682308
                            ],
                            [
                                504.0,
                                102.6325142
                            ],
                            [
                                505.0,
                                102.69663159999999
                            ],
                            [
                                506.0,
                                102.76058359999999
                            ],
                            [
                                507.0,
                                102.8243709
                            ],
                            [
                                508.0,
                                102.8879942
                            ],
                            [
                                509.0,
                                102.951454
                            ],
                            [
                                510.0,
                                103.01475099999999
                            ],
                            [
                                511.0,
                                103.07788579999999
                            ],
                            [
                                512.0,
                                103.14085909999999
                            ],
                            [
                                513.0,
                                103.2036715
                            ],
                            [
                                514.0,
                                103.26632359999999
                            ],
                            [
                                515.0,
                                103.32881599999999
                            ],
                            [
                                516.0,
                                103.3911493
                            ],
                            [
                                517.0,
                                103.4533242
                            ],
                            [
                                518.0,
                                103.51534129999999
                            ],
                            [
                                519.0,
                                103.577201
                            ],
                            [
                                520.0,
                                103.6389042
                            ],
                            [
                                521.0,
                                103.7004513
                            ],
                            [
                                522.0,
                                103.761843
                            ],
                            [
                                523.0,
                                103.82307979999999
                            ],
                            [
                                524.0,
                                103.88416229999999
                            ],
                            [
                                525.0,
                                103.9450912
                            ],
                            [
                                526.0,
                                104.005867
                            ],
                            [
                                527.0,
                                104.0664902
                            ],
                            [
                                528.0,
                                104.1269615
                            ],
                            [
                                529.0,
                                104.1872815
                            ],
                            [
                                530.0,
                                104.2474507
                            ],
                            [
                                531.0,
                                104.30746959999999
                            ],
                            [
                                532.0,
                                104.36733890000001
                            ],
                            [
                                533.0,
                                104.4270591
                            ],
                            [
                                534.0,
                                104.48663069999999
                            ],
                            [
                                535.0,
                                104.5460544
                            ],
                            [
                                536.0,
                                104.6053307
                            ],
                            [
                                537.0,
                                104.66446009999999
                            ],
                            [
                                538.0,
                                104.72344309999998
                            ],
                            [
                                539.0,
                                104.7822804
                            ],
                            [
                                540.0,
                                104.84097249999999
                            ],
                            [
                                541.0,
                                104.8995198
                            ],
                            [
                                542.0,
                                104.957923
                            ],
                            [
                                543.0,
                                105.0161826
                            ],
                            [
                                544.0,
                                105.07429909999999
                            ],
                            [
                                545.0,
                                105.13227309999999
                            ],
                            [
                                546.0,
                                105.19010499999999
                            ],
                            [
                                547.0,
                                105.2477954
                            ],
                            [
                                548.0,
                                105.30534479999999
                            ],
                            [
                                549.0,
                                105.3627538
                            ],
                            [
                                550.0,
                                105.4200228
                            ],
                            [
                                551.0,
                                105.4771524
                            ],
                            [
                                552.0,
                                105.5341431
                            ],
                            [
                                553.0,
                                105.59099529999999
                            ],
                            [
                                554.0,
                                105.6477097
                            ],
                            [
                                555.0,
                                105.7042867
                            ],
                            [
                                556.0,
                                105.76072669999999
                            ],
                            [
                                557.0,
                                105.81703040000001
                            ],
                            [
                                558.0,
                                105.8731981
                            ],
                            [
                                559.0,
                                105.92923049999999
                            ],
                            [
                                560.0,
                                105.9851279
                            ],
                            [
                                561.0,
                                106.04089090000001
                            ],
                            [
                                562.0,
                                106.09652
                            ],
                            [
                                563.0,
                                106.15201559999998
                            ],
                            [
                                564.0,
                                106.20737829999999
                            ],
                            [
                                565.0,
                                106.2626085
                            ],
                            [
                                566.0,
                                106.3177066
                            ],
[truncated: 1,152,515 more chars]
