# Supplementary material for: The MUC5B-associated variant rs35705950 resides within an enhancer subject to lineage- and disease-dependent epigenetic remodeling
Source: JCI Insight. 2021 Jan 25;6(2):e144294. doi: 10.1172/jci.insight.144294 (PMC7934873; doi:10.1172/jci.insight.144294)
Supplement: Supplemental Data Set 4 [file jciinsight-6-144294-s079.zip › Supplemental File S4_ATAC-seq Pipeline & QC Reports/ATAC-seq_multiqc_reports/ALI_Norm-2_ILD-1_ATAC-seq_multiqc_report/multiqc_data/multiqc_fastqc.txt]

Sample	Filename	File type	Encoding	Total Sequences	Sequences flagged as poor quality	Sequence length	%GC	total_deduplicated_percentage	avg_sequence_length	basic_statistics	per_base_sequence_quality	per_tile_sequence_quality	per_sequence_quality_scores	per_base_sequence_content	per_sequence_gc_content	per_base_n_content	sequence_length_distribution	sequence_duplication_levels	overrepresented_sequences	adapter_content
ALI_ILD-1_1	ALI_ILD-1_1.fastq.gz	Conventional base calls	Sanger / Illumina 1.9	20343230.0	0.0	37.0	49.0	77.49993736619814	37.0	pass	pass	pass	pass	fail	pass	pass	pass	pass	pass	pass
ALI_ILD-1_1.trim	ALI_ILD-1_1.trim.fastq.gz	Conventional base calls	Sanger / Illumina 1.9	20324979.0	0.0	20-37	49.0	77.52369197563577	36.983913931719194	pass	pass	pass	pass	fail	pass	pass	warn	pass	pass	pass
ALI_ILD-1_2	ALI_ILD-1_2.fastq.gz	Conventional base calls	Sanger / Illumina 1.9	20343230.0	0.0	37.0	49.0	78.53578847636311	37.0	pass	pass	fail	pass	fail	warn	pass	pass	pass	pass	pass
ALI_ILD-1_2.trim	ALI_ILD-1_2.trim.fastq.gz	Conventional base calls	Sanger / Illumina 1.9	20324979.0	0.0	20-37	49.0	78.52191187358693	36.98181100211715	pass	pass	fail	pass	fail	warn	pass	warn	pass	pass	pass
ALI_ILD-2_1	ALI_ILD-2_1.fastq.gz	Conventional base calls	Sanger / Illumina 1.9	31503727.0	0.0	37.0	49.0	73.8276712315043	37.0	pass	pass	pass	pass	fail	pass	pass	pass	pass	pass	pass
ALI_ILD-2_1.trim	ALI_ILD-2_1.trim.fastq.gz	Conventional base calls	Sanger / Illumina 1.9	31474728.0	0.0	20-37	49.0	73.84653565127988	36.98377545947339	pass	pass	pass	pass	fail	pass	pass	warn	pass	pass	pass
ALI_ILD-2_2	ALI_ILD-2_2.fastq.gz	Conventional base calls	Sanger / Illumina 1.9	31503727.0	0.0	37.0	49.0	74.65936291739438	37.0	pass	pass	fail	pass	fail	warn	pass	pass	pass	pass	pass
ALI_ILD-2_2.trim	ALI_ILD-2_2.trim.fastq.gz	Conventional base calls	Sanger / Illumina 1.9	31474728.0	0.0	20-37	49.0	74.62846581666447	36.9815262581459	pass	pass	fail	pass	fail	warn	pass	warn	pass	pass	pass
ALI_Norm-1_1	ALI_Norm-1_1.fastq.gz	Conventional base calls	Sanger / Illumina 1.9	53185194.0	0.0	37.0	51.0	62.83743207380999	37.0	pass	pass	pass	pass	fail	pass	pass	pass	warn	pass	pass
ALI_Norm-1_1.trim	ALI_Norm-1_1.trim.fastq.gz	Conventional base calls	Sanger / Illumina 1.9	53135578.0	0.0	20-37	51.0	62.85767220020271	36.98334789921736	pass	pass	pass	pass	fail	pass	pass	warn	warn	pass	pass
ALI_Norm-1_2	ALI_Norm-1_2.fastq.gz	Conventional base calls	Sanger / Illumina 1.9	53185194.0	0.0	37.0	51.0	63.83874601537214	37.0	pass	pass	fail	pass	fail	pass	pass	pass	warn	pass	pass
ALI_Norm-1_2.trim	ALI_Norm-1_2.trim.fastq.gz	Conventional base calls	Sanger / Illumina 1.9	53135578.0	0.0	20-37	51.0	63.798821998722254	36.9810596771903	pass	pass	fail	pass	fail	pass	pass	warn	warn	pass	pass
ALI_Norm-2_1	ALI_Norm-2_1.fastq.gz	Conventional base calls	Sanger / Illumina 1.9	30749637.0	0.0	37.0	50.0	71.32157840587081	37.0	pass	pass	pass	pass	fail	warn	pass	pass	pass	pass	pass
ALI_Norm-2_1.trim	ALI_Norm-2_1.trim.fastq.gz	Conventional base calls	Sanger / Illumina 1.9	30720919.0	0.0	20-37	50.0	71.35075228177946	36.984958880950145	pass	pass	pass	pass	fail	warn	pass	warn	pass	pass	pass
ALI_Norm-2_2	ALI_Norm-2_2.fastq.gz	Conventional base calls	Sanger / Illumina 1.9	30749637.0	0.0	37.0	50.0	72.0474051535244	37.0	pass	pass	fail	pass	fail	pass	pass	pass	pass	pass	pass
ALI_Norm-2_2.trim	ALI_Norm-2_2.trim.fastq.gz	Conventional base calls	Sanger / Illumina 1.9	30720919.0	0.0	20-37	50.0	72.01320990214903	36.98266142363775	pass	pass	fail	pass	fail	pass	pass	warn	pass	pass	pass
