# Supplementary material for: The MUC5B-associated variant rs35705950 resides within an enhancer subject to lineage- and disease-dependent epigenetic remodeling
Source: JCI Insight. 2021 Jan 25;6(2):e144294. doi: 10.1172/jci.insight.144294 (PMC7934873; doi:10.1172/jci.insight.144294)
Supplement: Supplemental Data Set 4 [file jciinsight-6-144294-s079.zip › Supplemental File S4_ATAC-seq Pipeline & QC Reports/ATAC-seq_multiqc_reports/ALI_Norm-2_ILD-1_ATAC-seq_multiqc_report/multiqc_data/multiqc_general_stats.txt]

Sample	Samtools Flagstat_mqc-generalstats-samtools_flagstat-mapped_passed	Picard_mqc-generalstats-picard-PERCENT_DUPLICATION	HISAT2_mqc-generalstats-hisat2-overall_alignment_rate	FastQC_mqc-generalstats-fastqc-percent_duplicates	FastQC_mqc-generalstats-fastqc-percent_gc	FastQC_mqc-generalstats-fastqc-avg_sequence_length	FastQC_mqc-generalstats-fastqc-percent_fails	FastQC_mqc-generalstats-fastqc-total_sequences
ALI_ILD-1	41358602	0.111838
ALI_ILD-1.hisat2_mapstats			93.79
ALI_ILD-1_1				22.50006263380186	49.0	37.0	9.090909090909092	20343230.0
ALI_ILD-1_1.trim				22.47630802436423	49.0	36.983913931719194	9.090909090909092	20324979.0
ALI_ILD-1_2				21.46421152363689	49.0	37.0	18.181818181818183	20343230.0
ALI_ILD-1_2.trim				21.47808812641307	49.0	36.98181100211715	18.181818181818183	20324979.0
ALI_ILD-2	64363644	0.129068
ALI_ILD-2.hisat2_mapstats			94.35
ALI_ILD-2_1				26.172328768495703	49.0	37.0	9.090909090909092	31503727.0
ALI_ILD-2_1.trim				26.15346434872012	49.0	36.98377545947339	9.090909090909092	31474728.0
ALI_ILD-2_2				25.340637082605625	49.0	37.0	18.181818181818183	31503727.0
ALI_ILD-2_2.trim				25.371534183335527	49.0	36.9815262581459	18.181818181818183	31474728.0
ALI_Norm-1	107825244	0.192122
ALI_Norm-1.hisat2_mapstats			93.84
ALI_Norm-1_1				37.16256792619001	51.0	37.0	9.090909090909092	53185194.0
ALI_Norm-1_1.trim				37.14232779979729	51.0	36.98334789921736	9.090909090909092	53135578.0
ALI_Norm-1_2				36.16125398462786	51.0	37.0	18.181818181818183	53185194.0
ALI_Norm-1_2.trim				36.201178001277746	51.0	36.9810596771903	18.181818181818183	53135578.0
ALI_Norm-2	62842615	0.142458
ALI_Norm-2.hisat2_mapstats			94.77
ALI_Norm-2_1				28.67842159412919	50.0	37.0	9.090909090909092	30749637.0
ALI_Norm-2_1.trim				28.649247718220536	50.0	36.984958880950145	9.090909090909092	30720919.0
ALI_Norm-2_2				27.952594846475606	50.0	37.0	18.181818181818183	30749637.0
ALI_Norm-2_2.trim				27.98679009785097	50.0	36.98266142363775	18.181818181818183	30720919.0
