# Supplementary material for: The MUC5B-associated variant rs35705950 resides within an enhancer subject to lineage- and disease-dependent epigenetic remodeling
Source: JCI Insight. 2021 Jan 25;6(2):e144294. doi: 10.1172/jci.insight.144294 (PMC7934873; doi:10.1172/jci.insight.144294)
Supplement: Supplemental Data Set 4 [file jciinsight-6-144294-s079.zip › Supplemental File S4_ATAC-seq Pipeline & QC Reports/ATAC-seq_multiqc_reports/ALI_Norm-2_ILD-1_ATAC-seq_multiqc_report/multiqc_data/multiqc_hisat2.txt]

Sample	paired_total	paired_aligned_none	paired_aligned_one	paired_aligned_multi	paired_aligned_discord_one	unpaired_total	unpaired_aligned_none	unpaired_aligned_one	unpaired_aligned_multi	overall_alignment_rate
ALI_ILD-1.hisat2_mapstats	20324979	1700461	17490429	758031	376058	3400922	2525457	672773	202692	93.79
ALI_ILD-2.hisat2_mapstats	31474728	2422976	27041479	1167005	843268	4845952	3556956	964798	324198	94.35
ALI_Norm-1.hisat2_mapstats	53135578	4196099	46183991	2025183	730305	8392198	6544384	1446309	401505	93.84
ALI_Norm-2.hisat2_mapstats	30720919	2237399	26361270	1133236	989014	4474798	3211634	952180	310984	94.77
