# Supplementary material for: The MUC5B-associated variant rs35705950 resides within an enhancer subject to lineage- and disease-dependent epigenetic remodeling
Source: JCI Insight. 2021 Jan 25;6(2):e144294. doi: 10.1172/jci.insight.144294 (PMC7934873; doi:10.1172/jci.insight.144294)
Supplement: Supplemental Data Set 4 [file jciinsight-6-144294-s079.zip › Supplemental File S4_ATAC-seq Pipeline & QC Reports/ATAC-seq_multiqc_reports/ALI_Norm-2_ILD-1_ATAC-seq_multiqc_report/multiqc_data/multiqc_picard_dups.txt]

Sample	LIBRARY	UNPAIRED_READS_EXAMINED	READ_PAIRS_EXAMINED	SECONDARY_OR_SUPPLEMENTARY_RDS	UNMAPPED_READS	UNPAIRED_READ_DUPLICATES	READ_PAIR_DUPLICATES	READ_PAIR_OPTICAL_DUPLICATES	PERCENT_DUPLICATION	ESTIMATED_LIBRARY_SIZE
ALI_ILD-1	Unknown Library	627559.0	18748471.0	3234101.0	2525457.0	254436.0	2004668.0	4315.0	0.111838	81454349.0
ALI_ILD-2	Unknown Library	848582.0	29271959.0	4971144.0	3556956.0	396924.0	3634365.0	13234.0	0.129068	108236627.0
ALI_Norm-1	Unknown Library	1386820.0	49169976.0	8098472.0	6544384.0	817108.0	9171303.0	24282.0	0.192122	115078774.0
ALI_Norm-2	Unknown Library	818632.0	28705786.0	4612411.0	3211634.0	401354.0	3947014.0	18511.0	0.142458	94943920.0
