# Supplementary material for: The MUC5B-associated variant rs35705950 resides within an enhancer subject to lineage- and disease-dependent epigenetic remodeling
Source: JCI Insight. 2021 Jan 25;6(2):e144294. doi: 10.1172/jci.insight.144294 (PMC7934873; doi:10.1172/jci.insight.144294)
Supplement: Supplemental Data Set 4 [file jciinsight-6-144294-s079.zip › Supplemental File S4_ATAC-seq Pipeline & QC Reports/ATAC-seq_multiqc_reports/ALI_Norm-2_ILD-1_ATAC-seq_multiqc_report/multiqc_data/multiqc_picard_gcbias.txt]

Sample	ACCUMULATION_LEVEL	READS_USED	WINDOW_SIZE	TOTAL_CLUSTERS	ALIGNED_READS	AT_DROPOUT	GC_DROPOUT	GC_NC_0_19	GC_NC_20_39	GC_NC_40_59	GC_NC_60_79	GC_NC_80_100	SAMPLE	LIBRARY	READ_GROUP
ALI_ILD-1	All Reads	ALL	100.0	21967937.0	41358602.0	24.032099	0.0	0.128423	0.526589	1.219495	3.654685	10.269949
ALI_ILD-2	All Reads	ALL	100.0	33988228.0	64363644.0	24.179759	5e-06	0.111617	0.522268	1.237842	3.539229	9.267263
ALI_Norm-1	All Reads	ALL	100.0	57230623.0	107825244.0	29.193549	1e-05	0.039651	0.425345	1.277595	4.124576	10.842178
ALI_Norm-2	All Reads	ALL	100.0	33054579.0	62842615.0	27.070767	8e-06	0.088933	0.467465	1.263246	3.849819	9.584754
