# Supplementary material for: The MUC5B-associated variant rs35705950 resides within an enhancer subject to lineage- and disease-dependent epigenetic remodeling
Source: JCI Insight. 2021 Jan 25;6(2):e144294. doi: 10.1172/jci.insight.144294 (PMC7934873; doi:10.1172/jci.insight.144294)
Supplement: Supplemental Data Set 4 [file jciinsight-6-144294-s079.zip › Supplemental File S4_ATAC-seq Pipeline & QC Reports/ATAC-seq_multiqc_reports/ALI_Norm-2_ILD-1_ATAC-seq_multiqc_report/multiqc_data/multiqc_rseqc_infer_experiment.txt]

Sample	pe_sense	pe_antisense	failed
ALI_ILD-1.infer_experiment	0.4939	0.4901	0.016
ALI_ILD-2.infer_experiment	0.4933	0.4949	0.0118
ALI_Norm-1.infer_experiment	0.4989	0.4957	0.0054
ALI_Norm-2.infer_experiment	0.4912	0.4973	0.0115
