# Supplementary material for: The MUC5B-associated variant rs35705950 resides within an enhancer subject to lineage- and disease-dependent epigenetic remodeling
Source: JCI Insight. 2021 Jan 25;6(2):e144294. doi: 10.1172/jci.insight.144294 (PMC7934873; doi:10.1172/jci.insight.144294)
Supplement: Supplemental Data Set 4 [file jciinsight-6-144294-s079.zip › Supplemental File S4_ATAC-seq Pipeline & QC Reports/ATAC-seq_multiqc_reports/ALI_Norm-2_ILD-1_ATAC-seq_multiqc_report/multiqc_data/multiqc_rseqc_read_distribution.txt]

Sample	total_reads	total_tags	total_assigned_tags	cds_exons_total_bases	cds_exons_tag_count	cds_exons_tags_kb	5_utr_exons_total_bases	5_utr_exons_tag_count	5_utr_exons_tags_kb	3_utr_exons_total_bases	3_utr_exons_tag_count	3_utr_exons_tags_kb	introns_total_bases	introns_tag_count	introns_tags_kb	tss_up_1kb_total_bases	tss_up_1kb_tag_count	tss_up_1kb_tags_kb	tss_up_5kb_total_bases	tss_up_5kb_tag_count	tss_up_5kb_tags_kb	tss_up_10kb_total_bases	tss_up_10kb_tag_count	tss_up_10kb_tags_kb	tes_down_1kb_total_bases	tes_down_1kb_tag_count	tes_down_1kb_tags_kb	tes_down_5kb_total_bases	tes_down_5kb_tag_count	tes_down_5kb_tags_kb	tes_down_10kb_total_bases	tes_down_10kb_tag_count	tes_down_10kb_tags_kb	other_intergenic_tag_count	cds_exons_tag_pct	5_utr_exons_tag_pct	3_utr_exons_tag_pct	introns_tag_pct	tss_up_1kb_tag_pct	tss_up_5kb_tag_pct	tss_up_10kb_tag_pct	tes_down_1kb_tag_pct	tes_down_5kb_tag_pct	tes_down_10kb_tag_pct	other_intergenic_tag_pct
ALI_ILD-1.read_dist	38124501	38124501	25497180	38499087	811883	811883.0	15936999	1712385	1712385.0	44223425	716056	716056.0	1344309357	16456466	16456466.0	21187215	1642213	1642213.0	95986367	2424523	2424523.0	176004635	3614300	3614300.0	22427490	521162	521162.0	97337365	1512693	1512693.0	173705276	2186090	2186090.0	12627321	2.1295570530877246	4.491560427243362	1.878204255053725	43.16506595063369	4.307500313250002	6.359487826476733	9.480255230094684	1.3670001870975308	3.9677712765342164	5.734081608045178	33.121275475841635
ALI_ILD-2.read_dist	59392500	59392500	39763374	38499087	1226555	1226555.0	15936999	2605774	2605774.0	44223425	1118712	1118712.0	1344309357	25750372	25750372.0	21187215	2518760	2518760.0	95986367	3750682	3750682.0	176004635	5626583	5626583.0	22427490	819821	819821.0	97337365	2380179	2380179.0	173705276	3435378	3435378.0	19629126	2.0651681609630845	4.387378877804437	1.883591362545776	43.356268889169506	4.24087216399377	6.315076819463737	9.47355810918887	1.3803443195689693	4.007541356231847	5.784194974112893	33.04983962621543
ALI_Norm-1.read_dist	99726772	99726772	67770839	38499087	2278873	2278873.0	15936999	5079140	5079140.0	44223425	1909136	1909136.0	1344309357	42285901	42285901.0	21187215	4877755	4877755.0	95986367	6935042	6935042.0	176004635	10301130	10301130.0	22427490	1483610	1483610.0	97337365	4167452	4167452.0	173705276	5916659	5916659.0	31955933	2.285116578324625	5.093055654102591	1.9143665855343237	42.401754465691525	4.8911189063654845	6.954042390943928	10.32935268375076	1.487674743949398	4.178869842493247	5.932869260021772	32.04348477257441
ALI_Norm-2.read_dist	58230204	58230204	39511459	38499087	1269649	1269649.0	15936999	2837181	2837181.0	44223425	1109338	1109338.0	1344309357	24928027	24928027.0	21187215	2701278	2701278.0	95986367	3898328	3898328.0	176004635	5885288	5885288.0	22427490	879866	879866.0	97337365	2463102	2463102.0	173705276	3481976	3481976.0	18718745	2.1803959333544496	4.8723528428648475	1.9050903548268525	42.80944473421388	4.638963655356592	6.694683741791459	10.106933508252865	1.5110130818020147	4.229938813197357	5.979673366763407	32.1461092597237
