# Supplementary material for: The MUC5B-associated variant rs35705950 resides within an enhancer subject to lineage- and disease-dependent epigenetic remodeling
Source: JCI Insight. 2021 Jan 25;6(2):e144294. doi: 10.1172/jci.insight.144294 (PMC7934873; doi:10.1172/jci.insight.144294)
Supplement: Supplemental Data Set 4 [file jciinsight-6-144294-s079.zip › Supplemental File S4_ATAC-seq Pipeline & QC Reports/ATAC-seq_multiqc_reports/ALI_Norm-2_ILD-1_ATAC-seq_multiqc_report/multiqc_data/multiqc_samtools_flagstat.txt]

Sample	total_passed	total_failed	secondary_passed	secondary_failed	supplementary_passed	supplementary_failed	duplicates_passed	duplicates_failed	mapped_passed	mapped_failed	mapped_passed_pct	mapped_failed_pct	paired in sequencing_passed	paired in sequencing_failed	read1_passed	read1_failed	read2_passed	read2_failed	properly paired_passed	properly paired_failed	properly paired_passed_pct	properly paired_failed_pct	with itself and mate mapped_passed	with itself and mate mapped_failed	singletons_passed	singletons_failed	singletons_passed_pct	singletons_failed_pct	with mate mapped to a different chr_passed	with mate mapped to a different chr_failed	with mate mapped to a different chr (mapQ >= 5)_passed	with mate mapped to a different chr (mapQ >= 5)_failed	flagstat_total
ALI_ILD-1	43884059	0	3234101	0	0	0	0	0	41358602	0	94.25	nan	40649958	0	20324979	0	20324979	0	36496920	0	89.78	nan	37496942	0	627559	0	1.54	nan	178236	0	97593	0	43884059
ALI_ILD-2	67920600	0	4971144	0	0	0	0	0	64363644	0	94.76	nan	62949456	0	31474728	0	31474728	0	56416968	0	89.62	nan	58543918	0	848582	0	1.35	nan	291048	0	156958	0	67920600
ALI_Norm-1	114369628	0	8098472	0	0	0	0	0	107825244	0	94.28	nan	106271156	0	53135578	0	53135578	0	96418348	0	90.73	nan	98339952	0	1386820	0	1.3	nan	347878	0	192418	0	114369628
ALI_Norm-2	66054249	0	4612411	0	0	0	0	0	62842615	0	95.14	nan	61441838	0	30720919	0	30720919	0	54989012	0	89.5	nan	57411572	0	818632	0	1.33	nan	276884	0	150665	0	66054249
