# Supplementary material for: The MUC5B-associated variant rs35705950 resides within an enhancer subject to lineage- and disease-dependent epigenetic remodeling
Source: JCI Insight. 2021 Jan 25;6(2):e144294. doi: 10.1172/jci.insight.144294 (PMC7934873; doi:10.1172/jci.insight.144294)
Supplement: Supplemental Data Set 4 [file jciinsight-6-144294-s079.zip › Supplemental File S4_ATAC-seq Pipeline & QC Reports/ATAC-seq_multiqc_reports/ALI_Norm-2_ILD-1_ATAC-seq_multiqc_report/multiqc_data/multiqc_sources.txt]

Module	Section	Sample Name	Source
Preseq	all_sections	ALI_Norm-2.c_curve	/scratch/Shares/dowell/Sasse/ALI_ATAC/temp/08/185cb8d543e00cbd35dc145a8b0b89/qc/preseq/ALI_Norm-2.c_curve.txt
Preseq	all_sections	ALI_Norm-1.lc_extrap	/scratch/Shares/dowell/Sasse/ALI_ATAC/temp/08/185cb8d543e00cbd35dc145a8b0b89/qc/preseq/ALI_Norm-1.lc_extrap.txt
Preseq	all_sections	ALI_ILD-1.c_curve	/scratch/Shares/dowell/Sasse/ALI_ATAC/temp/08/185cb8d543e00cbd35dc145a8b0b89/qc/preseq/ALI_ILD-1.c_curve.txt
Preseq	all_sections	ALI_Norm-2.lc_extrap	/scratch/Shares/dowell/Sasse/ALI_ATAC/temp/08/185cb8d543e00cbd35dc145a8b0b89/qc/preseq/ALI_Norm-2.lc_extrap.txt
Preseq	all_sections	ALI_ILD-1.lc_extrap	/scratch/Shares/dowell/Sasse/ALI_ATAC/temp/08/185cb8d543e00cbd35dc145a8b0b89/qc/preseq/ALI_ILD-1.lc_extrap.txt
Preseq	all_sections	ALI_Norm-1.c_curve	/scratch/Shares/dowell/Sasse/ALI_ATAC/temp/08/185cb8d543e00cbd35dc145a8b0b89/qc/preseq/ALI_Norm-1.c_curve.txt
Preseq	all_sections	ALI_ILD-2.lc_extrap	/scratch/Shares/dowell/Sasse/ALI_ATAC/temp/08/185cb8d543e00cbd35dc145a8b0b89/qc/preseq/ALI_ILD-2.lc_extrap.txt
Preseq	all_sections	ALI_ILD-2.c_curve	/scratch/Shares/dowell/Sasse/ALI_ATAC/temp/08/185cb8d543e00cbd35dc145a8b0b89/qc/preseq/ALI_ILD-2.c_curve.txt
RSeQC	read_distribution	ALI_Norm-1.read_dist	/scratch/Shares/dowell/Sasse/ALI_ATAC/temp/08/185cb8d543e00cbd35dc145a8b0b89/qc/rseqc/ALI_Norm-1.read_dist.txt
RSeQC	read_distribution	ALI_ILD-1.read_dist	/scratch/Shares/dowell/Sasse/ALI_ATAC/temp/08/185cb8d543e00cbd35dc145a8b0b89/qc/rseqc/ALI_ILD-1.read_dist.txt
RSeQC	read_distribution	ALI_ILD-2.read_dist	/scratch/Shares/dowell/Sasse/ALI_ATAC/temp/08/185cb8d543e00cbd35dc145a8b0b89/qc/rseqc/ALI_ILD-2.read_dist.txt
RSeQC	read_distribution	ALI_Norm-2.read_dist	/scratch/Shares/dowell/Sasse/ALI_ATAC/temp/08/185cb8d543e00cbd35dc145a8b0b89/qc/rseqc/ALI_Norm-2.read_dist.txt
RSeQC	read_duplication	ALI_Norm-2.read_duplication	/scratch/Shares/dowell/Sasse/ALI_ATAC/temp/08/185cb8d543e00cbd35dc145a8b0b89/qc/rseqc/ALI_Norm-2.read_duplication.pos.DupRate.xls
RSeQC	read_duplication	ALI_ILD-2.read_duplication	/scratch/Shares/dowell/Sasse/ALI_ATAC/temp/08/185cb8d543e00cbd35dc145a8b0b89/qc/rseqc/ALI_ILD-2.read_duplication.pos.DupRate.xls
RSeQC	read_duplication	ALI_ILD-1.read_duplication	/scratch/Shares/dowell/Sasse/ALI_ATAC/temp/08/185cb8d543e00cbd35dc145a8b0b89/qc/rseqc/ALI_ILD-1.read_duplication.pos.DupRate.xls
RSeQC	read_duplication	ALI_Norm-1.read_duplication	/scratch/Shares/dowell/Sasse/ALI_ATAC/temp/08/185cb8d543e00cbd35dc145a8b0b89/qc/rseqc/ALI_Norm-1.read_duplication.pos.DupRate.xls
RSeQC	infer_experiment	ALI_ILD-1.infer_experiment	/scratch/Shares/dowell/Sasse/ALI_ATAC/temp/08/185cb8d543e00cbd35dc145a8b0b89/qc/rseqc/ALI_ILD-1.infer_experiment.txt
RSeQC	infer_experiment	ALI_Norm-1.infer_experiment	/scratch/Shares/dowell/Sasse/ALI_ATAC/temp/08/185cb8d543e00cbd35dc145a8b0b89/qc/rseqc/ALI_Norm-1.infer_experiment.txt
RSeQC	infer_experiment	ALI_Norm-2.infer_experiment	/scratch/Shares/dowell/Sasse/ALI_ATAC/temp/08/185cb8d543e00cbd35dc145a8b0b89/qc/rseqc/ALI_Norm-2.infer_experiment.txt
RSeQC	infer_experiment	ALI_ILD-2.infer_experiment	/scratch/Shares/dowell/Sasse/ALI_ATAC/temp/08/185cb8d543e00cbd35dc145a8b0b89/qc/rseqc/ALI_ILD-2.infer_experiment.txt
Picard	GcBiasDetailMetrics	ALI_ILD-1	/scratch/Shares/dowell/Sasse/ALI_ATAC/temp/08/185cb8d543e00cbd35dc145a8b0b89/qc/picard/ALI_ILD-1.gc_bias_metrics.txt
Picard	GcBiasDetailMetrics	ALI_Norm-1	/scratch/Shares/dowell/Sasse/ALI_ATAC/temp/08/185cb8d543e00cbd35dc145a8b0b89/qc/picard/ALI_Norm-1.gc_bias_metrics.txt
Picard	GcBiasDetailMetrics	ALI_Norm-2	/scratch/Shares/dowell/Sasse/ALI_ATAC/temp/08/185cb8d543e00cbd35dc145a8b0b89/qc/picard/ALI_Norm-2.gc_bias_metrics.txt
Picard	GcBiasDetailMetrics	ALI_ILD-2	/scratch/Shares/dowell/Sasse/ALI_ATAC/temp/08/185cb8d543e00cbd35dc145a8b0b89/qc/picard/ALI_ILD-2.gc_bias_metrics.txt
Picard	GcBiasSummaryMetrics	ALI_Norm-1	/scratch/Shares/dowell/Sasse/ALI_ATAC/temp/08/185cb8d543e00cbd35dc145a8b0b89/qc/picard/ALI_Norm-1.summary_metrics.txt
Picard	GcBiasSummaryMetrics	ALI_Norm-2	/scratch/Shares/dowell/Sasse/ALI_ATAC/temp/08/185cb8d543e00cbd35dc145a8b0b89/qc/picard/ALI_Norm-2.summary_metrics.txt
Picard	GcBiasSummaryMetrics	ALI_ILD-1	/scratch/Shares/dowell/Sasse/ALI_ATAC/temp/08/185cb8d543e00cbd35dc145a8b0b89/qc/picard/ALI_ILD-1.summary_metrics.txt
Picard	GcBiasSummaryMetrics	ALI_ILD-2	/scratch/Shares/dowell/Sasse/ALI_ATAC/temp/08/185cb8d543e00cbd35dc145a8b0b89/qc/picard/ALI_ILD-2.summary_metrics.txt
Picard	DuplicationMetrics	ALI_Norm-2	/scratch/Shares/dowell/Sasse/ALI_ATAC/temp/08/185cb8d543e00cbd35dc145a8b0b89/qc/picard/ALI_Norm-2.marked_dup_metrics.txt
Picard	DuplicationMetrics	ALI_ILD-1	/scratch/Shares/dowell/Sasse/ALI_ATAC/temp/08/185cb8d543e00cbd35dc145a8b0b89/qc/picard/ALI_ILD-1.marked_dup_metrics.txt
Picard	DuplicationMetrics	ALI_Norm-1	/scratch/Shares/dowell/Sasse/ALI_ATAC/temp/08/185cb8d543e00cbd35dc145a8b0b89/qc/picard/ALI_Norm-1.marked_dup_metrics.txt
Picard	DuplicationMetrics	ALI_ILD-2	/scratch/Shares/dowell/Sasse/ALI_ATAC/temp/08/185cb8d543e00cbd35dc145a8b0b89/qc/picard/ALI_ILD-2.marked_dup_metrics.txt
Samtools	flagstat	ALI_Norm-2	/scratch/Shares/dowell/Sasse/ALI_ATAC/temp/08/185cb8d543e00cbd35dc145a8b0b89/qc/samtools_mapstats/ALI_Norm-2.flagstat
Samtools	flagstat	ALI_ILD-1	/scratch/Shares/dowell/Sasse/ALI_ATAC/temp/08/185cb8d543e00cbd35dc145a8b0b89/qc/samtools_mapstats/ALI_ILD-1.flagstat
Samtools	flagstat	ALI_ILD-2	/scratch/Shares/dowell/Sasse/ALI_ATAC/temp/08/185cb8d543e00cbd35dc145a8b0b89/qc/samtools_mapstats/ALI_ILD-2.flagstat
Samtools	flagstat	ALI_Norm-1	/scratch/Shares/dowell/Sasse/ALI_ATAC/temp/08/185cb8d543e00cbd35dc145a8b0b89/qc/samtools_mapstats/ALI_Norm-1.flagstat
BBTools	all_sections	ALI_Norm-1.trimstats	/scratch/Shares/dowell/Sasse/ALI_ATAC/temp/08/185cb8d543e00cbd35dc145a8b0b89/qc/trimstats/ALI_Norm-1.trimstats.txt
BBTools	all_sections	ALI_ILD-1.trimstats	/scratch/Shares/dowell/Sasse/ALI_ATAC/temp/08/185cb8d543e00cbd35dc145a8b0b89/qc/trimstats/ALI_ILD-1.trimstats.txt
BBTools	all_sections	ALI_Norm-2.trimstats	/scratch/Shares/dowell/Sasse/ALI_ATAC/temp/08/185cb8d543e00cbd35dc145a8b0b89/qc/trimstats/ALI_Norm-2.trimstats.txt
BBTools	all_sections	ALI_ILD-2.trimstats	/scratch/Shares/dowell/Sasse/ALI_ATAC/temp/08/185cb8d543e00cbd35dc145a8b0b89/qc/trimstats/ALI_ILD-2.trimstats.txt
HISAT2	all_sections	ALI_Norm-2.hisat2_mapstats	/scratch/Shares/dowell/Sasse/ALI_ATAC/temp/08/185cb8d543e00cbd35dc145a8b0b89/qc/hisat2_mapstats/ALI_Norm-2.hisat2_mapstats.txt
HISAT2	all_sections	ALI_ILD-1.hisat2_mapstats	/scratch/Shares/dowell/Sasse/ALI_ATAC/temp/08/185cb8d543e00cbd35dc145a8b0b89/qc/hisat2_mapstats/ALI_ILD-1.hisat2_mapstats.txt
HISAT2	all_sections	ALI_Norm-1.hisat2_mapstats	/scratch/Shares/dowell/Sasse/ALI_ATAC/temp/08/185cb8d543e00cbd35dc145a8b0b89/qc/hisat2_mapstats/ALI_Norm-1.hisat2_mapstats.txt
HISAT2	all_sections	ALI_ILD-2.hisat2_mapstats	/scratch/Shares/dowell/Sasse/ALI_ATAC/temp/08/185cb8d543e00cbd35dc145a8b0b89/qc/hisat2_mapstats/ALI_ILD-2.hisat2_mapstats.txt
FastQC	all_sections	ALI_ILD-1_1.trim	/scratch/Shares/dowell/Sasse/ALI_ATAC/temp/08/185cb8d543e00cbd35dc145a8b0b89/qc/fastqc/ALI_ILD-1_1.trim_fastqc.zip
FastQC	all_sections	ALI_ILD-2_1	/scratch/Shares/dowell/Sasse/ALI_ATAC/temp/08/185cb8d543e00cbd35dc145a8b0b89/qc/fastqc/ALI_ILD-2_1_fastqc.zip
FastQC	all_sections	ALI_Norm-1_2.trim	/scratch/Shares/dowell/Sasse/ALI_ATAC/temp/08/185cb8d543e00cbd35dc145a8b0b89/qc/fastqc/ALI_Norm-1_2.trim_fastqc.zip
FastQC	all_sections	ALI_Norm-2_2.trim	/scratch/Shares/dowell/Sasse/ALI_ATAC/temp/08/185cb8d543e00cbd35dc145a8b0b89/qc/fastqc/ALI_Norm-2_2.trim_fastqc.zip
FastQC	all_sections	ALI_ILD-2_1.trim	/scratch/Shares/dowell/Sasse/ALI_ATAC/temp/08/185cb8d543e00cbd35dc145a8b0b89/qc/fastqc/ALI_ILD-2_1.trim_fastqc.zip
FastQC	all_sections	ALI_ILD-1_2	/scratch/Shares/dowell/Sasse/ALI_ATAC/temp/08/185cb8d543e00cbd35dc145a8b0b89/qc/fastqc/ALI_ILD-1_2_fastqc.zip
FastQC	all_sections	ALI_ILD-1_1	/scratch/Shares/dowell/Sasse/ALI_ATAC/temp/08/185cb8d543e00cbd35dc145a8b0b89/qc/fastqc/ALI_ILD-1_1_fastqc.zip
FastQC	all_sections	ALI_Norm-2_1.trim	/scratch/Shares/dowell/Sasse/ALI_ATAC/temp/08/185cb8d543e00cbd35dc145a8b0b89/qc/fastqc/ALI_Norm-2_1.trim_fastqc.zip
FastQC	all_sections	ALI_ILD-2_2.trim	/scratch/Shares/dowell/Sasse/ALI_ATAC/temp/08/185cb8d543e00cbd35dc145a8b0b89/qc/fastqc/ALI_ILD-2_2.trim_fastqc.zip
FastQC	all_sections	ALI_ILD-2_2	/scratch/Shares/dowell/Sasse/ALI_ATAC/temp/08/185cb8d543e00cbd35dc145a8b0b89/qc/fastqc/ALI_ILD-2_2_fastqc.zip
FastQC	all_sections	ALI_Norm-2_1	/scratch/Shares/dowell/Sasse/ALI_ATAC/temp/08/185cb8d543e00cbd35dc145a8b0b89/qc/fastqc/ALI_Norm-2_1_fastqc.zip
FastQC	all_sections	ALI_Norm-1_2	/scratch/Shares/dowell/Sasse/ALI_ATAC/temp/08/185cb8d543e00cbd35dc145a8b0b89/qc/fastqc/ALI_Norm-1_2_fastqc.zip
FastQC	all_sections	ALI_Norm-1_1	/scratch/Shares/dowell/Sasse/ALI_ATAC/temp/08/185cb8d543e00cbd35dc145a8b0b89/qc/fastqc/ALI_Norm-1_1_fastqc.zip
FastQC	all_sections	ALI_Norm-1_1.trim	/scratch/Shares/dowell/Sasse/ALI_ATAC/temp/08/185cb8d543e00cbd35dc145a8b0b89/qc/fastqc/ALI_Norm-1_1.trim_fastqc.zip
FastQC	all_sections	ALI_Norm-2_2	/scratch/Shares/dowell/Sasse/ALI_ATAC/temp/08/185cb8d543e00cbd35dc145a8b0b89/qc/fastqc/ALI_Norm-2_2_fastqc.zip
FastQC	all_sections	ALI_ILD-1_2.trim	/scratch/Shares/dowell/Sasse/ALI_ATAC/temp/08/185cb8d543e00cbd35dc145a8b0b89/qc/fastqc/ALI_ILD-1_2.trim_fastqc.zip
