# Supplementary material for: The MUC5B-associated variant rs35705950 resides within an enhancer subject to lineage- and disease-dependent epigenetic remodeling
Source: JCI Insight. 2021 Jan 25;6(2):e144294. doi: 10.1172/jci.insight.144294 (PMC7934873; doi:10.1172/jci.insight.144294)
Supplement: Supplemental Data Set 4 [file jciinsight-6-144294-s079.zip › Supplemental File S4_ATAC-seq Pipeline & QC Reports/ATAC-seq_multiqc_reports/BronchBrush_ATAC-seq_multiqc_report/multiqc_data/multiqc_data.json]

{
    "report_data_sources": {
        "Preseq": {
            "all_sections": {
                "BB_ATACseq_BB1.lc_extrap": "/scratch/Shares/dowell/Sasse/bronch_brush/ATAC-seq/temp/ef/3f24f525abcf137162056f82b211bd/qc/preseq/BB_ATACseq_BB1.lc_extrap.txt",
                "BB_ATACseq_BB2.lc_extrap": "/scratch/Shares/dowell/Sasse/bronch_brush/ATAC-seq/temp/ef/3f24f525abcf137162056f82b211bd/qc/preseq/BB_ATACseq_BB2.lc_extrap.txt",
                "BB_ATACseq_BB2.c_curve": "/scratch/Shares/dowell/Sasse/bronch_brush/ATAC-seq/temp/ef/3f24f525abcf137162056f82b211bd/qc/preseq/BB_ATACseq_BB2.c_curve.txt",
                "BB_ATACseq_BB1.c_curve": "/scratch/Shares/dowell/Sasse/bronch_brush/ATAC-seq/temp/ef/3f24f525abcf137162056f82b211bd/qc/preseq/BB_ATACseq_BB1.c_curve.txt"
            }
        },
        "RSeQC": {
            "read_distribution": {
                "BB_ATACseq_BB2.read_dist": "/scratch/Shares/dowell/Sasse/bronch_brush/ATAC-seq/temp/ef/3f24f525abcf137162056f82b211bd/qc/rseqc/BB_ATACseq_BB2.read_dist.txt",
                "BB_ATACseq_BB1.read_dist": "/scratch/Shares/dowell/Sasse/bronch_brush/ATAC-seq/temp/ef/3f24f525abcf137162056f82b211bd/qc/rseqc/BB_ATACseq_BB1.read_dist.txt"
            },
            "read_duplication": {
                "BB_ATACseq_BB2.read_duplication": "/scratch/Shares/dowell/Sasse/bronch_brush/ATAC-seq/temp/ef/3f24f525abcf137162056f82b211bd/qc/rseqc/BB_ATACseq_BB2.read_duplication.pos.DupRate.xls",
                "BB_ATACseq_BB1.read_duplication": "/scratch/Shares/dowell/Sasse/bronch_brush/ATAC-seq/temp/ef/3f24f525abcf137162056f82b211bd/qc/rseqc/BB_ATACseq_BB1.read_duplication.pos.DupRate.xls"
            },
            "infer_experiment": {
                "BB_ATACseq_BB2.infer_experiment": "/scratch/Shares/dowell/Sasse/bronch_brush/ATAC-seq/temp/ef/3f24f525abcf137162056f82b211bd/qc/rseqc/BB_ATACseq_BB2.infer_experiment.txt",
                "BB_ATACseq_BB1.infer_experiment": "/scratch/Shares/dowell/Sasse/bronch_brush/ATAC-seq/temp/ef/3f24f525abcf137162056f82b211bd/qc/rseqc/BB_ATACseq_BB1.infer_experiment.txt"
            }
        },
        "Picard": {
            "GcBiasSummaryMetrics": {
                "BB_ATACseq_BB1": "/scratch/Shares/dowell/Sasse/bronch_brush/ATAC-seq/temp/ef/3f24f525abcf137162056f82b211bd/qc/picard/BB_ATACseq_BB1.summary_metrics.txt",
                "BB_ATACseq_BB2": "/scratch/Shares/dowell/Sasse/bronch_brush/ATAC-seq/temp/ef/3f24f525abcf137162056f82b211bd/qc/picard/BB_ATACseq_BB2.summary_metrics.txt"
            },
            "GcBiasDetailMetrics": {
                "BB_ATACseq_BB2": "/scratch/Shares/dowell/Sasse/bronch_brush/ATAC-seq/temp/ef/3f24f525abcf137162056f82b211bd/qc/picard/BB_ATACseq_BB2.gc_bias_metrics.txt",
                "BB_ATACseq_BB1": "/scratch/Shares/dowell/Sasse/bronch_brush/ATAC-seq/temp/ef/3f24f525abcf137162056f82b211bd/qc/picard/BB_ATACseq_BB1.gc_bias_metrics.txt"
            },
            "DuplicationMetrics": {
                "BB_ATACseq_BB1": "/scratch/Shares/dowell/Sasse/bronch_brush/ATAC-seq/temp/ef/3f24f525abcf137162056f82b211bd/qc/picard/BB_ATACseq_BB1.marked_dup_metrics.txt",
                "BB_ATACseq_BB2": "/scratch/Shares/dowell/Sasse/bronch_brush/ATAC-seq/temp/ef/3f24f525abcf137162056f82b211bd/qc/picard/BB_ATACseq_BB2.marked_dup_metrics.txt"
            }
        },
        "Samtools": {
            "flagstat": {
                "BB_ATACseq_BB2": "/scratch/Shares/dowell/Sasse/bronch_brush/ATAC-seq/temp/ef/3f24f525abcf137162056f82b211bd/qc/samtools_mapstats/BB_ATACseq_BB2.flagstat",
                "BB_ATACseq_BB1": "/scratch/Shares/dowell/Sasse/bronch_brush/ATAC-seq/temp/ef/3f24f525abcf137162056f82b211bd/qc/samtools_mapstats/BB_ATACseq_BB1.flagstat"
            }
        },
        "BBTools": {
            "all_sections": {
                "BB_ATACseq_BB2.trimstats": "/scratch/Shares/dowell/Sasse/bronch_brush/ATAC-seq/temp/ef/3f24f525abcf137162056f82b211bd/qc/trimstats/BB_ATACseq_BB2.trimstats.txt",
                "BB_ATACseq_BB1.trimstats": "/scratch/Shares/dowell/Sasse/bronch_brush/ATAC-seq/temp/ef/3f24f525abcf137162056f82b211bd/qc/trimstats/BB_ATACseq_BB1.trimstats.txt"
            }
        },
        "HISAT2": {
            "all_sections": {
                "BB_ATACseq_BB1.hisat2_mapstats": "/scratch/Shares/dowell/Sasse/bronch_brush/ATAC-seq/temp/ef/3f24f525abcf137162056f82b211bd/qc/hisat2_mapstats/BB_ATACseq_BB1.hisat2_mapstats.txt",
                "BB_ATACseq_BB2.hisat2_mapstats": "/scratch/Shares/dowell/Sasse/bronch_brush/ATAC-seq/temp/ef/3f24f525abcf137162056f82b211bd/qc/hisat2_mapstats/BB_ATACseq_BB2.hisat2_mapstats.txt"
            }
        },
        "FastQC": {
            "all_sections": {
                "BB_ATACseq_BB2_2.trim": "/scratch/Shares/dowell/Sasse/bronch_brush/ATAC-seq/temp/ef/3f24f525abcf137162056f82b211bd/qc/fastqc/BB_ATACseq_BB2_2.trim_fastqc.zip",
                "BB_ATACseq_BB1_2": "/scratch/Shares/dowell/Sasse/bronch_brush/ATAC-seq/temp/ef/3f24f525abcf137162056f82b211bd/qc/fastqc/BB_ATACseq_BB1_2_fastqc.zip",
                "BB_ATACseq_BB2_2": "/scratch/Shares/dowell/Sasse/bronch_brush/ATAC-seq/temp/ef/3f24f525abcf137162056f82b211bd/qc/fastqc/BB_ATACseq_BB2_2_fastqc.zip",
                "BB_ATACseq_BB2_1": "/scratch/Shares/dowell/Sasse/bronch_brush/ATAC-seq/temp/ef/3f24f525abcf137162056f82b211bd/qc/fastqc/BB_ATACseq_BB2_1_fastqc.zip",
                "BB_ATACseq_BB1_1": "/scratch/Shares/dowell/Sasse/bronch_brush/ATAC-seq/temp/ef/3f24f525abcf137162056f82b211bd/qc/fastqc/BB_ATACseq_BB1_1_fastqc.zip",
                "BB_ATACseq_BB2_1.trim": "/scratch/Shares/dowell/Sasse/bronch_brush/ATAC-seq/temp/ef/3f24f525abcf137162056f82b211bd/qc/fastqc/BB_ATACseq_BB2_1.trim_fastqc.zip",
                "BB_ATACseq_BB1_2.trim": "/scratch/Shares/dowell/Sasse/bronch_brush/ATAC-seq/temp/ef/3f24f525abcf137162056f82b211bd/qc/fastqc/BB_ATACseq_BB1_2.trim_fastqc.zip",
                "BB_ATACseq_BB1_1.trim": "/scratch/Shares/dowell/Sasse/bronch_brush/ATAC-seq/temp/ef/3f24f525abcf137162056f82b211bd/qc/fastqc/BB_ATACseq_BB1_1.trim_fastqc.zip"
            }
        }
    },
    "report_general_stats_data": [
        {
            "BB_ATACseq_BB1": {
                "LIBRARY": "Unknown Library",
                "UNPAIRED_READS_EXAMINED": 1977958.0,
                "READ_PAIRS_EXAMINED": 58954763.0,
                "SECONDARY_OR_SUPPLEMENTARY_RDS": 13503796.0,
                "UNMAPPED_READS": 8385422.0,
                "UNPAIRED_READ_DUPLICATES": 713323.0,
                "READ_PAIR_DUPLICATES": 4143341.0,
                "READ_PAIR_OPTICAL_DUPLICATES": 27209.0,
                "PERCENT_DUPLICATION": 0.07507,
                "ESTIMATED_LIBRARY_SIZE": 401930519.0
            },
            "BB_ATACseq_BB2": {
                "LIBRARY": "Unknown Library",
                "UNPAIRED_READS_EXAMINED": 1927248.0,
                "READ_PAIRS_EXAMINED": 55700280.0,
                "SECONDARY_OR_SUPPLEMENTARY_RDS": 12391409.0,
                "UNMAPPED_READS": 7596810.0,
                "UNPAIRED_READ_DUPLICATES": 705835.0,
                "READ_PAIR_DUPLICATES": 3837155.0,
                "READ_PAIR_OPTICAL_DUPLICATES": 21840.0,
                "PERCENT_DUPLICATION": 0.073946,
                "ESTIMATED_LIBRARY_SIZE": 387489473.0
            }
        },
        {
            "BB_ATACseq_BB2": {
                "total_passed": 133316027,
                "total_failed": 0,
                "secondary_passed": 12391409,
                "secondary_failed": 0,
                "supplementary_passed": 0,
                "supplementary_failed": 0,
                "duplicates_passed": 0,
                "duplicates_failed": 0,
                "mapped_passed": 125719217,
                "mapped_failed": 0,
                "mapped_passed_pct": 94.3,
                "mapped_failed_pct": NaN,
                "paired in sequencing_passed": 120924618,
                "paired in sequencing_failed": 0,
                "read1_passed": 60462309,
                "read1_failed": 0,
                "read2_passed": 60462309,
                "read2_failed": 0,
                "properly paired_passed": 108510486,
                "properly paired_failed": 0,
                "properly paired_passed_pct": 89.73,
                "properly paired_failed_pct": NaN,
                "with itself and mate mapped_passed": 111400560,
                "with itself and mate mapped_failed": 0,
                "singletons_passed": 1927248,
                "singletons_failed": 0,
                "singletons_passed_pct": 1.59,
                "singletons_failed_pct": NaN,
                "with mate mapped to a different chr_passed": 908666,
                "with mate mapped to a different chr_failed": 0,
                "with mate mapped to a different chr (mapQ >= 5)_passed": 465686,
                "with mate mapped to a different chr (mapQ >= 5)_failed": 0,
                "flagstat_total": 133316027
            },
            "BB_ATACseq_BB1": {
                "total_passed": 141776702,
                "total_failed": 0,
                "secondary_passed": 13503796,
                "secondary_failed": 0,
                "supplementary_passed": 0,
                "supplementary_failed": 0,
                "duplicates_passed": 0,
                "duplicates_failed": 0,
                "mapped_passed": 133391280,
                "mapped_failed": 0,
                "mapped_passed_pct": 94.09,
                "mapped_failed_pct": NaN,
                "paired in sequencing_passed": 128272906,
                "paired in sequencing_failed": 0,
                "read1_passed": 64136453,
                "read1_failed": 0,
                "read2_passed": 64136453,
                "read2_failed": 0,
                "properly paired_passed": 114693570,
                "properly paired_failed": 0,
                "properly paired_passed_pct": 89.41,
                "properly paired_failed_pct": NaN,
                "with itself and mate mapped_passed": 117909526,
                "with itself and mate mapped_failed": 0,
                "singletons_passed": 1977958,
                "singletons_failed": 0,
                "singletons_passed_pct": 1.54,
                "singletons_failed_pct": NaN,
                "with mate mapped to a different chr_passed": 1016716,
                "with mate mapped to a different chr_failed": 0,
                "with mate mapped to a different chr (mapQ >= 5)_passed": 518547,
                "with mate mapped to a different chr (mapQ >= 5)_failed": 0,
                "flagstat_total": 141776702
            }
        },
        {
            "BB_ATACseq_BB1.hisat2_mapstats": {
                "paired_total": 64136453,
                "paired_aligned_none": 5844935,
                "paired_aligned_one": 54766419,
                "paired_aligned_multi": 2580366,
                "paired_aligned_discord_one": 944733,
                "unpaired_total": 5844935.0,
                "unpaired_aligned_none": 4192711.0,
                "unpaired_aligned_one": 1042032.0,
                "unpaired_aligned_multi": 610192.0,
                "overall_alignment_rate": 93.46
            },
            "BB_ATACseq_BB2.hisat2_mapstats": {
                "paired_total": 60462309,
                "paired_aligned_none": 5357080,
                "paired_aligned_one": 51866050,
                "paired_aligned_multi": 2389193,
                "paired_aligned_discord_one": 849986,
                "unpaired_total": 5357080.0,
                "unpaired_aligned_none": 3798405.0,
                "unpaired_aligned_one": 1007662.5,
                "unpaired_aligned_multi": 551012.5,
                "overall_alignment_rate": 93.72
            }
        },
        {
            "BB_ATACseq_BB2_2.trim": {
                "percent_gc": 46.0,
                "avg_sequence_length": 36.98207875256633,
                "total_sequences": 60462309.0,
                "percent_duplicates": 18.249847773965854,
                "percent_fails": 18.181818181818183
            },
            "BB_ATACseq_BB1_2": {
                "percent_gc": 45.0,
                "avg_sequence_length": 37.0,
                "total_sequences": 64200583.0,
                "percent_duplicates": 17.274075912802516,
                "percent_fails": 9.090909090909092
            },
            "BB_ATACseq_BB2_2": {
                "percent_gc": 46.0,
                "avg_sequence_length": 37.0,
                "total_sequences": 60521658.0,
                "percent_duplicates": 18.242557727320488,
                "percent_fails": 18.181818181818183
            },
            "BB_ATACseq_BB2_1": {
                "percent_gc": 46.0,
                "avg_sequence_length": 37.0,
                "total_sequences": 60521658.0,
                "percent_duplicates": 18.828075779046642,
                "percent_fails": 9.090909090909092
            },
            "BB_ATACseq_BB1_1": {
                "percent_gc": 45.0,
                "avg_sequence_length": 37.0,
                "total_sequences": 64200583.0,
                "percent_duplicates": 17.914569764631807,
                "percent_fails": 9.090909090909092
            },
            "BB_ATACseq_BB2_1.trim": {
                "percent_gc": 46.0,
                "avg_sequence_length": 36.98437765583845,
                "total_sequences": 60462309.0,
                "percent_duplicates": 18.81186190827323,
                "percent_fails": 9.090909090909092
            },
            "BB_ATACseq_BB1_2.trim": {
                "percent_gc": 45.0,
                "avg_sequence_length": 36.981136640032155,
                "total_sequences": 64136453.0,
                "percent_duplicates": 17.295314339694997,
                "percent_fails": 9.090909090909092
            },
            "BB_ATACseq_BB1_1.trim": {
                "percent_gc": 45.0,
                "avg_sequence_length": 36.98349058997697,
                "total_sequences": 64136453.0,
                "percent_duplicates": 17.902789721306917,
                "percent_fails": 9.090909090909092
            }
        }
    ],
    "report_general_stats_headers": [
        {
            "PERCENT_DUPLICATION": {
                "title": "% Dups",
                "description": "MarkDuplicates - Percent Duplication",
                "max": 100,
                "min": 0,
                "suffix": "%",
                "scale": "OrRd",
                "modify": 100.0,
                "namespace": "Picard",
                "rid": "mqc-generalstats-picard-PERCENT_DUPLICATION",
                "format": "{:,.1f}",
                "colour": "55,126,184",
                "hidden": null,
                "ceiling": null,
                "floor": null,
                "minRange": null,
                "shared_key": null,
                "placement": 1000.0,
                "dmax": 100.0,
                "dmin": 0.0
            }
        },
        {
            "mapped_passed": {
                "title": "M Reads Mapped",
                "description": "Reads Mapped in the bam file (millions)",
                "min": 0,
                "modify": 1e-06,
                "shared_key": "read_count",
                "placement": 100.0,
                "namespace": "Samtools Flagstat",
                "rid": "mqc-generalstats-samtools_flagstat-mapped_passed",
                "scale": "GnBu",
                "format": "{:,.1f}",
                "colour": "77,175,74",
                "hidden": null,
                "max": null,
                "ceiling": null,
                "floor": null,
                "minRange": null,
                "dmax": 133.39128,
                "dmin": 0.0
            }
        },
        {
            "overall_alignment_rate": {
                "title": "% Aligned",
                "description": "overall alignment rate",
                "max": 100,
                "min": 0,
                "suffix": "%",
                "scale": "YlGn",
                "namespace": "HISAT2",
                "rid": "mqc-generalstats-hisat2-overall_alignment_rate",
                "format": "{:,.1f}",
                "colour": "152,78,163",
                "hidden": null,
                "ceiling": null,
                "floor": null,
                "minRange": null,
                "shared_key": null,
                "modify": null,
                "placement": 1000.0,
                "dmax": 100.0,
                "dmin": 0.0
            }
        },
        {
            "percent_duplicates": {
                "title": "% Dups",
                "description": "% Duplicate Reads",
                "max": 100,
                "min": 0,
                "suffix": "%",
                "scale": "RdYlGn-rev",
                "namespace": "FastQC",
                "rid": "mqc-generalstats-fastqc-percent_duplicates",
                "format": "{:,.1f}",
                "colour": "255,127,0",
                "hidden": null,
                "ceiling": null,
                "floor": null,
                "minRange": null,
                "shared_key": null,
                "modify": null,
                "placement": 1000.0,
                "dmax": 100.0,
                "dmin": 0.0
            },
            "percent_gc": {
                "title": "% GC",
                "description": "Average % GC Content",
                "max": 100,
                "min": 0,
                "suffix": "%",
                "scale": "Set1",
                "format": "{:,.0f}",
                "namespace": "FastQC",
                "rid": "mqc-generalstats-fastqc-percent_gc",
                "colour": "255,127,0",
                "hidden": null,
                "ceiling": null,
                "floor": null,
                "minRange": null,
                "shared_key": null,
                "modify": null,
                "placement": 1000.0,
                "dmax": 100.0,
                "dmin": 0.0
            },
            "avg_sequence_length": {
                "title": "Length",
                "description": "Average Sequence Length (bp)",
                "min": 0,
                "suffix": " bp",
                "scale": "RdYlGn",
                "format": "{:,.0f}",
                "hidden": true,
                "namespace": "FastQC",
                "rid": "mqc-generalstats-fastqc-avg_sequence_length",
                "colour": "255,127,0",
                "max": null,
                "ceiling": null,
                "floor": null,
                "minRange": null,
                "shared_key": null,
                "modify": null,
                "placement": 1000.0,
                "dmax": 37.0,
                "dmin": 0.0
            },
            "percent_fails": {
                "title": "% Failed",
                "description": "Percentage of modules failed in FastQC report (includes those not plotted here)",
                "max": 100,
                "min": 0,
                "suffix": "%",
                "scale": "Reds",
                "format": "{:,.0f}",
                "hidden": true,
                "namespace": "FastQC",
                "rid": "mqc-generalstats-fastqc-percent_fails",
                "colour": "255,127,0",
                "ceiling": null,
                "floor": null,
                "minRange": null,
                "shared_key": null,
                "modify": null,
                "placement": 1000.0,
                "dmax": 100.0,
                "dmin": 0.0
            },
            "total_sequences": {
                "title": "M Seqs",
                "description": "Total Sequences (millions)",
                "min": 0,
                "scale": "Blues",
                "modify": 1e-06,
                "shared_key": "read_count",
                "namespace": "FastQC",
                "rid": "mqc-generalstats-fastqc-total_sequences",
                "format": "{:,.1f}",
                "colour": "255,127,0",
                "hidden": null,
                "max": null,
                "ceiling": null,
                "floor": null,
                "minRange": null,
                "placement": 1000.0,
                "dmax": 133.39128,
                "dmin": 0.0
            }
        }
    ],
    "report_multiqc_command": "/Users/magr0763/.local/bin/multiqc . -f --config multiqc_config.yaml",
    "report_plot_data": {
        "preseq_plot": {
            "plot_type": "xy_line",
            "datasets": [
                [
                    {
                        "name": "BB_ATACseq_BB1.c_curve",
                        "data": [
                            [
                                0.0,
                                0.0
                            ],
                            [
                                1.0,
                                0.9729059999999999
                            ],
                            [
                                2.0,
                                1.9281499999999998
                            ],
                            [
                                3.0,
                                2.8743399999999997
                            ],
                            [
                                4.0,
                                3.81315
                            ],
                            [
                                5.0,
                                4.7453899999999996
                            ],
                            [
                                6.0,
                                5.6716
                            ],
                            [
                                7.0,
                                6.59214
                            ],
                            [
                                8.0,
                                7.50732
                            ],
                            [
                                9.0,
                                8.41738
                            ],
                            [
                                10.0,
                                9.32254
                            ],
                            [
                                11.0,
                                10.222999999999999
                            ],
                            [
                                12.0,
                                11.1188
                            ],
                            [
                                13.0,
                                12.010299999999999
                            ],
                            [
                                14.0,
                                12.897499999999999
                            ],
                            [
                                15.0,
                                13.7805
                            ],
                            [
                                16.0,
                                14.6595
                            ],
                            [
                                17.0,
                                15.5345
                            ],
                            [
                                18.0,
                                16.4056
                            ],
                            [
                                19.0,
                                17.273
                            ],
                            [
                                20.0,
                                18.1368
                            ],
                            [
                                21.0,
                                18.9969
                            ],
                            [
                                22.0,
                                19.8535
                            ],
                            [
                                23.0,
                                20.706599999999998
                            ],
                            [
                                24.0,
                                21.5563
                            ],
                            [
                                25.0,
                                22.4027
                            ],
                            [
                                26.0,
                                23.2458
                            ],
                            [
                                27.0,
                                24.0857
                            ],
                            [
                                28.0,
                                24.9224
                            ],
                            [
                                29.0,
                                25.756
                            ],
                            [
                                30.0,
                                26.586499999999997
                            ],
                            [
                                31.0,
                                27.413899999999998
                            ],
                            [
                                32.0,
                                28.2384
                            ],
                            [
                                33.0,
                                29.06
                            ],
                            [
                                34.0,
                                29.8786
                            ],
                            [
                                35.0,
                                30.694399999999998
                            ],
                            [
                                36.0,
                                31.507399999999997
                            ],
                            [
                                37.0,
                                32.317499999999995
                            ],
                            [
                                38.0,
                                33.1249
                            ],
                            [
                                39.0,
                                33.9296
                            ],
                            [
                                40.0,
                                34.7316
                            ],
                            [
                                41.0,
                                35.530899999999995
                            ],
                            [
                                42.0,
                                36.3276
                            ],
                            [
                                43.0,
                                37.1217
                            ],
                            [
                                44.0,
                                37.913199999999996
                            ],
                            [
                                45.0,
                                38.7022
                            ],
                            [
                                46.0,
                                39.4887
                            ],
                            [
                                47.0,
                                40.2726
                            ],
                            [
                                48.0,
                                41.0541
                            ],
                            [
                                49.0,
                                41.8332
                            ],
                            [
                                50.0,
                                42.6098
                            ],
                            [
                                51.0,
                                43.384
                            ],
                            [
                                52.0,
                                44.155899999999995
                            ],
                            [
                                53.0,
                                44.925399999999996
                            ],
                            [
                                54.0,
                                45.6926
                            ],
                            [
                                55.0,
                                46.4574
                            ],
                            [
                                56.0,
                                47.22
                            ],
                            [
                                57.0,
                                47.9803
                            ],
                            [
                                58.0,
                                48.738299999999995
                            ],
                            [
                                59.0,
                                49.494099999999996
                            ],
                            [
                                60.0,
                                50.247699999999995
                            ],
                            [
                                61.0,
                                50.9991
                            ],
                            [
                                62.0,
                                51.7483
                            ]
                        ]
                    },
                    {
                        "name": "BB_ATACseq_BB1.lc_extrap",
                        "data": [
                            [
                                0.0,
                                0.0
                            ],
                            [
                                1.0,
                                0.972907
                            ],
                            [
                                2.0,
                                1.9280834999999998
                            ],
                            [
                                3.0,
                                2.8742395
                            ],
                            [
                                4.0,
                                3.8130504999999997
                            ],
                            [
                                5.0,
                                4.7452485
                            ],
                            [
                                6.0,
                                5.671391
                            ],
                            [
                                7.0,
                                6.591886
                            ],
                            [
                                8.0,
                                7.5069995
                            ],
                            [
                                9.0,
                                8.416997
                            ],
                            [
                                10.0,
                                9.322084499999999
                            ],
                            [
                                11.0,
                                10.222424499999999
                            ],
                            [
                                12.0,
                                11.1182005
                            ],
                            [
                                13.0,
                                12.009568
                            ],
                            [
                                14.0,
                                12.89665
                            ],
                            [
                                15.0,
                                13.779560499999999
                            ],
                            [
                                16.0,
                                14.658462499999999
                            ],
                            [
                                17.0,
                                15.533429499999999
                            ],
                            [
                                18.0,
                                16.404547
                            ],
                            [
                                19.0,
                                17.271898999999998
                            ],
                            [
                                20.0,
                                18.1355705
                            ],
                            [
                                21.0,
                                18.9956385
                            ],
                            [
                                22.0,
                                19.852179
                            ],
                            [
                                23.0,
                                20.7052545
                            ],
                            [
                                24.0,
                                21.554938999999997
                            ],
                            [
                                25.0,
                                22.401263999999998
                            ],
                            [
                                26.0,
                                23.244293
                            ],
                            [
                                27.0,
                                24.084104
                            ],
                            [
                                28.0,
                                24.920738999999998
                            ],
                            [
                                29.0,
                                25.754253
                            ],
                            [
                                30.0,
                                26.584694499999998
                            ],
                            [
                                31.0,
                                27.4121055
                            ],
                            [
                                32.0,
                                28.2365335
                            ],
                            [
                                33.0,
                                29.0580175
                            ],
                            [
                                34.0,
                                29.8766
                            ],
                            [
                                35.0,
                                30.692321
                            ],
                            [
                                36.0,
                                31.505211499999998
                            ],
                            [
                                37.0,
                                32.315315
                            ],
                            [
                                38.0,
                                33.122660499999995
                            ],
                            [
                                39.0,
                                33.927282999999996
                            ],
                            [
                                40.0,
                                34.729214
                            ],
                            [
                                41.0,
                                35.528485499999995
                            ],
                            [
                                42.0,
                                36.325126999999995
                            ],
                            [
                                43.0,
                                37.119169
                            ],
                            [
                                44.0,
                                37.910638
                            ],
                            [
                                45.0,
                                38.699563999999995
                            ],
                            [
                                46.0,
                                39.485969499999996
                            ],
                            [
                                47.0,
                                40.269883
                            ],
                            [
                                48.0,
                                41.0513285
                            ],
                            [
                                49.0,
                                41.830330499999995
                            ],
                            [
                                50.0,
                                42.6069135
                            ],
                            [
                                51.0,
                                43.381098
                            ],
                            [
                                52.0,
                                44.152909
                            ],
                            [
                                53.0,
                                44.922366499999995
                            ],
                            [
                                54.0,
                                45.6895065
                            ],
                            [
                                55.0,
                                46.4543375
                            ],
                            [
                                56.0,
                                47.2168765
                            ],
                            [
                                57.0,
                                47.977145
                            ],
                            [
                                58.0,
                                48.7351615
                            ],
                            [
                                59.0,
                                49.4909435
                            ],
                            [
                                60.0,
                                50.244511499999994
                            ],
                            [
                                61.0,
                                50.995881999999995
                            ],
                            [
                                62.0,
                                51.7450735
                            ],
                            [
                                63.0,
                                52.4921003
                            ],
                            [
                                64.0,
                                53.236983099999996
                            ],
                            [
                                65.0,
                                53.979736700000004
                            ],
                            [
                                66.0,
                                54.7203771
                            ],
                            [
                                67.0,
                                55.45892
                            ],
                            [
                                68.0,
                                56.195380799999995
                            ],
                            [
                                69.0,
                                56.9297748
                            ],
                            [
                                70.0,
                                57.6621167
                            ],
                            [
                                71.0,
                                58.3924212
                            ],
                            [
                                72.0,
                                59.1207024
                            ],
                            [
                                73.0,
                                59.84697439999999
                            ],
                            [
                                74.0,
                                60.571251
                            ],
                            [
                                75.0,
                                61.2935456
                            ],
                            [
                                76.0,
                                62.0138716
                            ],
                            [
                                77.0,
                                62.732242
                            ],
                            [
                                78.0,
                                63.4486706
                            ],
                            [
                                79.0,
                                64.16320239999999
                            ],
                            [
                                80.0,
                                64.8758173
                            ],
                            [
                                81.0,
                                65.5865274
                            ],
                            [
                                82.0,
                                66.2953448
                            ],
                            [
                                83.0,
                                67.0022812
                            ],
                            [
                                84.0,
                                67.70734809999999
                            ],
                            [
                                85.0,
                                68.410557
                            ],
                            [
                                86.0,
                                69.1119192
                            ],
                            [
                                87.0,
                                69.8114011
                            ],
                            [
                                88.0,
                                70.5090507
                            ],
                            [
                                89.0,
                                71.20488479999999
                            ],
                            [
                                90.0,
                                71.89891399999999
                            ],
                            [
                                91.0,
                                72.5911487
                            ],
                            [
                                92.0,
                                73.2815991
                            ],
                            [
                                93.0,
                                73.9702636
                            ],
                            [
                                94.0,
                                74.6571592
                            ],
                            [
                                95.0,
                                75.3423005
                            ],
                            [
                                96.0,
                                76.0257058
                            ],
                            [
                                97.0,
                                76.7074482
                            ],
                            [
                                98.0,
                                77.3874673
                            ],
                            [
                                99.0,
                                78.0657592
                            ],
                            [
                                100.0,
                                78.74230759999999
                            ],
                            [
                                101.0,
                                79.417159
                            ],
                            [
                                102.0,
                                80.0903226
                            ],
                            [
                                103.0,
                                80.76180719999999
                            ],
                            [
                                104.0,
                                81.4316214
                            ],
                            [
                                105.0,
                                82.0997739
                            ],
                            [
                                106.0,
                                82.7662732
                            ],
                            [
                                107.0,
                                83.4311277
                            ],
                            [
                                108.0,
                                84.0943457
                            ],
                            [
                                109.0,
                                84.7559354
                            ],
                            [
                                110.0,
                                85.4159049
                            ],
                            [
                                111.0,
                                86.07426199999999
                            ],
                            [
                                112.0,
                                86.7310148
                            ],
                            [
                                113.0,
                                87.38617099999999
                            ],
                            [
                                114.0,
                                88.0397383
                            ],
                            [
                                115.0,
                                88.6917244
                            ],
                            [
                                116.0,
                                89.342052
                            ],
                            [
                                117.0,
                                89.9908049
                            ],
                            [
                                118.0,
                                90.6379969
                            ],
                            [
                                119.0,
                                91.28363529999999
                            ],
                            [
                                120.0,
                                91.9277274
                            ],
                            [
                                121.0,
                                92.57028079999999
                            ],
                            [
                                122.0,
                                93.2113027
                            ],
                            [
                                123.0,
                                93.8508444
                            ],
                            [
                                124.0,
                                94.48888149999999
                            ],
                            [
                                125.0,
                                95.12540929999999
                            ],
                            [
                                126.0,
                                95.7604347
                            ],
                            [
                                127.0,
                                96.3939645
                            ],
                            [
                                128.0,
                                97.0260053
                            ],
                            [
                                129.0,
                                97.6565639
                            ],
                            [
                                130.0,
                                98.2856468
                            ],
                            [
                                131.0,
                                98.91326059999999
                            ],
                            [
                                132.0,
                                99.5394116
                            ],
                            [
                                133.0,
                                100.1641064
                            ],
                            [
                                134.0,
                                100.7873513
                            ],
                            [
                                135.0,
                                101.40915249999999
                            ],
                            [
                                136.0,
                                102.0295163
                            ],
                            [
                                137.0,
                                102.648449
                            ],
                            [
                                138.0,
                                103.2659565
                            ],
                            [
                                139.0,
                                103.88204499999999
                            ],
                            [
                                140.0,
                                104.4967204
                            ],
                            [
                                141.0,
                                105.1099888
                            ],
                            [
                                142.0,
                                105.72185609999998
                            ],
                            [
                                143.0,
                                106.33232809999998
                            ],
                            [
                                144.0,
                                106.94141059999998
                            ],
                            [
                                145.0,
                                107.5491094
                            ],
                            [
                                146.0,
                                108.1554302
                            ],
                            [
                                147.0,
                                108.7603787
                            ],
                            [
                                148.0,
                                109.36396049999999
                            ],
                            [
                                149.0,
                                109.96618109999999
                            ],
                            [
                                150.0,
                                110.5668292
                            ],
                            [
                                151.0,
                                111.1660912
                            ],
                            [
                                152.0,
                                111.76428829999999
                            ],
                            [
                                153.0,
                                112.3611477
                            ],
                            [
                                154.0,
                                112.95667459999999
                            ],
                            [
                                155.0,
                                113.5508744
                            ],
                            [
                                156.0,
                                114.14375329999999
                            ],
                            [
                                157.0,
                                114.735428
                            ],
                            [
                                158.0,
                                115.32579319999999
                            ],
                            [
                                159.0,
                                115.91485409999999
                            ],
                            [
                                160.0,
                                116.50261569999999
                            ],
                            [
                                161.0,
                                117.0890833
                            ],
                            [
                                162.0,
                                117.6742619
                            ],
                            [
                                163.0,
                                118.2581564
                            ],
                            [
                                164.0,
                                118.840772
                            ],
                            [
                                165.0,
                                119.422067
                            ],
                            [
                                166.0,
                                120.0019933
                            ],
                            [
                                167.0,
                                120.58063409999998
                            ],
                            [
                                168.0,
                                121.1580125
                            ],
                            [
                                169.0,
                                121.7341333
                            ],
                            [
                                170.0,
                                122.30900129999999
                            ],
                            [
                                171.0,
                                122.8826212
                            ],
                            [
                                172.0,
                                123.45499759999998
                            ],
                            [
                                173.0,
                                124.02613529999999
                            ],
                            [
                                174.0,
                                124.5960389
                            ],
                            [
                                175.0,
                                125.1647129
                            ],
                            [
                                176.0,
                                125.732114
                            ],
                            [
                                177.0,
                                126.2981528
                            ],
                            [
                                178.0,
                                126.86297479999999
                            ],
                            [
                                179.0,
                                127.42661269999999
                            ],
                            [
                                180.0,
                                127.9891155
                            ],
                            [
                                181.0,
                                128.55028629999998
                            ],
                            [
                                182.0,
                                129.1101828
                            ],
                            [
                                183.0,
                                129.6689867
                            ],
                            [
                                184.0,
                                130.22660009999998
                            ],
                            [
                                185.0,
                                130.7831066
                            ],
                            [
                                186.0,
                                131.3385198
                            ],
                            [
                                187.0,
                                131.8926694
                            ],
                            [
                                188.0,
                                132.445393
                            ],
                            [
                                189.0,
                                132.9969395
                            ],
                            [
                                190.0,
                                133.547313
                            ],
                            [
                                191.0,
                                134.0965738
                            ],
                            [
                                192.0,
                                134.644847
                            ],
                            [
                                193.0,
                                135.1919674
                            ],
                            [
                                194.0,
                                135.7379599
                            ],
                            [
                                195.0,
                                136.2828941
                            ],
                            [
                                196.0,
                                136.82668769999998
                            ],
                            [
                                197.0,
                                137.36934469999997
                            ],
                            [
                                198.0,
                                137.910869
                            ],
                            [
                                199.0,
                                138.4512647
                            ],
                            [
                                200.0,
                                138.9905355
                            ],
                            [
                                201.0,
                                139.5286855
                            ],
                            [
                                202.0,
                                140.06552499999998
                            ],
                            [
                                203.0,
                                140.6011303
                            ],
                            [
                                204.0,
                                141.1356205
                            ],
                            [
                                205.0,
                                141.66899919999997
                            ],
                            [
                                206.0,
                                142.20127019999998
                            ],
                            [
                                207.0,
                                142.73243730000002
                            ],
                            [
                                208.0,
                                143.2625041
                            ],
                            [
                                209.0,
                                143.7914743
                            ],
                            [
                                210.0,
                                144.31935159999998
                            ],
                            [
                                211.0,
                                144.84613969999998
                            ],
                            [
                                212.0,
                                145.3721294
                            ],
                            [
                                213.0,
                                145.8972833
                            ],
                            [
                                214.0,
                                146.4213661
                            ],
                            [
                                215.0,
                                146.94438159999999
                            ],
                            [
                                216.0,
                                147.46633319999998
                            ],
                            [
                                217.0,
                                147.9872246
                            ],
                            [
                                218.0,
                                148.5070592
                            ],
                            [
                                219.0,
                                149.0258405
                            ],
                            [
                                220.0,
                                149.5437881
                            ],
                            [
                                221.0,
                                150.060613
                            ],
                            [
                                222.0,
                                150.5761723
                            ],
                            [
                                223.0,
                                151.0906908
                            ],
                            [
                                224.0,
                                151.604172
                            ],
                            [
                                225.0,
                                152.1166193
                            ],
                            [
                                226.0,
                                152.62803599999998
                            ],
                            [
                                227.0,
                                153.13842549999998
                            ],
                            [
                                228.0,
                                153.64779109999998
                            ],
                            [
                                229.0,
                                154.1561362
                            ],
                            [
                                230.0,
                                154.6634639
                            ],
                            [
                                231.0,
                                155.16977769999997
                            ],
                            [
                                232.0,
                                155.67494369999997
                            ],
                            [
                                233.0,
                                156.17900369999998
                            ],
                            [
                                234.0,
                                156.68205609999998
                            ],
                            [
                                235.0,
                                157.1841043
                            ],
                            [
                                236.0,
                                157.6851768
                            ],
                            [
                                237.0,
                                158.1854428
                            ],
                            [
                                238.0,
                                158.6847159
                            ],
                            [
                                239.0,
                                159.18299919999998
                            ],
                            [
                                240.0,
                                159.6802957
                            ],
                            [
                                241.0,
                                160.17687969999997
                            ],
                            [
                                242.0,
                                160.67232099999998
                            ],
                            [
                                243.0,
                                161.1663588
                            ],
                            [
                                244.0,
                                161.65943819999998
                            ],
                            [
                                245.0,
                                162.1519533
                            ],
                            [
                                246.0,
                                162.6436125
                            ],
                            [
                                247.0,
                                163.1338464
                            ],
                            [
                                248.0,
                                163.6229759
                            ],
                            [
                                249.0,
                                164.1111407
                            ],
                            [
                                250.0,
                                164.5983437
                            ],
                            [
                                251.0,
                                165.08395159999998
                            ],
                            [
                                252.0,
                                165.5688323
                            ],
                            [
                                253.0,
                                166.0530154
                            ],
                            [
                                254.0,
                                166.5362488
                            ],
                            [
                                255.0,
                                167.0185354
                            ],
                            [
                                256.0,
                                167.49987819999998
                            ],
                            [
                                257.0,
                                167.98035199999998
                            ],
                            [
                                258.0,
                                168.4603854
                            ],
                            [
                                259.0,
                                168.9395597
                            ],
                            [
                                260.0,
                                169.4178091
                            ],
                            [
                                261.0,
                                169.89513659999997
                            ],
                            [
                                262.0,
                                170.3715448
                            ],
                            [
                                263.0,
                                170.8470367
                            ],
                            [
                                264.0,
                                171.3214526
                            ],
                            [
                                265.0,
                                171.7944059
                            ],
                            [
                                266.0,
                                172.2663064
                            ],
                            [
                                267.0,
                                172.73776049999998
                            ],
                            [
                                268.0,
                                173.20830919999997
                            ],
                            [
                                269.0,
                                173.6780874
                            ],
                            [
                                270.0,
                                174.1471796
                            ],
                            [
                                271.0,
                                174.61559119999998
                            ],
                            [
                                272.0,
                                175.082066
                            ],
                            [
                                273.0,
                                175.54756669999998
                            ],
                            [
                                274.0,
                                176.01273989999999
                            ],
                            [
                                275.0,
                                176.4770266
                            ],
                            [
                                276.0,
                                176.9406144
                            ],
                            [
                                277.0,
                                177.40357609999998
                            ],
                            [
                                278.0,
                                177.86566249999998
                            ],
                            [
                                279.0,
                                178.3268763
                            ],
                            [
                                280.0,
                                178.78724739999998
                            ],
                            [
                                281.0,
                                179.24692019999998
                            ],
                            [
                                282.0,
                                179.7058379
                            ],
                            [
                                283.0,
                                180.16400369999997
                            ],
                            [
                                284.0,
                                180.6213125
                            ],
                            [
                                285.0,
                                181.0777669
                            ],
                            [
                                286.0,
                                181.5333694
                            ],
                            [
                                287.0,
                                181.9881225
                            ],
                            [
                                288.0,
                                182.4419221
                            ],
                            [
                                289.0,
                                182.8946163
                            ],
                            [
                                290.0,
                                183.3461864
                            ],
                            [
                                291.0,
                                183.7968757
                            ],
                            [
                                292.0,
                                184.2467226
                            ],
                            [
                                293.0,
                                184.6957294
                            ],
                            [
                                294.0,
                                185.14389869999997
                            ],
                            [
                                295.0,
                                185.59123269999998
                            ],
                            [
                                296.0,
                                186.037734
                            ],
                            [
                                297.0,
                                186.483405
                            ],
                            [
                                298.0,
                                186.928136
                            ],
                            [
                                299.0,
                                187.3719825
                            ],
                            [
                                300.0,
                                187.8149263
                            ],
                            [
                                301.0,
                                188.2568843
                            ],
                            [
                                302.0,
                                188.69820159999998
                            ],
                            [
                                303.0,
                                189.1386996
                            ],
                            [
                                304.0,
                                189.57838069999997
                            ],
                            [
                                305.0,
                                190.0172471
                            ],
                            [
                                306.0,
                                190.4553248
                            ],
                            [
                                307.0,
                                190.89279019999998
                            ],
                            [
                                308.0,
                                191.32944899999998
                            ],
                            [
                                309.0,
                                191.7653033
                            ],
                            [
                                310.0,
                                192.2003555
                            ],
                            [
                                311.0,
                                192.635282
                            ],
                            [
                                312.0,
                                193.06946449999998
                            ],
                            [
                                313.0,
                                193.5028595
                            ],
                            [
                                314.0,
                                193.93546919999997
                            ],
                            [
                                315.0,
                                194.3672958
                            ],
                            [
                                316.0,
                                194.7983416
                            ],
                            [
                                317.0,
                                195.2286088
                            ],
                            [
                                318.0,
                                195.6580995
                            ],
                            [
                                319.0,
                                196.08629
                            ],
                            [
                                320.0,
                                196.5135776
                            ],
                            [
                                321.0,
                                196.94009069999998
                            ],
                            [
                                322.0,
                                197.3658314
                            ],
                            [
                                323.0,
                                197.7908219
                            ],
                            [
                                324.0,
                                198.21545569999998
                            ],
                            [
                                325.0,
                                198.63926469999998
                            ],
                            [
                                326.0,
                                199.06174259999997
                            ],
                            [
                                327.0,
                                199.483454
                            ],
                            [
                                328.0,
                                199.90440109999997
                            ],
                            [
                                329.0,
                                200.3247024
                            ],
                            [
                                330.0,
                                200.7447018
                            ],
                            [
                                331.0,
                                201.1639502
                            ],
                            [
                                332.0,
                                201.5824495
                            ],
                            [
                                333.0,
                                202.0002019
                            ],
                            [
                                334.0,
                                202.41720949999998
                            ],
                            [
                                335.0,
                                202.83347419999998
                            ],
                            [
                                336.0,
                                203.2489982
                            ],
                            [
                                337.0,
                                203.6637834
                            ],
                            [
                                338.0,
                                204.077832
                            ],
                            [
                                339.0,
                                204.4911459
                            ],
                            [
                                340.0,
                                204.9037271
                            ],
                            [
                                341.0,
                                205.3155663
                            ],
                            [
                                342.0,
                                205.72654930000002
                            ],
                            [
                                343.0,
                                206.1368049
                            ],
                            [
                                344.0,
                                206.5463351
                            ],
                            [
                                345.0,
                                206.955142
                            ],
                            [
                                346.0,
                                207.3632274
                            ],
                            [
                                347.0,
                                207.7705933
                            ],
                            [
                                348.0,
                                208.1772418
                            ],
                            [
                                349.0,
                                208.58317459999998
                            ],
                            [
                                350.0,
                                208.9883939
                            ],
                            [
                                351.0,
                                209.3929015
                            ],
                            [
                                352.0,
                                209.7966994
                            ],
                            [
                                353.0,
                                210.1997894
                            ],
                            [
                                354.0,
                                210.6021735
                            ],
                            [
                                355.0,
                                211.00385359999999
                            ],
                            [
                                356.0,
                                211.4048316
                            ],
                            [
                                357.0,
                                211.8051093
                            ],
                            [
                                358.0,
                                212.2046888
                            ],
                            [
                                359.0,
                                212.60357169999997
                            ],
                            [
                                360.0,
                                213.00176009999998
                            ],
                            [
                                361.0,
                                213.39925569999997
                            ],
                            [
                                362.0,
                                213.7960604
                            ],
                            [
                                363.0,
                                214.19217609999998
                            ],
                            [
                                364.0,
                                214.5876046
                            ],
                            [
                                365.0,
                                214.9823478
                            ],
                            [
                                366.0,
                                215.3764074
                            ],
                            [
                                367.0,
                                215.7697853
                            ],
                            [
                                368.0,
                                216.1624833
                            ],
                            [
                                369.0,
                                216.55450319999997
                            ],
                            [
                                370.0,
                                216.9458469
                            ],
                            [
                                371.0,
                                217.336516
                            ],
                            [
                                372.0,
                                217.7265124
                            ],
                            [
                                373.0,
                                218.1158378
                            ],
                            [
                                374.0,
                                218.50449419999998
                            ],
                            [
                                375.0,
                                218.8924831
                            ],
                            [
                                376.0,
                                219.2798063
                            ],
                            [
                                377.0,
                                219.66646569999997
                            ],
                            [
                                378.0,
                                220.052463
                            ],
                            [
                                379.0,
                                220.4377049
                            ],
                            [
                                380.0,
                                220.8222539
                            ],
                            [
                                381.0,
                                221.2061306
                            ],
                            [
                                382.0,
                                221.5893031
                            ],
                            [
                                383.0,
                                221.97182149999998
                            ],
                            [
                                384.0,
                                222.35368739999998
                            ],
                            [
                                385.0,
                                222.7349026
                            ],
                            [
                                386.0,
                                223.1154688
                            ],
                            [
                                387.0,
                                223.4953876
                            ],
                            [
                                388.0,
                                223.87466069999996
                            ],
                            [
                                389.0,
                                224.2532898
                            ],
                            [
                                390.0,
                                224.63127669999997
                            ],
                            [
                                391.0,
                                225.0086229
                            ],
                            [
                                392.0,
                                225.38533009999998
                            ],
                            [
                                393.0,
                                225.76139999999998
                            ],
                            [
                                394.0,
                                226.13683419999998
                            ],
                            [
                                395.0,
                                226.5116344
                            ],
                            [
                                396.0,
                                226.88580219999997
                            ],
                            [
                                397.0,
                                227.2593393
                            ],
                            [
                                398.0,
                                227.63224719999997
                            ],
                            [
                                399.0,
                                228.0045276
                            ],
                            [
                                400.0,
                                228.3761821
                            ],
                            [
                                401.0,
                                228.7472123
                            ],
                            [
                                402.0,
                                229.1176199
                            ],
                            [
                                403.0,
                                229.4874063
                            ],
                            [
                                404.0,
                                229.8565733
                            ],
                            [
                                405.0,
                                230.2251223
                            ],
                            [
                                406.0,
                                230.593055
                            ],
                            [
                                407.0,
                                230.96037299999998
                            ],
                            [
                                408.0,
                                231.3270778
                            ],
                            [
                                409.0,
                                231.69317089999998
                            ],
                            [
                                410.0,
                                232.058654
                            ],
                            [
                                411.0,
                                232.4235286
                            ],
                            [
                                412.0,
                                232.78779619999997
                            ],
                            [
                                413.0,
                                233.1514584
                            ],
                            [
                                414.0,
                                233.51451669999997
                            ],
                            [
                                415.0,
                                233.87697269999998
                            ],
                            [
                                416.0,
                                234.2388278
                            ],
                            [
                                417.0,
                                234.60008359999998
                            ],
                            [
                                418.0,
                                234.96074159999998
                            ],
                            [
                                419.0,
                                235.3208033
                            ],
                            [
                                420.0,
                                235.68024549999998
                            ],
                            [
                                421.0,
                                236.0387936
                            ],
                            [
                                422.0,
                                236.3967489
                            ],
                            [
                                423.0,
                                236.75411309999998
                            ],
                            [
                                424.0,
                                237.1108874
                            ],
                            [
                                425.0,
                                237.4670736
                            ],
                            [
                                426.0,
                                237.8226729
                            ],
                            [
                                427.0,
                                238.177687
                            ],
                            [
                                428.0,
                                238.5321172
                            ],
                            [
                                429.0,
                                238.885965
                            ],
                            [
                                430.0,
                                239.2392319
                            ],
                            [
                                431.0,
                                239.5919193
                            ],
                            [
                                432.0,
                                239.9440287
                            ],
                            [
                                433.0,
                                240.2955615
                            ],
                            [
                                434.0,
                                240.64674109999999
                            ],
                            [
                                435.0,
                                240.99753859999998
                            ],
                            [
                                436.0,
                                241.34776499999998
                            ],
                            [
                                437.0,
                                241.6974218
                            ],
                            [
                                438.0,
                                242.0465103
                            ],
                            [
                                439.0,
                                242.395032
                            ],
                            [
                                440.0,
                                242.7429883
                            ],
                            [
                                441.0,
                                243.09038059999997
                            ],
                            [
                                442.0,
                                243.4372103
                            ],
                            [
                                443.0,
                                243.7834787
                            ],
                            [
                                444.0,
                                244.1291872
                            ],
                            [
                                445.0,
                                244.4743373
                            ],
                            [
                                446.0,
                                244.8189303
                            ],
                            [
                                447.0,
                                245.16296749999998
                            ],
                            [
                                448.0,
                                245.5064503
                            ],
                            [
                                449.0,
                                245.84938019999998
                            ],
                            [
                                450.0,
                                246.1917583
                            ],
                            [
                                451.0,
                                246.53358619999997
                            ],
                            [
                                452.0,
                                246.8748651
                            ],
                            [
                                453.0,
                                247.21559639999998
                            ],
                            [
                                454.0,
                                247.5557814
                            ],
                            [
                                455.0,
                                247.8954214
                            ],
                            [
                                456.0,
                                248.2345178
                            ],
                            [
                                457.0,
                                248.573072
                            ],
                            [
                                458.0,
                                248.91108509999998
                            ],
                            [
                                459.0,
                                249.2485586
                            ],
                            [
                                460.0,
                                249.58549369999997
                            ],
                            [
                                461.0,
                                249.92189169999997
                            ],
                            [
                                462.0,
                                250.25775399999998
                            ],
                            [
                                463.0,
                                250.5931898
                            ],
                            [
                                464.0,
                                250.9282278
                            ],
                            [
                                465.0,
                                251.2627346
                            ],
                            [
                                466.0,
                                251.5967115
                            ],
                            [
                                467.0,
                                251.9301597
                            ],
                            [
                                468.0,
                                252.2630805
                            ],
                            [
                                469.0,
                                252.59547519999998
                            ],
                            [
                                470.0,
                                252.9273451
                            ],
                            [
                                471.0,
                                253.2586913
                            ],
                            [
                                472.0,
                                253.58951519999997
                            ],
                            [
                                473.0,
                                253.9198181
                            ],
                            [
                                474.0,
                                254.24960099999998
                            ],
                            [
                                475.0,
                                254.57886539999998
                            ],
                            [
                                476.0,
                                254.9076125
                            ],
                            [
                                477.0,
                                255.2358434
                            ],
                            [
                                478.0,
                                255.5635594
                            ],
                            [
                                479.0,
                                255.89076169999998
                            ],
                            [
                                480.0,
                                256.21745169999997
                            ],
                            [
                                481.0,
                                256.5436304
                            ],
                            [
                                482.0,
                                256.8692991
                            ],
                            [
                                483.0,
                                257.194459
                            ],
                            [
                                484.0,
                                257.5191113
                            ],
                            [
                                485.0,
                                257.8432572
                            ],
                            [
                                486.0,
                                258.166898
                            ],
                            [
                                487.0,
                                258.4900188
                            ],
                            [
                                488.0,
                                258.8125601
                            ],
                            [
                                489.0,
                                259.1345995
                            ],
                            [
                                490.0,
                                259.4561382
                            ],
                            [
                                491.0,
                                259.7771773
                            ],
                            [
                                492.0,
                                260.0977181
                            ],
                            [
                                493.0,
                                260.41776169999997
                            ],
                            [
                                494.0,
                                260.7373094
                            ],
                            [
                                495.0,
                                261.0563621
                            ],
                            [
                                496.0,
                                261.37492119999996
                            ],
                            [
                                497.0,
                                261.6929878
                            ],
                            [
                                498.0,
                                262.010563
                            ],
                            [
                                499.0,
                                262.327648
                            ],
                            [
                                500.0,
                                262.6442439
                            ],
                            [
                                501.0,
                                262.9603519
                            ],
                            [
                                502.0,
                                263.2759731
                            ],
                            [
                                503.0,
                                263.59110869999995
                            ],
                            [
                                504.0,
                                263.9057598
                            ],
                            [
                                505.0,
                                264.2199275
                            ],
                            [
                                506.0,
                                264.5336129
                            ],
                            [
                                507.0,
                                264.8468172
                            ],
                            [
                                508.0,
                                265.1595415
                            ],
                            [
                                509.0,
                                265.4717238
                            ],
                            [
                                510.0,
                                265.783339
                            ],
                            [
                                511.0,
                                266.0944774
                            ],
                            [
                                512.0,
                                266.40513999999996
                            ],
                            [
                                513.0,
                                266.715328
                            ],
                            [
                                514.0,
                                267.0250424
                            ],
                            [
                                515.0,
                                267.3342843
                            ],
                            [
                                516.0,
                                267.6430549
                            ],
                            [
                                517.0,
                                267.95135519999997
                            ],
                            [
                                518.0,
                                268.2591863
                            ],
                            [
                                519.0,
                                268.5665493
                            ],
                            [
                                520.0,
                                268.8734452
                            ],
                            [
                                521.0,
                                269.17987519999997
                            ],
                            [
                                522.0,
                                269.4858404
                            ],
                            [
                                523.0,
                                269.7913417
                            ],
                            [
                                524.0,
                                270.0963802
                            ],
                            [
                                525.0,
                                270.400957
                            ],
                            [
                                526.0,
                                270.7050733
                            ],
                            [
                                527.0,
                                271.0087299
                            ],
                            [
                                528.0,
                                271.31192799999997
                            ],
                            [
                                529.0,
                                271.6146687
                            ],
                            [
                                530.0,
                                271.91695289999996
                            ],
                            [
                                531.0,
                                272.21878169999997
                            ],
                            [
                                532.0,
                                272.5201561
                            ],
                            [
                                533.0,
                                272.8210773
                            ],
                            [
                                534.0,
                                273.1215461
                            ],
                            [
                                535.0,
                                273.4215638
                            ],
                            [
                                536.0,
                                273.72113110000004
                            ],
                            [
                                537.0,
                                274.0202493
                            ],
                            [
                                538.0,
                                274.3189193
                            ],
                            [
                                539.0,
                                274.6171421
                            ],
                            [
                                540.0,
                                274.9149188
                            ],
                            [
                                541.0,
                                275.2122503
                            ],
                            [
                                542.0,
                                275.5091377
                            ],
                            [
                                543.0,
                                275.805582
                            ],
                            [
                                544.0,
                                276.1015841
                            ],
                            [
                                545.0,
                                276.3971451
                            ],
                            [
                                546.0,
                                276.69226589999994
                            ],
                            [
                                547.0,
                                276.9869476
                            ],
                            [
                                548.0,
                                277.2811911
                            ],
                            [
                                549.0,
                                277.5749975
                            ],
                            [
                                550.0,
                                277.86836769999996
                            ],
                            [
                                551.0,
                                278.1613026
                            ],
                            [
                                552.0,
                                278.45380339999997
                            ],
                            [
                                553.0,
                                278.7458708
                            ],
                            [
                                554.0,
                                279.0370863
                            ],
                            [
                                555.0,
                                279.32786749999997
                            ],
                            [
                                556.0,
                                279.6182174
                            ],
                            [
                                557.0,
                                279.908137
                            ],
                            [
                                558.0,
                                280.1976272
                            ],
                            [
                                559.0,
                                280.486689
                            ],
                            [
                                560.0,
                                280.7753233
                            ],
                            [
                                561.0,
                                281.063531
                            ],
                            [
                                562.0,
                                281.3513132
                            ],
                            [
                                563.0,
                                281.6386708
                            ],
                            [
                                564.0,
                                281.92560469999995
                            ],
                            [
                                565.0,
                                282.21211589999996
                            ],
                            [
                                566.0,
                                282.4982053
                            ],
                            [
                                567.0,
                                282.78387389999995
                            ],
                            [
                                568.0,
                                283.0692933
                            ],
                            [
                                569.0,
                                283.3546927
                            ],
                            [
                                570.0,
                                283.639675
                            ],
                            [
                                571.0,
                                283.924241
                            ],
                            [
                                572.0,
                                284.2083918
                            ],
                            [
                                573.0,
                                284.49212819999997
                            ],
                            [
                                574.0,
                                284.7754511
                            ],
                            [
                                575.0,
                                285.05836139999997
                            ],
                            [
                                576.0,
                                285.3408601
                            ],
                            [
                                577.0,
                                285.62294810000003
                            ],
                            [
                                578.0,
                                285.9046262
                            ],
                            [
                                579.0,
                                286.18589539999994
                            ],
                            [
                                580.0,
                                286.4667565
                            ],
                            [
                                581.0,
                                286.7472105
                            ],
                            [
                                582.0,
                                287.02725819999995
                            ],
                            [
                                583.0,
                                287.3069005
                            ],
                            [
                                584.0,
                                287.5861384
                            ],
                            [
                                585.0,
                                287.86497269999995
                            ],
                            [
                                586.0,
                                288.14340419999996
                            ],
                            [
                                587.0,
                                288.42143389999995
                            ],
                            [
                                588.0,
                                288.6990626
                            ],
                            [
                                589.0,
                                288.9762913
                            ],
                            [
                                590.0,
                                289.25312069999995
                            ],
                            [
                                591.0,
                                289.5295518
                            ],
                            [
                                592.0,
                                289.8055854
                            ],
                            [
                                593.0,
                                290.0812223
                            ],
                            [
                                594.0,
                                290.35646349999996
                            ],
                            [
                                595.0,
                                290.6313098
                            ],
                            [
                                596.0,
                                290.9057621
                            ],
                            [
                                597.0,
                                291.1798212
                            ],
                            [
                                598.0,
                                291.45348789999997
                            ],
                            [
                                599.0,
                                291.7267631
                            ],
                            [
                                600.0,
                                291.9996476
                            ],
                            [
                                601.0,
                                292.27214239999995
                            ],
                            [
                                602.0,
                                292.54424819999997
                            ],
                            [
                                603.0,
                                292.8159658
                            ],
                            [
                                604.0,
                                293.08729619999997
                            ],
                            [
                                605.0,
                                293.3582401
                            ],
                            [
                                606.0,
                                293.62879839999994
                            ],
                            [
                                607.0,
                                293.89897189999994
                            ],
                            [
                                608.0,
                                294.16876139999994
                            ],
                            [
                                609.0,
                                294.43816769999995
                            ],
                            [
                                610.0,
                                294.7071918
                            ],
                            [
                                611.0,
                                294.9758343
                            ],
                            [
                                612.0,
                                295.24409610000004
                            ],
                            [
                                613.0,
                                295.5119781
                            ],
                            [
                                614.0,
                                295.77948089999995
                            ],
                            [
                                615.0,
                                296.04655139999994
                            ],
                            [
                                616.0,
                                296.31316449999997
                            ],
                            [
                                617.0,
                                296.57940099999996
                            ],
                            [
                                618.0,
                                296.8452617
                            ],
                            [
                                619.0,
                                297.1107474
                            ],
                            [
                                620.0,
                                297.3758588
                            ],
                            [
                                621.0,
                                297.6405968
                            ],
                            [
                                622.0,
                                297.90496210000003
                            ],
                            [
                                623.0,
                                298.1689556
                            ],
                            [
                                624.0,
                                298.432578
                            ],
                            [
                                625.0,
                                298.6958302
                            ],
                            [
                                626.0,
                                298.95871289999997
                            ],
                            [
                                627.0,
                                299.2212269
                            ],
                            [
                                628.0,
                                299.48337289999995
                            ],
                            [
                                629.0,
                                299.7451518
                            ],
                            [
                                630.0,
                                300.00656439999995
                            ],
                            [
                                631.0,
                                300.2676113
                            ],
                            [
                                632.0,
                                300.52829339999994
                            ],
                            [
                                633.0,
                                300.7886115
                            ],
                            [
                                634.0,
                                301.0485663
                            ],
                            [
                                635.0,
                                301.3081585
                            ],
                            [
                                636.0,
                                301.567389
                            ],
                            [
                                637.0,
                                301.8262585
                            ],
                            [
                                638.0,
                                302.0847678
                            ],
                            [
                                639.0,
                                302.3429175
                            ],
                            [
                                640.0,
                                302.6007086
                            ],
                            [
                                641.0,
                                302.8581416
                            ],
                            [
                                642.0,
                                303.11521749999997
                            ],
                            [
                                643.0,
                                303.3719368
                            ],
                            [
                                644.0,
                                303.62830039999994
                            ],
                            [
                                645.0,
                                303.884309
                            ],
                            [
                                646.0,
                                304.13996339999994
                            ],
                            [
                                647.0,
                                304.3952642
                            ],
                            [
                                648.0,
                                304.6502123
                            ],
                            [
                                649.0,
                                304.9048084
                            ],
                            [
                                650.0,
                                305.1590531
                            ],
                            [
                                651.0,
                                305.4129473
                            ],
                            [
                                652.0,
                                305.66649160000003
                            ],
                            [
                                653.0,
                                305.9196868
                            ],
                            [
                                654.0,
                                306.1725336
                            ],
                            [
                                655.0,
                                306.4250327
                            ],
                            [
                                656.0,
                                306.6771849
                            ],
                            [
                                657.0,
                                306.9289908
                            ],
                            [
                                658.0,
                                307.1804512
                            ],
                            [
                                659.0,
                                307.43156689999995
                            ],
                            [
                                660.0,
                                307.68233839999994
                            ],
                            [
                                661.0,
                                307.93276660000004
                            ],
                            [
                                662.0,
                                308.1828521
                            ],
                            [
                                663.0,
                                308.4325956
                            ],
                            [
                                664.0,
                                308.68199789999994
                            ],
                            [
                                665.0,
                                308.9310596
                            ],
                            [
                                666.0,
                                309.1797815
                            ],
                            [
                                667.0,
                                309.42816419999997
                            ],
                            [
                                668.0,
                                309.6762085
                            ],
                            [
                                669.0,
                                309.92391499999997
                            ],
                            [
                                670.0,
                                310.1712845
                            ],
                            [
                                671.0,
                                310.4183175
                            ],
                            [
                                672.0,
                                310.66501489999996
                            ],
                            [
                                673.0,
                                310.91137729999997
                            ],
                            [
                                674.0,
                                311.15740539999996
                            ],
                            [
                                675.0,
                                311.4030998
                            ],
                            [
                                676.0,
                                311.6484613
                            ],
                            [
                                677.0,
                                311.8934906
                            ],
                            [
                                678.0,
                                312.1381882
                            ],
                            [
                                679.0,
                                312.38255489999995
                            ],
                            [
                                680.0,
                                312.62659139999994
                            ],
                            [
                                681.0,
                                312.87029839999997
                            ],
                            [
                                682.0,
                                313.1136764
                            ],
                            [
                                683.0,
                                313.35672619999997
                            ],
                            [
                                684.0,
                                313.5994485
                            ],
                            [
                                685.0,
                                313.8418438
                            ],
                            [
                                686.0,
                                314.083913
                            ],
                            [
                                687.0,
                                314.3256565
                            ],
                            [
                                688.0,
                                314.5670752
                            ],
                            [
                                689.0,
                                314.8081696
                            ],
                            [
                                690.0,
                                315.04894039999994
                            ],
                            [
                                691.0,
                                315.2893883
                            ],
                            [
                                692.0,
                                315.5295138
                            ],
                            [
                                693.0,
                                315.7693178
                            ],
                            [
                                694.0,
                                316.0088008
                            ],
                            [
                                695.0,
                                316.24796339999995
                            ],
                            [
                                696.0,
                                316.4868063
                            ],
                            [
                                697.0,
                                316.7253302
                            ],
                            [
                                698.0,
                                316.96353569999997
                            ],
                            [
                                699.0,
                                317.20142339999995
                            ],
                            [
                                700.0,
                                317.43899389999996
                            ],
                            [
                                701.0,
                                317.676248
                            ],
                            [
                                702.0,
                                317.9131862
                            ],
                            [
                                703.0,
                                318.1498092
                            ],
                            [
                                704.0,
                                318.3861177
                            ],
                            [
                                705.0,
                                318.6221121
                            ],
                            [
                                706.0,
                                318.85779319999995
                            ],
                            [
                                707.0,
                                319.09316160000003
                            ],
                            [
                                708.0,
                                319.328218
                            ],
                            [
                                709.0,
                                319.5629628
                            ],
                            [
                                710.0,
                                319.79739689999997
                            ],
                            [
                                711.0,
                                320.0315207
                            ],
                            [
                                712.0,
                                320.26533489999997
                            ],
                            [
                                713.0,
                                320.49884019999996
                            ],
                            [
                                714.0,
                                320.732037
                            ],
                            [
                                715.0,
                                320.9649262
                            ],
                            [
                                716.0,
                                321.1975081
                            ],
                            [
                                717.0,
                                321.4297836
                            ],
                            [
                                718.0,
                                321.6617531
                            ],
                            [
                                719.0,
                                321.8934173
                            ],
                            [
                                720.0,
                                322.1247768
                            ],
                            [
                                721.0,
                                322.35583219999995
                            ],
                            [
                                722.0,
                                322.5865841
                            ],
                            [
                                723.0,
                                322.8170331
                            ],
                            [
                                724.0,
                                323.0471798
                            ],
                            [
                                725.0,
                                323.27702469999997
                            ],
                            [
                                726.0,
                                323.50656860000004
                            ],
                            [
                                727.0,
                                323.7358119
                            ],
                            [
                                728.0,
                                323.9647553
                            ],
                            [
                                729.0,
                                324.1933994
                            ],
                            [
                                730.0,
                                324.4217448
                            ],
                            [
                                731.0,
                                324.64979189999997
                            ],
                            [
                                732.0,
                                324.8775415
                            ],
                            [
                                733.0,
                                325.1049941
                            ],
                            [
                                734.0,
                                325.3321503
                            ],
                            [
                                735.0,
                                325.5590107
                            ],
                            [
                                736.0,
                                325.78557589999997
                            ],
                            [
                                737.0,
                                326.0117835
                            ],
                            [
                                738.0,
                                326.23767689999994
                            ],
                            [
                                739.0,
                                326.4632767
                            ],
                            [
                                740.0,
                                326.68858339999997
                            ],
                            [
                                741.0,
                                326.9135978
                            ],
                            [
                                742.0,
                                327.13832019999995
                            ],
                            [
                                743.0,
                                327.3627513
                            ],
                            [
                                744.0,
                                327.5868918
                            ],
                            [
                                745.0,
                                327.810742
                            ],
                            [
                                746.0,
                                328.0343026
                            ],
                            [
                                747.0,
                                328.25757419999997
                            ],
                            [
                                748.0,
                                328.4805573
                            ],
                            [
                                749.0,
                                328.70325249999996
                            ],
                            [
                                750.0,
                                328.92566039999997
                            ],
                            [
                                751.0,
                                329.1477814
                            ],
                            [
                                752.0,
                                329.3696162
                            ],
                            [
                                753.0,
                                329.5911653
                            ],
                            [
                                754.0,
                                329.8124293
                            ],
                            [
                                755.0,
                                330.0334087
                            ],
                            [
                                756.0,
                                330.2541041
                            ],
                            [
                                757.0,
                                330.4745159
                            ],
                            [
                                758.0,
                                330.69464489999996
                            ],
                            [
                                759.0,
                                330.9144915
                            ],
                            [
                                760.0,
                                331.1340562
                            ],
                            [
                                761.0,
                                331.3533396
                            ],
                            [
                                762.0,
                                331.5723423
                            ],
                            [
                                763.0,
                                331.7910647
                            ],
                            [
                                764.0,
                                332.0095075
                            ],
                            [
                                765.0,
                                332.2276712
                            ],
                            [
                                766.0,
                                332.4455562
                            ],
                            [
                                767.0,
                                332.6631632
                            ],
                            [
                                768.0,
                                332.8804926
                            ],
                            [
                                769.0,
                                333.0975451
                            ],
                            [
                                770.0,
                                333.31432110000003
                            ],
                            [
                                771.0,
                                333.5308211
                            ],
                            [
                                772.0,
                                333.7470458
                            ],
                            [
                                773.0,
                                333.9629955
                            ],
                            [
                                774.0,
                                334.1786709
                            ],
                            [
                                775.0,
                                334.3940725
                            ],
                            [
                                776.0,
                                334.6092008
                            ],
                            [
                                777.0,
                                334.8240563
                            ],
                            [
                                778.0,
                                335.0386395
                            ],
                            [
                                779.0,
                                335.2529509
                            ],
                            [
                                780.0,
                                335.4669912
                            ],
                            [
                                781.0,
                                335.68076069999995
                            ],
                            [
                                782.0,
                                335.89426
                            ],
                            [
                                783.0,
                                336.1074897
                            ],
                            [
                                784.0,
                                336.3204502
                            ],
                            [
                                785.0,
                                336.533142
                            ],
                            [
                                786.0,
                                336.7454247
                            ],
                            [
                                787.0,
                                336.95741069999997
                            ],
                            [
                                788.0,
                                337.1691294
                            ],
                            [
                                789.0,
                                337.3805812
                            ],
                            [
                                790.0,
                                337.5917668
                            ],
                            [
                                791.0,
                                337.8026865
                            ],
                            [
                                792.0,
                                338.01334099999997
                            ],
                            [
                                793.0,
                                338.2237306
                            ],
                            [
                                794.0,
                                338.433856
                            ],
                            [
                                795.0,
                                338.6437175
                            ],
                            [
                                796.0,
                                338.8533157
                            ],
                            [
                                797.0,
                                339.06265119999995
                            ],
                            [
                                798.0,
                                339.2717243
                            ],
                            [
                                799.0,
                                339.4805356
                            ],
                            [
                                800.0,
                                339.6890856
                            ],
                            [
                                801.0,
                                339.8973747
                            ],
                            [
                                802.0,
                                340.10540349999997
                            ],
                            [
                                803.0,
                                340.3131725
                            ],
                            [
                                804.0,
                                340.52068199999997
                            ],
                            [
                                805.0,
                                340.7279328
                            ],
                            [
                                806.0,
                                340.9349251
                            ],
                            [
                                807.0,
                                341.1416595
                            ],
                            [
                                808.0,
                                341.3481365
                            ],
                            [
                                809.0,
                                341.5543565
                            ],
                            [
                                810.0,
                                341.7603201
                            ],
                            [
                                811.0,
                                341.9660277
                            ],
                            [
                                812.0,
                                342.1714798
                            ],
                            [
                                813.0,
                                342.3766768
                            ],
                            [
                                814.0,
                                342.58161939999997
                            ],
                            [
                                815.0,
                                342.7863078
                            ],
                            [
                                816.0,
                                342.99074260000003
                            ],
                            [
                                817.0,
                                343.19492429999997
                            ],
                            [
                                818.0,
                                343.39885339999995
                            ],
                            [
                                819.0,
                                343.6025303
                            ],
                            [
                                820.0,
                                343.80595539999996
                            ],
                            [
                                821.0,
                                344.0091293
                            ],
                            [
                                822.0,
                                344.21205239999995
                            ],
                            [
                                823.0,
                                344.41472519999996
                            ],
                            [
                                824.0,
                                344.6171481
                            ],
                            [
                                825.0,
                                344.8193216
                            ],
                            [
                                826.0,
                                345.02124619999995
                            ],
                            [
                                827.0,
                                345.2229223
                            ],
                            [
                                828.0,
                                345.4243504
                            ],
                            [
                                829.0,
                                345.62553099999997
                            ],
                            [
                                830.0,
                                345.8264645
                            ],
                            [
                                831.0,
                                346.0271513
                            ],
                            [
                                832.0,
                                346.22759189999994
                            ],
                            [
                                833.0,
                                346.4277868
                            ],
                            [
                                834.0,
                                346.62773649999997
                            ],
                            [
                                835.0,
                                346.8274413
                            ],
                            [
                                836.0,
                                347.0269017
                            ],
                            [
                                837.0,
                                347.2261182
                            ],
                            [
                                838.0,
                                347.4250912
                            ],
                            [
                                839.0,
                                347.62382119999995
                            ],
                            [
                                840.0,
                                347.8223086
                            ],
                            [
                                841.0,
                                348.0205539
                            ],
                            [
                                842.0,
                                348.2185575
                            ],
                            [
                                843.0,
                                348.4163198
                            ],
                            [
                                844.0,
                                348.6138413
                            ],
                            [
                                845.0,
                                348.8111224
                            ],
                            [
                                846.0,
                                349.00816369999995
                            ],
                            [
                                847.0,
                                349.20496539999994
                            ],
                            [
                                848.0,
                                349.401528
                            ],
                            [
                                849.0,
                                349.5978521
                            ],
                            [
                                850.0,
                                349.79393799999997
                            ],
                            [
                                851.0,
                                349.9897861
                            ],
                            [
                                852.0,
                                350.18539689999994
                            ],
                            [
                                853.0,
                                350.3807708
                            ],
                            [
                                854.0,
                                350.5759083
                            ],
                            [
                                855.0,
                                350.7708097
                            ],
                            [
                                856.0,
                                350.9654756
                            ],
                            [
                                857.0,
                                351.1599063
                            ],
                            [
                                858.0,
                                351.3541022
                            ],
                            [
                                859.0,
                                351.5480639
                            ],
                            [
                                860.0,
                                351.7417916
                            ],
                            [
                                861.0,
                                351.93528589999994
                            ],
                            [
                                862.0,
                                352.12854719999996
                            ],
                            [
                                863.0,
                                352.3215758
                            ],
                            [
                                864.0,
                                352.51437219999997
                            ],
                            [
                                865.0,
                                352.70693689999996
                            ],
                            [
                                866.0,
                                352.8992702
                            ],
                            [
                                867.0,
                                353.0913725
                            ],
                            [
                                868.0,
                                353.28324439999994
                            ],
                            [
                                869.0,
                                353.4748861
                            ],
                            [
                                870.0,
                                353.6662981
                            ],
                            [
                                871.0,
                                353.8574809
                            ],
                            [
                                872.0,
                                354.0484348
                            ],
                            [
                                873.0,
                                354.23916019999996
                            ],
                            [
                                874.0,
                                354.4296576
                            ],
                            [
                                875.0,
                                354.6199273
                            ],
                            [
                                876.0,
                                354.8099698
                            ],
                            [
                                877.0,
                                354.9997855
                            ],
                            [
                                878.0,
                                355.1893748
                            ],
                            [
                                879.0,
                                355.3787381
                            ],
                            [
                                880.0,
                                355.56787579999997
                            ],
                            [
                                881.0,
                                355.75678819999996
                            ],
                            [
                                882.0,
                                355.94547589999996
                            ],
                            [
                                883.0,
                                356.1339392
                            ],
                            [
                                884.0,
                                356.3221785
                            ],
                            [
                                885.0,
                                356.51019419999994
                            ],
                            [
                                886.0,
                                356.69798669999994
                            ],
                            [
                                887.0,
                                356.8855564
                            ],
                            [
                                888.0,
                                357.0729037
                            ],
                            [
                                889.0,
                                357.2600291
                            ],
                            [
                                890.0,
                                357.4469328
                            ],
                            [
                                891.0,
                                357.6336153
                            ],
                            [
                                892.0,
                                357.82007689999995
                            ],
                            [
                                893.0,
                                358.00631819999995
                            ],
                            [
                                894.0,
                                358.1923394
                            ],
                            [
                                895.0,
                                358.37814099999997
                            ],
                            [
                                896.0,
                                358.5637233
                            ],
                            [
                                897.0,
                                358.74908669999996
                            ],
                            [
                                898.0,
                                358.9342317
                            ],
                            [
                                899.0,
                                359.1191586
                            ],
                            [
                                900.0,
                                359.3038678
                            ],
                            [
                                901.0,
                                359.4883596
                            ],
                            [
                                902.0,
                                359.67263449999996
                            ],
                            [
                                903.0,
                                359.8566929
                            ],
                            [
                                904.0,
                                360.0405351
                            ],
                            [
                                905.0,
                                360.2241615
                            ],
                            [
                                906.0,
                                360.40757249999996
                            ],
                            [
                                907.0,
                                360.59076849999997
                            ],
                            [
                                908.0,
                                360.7737498
                            ],
                            [
                                909.0,
                                360.95651689999994
                            ],
                            [
                                910.0,
                                361.13907
                            ],
                            [
                                911.0,
                                361.3214096
                            ],
                            [
                                912.0,
                                361.5035361
                            ],
                            [
                                913.0,
                                361.6854498
                            ],
                            [
                                914.0,
                                361.86715119999997
                            ],
                            [
                                915.0,
                                362.0486405
                            ],
                            [
                                916.0,
                                362.2299181
                            ],
                            [
                                917.0,
                                362.4109845
                            ],
                            [
                                918.0,
                                362.59183989999997
                            ],
                            [
                                919.0,
                                362.7724848
                            ],
                            [
                                920.0,
                                362.95291960000003
                            ],
                            [
                                921.0,
                                363.13314449999996
                            ],
                            [
                                922.0,
                                363.31316
                            ],
                            [
                                923.0,
                                363.49296639999994
                            ],
                            [
                                924.0,
                                363.6725641
                            ],
                            [
                                925.0,
                                363.8519535
                            ],
                            [
                                926.0,
                                364.0311348
                            ],
                            [
                                927.0,
                                364.2101086
                            ],
                            [
                                928.0,
                                364.3888751
                            ],
                            [
                                929.0,
                                364.5674347
                            ],
                            [
                                930.0,
                                364.7457877
                            ],
                            [
                                931.0,
                                364.9239346
                            ],
                            [
                                932.0,
                                365.1018757
                            ],
                            [
                                933.0,
                                365.2796113
                            ],
                            [
                                934.0,
                                365.45714169999997
                            ],
                            [
                                935.0,
                                365.63446749999997
                            ],
                            [
                                936.0,
                                365.8115888
                            ],
                            [
                                937.0,
                                365.9885061
                            ],
                            [
                                938.0,
                                366.16521969999997
                            ],
                            [
                                939.0,
                                366.34172989999996
                            ],
                            [
                                940.0,
                                366.5180372
                            ],
                            [
                                941.0,
                                366.6941418
                            ],
                            [
                                942.0,
                                366.87004410000003
                            ],
                            [
                                943.0,
                                367.04574449999996
                            ],
                            [
                                944.0,
                                367.22124339999993
                            ],
                            [
                                945.0,
                                367.39654089999993
                            ],
                            [
                                946.0,
                                367.57163760000003
                            ],
                            [
                                947.0,
                                367.7465337
                            ],
                            [
                                948.0,
                                367.9212296
                            ],
                            [
                                949.0,
                                368.09572569999995
                            ],
                            [
                                950.0,
                                368.27002219999997
                            ],
                            [
                                951.0,
                                368.4441196
                            ],
                            [
                                952.0,
                                368.61801810000003
                            ],
                            [
                                953.0,
                                368.7917182
                            ],
                            [
                                954.0,
                                368.9652201
                            ],
                            [
                                955.0,
                                369.1385241
                            ],
                            [
                                956.0,
                                369.31163069999997
                            ],
                            [
                                957.0,
                                369.48454019999997
                            ],
                            [
                                958.0,
                                369.65725289999995
                            ],
                            [
                                959.0,
                                369.8297691
                            ],
                            [
                                960.0,
                                370.00208910000003
                            ],
                            [
                                961.0,
                                370.1742134
                            ],
                            [
                                962.0,
                                370.3461423
                            ],
                            [
                                963.0,
                                370.517876
                            ],
                            [
                                964.0,
                                370.6894149
                            ],
                            [
                                965.0,
                                370.8607593
                            ],
                            [
                                966.0,
                                371.03190969999997
                            ],
                            [
                                967.0,
                                371.20286619999996
                            ],
                            [
                                968.0,
                                371.37362160000004
                            ],
                            [
                                969.0,
                                371.54415939999996
                            ],
                            [
                                970.0,
                                371.71450439999995
                            ],
                            [
                                971.0,
                                371.884657
                            ],
                            [
                                972.0,
                                372.0546175
                            ],
                            [
                                973.0,
                                372.2243861
                            ],
                            [
                                974.0,
                                372.3939633
                            ],
                            [
                                975.0,
                                372.56334929999997
                            ],
                            [
                                976.0,
                                372.73254449999996
                            ],
                            [
                                977.0,
                                372.9015491
                            ],
                            [
                                978.0,
                                373.0703636
                            ],
                            [
                                979.0,
                                373.2389882
                            ],
                            [
                                980.0,
                                373.4074233
                            ],
                            [
                                981.0,
                                373.5756691
                            ],
                            [
                                982.0,
                                373.743726
                            ],
                            [
                                983.0,
                                373.91159439999996
                            ],
                            [
                                984.0,
                                374.0792745
                            ],
                            [
                                985.0,
                                374.2467666
                            ],
                            [
                                986.0,
                                374.414071
                            ],
                            [
                                987.0,
                                374.5811882
                            ],
                            [
                                988.0,
                                374.7481183
                            ],
                            [
                                989.0,
                                374.9148618
                            ],
                            [
                                990.0,
                                375.08141889999996
                            ],
                            [
                                991.0,
                                375.2477899
                            ],
                            [
                                992.0,
                                375.4139751
                            ],
                            [
                                993.0,
                                375.57997489999997
                            ],
                            [
                                994.0,
                                375.7457896
                            ],
                            [
                                995.0,
                                375.91141949999997
                            ],
                            [
                                996.0,
                                376.0768648
                            ],
                            [
                                997.0,
                                376.24212589999996
                            ],
                            [
                                998.0,
                                376.40720319999997
                            ],
                            [
                                999.0,
                                376.5720968
                            ],
                            [
                                1000.0,
                                376.7368072
                            ],
                            [
                                1001.0,
                                376.9013346
                            ],
                            [
                                1002.0,
                                377.0656793
                            ],
                            [
                                1003.0,
                                377.22984169999995
                            ],
                            [
                                1004.0,
                                377.393822
                            ],
                            [
                                1005.0,
                                377.5576205
                            ],
                            [
                                1006.0,
                                377.7212376
                            ],
                            [
                                1007.0,
                                377.88467349999996
                            ],
                            [
                                1008.0,
                                378.04792860000003
                            ],
                            [
                                1009.0,
                                378.2110031
                            ],
                            [
                                1010.0,
                                378.3738974
                            ],
                            [
                                1011.0,
                                378.5366117
                            ],
                            [
                                1012.0,
                                378.69914639999996
                            ],
                            [
                                1013.0,
                                378.86150169999996
                            ],
                            [
                                1014.0,
                                379.02367789999994
                            ],
                            [
                                1015.0,
                                379.1856754
                            ],
                            [
                                1016.0,
                                379.34749439999996
                            ],
                            [
                                1017.0,
                                379.50913519999995
                            ],
                            [
                                1018.0,
                                379.6705982
                            ],
                            [
                                1019.0,
                                379.8318836
                            ],
                            [
                                1020.0,
                                379.99299169999995
                            ],
                            [
                                1021.0,
                                380.15392269999995
                            ],
                            [
                                1022.0,
                                380.3146771
                            ],
                            [
                                1023.0,
                                380.4752551
                            ],
                            [
                                1024.0,
                                380.63565689999996
                            ],
                            [
                                1025.0,
                                380.7958829
                            ],
                            [
                                1026.0,
                                380.95593339999994
                            ],
                            [
                                1027.0,
                                381.1158086
                            ],
                            [
                                1028.0,
                                381.2755088
                            ],
                            [
                                1029.0,
                                381.43503439999995
                            ],
                            [
                                1030.0,
                                381.5943856
                            ],
                            [
                                1031.0,
                                381.7535626
                            ],
                            [
                                1032.0,
                                381.9125658
                            ],
                            [
                                1033.0,
                                382.0713955
                            ],
                            [
                                1034.0,
                                382.230052
                            ],
                            [
                                1035.0,
                                382.3885355
                            ],
                            [
                                1036.0,
                                382.54684629999997
                            ],
                            [
                                1037.0,
                                382.70498469999995
                            ],
                            [
                                1038.0,
                                382.8629509
                            ],
                            [
                                1039.0,
                                383.02074539999995
                            ],
                            [
                                1040.0,
                                383.17836819999997
                            ],
                            [
                                1041.0,
                                383.33581979999997
                            ],
                            [
                                1042.0,
                                383.49310039999995
                            ],
                            [
                                1043.0,
                                383.65021029999997
                            ],
                            [
                                1044.0,
                                383.80714969999997
                            ],
                            [
                                1045.0,
                                383.963919
                            ],
                            [
                                1046.0,
                                384.1205184
                            ],
                            [
                                1047.0,
                                384.2769482
                            ],
                            [
                                1048.0,
                                384.4332086
                            ],
                            [
                                1049.0,
                                384.5893
                            ],
                            [
                                1050.0,
                                384.74522260000003
                            ],
                            [
                                1051.0,
                                384.9009766
                            ],
                            [
                                1052.0,
                                385.0565625
                            ],
                            [
                                1053.0,
                                385.21198039999996
                            ],
                            [
                                1054.0,
                                385.3672305
                            ],
                            [
                                1055.0,
                                385.5223133
                            ],
                            [
                                1056.0,
                                385.67722889999993
                            ],
                            [
                                1057.0,
                                385.8319777
                            ],
                            [
                                1058.0,
                                385.9865598
                            ],
                            [
                                1059.0,
                                386.1409756
                            ],
                            [
                                1060.0,
                                386.29522529999997
                            ],
                            [
                                1061.0,
                                386.44930919999996
                            ],
                            [
                                1062.0,
                                386.6032275
                            ],
                            [
                                1063.0,
                                386.7569807
                            ],
                            [
                                1064.0,
                                386.9105688
                            ],
                            [
                                1065.0,
                                387.0639921
                            ],
                            [
                                1066.0,
                                387.217251
                            ],
                            [
                                1067.0,
                                387.3703457
                            ],
                            [
                                1068.0,
                                387.52327760000003
                            ],
                            [
                                1069.0,
                                387.67621760000003
                            ],
                            [
                                1070.0,
                                387.82899439999994
                            ],
                            [
                                1071.0,
                                387.981608
                            ],
                            [
                                1072.0,
                                388.13405869999997
                            ],
                            [
                                1073.0,
                                388.28634689999996
                            ],
                            [
                                1074.0,
                                388.4384727
                            ],
                            [
                                1075.0,
                                388.59043639999993
                            ],
                            [
                                1076.0,
                                388.74223839999996
                            ],
                            [
                                1077.0,
                                388.8938788
                            ],
                            [
                                1078.0,
                                389.04535789999994
                            ],
                            [
                                1079.0,
                                389.19667589999995
                            ],
                            [
                                1080.0,
                                389.34783319999997
                            ],
                            [
                                1081.0,
                                389.49883
                            ],
                            [
                                1082.0,
                                389.64966649999997
                            ],
                            [
                                1083.0,
                                389.800343
                            ],
                            [
                                1084.0,
                                389.95085969999997
                            ],
                            [
                                1085.0,
                                390.10121699999996
                            ],
                            [
                                1086.0,
                                390.2514149
                            ],
                            [
                                1087.0,
                                390.4014539
                            ],
                            [
                                1088.0,
                                390.5513342
                            ],
                            [
                                1089.0,
                                390.7010559
                            ],
                            [
                                1090.0,
                                390.85061939999997
                            ],
                            [
                                1091.0,
                                391.000025
                            ],
                            [
                                1092.0,
                                391.1492728
                            ],
                            [
                                1093.0,
                                391.2983631
                            ],
                            [
                                1094.0,
                                391.4472962
                            ],
                            [
                                1095.0,
                                391.5960722
                            ],
                            [
                                1096.0,
                                391.7446916
                            ],
                            [
                                1097.0,
                                391.8931545
                            ],
                            [
                                1098.0,
                                392.0414611
                            ],
                            [
                                1099.0,
                                392.18961169999994
                            ],
                            [
                                1100.0,
                                392.3376065
                            ],
                            [
                                1101.0,
                                392.48544589999995
                            ],
                            [
                                1102.0,
                                392.63313
                            ],
                            [
                                1103.0,
                                392.7806591
                            ],
                            [
                                1104.0,
                                392.92803339999995
                            ],
                            [
                                1105.0,
                                393.07525319999996
                            ],
                            [
                                1106.0,
                                393.22231869999996
                            ],
                            [
                                1107.0,
                                393.36923019999995
                            ],
                            [
                                1108.0,
                                393.5159878
                            ],
                            [
                                1109.0,
                                393.66259199999996
                            ],
                            [
                                1110.0,
                                393.8090428
                            ],
                            [
                                1111.0,
                                393.9553405
                            ],
                            [
                                1112.0,
                                394.10148539999994
                            ],
                            [
                                1113.0,
                                394.2474777
                            ],
                            [
                                1114.0,
                                394.3933176
                            ],
                            [
                                1115.0,
                                394.53900539999995
                            ],
                            [
                                1116.0,
                                394.68454139999994
                            ],
                            [
                                1117.0,
                                394.8299257
                            ],
                            [
                                1118.0,
                                394.9751586
                            ],
                            [
                                1119.0,
                                395.1202403
                            ],
                            [
                                1120.0,
                                395.26517110000003
                            ],
                            [
                                1121.0,
                                395.4099513
                            ],
                            [
                                1122.0,
                                395.55458089999996
                            ],
                            [
                                1123.0,
                                395.6990603
                            ],
                            [
                                1124.0,
                                395.8433898
                            ],
                            [
                                1125.0,
                                395.9875695
                            ],
                            [
                                1126.0,
                                396.1315996
                            ],
                            [
                                1127.0,
                                396.27548049999996
                            ],
                            [
                                1128.0,
                                396.41921229999997
                            ],
                            [
                                1129.0,
                                396.5627953
                            ],
                            [
                                1130.0,
                                396.7062297
                            ],
                            [
                                1131.0,
                                396.8495157
                            ],
                            [
                                1132.0,
                                396.9926536
                            ],
                            [
                                1133.0,
                                397.1356436
                            ],
                            [
                                1134.0,
                                397.27848589999996
                            ],
                            [
                                1135.0,
                                397.4211808
                            ],
                            [
                                1136.0,
                                397.56372839999995
                            ],
                            [
                                1137.0,
                                397.7061291
                            ],
                            [
                                1138.0,
                                397.84838299999996
                            ],
                            [
                                1139.0,
                                397.99049039999994
                            ],
                            [
                                1140.0,
                                398.1324514
                            ],
                            [
                                1141.0,
                                398.27426639999993
                            ],
                            [
                                1142.0,
                                398.4159355
                            ],
                            [
                                1143.0,
                                398.557459
                            ],
                            [
                                1144.0,
                                398.6988371
                            ],
                            [
                                1145.0,
                                398.8400701
                            ],
                            [
                                1146.0,
                                398.981158
                            ],
                            [
                                1147.0,
                                399.1221012
                            ],
                            [
                                1148.0,
                                399.2628999
                            ],
                            [
                                1149.0,
                                399.40355439999996
                            ],
                            [
                                1150.0,
                                399.5440647
                            ],
                            [
                                1151.0,
                                399.68443119999995
                            ],
                            [
                                1152.0,
                                399.82465410000003
                            ],
                            [
                                1153.0,
                                399.9647336
                            ],
                            [
                                1154.0,
                                400.1046699
                            ],
                            [
                                1155.0,
                                400.2444632
                            ],
                            [
                                1156.0,
                                400.38411379999997
                            ],
                            [
                                1157.0,
                                400.52362189999997
                            ],
                            [
                                1158.0,
                                400.6629876
                            ],
                            [
                                1159.0,
                                400.8022113
                            ],
                            [
                                1160.0,
                                400.9412931
                            ],
                            [
                                1161.0,
                                401.0802333
                            ],
                            [
                                1162.0,
                                401.21903199999997
                            ],
                            [
                                1163.0,
                                401.3576895
                            ],
                            [
                                1164.0,
                                401.49620589999995
                            ],
                            [
                                1165.0,
                                401.6345816
                            ],
                            [
                                1166.0,
                                401.77281669999996
                            ],
                            [
                                1167.0,
                                401.9109115
                            ],
                            [
                                1168.0,
                                402.0488661
                            ],
                            [
                                1169.0,
                                402.1866808
                            ],
                            [
                                1170.0,
                                402.32435569999996
                            ],
                            [
                                1171.0,
                                402.4618911
                            ],
                            [
                                1172.0,
                                402.5992873
                            ],
                            [
                                1173.0,
                                402.73654439999996
                            ],
                            [
                                1174.0,
                                402.87366249999997
                            ],
                            [
                                1175.0,
                                403.0106421
                            ],
                            [
                                1176.0,
                                403.1474831
                            ],
                            [
                                1177.0,
                                403.284186
                            ],
                            [
                                1178.0,
                                403.4207508
                            ],
                            [
                                1179.0,
                                403.55717769999995
                            ],
                            [
                                1180.0,
                                403.6934671
                            ],
                            [
                                1181.0,
                                403.8296191
                            ],
                            [
                                1182.0,
                                403.9656338
                            ],
                            [
                                1183.0,
                                404.1015116
                            ],
                            [
                                1184.0,
                                404.23725260000003
                            ],
                            [
                                1185.0,
                                404.37285699999995
                            ],
                            [
                                1186.0,
                                404.50832499999996
                            ],
                            [
                                1187.0,
                                404.64365689999994
                            ],
                            [
                                1188.0,
                                404.7788528
                            ],
                            [
                                1189.0,
                                404.913913
                            ],
                            [
                                1190.0,
                                405.0488376
                            ],
                            [
                                1191.0,
                                405.1836269
                            ],
                            [
                                1192.0,
                                405.31828099999996
                            ],
                            [
                                1193.0,
                                405.45280019999996
                            ],
                            [
                                1194.0,
                                405.58718469999997
                            ],
                            [
                                1195.0,
                                405.7214346
                            ],
                            [
                                1196.0,
                                405.8555502
                            ],
                            [
                                1197.0,
                                405.9895317
                            ],
                            [
                                1198.0,
                                406.1233793
                            ],
                            [
                                1199.0,
                                406.2570931
                            ],
                            [
                                1200.0,
                                406.39067339999997
                            ],
                            [
                                1201.0,
                                406.5241203
                            ],
                            [
                                1202.0,
                                406.65743419999995
                            ],
                            [
                                1203.0,
                                406.7906151
                            ],
                            [
                                1204.0,
                                406.9236633
                            ],
                            [
                                1205.0,
                                407.056579
                            ],
                            [
                                1206.0,
                                407.18936229999997
                            ],
                            [
                                1207.0,
                                407.32201349999997
                            ],
                            [
                                1208.0,
                                407.4545328
                            ],
                            [
                                1209.0,
                                407.5869203
                            ],
                            [
                                1210.0,
                                407.7191763
                            ],
                            [
                                1211.0,
                                407.85130089999996
                            ],
                            [
                                1212.0,
                                407.9832944
                            ],
                            [
                                1213.0,
                                408.11515699999995
                            ],
                            [
                                1214.0,
                                408.24688879999997
                            ],
                            [
                                1215.0,
                                408.37849
                            ],
                            [
                                1216.0,
                                408.5099608
                            ],
                            [
                                1217.0,
                                408.6413015
                            ],
                            [
                                1218.0,
                                408.7725122
                            ],
                            [
                                1219.0,
                                408.9035931
                            ],
                            [
                                1220.0,
                                409.03454439999996
                            ],
                            [
                                1221.0,
                                409.1653663
                            ],
                            [
                                1222.0,
                                409.29605899999996
                            ],
                            [
                                1223.0,
                                409.4266227
                            ],
                            [
                                1224.0,
                                409.5570575
                            ],
                            [
                                1225.0,
                                409.6873637
                            ],
                            [
                                1226.0,
                                409.8175414
                            ],
                            [
                                1227.0,
                                409.94759089999997
                            ],
                            [
                                1228.0,
                                410.07751229999997
                            ],
                            [
                                1229.0,
                                410.20730589999994
                            ],
                            [
                                1230.0,
                                410.3369717
                            ],
                            [
                                1231.0,
                                410.4665101
                            ],
                            [
                                1232.0,
                                410.5959211
                            ],
                            [
                                1233.0,
                                410.72520499999996
                            ],
                            [
                                1234.0,
                                410.854362
                            ],
                            [
                                1235.0,
                                410.98339219999997
                            ],
                            [
                                1236.0,
                                411.11229589999994
                            ],
                            [
                                1237.0,
                                411.2410731
                            ],
                            [
                                1238.0,
                                411.36972419999995
                            ],
                            [
                                1239.0,
                                411.4982493
                            ],
                            [
                                1240.0,
                                411.6266486
                            ],
                            [
                                1241.0,
                                411.75492219999995
                            ],
                            [
                                1242.0,
                                411.8830703
                            ],
                            [
                                1243.0,
                                412.01109319999995
                            ],
                            [
                                1244.0,
                                412.1389911
                            ],
                            [
                                1245.0,
                                412.26676399999997
                            ],
                            [
                                1246.0,
                                412.3944122
                            ],
                            [
                                1247.0,
                                412.5219358
                            ],
                            [
                                1248.0,
                                412.64933510000003
                            ],
                            [
                                1249.0,
                                412.7766103
                            ],
                            [
                                1250.0,
                                412.90376139999995
                            ],
                            [
                                1251.0,
                                413.0307888
                            ],
                            [
                                1252.0,
                                413.1576925
                            ],
                            [
                                1253.0,
                                413.2844727
                            ],
                            [
                                1254.0,
                                413.41112969999995
                            ],
                            [
                                1255.0,
                                413.5376637
                            ],
                            [
                                1256.0,
                                413.66407469999996
                            ],
                            [
                                1257.0,
                                413.79036299999996
                            ],
                            [
                                1258.0,
                                413.91652869999996
                            ],
                            [
                                1259.0,
                                414.04257210000003
                            ],
                            [
                                1260.0,
                                414.16849319999994
                            ],
                            [
                                1261.0,
                                414.29429239999996
                            ],
                            [
                                1262.0,
                                414.41996969999997
                            ],
                            [
                                1263.0,
                                414.5455254
                            ],
                            [
                                1264.0,
                                414.6709595
                            ],
                            [
                                1265.0,
                                414.79627239999996
                            ],
                            [
                                1266.0,
                                414.92146419999995
                            ],
                            [
                                1267.0,
                                415.0465349
                            ],
                            [
                                1268.0,
                                415.17148499999996
                            ],
                            [
                                1269.0,
                                415.29631439999997
                            ],
                            [
                                1270.0,
                                415.4210233
                            ],
                            [
                                1271.0,
                                415.5456121
                            ],
                            [
                                1272.0,
                                415.67008069999997
                            ],
                            [
                                1273.0,
                                415.79442939999996
                            ],
                            [
                                1274.0,
                                415.91865839999997
                            ],
                            [
                                1275.0,
                                416.04276789999994
                            ],
                            [
                                1276.0,
                                416.16675789999994
                            ],
                            [
                                1277.0,
                                416.2906288
                            ],
                            [
                                1278.0,
                                416.4143806
                            ],
                            [
                                1279.0,
                                416.5380135
                            ],
                            [
                                1280.0,
                                416.66152769999997
                            ],
                            [
                                1281.0,
                                416.78492339999997
                            ],
                            [
                                1282.0,
                                416.90820069999995
                            ],
                            [
                                1283.0,
                                417.0313599
                            ],
                            [
                                1284.0,
                                417.154401
                            ],
                            [
                                1285.0,
                                417.2773243
                            ],
                            [
                                1286.0,
                                417.40012989999997
                            ],
                            [
                                1287.0,
                                417.52281789999995
                            ],
                            [
                                1288.0,
                                417.64538869999996
                            ],
                            [
                                1289.0,
                                417.7678423
                            ],
                            [
                                1290.0,
                                417.8901788
                            ],
                            [
                                1291.0,
                                418.0123986
                            ],
                            [
                                1292.0,
                                418.1345016
                            ],
                            [
                                1293.0,
                                418.2564882
                            ],
                            [
                                1294.0,
                                418.37835839999997
                            ],
                            [
                                1295.0,
                                418.5001124
                            ],
                            [
                                1296.0,
                                418.62175049999996
                            ],
                            [
                                1297.0,
                                418.7432727
                            ],
                            [
                                1298.0,
                                418.8646793
                            ],
                            [
                                1299.0,
                                418.9859703
                            ],
                            [
                                1300.0,
                                419.107146
                            ],
                            [
                                1301.0,
                                419.2282065
                            ],
                            [
                                1302.0,
                                419.349152
                            ],
                            [
                                1303.0,
                                419.46998269999995
                            ],
                            [
                                1304.0,
                                419.5906986
                            ],
                            [
                                1305.0,
                                419.7113001
                            ],
                            [
                                1306.0,
                                419.83178719999995
                            ],
                            [
                                1307.0,
                                419.9521601
                            ],
                            [
                                1308.0,
                                420.07241899999997
                            ],
                            [
                                1309.0,
                                420.192564
                            ],
                            [
                                1310.0,
                                420.3125952
                            ],
                            [
                                1311.0,
                                420.432513
                            ],
                            [
                                1312.0,
                                420.55231729999997
                            ],
                            [
                                1313.0,
                                420.6720085
                            ],
                            [
                                1314.0,
                                420.7915865
                            ],
                            [
                                1315.0,
                                420.9110517
                            ],
                            [
                                1316.0,
                                421.0304041
                            ],
                            [
                                1317.0,
                                421.14964389999994
                            ],
                            [
                                1318.0,
                                421.26877129999997
                            ],
                            [
                                1319.0,
                                421.3877865
                            ],
                            [
                                1320.0,
                                421.5066895
                            ],
                            [
                                1321.0,
                                421.6254806
                            ],
                            [
                                1322.0,
                                421.7441598
                            ],
                            [
                                1323.0,
                                421.8627275
                            ],
                            [
                                1324.0,
                                421.9811837
                            ],
                            [
                                1325.0,
                                422.09952849999996
                            ],
                            [
                                1326.0,
                                422.2177622
                            ],
                            [
                                1327.0,
                                422.33588489999994
                            ],
                            [
                                1328.0,
                                422.4538968
                            ],
                            [
                                1329.0,
                                422.5717979
                            ],
                            [
                                1330.0,
                                422.6895886
                            ],
                            [
                                1331.0,
                                422.8072688
                            ],
                            [
                                1332.0,
                                422.9248388
                            ],
                            [
                                1333.0,
                                423.04229879999997
                            ],
                            [
                                1334.0,
                                423.1596488
                            ],
                            [
                                1335.0,
                                423.276889
                            ],
                            [
                                1336.0,
                                423.39401969999994
                            ],
                            [
                                1337.0,
                                423.51104089999995
                            ],
                            [
                                1338.0,
                                423.6279528
                            ],
                            [
                                1339.0,
                                423.7447556
                            ],
                            [
                                1340.0,
                                423.8614493
                            ],
                            [
                                1341.0,
                                423.97803419999997
                            ],
                            [
                                1342.0,
                                424.09451049999996
                            ],
                            [
                                1343.0,
                                424.21087819999997
                            ],
                            [
                                1344.0,
                                424.3271375
                            ],
                            [
                                1345.0,
                                424.4432886
                            ],
                            [
                                1346.0,
                                424.5593316
                            ],
                            [
                                1347.0,
                                424.6752666
                            ],
                            [
                                1348.0,
                                424.79109389999996
                            ],
                            [
                                1349.0,
                                424.9068136
                            ],
                            [
                                1350.0,
                                425.0224257
                            ],
                            [
                                1351.0,
                                425.1379306
                            ],
                            [
                                1352.0,
                                425.25332819999994
                            ],
                            [
                                1353.0,
                                425.3686188
                            ],
                            [
                                1354.0,
                                425.4838026
                            ],
                            [
                                1355.0,
                                425.59887960000003
                            ],
                            [
                                1356.0,
                                425.71385
                            ],
                            [
                                1357.0,
                                425.828714
                            ],
                            [
                                1358.0,
                                425.9434717
                            ],
                            [
                                1359.0,
                                426.0581233
                            ],
                            [
                                1360.0,
                                426.1726688
                            ],
                            [
                                1361.0,
                                426.2871085
                            ],
                            [
                                1362.0,
                                426.4014426
                            ],
                            [
                                1363.0,
                                426.515671
                            ],
                            [
                                1364.0,
                                426.6297941
                            ],
                            [
                                1365.0,
                                426.7438118
                            ],
                            [
                                1366.0,
                                426.85772449999996
                            ],
                            [
                                1367.0,
                                426.97153219999996
                            ],
                            [
                                1368.0,
                                427.0852351
                            ],
                            [
                                1369.0,
                                427.1988333
                            ],
                            [
                                1370.0,
                                427.31232689999996
                            ],
                            [
                                1371.0,
                                427.42571619999995
                            ],
                            [
                                1372.0,
                                427.5390012
                            ],
                            [
                                1373.0,
                                427.6521821
                            ],
                            [
                                1374.0,
                                427.7652591
                            ],
                            [
                                1375.0,
                                427.87823219999996
                            ],
                            [
                                1376.0,
                                427.99110169999994
                            ],
                            [
                                1377.0,
                                428.1038676
                            ],
                            [
                                1378.0,
                                428.2165301
                            ],
                            [
                                1379.0,
                                428.32908939999993
                            ],
                            [
                                1380.0,
                                428.4415456
                            ],
                            [
                                1381.0,
                                428.5538988
                            ],
                            [
                                1382.0,
                                428.66614919999995
                            ],
                            [
                                1383.0,
                                428.77829699999995
                            ],
                            [
                                1384.0,
                                428.8903421
                            ],
                            [
                                1385.0,
                                429.00228489999995
                            ],
                            [
                                1386.0,
                                429.1141255
                            ],
                            [
                                1387.0,
                                429.2258639
                            ],
                            [
                                1388.0,
                                429.3375003
                            ],
                            [
                                1389.0,
                                429.44903489999996
                            ],
                            [
                                1390.0,
                                429.56046779999997
                            ],
                            [
                                1391.0,
                                429.6717991
                            ],
                            [
                                1392.0,
                                429.783029
                            ],
                            [
                                1393.0,
                                429.8941577
                            ],
                            [
                                1394.0,
                                430.0051851
                            ],
                            [
                                1395.0,
                                430.1161116
                            ],
                            [
                                1396.0,
                                430.22693719999995
                            ],
                            [
                                1397.0,
                                430.3376621
                            ],
                            [
                                1398.0,
                                430.4482864
                            ],
                            [
                                1399.0,
                                430.5588102
                            ],
                            [
                                1400.0,
                                430.66923369999995
                            ],
                            [
                                1401.0,
                                430.7795571
                            ],
                            [
                                1402.0,
                                430.88978039999995
                            ],
                            [
                                1403.0,
                                430.99990369999995
                            ],
                            [
                                1404.0,
                                431.1099273
                            ],
                            [
                                1405.0,
                                431.2198513
                            ],
                            [
                                1406.0,
                                431.3296758
                            ],
                            [
                                1407.0,
                                431.43940089999995
                            ],
                            [
                                1408.0,
                                431.54902669999996
                            ],
                            [
                                1409.0,
                                431.6585535
                            ],
                            [
                                1410.0,
                                431.7679813
                            ],
                            [
                                1411.0,
                                431.8773103
                            ],
                            [
                                1412.0,
                                431.9865405
                            ],
                            [
                                1413.0,
                                432.09567219999997
                            ],
                            [
                                1414.0,
                                432.2047055
                            ],
                            [
                                1415.0,
                                432.31364049999996
                            ],
                            [
                                1416.0,
                                432.42247729999997
                            ],
                            [
                                1417.0,
                                432.5312161
                            ],
                            [
                                1418.0,
                                432.639857
                            ],
                            [
                                1419.0,
                                432.7484002
                            ],
                            [
                                1420.0,
                                432.85684569999995
                            ],
                            [
                                1421.0,
                                432.9651937
                            ],
                            [
                                1422.0,
                                433.0734443
                            ],
                            [
                                1423.0,
                                433.18159769999994
                            ],
                            [
                                1424.0,
                                433.289654
                            ],
                            [
                                1425.0,
                                433.3976133
                            ],
                            [
                                1426.0,
                                433.5054758
                            ],
                            [
                                1427.0,
                                433.61324149999996
                            ],
                            [
                                1428.0,
                                433.7209107
                            ],
                            [
                                1429.0,
                                433.8284834
                            ],
                            [
                                1430.0,
                                433.9359598
                            ],
                            [
                                1431.0,
                                434.04334
                            ],
                            [
                                1432.0,
                                434.1506241
                            ],
                            [
                                1433.0,
                                434.2578123
                            ],
                            [
                                1434.0,
                                434.3649046
                            ],
                            [
                                1435.0,
                                434.4719013
                            ],
                            [
                                1436.0,
                                434.5788025
                            ],
                            [
                                1437.0,
                                434.6856082
                            ],
                            [
                                1438.0,
                                434.7923186
                            ],
                            [
                                1439.0,
                                434.8989339
                            ],
                            [
                                1440.0,
                                435.0054541
                            ],
                            [
                                1441.0,
                                435.11187939999996
                            ],
                            [
                                1442.0,
                                435.2182099
                            ],
                            [
                                1443.0,
                                435.32444569999996
                            ],
                            [
                                1444.0,
                                435.430587
                            ],
                            [
                                1445.0,
                                435.53663389999997
                            ],
                            [
                                1446.0,
                                435.6425865
                            ],
                            [
                                1447.0,
                                435.748445
                            ],
                            [
                                1448.0,
                                435.85420939999995
                            ],
                            [
                                1449.0,
                                435.95988
                            ],
                            [
                                1450.0,
                                436.06545669999997
                            ],
                            [
                                1451.0,
                                436.1709398
                            ],
                            [
                                1452.0,
                                436.27632939999995
                            ],
                            [
                                1453.0,
                                436.3816255
                            ],
                            [
                                1454.0,
                                436.4868284
                            ],
                            [
                                1455.0,
                                436.5919381
                            ],
                            [
                                1456.0,
                                436.6969548
                            ],
                            [
                                1457.0,
                                436.8018786
                            ],
                            [
                                1458.0,
                                436.9067095
                            ],
                            [
                                1459.0,
                                437.01144789999995
                            ],
                            [
                                1460.0,
                                437.1160936
                            ],
                            [
                                1461.0,
                                437.220647
                            ],
                            [
                                1462.0,
                                437.3251081
                            ],
                            [
                                1463.0,
                                437.42947689999994
                            ],
                            [
                                1464.0,
                                437.5337538
                            ],
                            [
                                1465.0,
                                437.63793869999995
                            ],
                            [
                                1466.0,
                                437.7420318
                            ],
                            [
                                1467.0,
                                437.84603319999997
                            ],
                            [
                                1468.0,
                                437.94994299999996
                            ],
                            [
                                1469.0,
                                438.0537613999999
                            ],
                            [
                                1470.0,
                                438.1574885
                            ],
                            [
                                1471.0,
                                438.26112439999997
                            ],
                            [
                                1472.0,
                                438.3646691
                            ],
                            [
                                1473.0,
                                438.468123
                            ],
                            [
                                1474.0,
                                438.57148589999997
                            ],
                            [
                                1475.0,
                                438.6747582
                            ],
                            [
                                1476.0,
                                438.7779398
                            ],
                            [
                                1477.0,
                                438.881031
                            ],
                            [
                                1478.0,
                                438.98403179999997
                            ],
                            [
                                1479.0,
                                439.08694239999994
                            ],
                            [
                                1480.0,
                                439.1897628
                            ],
                            [
                                1481.0,
                                439.29249319999997
                            ],
                            [
                                1482.0,
                                439.3951337
                            ],
                            [
                                1483.0,
                                439.4976845
                            ],
                            [
                                1484.0,
                                439.6001455
                            ],
                            [
                                1485.0,
                                439.7025171
                            ],
                            [
                                1486.0,
                                439.8047992
                            ],
                            [
                                1487.0,
                                439.9069921
                            ],
                            [
                                1488.0,
                                440.0090957
                            ],
                            [
                                1489.0,
                                440.1111103
                            ],
                            [
                                1490.0,
                                440.21303589999997
                            ],
                            [
                                1491.0,
                                440.31487269999997
                            ],
                            [
                                1492.0,
                                440.41662069999995
                            ],
                            [
                                1493.0,
                                440.5182802
                            ],
                            [
                                1494.0,
                                440.6198511
                            ],
                            [
                                1495.0,
                                440.72133369999995
                            ],
                            [
                                1496.0,
                                440.8227281
                            ],
                            [
                                1497.0,
                                440.9240343
                            ],
                            [
                                1498.0,
                                441.02525239999994
                            ],
                            [
                                1499.0,
                                441.12638269999997
                            ],
                            [
                                1500.0,
                                441.2274251
                            ],
                            [
                                1501.0,
                                441.32837989999996
                            ],
                            [
                                1502.0,
                                441.4292471
                            ],
                            [
                                1503.0,
                                441.5300268
                            ],
                            [
                                1504.0,
                                441.6307192
                            ],
                            [
                                1505.0,
                                441.73132439999995
                            ],
                            [
                                1506.0,
                                441.8318425
                            ],
                            [
                                1507.0,
                                441.9322735
                            ],
                            [
                                1508.0,
                                442.03261769999995
                            ],
                            [
                                1509.0,
                                442.13287499999996
                            ],
                            [
                                1510.0,
                                442.2330458
                            ],
                            [
                                1511.0,
                                442.33312989999996
                            ],
                            [
                                1512.0,
                                442.43312769999994
                            ],
                            [
                                1513.0,
                                442.5330391
                            ],
                            [
                                1514.0,
                                442.6328643
                            ],
                            [
                                1515.0,
                                442.7326033
                            ],
                            [
                                1516.0,
                                442.83225639999995
                            ],
                            [
                                1517.0,
                                442.93182360000003
                            ],
                            [
                                1518.0,
                                443.0313051
                            ],
                            [
                                1519.0,
                                443.13070089999997
                            ],
                            [
                                1520.0,
                                443.2300111
                            ],
                            [
                                1521.0,
                                443.32923589999996
                            ],
                            [
                                1522.0,
                                443.42837539999994
                            ],
                            [
                                1523.0,
                                443.5274296
                            ],
                            [
                                1524.0,
                                443.6263988
                            ],
                            [
                                1525.0,
                                443.72528289999997
                            ],
                            [
                                1526.0,
                                443.8240821
                            ],
                            [
                                1527.0,
                                443.9227966
                            ],
                            [
                                1528.0,
                                444.02142639999994
                            ],
                            [
                                1529.0,
                                444.11997169999995
                            ],
                            [
                                1530.0,
                                444.2184325
                            ],
                            [
                                1531.0,
                                444.31680889999996
                            ],
                            [
                                1532.0,
                                444.4151011
                            ],
                            [
                                1533.0,
                                444.5133092
                            ],
                            [
                                1534.0,
                                444.6114333
                            ],
                            [
                                1535.0,
                                444.7094734
                            ],
                            [
                                1536.0,
                                444.80742979999997
                            ],
                            [
                                1537.0,
                                444.9053024
                            ],
                            [
                                1538.0,
                                445.0030915
                            ],
                            [
                                1539.0,
                                445.1007971
                            ],
                            [
                                1540.0,
                                445.1984193
                            ],
                            [
                                1541.0,
                                445.2959582
                            ],
                            [
                                1542.0,
                                445.393414
                            ],
                            [
                                1543.0,
                                445.49078669999994
                            ],
                            [
                                1544.0,
                                445.5880765
                            ],
                            [
                                1545.0,
                                445.68528339999995
                            ],
                            [
                                1546.0,
                                445.7824076
                            ],
                            [
                                1547.0,
                                445.87944919999995
                            ],
                            [
                                1548.0,
                                445.9764082
                            ],
                            [
                                1549.0,
                                446.0732849
                            ],
                            [
                                1550.0,
                                446.1700792
                            ],
                            [
                                1551.0,
                                446.26679129999997
                            ],
                            [
                                1552.0,
                                446.36342119999995
                            ],
                            [
                                1553.0,
                                446.4599692
                            ],
                            [
                                1554.0,
                                446.5564353
                            ],
                            [
                                1555.0,
                                446.6528196
                            ],
                            [
                                1556.0,
                                446.7491222
                            ],
                            [
                                1557.0,
                                446.84534319999995
                            ],
                            [
                                1558.0,
                                446.9414828
                            ],
                            [
                                1559.0,
                                447.037541
                            ],
                            [
                                1560.0,
                                447.1335178
                            ],
                            [
                                1561.0,
                                447.2294136
                            ],
                            [
                                1562.0,
                                447.32522819999997
                            ],
                            [
                                1563.0,
                                447.42096189999995
                            ],
                            [
                                1564.0,
                                447.5166147
                            ],
                            [
                                1565.0,
                                447.6121868
                            ],
                            [
                                1566.0,
                                447.7076782
                            ],
                            [
                                1567.0,
                                447.803089
                            ],
                            [
                                1568.0,
                                447.89841939999997
                            ],
                            [
                                1569.0,
                                447.99366949999995
                            ],
                            [
                                1570.0,
                                448.0888393
                            ],
                            [
                                1571.0,
                                448.18392889999996
                            ],
                            [
                                1572.0,
                                448.2789385
                            ],
                            [
                                1573.0,
                                448.37386819999995
                            ],
                            [
                                1574.0,
                                448.46871799999997
                            ],
                            [
                                1575.0,
                                448.563488
                            ],
                            [
                                1576.0,
                                448.65817849999996
                            ],
                            [
                                1577.0,
                                448.7527893
                            ],
                            [
                                1578.0,
                                448.8473208
                            ],
                            [
                                1579.0,
                                448.94177289999993
                            ],
                            [
                                1580.0,
                                449.03614569999996
                            ],
                            [
                                1581.0,
                                449.13043939999994
                            ],
                            [
                                1582.0,
                                449.2246541
                            ],
                            [
                                1583.0,
                                449.3187898
                            ],
                            [
                                1584.0,
                                449.4128466
                            ],
                            [
                                1585.0,
                                449.5068247
                            ],
                            [
                                1586.0,
                                449.60072419999995
                            ],
                            [
                                1587.0,
                                449.6945451
                            ],
                            [
                                1588.0,
                                449.7882876
                            ],
                            [
                                1589.0,
                                449.88195169999995
                            ],
                            [
                                1590.0,
                                449.9755376
                            ],
                            [
                                1591.0,
                                450.06904529999997
                            ],
                            [
                                1592.0,
                                450.162475
                            ],
                            [
                                1593.0,
                                450.25582669999994
                            ],
                            [
                                1594.0,
                                450.34910049999996
                            ],
                            [
                                1595.0,
                                450.4422966
                            ],
                            [
                                1596.0,
                                450.535415
                            ],
                            [
                                1597.0,
                                450.6284558
                            ],
                            [
                                1598.0,
                                450.72141919999996
                            ],
                            [
                                1599.0,
                                450.8143051
                            ],
                            [
                                1600.0,
                                450.9071138
                            ],
                            [
                                1601.0,
                                450.99984539999997
                            ],
                            [
                                1602.0,
                                451.0924998
                            ],
                            [
                                1603.0,
                                451.18507719999997
                            ],
                            [
                                1604.0,
                                451.2775778
                            ],
                            [
                                1605.0,
                                451.3700015
                            ],
                            [
                                1606.0,
                                451.4623486
                            ],
                            [
                                1607.0,
                                451.554619
                            ],
                            [
                                1608.0,
                                451.64681289999993
                            ],
                            [
                                1609.0,
                                451.73893039999996
                            ],
                            [
                                1610.0,
                                451.8309716
                            ],
                            [
                                1611.0,
                                451.9229366
                            ],
                            [
                                1612.0,
                                452.01482539999995
                            ],
                            [
                                1613.0,
                                452.10663819999996
                            ],
                            [
                                1614.0,
                                452.198375
                            ],
                            [
                                1615.0,
                                452.290036
                            ],
                            [
                                1616.0,
                                452.3816212
                            ],
                            [
                                1617.0,
                                452.4731308
                            ],
                            [
                                1618.0,
                                452.56456479999997
                            ],
                            [
                                1619.0,
                                452.6559233
                            ],
                            [
                                1620.0,
                                452.7472065
                            ],
                            [
                                1621.0,
                                452.8384143
                            ],
                            [
                                1622.0,
                                452.92954699999996
                            ],
                            [
                                1623.0,
                                453.0206046
                            ],
                            [
                                1624.0,
                                453.1115871
                            ],
                            [
                                1625.0,
                                453.2024948
                            ],
                            [
                                1626.0,
                                453.2933276
                            ],
                            [
                                1627.0,
                                453.38408569999996
                            ],
                            [
                                1628.0,
                                453.4747691
                            ],
                            [
                                1629.0,
                                453.56537799999995
                            ],
                            [
                                1630.0,
                                453.6559125
                            ],
                            [
                                1631.0,
                                453.7463725
                            ],
                            [
                                1632.0,
                                453.83675839999995
                            ],
                            [
                                1633.0,
                                453.92706999999996
                            ],
                            [
                                1634.0,
                                454.01730749999996
                            ],
                            [
                                1635.0,
                                454.1074711
                            ],
                            [
                                1636.0,
                                454.19756069999994
                            ],
                            [
                                1637.0,
                                454.2875765
                            ],
                            [
                                1638.0,
                                454.37751869999994
                            ],
                            [
                                1639.0,
                                454.4673871
                            ],
                            [
                                1640.0,
                                454.55718199999995
                            ],
                            [
                                1641.0,
                                454.6469035
                            ],
                            [
                                1642.0,
                                454.7365516
                            ],
                            [
                                1643.0,
                                454.8261265
                            ],
                            [
                                1644.0,
                                454.9156281
                            ],
                            [
                                1645.0,
                                455.00505669999995
                            ],
                            [
                                1646.0,
                                455.09441219999997
                            ],
                            [
                                1647.0,
                                455.1836949
                            ],
                            [
                                1648.0,
                                455.27290469999997
                            ],
                            [
                                1649.0,
                                455.3620418
                            ],
                            [
                                1650.0,
                                455.45110619999997
                            ],
                            [
                                1651.0,
                                455.5400981
                            ],
                            [
                                1652.0,
                                455.6290175
                            ],
                            [
                                1653.0,
                                455.71786449999996
                            ],
                            [
                                1654.0,
                                455.80663919999995
                            ],
                            [
                                1655.0,
                                455.89534169999996
                            ],
                            [
                                1656.0,
                                455.9839722
                            ],
                            [
                                1657.0,
                                456.07253049999997
                            ],
                            [
                                1658.0,
                                456.16101699999996
                            ],
                            [
                                1659.0,
                                456.2494316
                            ],
                            [
                                1660.0,
                                456.33777439999994
                            ],
                            [
                                1661.0,
                                456.4260455
                            ],
                            [
                                1662.0,
                                456.5142451
                            ],
                            [
                                1663.0,
                                456.6023731
                            ],
                            [
                                1664.0,
                                456.6904298
                            ],
                            [
                                1665.0,
                                456.7784151
                            ],
                            [
                                1666.0,
                                456.86632910000003
                            ],
                            [
                                1667.0,
                                456.95417199999997
                            ],
                            [
                                1668.0,
                                457.0419439
                            ],
                            [
                                1669.0,
                                457.1296447
                            ],
                            [
                                1670.0,
                                457.21727469999996
                            ],
                            [
                                1671.0,
                                457.3048338
                            ],
                            [
                                1672.0,
                                457.39232219999997
                            ],
                            [
                                1673.0,
                                457.47974
                            ],
                            [
                                1674.0,
                                457.56708719999995
                            ],
                            [
                                1675.0,
                                457.65436389999996
                            ],
                            [
                                1676.0,
                                457.7415703
                            ],
                            [
                                1677.0,
                                457.82870639999993
                            ],
                            [
                                1678.0,
                                457.9157722
                            ],
                            [
                                1679.0,
                                458.0027679
                            ],
                            [
                                1680.0,
                                458.0896936
                            ],
                            [
                                1681.0,
                                458.1765493
                            ],
                            [
                                1682.0,
                                458.2633352
                            ],
                            [
                                1683.0,
                                458.35005119999994
                            ],
                            [
                                1684.0,
                                458.4366976
                            ],
                            [
                                1685.0,
                                458.52327429999997
                            ],
                            [
                                1686.0,
                                458.6097815
                            ],
                            [
                                1687.0,
                                458.6962192
                            ],
                            [
                                1688.0,
                                458.7825876
                            ],
                            [
                                1689.0,
                                458.86888669999996
                            ],
                            [
                                1690.0,
                                458.9551165
                            ],
                            [
                                1691.0,
                                459.0412773
                            ],
                            [
                                1692.0,
                                459.127369
                            ],
                            [
                                1693.0,
                                459.2133917
                            ],
                            [
                                1694.0,
                                459.2993456
                            ],
                            [
                                1695.0,
                                459.38523069999997
                            ],
                            [
                                1696.0,
                                459.4710471
                            ],
                            [
                                1697.0,
                                459.5567948
                            ],
                            [
                                1698.0,
                                459.6424741
                            ],
                            [
                                1699.0,
                                459.7280848
                            ],
                            [
                                1700.0,
                                459.8136272
                            ],
                            [
                                1701.0,
                                459.8991013
                            ],
                            [
                                1702.0,
                                459.98450719999994
                            ],
                            [
                                1703.0,
                                460.06984489999996
                            ],
                            [
                                1704.0,
                                460.1551146
                            ],
                            [
                                1705.0,
                                460.2403163
                            ],
                            [
                                1706.0,
                                460.3254501
                            ],
                            [
                                1707.0,
                                460.41051619999996
                            ],
                            [
                                1708.0,
                                460.49551449999996
                            ],
                            [
                                1709.0,
                                460.5804451
                            ],
                            [
                                1710.0,
                                460.66530819999997
                            ],
                            [
                                1711.0,
                                460.7501038
                            ],
                            [
                                1712.0,
                                460.834832
                            ],
                            [
                                1713.0,
                                460.91949289999997
                            ],
                            [
                                1714.0,
                                461.00408649999997
                            ],
                            [
                                1715.0,
                                461.08861299999995
                            ],
                            [
                                1716.0,
                                461.17307239999997
                            ],
                            [
                                1717.0,
                                461.2574648
                            ],
                            [
                                1718.0,
                                461.3417902
                            ],
                            [
                                1719.0,
                                461.42604889999996
                            ],
                            [
                                1720.0,
                                461.51024069999994
                            ],
                            [
                                1721.0,
                                461.59436589999996
                            ],
                            [
                                1722.0,
                                461.6784245
                            ],
                            [
                                1723.0,
                                461.7624165
                            ],
                            [
                                1724.0,
                                461.8463421
                            ],
                            [
                                1725.0,
                                461.93020139999993
                            ],
                            [
                                1726.0,
                                462.0139943
                            ],
                            [
                                1727.0,
                                462.097721
                            ],
                            [
                                1728.0,
                                462.1813816
                            ],
                            [
                                1729.0,
                                462.2649762
                            ],
                            [
                                1730.0,
                                462.3485047
                            ],
                            [
                                1731.0,
                                462.43196739999996
                            ],
                            [
                                1732.0,
                                462.51536419999996
                            ],
                            [
                                1733.0,
                                462.59869539999994
                            ],
                            [
                                1734.0,
                                462.6819608
                            ],
                            [
                                1735.0,
                                462.76516069999997
                            ],
                            [
                                1736.0,
                                462.848295
                            ],
                            [
                                1737.0,
                                462.93136389999995
                            ],
                            [
                                1738.0,
                                463.0143675
                            ],
                            [
                                1739.0,
                                463.0973058
                            ],
                            [
                                1740.0,
                                463.18017889999993
                            ],
                            [
                                1741.0,
                                463.26298679999996
                            ],
                            [
                                1742.0,
                                463.3457297
                            ],
                            [
                                1743.0,
                                463.4284077
                            ],
                            [
                                1744.0,
                                463.51102069999996
                            ],
                            [
                                1745.0,
                                463.593569
                            ],
                            [
                                1746.0,
                                463.67605249999997
                            ],
                            [
                                1747.0,
                                463.7584713
                            ],
                            [
                                1748.0,
                                463.8408256
                            ],
                            [
                                1749.0,
                                463.9231153
                            ],
                            [
                                1750.0,
                                464.0053406
                            ],
                            [
                                1751.0,
                                464.0875015
                            ],
                            [
                                1752.0,
                                464.16959819999994
                            ],
                            [
                                1753.0,
                                464.2516306
                            ],
                            [
                                1754.0,
                                464.33359889999997
                            ],
                            [
                                1755.0,
                                464.4155032
                            ],
                            [
                                1756.0,
                                464.4973434
                            ],
                            [
                                1757.0,
                                464.5791198
                            ],
                            [
                                1758.0,
                                464.6608323
                            ],
                            [
                                1759.0,
                                464.742481
                            ],
                            [
                                1760.0,
                                464.8240661
                            ],
                            [
                                1761.0,
                                464.9055876
                            ],
                            [
                                1762.0,
                                464.98704549999997
                            ],
                            [
                                1763.0,
                                465.06843999999995
                            ],
                            [
                                1764.0,
                                465.149771
                            ],
                            [
                                1765.0,
                                465.23103879999996
                            ],
                            [
                                1766.0,
                                465.3122433
                            ],
                            [
                                1767.0,
                                465.39338469999996
                            ],
                            [
                                1768.0,
                                465.47446299999996
                            ],
                            [
                                1769.0,
                                465.5554782
                            ],
                            [
                                1770.0,
                                465.63643049999996
                            ],
                            [
                                1771.0,
                                465.71731989999995
                            ],
                            [
                                1772.0,
                                465.7981466
                            ],
                            [
                                1773.0,
                                465.87891049999996
                            ],
                            [
                                1774.0,
                                465.9596117
                            ],
                            [
                                1775.0,
                                466.04025039999993
                            ],
                            [
                                1776.0,
                                466.1208266
                            ],
                            [
                                1777.0,
                                466.20134029999997
                            ],
                            [
                                1778.0,
                                466.2817917
                            ],
                            [
                                1779.0,
                                466.3621808
                            ],
                            [
                                1780.0,
                                466.4425076
                            ],
                            [
                                1781.0,
                                466.52277239999995
                            ],
                            [
                                1782.0,
                                466.60297499999996
                            ],
                            [
                                1783.0,
                                466.6831157
                            ],
                            [
                                1784.0,
                                466.7631944
                            ],
                            [
                                1785.0,
                                466.8432113
                            ],
                            [
                                1786.0,
                                466.9231663
                            ],
                            [
                                1787.0,
                                467.0030597
                            ],
                            [
                                1788.0,
                                467.08289139999994
                            ],
                            [
                                1789.0,
                                467.1626616
                            ],
                            [
                                1790.0,
                                467.2423703
                            ],
                            [
                                1791.0,
                                467.32201749999996
                            ],
                            [
                                1792.0,
                                467.40160339999994
                            ],
                            [
                                1793.0,
                                467.48112799999996
                            ],
                            [
                                1794.0,
                                467.5605913
                            ],
                            [
                                1795.0,
                                467.6399936
                            ],
                            [
                                1796.0,
                                467.7193347
                            ],
                            [
                                1797.0,
                                467.79861489999996
                            ],
                            [
                                1798.0,
                                467.87783410000003
                            ],
                            [
                                1799.0,
                                467.95699239999993
                            ],
                            [
                                1800.0,
                                468.03609
                            ],
                            [
                                1801.0,
                                468.1151268
                            ],
                            [
                                1802.0,
                                468.194103
                            ],
                            [
                                1803.0,
                                468.2730186
                            ],
                            [
                                1804.0,
                                468.35187369999994
                            ],
                            [
                                1805.0,
                                468.43066839999994
                            ],
                            [
                                1806.0,
                                468.5094026
                            ],
                            [
                                1807.0,
                                468.5880766
                            ],
                            [
                                1808.0,
                                468.66669029999997
                            ],
                            [
                                1809.0,
                                468.74524389999993
                            ],
                            [
                                1810.0,
                                468.82373739999997
                            ],
                            [
                                1811.0,
                                468.90217079999996
                            ],
                            [
                                1812.0,
                                468.98054429999996
                            ],
                            [
                                1813.0,
                                469.05885789999996
                            ],
                            [
                                1814.0,
                                469.1371116
                            ],
                            [
                                1815.0,
                                469.2153057
                            ],
                            [
                                1816.0,
                                469.29344
                            ],
                            [
                                1817.0,
                                469.3715147
                            ],
                            [
                                1818.0,
                                469.44952989999996
                            ],
                            [
                                1819.0,
                                469.5274856
                            ],
                            [
                                1820.0,
                                469.6053818
                            ],
                            [
                                1821.0,
                                469.68321879999996
                            ],
                            [
                                1822.0,
                                469.76099639999995
                            ],
                            [
                                1823.0,
                                469.8387148
                            ],
                            [
                                1824.0,
                                469.9163741
                            ],
                            [
                                1825.0,
                                469.99397439999996
                            ],
                            [
                                1826.0,
                                470.0715156
                            ],
                            [
                                1827.0,
                                470.1489978999999
                            ],
                            [
                                1828.0,
                                470.22642129999997
                            ],
                            [
                                1829.0,
                                470.3037859
                            ],
                            [
                                1830.0,
                                470.3810918
                            ],
                            [
                                1831.0,
                                470.45833899999997
                            ],
                            [
                                1832.0,
                                470.5355276
                            ],
                            [
                                1833.0,
                                470.6126576
                            ],
                            [
                                1834.0,
                                470.6897292
                            ],
                            [
                                1835.0,
                                470.76674239999994
                            ],
                            [
                                1836.0,
                                470.84369719999995
                            ],
                            [
                                1837.0,
                                470.9205938
                            ],
                            [
                                1838.0,
                                470.9974322
                            ],
                            [
                                1839.0,
                                471.07421239999996
                            ],
                            [
                                1840.0,
                                471.1509346
                            ],
                            [
                                1841.0,
                                471.2275987
                            ],
                            [
                                1842.0,
                                471.30420489999995
                            ],
                            [
                                1843.0,
                                471.38075319999996
                            ],
                            [
                                1844.0,
                                471.4572438
                            ],
                            [
                                1845.0,
                                471.53367649999996
                            ],
                            [
                                1846.0,
                                471.6100516
                            ],
                            [
                                1847.0,
                                471.6863691
                            ],
                            [
                                1848.0,
                                471.762629
                            ],
                            [
                                1849.0,
                                471.83883149999997
                            ],
                            [
                                1850.0,
                                471.91497649999997
                            ],
                            [
                                1851.0,
                                471.9910642
                            ],
                            [
                                1852.0,
                                472.0670946
                            ],
                            [
                                1853.0,
                                472.1430678
                            ],
                            [
                                1854.0,
                                472.2189838
                            ],
                            [
                                1855.0,
                                472.29484269999995
                            ],
                            [
                                1856.0,
                                472.37064449999997
                            ],
                            [
                                1857.0,
                                472.44638949999995
                            ],
                            [
                                1858.0,
                                472.52207749999997
                            ],
                            [
                                1859.0,
                                472.5977086
                            ],
                            [
                                1860.0,
                                472.67328299999997
                            ],
                            [
                                1861.0,
                                472.74880069999995
                            ],
                            [
                                1862.0,
                                472.8242618
                            ],
                            [
                                1863.0,
                                472.89966619999996
                            ],
                            [
                                1864.0,
                                472.9750141
                            ],
                            [
                                1865.0,
                                473.0503056
                            ],
                            [
                                1866.0,
                                473.1255407
                            ],
                            [
                                1867.0,
                                473.2007195
                            ],
                            [
                                1868.0,
                                473.27584199999995
                            ],
                            [
                                1869.0,
                                473.3509083
                            ],
                            [
                                1870.0,
                                473.42591839999994
                            ],
                            [
                                1871.0,
                                473.50087249999996
                            ],
                            [
                                1872.0,
                                473.5757706
                            ],
                            [
                                1873.0,
                                473.65061269999995
                            ],
                            [
                                1874.0,
                                473.72539889999996
                            ],
                            [
                                1875.0,
                                473.8001293
                            ],
                            [
                                1876.0,
                                473.874804
                            ],
                            [
                                1877.0,
                                473.94942289999995
                            ],
                            [
                                1878.0,
                                474.02398619999997
                            ],
                            [
                                1879.0,
                                474.09849389999994
                            ],
                            [
                                1880.0,
                                474.1729461
                            ],
                            [
                                1881.0,
                                474.2473429
                            ],
                            [
                                1882.0,
                                474.3216843
                            ],
                            [
                                1883.0,
                                474.3959703
                            ],
                            [
                                1884.0,
                                474.4702011
                            ],
                            [
                                1885.0,
                                474.5443767
                            ],
                            [
                                1886.0,
                                474.6184971
                            ],
                            [
                                1887.0,
                                474.69256249999995
                            ],
                            [
                                1888.0,
                                474.7665728
                            ],
                            [
                                1889.0,
                                474.8405282
                            ],
                            [
                                1890.0,
                                474.9144286
                            ],
                            [
                                1891.0,
                                474.9882743
                            ],
                            [
                                1892.0,
                                475.0620651
                            ],
                            [
                                1893.0,
                                475.13580129999997
                            ],
                            [
                                1894.0,
                                475.2094828
                            ],
                            [
                                1895.0,
                                475.28310969999995
                            ],
                            [
                                1896.0,
                                475.3566821
                            ],
                            [
                                1897.0,
                                475.43019999999996
                            ],
                            [
                                1898.0,
                                475.50366339999994
                            ],
                            [
                                1899.0,
                                475.5770726
                            ],
                            [
                                1900.0,
                                475.65042739999996
                            ],
                            [
                                1901.0,
                                475.7237281
                            ],
                            [
                                1902.0,
                                475.7969745
                            ],
                            [
                                1903.0,
                                475.8701668
                            ],
                            [
                                1904.0,
                                475.9433051
                            ],
                            [
                                1905.0,
                                476.0163894
                            ],
                            [
                                1906.0,
                                476.0894198
                            ],
                            [
                                1907.0,
                                476.1623963
                            ],
                            [
                                1908.0,
                                476.235319
                            ],
                            [
                                1909.0,
                                476.30818789999995
                            ],
                            [
                                1910.0,
                                476.38100319999995
                            ],
                            [
                                1911.0,
                                476.4537648
                            ],
                            [
                                1912.0,
                                476.52647279999996
                            ],
                            [
                                1913.0,
                                476.59912739999993
                            ],
                            [
                                1914.0,
                                476.67172839999995
                            ],
                            [
                                1915.0,
                                476.7442761
                            ],
                            [
                                1916.0,
                                476.81677039999994
                            ],
                            [
                                1917.0,
                                476.8892115
                            ],
                            [
                                1918.0,
                                476.96159939999995
                            ],
                            [
                                1919.0,
                                477.033934
                            ],
                            [
                                1920.0,
                                477.1062156
                            ],
                            [
                                1921.0,
                                477.1784441
                            ],
                            [
                                1922.0,
                                477.25061969999996
                            ],
                            [
                                1923.0,
                                477.3227423
                            ],
                            [
                                1924.0,
                                477.3948121
                            ],
                            [
                                1925.0,
                                477.46682899999996
                            ],
                            [
                                1926.0,
                                477.5387932
                            ],
                            [
                                1927.0,
                                477.6107047
                            ],
                            [
                                1928.0,
                                477.6825636
                            ],
                            [
                                1929.0,
                                477.7543698
                            ],
                            [
                                1930.0,
                                477.8261236
                            ],
                            [
                                1931.0,
                                477.89782489999993
                            ],
                            [
                                1932.0,
                                477.9694738
                            ],
                            [
                                1933.0,
                                478.0410703
                            ],
                            [
                                1934.0,
                                478.11261460000003
                            ],
                            [
                                1935.0,
                                478.1841066
                            ],
                            [
                                1936.0,
                                478.25554639999996
                            ],
                            [
                                1937.0,
                                478.3269341
                            ],
                            [
                                1938.0,
                                478.3982698
                            ],
                            [
                                1939.0,
                                478.46955349999996
                            ],
                            [
                                1940.0,
                                478.54078519999996
                            ],
                            [
                                1941.0,
                                478.611965
                            ],
                            [
                                1942.0,
                                478.68309289999996
                            ],
                            [
                                1943.0,
                                478.7541691
                            ],
                            [
                                1944.0,
                                478.8251936
                            ],
                            [
                                1945.0,
                                478.89616639999997
                            ],
                            [
                                1946.0,
                                478.9670876
                            ],
                            [
                                1947.0,
                                479.0379573
                            ],
                            [
                                1948.0,
                                479.10877539999996
                            ],
                            [
                                1949.0,
                                479.1795421
                            ],
                            [
                                1950.0,
                                479.25025739999995
                            ],
                            [
                                1951.0,
                                479.3209214
                            ],
                            [
                                1952.0,
                                479.3915341
                            ],
                            [
                                1953.0,
                                479.46209569999996
                            ],
                            [
                                1954.0,
                                479.532606
                            ],
                            [
                                1955.0,
                                479.60306519999995
                            ],
                            [
                                1956.0,
                                479.6734734
                            ],
                            [
                                1957.0,
                                479.7438306
                            ],
                            [
                                1958.0,
                                479.81413689999994
                            ],
                            [
                                1959.0,
                                479.8843922
                            ],
                            [
                                1960.0,
                                479.9545968
                            ],
                            [
                                1961.0,
                                480.0247505
                            ],
                            [
                                1962.0,
                                480.0948536
                            ],
                            [
                                1963.0,
                                480.164906
                            ],
                            [
                                1964.0,
                                480.2349078
                            ],
                            [
                                1965.0,
                                480.30485899999996
                            ],
                            [
                                1966.0,
                                480.37475969999997
                            ],
                            [
                                1967.0,
                                480.44460999999995
                            ],
                            [
                                1968.0,
                                480.5144099
                            ],
                            [
                                1969.0,
                                480.5841594
                            ],
                            [
                                1970.0,
                                480.65385869999994
                            ],
                            [
                                1971.0,
                                480.7235078
                            ],
                            [
                                1972.0,
                                480.7931066
                            ],
                            [
                                1973.0,
                                480.86265539999994
                            ],
                            [
                                1974.0,
                                480.9321541
                            ],
                            [
                                1975.0,
                                481.0016028
                            ],
                            [
                                1976.0,
                                481.07100149999997
                            ],
                            [
                                1977.0,
                                481.14035029999997
                            ],
                            [
                                1978.0,
                                481.20964929999997
                            ],
                            [
                                1979.0,
                                481.27889849999997
                            ],
                            [
                                1980.0,
                                481.348098
                            ],
                            [
                                1981.0,
                                481.41724769999996
                            ],
                            [
                                1982.0,
                                481.48634789999994
                            ],
                            [
                                1983.0,
                                481.55539839999994
                            ],
                            [
                                1984.0,
                                481.62439939999996
                            ],
                            [
                                1985.0,
                                481.69335099999995
                            ],
                            [
                                1986.0,
                                481.7622531
                            ],
                            [
                                1987.0,
                                481.83110589999995
                            ],
                            [
                                1988.0,
                                481.8999093
                            ],
                            [
                                1989.0,
                                481.9686635
                            ],
                            [
                                1990.0,
                                482.03736849999996
                            ],
                            [
                                1991.0,
                                482.1060243
                            ],
                            [
                                1992.0,
                                482.174631
                            ],
                            [
                                1993.0,
                                482.24318869999996
                            ],
                            [
                                1994.0,
                                482.31169739999996
                            ],
                            [
                                1995.0,
                                482.3801571
                            ],
                            [
                                1996.0,
                                482.44856789999994
                            ],
                            [
                                1997.0,
                                482.5169299
                            ],
                            [
                                1998.0,
                                482.5852431
                            ],
                            [
                                1999.0,
                                482.6535076
                            ],
                            [
                                2000.0,
                                482.7217234
                            ],
                            [
                                2001.0,
                                482.7898906
                            ],
                            [
                                2002.0,
                                482.8580091
                            ],
                            [
                                2003.0,
                                482.92607919999995
                            ],
                            [
                                2004.0,
                                482.9941008
                            ],
                            [
                                2005.0,
                                483.0620739
                            ],
                            [
                                2006.0,
                                483.1299987
                            ],
                            [
                                2007.0,
                                483.19787519999994
                            ],
                            [
                                2008.0,
                                483.26570339999995
                            ],
                            [
                                2009.0,
                                483.3334834
                            ],
                            [
                                2010.0,
                                483.40121519999997
                            ],
                            [
                                2011.0,
                                483.46889889999994
                            ],
                            [
                                2012.0,
                                483.53653449999996
                            ],
                            [
                                2013.0,
                                483.6041221
                            ],
                            [
                                2014.0,
                                483.6716618
                            ],
                            [
                                2015.0,
                                483.7391536
                            ],
                            [
                                2016.0,
                                483.80659749999995
                            ],
                            [
                                2017.0,
                                483.8739935
                            ],
                            [
                                2018.0,
                                483.94134189999994
                            ],
                            [
                                2019.0,
                                484.00864249999995
                            ],
                            [
                                2020.0,
                                484.0758955
                            ],
                            [
                                2021.0,
                                484.1431008
                            ],
                            [
                                2022.0,
                                484.21025869999994
                            ],
                            [
                                2023.0,
                                484.27736899999996
                            ],
                            [
                                2024.0,
                                484.3444318
                            ],
                            [
                                2025.0,
                                484.41144729999996
                            ],
                            [
                                2026.0,
                                484.47841539999996
                            ],
                            [
                                2027.0,
                                484.54533619999995
                            ],
                            [
                                2028.0,
                                484.6122097
                            ],
                            [
                                2029.0,
                                484.679036
                            ],
                            [
                                2030.0,
                                484.7458152
                            ],
                            [
                                2031.0,
                                484.8125473
                            ],
                            [
                                2032.0,
                                484.8792323
                            ],
                            [
                                2033.0,
                                484.94587039999993
                            ],
                            [
                                2034.0,
                                485.0124615
                            ],
                            [
                                2035.0,
                                485.0790056
                            ],
                            [
                                2036.0,
                                485.14550289999994
                            ],
                            [
                                2037.0,
                                485.2119535
                            ],
                            [
                                2038.0,
                                485.27835719999996
                            ],
                            [
                                2039.0,
                                485.34471429999996
                            ],
                            [
                                2040.0,
                                485.4110247
                            ],
                            [
                                2041.0,
                                485.4772885
                            ],
                            [
                                2042.0,
                                485.54350569999997
                            ],
                            [
                                2043.0,
                                485.60967639999996
                            ],
                            [
                                2044.0,
                                485.67580069999997
                            ],
                            [
                                2045.0,
                                485.7418785
                            ],
                            [
                                2046.0,
                                485.80791
                            ],
                            [
                                2047.0,
                                485.8738952
                            ],
                            [
                                2048.0,
                                485.9398341
                            ],
                            [
                                2049.0,
                                486.0057268
                            ],
                            [
                                2050.0,
                                486.0715733
                            ],
                            [
                                2051.0,
                                486.13737369999996
                            ],
                            [
                                2052.0,
                                486.2031281
                            ],
                            [
                                2053.0,
                                486.26883639999994
                            ],
                            [
                                2054.0,
                                486.3344987
                            ],
                            [
                                2055.0,
                                486.4001151
                            ],
                            [
                                2056.0,
                                486.46568569999994
                            ],
                            [
                                2057.0,
                                486.53121039999996
                            ],
                            [
                                2058.0,
                                486.5966893
                            ],
                            [
                                2059.0,
                                486.66212249999995
                            ],
                            [
                                2060.0,
                                486.72751
                            ],
                            [
                                2061.0,
                                486.79285189999996
                            ],
                            [
                                2062.0,
                                486.8581481
                            ],
                            [
                                2063.0,
                                486.92339889999994
                            ],
                            [
                                2064.0,
                                486.9886041
                            ],
                            [
                                2065.0,
                                487.0537639
                            ],
                            [
                                2066.0,
                                487.1188783
                            ],
                            [
                                2067.0,
                                487.1839473
                            ],
                            [
                                2068.0,
                                487.2489711
                            ],
                            [
                                2069.0,
                                487.3139496
                            ],
                            [
                                2070.0,
                                487.3788828
                            ],
                            [
                                2071.0,
                                487.44377099999997
                            ],
                            [
                                2072.0,
                                487.50861389999994
                            ],
                            [
                                2073.0,
                                487.57341189999994
                            ],
                            [
                                2074.0,
                                487.63816479999997
                            ],
                            [
                                2075.0,
                                487.70287269999994
                            ],
                            [
                                2076.0,
                                487.76753569999994
                            ],
                            [
                                2077.0,
                                487.8321538
                            ],
                            [
                                2078.0,
                                487.8967271
                            ],
                            [
                                2079.0,
                                487.9612556
                            ],
                            [
                                2080.0,
                                488.02573939999996
                            ],
                            [
                                2081.0,
                                488.09017839999996
                            ],
                            [
                                2082.0,
                                488.1545728
                            ],
                            [
                                2083.0,
                                488.21892269999995
                            ],
                            [
                                2084.0,
                                488.28322789999993
                            ],
                            [
                                2085.0,
                                488.3474887
                            ],
                            [
                                2086.0,
                                488.411705
                            ],
                            [
                                2087.0,
                                488.4758768
                            ],
                            [
                                2088.0,
                                488.54000429999996
                            ],
                            [
                                2089.0,
                                488.6040875
                            ],
                            [
                                2090.0,
                                488.66812639999995
                            ],
                            [
                                2091.0,
                                488.73212099999995
                            ],
                            [
                                2092.0,
                                488.7960715
                            ],
                            [
                                2093.0,
                                488.85997789999993
                            ],
                            [
                                2094.0,
                                488.9238401
                            ],
                            [
                                2095.0,
                                488.98765829999996
                            ],
                            [
                                2096.0,
                                489.0514325
                            ],
                            [
                                2097.0,
                                489.1151627
                            ],
                            [
                                2098.0,
                                489.17884899999996
                            ],
                            [
                                2099.0,
                                489.24249139999995
                            ],
                            [
                                2100.0,
                                489.3060901
                            ],
                            [
                                2101.0,
                                489.36964489999997
                            ],
                            [
                                2102.0,
                                489.433156
                            ],
                            [
                                2103.0,
                                489.4966234
                            ],
                            [
                                2104.0,
                                489.5600472
                            ],
                            [
                                2105.0,
                                489.62342739999997
                            ],
                            [
                                2106.0,
                                489.6867641
                            ],
                            [
                                2107.0,
                                489.75005719999996
                            ],
                            [
                                2108.0,
                                489.81330679999996
                            ],
                            [
                                2109.0,
                                489.8765131
                            ],
                            [
                                2110.0,
                                489.93967599999996
                            ],
                            [
                                2111.0,
                                490.0027955
                            ],
                            [
                                2112.0,
                                490.06587179999997
                            ],
                            [
                                2113.0,
                                490.1289048
                            ],
                            [
                                2114.0,
                                490.1918946
                            ],
                            [
                                2115.0,
                                490.2548413
                            ],
                            [
                                2116.0,
                                490.3177449
                            ],
                            [
                                2117.0,
                                490.3806054
                            ],
                            [
                                2118.0,
                                490.4434229
                            ],
                            [
                                2119.0,
                                490.50619739999996
                            ],
                            [
                                2120.0,
                                490.56892899999997
                            ],
                            [
                                2121.0,
                                490.6316177
                            ],
                            [
                                2122.0,
                                490.6942636
                            ],
                            [
                                2123.0,
                                490.7568666
                            ],
                            [
                                2124.0,
                                490.81942689999994
                            ],
                            [
                                2125.0,
                                490.8819446
                            ],
                            [
                                2126.0,
                                490.9444195
                            ],
                            [
                                2127.0,
                                491.0068518
                            ],
                            [
                                2128.0,
                                491.0692415
                            ],
                            [
                                2129.0,
                                491.1315888
                            ],
                            [
                                2130.0,
                                491.1938935
                            ],
                            [
                                2131.0,
                                491.25615569999997
                            ],
                            [
                                2132.0,
                                491.3183756
                            ],
                            [
                                2133.0,
                                491.3805531
                            ],
                            [
                                2134.0,
                                491.4426883
                            ],
                            [
                                2135.0,
                                491.50478119999997
                            ],
                            [
                                2136.0,
                                491.5668318
                            ],
                            [
                                2137.0,
                                491.6288403
                            ],
                            [
                                2138.0,
                                491.69080669999994
                            ],
                            [
                                2139.0,
                                491.75273089999996
                            ],
                            [
                                2140.0,
                                491.8146131
                            ],
                            [
                                2141.0,
                                491.87645319999996
                            ],
                            [
                                2142.0,
                                491.93825139999996
                            ],
                            [
                                2143.0,
                                492.00000769999997
                            ],
                            [
                                2144.0,
                                492.0617221
                            ],
                            [
                                2145.0,
                                492.1233946
                            ],
                            [
                                2146.0,
                                492.1850253
                            ],
                            [
                                2147.0,
                                492.24661419999995
                            ],
                            [
                                2148.0,
                                492.3081615
                            ],
                            [
                                2149.0,
                                492.369667
                            ],
                            [
                                2150.0,
                                492.431131
                            ],
                            [
                                2151.0,
                                492.4925533
                            ],
                            [
                                2152.0,
                                492.5539341
                            ],
                            [
                                2153.0,
                                492.6152734
                            ],
                            [
                                2154.0,
                                492.67657119999996
                            ],
                            [
                                2155.0,
                                492.7378276
                            ],
                            [
                                2156.0,
                                492.7990426
                            ],
                            [
                                2157.0,
                                492.8602163
                            ],
                            [
                                2158.0,
                                492.9213486
                            ],
                            [
                                2159.0,
                                492.9824397
                            ],
                            [
                                2160.0,
                                493.04348969999995
                            ],
                            [
                                2161.0,
                                493.10449839999995
                            ],
                            [
                                2162.0,
                                493.165466
                            ],
                            [
                                2163.0,
                                493.2263925
                            ],
                            [
                                2164.0,
                                493.28727799999996
                            ],
                            [
                                2165.0,
                                493.34812239999997
                            ],
                            [
                                2166.0,
                                493.40892589999993
                            ],
                            [
                                2167.0,
                                493.46968849999996
                            ],
                            [
                                2168.0,
                                493.53041019999995
                            ],
                            [
                                2169.0,
                                493.591091
                            ],
                            [
                                2170.0,
                                493.6517311
                            ],
                            [
                                2171.0,
                                493.7123303999999
                            ],
                            [
                                2172.0,
                                493.77288899999996
                            ],
                            [
                                2173.0,
                                493.83340689999994
                            ],
                            [
                                2174.0,
                                493.8938841
                            ],
                            [
                                2175.0,
                                493.9543208
                            ],
                            [
                                2176.0,
                                494.01471689999994
                            ],
                            [
                                2177.0,
                                494.0750725
                            ],
                            [
                                2178.0,
                                494.13538769999997
                            ],
                            [
                                2179.0,
                                494.19566239999995
                            ],
                            [
                                2180.0,
                                494.2558967
                            ],
                            [
                                2181.0,
                                494.3160906
                            ],
                            [
                                2182.0,
                                494.3762443
                            ],
                            [
                                2183.0,
                                494.4363577
                            ],
                            [
                                2184.0,
                                494.4964308
                            ],
                            [
                                2185.0,
                                494.5564638
                            ],
                            [
                                2186.0,
                                494.6164566
                            ],
                            [
                                2187.0,
                                494.6764093
                            ],
                            [
                                2188.0,
                                494.736322
                            ],
                            [
                                2189.0,
                                494.7961946
                            ],
                            [
                                2190.0,
                                494.8560273
                            ],
                            [
                                2191.0,
                                494.9158199
                            ],
                            [
                                2192.0,
                                494.9755727
                            ],
                            [
                                2193.0,
                                495.0352856
                            ],
                            [
                                2194.0,
                                495.09495869999995
                            ],
                            [
                                2195.0,
                                495.154592
                            ],
                            [
                                2196.0,
                                495.2141856
                            ],
                            [
                                2197.0,
                                495.27373939999995
                            ],
                            [
                                2198.0,
                                495.3332536
                            ],
                            [
                                2199.0,
                                495.39272819999996
                            ],
                            [
                                2200.0,
                                495.4521631
                            ],
                            [
                                2201.0,
                                495.5115585
                            ],
                            [
                                2202.0,
                                495.57091449999996
                            ],
                            [
                                2203.0,
                                495.63023089999996
                            ],
                            [
                                2204.0,
                                495.68950789999997
                            ],
                            [
                                2205.0,
                                495.7487455
                            ],
                            [
                                2206.0,
                                495.8079438
                            ],
                            [
                                2207.0,
                                495.8671027
                            ],
                            [
                                2208.0,
                                495.9262224
                            ],
                            [
                                2209.0,
                                495.9853028
                            ],
                            [
                                2210.0,
                                496.0443441
                            ],
                            [
                                2211.0,
                                496.1033462
                            ],
                            [
                                2212.0,
                                496.1623091
                            ],
                            [
                                2213.0,
                                496.221233
                            ],
                            [
                                2214.0,
                                496.28011789999994
                            ],
                            [
                                2215.0,
                                496.33896369999997
                            ],
                            [
                                2216.0,
                                496.3977706
                            ],
                            [
                                2217.0,
                                496.4565386
                            ],
                            [
                                2218.0,
                                496.5152676
                            ],
                            [
                                2219.0,
                                496.5739578999999
                            ],
                            [
                                2220.0,
                                496.6326093
                            ],
                            [
                                2221.0,
                                496.691222
                            ],
                            [
                                2222.0,
                                496.7497959
                            ],
                            [
                                2223.0,
                                496.8083311
                            ],
                            [
                                2224.0,
                                496.8668277
                            ],
                            [
                                2225.0,
                                496.92528569999996
                            ],
                            [
                                2226.0,
                                496.983705
                            ],
                            [
                                2227.0,
                                497.04208589999996
                            ],
                            [
                                2228.0,
                                497.10042819999995
                            ],
                            [
                                2229.0,
                                497.1587321
                            ],
                            [
                                2230.0,
                                497.2169976
                            ],
                            [
                                2231.0,
                                497.2752246
                            ],
                            [
                                2232.0,
                                497.33341329999996
                            ],
                            [
                                2233.0,
                                497.3915638
                            ],
                            [
                                2234.0,
                                497.44967589999993
                            ],
                            [
                                2235.0,
                                497.5077498
                            ],
                            [
                                2236.0,
                                497.5657855
                            ],
                            [
                                2237.0,
                                497.623783
                            ],
                            [
                                2238.0,
                                497.68174239999996
                            ],
                            [
                                2239.0,
                                497.7396638
                            ],
                            [
                                2240.0,
                                497.79754699999995
                            ],
                            [
                                2241.0,
                                497.8553923
                            ],
                            [
                                2242.0,
                                497.9131996
                            ],
                            [
                                2243.0,
                                497.97096899999997
                            ],
                            [
                                2244.0,
                                498.02870039999993
                            ],
                            [
                                2245.0,
                                498.0863941
                            ],
                            [
                                2246.0,
                                498.1440498
                            ],
                            [
                                2247.0,
                                498.2016678
                            ],
                            [
                                2248.0,
                                498.2592481
                            ],
                            [
                                2249.0,
                                498.3167906
                            ],
                            [
                                2250.0,
                                498.37429549999996
                            ],
                            [
                                2251.0,
                                498.4317627
                            ],
                            [
                                2252.0,
                                498.4891923
                            ],
                            [
                                2253.0,
                                498.5465844
                            ],
                            [
                                2254.0,
                                498.60393889999995
                            ],
                            [
                                2255.0,
                                498.66125589999996
                            ],
                            [
                                2256.0,
                                498.7185355
                            ],
                            [
                                2257.0,
                                498.7757777
                            ],
                            [
                                2258.0,
                                498.83298249999996
                            ],
                            [
                                2259.0,
                                498.8901498999999
                            ],
                            [
                                2260.0,
                                498.9472801
                            ],
                            [
                                2261.0,
                                499.00437289999996
                            ],
                            [
                                2262.0,
                                499.0614286
                            ],
                            [
                                2263.0,
                                499.118447
                            ],
                            [
                                2264.0,
                                499.17542829999996
                            ],
                            [
                                2265.0,
                                499.2323724
                            ],
                            [
                                2266.0,
                                499.28927949999996
                            ],
                            [
                                2267.0,
                                499.34614949999997
                            ],
                            [
                                2268.0,
                                499.40298249999995
                            ],
                            [
                                2269.0,
                                499.45977849999997
                            ],
                            [
                                2270.0,
                                499.51653749999997
                            ],
                            [
                                2271.0,
                                499.57325969999994
                            ]
                        ]
                    },
                    {
                        "name": "BB_ATACseq_BB2.c_curve",
                        "data": [
                            [
                                0.0,
                                0.0
                            ],
                            [
                                1.0,
                                0.9707939999999999
                            ],
                            [
                                2.0,
                                1.92187
                            ],
                            [
                                3.0,
                                2.86217
                            ],
                            [
                                4.0,
                                3.79357
                            ],
                            [
                                5.0,
                                4.717029999999999
                            ],
                            [
                                6.0,
                                5.6331999999999995
                            ],
                            [
                                7.0,
                                6.54258
                            ],
                            [
                                8.0,
                                7.445589999999999
                            ],
                            [
                                9.0,
                                8.34254
                            ],
                            [
                                10.0,
                                9.23372
                            ],
                            [
                                11.0,
                                10.119399999999999
                            ],
                            [
                                12.0,
                                10.999799999999999
                            ],
                            [
                                13.0,
                                11.8751
                            ],
                            [
                                14.0,
                                12.7456
                            ],
                            [
                                15.0,
                                13.6112
                            ],
                            [
                                16.0,
                                14.472399999999999
                            ],
                            [
                                17.0,
                                15.328999999999999
                            ],
                            [
                                18.0,
                                16.1813
                            ],
                            [
                                19.0,
                                17.0295
                            ],
                            [
                                20.0,
                                17.8735
                            ],
                            [
                                21.0,
                                18.7136
                            ],
                            [
                                22.0,
                                19.549799999999998
                            ],
                            [
                                23.0,
                                20.382199999999997
                            ],
                            [
                                24.0,
                                21.2109
                            ],
                            [
                                25.0,
                                22.035899999999998
                            ],
                            [
                                26.0,
                                22.8574
                            ],
                            [
                                27.0,
                                23.6754
                            ],
                            [
                                28.0,
                                24.49
                            ],
                            [
                                29.0,
                                25.301199999999998
                            ],
                            [
                                30.0,
                                26.109199999999998
                            ],
                            [
                                31.0,
                                26.913899999999998
                            ],
                            [
                                32.0,
                                27.7154
                            ],
                            [
                                33.0,
                                28.5138
                            ],
                            [
                                34.0,
                                29.309199999999997
                            ],
                            [
                                35.0,
                                30.101499999999998
                            ],
                            [
                                36.0,
                                30.8908
                            ],
                            [
                                37.0,
                                31.6773
                            ],
                            [
                                38.0,
                                32.4608
                            ],
                            [
                                39.0,
                                33.2415
                            ],
                            [
                                40.0,
                                34.0193
                            ],
                            [
                                41.0,
                                34.794399999999996
                            ],
                            [
                                42.0,
                                35.5668
                            ],
                            [
                                43.0,
                                36.3365
                            ],
                            [
                                44.0,
                                37.1035
                            ],
                            [
                                45.0,
                                37.8679
                            ],
                            [
                                46.0,
                                38.6297
                            ],
                            [
                                47.0,
                                39.3889
                            ],
                            [
                                48.0,
                                40.1456
                            ],
                            [
                                49.0,
                                40.8998
                            ],
                            [
                                50.0,
                                41.6515
                            ],
                            [
                                51.0,
                                42.4007
                            ],
                            [
                                52.0,
                                43.1476
                            ],
                            [
                                53.0,
                                43.891999999999996
                            ],
                            [
                                54.0,
                                44.6341
                            ],
                            [
                                55.0,
                                45.373799999999996
                            ],
                            [
                                56.0,
                                46.1112
                            ],
                            [
                                57.0,
                                46.8463
                            ],
                            [
                                58.0,
                                47.5791
                            ],
                            [
                                59.0,
                                48.309599999999996
                            ]
                        ]
                    },
                    {
                        "name": "BB_ATACseq_BB2.lc_extrap",
                        "data": [
                            [
                                0.0,
                                0.0
                            ],
                            [
                                1.0,
                                0.9708045
                            ],
                            [
                                2.0,
                                1.9219195
                            ],
                            [
                                3.0,
                                2.8622665
                            ],
                            [
                                4.0,
                                3.7936595
                            ],
                            [
                                5.0,
                                4.717109499999999
                            ],
                            [
                                6.0,
                                5.6332699999999996
                            ],
                            [
                                7.0,
                                6.542641499999999
                            ],
                            [
                                8.0,
                                7.445637
                            ],
                            [
                                9.0,
                                8.3426125
                            ],
                            [
                                10.0,
                                9.233825999999999
                            ],
                            [
                                11.0,
                                10.119532
                            ],
                            [
                                12.0,
                                10.999957499999999
                            ],
                            [
                                13.0,
                                11.875294499999999
                            ],
                            [
                                14.0,
                                12.745738999999999
                            ],
                            [
                                15.0,
                                13.611445999999999
                            ],
                            [
                                16.0,
                                14.472570999999999
                            ],
                            [
                                17.0,
                                15.329248499999999
                            ],
                            [
                                18.0,
                                16.181610499999998
                            ],
                            [
                                19.0,
                                17.0297675
                            ],
                            [
                                20.0,
                                17.8738435
                            ],
                            [
                                21.0,
                                18.713935
                            ],
                            [
                                22.0,
                                19.5501395
                            ],
                            [
                                23.0,
                                20.382541
                            ],
                            [
                                24.0,
                                21.2112285
                            ],
                            [
                                25.0,
                                22.036289
                            ],
                            [
                                26.0,
                                22.857798499999998
                            ],
                            [
                                27.0,
                                23.675815999999998
                            ],
                            [
                                28.0,
                                24.4904165
                            ],
                            [
                                29.0,
                                25.3016695
                            ],
                            [
                                30.0,
                                26.109630499999998
                            ],
                            [
                                31.0,
                                26.9143595
                            ],
                            [
                                32.0,
                                27.715913999999998
                            ],
                            [
                                33.0,
                                28.5143445
                            ],
                            [
                                34.0,
                                29.309704999999997
                            ],
                            [
                                35.0,
                                30.102041
                            ],
                            [
                                36.0,
                                30.891402499999998
                            ],
                            [
                                37.0,
                                31.677832499999997
                            ],
                            [
                                38.0,
                                32.4613735
                            ],
                            [
                                39.0,
                                33.2420775
                            ],
                            [
                                40.0,
                                34.0199845
                            ],
                            [
                                41.0,
                                34.7951215
                            ],
                            [
                                42.0,
                                35.567527999999996
                            ],
                            [
                                43.0,
                                36.337236
                            ],
                            [
                                44.0,
                                37.104251999999995
                            ],
                            [
                                45.0,
                                37.868632999999996
                            ],
                            [
                                46.0,
                                38.630416499999995
                            ],
                            [
                                47.0,
                                39.389634
                            ],
                            [
                                48.0,
                                40.1463155
                            ],
                            [
                                49.0,
                                40.9004895
                            ],
                            [
                                50.0,
                                41.6521845
                            ],
                            [
                                51.0,
                                42.4014285
                            ],
                            [
                                52.0,
                                43.148247999999995
                            ],
                            [
                                53.0,
                                43.892669
                            ],
                            [
                                54.0,
                                44.634716999999995
                            ],
                            [
                                55.0,
                                45.3744145
                            ],
                            [
                                56.0,
                                46.111788499999996
                            ],
                            [
                                57.0,
                                46.846858499999996
                            ],
                            [
                                58.0,
                                47.5796505
                            ],
                            [
                                59.0,
                                48.3102115
                            ],
                            [
                                60.0,
                                49.0385401
                            ],
                            [
                                61.0,
                                49.7646546
                            ],
                            [
                                62.0,
                                50.4885744
                            ],
                            [
                                63.0,
                                51.210319299999995
                            ],
                            [
                                64.0,
                                51.9299087
                            ],
                            [
                                65.0,
                                52.647361599999996
                            ],
                            [
                                66.0,
                                53.3626964
                            ],
                            [
                                67.0,
                                54.07593129999999
                            ],
                            [
                                68.0,
                                54.787084
                            ],
                            [
                                69.0,
                                55.4961716
                            ],
                            [
                                70.0,
                                56.20321129999999
                            ],
                            [
                                71.0,
                                56.90821939999999
                            ],
                            [
                                72.0,
                                57.61121229999999
                            ],
                            [
                                73.0,
                                58.312205799999994
                            ],
                            [
                                74.0,
                                59.0112155
                            ],
                            [
                                75.0,
                                59.7082566
                            ],
                            [
                                76.0,
                                60.4033441
                            ],
                            [
                                77.0,
                                61.0964927
                            ],
                            [
                                78.0,
                                61.787716599999996
                            ],
                            [
                                79.0,
                                62.4770301
                            ],
                            [
                                80.0,
                                63.164446899999994
                            ],
                            [
                                81.0,
                                63.8499807
                            ],
                            [
                                82.0,
                                64.5336501
                            ],
                            [
                                83.0,
                                65.2154734
                            ],
                            [
                                84.0,
                                65.8954535
                            ],
                            [
                                85.0,
                                66.57360329999999
                            ],
                            [
                                86.0,
                                67.2499352
                            ],
                            [
                                87.0,
                                67.9244614
                            ],
                            [
                                88.0,
                                68.59719390000001
                            ],
                            [
                                89.0,
                                69.26814459999999
                            ],
                            [
                                90.0,
                                69.9373251
                            ],
                            [
                                91.0,
                                70.60474690000001
                            ],
                            [
                                92.0,
                                71.2704213
                            ],
                            [
                                93.0,
                                71.9343594
                            ],
                            [
                                94.0,
                                72.59657209999999
                            ],
                            [
                                95.0,
                                73.2570702
                            ],
                            [
                                96.0,
                                73.9158643
                            ],
                            [
                                97.0,
                                74.5729648
                            ],
                            [
                                98.0,
                                75.228382
                            ],
                            [
                                99.0,
                                75.8821261
                            ],
                            [
                                100.0,
                                76.53420709999999
                            ],
                            [
                                101.0,
                                77.1846349
                            ],
                            [
                                102.0,
                                77.83341909999999
                            ],
                            [
                                103.0,
                                78.4805693
                            ],
                            [
                                104.0,
                                79.12609509999999
                            ],
                            [
                                105.0,
                                79.7700057
                            ],
                            [
                                106.0,
                                80.41231029999999
                            ],
                            [
                                107.0,
                                81.05301809999999
                            ],
                            [
                                108.0,
                                81.692138
                            ],
                            [
                                109.0,
                                82.3296788
                            ],
                            [
                                110.0,
                                82.9656492
                            ],
                            [
                                111.0,
                                83.60005799999999
                            ],
                            [
                                112.0,
                                84.23291359999999
                            ],
                            [
                                113.0,
                                84.8642244
                            ],
                            [
                                114.0,
                                85.4939988
                            ],
                            [
                                115.0,
                                86.1222449
                            ],
                            [
                                116.0,
                                86.7489708
                            ],
                            [
                                117.0,
                                87.37418459999999
                            ],
                            [
                                118.0,
                                87.9978942
                            ],
                            [
                                119.0,
                                88.6201074
                            ],
                            [
                                120.0,
                                89.240832
                            ],
                            [
                                121.0,
                                89.8600755
                            ],
                            [
                                122.0,
                                90.4778456
                            ],
                            [
                                123.0,
                                91.0941497
                            ],
                            [
                                124.0,
                                91.7089953
                            ],
                            [
                                125.0,
                                92.3223896
                            ],
                            [
                                126.0,
                                92.93433979999999
                            ],
                            [
                                127.0,
                                93.5448532
                            ],
                            [
                                128.0,
                                94.1539367
                            ],
                            [
                                129.0,
                                94.7615975
                            ],
                            [
                                130.0,
                                95.3678424
                            ],
                            [
                                131.0,
                                95.9726782
                            ],
                            [
                                132.0,
                                96.5761119
                            ],
                            [
                                133.0,
                                97.17815
                            ],
                            [
                                134.0,
                                97.7787992
                            ],
                            [
                                135.0,
                                98.37806619999999
                            ],
                            [
                                136.0,
                                98.9759574
                            ],
                            [
                                137.0,
                                99.5724792
                            ],
                            [
                                138.0,
                                100.1676382
                            ],
                            [
                                139.0,
                                100.76142979999999
                            ],
                            [
                                140.0,
                                101.35385759999998
                            ],
                            [
                                141.0,
                                101.94493959999998
                            ],
                            [
                                142.0,
                                102.53468209999998
                            ],
                            [
                                143.0,
                                103.12309090000001
                            ],
                            [
                                144.0,
                                103.7101721
                            ],
                            [
                                145.0,
                                104.2956955
                            ],
                            [
                                146.0,
                                104.88029459999998
                            ],
                            [
                                147.0,
                                105.4635091
                            ],
                            [
                                148.0,
                                106.0453386
                            ],
                            [
                                149.0,
                                106.6258697
                            ],
                            [
                                150.0,
                                107.2051079
                            ],
                            [
                                151.0,
                                107.7830589
                            ],
                            [
                                152.0,
                                108.35972829999999
                            ],
                            [
                                153.0,
                                108.93512159999999
                            ],
                            [
                                154.0,
                                109.5092442
                            ],
                            [
                                155.0,
                                110.0821164
                            ],
                            [
                                156.0,
                                110.65378729999999
                            ],
                            [
                                157.0,
                                111.2242042
                            ],
                            [
                                158.0,
                                111.7933724
                            ],
                            [
                                159.0,
                                112.361297
                            ],
                            [
                                160.0,
                                112.9279833
                            ],
                            [
                                161.0,
                                113.49343640000001
                            ],
                            [
                                162.0,
                                114.0576614
                            ],
                            [
                                163.0,
                                114.62066329999999
                            ],
                            [
                                164.0,
                                115.1824472
                            ],
                            [
                                165.0,
                                115.74301799999999
                            ],
                            [
                                166.0,
                                116.30238059999999
                            ],
                            [
                                167.0,
                                116.86054
                            ],
                            [
                                168.0,
                                117.417501
                            ],
                            [
                                169.0,
                                117.9732684
                            ],
                            [
                                170.0,
                                118.527847
                            ],
                            [
                                171.0,
                                119.08124149999999
                            ],
                            [
                                172.0,
                                119.6334567
                            ],
                            [
                                173.0,
                                120.18449709999999
                            ],
                            [
                                174.0,
                                120.73436749999999
                            ],
                            [
                                175.0,
                                121.28292529999999
                            ],
                            [
                                176.0,
                                121.8301434
                            ],
                            [
                                177.0,
                                122.37619819999999
                            ],
                            [
                                178.0,
                                122.92109409999999
                            ],
                            [
                                179.0,
                                123.464767
                            ],
                            [
                                180.0,
                                124.006406
                            ],
                            [
                                181.0,
                                124.5480644
                            ],
                            [
                                182.0,
                                125.08870209999999
                            ],
                            [
                                183.0,
                                125.62794699999999
                            ],
                            [
                                184.0,
                                126.1659924
                            ],
                            [
                                185.0,
                                126.7023198
                            ],
                            [
                                186.0,
                                127.2370262
                            ],
                            [
                                187.0,
                                127.77137259999999
                            ],
                            [
                                188.0,
                                128.3045945
                            ],
                            [
                                189.0,
                                128.836696
                            ],
                            [
                                190.0,
[truncated: 799,629 more chars]
