# Supplementary material for: The MUC5B-associated variant rs35705950 resides within an enhancer subject to lineage- and disease-dependent epigenetic remodeling
Source: JCI Insight. 2021 Jan 25;6(2):e144294. doi: 10.1172/jci.insight.144294 (PMC7934873; doi:10.1172/jci.insight.144294)
Supplement: Supplemental Data Set 4 [file jciinsight-6-144294-s079.zip › Supplemental File S4_ATAC-seq Pipeline & QC Reports/ATAC-seq_multiqc_reports/BronchBrush_ATAC-seq_multiqc_report/multiqc_data/multiqc_fastqc.txt]

Sample	Filename	File type	Encoding	Total Sequences	Sequences flagged as poor quality	Sequence length	%GC	total_deduplicated_percentage	avg_sequence_length	basic_statistics	per_base_sequence_quality	per_tile_sequence_quality	per_sequence_quality_scores	per_base_sequence_content	per_sequence_gc_content	per_base_n_content	sequence_length_distribution	sequence_duplication_levels	overrepresented_sequences	adapter_content
BB_ATACseq_BB1_1	BB_ATACseq_BB1_1.fastq.gz	Conventional base calls	Sanger / Illumina 1.9	64200583.0	0.0	37.0	45.0	82.0854302353682	37.0	pass	pass	pass	pass	fail	warn	pass	pass	pass	pass	pass
BB_ATACseq_BB1_1.trim	BB_ATACseq_BB1_1.trim.fastq.gz	Conventional base calls	Sanger / Illumina 1.9	64136453.0	0.0	20-37	45.0	82.09721027869308	36.98349058997697	pass	pass	pass	pass	fail	warn	pass	warn	pass	pass	pass
BB_ATACseq_BB1_2	BB_ATACseq_BB1_2.fastq.gz	Conventional base calls	Sanger / Illumina 1.9	64200583.0	0.0	37.0	45.0	82.72592408719748	37.0	pass	pass	fail	pass	warn	warn	pass	pass	pass	pass	pass
BB_ATACseq_BB1_2.trim	BB_ATACseq_BB1_2.trim.fastq.gz	Conventional base calls	Sanger / Illumina 1.9	64136453.0	0.0	20-37	45.0	82.704685660305	36.981136640032155	pass	pass	fail	pass	warn	warn	pass	warn	pass	pass	pass
BB_ATACseq_BB2_1	BB_ATACseq_BB2_1.fastq.gz	Conventional base calls	Sanger / Illumina 1.9	60521658.0	0.0	37.0	46.0	81.17192422095336	37.0	pass	pass	pass	pass	fail	warn	pass	pass	pass	pass	pass
BB_ATACseq_BB2_1.trim	BB_ATACseq_BB2_1.trim.fastq.gz	Conventional base calls	Sanger / Illumina 1.9	60462309.0	0.0	20-37	46.0	81.18813809172677	36.98437765583845	pass	pass	pass	pass	fail	warn	pass	warn	pass	pass	pass
BB_ATACseq_BB2_2	BB_ATACseq_BB2_2.fastq.gz	Conventional base calls	Sanger / Illumina 1.9	60521658.0	0.0	37.0	46.0	81.75744227267951	37.0	pass	pass	fail	pass	fail	warn	pass	pass	pass	pass	pass
BB_ATACseq_BB2_2.trim	BB_ATACseq_BB2_2.trim.fastq.gz	Conventional base calls	Sanger / Illumina 1.9	60462309.0	0.0	20-37	46.0	81.75015222603415	36.98207875256633	pass	pass	fail	pass	fail	warn	pass	warn	pass	pass	pass
