# Supplementary material for: The MUC5B-associated variant rs35705950 resides within an enhancer subject to lineage- and disease-dependent epigenetic remodeling
Source: JCI Insight. 2021 Jan 25;6(2):e144294. doi: 10.1172/jci.insight.144294 (PMC7934873; doi:10.1172/jci.insight.144294)
Supplement: Supplemental Data Set 4 [file jciinsight-6-144294-s079.zip › Supplemental File S4_ATAC-seq Pipeline & QC Reports/ATAC-seq_multiqc_reports/BronchBrush_ATAC-seq_multiqc_report/multiqc_data/multiqc_general_stats.txt]

Sample	Samtools Flagstat_mqc-generalstats-samtools_flagstat-mapped_passed	Picard_mqc-generalstats-picard-PERCENT_DUPLICATION	HISAT2_mqc-generalstats-hisat2-overall_alignment_rate	FastQC_mqc-generalstats-fastqc-percent_duplicates	FastQC_mqc-generalstats-fastqc-percent_gc	FastQC_mqc-generalstats-fastqc-avg_sequence_length	FastQC_mqc-generalstats-fastqc-percent_fails	FastQC_mqc-generalstats-fastqc-total_sequences
BB_ATACseq_BB1	133391280	0.07507
BB_ATACseq_BB1.hisat2_mapstats			93.46
BB_ATACseq_BB1_1				17.914569764631807	45.0	37.0	9.090909090909092	64200583.0
BB_ATACseq_BB1_1.trim				17.902789721306917	45.0	36.98349058997697	9.090909090909092	64136453.0
BB_ATACseq_BB1_2				17.274075912802516	45.0	37.0	9.090909090909092	64200583.0
BB_ATACseq_BB1_2.trim				17.295314339694997	45.0	36.981136640032155	9.090909090909092	64136453.0
BB_ATACseq_BB2	125719217	0.073946
BB_ATACseq_BB2.hisat2_mapstats			93.72
BB_ATACseq_BB2_1				18.828075779046642	46.0	37.0	9.090909090909092	60521658.0
BB_ATACseq_BB2_1.trim				18.81186190827323	46.0	36.98437765583845	9.090909090909092	60462309.0
BB_ATACseq_BB2_2				18.242557727320488	46.0	37.0	18.181818181818183	60521658.0
BB_ATACseq_BB2_2.trim				18.249847773965854	46.0	36.98207875256633	18.181818181818183	60462309.0
