# Supplementary material for: The MUC5B-associated variant rs35705950 resides within an enhancer subject to lineage- and disease-dependent epigenetic remodeling
Source: JCI Insight. 2021 Jan 25;6(2):e144294. doi: 10.1172/jci.insight.144294 (PMC7934873; doi:10.1172/jci.insight.144294)
Supplement: Supplemental Data Set 4 [file jciinsight-6-144294-s079.zip › Supplemental File S4_ATAC-seq Pipeline & QC Reports/ATAC-seq_multiqc_reports/BronchBrush_ATAC-seq_multiqc_report/multiqc_data/multiqc_rseqc_infer_experiment.txt]

Sample	pe_sense	pe_antisense	failed
BB_ATACseq_BB1.infer_experiment	0.4971	0.4985	0.0045
BB_ATACseq_BB2.infer_experiment	0.4986	0.497	0.0045
