# Supplementary material for: The MUC5B-associated variant rs35705950 resides within an enhancer subject to lineage- and disease-dependent epigenetic remodeling
Source: JCI Insight. 2021 Jan 25;6(2):e144294. doi: 10.1172/jci.insight.144294 (PMC7934873; doi:10.1172/jci.insight.144294)
Supplement: Supplemental Data Set 4 [file jciinsight-6-144294-s079.zip › Supplemental File S4_ATAC-seq Pipeline & QC Reports/ATAC-seq_multiqc_reports/BronchBrush_ATAC-seq_multiqc_report/multiqc_data/multiqc_rseqc_read_distribution.txt]

Sample	total_reads	total_tags	total_assigned_tags	cds_exons_total_bases	cds_exons_tag_count	cds_exons_tags_kb	5_utr_exons_total_bases	5_utr_exons_tag_count	5_utr_exons_tags_kb	3_utr_exons_total_bases	3_utr_exons_tag_count	3_utr_exons_tags_kb	introns_total_bases	introns_tag_count	introns_tags_kb	tss_up_1kb_total_bases	tss_up_1kb_tag_count	tss_up_1kb_tags_kb	tss_up_5kb_total_bases	tss_up_5kb_tag_count	tss_up_5kb_tags_kb	tss_up_10kb_total_bases	tss_up_10kb_tag_count	tss_up_10kb_tags_kb	tes_down_1kb_total_bases	tes_down_1kb_tag_count	tes_down_1kb_tags_kb	tes_down_5kb_total_bases	tes_down_5kb_tag_count	tes_down_5kb_tags_kb	tes_down_10kb_total_bases	tes_down_10kb_tag_count	tes_down_10kb_tags_kb	other_intergenic_tag_count	cds_exons_tag_pct	5_utr_exons_tag_pct	3_utr_exons_tag_pct	introns_tag_pct	tss_up_1kb_tag_pct	tss_up_5kb_tag_pct	tss_up_10kb_tag_pct	tes_down_1kb_tag_pct	tes_down_5kb_tag_pct	tes_down_10kb_tag_pct	other_intergenic_tag_pct
BB_ATACseq_BB1.read_dist	119887484	119887484	72209407	38499087	1990170	1990170.0	15936999	2796389	2796389.0	44223425	1902282	1902282.0	1344309357	51438163	51438163.0	21187215	2998801	2998801.0	95986367	5328164	5328164.0	176004635	8313581	8313581.0	22427490	1060932	1060932.0	97337365	3604560	3604560.0	173705276	5768822	5768822.0	47678077	1.6600315008695985	2.3325112069246527	1.5867227641544301	42.905365334049385	2.501346178888866	4.444303794047425	6.9344861720511215	0.8849397490066602	3.0066191062946985	4.8118634302142835	39.76901959173653
BB_ATACseq_BB2.read_dist	113327808	113327808	69454748	38499087	2018981	2018981.0	15936999	3148356	3148356.0	44223425	1867006	1867006.0	1344309357	48513707	48513707.0	21187215	3416206	3416206.0	95986367	5629951	5629951.0	176004635	8452489	8452489.0	22427490	1026852	1026852.0	97337365	3440987	3440987.0	173705276	5454209	5454209.0	43873060	1.7815406788773327	2.778096616851532	1.6474385527689726	42.8082990893109	3.0144463748915005	4.96784602063423	7.458442150403191	0.9060900569081862	3.0363130291905054	4.812771989730887	38.71341092205719
