# Supplementary material for: The MUC5B-associated variant rs35705950 resides within an enhancer subject to lineage- and disease-dependent epigenetic remodeling
Source: JCI Insight. 2021 Jan 25;6(2):e144294. doi: 10.1172/jci.insight.144294 (PMC7934873; doi:10.1172/jci.insight.144294)
Supplement: Supplemental Data Set 4 [file jciinsight-6-144294-s079.zip › Supplemental File S4_ATAC-seq Pipeline & QC Reports/ATAC-seq_multiqc_reports/BronchBrush_ATAC-seq_multiqc_report/multiqc_data/multiqc_samtools_flagstat.txt]

Sample	total_passed	total_failed	secondary_passed	secondary_failed	supplementary_passed	supplementary_failed	duplicates_passed	duplicates_failed	mapped_passed	mapped_failed	mapped_passed_pct	mapped_failed_pct	paired in sequencing_passed	paired in sequencing_failed	read1_passed	read1_failed	read2_passed	read2_failed	properly paired_passed	properly paired_failed	properly paired_passed_pct	properly paired_failed_pct	with itself and mate mapped_passed	with itself and mate mapped_failed	singletons_passed	singletons_failed	singletons_passed_pct	singletons_failed_pct	with mate mapped to a different chr_passed	with mate mapped to a different chr_failed	with mate mapped to a different chr (mapQ >= 5)_passed	with mate mapped to a different chr (mapQ >= 5)_failed	flagstat_total
BB_ATACseq_BB1	141776702	0	13503796	0	0	0	0	0	133391280	0	94.09	nan	128272906	0	64136453	0	64136453	0	114693570	0	89.41	nan	117909526	0	1977958	0	1.54	nan	1016716	0	518547	0	141776702
BB_ATACseq_BB2	133316027	0	12391409	0	0	0	0	0	125719217	0	94.3	nan	120924618	0	60462309	0	60462309	0	108510486	0	89.73	nan	111400560	0	1927248	0	1.59	nan	908666	0	465686	0	133316027
