# Supplementary material for: The MUC5B-associated variant rs35705950 resides within an enhancer subject to lineage- and disease-dependent epigenetic remodeling
Source: JCI Insight. 2021 Jan 25;6(2):e144294. doi: 10.1172/jci.insight.144294 (PMC7934873; doi:10.1172/jci.insight.144294)
Supplement: Supplemental Data Set 4 [file jciinsight-6-144294-s079.zip › Supplemental File S4_ATAC-seq Pipeline & QC Reports/ATAC-seq_multiqc_reports/BronchBrush_ATAC-seq_multiqc_report/multiqc_data/multiqc_sources.txt]

Module	Section	Sample Name	Source
Preseq	all_sections	BB_ATACseq_BB1.lc_extrap	/scratch/Shares/dowell/Sasse/bronch_brush/ATAC-seq/temp/ef/3f24f525abcf137162056f82b211bd/qc/preseq/BB_ATACseq_BB1.lc_extrap.txt
Preseq	all_sections	BB_ATACseq_BB2.lc_extrap	/scratch/Shares/dowell/Sasse/bronch_brush/ATAC-seq/temp/ef/3f24f525abcf137162056f82b211bd/qc/preseq/BB_ATACseq_BB2.lc_extrap.txt
Preseq	all_sections	BB_ATACseq_BB2.c_curve	/scratch/Shares/dowell/Sasse/bronch_brush/ATAC-seq/temp/ef/3f24f525abcf137162056f82b211bd/qc/preseq/BB_ATACseq_BB2.c_curve.txt
Preseq	all_sections	BB_ATACseq_BB1.c_curve	/scratch/Shares/dowell/Sasse/bronch_brush/ATAC-seq/temp/ef/3f24f525abcf137162056f82b211bd/qc/preseq/BB_ATACseq_BB1.c_curve.txt
RSeQC	read_distribution	BB_ATACseq_BB2.read_dist	/scratch/Shares/dowell/Sasse/bronch_brush/ATAC-seq/temp/ef/3f24f525abcf137162056f82b211bd/qc/rseqc/BB_ATACseq_BB2.read_dist.txt
RSeQC	read_distribution	BB_ATACseq_BB1.read_dist	/scratch/Shares/dowell/Sasse/bronch_brush/ATAC-seq/temp/ef/3f24f525abcf137162056f82b211bd/qc/rseqc/BB_ATACseq_BB1.read_dist.txt
RSeQC	read_duplication	BB_ATACseq_BB2.read_duplication	/scratch/Shares/dowell/Sasse/bronch_brush/ATAC-seq/temp/ef/3f24f525abcf137162056f82b211bd/qc/rseqc/BB_ATACseq_BB2.read_duplication.pos.DupRate.xls
RSeQC	read_duplication	BB_ATACseq_BB1.read_duplication	/scratch/Shares/dowell/Sasse/bronch_brush/ATAC-seq/temp/ef/3f24f525abcf137162056f82b211bd/qc/rseqc/BB_ATACseq_BB1.read_duplication.pos.DupRate.xls
RSeQC	infer_experiment	BB_ATACseq_BB2.infer_experiment	/scratch/Shares/dowell/Sasse/bronch_brush/ATAC-seq/temp/ef/3f24f525abcf137162056f82b211bd/qc/rseqc/BB_ATACseq_BB2.infer_experiment.txt
RSeQC	infer_experiment	BB_ATACseq_BB1.infer_experiment	/scratch/Shares/dowell/Sasse/bronch_brush/ATAC-seq/temp/ef/3f24f525abcf137162056f82b211bd/qc/rseqc/BB_ATACseq_BB1.infer_experiment.txt
Picard	GcBiasSummaryMetrics	BB_ATACseq_BB1	/scratch/Shares/dowell/Sasse/bronch_brush/ATAC-seq/temp/ef/3f24f525abcf137162056f82b211bd/qc/picard/BB_ATACseq_BB1.summary_metrics.txt
Picard	GcBiasSummaryMetrics	BB_ATACseq_BB2	/scratch/Shares/dowell/Sasse/bronch_brush/ATAC-seq/temp/ef/3f24f525abcf137162056f82b211bd/qc/picard/BB_ATACseq_BB2.summary_metrics.txt
Picard	GcBiasDetailMetrics	BB_ATACseq_BB2	/scratch/Shares/dowell/Sasse/bronch_brush/ATAC-seq/temp/ef/3f24f525abcf137162056f82b211bd/qc/picard/BB_ATACseq_BB2.gc_bias_metrics.txt
Picard	GcBiasDetailMetrics	BB_ATACseq_BB1	/scratch/Shares/dowell/Sasse/bronch_brush/ATAC-seq/temp/ef/3f24f525abcf137162056f82b211bd/qc/picard/BB_ATACseq_BB1.gc_bias_metrics.txt
Picard	DuplicationMetrics	BB_ATACseq_BB1	/scratch/Shares/dowell/Sasse/bronch_brush/ATAC-seq/temp/ef/3f24f525abcf137162056f82b211bd/qc/picard/BB_ATACseq_BB1.marked_dup_metrics.txt
Picard	DuplicationMetrics	BB_ATACseq_BB2	/scratch/Shares/dowell/Sasse/bronch_brush/ATAC-seq/temp/ef/3f24f525abcf137162056f82b211bd/qc/picard/BB_ATACseq_BB2.marked_dup_metrics.txt
Samtools	flagstat	BB_ATACseq_BB2	/scratch/Shares/dowell/Sasse/bronch_brush/ATAC-seq/temp/ef/3f24f525abcf137162056f82b211bd/qc/samtools_mapstats/BB_ATACseq_BB2.flagstat
Samtools	flagstat	BB_ATACseq_BB1	/scratch/Shares/dowell/Sasse/bronch_brush/ATAC-seq/temp/ef/3f24f525abcf137162056f82b211bd/qc/samtools_mapstats/BB_ATACseq_BB1.flagstat
BBTools	all_sections	BB_ATACseq_BB2.trimstats	/scratch/Shares/dowell/Sasse/bronch_brush/ATAC-seq/temp/ef/3f24f525abcf137162056f82b211bd/qc/trimstats/BB_ATACseq_BB2.trimstats.txt
BBTools	all_sections	BB_ATACseq_BB1.trimstats	/scratch/Shares/dowell/Sasse/bronch_brush/ATAC-seq/temp/ef/3f24f525abcf137162056f82b211bd/qc/trimstats/BB_ATACseq_BB1.trimstats.txt
HISAT2	all_sections	BB_ATACseq_BB1.hisat2_mapstats	/scratch/Shares/dowell/Sasse/bronch_brush/ATAC-seq/temp/ef/3f24f525abcf137162056f82b211bd/qc/hisat2_mapstats/BB_ATACseq_BB1.hisat2_mapstats.txt
HISAT2	all_sections	BB_ATACseq_BB2.hisat2_mapstats	/scratch/Shares/dowell/Sasse/bronch_brush/ATAC-seq/temp/ef/3f24f525abcf137162056f82b211bd/qc/hisat2_mapstats/BB_ATACseq_BB2.hisat2_mapstats.txt
FastQC	all_sections	BB_ATACseq_BB2_2.trim	/scratch/Shares/dowell/Sasse/bronch_brush/ATAC-seq/temp/ef/3f24f525abcf137162056f82b211bd/qc/fastqc/BB_ATACseq_BB2_2.trim_fastqc.zip
FastQC	all_sections	BB_ATACseq_BB1_2	/scratch/Shares/dowell/Sasse/bronch_brush/ATAC-seq/temp/ef/3f24f525abcf137162056f82b211bd/qc/fastqc/BB_ATACseq_BB1_2_fastqc.zip
FastQC	all_sections	BB_ATACseq_BB2_2	/scratch/Shares/dowell/Sasse/bronch_brush/ATAC-seq/temp/ef/3f24f525abcf137162056f82b211bd/qc/fastqc/BB_ATACseq_BB2_2_fastqc.zip
FastQC	all_sections	BB_ATACseq_BB2_1	/scratch/Shares/dowell/Sasse/bronch_brush/ATAC-seq/temp/ef/3f24f525abcf137162056f82b211bd/qc/fastqc/BB_ATACseq_BB2_1_fastqc.zip
FastQC	all_sections	BB_ATACseq_BB1_1	/scratch/Shares/dowell/Sasse/bronch_brush/ATAC-seq/temp/ef/3f24f525abcf137162056f82b211bd/qc/fastqc/BB_ATACseq_BB1_1_fastqc.zip
FastQC	all_sections	BB_ATACseq_BB2_1.trim	/scratch/Shares/dowell/Sasse/bronch_brush/ATAC-seq/temp/ef/3f24f525abcf137162056f82b211bd/qc/fastqc/BB_ATACseq_BB2_1.trim_fastqc.zip
FastQC	all_sections	BB_ATACseq_BB1_2.trim	/scratch/Shares/dowell/Sasse/bronch_brush/ATAC-seq/temp/ef/3f24f525abcf137162056f82b211bd/qc/fastqc/BB_ATACseq_BB1_2.trim_fastqc.zip
FastQC	all_sections	BB_ATACseq_BB1_1.trim	/scratch/Shares/dowell/Sasse/bronch_brush/ATAC-seq/temp/ef/3f24f525abcf137162056f82b211bd/qc/fastqc/BB_ATACseq_BB1_1.trim_fastqc.zip
