# Supplementary material for: The MUC5B-associated variant rs35705950 resides within an enhancer subject to lineage- and disease-dependent epigenetic remodeling
Source: JCI Insight. 2021 Jan 25;6(2):e144294. doi: 10.1172/jci.insight.144294 (PMC7934873; doi:10.1172/jci.insight.144294)
Supplement: Supplemental Data Set 4 [file jciinsight-6-144294-s079.zip › Supplemental File S4_ATAC-seq Pipeline & QC Reports/ATAC-seq_Nextflow_pipeline_reports/ALI_ATAC-seq_Nextflow_pipeline_report/chip_pipeline_trace.txt]

task_id	hash	native_id	name	status	exit	submit	duration	realtime	%cpu	peak_rss	peak_vmem	rchar	wchar
1	88/43dfe8	3752848	get_software_versions	COMPLETED	0	2019-11-19 19:08:26.433	1m 9s	39.4s	31.4%	1.5 MB	110.5 MB	31 MB	6.5 KB
6	f1/b524f4	3752854	bbduk_hisat2 (ALI_ILD-1)	COMPLETED	0	2019-11-19 19:08:31.866	9m 46s	9m 14s	2599.5%	9.7 GB	52.8 GB	21.8 GB	21.4 GB
8	e4/b1a899	3752856	bbduk_hisat2 (ALI_Norm-2)	COMPLETED	0	2019-11-19 19:08:36.582	13m 8s	12m 44s	2757.4%	10 GB	52.7 GB	30.8 GB	32.3 GB
10	31/2321db	3752893	fastqc_trimmed (ALI_ILD-1)	COMPLETED	0	2019-11-19 19:18:18.841	3m 31s	3m 19s	95.5%	286.4 MB	3.7 GB	1.2 GB	2.1 MB
7	39/d72dc3	3752853	bbduk_hisat2 (ALI_ILD-2)	COMPLETED	0	2019-11-19 19:08:30.560	13m 59s	13m 32s	2851.8%	10 GB	52.8 GB	31.5 GB	33.1 GB
13	74/24e03c	3752919	fastqc_trimmed (ALI_Norm-2)	COMPLETED	0	2019-11-19 19:21:46.483	5m 8s	4m 57s	95.4%	306.7 MB	3.6 GB	1.7 GB	2.1 MB
15	b1/fd7427	3752922	fastqc_trimmed (ALI_ILD-2)	COMPLETED	0	2019-11-19 19:22:30.931	5m 34s	5m 10s	90.8%	313 MB	3.7 GB	1.8 GB	2.1 MB
2	c5/a90d3a	3752849	fastQC (ALI_ILD-1)	COMPLETED	1	2019-11-19 19:08:26.850	20m 15s	19m 47s	-	-	-	-	-
9	72/d7249e	3752855	bbduk_hisat2 (ALI_Norm-1)	COMPLETED	0	2019-11-19 19:08:32.819	21m 44s	21m 13s	2828.0%	13.5 GB	52.8 GB	50.2 GB	55.8 GB
3	16/106fed	3752851	fastQC (ALI_Norm-2)	COMPLETED	1	2019-11-19 19:08:29.589	29m 8s	28m 42s	-	-	-	-	-
4	f6/f694fc	3752852	fastQC (ALI_ILD-2)	COMPLETED	1	2019-11-19 19:08:30.179	31m 38s	31m 12s	-	-	-	-	-
17	b0/9be47e	3752934	fastqc_trimmed (ALI_Norm-1)	COMPLETED	0	2019-11-19 19:30:17.550	10m 1s	9m 46s	90.3%	312.4 MB	3.6 GB	2.9 GB	2.1 MB
11	69/695664	3752894	samtools (ALI_ILD-1)	COMPLETED	0	2019-11-19 19:18:19.348	22m 58s	22m 46s	184.9%	10.4 GB	16.3 GB	38.4 GB	13.1 GB
19	55/50524c	3752981	pileup (ALI_ILD-1)	COMPLETED	0	2019-11-19 19:41:23.982	3m 15s	3m 9s	169.0%	9 GB	27.2 GB	10.7 GB	9.3 GB
18	31/290c3a	3752978	bedgraphs (ALI_ILD-1)	COMPLETED	0	2019-11-19 19:41:21.786	9m 13s	9m 3s	72.7%	7 GB	8.1 GB	2.5 GB	1.8 GB
23	b9/8fbdc4	3753032	igvtools (ALI_ILD-1)	COMPLETED	0	2019-11-19 19:50:35.220	4m 14s	3m 46s	94.9%	480.6 MB	7.7 GB	806.6 MB	88.2 MB
14	9d/6170a2	3752921	samtools (ALI_ILD-2)	COMPLETED	0	2019-11-19 19:22:30.021	35m 15s	34m 49s	193.9%	14.1 GB	16.3 GB	58.5 GB	26 GB
21	99/f58293	3752982	preseq (ALI_ILD-1)	COMPLETED	0	2019-11-19 19:41:24.097	18m 22s	18m 17s	78.5%	4.6 MB	152.4 MB	2.9 GB	476.6 KB
29	a3/365f54	3753053	pileup (ALI_ILD-2)	COMPLETED	0	2019-11-19 19:57:51.464	4m 21s	4m 2s	167.6%	11.8 GB	27.2 GB	16.5 GB	14.4 GB
12	e9/d69c1d	3752918	samtools (ALI_Norm-2)	COMPLETED	0	2019-11-19 19:21:45.886	40m 27s	40m 10s	188.6%	14 GB	16.3 GB	57.5 GB	25.6 GB
5	4f/58ff1c	3752850	fastQC (ALI_Norm-1)	COMPLETED	1	2019-11-19 19:08:28.027	54m 10s	53m 42s	-	-	-	-	-
20	67/5054db	3752979	rseqc (ALI_ILD-1)	COMPLETED	0	2019-11-19 19:41:21.898	24m 12s	24m 7s	88.9%	7.2 GB	10.1 GB	3 GB	126.3 KB
31	66/9afd00	3753065	pileup (ALI_Norm-2)	COMPLETED	0	2019-11-19 20:02:16.602	3m 34s	3m 14s	190.7%	10.6 GB	27.2 GB	16 GB	14 GB
22	4f/bd7a06	3752980	picard (ALI_ILD-1)	COMPLETED	0	2019-11-19 19:41:22.024	26m 27s	26m 17s	404.2%	18.7 GB	30.7 GB	13.1 GB	3 GB
27	3e/2764b6	3753050	bedgraphs (ALI_ILD-2)	COMPLETED	0	2019-11-19 19:57:49.877	14m 6s	13m 53s	76.9%	10.3 GB	11.7 GB	3.6 GB	2.7 GB
32	cc/42a8d4	3753061	bedgraphs (ALI_Norm-2)	COMPLETED	0	2019-11-19 20:02:13.146	11m 32s	11m 10s	77.3%	9.6 GB	11.2 GB	3.5 GB	2.5 GB
36	ed/65cae8	3753095	igvtools (ALI_ILD-2)	COMPLETED	0	2019-11-19 20:11:57.606	6m 28s	6m 22s	89.8%	498.4 MB	7.6 GB	1.2 GB	119.6 MB
37	c7/6ba37e	3753104	igvtools (ALI_Norm-2)	COMPLETED	0	2019-11-19 20:13:46.719	5m 40s	5m 17s	91.2%	488.1 MB	7.7 GB	1.1 GB	112.1 MB
16	6e/a28bc3	3752935	samtools (ALI_Norm-1)	COMPLETED	0	2019-11-19 19:30:18.180	57m 35s	57m 22s	196.2%	14.2 GB	16.3 GB	86.3 GB	40.4 GB
26	d0/749f0e	3753054	preseq (ALI_ILD-2)	COMPLETED	0	2019-11-19 19:57:51.905	34m 10s	33m 59s	75.9%	4.5 MB	152.4 MB	4.3 GB	477.3 KB
34	72/dea27b	3753062	rseqc (ALI_Norm-2)	COMPLETED	0	2019-11-19 20:02:14.300	30m 10s	29m 49s	97.6%	9.1 GB	12 GB	4.3 GB	142.3 KB
30	af/8a7072	3753063	preseq (ALI_Norm-2)	COMPLETED	0	2019-11-19 20:02:14.579	30m 30s	30m 3s	81.8%	4.6 MB	152.4 MB	4.1 GB	477.1 KB
41	19/40194b	3753166	pileup (ALI_Norm-1)	COMPLETED	0	2019-11-19 20:27:54.931	5m 42s	5m 29s	169.4%	9.1 GB	27.2 GB	27.5 GB	24.1 GB
25	58/bc2f8c	3753051	rseqc (ALI_ILD-2)	COMPLETED	0	2019-11-19 19:57:51.243	38m 44s	38m 24s	93.9%	9.5 GB	12.4 GB	4.4 GB	138.2 KB
28	4c/1f9362	3753052	picard (ALI_ILD-2)	COMPLETED	0	2019-11-19 19:57:51.434	43m 16s	43m 6s	337.3%	20.9 GB	30.8 GB	18.8 GB	6.6 GB
33	97/2f353f	3753064	picard (ALI_Norm-2)	COMPLETED	0	2019-11-19 20:02:16.112	39m 15s	38m 57s	362.4%	20.3 GB	30.8 GB	18.4 GB	6.4 GB
42	34/e64f92	3753165	bedgraphs (ALI_Norm-1)	COMPLETED	0	2019-11-19 20:27:53.737	17m 23s	17m 10s	84.3%	14.2 GB	16.3 GB	5.5 GB	3.7 GB
45	94/65b837	3753200	igvtools (ALI_Norm-1)	COMPLETED	0	2019-11-19 20:45:17.028	7m 21s	7m	98.8%	529.6 MB	7.7 GB	1.6 GB	158.2 MB
39	df/232e5b	3753167	preseq (ALI_Norm-1)	COMPLETED	0	2019-11-19 20:27:55.220	46m 4s	45m 55s	85.8%	9.9 MB	157.6 MB	6.7 GB	477.3 KB
40	db/86355b	3753169	rseqc (ALI_Norm-1)	COMPLETED	0	2019-11-19 20:27:56.095	1h 2m 5s	1h 1m 57s	94.5%	14.5 GB	17.5 GB	6.9 GB	159.6 KB
43	42/eaa83b	3753168	picard (ALI_Norm-1)	COMPLETED	0	2019-11-19 20:27:55.856	1h 5m 40s	1h 5m 33s	400.7%	21 GB	30.7 GB	28.6 GB	12.8 GB
46	08/185cb8	37159	multiqc	COMPLETED	0	2019-11-19 21:33:38.303	1m 40s	1m 22s	16.8%	148.7 MB	3 GB	53.5 MB	5.3 MB
