# Supplementary material for: The MUC5B-associated variant rs35705950 resides within an enhancer subject to lineage- and disease-dependent epigenetic remodeling
Source: JCI Insight. 2021 Jan 25;6(2):e144294. doi: 10.1172/jci.insight.144294 (PMC7934873; doi:10.1172/jci.insight.144294)
Supplement: Supplemental Data Set 4 [file jciinsight-6-144294-s079.zip › Supplemental File S4_ATAC-seq Pipeline & QC Reports/ATAC-seq_Nextflow_pipeline_reports/BronchBrush_ATAC-seq_Nextflow_pipeline_report/chip_pipeline_trace.txt]

task_id	hash	native_id	name	status	exit	submit	duration	realtime	%cpu	peak_rss	peak_vmem	rchar	wchar
1	2e/930da7	3752791	get_software_versions	COMPLETED	0	2019-11-19 18:46:54.270	3m 38s	2m 30s	9.7%	1.5 MB	110.5 MB	31 MB	6.6 KB
4	46/744801	3752794	bbduk_hisat2 (BB_ATACseq_BB2)	COMPLETED	0	2019-11-19 18:46:58.027	25m 41s	24m 59s	2798.7%	13.5 GB	52.7 GB	56.6 GB	64.2 GB
5	0a/0740c1	3752795	bbduk_hisat2 (BB_ATACseq_BB1)	COMPLETED	0	2019-11-19 18:46:59.713	27m 28s	26m 54s	2765.5%	13.5 GB	52.8 GB	59.7 GB	68.1 GB
7	ec/98a0a3	3752872	fastqc_trimmed (BB_ATACseq_BB2)	COMPLETED	0	2019-11-19 19:12:41.014	10m 15s	9m 59s	90.0%	312.4 MB	3.6 GB	3.3 GB	2.1 MB
8	cf/8a22a8	3752882	fastqc_trimmed (BB_ATACseq_BB1)	COMPLETED	0	2019-11-19 19:14:34.144	10m 32s	10m 8s	92.5%	298.3 MB	3.6 GB	3.5 GB	2.1 MB
3	b8/bba3c0	3752793	fastQC (BB_ATACseq_BB1)	COMPLETED	1	2019-11-19 18:46:56.524	1h 17m 19s	1h 16m 48s	-	-	-	-	-
2	51/a345e0	3752792	fastQC (BB_ATACseq_BB2)	COMPLETED	1	2019-11-19 18:46:54.892	1h 32m 50s	1h 32m 13s	-	-	-	-	-
6	ae/e651a2	3752873	samtools (BB_ATACseq_BB2)	COMPLETED	0	2019-11-19 19:12:41.046	1h 11m 20s	1h 11m 4s	189.6%	14.2 GB	16.5 GB	105.3 GB	52.1 GB
9	cf/edd5b0	3752883	samtools (BB_ATACseq_BB1)	COMPLETED	0	2019-11-19 19:14:34.198	1h 15m 47s	1h 15m 25s	193.2%	14.2 GB	16.4 GB	110.5 GB	54.7 GB
12	a7/604ae6	3753145	pileup (BB_ATACseq_BB2)	COMPLETED	0	2019-11-19 20:24:02.602	6m 43s	6m 13s	166.1%	12.7 GB	27.2 GB	32.6 GB	28.2 GB
18	e7/e2580d	3753176	pileup (BB_ATACseq_BB1)	COMPLETED	0	2019-11-19 20:30:25.903	7m 35s	7m 27s	171.4%	12.7 GB	27.2 GB	34.6 GB	30 GB
13	d0/d7c832	3753144	bedgraphs (BB_ATACseq_BB2)	COMPLETED	0	2019-11-19 20:24:02.039	28m 15s	27m 38s	80.9%	23.2 GB	26.3 GB	7.8 GB	6.1 GB
15	99/f72b9a	3753174	bedgraphs (BB_ATACseq_BB1)	COMPLETED	0	2019-11-19 20:30:23.310	31m 5s	30m 53s	79.4%	25.4 GB	28.9 GB	8.4 GB	6.6 GB
11	f7/42b2e9	3753146	preseq (BB_ATACseq_BB2)	COMPLETED	0	2019-11-19 20:24:02.705	45m 9s	44m 37s	95.8%	7.2 MB	155 MB	8.8 GB	478.5 KB
19	b1/3040e4	3753175	preseq (BB_ATACseq_BB1)	COMPLETED	0	2019-11-19 20:30:24.203	48m 24s	48m 9s	95.8%	6.2 MB	153.8 MB	9.4 GB	478.6 KB
21	db/f6d8f2	3753222	igvtools (BB_ATACseq_BB2)	COMPLETED	0	2019-11-19 20:52:17.608	28m 49s	28m 42s	101.6%	813.1 MB	7.7 GB	2.6 GB	248.6 MB
10	b0/a6cbce	3753147	rseqc (BB_ATACseq_BB2)	COMPLETED	0	2019-11-19 20:24:03.659	57m 23s	56m 55s	97.7%	21 GB	23.9 GB	9 GB	136 KB
23	a8/73fccc	3753245	igvtools (BB_ATACseq_BB1)	COMPLETED	0	2019-11-19 21:01:28.975	34m 24s	34m 21s	101.4%	881.5 MB	7.7 GB	2.9 GB	266.7 MB
14	f9/42fe92	3753148	picard (BB_ATACseq_BB2)	COMPLETED	0	2019-11-19 20:24:03.701	1h 12m 40s	1h 12m 13s	442.6%	21.1 GB	30.7 GB	34.6 GB	15.6 GB
17	44/e62d82	3753178	rseqc (BB_ATACseq_BB1)	COMPLETED	0	2019-11-19 20:30:27.683	1h 21m 7s	1h 21m 1s	94.6%	28.8 GB	31.6 GB	9.6 GB	135.6 KB
16	02/5aa3c8	3753177	picard (BB_ATACseq_BB1)	COMPLETED	0	2019-11-19 20:30:26.460	1h 29m 5s	1h 28m 59s	484.0%	21 GB	30.7 GB	36.1 GB	16.3 GB
24	ef/3f24f5	28166	multiqc	COMPLETED	0	2019-11-19 21:59:32.596	1m 36s	1m 15s	15.3%	136.8 MB	3 GB	38.2 MB	4.5 MB
