# Supplementary material for: The MUC5B-associated variant rs35705950 resides within an enhancer subject to lineage- and disease-dependent epigenetic remodeling
Source: JCI Insight. 2021 Jan 25;6(2):e144294. doi: 10.1172/jci.insight.144294 (PMC7934873; doi:10.1172/jci.insight.144294)
Supplement: Supplemental Data Set 4 [file jciinsight-6-144294-s079.zip › Supplemental File S4_ATAC-seq Pipeline & QC Reports/ATAC-seq_Nextflow_pipeline_reports/BronchBrush_ATAC-seq_Nextflow_pipeline_report/pipeline_report.txt]

========================================
 ChIP-Flow v1.0.1
========================================
Run Name: cheesy_celsius

## ChIP-Flow execution completed successfully! ##


## ChIP-Flow execution completed successfully! ##


The workflow was completed at Tue Nov 19 22:01:11 MST 2019 (duration: 3h 14m 22s)

The command used to launch the workflow was as follows:

  nextflow run /Users/magr0763/ChIP-Flow/main.nf -profile fiji --fastqs '/scratch/Shares/dowell/Sasse/bronch_brush/ATAC-seq/fastq/*{1,2}.fastq.gz' --workdir /scratch/Shares/dowell/Sasse/bronch_brush/ATAC-seq/temp --email margaret.gruca@colorado.edu --outdir /scratch/Shares/dowell/Sasse/bronch_brush/ATAC-seq --dedup --savedup


Pipeline Configuration:
-----------------------
 - Pipeline Name: ChIPFlow
 - Help Message: false
 - Pipeline Version: 1.0.1
 - Run Name: cheesy_celsius
 - Reads: data/*{R1,R2}*.fastq
 - Fastqs: /scratch/Shares/dowell/Sasse/bronch_brush/ATAC-seq/fastq/*{1,2}.fastq.gz
 - SRAs: false
 - Genome Ref: /scratch/Shares/dowell/genomes/hg38/hg38.fa
 - Thread fqdump: NO
 - Data Type: Paired-End
 - Save All fastq: NO
 - Save fastq: NO
 - Save Trimmed: NO
 - Save Dup: YES
 - Remove Dup: YES
 - Run FastQC: YES
 - Run preseq: YES
 - Run pileup: YES
 - Run RSeQC: YES
 - Run MultiQC: YES
 - Skip All QC: NO
 - Max Memory: 20 GB
 - Max CPUs: 1
 - Max Time: 2d
 - Output dir: /scratch/Shares/dowell/Sasse/bronch_brush/ATAC-seq
 - Working dir: /scratch/Shares/dowell/Sasse/bronch_brush/ATAC-seq/temp
 - Container Engine: null
 - Current home: /Users/magr0763
 - Current user: magr0763
 - Current path: /scratch/Shares/dowell/Sasse/bronch_brush/ATAC-seq/fastq
 - Script dir: /Users/magr0763/ChIP-Flow
 - Config Profile: fiji
 - E-mail Address: margaret.gruca@colorado.edu
 - Date Started: Tue Nov 19 18:46:49 MST 2019
 - Date Completed: Tue Nov 19 22:01:11 MST 2019
 - Pipeline script file path: /Users/magr0763/ChIP-Flow/main.nf
 - Pipeline script hash ID: 7b9d38a1b8f7ef0415c764b3aec6985d
 - Nextflow Version: 19.04.1
 - Nextflow Build: 5072
 - Nextflow Compile Timestamp: 03-05-2019 12:29 UTC

--
ChIP_Flow
https://github.com/Dowell-Lab/ChIP-Flow
